# Supplementary material for: SUITOR: Selecting the number of mutational signatures through cross-validation
Source: PLoS Comput Biol. 2022 Apr 4;18(4):e1009309. doi: 10.1371/journal.pcbi.1009309 (PMC9009674; doi:10.1371/journal.pcbi.1009309)
Supplement: S1 Table — Table A in S1 Table: The cosine similarities between the de novo signatures and the true in vitro signatures. De novo signatures are discovered by SUITOR, SUITOR, SigProfilerExtractor, SignatureAnalyzer and signeR. Cosine similarity is used to compare them with true in vitro signatures: the background signature and signature induced by MSH6 gene knockout. Cosine similarity ranges from 0 to 1, with a cosine of 1 indicating a perfect match. Table B in S1 Table: The cosine similarities between the signatures discovered by SUITOR, SigProfilerExtractor, SignatureAnalyzer, signeR and the true mutagen-induced signatures. For each de novo signature, the largest cosine similarities are highlighted in red, indicating the strongest similarity to the corresponding in vitro signatures. ENU: N-ethyl-N-nitrosourea; DES: diethyl sulfate; 1,2-DMH+S9: 1,2-dimethylhydrazine mixed with S9 rodent liver-derived metabolic enzyme; TMZ: Temozolomide; SSR: simulated solar radiation; 6-NC: 6-Nitrochrysene; AAI: aristolochic acid I. Table C in S1 Table: The percentage of nonzeros, mean and standard deviation (SD) of signature contributions in in silico simulation studies of nine signatures. Table D in S1 Table: The selected number of signatures out of 20 in in silico simulations of nine signatures for SUITOR, SigProfilerExtractor, SignatureAnalyzer, signeR. The column with #(CS > 0.8) indicates the number of signatures based on the threshold 0.8, while the column with #(CS>0.9) indicates the number of signatures based on the threshold 0.9. Table E in S1 Table: The selected number of signatures out of 20 in in silico simulations with sequencing errors for SUITOR, SigProfilerExtractor, SignatureAnalyzer, signeR. The column with #(CS > 0.8) indicates the number of signatures based on the threshold 0.8, while the column with #(CS>0.9) indicates the number of signatures based on the threshold 0.9. Sequencing errors per each tumor were generated from a uniform distribution within the range [0, a×b], [file pcbi.1009309.s013.xlsx]

## Sheet: Legend
Supplementary tables
Table A: The cosine similarities between the de novo signatures and the true in vitro signatures. De novo signatures are discovered by SUITOR, SUITOR, SigProfilerExtractor, SignatureAnalyzer and signeR. Cosine similarity is used to compare them with true in vitro signatures: the background signature and signature induced by MSH6 gene knockout. Cosine similarity ranges from 0 to 1, with a cosine o…
Table B: The cosine similarities between the signatures discovered by SUITOR, SigProfilerExtractor, SignatureAnalyzer, signeR and the true mutagen-induced signatures. For each de novo signature, the largest cosine similarities are highlighted in red, indicating the strongest similarity to the corresponding in vitro signatures. ENU: N-ethyl-N-nitrosourea; DES: diethyl sulfate; 1,2-DMH+S9: 1,2-dime…
Table C: The percentage of nonzeros, mean and standard deviation (SD) of signature contributions in in silico simulation studies of nine signatures.
Table D: The selected number of signatures out of 20 in in silico simulations of nine signatures for SUITOR, SigProfilerExtractor, SignatureAnalyzer, signeR. The column with #(CS > 0.8) indicates the number of signatures based on the threshold 0.8, while the column with #(CS>0.9) indicates the number of signatures based on the threshold 0.9.
Table E: The selected number of signatures out of 20 in in silico simulations with sequencing errors for SUITOR, SigProfilerExtractor, SignatureAnalyzer, signeR. The column with #(CS > 0.8) indicates the number of signatures based on the threshold 0.8, while the column with #(CS>0.9) indicates the number of signatures based on the threshold 0.9. Sequencing errors per each tumor were generated fro…
Table F: The selected number of signatures out of 20 in in silico simulations with sequencing errors for SparseSignatures and CV2K. Sequencing errors per each tumor were generated from a uniform distribution within the range [0, a×b], where the a denotes ErrorLevel (0 means no sequencing errors) and b is the average mutation count of each tumor.
Table G: The number of signatures identified by SparseSignatures and CV2K for eight cancer types of PCAWG studies, entire PCAWG data and Sanger Breast cancer study. The column with CS* > 0.8 indicates the number of signatures whose largest cosine similarity is greater than 0.8 for SparseSignatures method.
Table H: The cosine similarities between de novo signatures discovered by SparseSignatures in in vivo studies. We annotated them with COSIMC signature having the largest cosine similarity. COSMIC signatures and cosine similarities are highlighted in red if it is larger than 0.8. Duplicated signatures with repsect to the highest cosine similarity are marked with an asterisk.
Table I: The cosine similarity between de novo signatures discovered by SUITOR in PCAWG breast cancer study and de novo signatures discovered by SUITOR in Sanger breast cancer study. For each column, the largest cosine similarity is highlighted in red if it is larger than 0.8 or in blue otherwise, corresponding to the COSMIC signature most similar to a given PCAWG or Sanger signature.
Table J: The cosine similarity between de novo signatures discovered by signeR in PCAWG breast cancer study and de novo signatures discovered by signeR in Sanger breast cancer study. For each column, the largest cosine similarity is highlighted in red if it is larger than 0.8 or in blue otherwise, corresponding to the COSMIC signature most similar to a given PCAWG or Sanger signature.
Table K: The cosine similarity between de novo signatures discovered by SigProfilerExtractor in PCAWG breast cancer study and de novo signatures discovered by SigProfilerExtractor in Sanger breast cancer study. For each column, the largest cosine similarity is highlighted in red if it is larger than 0.8 or in blue otherwise, corresponding to the COSMIC signature most similar to a given PCAWG or S…
Table L: The cosine similarity between de novo signatures discovered by SignatureAnalyzer in PCAWG breast cancer study and de novo signatures discovered by SignatureAnalyzer in Sanger breast cancer study. For each column, the largest cosine similarity is highlighted in red if it is larger than 0.8 or in blue otherwise, corresponding to the COSMIC signature most similar to a given PCAWG or Sanger …
Table M: The cosine similarity between de novo signatures discovered by SUITOR in PCAWG breast cancer study and in Sanger breast cancer study with COSMIC signature profiles. For each column, the largest cosine similarity is highlighted in red if it is larger than 0.8 or in blue otherwise, corresponding to the COSMIC signature most similar to a given PCAWG or Sanger signature.
Table N: The cosine similarity between de novo signatures discovered by SigProfilerExtractor in PCAWG breast cancer study and in Sanger breast cancer study with COSMIC signature profiles. For each column, the largest cosine similarity is highlighted in red if it is larger than 0.8 or in blue otherwise, corresponding to the COSMIC signature most similar to a given PCAWG or Sanger signature.
Table O: The cosine similarity between de novo signatures discovered by SignatureAnalyzer in PCAWG breast cancer study and in Sanger breast cancer study with COSMIC signature profiles. For each column, the largest cosine similarity is highlighted in red if it is larger than 0.8 or in blue otherwise, corresponding to the COSMIC signature most similar to a given PCAWG or Sanger signature.
Table P: The cosine similarity between de novo signatures discovered by signeR in PCAWG breast cancer study and in Sanger breast cancer study with COSMIC signature profiles. For each column, the largest cosine similarity is highlighted in red if it is larger than 0.8 or in blue otherwise, corresponding to the COSMIC signature most similar to a given PCAWG or Sanger signature.
Table Q: The mean and standard deviation (SD) of signature contributions by signature subtype G3 and G4.
Table R: The clinical and pathological factors associated with the subgroups G3 and G4. a) For continuous factors; b) for discrete factors.
Table S: The cosine similarities between de novo INDEL signatures in ovarian adenocarcinoma by SUITOR and COSIMC INDEL signatures.
Table T: The cosine similarity between de novo signatures discovered by SUITOR and the signatures reported in the original C. elegans study (Volkova et al. 2020). COSMIC signatures and cosine similarities are highlighted in red if it is larger than 0.8.
Table U: The cosine similarity between de novo signatures discovered by SUITOR in PCAWG colorectal, esophageal, and head SCC cancer studies. COSMIC signatures and cosine similarities are highlighted in red if it is larger than 0.8. The numbers in parentheses are the number of tumors for each study.

## Sheet: Table A
Table A: The cosine similarities between the de novo signatures and the true in vitro signatures. For each column, the largest cosine similarity is highlighed in red if it is larger than 0.8.
		SUITOR		SigProfilerExtractor		SignatureAnalyzer		signeR
		denovo A	denovo B	SBS96A	SBS96B	S1.Signature.18	S2.Signature.20	SigneR.A	SigneR.B
Gene Knockout	Background	0.4786	0.9969	0.5249	0.9981	0.9941	0.6594	0.4149	0.9942
	MSH6 knockout	0.9914	0.2937	0.983	0.3142	0.263	0.9391	0.9981	0.2638

## Sheet: Table B
Table B: The cosine similarities between the signatures discovered by SUITOR, SigProfilerExtractor, SignatureAnalyzer, signeR and the true mutagen-induced signatures. For each column, the largest cosine similarity is highlighed in red if it is larger than 0.8.
		SUITOR										SigProfilerExtractor					SignatureAnalyzer									signeR
Treatment	Concentration	denovo A	denovo B	denovo C	denovo D	denovo E	denovo F	denovo G	denovo H	denovo I	denovo J	SBS96A	SBS96B	SBS96C	SBS96D	SBS96E	S1.Signature.4	S2.Signature.18	S3.Signature.4	S4.Signature.26	S5.Signature.22	S6.Signature.7	S7.Signature.30	S8.Signature.23	S9.Signature.16	SigneR.A	SigneR.B	SigneR.C	SigneR.D	SigneR.E	SigneR.F
ENU	400 uM	0.1558	0.3052	0.8766	0.5441	0.0814	0.271	0.5377	0.0876	0.139	0.1269	0.1531	0.0934	0.4174	0.2389	0.9033	0.0884	0.1641	0.0822	0.9283	0.2851	0.1428	0.4166	0.1031	0.5415	0.186	0.1129	0.1019	0.4796	0.9362	0.1472
DES	0.938 mM	0.44	0.598	0.3225	0.3213	0.2061	0.3504	0.869	0.194	0.4086	0.2136	0.2549	0.232	0.4335	0.6166	0.5027	0.2211	0.2821	0.1884	0.3916	0.3522	0.421	0.8015	0.3568	0.3169	0.3142	0.2421	0.2368	0.4456	0.6062	0.4536
1,2-DMH	11.6.mM + S9	0.4685	0.8173	0.6592	0.4205	0.13	0.1936	0.4797	0.1697	0.3577	0.1129	0.1552	0.1678	0.3128	0.5856	0.7562	0.1533	0.1793	0.1809	0.688	0.2034	0.4641	0.7231	0.3304	0.4266	0.2084	0.1514	0.2019	0.3747	0.8455	0.4838
TMZ	200 uM	0.0423	0.1058	0.9668	0.5789	0.0225	0.0724	0.1384	0.0214	0.0658	0.0455	0.0527	0.023	0.2464	0.0622	0.9226	0.0234	0.0588	0.0207	0.9699	0.0875	0.0376	0.1138	0.0429	0.5838	0.0707	0.0323	0.0287	0.3439	0.8601	0.0408
	200 uM	0.1245	0.2331	0.9619	0.5621	0.0453	0.0814	0.2398	0.0715	0.1413	0.0747	0.0891	0.0622	0.251	0.1724	0.944	0.0544	0.0992	0.0726	0.972	0.0945	0.1182	0.2404	0.1123	0.5681	0.1153	0.0571	0.0808	0.3467	0.905	0.1288
Cisplatin	12.5 uM	0.5617	0.3437	0.0862	0.1206	0.2616	0.2299	0.1623	0.4045	0.9595	0.1102	0.1208	0.3775	0.2602	0.7222	0.1038	0.3248	0.1614	0.4356	0.068	0.2307	0.565	0.2453	0.9788	0.1407	0.1732	0.2759	0.4624	0.2786	0.1131	0.6721
	3.125 uM	0.544	0.3313	0.1124	0.1321	0.1758	0.1833	0.1703	0.307	0.9401	0.0693	0.0804	0.2775	0.23	0.7169	0.1249	0.229	0.1216	0.344	0.1037	0.1921	0.5507	0.2427	0.9748	0.1545	0.1343	0.1848	0.3601	0.2506	0.138	0.6643
SSR	1.25 J	0.9963	0.4666	0.0677	0.0576	0.0987	0.066	0.2792	0.0689	0.5148	0.0593	0.0793	0.1111	0.0941	0.9124	0.1123	0.1149	0.1225	0.0899	0.0801	0.065	0.9997	0.2848	0.5233	0.0695	0.1374	0.1034	0.1252	0.1081	0.1341	0.9797
BPDE	0.125 uM	0.1462	0.1954	0.1165	0.0697	0.7981	0.0993	0.1477	0.9498	0.381	0.372	0.3788	0.9563	0.091	0.184	0.1378	0.8961	0.3884	0.9136	0.0559	0.0524	0.1196	0.1114	0.2493	0.055	0.3862	0.8161	0.9893	0.1206	0.1243	0.1334
DBADE	0.0313 uM	0.1544	0.172	0.1271	0.0841	0.9796	0.1867	0.1623	0.7042	0.3451	0.4778	0.4807	0.9685	0.1667	0.1671	0.1458	0.9953	0.4914	0.6275	0.049	0.1286	0.1187	0.0764	0.1806	0.0641	0.4841	0.9883	0.8388	0.1789	0.1139	0.1335
	0.109 uM	0.1708	0.1931	0.1323	0.0867	0.9742	0.2016	0.1836	0.723	0.3614	0.4861	0.4904	0.9731	0.1807	0.1881	0.1551	0.9943	0.5016	0.6488	0.0551	0.1431	0.1344	0.0988	0.1948	0.0668	0.4952	0.9853	0.8533	0.1919	0.1273	0.1504
6-NC	12.5 uM + S9	0.1823	0.171	0.536	0.8949	0.2703	0.4603	0.258	0.218	0.2657	0.1541	0.1682	0.2752	0.7111	0.2194	0.6157	0.2832	0.1794	0.2047	0.5261	0.4761	0.1694	0.1845	0.2051	0.8919	0.1949	0.3148	0.2603	0.7995	0.5216	0.1819
	50 uM + S9	0.1653	0.1405	0.4264	0.8336	0.17	0.7111	0.2478	0.1701	0.2933	0.0966	0.1104	0.1827	0.9109	0.208	0.4792	0.1888	0.1198	0.1699	0.4279	0.7375	0.1586	0.1681	0.2683	0.8272	0.1341	0.2414	0.1914	0.9632	0.4252	0.1783
	0.78 uM	0.1152	0.0992	0.3949	0.8019	0.1125	0.7608	0.2019	0.0964	0.2427	0.0704	0.0819	0.1106	0.9397	0.1479	0.4339	0.1225	0.0879	0.0985	0.3967	0.7888	0.1106	0.1285	0.228	0.7944	0.1006	0.1877	0.1135	0.9809	0.3846	0.1266
	50 uM	0.1161	0.1061	0.4268	0.8356	0.1015	0.7301	0.2266	0.0915	0.2362	0.0861	0.0984	0.1018	0.924	0.1523	0.4768	0.1103	0.1044	0.0935	0.4282	0.7571	0.1097	0.1442	0.2137	0.8287	0.1183	0.1739	0.1073	0.9722	0.4186	0.1253
AAI	1.25 uM	0.0654	0.0551	0.0739	0.2817	0.0593	0.9785	0.1783	0.0679	0.1835	0.0259	0.0326	0.0603	0.9245	0.0922	0.0799	0.0737	0.0374	0.0727	0.0908	0.9904	0.0642	0.0971	0.1981	0.269	0.042	0.1553	0.0693	0.8718	0.1142	0.0762
Controls	N/A	0.2561	0.3207	0.279	0.1371	0.5639	0.1883	0.4203	0.3546	0.4329	0.9856	0.991	0.5526	0.174	0.317	0.3302	0.514	0.9951	0.2717	0.1378	0.0702	0.1803	0.2033	0.1412	0.1197	0.9959	0.5712	0.458	0.1498	0.2834	0.2111

## Sheet: Table C
Table C: The percentage of nonzeros, mean and standard deviation (SD) of signature contributions in in silico simulation studies of nine signatures.
COSMIC signatures	% of nonZeros	nonzeros mean	nonzeros SD
SBS1	100	416.5	197.7
SBS2	89.39	1240.7	3902.5
SBS3	40.91	4760	2923.7
SBS5	100	2023.7	1455.5
SBS8	1.01	3026.5	1061.4
SBS13	89.39	1284.4	3541.6
SBS18	41.92	696.1	432.8
SBS40	0.51	4190	NA*
SBS41	6.06	554.4	220.1
* only one tumor has SBS40 and hence SD could not be calculated.

## Sheet: Table D
Table D: The selected number of signatures out of 20 in in silico simulations of nine signatures for SUITOR, SigProfilerExtractor, SignatureAnalyzer, signeR. The column with #(CS > 0.8) indicates the number of signatures based on the threshold 0.8, while the column with #(CS>0.9) indicates the number of signatures based on the threshold 0.9.
	SUITOR		SigProfilerExtractor		SignatureAnalyzer		SigneR
	#(CS > 0.8)	#(CS > 0.9)	#(CS > 0.8)	#(CS > 0.9)	#(CS > 0.8)	#(CS > 0.9)	#(CS > 0.8)	#(CS > 0.9)
SBS1	20	20	20	20	20	20	20	20
SBS2	20	20	20	20	20	20	22	20
SBS3	20	20	20	20	20	20	20	20
SBS5	21	21	20	20	20	20	22	20
SBS8	11	10	6	6	14	12	6	5
SBS13	20	19	20	20	20	10	21	15
SBS18	20	20	20	20	20	20	20	20
SBS40	0	0	0	0	0	0	0	0
SBS41	15	8	7	7	19	18	11	8

## Sheet: Table E
Table E: The selected number of signatures out of 20 in in silico simulations with sequencing errors for SUITOR, SigProfilerExtractor, SignatureAnalyzer, signeR. The column with #(CS > 0.8) indicates the number of signatures based on the threshold 0.8, while the column with #(CS>0.9) indicates the number of signatures based on the threshold 0.9. Sequencing errors per each tumor were generated fro…
	Error Level	0		0.4		0.8		1.2
		#(CS > 0.8)	#(CS > 0.9)	#(CS > 0.8)	#(CS > 0.9)	#(CS > 0.8)	#(CS > 0.9)	#(CS > 0.8)	#(CS > 0.9)
SUITOR	SBS4	20	20	20	20	20	20	20	20
	SBS6	20	20	20	20	20	20	20	20
	SBS7a	20	20	20	20	20	20	20	20
	SBS9	20	7	20	10	20	7	20	3
	SBS17b	20	20	20	20	20	20	20	20
	SBS22	20	20	20	20	20	20	20	20
	SBS26	20	20	20	20	20	20	20	20
	SBS39	20	20	20	20	20	20	20	20
SigProfilerExtractor	SBS4	20	20	20	20	20	20	20	20
	SBS6	20	20	20	20	20	20	20	20
	SBS7a	20	20	20	20	20	20	20	20
	SBS9	5	2	0	0	1	1	0	0
	SBS17b	20	20	20	20	20	20	20	20
	SBS22	20	20	20	20	20	20	20	20
	SBS26	20	20	20	20	20	20	20	20
	SBS39	20	20	20	20	20	20	20	20
SignatureAnalyzer	SBS4	20	20	20	20	20	20	20	20
	SBS6	20	20	20	20	20	20	20	20
	SBS7a	20	20	20	20	20	20	20	20
	SBS9	20	0	13	0	0	0	0	0
	SBS17b	20	20	20	20	20	20	20	20
	SBS22	20	20	20	20	20	20	20	20
	SBS26	20	20	20	20	20	6	20	10
	SBS39	20	20	20	20	20	16	20	10
SigneR	SBS4	20	19	20	0	20	0	20	0
	SBS6	20	20	20	20	20	20	20	20
	SBS7a	20	20	20	20	20	20	20	20
	SBS9	1	0	0	0	0	0	0	0
	SBS17b	20	20	20	20	20	20	20	20
	SBS22	20	20	20	20	20	20	20	20
	SBS26	20	20	20	20	20	20	20	20
	SBS39	19	19	0	0	0	0	0	0

## Sheet: Table F
Table F: The selected number of signatures out of 20 in in silico simulations with sequencing errors for SparseSignatures and CV2K. Sequencing errors per each tumor were generated from a uniform distribution within the range [0, a×b], where the a denotes ErrorLevel (0 means no sequencing errors) and b is the average mutation count of each tumor.
		The selected number of signarues
	ErrorLevel	6	7	8	9	10	11	12	13	14	15	16	17	18	19	20
Sparse Signatures	0	0	3	5	0	2	1	0	1	4	1	2	0	0	0	1
	0.4	0	8	5	0	0	1	0	0	2	2	0	0	0	2	0
	0.8	0	16	4	0	0	0	0	0	0	0	0	0	0	0	0
	1.2	12	5	2	0	0	0	0	0	0	0	0	0	0	0	1
CV2K	0	0	1	19	0	0	0	0	0	0	0	0	0	0	0	0
	0.4	0	7	13	0	0	0	0	0	0	0	0	0	0	0	0
	0.8	0	9	11	0	0	0	0	0	0	0	0	0	0	0	0
	1.2	0	14	6	0	0	0	0	0	0	0	0	0	0	0	0

## Sheet: Table G
Table G: The number of signatures identified by SparseSignatures and CV2K for eight cancer types of PCAWG studies, entire PCAWG data and Sanger Breast cancer study. The column with CS* > 0.8 indicates the number of signatures whose largest cosine similarity is greater than 0.8 from SparseSignatures.
	SparseSignatures		CV2K
	CS* > 0.8	Identified
Sanger Breast	4	8	12
PCAWG Breast	2	6	8
PCAWG CNS	2	5	4
PCAWG Kidney	4	7	7
PCAWG Liver	6	12	15
PCAWG Lymph	4	7	11
PCAWG Ovary	4	5	8
PCAWG Pancreas	4	7	7
PCAWG Prostate	1	6	4
Pan-Cancer	6	10	17
* Cosine Similarity

## Sheet: Table H
Table H: The cosine similarities between de novo signatures discovered by SparseSignatures in in vivo studies. We annotated them with COSIMC signature having the largest cosine similarity. COSMIC signatures and cosine similarities are highlighted in red if it is larger than 0.8. Duplicated signatures with repsect to the highest cosine similarity are marked with an asterisk.
	SparseSignatures	COSMIC signatures	Cosine Similarity	Duplicated
Sanger Breast	Background	SBS3	0.645207	*
	S1	SBS39	0.0693428
	S2	SBS13	0.77495
	S3	SBS17b	0.99548
	S4	SBS2	0.996322
	S5	SBS3	0.941627	*
	S6	SBS5	0.783437
	S7	SBS26	0.930651
PCAWG Breast	Background	SBS3	0.645207	*
	S1	SBS5	0.767578
	S2	SBS39	0.0919314
	S3	SBS3	0.917574	*
	S4	SBS17b	0.959821
	S5	SBS2	0.77528
PCAWG CNS	Background	SBS3	0.645207	*
	S1	SBS3	0.163006	*
	S2	SBS39	0.102822
	S3	SBS3	0.894076	*
	S4	SBS1	0.870176
PCAWG Kidney	Background	SBS3	0.645207
	S1	SBS2	0.949312
	S2	SBS22	0.975222
	S3	SBS40	0.960989
	S4	SBS8	0.163496	*
	S5	SBS8	0.163496	*
	S6	SBS1	0.870285
PCAWG Liver	Background	SBS3	0.645207
	S1	SBS5	0.936051
	S2	SBS17a	0.362553
	S3	SBS19	0.973735
	S4	SBS17b	0.904133
	S5	SBS39	0.140585	*
	S6	SBS22	0.974857
	S7	SBS24	0.806807
	S8	SBS39	0.140585	*
	S9	SBS1	0.977289
	S10	SBS39	0.140585	*
	S11	SBS38	0.774358
PCAWG Lymph	Background	SBS3	0.645207
	S1	SBS13	0.948118
	S2	SBS5	0.861199
	S3	SBS17b	0.947329
	S4	SBS36	0.90717
	S5	SBS9	0.596423
	S6	SBS29	0.546858
PCAWG Ovary	Background	SBS3	0.645207	*
	S1	SBS36	0.888639
	S2	SBS3	0.943118	*
	S3	SBS13	0.883831
	S4	SBS1	0.90159
PCAWG Pancreas	Background	SBS3	0.645207
	S1	SBS40	0.921134
	S2	SBS17b	0.945736
	S3	SBS39	0.0999526
	S4	SBS1	0.829572
	S5	SBS8	0.300491
	S6	SBS2	0.952322
PCAWG Prostate	Background	SBS3	0.645207
	S1	SBS39	0.0904791
	S2	SBS36	0.473811
	S3	SBS1	0.749575
	S4	SBS38	0.583173
	S5	SBS40	0.940604
Pan-Cancer	Background	SBS3	0.645207
	S1	SBS36	0.986595
	S2	SBS1	0.830727
	S3	SBS3	0.0957597
	S4	SBS22	0.97188
	S5	SBS5	0.891016
	S6	SBS2	0.73523
	S7	SBS9	0.523653
	S8	SBS17b	0.917803
	S9	SBS7a	0.978003

## Sheet: Table I
Table I: The cosine similarity between de novo signatures discovered by SUITOR in PCAWG breast cancer study and de novo signatures discovered by SUITOR in Sanger breast cancer study. For each column, the largest cosine similarity is highlighted in red if it is larger than 0.8 or in blue otherwise, corresponding to the COSMIC signature most similar to a given PCAWG or Sanger signature.
		SUITOR Sanger BRCA 440
		denovo.A	denovo.B	denovo.C	denovo.D	denovo.E	denovo.F	denovo.G	denovo.H	denovo.I	denovo.J	denovo.K	denovo.L
SUITOR PCAWG BRCA 194	denovo.A	0.0525	0.9855	0.2984	0.1205	0.5396	0.0293	0.2002	0.0598	0.1898	0.2807	0.1147	0.0747
	denovo.B	0.3851	0.0856	0.6726	0.1492	0.1166	0.7919	0.3988	0.6124	0.4043	0.5171	0.8133	0.5547
	denovo.C	0.2131	0.1349	0.4634	0.0854	0.1379	0.1313	0.3444	0.3299	0.9815	0.349	0.4115	0.5596
	denovo.D	0.5841	0.1597	0.6121	0.124	0.245	0.5266	0.7847	0.706	0.4808	0.5397	0.6543	0.5558
	denovo.E	0.1427	0.5452	0.8341	0.1757	0.1932	0.2727	0.4304	0.3077	0.351	0.919	0.433	0.5653
	denovo.F	0.2142	0.0811	0.683	0.1012	0.1294	0.263	0.3811	0.4023	0.4566	0.6544	0.5969	0.9618
	denovo.G	0.979	0.0339	0.2495	0.0446	0.1717	0.2191	0.3469	0.7657	0.2885	0.2012	0.3624	0.2869
	denovo.H	0.1185	0.3344	0.1517	0.0824	0.9974	0.0471	0.346	0.1252	0.2109	0.1127	0.1261	0.0593
	denovo.I	0.1383	0.0918	0.4084	0.8998	0.1072	0.2683	0.2004	0.2924	0.2322	0.3259	0.4217	0.3138

[truncated: 12 more sheets: Table J, Table K, Table L, Table M, Table N, Table O, Table P, Table Q, Table R, Table S, Table T, Table U]
