# Supplementary material for: SUITOR: Selecting the number of mutational signatures through cross-validation
Source: PLoS Comput Biol. 2022 Apr 4;18(4):e1009309. doi: 10.1371/journal.pcbi.1009309 (PMC9009674; doi:10.1371/journal.pcbi.1009309)
Supplement: S2 Data — (ZIP) [file pcbi.1009309.s015.zip]

Archive with 285 entries (255 files):
- Supp_data_profiles_activities_matrices/1 SANGER BRCA440/
- Supp_data_profiles_activities_matrices/1 SANGER BRCA440/SANGER_BRCA440_Analyzer_Activity.csv
- Supp_data_profiles_activities_matrices/1 SANGER BRCA440/SANGER_BRCA440_Analyzer_Profile.csv
- Supp_data_profiles_activities_matrices/1 SANGER BRCA440/SANGER_BRCA440_mutation_type_matrix.csv
- Supp_data_profiles_activities_matrices/1 SANGER BRCA440/SANGER_BRCA440_Profiler_Activity.txt
- Supp_data_profiles_activities_matrices/1 SANGER BRCA440/SANGER_BRCA440_Profiler_Profile.txt
- Supp_data_profiles_activities_matrices/1 SANGER BRCA440/SANGER_BRCA440_signeR_Activity.csv
- Supp_data_profiles_activities_matrices/1 SANGER BRCA440/SANGER_BRCA440_signeR_Profile.csv
- Supp_data_profiles_activities_matrices/1 SANGER BRCA440/SANGER_BRCA440_SUITOR_Activity.csv
- Supp_data_profiles_activities_matrices/1 SANGER BRCA440/SANGER_BRCA440_SUITOR_Profile.csv
- Supp_data_profiles_activities_matrices/10 PCAWG Pan-Cancer/
- Supp_data_profiles_activities_matrices/10 PCAWG Pan-Cancer/PCAWG_Pan-Cancer_Analyzer_Activity.csv
- Supp_data_profiles_activities_matrices/10 PCAWG Pan-Cancer/PCAWG_Pan-Cancer_Analyzer_Profile.csv
- Supp_data_profiles_activities_matrices/10 PCAWG Pan-Cancer/PCAWG_Pan-Cancer_mutation_type_matrix.csv
- Supp_data_profiles_activities_matrices/10 PCAWG Pan-Cancer/PCAWG_Pan-Cancer_Profiler_Activity.txt
- Supp_data_profiles_activities_matrices/10 PCAWG Pan-Cancer/PCAWG_Pan-Cancer_Profiler_Profile.txt
- Supp_data_profiles_activities_matrices/10 PCAWG Pan-Cancer/PCAWG_Pan-Cancer_signeR_Activity.csv
- Supp_data_profiles_activities_matrices/10 PCAWG Pan-Cancer/PCAWG_Pan-Cancer_signeR_Profile.csv
- Supp_data_profiles_activities_matrices/10 PCAWG Pan-Cancer/PCAWG_Pan-Cancer_SUITOR_Activity.csv
- Supp_data_profiles_activities_matrices/10 PCAWG Pan-Cancer/PCAWG_Pan-Cancer_SUITOR_Profile.csv
- Supp_data_profiles_activities_matrices/11 MSH6 KnockOuts/
- Supp_data_profiles_activities_matrices/11 MSH6 KnockOuts/MSH6 KnockOuts_Analyzer_Activity.csv
- Supp_data_profiles_activities_matrices/11 MSH6 KnockOuts/MSH6 KnockOuts_Analyzer_Profile.csv
- Supp_data_profiles_activities_matrices/11 MSH6 KnockOuts/MSH6 KnockOuts_mutation_type_matrix.csv
- Supp_data_profiles_activities_matrices/11 MSH6 KnockOuts/MSH6 KnockOuts_Profiler_Activity.txt
- Supp_data_profiles_activities_matrices/11 MSH6 KnockOuts/MSH6 KnockOuts_Profiler_Profile.txt
- Supp_data_profiles_activities_matrices/11 MSH6 KnockOuts/MSH6 KnockOuts_signeR_Activity.csv
- Supp_data_profiles_activities_matrices/11 MSH6 KnockOuts/MSH6 KnockOuts_signeR_Profile.csv
- Supp_data_profiles_activities_matrices/11 MSH6 KnockOuts/MSH6 KnockOuts_SUITOR_Activity.csv
- Supp_data_profiles_activities_matrices/11 MSH6 KnockOuts/MSH6 KnockOuts_SUITOR_Profile.csv
- Supp_data_profiles_activities_matrices/12 Exogenous Mutagens/
- Supp_data_profiles_activities_matrices/12 Exogenous Mutagens/Exogenous Mutagens_Analyzer_Activity.csv
- Supp_data_profiles_activities_matrices/12 Exogenous Mutagens/Exogenous Mutagens_Analyzer_Profile.csv
- Supp_data_profiles_activities_matrices/12 Exogenous Mutagens/Exogenous Mutagens_mutation_type_matrix.csv
- Supp_data_profiles_activities_matrices/12 Exogenous Mutagens/Exogenous Mutagens_Profiler_Activities.txt
- Supp_data_profiles_activities_matrices/12 Exogenous Mutagens/Exogenous Mutagens_Profiler_Profile.txt
- Supp_data_profiles_activities_matrices/12 Exogenous Mutagens/Exogenous Mutagens_signeR_Activities.csv
- Supp_data_profiles_activities_matrices/12 Exogenous Mutagens/Exogenous Mutagens_signeR_Profile.csv
- Supp_data_profiles_activities_matrices/12 Exogenous Mutagens/Exogenous Mutagens_SUITOR_Activity.csv
- Supp_data_profiles_activities_matrices/12 Exogenous Mutagens/Exogenous Mutagens_SUITOR_Profile.csv
- Supp_data_profiles_activities_matrices/13 Hypermutation/
- Supp_data_profiles_activities_matrices/13 Hypermutation/A PCAWG Colorectal With Hypermutation/
- Supp_data_profiles_activities_matrices/13 Hypermutation/A PCAWG Colorectal With Hypermutation/PCAWG_Colorectal_With_Hypermutation_SUITOR_Activity.csv
- Supp_data_profiles_activities_matrices/13 Hypermutation/A PCAWG Colorectal With Hypermutation/PCAWG_Colorectal_With_Hypermutation_SUITOR_Profile.csv
- Supp_data_profiles_activities_matrices/13 Hypermutation/A PCAWG Colorectal With Hypermutation/PCAWG_Colorectal_With_mutation_type_matrix.csv
- Supp_data_profiles_activities_matrices/13 Hypermutation/B PCAWG Colorectal WithOut Hypermutation/
- Supp_data_profiles_activities_matrices/13 Hypermutation/B PCAWG Colorectal WithOut Hypermutation/PCAWG_Colorectal_WithOut_Hypermutation_SUITOR_Activity.csv
- Supp_data_profiles_activities_matrices/13 Hypermutation/B PCAWG Colorectal WithOut Hypermutation/PCAWG_Colorectal_WithOut_Hypermutation_SUITOR_Profile.csv
- Supp_data_profiles_activities_matrices/13 Hypermutation/B PCAWG Colorectal WithOut Hypermutation/PCAWG_Colorectal_WithOut_mutation_type_matrix.csv
- Supp_data_profiles_activities_matrices/13 Hypermutation/C PCAWG Esophageal With Hypermutation/
- Supp_data_profiles_activities_matrices/13 Hypermutation/C PCAWG Esophageal With Hypermutation/PCAWG_Esophageal_With_Hypermutation_SUITOR_Activity.csv
- Supp_data_profiles_activities_matrices/13 Hypermutation/C PCAWG Esophageal With Hypermutation/PCAWG_Esophageal_With_Hypermutation_SUITOR_Profile.csv
- Supp_data_profiles_activities_matrices/13 Hypermutation/C PCAWG Esophageal With Hypermutation/PCAWG_Esophageal_With_mutation_type_matrix.csv
- Supp_data_profiles_activities_matrices/13 Hypermutation/D PCAWG Esophageal WithOut Hypermutation/
- Supp_data_profiles_activities_matrices/13 Hypermutation/D PCAWG Esophageal WithOut Hypermutation/PCAWG_Esophageal_WithOut_Hypermutation_SUITOR_Activity.csv
- Supp_data_profiles_activities_matrices/13 Hypermutation/D PCAWG Esophageal WithOut Hypermutation/PCAWG_Esophageal_WithOut_Hypermutation_SUITOR_Profile.csv
- Supp_data_profiles_activities_matrices/13 Hypermutation/D PCAWG Esophageal WithOut Hypermutation/PCAWG_Esophageal_WithOut_mutation_type_matrix.csv
- Supp_data_profiles_activities_matrices/13 Hypermutation/E PCAWG Head SCC With Hypermutation/
- Supp_data_profiles_activities_matrices/13 Hypermutation/E PCAWG Head SCC With Hypermutation/PCAWG_Head_SCC_With_Hypermutation_SUITOR_Activity.csv
- Supp_data_profiles_activities_matrices/13 Hypermutation/E PCAWG Head SCC With Hypermutation/PCAWG_Head_SCC_With_Hypermutation_SUITOR_Profile.csv
- Supp_data_profiles_activities_matrices/13 Hypermutation/E PCAWG Head SCC With Hypermutation/PCAWG_Head_SCC_With_mutation_type_matrix.csv
- Supp_data_profiles_activities_matrices/13 Hypermutation/F PCAWG Head SCC WithOut Hypermutation/
- Supp_data_profiles_activities_matrices/13 Hypermutation/F PCAWG Head SCC WithOut Hypermutation/PCAWG_Head_SCC_WithOut_Hypermutation_SUITOR_Activity.csv
- Supp_data_profiles_activities_matrices/13 Hypermutation/F PCAWG Head SCC WithOut Hypermutation/PCAWG_Head_SCC_WithOut_Hypermutation_SUITOR_Profile.csv
- Supp_data_profiles_activities_matrices/13 Hypermutation/F PCAWG Head SCC WithOut Hypermutation/PCAWG_Head_SCC_WithOut_mutation_type_matrix.csv
- Supp_data_profiles_activities_matrices/14 INDEL/
- Supp_data_profiles_activities_matrices/14 INDEL/PCAWG Ovarian adenocarcinoma/
- Supp_data_profiles_activities_matrices/14 INDEL/PCAWG Ovarian adenocarcinoma/PCAWG_Ovarian_Indel_SUITOR_Activity.csv
- Supp_data_profiles_activities_matrices/14 INDEL/PCAWG Ovarian adenocarcinoma/PCAWG_Ovarian_Indel_SUITOR_Profile.csv
- Supp_data_profiles_activities_matrices/14 INDEL/PCAWG Ovarian adenocarcinoma/PCAWG_Ovarian_mutation_type_matrix_Indel.csv
- Supp_data_profiles_activities_matrices/15 C. elegans/
- Supp_data_profiles_activities_matrices/15 C. elegans/C. elegans_Analyzer_Profile.csv
- Supp_data_profiles_activities_matrices/15 C. elegans/C. elegans_mutation_type_matrix.xlsx
- Supp_data_profiles_activities_matrices/15 C. elegans/C. elegans_Profiler_Profile.csv
- Supp_data_profiles_activities_matrices/15 C. elegans/C. elegans_signeR_Profile.csv
- Supp_data_profiles_activities_matrices/15 C. elegans/C. elegans_SUITOR_Profile.csv
- Supp_data_profiles_activities_matrices/16 In silico simulation/
- Supp_data_profiles_activities_matrices/16 In silico simulation/simulation design of eight signatures/
- Supp_data_profiles_activities_matrices/16 In silico simulation/simulation design of eight signatures/Error Level 0.4/
- Supp_data_profiles_activities_matrices/16 In silico simulation/simulation design of eight signatures/Error Level 0.4/eight signatures_mutation_type_matrix_1.csv
- Supp_data_profiles_activities_matrices/16 In silico simulation/simulation design of eight signatures/Error Level 0.4/eight signatures_mutation_type_matrix_10.csv
- Supp_data_profiles_activities_matrices/16 In silico simulation/simulation design of eight signatures/Error Level 0.4/eight signatures_mutation_type_matrix_11.csv
- Supp_data_profiles_activities_matrices/16 In silico simulation/simulation design of eight signatures/Error Level 0.4/eight signatures_mutation_type_matrix_12.csv
- Supp_data_profiles_activities_matrices/16 In silico simulation/simulation design of eight signatures/Error Level 0.4/eight signatures_mutation_type_matrix_13.csv
- Supp_data_profiles_activities_matrices/16 In silico simulation/simulation design of eight signatures/Error Level 0.4/eight signatures_mutation_type_matrix_14.csv
- Supp_data_profiles_activities_matrices/16 In silico simulation/simulation design of eight signatures/Error Level 0.4/eight signatures_mutation_type_matrix_15.csv
- Supp_data_profiles_activities_matrices/16 In silico simulation/simulation design of eight signatures/Error Level 0.4/eight signatures_mutation_type_matrix_16.csv
- Supp_data_profiles_activities_matrices/16 In silico simulation/simulation design of eight signatures/Error Level 0.4/eight signatures_mutation_type_matrix_17.csv
- Supp_data_profiles_activities_matrices/16 In silico simulation/simulation design of eight signatures/Error Level 0.4/eight signatures_mutation_type_matrix_18.csv
- Supp_data_profiles_activities_matrices/16 In silico simulation/simulation design of eight signatures/Error Level 0.4/eight signatures_mutation_type_matrix_19.csv
- Supp_data_profiles_activities_matrices/16 In silico simulation/simulation design of eight signatures/Error Level 0.4/eight signatures_mutation_type_matrix_2.csv
- Supp_data_profiles_activities_matrices/16 In silico simulation/simulation design of eight signatures/Error Level 0.4/eight signatures_mutation_type_matrix_20.csv
- Supp_data_profiles_activities_matrices/16 In silico simulation/simulation design of eight signatures/Error Level 0.4/eight signatures_mutation_type_matrix_3.csv
- Supp_data_profiles_activities_matrices/16 In silico simulation/simulation design of eight signatures/Error Level 0.4/eight signatures_mutation_type_matrix_4.csv
- Supp_data_profiles_activities_matrices/16 In silico simulation/simulation design of eight signatures/Error Level 0.4/eight signatures_mutation_type_matrix_5.csv
- Supp_data_profiles_activities_matrices/16 In silico simulation/simulation design of eight signatures/Error Level 0.4/eight signatures_mutation_type_matrix_6.csv
- Supp_data_profiles_activities_matrices/16 In silico simulation/simulation design of eight signatures/Error Level 0.4/eight signatures_mutation_type_matrix_7.csv
- Supp_data_profiles_activities_matrices/16 In silico simulation/simulation design of eight signatures/Error Level 0.4/eight signatures_mutation_type_matrix_8.csv
- Supp_data_profiles_activities_matrices/16 In silico simulation/simulation design of eight signatures/Error Level 0.4/eight signatures_mutation_type_matrix_9.csv
- Supp_data_profiles_activities_matrices/16 In silico simulation/simulation design of eight signatures/Error Level 0.8/
- Supp_data_profiles_activities_matrices/16 In silico simulation/simulation design of eight signatures/Error Level 0.8/eight signatures_mutation_type_matrix_1.csv
- Supp_data_profiles_activities_matrices/16 In silico simulation/simulation design of eight signatures/Error Level 0.8/eight signatures_mutation_type_matrix_10.csv
- Supp_data_profiles_activities_matrices/16 In silico simulation/simulation design of eight signatures/Error Level 0.8/eight signatures_mutation_type_matrix_11.csv
- Supp_data_profiles_activities_matrices/16 In silico simulation/simulation design of eight signatures/Error Level 0.8/eight signatures_mutation_type_matrix_12.csv
- Supp_data_profiles_activities_matrices/16 In silico simulation/simulation design of eight signatures/Error Level 0.8/eight signatures_mutation_type_matrix_13.csv
- Supp_data_profiles_activities_matrices/16 In silico simulation/simulation design of eight signatures/Error Level 0.8/eight signatures_mutation_type_matrix_14.csv
- Supp_data_profiles_activities_matrices/16 In silico simulation/simulation design of eight signatures/Error Level 0.8/eight signatures_mutation_type_matrix_15.csv
- Supp_data_profiles_activities_matrices/16 In silico simulation/simulation design of eight signatures/Error Level 0.8/eight signatures_mutation_type_matrix_16.csv
- Supp_data_profiles_activities_matrices/16 In silico simulation/simulation design of eight signatures/Error Level 0.8/eight signatures_mutation_type_matrix_17.csv
- Supp_data_profiles_activities_matrices/16 In silico simulation/simulation design of eight signatures/Error Level 0.8/eight signatures_mutation_type_matrix_18.csv
- Supp_data_profiles_activities_matrices/16 In silico simulation/simulation design of eight signatures/Error Level 0.8/eight signatures_mutation_type_matrix_19.csv
- Supp_data_profiles_activities_matrices/16 In silico simulation/simulation design of eight signatures/Error Level 0.8/eight signatures_mutation_type_matrix_2.csv
- Supp_data_profiles_activities_matrices/16 In silico simulation/simulation design of eight signatures/Error Level 0.8/eight signatures_mutation_type_matrix_20.csv
- Supp_data_profiles_activities_matrices/16 In silico simulation/simulation design of eight signatures/Error Level 0.8/eight signatures_mutation_type_matrix_3.csv
- Supp_data_profiles_activities_matrices/16 In silico simulation/simulation design of eight signatures/Error Level 0.8/eight signatures_mutation_type_matrix_4.csv
- Supp_data_profiles_activities_matrices/16 In silico simulation/simulation design of eight signatures/Error Level 0.8/eight signatures_mutation_type_matrix_5.csv
- Supp_data_profiles_activities_matrices/16 In silico simulation/simulation design of eight signatures/Error Level 0.8/eight signatures_mutation_type_matrix_6.csv
- Supp_data_profiles_activities_matrices/16 In silico simulation/simulation design of eight signatures/Error Level 0.8/eight signatures_mutation_type_matrix_7.csv
- Supp_data_profiles_activities_matrices/16 In silico simulation/simulation design of eight signatures/Error Level 0.8/eight signatures_mutation_type_matrix_8.csv
- Supp_data_profiles_activities_matrices/16 In silico simulation/simulation design of eight signatures/Error Level 0.8/eight signatures_mutation_type_matrix_9.csv
- Supp_data_profiles_activities_matrices/16 In silico simulation/simulation design of eight signatures/Error Level 0/
- Supp_data_profiles_activities_matrices/16 In silico simulation/simulation design of eight signatures/Error Level 0/eight signatures_mutation_type_matrix_1.csv
- Supp_data_profiles_activities_matrices/16 In silico simulation/simulation design of eight signatures/Error Level 0/eight signatures_mutation_type_matrix_10.csv
- Supp_data_profiles_activities_matrices/16 In silico simulation/simulation design of eight signatures/Error Level 0/eight signatures_mutation_type_matrix_11.csv
- Supp_data_profiles_activities_matrices/16 In silico simulation/simulation design of eight signatures/Error Level 0/eight signatures_mutation_type_matrix_12.csv
- Supp_data_profiles_activities_matrices/16 In silico simulation/simulation design of eight signatures/Error Level 0/eight signatures_mutation_type_matrix_13.csv
- Supp_data_profiles_activities_matrices/16 In silico simulation/simulation design of eight signatures/Error Level 0/eight signatures_mutation_type_matrix_14.csv
- Supp_data_profiles_activities_matrices/16 In silico simulation/simulation design of eight signatures/Error Level 0/eight signatures_mutation_type_matrix_15.csv
- Supp_data_profiles_activities_matrices/16 In silico simulation/simulation design of eight signatures/Error Level 0/eight signatures_mutation_type_matrix_16.csv
- Supp_data_profiles_activities_matrices/16 In silico simulation/simulation design of eight signatures/Error Level 0/eight signatures_mutation_type_matrix_17.csv
- Supp_data_profiles_activities_matrices/16 In silico simulation/simulation design of eight signatures/Error Level 0/eight signatures_mutation_type_matrix_18.csv
- Supp_data_profiles_activities_matrices/16 In silico simulation/simulation design of eight signatures/Error Level 0/eight signatures_mutation_type_matrix_19.csv
- Supp_data_profiles_activities_matrices/16 In silico simulation/simulation design of eight signatures/Error Level 0/eight signatures_mutation_type_matrix_2.csv
- Supp_data_profiles_activities_matrices/16 In silico simulation/simulation design of eight signatures/Error Level 0/eight signatures_mutation_type_matrix_20.csv
- Supp_data_profiles_activities_matrices/16 In silico simulation/simulation design of eight signatures/Error Level 0/eight signatures_mutation_type_matrix_3.csv
- Supp_data_profiles_activities_matrices/16 In silico simulation/simulation design of eight signatures/Error Level 0/eight signatures_mutation_type_matrix_4.csv
- Supp_data_profiles_activities_matrices/16 In silico simulation/simulation design of eight signatures/Error Level 0/eight signatures_mutation_type_matrix_5.csv
- Supp_data_profiles_activities_matrices/16 In silico simulation/simulation design of eight signatures/Error Level 0/eight signatures_mutation_type_matrix_6.csv
- Supp_data_profiles_activities_matrices/16 In silico simulation/simulation design of eight signatures/Error Level 0/eight signatures_mutation_type_matrix_7.csv
- Supp_data_profiles_activities_matrices/16 In silico simulation/simulation design of eight signatures/Error Level 0/eight signatures_mutation_type_matrix_8.csv
- Supp_data_profiles_activities_matrices/16 In silico simulation/simulation design of eight signatures/Error Level 0/eight signatures_mutation_type_matrix_9.csv
- Supp_data_profiles_activities_matrices/16 In silico simulation/simulation design of eight signatures/Error Level 1.2/
- Supp_data_profiles_activities_matrices/16 In silico simulation/simulation design of eight signatures/Error Level 1.2/eight signatures_mutation_type_matrix_1.csv
- Supp_data_profiles_activities_matrices/16 In silico simulation/simulation design of eight signatures/Error Level 1.2/eight signatures_mutation_type_matrix_10.csv
- Supp_data_profiles_activities_matrices/16 In silico simulation/simulation design of eight signatures/Error Level 1.2/eight signatures_mutation_type_matrix_11.csv
- Supp_data_profiles_activities_matrices/16 In silico simulation/simulation design of eight signatures/Error Level 1.2/eight signatures_mutation_type_matrix_12.csv
- Supp_data_profiles_activities_matrices/16 In silico simulation/simulation design of eight signatures/Error Level 1.2/eight signatures_mutation_type_matrix_13.csv
- Supp_data_profiles_activities_matrices/16 In silico simulation/simulation design of eight signatures/Error Level 1.2/eight signatures_mutation_type_matrix_14.csv
- Supp_data_profiles_activities_matrices/16 In silico simulation/simulation design of eight signatures/Error Level 1.2/eight signatures_mutation_type_matrix_15.csv
- Supp_data_profiles_activities_matrices/16 In silico simulation/simulation design of eight signatures/Error Level 1.2/eight signatures_mutation_type_matrix_16.csv
- Supp_data_profiles_activities_matrices/16 In silico simulation/simulation design of eight signatures/Error Level 1.2/eight signatures_mutation_type_matrix_17.csv
- Supp_data_profiles_activities_matrices/16 In silico simulation/simulation design of eight signatures/Error Level 1.2/eight signatures_mutation_type_matrix_18.csv
- Supp_data_profiles_activities_matrices/16 In silico simulation/simulation design of eight signatures/Error Level 1.2/eight signatures_mutation_type_matrix_19.csv
- Supp_data_profiles_activities_matrices/16 In silico simulation/simulation design of eight signatures/Error Level 1.2/eight signatures_mutation_type_matrix_2.csv
- Supp_data_profiles_activities_matrices/16 In silico simulation/simulation design of eight signatures/Error Level 1.2/eight signatures_mutation_type_matrix_20.csv
- Supp_data_profiles_activities_matrices/16 In silico simulation/simulation design of eight signatures/Error Level 1.2/eight signatures_mutation_type_matrix_3.csv
- Supp_data_profiles_activities_matrices/16 In silico simulation/simulation design of eight signatures/Error Level 1.2/eight signatures_mutation_type_matrix_4.csv
- Supp_data_profiles_activities_matrices/16 In silico simulation/simulation design of eight signatures/Error Level 1.2/eight signatures_mutation_type_matrix_5.csv
- Supp_data_profiles_activities_matrices/16 In silico simulation/simulation design of eight signatures/Error Level 1.2/eight signatures_mutation_type_matrix_6.csv
- Supp_data_profiles_activities_matrices/16 In silico simulation/simulation design of eight signatures/Error Level 1.2/eight signatures_mutation_type_matrix_7.csv
- Supp_data_profiles_activities_matrices/16 In silico simulation/simulation design of eight signatures/Error Level 1.2/eight signatures_mutation_type_matrix_8.csv
- Supp_data_profiles_activities_matrices/16 In silico simulation/simulation design of eight signatures/Error Level 1.2/eight signatures_mutation_type_matrix_9.csv
- Supp_data_profiles_activities_matrices/16 In silico simulation/simulation design of nine signatures/
- Supp_data_profiles_activities_matrices/16 In silico simulation/simulation design of nine signatures/nine signatures_mutation_type_matrix_1.csv
- Supp_data_profiles_activities_matrices/16 In silico simulation/simulation design of nine signatures/nine signatures_mutation_type_matrix_10.csv
- Supp_data_profiles_activities_matrices/16 In silico simulation/simulation design of nine signatures/nine signatures_mutation_type_matrix_11.csv
- Supp_data_profiles_activities_matrices/16 In silico simulation/simulation design of nine signatures/nine signatures_mutation_type_matrix_12.csv
- Supp_data_profiles_activities_matrices/16 In silico simulation/simulation design of nine signatures/nine signatures_mutation_type_matrix_13.csv
- Supp_data_profiles_activities_matrices/16 In silico simulation/simulation design of nine signatures/nine signatures_mutation_type_matrix_14.csv
- Supp_data_profiles_activities_matrices/16 In silico simulation/simulation design of nine signatures/nine signatures_mutation_type_matrix_15.csv
- Supp_data_profiles_activities_matrices/16 In silico simulation/simulation design of nine signatures/nine signatures_mutation_type_matrix_16.csv
- Supp_data_profiles_activities_matrices/16 In silico simulation/simulation design of nine signatures/nine signatures_mutation_type_matrix_17.csv
- Supp_data_profiles_activities_matrices/16 In silico simulation/simulation design of nine signatures/nine signatures_mutation_type_matrix_18.csv
- Supp_data_profiles_activities_matrices/16 In silico simulation/simulation design of nine signatures/nine signatures_mutation_type_matrix_19.csv
- Supp_data_profiles_activities_matrices/16 In silico simulation/simulation design of nine signatures/nine signatures_mutation_type_matrix_2.csv
- Supp_data_profiles_activities_matrices/16 In silico simulation/simulation design of nine signatures/nine signatures_mutation_type_matrix_20.csv
- Supp_data_profiles_activities_matrices/16 In silico simulation/simulation design of nine signatures/nine signatures_mutation_type_matrix_3.csv
- Supp_data_profiles_activities_matrices/16 In silico simulation/simulation design of nine signatures/nine signatures_mutation_type_matrix_4.csv
- Supp_data_profiles_activities_matrices/16 In silico simulation/simulation design of nine signatures/nine signatures_mutation_type_matrix_5.csv
- Supp_data_profiles_activities_matrices/16 In silico simulation/simulation design of nine signatures/nine signatures_mutation_type_matrix_6.csv
- Supp_data_profiles_activities_matrices/16 In silico simulation/simulation design of nine signatures/nine signatures_mutation_type_matrix_7.csv
- Supp_data_profiles_activities_matrices/16 In silico simulation/simulation design of nine signatures/nine signatures_mutation_type_matrix_8.csv
- Supp_data_profiles_activities_matrices/16 In silico simulation/simulation design of nine signatures/nine signatures_mutation_type_matrix_9.csv
- Supp_data_profiles_activities_matrices/16 In silico simulation/simulation design of one signatures/
- Supp_data_profiles_activities_matrices/16 In silico simulation/simulation design of one signatures/one signatures_mutation_type_matrix_1.csv
- Supp_data_profiles_activities_matrices/16 In silico simulation/simulation design of one signatures/one signatures_mutation_type_matrix_10.csv
- Supp_data_profiles_activities_matrices/16 In silico simulation/simulation design of one signatures/one signatures_mutation_type_matrix_11.csv
- Supp_data_profiles_activities_matrices/16 In silico simulation/simulation design of one signatures/one signatures_mutation_type_matrix_12.csv
- Supp_data_profiles_activities_matrices/16 In silico simulation/simulation design of one signatures/one signatures_mutation_type_matrix_13.csv
- Supp_data_profiles_activities_matrices/16 In silico simulation/simulation design of one signatures/one signatures_mutation_type_matrix_14.csv
- Supp_data_profiles_activities_matrices/16 In silico simulation/simulation design of one signatures/one signatures_mutation_type_matrix_15.csv
- Supp_data_profiles_activities_matrices/16 In silico simulation/simulation design of one signatures/one signatures_mutation_type_matrix_16.csv
- Supp_data_profiles_activities_matrices/16 In silico simulation/simulation design of one signatures/one signatures_mutation_type_matrix_17.csv
- Supp_data_profiles_activities_matrices/16 In silico simulation/simulation design of one signatures/one signatures_mutation_type_matrix_18.csv
- Supp_data_profiles_activities_matrices/16 In silico simulation/simulation design of one signatures/one signatures_mutation_type_matrix_19.csv
- Supp_data_profiles_activities_matrices/16 In silico simulation/simulation design of one signatures/one signatures_mutation_type_matrix_2.csv
- Supp_data_profiles_activities_matrices/16 In silico simulation/simulation design of one signatures/one signatures_mutation_type_matrix_20.csv
- Supp_data_profiles_activities_matrices/16 In silico simulation/simulation design of one signatures/one signatures_mutation_type_matrix_3.csv
- Supp_data_profiles_activities_matrices/16 In silico simulation/simulation design of one signatures/one signatures_mutation_type_matrix_4.csv
- Supp_data_profiles_activities_matrices/16 In silico simulation/simulation design of one signatures/one signatures_mutation_type_matrix_5.csv
- Supp_data_profiles_activities_matrices/16 In silico simulation/simulation design of one signatures/one signatures_mutation_type_matrix_6.csv
- Supp_data_profiles_activities_matrices/16 In silico simulation/simulation design of one signatures/one signatures_mutation_type_matrix_7.csv
- Supp_data_profiles_activities_matrices/16 In silico simulation/simulation design of one signatures/one signatures_mutation_type_matrix_8.csv
- Supp_data_profiles_activities_matrices/16 In silico simulation/simulation design of one signatures/one signatures_mutation_type_matrix_9.csv
- Supp_data_profiles_activities_matrices/2 PCAWG BRCA/
- Supp_data_profiles_activities_matrices/2 PCAWG BRCA/PCAWG_BRCA_Analyzer_Activity.csv
- Supp_data_profiles_activities_matrices/2 PCAWG BRCA/PCAWG_BRCA_Analyzer_Profile.csv
- Supp_data_profiles_activities_matrices/2 PCAWG BRCA/PCAWG_BRCA_mutation_type_matrix.csv
- Supp_data_profiles_activities_matrices/2 PCAWG BRCA/PCAWG_BRCA_Profiler_Activity.txt
- Supp_data_profiles_activities_matrices/2 PCAWG BRCA/PCAWG_BRCA_Profiler_Profile.txt
- Supp_data_profiles_activities_matrices/2 PCAWG BRCA/PCAWG_BRCA_signeR_Activity.csv
- Supp_data_profiles_activities_matrices/2 PCAWG BRCA/PCAWG_BRCA_signeR_Profile.csv
- Supp_data_profiles_activities_matrices/2 PCAWG BRCA/PCAWG_BRCA_SUITOR_Activity.csv
- Supp_data_profiles_activities_matrices/2 PCAWG BRCA/PCAWG_BRCA_SUITOR_Profile.csv
- Supp_data_profiles_activities_matrices/3 PCAWG_CNS/
- Supp_data_profiles_activities_matrices/3 PCAWG_CNS/PCAWG_CNS_Analyzer_Activity.csv
- Supp_data_profiles_activities_matrices/3 PCAWG_CNS/PCAWG_CNS_Analyzer_Profile.csv
- Supp_data_profiles_activities_matrices/3 PCAWG_CNS/PCAWG_CNS_mutation_type_matrix.csv
- Supp_data_profiles_activities_matrices/3 PCAWG_CNS/PCAWG_CNS_Profiler_Activity.txt
- Supp_data_profiles_activities_matrices/3 PCAWG_CNS/PCAWG_CNS_Profiler_Profile.txt
- Supp_data_profiles_activities_matrices/3 PCAWG_CNS/PCAWG_CNS_signeR_Activity.csv
- Supp_data_profiles_activities_matrices/3 PCAWG_CNS/PCAWG_CNS_signeR_Profile.csv
- Supp_data_profiles_activities_matrices/3 PCAWG_CNS/PCAWG_CNS_SUITOR_Activity.csv
- Supp_data_profiles_activities_matrices/3 PCAWG_CNS/PCAWG_CNS_SUITOR_Profile.csv
- Supp_data_profiles_activities_matrices/4 PCAWG_Kidney/
- Supp_data_profiles_activities_matrices/4 PCAWG_Kidney/PCAWG_Kidney_Analyzer_Activity.csv
- Supp_data_profiles_activities_matrices/4 PCAWG_Kidney/PCAWG_Kidney_Analyzer_Profile.csv
- Supp_data_profiles_activities_matrices/4 PCAWG_Kidney/PCAWG_Kidney_mutation_type_matrix.csv
- Supp_data_profiles_activities_matrices/4 PCAWG_Kidney/PCAWG_Kidney_Profiler_Activity.txt
- Supp_data_profiles_activities_matrices/4 PCAWG_Kidney/PCAWG_Kidney_Profiler_Profile.txt
- Supp_data_profiles_activities_matrices/4 PCAWG_Kidney/PCAWG_Kidney_signeR_Activity.csv
- Supp_data_profiles_activities_matrices/4 PCAWG_Kidney/PCAWG_Kidney_signeR_Profile.csv
- Supp_data_profiles_activities_matrices/4 PCAWG_Kidney/PCAWG_Kidney_SUITOR_Activity.csv
- Supp_data_profiles_activities_matrices/4 PCAWG_Kidney/PCAWG_Kidney_SUITOR_Profile.csv
- Supp_data_profiles_activities_matrices/5 PCAWG_Liver/
- Supp_data_profiles_activities_matrices/5 PCAWG_Liver/PCAWG_Liver_Analyzer_Activity.csv
- Supp_data_profiles_activities_matrices/5 PCAWG_Liver/PCAWG_Liver_Analyzer_Profile.csv
- Supp_data_profiles_activities_matrices/5 PCAWG_Liver/PCAWG_Liver_mutation_type_matrix.csv
- Supp_data_profiles_activities_matrices/5 PCAWG_Liver/PCAWG_Liver_Profiler_Activity.txt
- Supp_data_profiles_activities_matrices/5 PCAWG_Liver/PCAWG_Liver_Profiler_Profile.txt
- Supp_data_profiles_activities_matrices/5 PCAWG_Liver/PCAWG_Liver_signeR_Activity.csv
- Supp_data_profiles_activities_matrices/5 PCAWG_Liver/PCAWG_Liver_signeR_Profile.csv
- Supp_data_profiles_activities_matrices/5 PCAWG_Liver/PCAWG_Liver_SUITOR_Activity.csv
- Supp_data_profiles_activities_matrices/5 PCAWG_Liver/PCAWG_Liver_SUITOR_Profile.csv
- Supp_data_profiles_activities_matrices/6 PCAWG_Lymph/
- Supp_data_profiles_activities_matrices/6 PCAWG_Lymph/PCAWG_Lymph_Analyzer_Activity.csv
- Supp_data_profiles_activities_matrices/6 PCAWG_Lymph/PCAWG_Lymph_Analyzer_Profile.csv
- Supp_data_profiles_activities_matrices/6 PCAWG_Lymph/PCAWG_Lymph_mutation_type_matrix.csv
- Supp_data_profiles_activities_matrices/6 PCAWG_Lymph/PCAWG_Lymph_Profiler_Activity.txt
- Supp_data_profiles_activities_matrices/6 PCAWG_Lymph/PCAWG_Lymph_Profiler_Profile.txt
- Supp_data_profiles_activities_matrices/6 PCAWG_Lymph/PCAWG_Lymph_signeR_Activity.csv
- Supp_data_profiles_activities_matrices/6 PCAWG_Lymph/PCAWG_Lymph_signeR_Profile.csv
- Supp_data_profiles_activities_matrices/6 PCAWG_Lymph/PCAWG_Lymph_SUITOR_Activity.csv
- Supp_data_profiles_activities_matrices/6 PCAWG_Lymph/PCAWG_Lymph_SUITOR_Profile.csv
- Supp_data_profiles_activities_matrices/7 PCAWG_Ovary/
- Supp_data_profiles_activities_matrices/7 PCAWG_Ovary/PCAWG_Ovary_Analyzer_Activity.csv
- Supp_data_profiles_activities_matrices/7 PCAWG_Ovary/PCAWG_Ovary_Analyzer_Profile.csv
- Supp_data_profiles_activities_matrices/7 PCAWG_Ovary/PCAWG_Ovary_mutation_type_matrix.csv
- Supp_data_profiles_activities_matrices/7 PCAWG_Ovary/PCAWG_Ovary_Profiler_Activity.txt
- Supp_data_profiles_activities_matrices/7 PCAWG_Ovary/PCAWG_Ovary_Profiler_Profile.txt
- Supp_data_profiles_activities_matrices/7 PCAWG_Ovary/PCAWG_Ovary_signeR_Activity.csv
- Supp_data_profiles_activities_matrices/7 PCAWG_Ovary/PCAWG_Ovary_signeR_Profile.csv
- Supp_data_profiles_activities_matrices/7 PCAWG_Ovary/PCAWG_Ovary_SUITOR_Activity.csv
- Supp_data_profiles_activities_matrices/7 PCAWG_Ovary/PCAWG_Ovary_SUITOR_Profile.csv
- Supp_data_profiles_activities_matrices/8 PCAWG_Pancreas/
- Supp_data_profiles_activities_matrices/8 PCAWG_Pancreas/PCAWG_Pancreas_Analyzer_Activity.csv
- Supp_data_profiles_activities_matrices/8 PCAWG_Pancreas/PCAWG_Pancreas_Analyzer_Profile.csv
- Supp_data_profiles_activities_matrices/8 PCAWG_Pancreas/PCAWG_Pancreas_mutation_type_matrix.csv
- Supp_data_profiles_activities_matrices/8 PCAWG_Pancreas/PCAWG_Pancreas_Profiler_Activity.txt
- Supp_data_profiles_activities_matrices/8 PCAWG_Pancreas/PCAWG_Pancreas_Profiler_Profile.txt
- Supp_data_profiles_activities_matrices/8 PCAWG_Pancreas/PCAWG_Pancreas_signeR_Activity.csv
- Supp_data_profiles_activities_matrices/8 PCAWG_Pancreas/PCAWG_Pancreas_signeR_Profile.csv
- Supp_data_profiles_activities_matrices/8 PCAWG_Pancreas/PCAWG_Pancreas_SUITOR_Activity.csv
- Supp_data_profiles_activities_matrices/8 PCAWG_Pancreas/PCAWG_Pancreas_SUITOR_Profile.csv
- Supp_data_profiles_activities_matrices/9 PCAWG_Prost/
- Supp_data_profiles_activities_matrices/9 PCAWG_Prost/PCAWG_Prostate_Analyzer_Activity.csv
- Supp_data_profiles_activities_matrices/9 PCAWG_Prost/PCAWG_Prostate_Analyzer_Profile.csv
- Supp_data_profiles_activities_matrices/9 PCAWG_Prost/PCAWG_Prostate_mutation_type_matrix.csv
- Supp_data_profiles_activities_matrices/9 PCAWG_Prost/PCAWG_Prostate_Profiler_Activity.txt
- Supp_data_profiles_activities_matrices/9 PCAWG_Prost/PCAWG_Prostate_Profiler_Profile.txt
- Supp_data_profiles_activities_matrices/9 PCAWG_Prost/PCAWG_Prostate_signeR_Activity.csv
- Supp_data_profiles_activities_matrices/9 PCAWG_Prost/PCAWG_Prostate_signeR_Profile.csv
- Supp_data_profiles_activities_matrices/9 PCAWG_Prost/PCAWG_Prostate_SUITOR_Activity.csv
- Supp_data_profiles_activities_matrices/9 PCAWG_Prost/PCAWG_Prostate_SUITOR_Profile.csv
- Supp_data_profiles_activities_matrices/README.txt
