# Supplementary material for: SUITOR: Selecting the number of mutational signatures through cross-validation
Source: PLoS Comput Biol. 2022 Apr 4;18(4):e1009309. doi: 10.1371/journal.pcbi.1009309 (PMC9009674; doi:10.1371/journal.pcbi.1009309)
Supplement: S2 Data — (ZIP) [file pcbi.1009309.s015.zip › Supp_data_profiles_activities_matrices/1 SANGER BRCA440/SANGER_BRCA440_Analyzer_Activity.csv]

	S1-Signature 3	S2	S3	S4-Signature 13	S5	S6-Signature 26	S7	S8-Signature 17	S9	S10-Signature 20	S11	S12-Signature 2	S13	S14-Signature 20	S15	max	max_id	max_norm
PD8978a	3973.246	1.1495542e-09	1.01e-43	276.49203	261.39062	77.208916	3.55e-42	48.64736	57.502087	59.32718	187.59845	109.47822	423.14944	2.515e-42	1188.0134	3973.246	1	0.5963995
PD8979a	1119.1211	58.033016	1.2564346	115.97965	157.80527	2.954e-42	97.4472	75.33226	40.45907	100.58119	62.297848	279.43967	310.29996	59.06376	1551.4773	1551.4773	15	0.3851164
PD9577a	339.26254	4.466e-42	3.04e-43	19.628511	88.19569	76.681366	33.065113	3.6112115	206.93752	20.483232	2.011301	39.227764	26.155365	14.041649	752.1261	752.1261	15	0.46386665
PD9464a	1328.0591	303.7232	0.056607112	278.13437	2.8394084	16.383633	98.883156	18.437273	506.8151	53.84159	131.28279	446.27676	1.596741e-35	69.28444	1988.1978	1988.1978	15	0.37926677
PD9193a	485.76257	173.41647	1.01e-43	124.089584	108.88025	3.324e-42	1.522e-42	4.72e-43	4.9816375	2.377e-42	34.943893	39.46849	27.34267	57.6114	622.72797	622.72797	15	0.37084252
PD9067a	271.27136	38.50203	3.8378894	73.282074	147.27884	38.459187	3.55e-42	1.713893	61.607407	30.572361	37.094746	190.80339	44.101357	20.176142	592.592	592.592	15	0.38199887
PD9539a	504.98453	77.54136	2.02e-43	148.73079	781.20886	8.493e-42	3.38e-43	4.7993426	198.19888	1.1870154e-16	25.537554	66.07031	3.7997362e-26	1.006e-42	1768.3309	1768.3309	15	0.49458236
PD9467a	269.65244	76.994095	3.6945887	40.287674	277.41455	13.517577	0.030306544	1.5942215	93.30284	21.38921	43.939735	163.37918	9.244e-42	0.006201439	1454.5702	1454.5702	15	0.59134334
PD9571a	2421.9456	9.5674925	49.824883	96.11561	73.30124	92.44718	1.02341544e-25	57.00625	1.64e-41	103.98573	86.343834	64.509026	297.11636	3.27e-42	1339.5015	2421.9456	1	0.516223
PD9544a	157.99306	30.389359	2.02e-43	23.429945	113.76462	28.304108	8.45e-43	5.9621415	103.4277	19.408028	2.1012e-41	78.80025	74.08969	16.455671	734.8839	734.8839	15	0.529872
PD9541a	441.6581	57.402023	3.04e-43	42.369072	485.61926	49.664146	6.77e-43	0.697814	140.53796	2.641e-42	1.987e-42	259.82397	9.190803e-30	2.264e-42	1224.8815	1224.8815	15	0.45321438
PD9575a	2365.5696	5.287296	50.558243	460.93396	8.645e-42	377.12204	5.1045604e-14	155.26465	120.177734	101.386116	113.15799	146.47464	743.20636	47.63774	1799.238	2365.5696	1	0.3647185
PD9584a	690.9017	78.37488	3.5074608	42.71185	156.50702	140.91667	34.02899	12.040054	90.091095	2.905e-42	3.123e-42	106.40355	72.25945	14.617947	1306.5112	1306.5112	15	0.47529003
PD9581a	390.6028	22.883257	0.0	15.569909	75.2919	90.029205	2.197e-42	3.6436725	40.899616	2.113e-42	5.2020166e-10	21.431892	49.489044	8.806e-42	904.4196	904.4196	15	0.5602686
PD9579a	376.26068	8.553756	3.4014158	70.9541	63.73825	87.38323	1.183e-42	4.8298683	111.87534	3.17e-42	1.987e-42	47.056023	24.958637	8.101967	824.985	824.985	15	0.5054751
PD9578a	220.64767	38.419704	1.4121758	10.814538	43.23614	19.290531	1.522e-42	10.87015	3.7888e-41	32.6631	1.4512134e-14	16.703535	78.11334	27.420937	586.5098	586.5098	15	0.5400138
PD9576a	11701.735	7.019e-42	2.02e-43	431.5354	260.5264	551.7151	4.702865e-05	22.318502	2901.4976	7.006654	9.6077585e-14	151.1731	92.19722	126.13317	1577.1176	11701.735	1	0.65655416
PD9585a	5157.262	101.41849	2.02e-43	907.7319	202.42578	98.9178	52.672607	1.89e-42	1720.232	26.414719	309.09213	184.7684	4.463e-42	36.43139	1474.9961	5157.262	1	0.5020521
PD9591a	259.95697	3.7535257	2.484486	7.0342417	93.89213	45.47106	1.015e-42	5.0564394	68.832695	8.850984	2.3877805e-22	50.34057	16.382687	1.761e-42	732.4606	732.4606	15	0.56581795
PD9696a	3511.4333	119.70721	13.069071	602.3396	162.28957	72.62767	2.197e-42	1.181e-42	746.0131	7.5914717	54.980885	82.2023	56.67119	4.026e-42	429.91635	3511.4333	1	0.5993391
PD9694a	330.48663	94.22315	4.390458	24.884775	303.6157	5.171e-42	21.0446	0.52966535	35.8179	1.848e-42	21.78962	25.74525	1.913e-42	63.76386	782.38885	782.38885	15	0.4578907
PD9606a	249.42091	37.185505	1.2643707	7.3276057	157.15335	56.114105	15.199932	4.3834505	35.18828	21.772902	2.839e-42	29.568697	1.2113e-41	38.73009	566.44696	566.44696	15	0.4643936
PD9604a	951.6184	5.743e-42	34.667244	218.90125	1084.8717	5089.541	18.413683	38.02193	97.75305	1165.9972	57.209305	206.58755	1.1795e-41	579.972	1084.4797	5089.541	6	0.47887897
PD9600a	499.5232	11.427559	0.9439301	29.396364	164.20302	42.504116	8.029555e-06	4.9709897	157.94456	13.962795	22.985737	21.898323	139.73961	24.268753	882.26025	882.26025	15	0.4376228
PD9597a	168.07596	3.828e-42	2.6543195	768.883	156.53865	5.909e-42	41.88558	7.196377	43.369453	1.32e-42	40.50747	1267.4222	15.499668	1.761e-42	394.41553	1267.4222	12	0.4360725
PD9595a	6070.501	227.56873	10.754926	160.61963	309.15012	115.42937	0.07423063	85.14313	1067.536	15.288707	3.691e-42	135.59564	90.3492	134.2169	1289.2852	6070.501	1	0.62508297
PD9593a	256.89145	68.50987	0.7726957	18.394709	77.735115	69.8567	29.537994	2.37e-43	58.272076	82.840256	48.43334	29.995293	2.231e-42	27.37556	845.05664	845.05664	15	0.52368563
PD9754a	256.42062	50.212177	7.8190465	35.276073	156.1271	1.5375857e-23	1.183e-42	25.137684	139.9958	70.94378	7.3867564	27.64937	12.227201	1.258e-42	1104.7931	1104.7931	15	0.5833156
PD9752a	581.8746	67.79031	2.02e-43	264.63467	380.3117	10.983726	2.2250399e-17	1.418e-42	222.94629	6.9978814	110.033104	298.40323	35.92583	60.18543	1430.922	1430.922	15	0.41224962
PD9702a	5262.9814	172.90463	44.424263	895.2111	180.28856	34.440273	91.12669	18.833452	104.26709	30.666433	265.67783	2.790206e-31	222.86884	18.518774	506.68143	5262.9814	1	0.67053825
PD9843a	439.5665	71.70884	1.012e-42	3.6748216	2.6045722e-25	74.05532	0.024775917	2.8782082	130.76721	49.92687	10.81072	1.8596983e-26	19.978285	36.516174	1167.5062	1167.5062	15	0.58159715
PD9842a	690.69965	31.428768	1.01e-43	83.60423	86.855736	149.50912	53.894993	29.138584	34.41434	14.407717	81.31334	78.19011	176.45456	137.79659	1546.9618	1546.9618	15	0.4842322
PD9761a	294.7699	106.554695	1.01e-43	1.2315178e-27	202.05258	27.428848	25.099072	7.09e-43	89.373825	6.838076e-14	36.469566	105.213554	1.913e-42	12.476857	1200.4498	1200.4498	15	0.5716731
PD9760a	1453.2798	143.83078	11.320777	579.77325	320.08304	37.956703	10.993623	11.081847	194.5719	23.586676	9.938e-42	595.4921	5.738e-42	2.3620166e-09	1618.0488	1618.0488	15	0.32360855
PD9759a	388.07196	36.018276	1.9373012	0.20686826	138.47562	41.109867	45.366302	4.222667	80.23255	4.255234	40.624855	136.13145	73.38825	9.173524	1189.1962	1189.1962	15	0.5434063
PD9756a	398.74173	69.12323	5.6032014	942.90784	108.13507	67.45487	3.212e-42	5.6224065	84.5632	61.621605	145.2458	1386.3727	58.18857	2.012e-42	871.8866	1386.3727	12	0.32965964
PD9755a	387.67447	4.417189	1.0378226	3.181304	136.4579	33.24323	59.378796	9.46e-43	65.78656	3.0198455e-10	6.4488745	111.89775	2.868e-42	47.501846	849.98035	849.98035	15	0.4979364
PD8620a	221.15286	45.296577	4.066603	865.1031	93.06828	67.62907	42.876873	12.499566	48.484863	1.1621e-41	71.72293	652.3076	18.72785	0.5110759	508.91562	865.1031	4	0.32616317
PD8828a	350.28754	2.5933668e-32	2.02e-43	319.3077	123.1616	42.229088	3.502055	1.332081e-34	4.523e-42	1.7151085e-10	20.063164	353.9937	56.254158	4.316475e-17	789.8353	789.8353	15	0.38366958
PD8660a2	13030.454	1.12556755e-29	452.90063	2026.7507	612.09717	402.78702	578.72565	691.9341	3.3364e-41	365.11166	892.7933	2319.4214	1858.1974	2.768e-42	2824.1787	13030.454	1	0.5001066
PD8652a2	10557.189	274.69113	22.512964	1126.4528	358.6344	312.8305	2.197e-42	65.849495	788.7949	1.2413e-41	378.7967	282.36115	207.32462	2.768e-42	1464.2899	10557.189	1	0.6665006
PD8621a	5537.4404	101.79278	15.773672	402.00598	195.83438	202.6623	72.77226	18.039871	504.78052	9.971963e-29	49.31031	73.71949	87.474915	15.710045	775.91656	5537.4404	1	0.68760455
PD8832a	18494.19	394.10513	67.06188	656.7144	350.80014	23.086763	134.48915	131.37021	3450.5466	140.022	1.4482e-41	323.56424	537.78125	172.18161	1503.5725	18494.19	1	0.7010822
PD8973a	338.85614	6.062e-42	3.04e-43	2203.8071	271.8253	115.205536	1.352e-42	16.40994	154.6153	54.61742	169.73521	1500.8853	52.88291	3.3143249	1017.4419	2203.8071	4	0.37355214
PD8969a	3086.4612	143.88945	6.580006	589.57135	77.43665	109.927925	68.871185	0.04318593	440.38217	68.22705	504.0878	390.42093	7.332e-42	84.02719	1238.9521	3086.4612	1	0.45329946
PD8980a	6988.1035	349.5296	30.440872	981.90826	8.896296	8.863e-42	296.79794	78.19347	2869.448	273.15756	399.25165	810.69543	3.826e-42	1.509e-42	2347.774	6988.1035	1	0.4527675
PD8977a	677.23956	93.64638	2.02e-43	42.325397	852.8069	128.05362	38.23274	10.302679	103.68744	55.570114	53.99623	132.57391	195.71715	3.1791183e-27	1654.2756	1654.2756	15	0.4096336
PD8982a	10747.281	218.75061	96.06367	4081.8186	290.65515	7.6718287	24.861042	70.44881	130.59874	1.2064282e-09	2724.643	998.16205	167.22583	293.52625	1665.7953	10747.281	1	0.49946693
PD8981a	282.88965	67.94405	0.92154694	45.22375	131.86893	22.025183	7.032726	14.906249	99.87472	16.364004	95.36282	130.66534	41.86932	31.660109	756.1196	756.1196	15	0.43337396
PD8996a	724.28046	201.78166	0.60826015	37.184433	472.89114	152.91876	4.902e-42	3.781e-42	156.70363	10.188099	73.96725	136.85025	76.40978	105.875175	1074.1387	1074.1387	15	0.3331905
PD8995a	742.7743	272.15256	4.398847	1612.118	959.23486	1.1449e-41	2.029e-42	45.510475	66.845505	79.48774	65.84275	2238.1885	279.11588	68.693504	1138.1929	2238.1885	12	0.2955658
PD8984a	6367.947	54.657894	8.68231	734.0624	244.14885	1.847e-42	2.197e-42	14.399738	29.432053	2.905e-42	429.0282	158.67271	1.3708e-41	179.64342	921.7496	6367.947	1	0.69652706
PD8999a	168.8319	26.667734	2.478689	9.467854	105.22399	46.896152	3.5910509	12.250407	77.51273	69.82261	10.191867	52.21448	26.5459	10.174439	722.7072	722.7072	15	0.5374979
PD8998a	1030.1404	76.523125	2.023e-42	1735.195	3.89e-42	37.211834	15.91218	12.730672	239.2784	4.49e-42	118.31069	890.0669	152.81107	45.87416	408.0895	1735.195	4	0.36437264
PD8997a	837.37476	114.32331	8.6058594e-07	141.14984	256.89636	46.758286	2.874e-42	5.5729046	0.0257549	0.70409125	54.63795	112.77973	37.612232	7.980471e-11	1219.7676	1219.7676	15	0.43137872
PD9009a	1867.8676	61.424416	16.61046	7850.3223	343.74823	146.74121	8.283e-42	236.22945	540.6338	1.2678e-41	4.543e-42	2720.238	363.49265	63.17481	978.32886	7850.3223	4	0.516849
PD9004a	6363.946	36.146824	33.528324	996.6259	138.43811	113.64085	395.26233	26.538343	887.7076	88.53564	293.0491	374.5884	114.19178	2.768e-42	743.8219	6363.946	1	0.6000314
PD9065a	218.55371	465.32153	1.01e-43	2.138e-42	142.14616	33.852875	2.367e-42	7.7510986	73.96292	43.317986	15.050923	309.11426	4.463e-42	1.0818e-41	896.36273	896.36273	15	0.4064337
PD9064a	6970.6035	6.8640926e-11	4.05e-43	583.314	264.4164	295.28387	0.0014845174	1.418e-42	2390.6436	4.7233e-14	123.03642	319.31223	5.1767e-40	114.5275	1278.0891	6970.6035	1	0.56491405
PD13422a	370.39075	147.16919	7.119008	11.857738	159.18341	35.831	3.042e-42	2.4392927	69.406494	0.94057715	9.438634	76.606636	8.328331	39.445686	863.8154	863.8154	15	0.4793723
PD13420a	556.67456	7.657e-42	0.2081728	20.091919	119.56488	95.63161	2.4402951e-14	4.354799	61.880924	1.6154173e-19	4.4593987	11.521289	2.3901878e-20	1.2327e-41	985.9256	985.9256	15	0.52997833
PD13419a	204.55103	3.828e-42	6.53445	22.17499	71.18988	11.396892	1.352e-42	1.6337651	43.366417	44.505013	2.839e-42	56.767147	84.21162	8.554e-42	543.7526	543.7526	15	0.4988173
PD13418a	1377.0974	110.305885	2.02e-43	1942.0021	415.28656	5.54e-42	0.034403216	29.771341	42.49796	20.35088	90.09166	1095.1302	97.20267	96.18411	1483.1194	1942.0021	4	0.2856274
PD13416a	177.90395	29.498589	1.01e-43	22.234657	164.6202	53.12859	33.99844	3.724268	154.65622	32.566307	31.23391	46.533653	76.66611	37.678967	1070.8899	1070.8899	15	0.5533361
PD13312a	543.27545	34.11652	11.922741	23.691631	71.901344	107.70999	2.1680753	29.58852	54.108948	79.27076	8.806379	16.677937	55.36208	1.585e-41	991.8445	991.8445	15	0.48848632
PD13311a	3072.293	158.88034	34.753555	100.94051	150.79767	174.7383	61.369255	28.752237	343.89386	11.818864	9.655e-42	36.027576	173.19888	1.509e-42	154.60762	3072.293	1	0.6824177
PD13310a	285.00638	1.2123e-41	2.1952398	6.4118333	187.83237	59.25489	0.30229396	5.6585555	98.24768	34.912834	24.28052	28.703608	18.557909	24.697243	1052.3708	1052.3708	15	0.57555914
PD13424a	893.7483	170.28067	8.09e-43	153.49794	496.38782	5.54e-42	29.28639	29.338371	387.1806	26.792217	47.486908	139.7352	144.45578	108.42842	1320.0522	1320.0522	15	0.33447236
PD11762a	238.7901	69.186386	2.02e-43	41.04381	66.625404	53.673023	2.029e-42	9.085586	57.6025	42.18951	10.659892	163.63002	53.952145	34.481346	890.3376	890.3376	15	0.51427233
PD11761a	623.117	51.386402	10.883376	20.498774	7.78e-42	18.767818	61.40565	28.126408	130.50093	204.77359	77.04256	251.15088	198.97112	0.08048785	1023.56506	1023.56506	15	0.3790603
PD11760a	370.23175	791.9119	6.282767	16.345478	602.48425	120.91624	5.916e-42	8.491561	177.33087	108.90166	1.704e-42	154.47707	7.3769307	59.409897	1657.1924	1657.1924	15	0.40604
PD11757a	1036.552	6.4363103	13.667784	392.06967	39.155315	3.692e-42	12.394939	2.9241858	192.08034	1.585e-42	75.37494	20.082167	6.056e-42	1.006e-42	158.4816	1036.552	1	0.5317781
PD11756a	274.75394	6.578219	12.533117	14.57046	151.98228	22.385387	8.45e-43	2.257129	114.558266	12.1372	5.68e-42	218.20169	5.6678057	2.515e-42	932.9331	932.9331	15	0.5275104
PD11755a	1864.8602	47.011864	1.2359885	104.45387	37.42558	9.709455e-36	1.86e-42	4.0674284e-05	53.031315	33.188725	4.822987	22.642801	0.00049642666	4.277e-42	605.422	1864.8602	1	0.6722407
PD11753a	2773.4873	187.02962	1.01e-43	7.602334e-07	156.11266	103.73719	192.82639	326.417	25.014668	113.66019	16.845888	314.9448	247.71046	116.98192	2268.8735	2773.4873	1	0.4052648
PD11766a	390.6822	15.922327	5.199036	128.91801	8.688953	56.394264	27.603771	10.708266	63.290497	37.595913	2.839e-42	95.430984	76.190414	3.6301852e-37	775.55853	775.55853	15	0.4583184
PD11765a	535.7359	4.0182904e-14	19.229149	51.819317	7.497991e-12	83.92666	16.54272	15.44592	86.04603	45.5709	3.7376814	64.02656	97.24648	2.515e-42	979.0322	979.0322	15	0.489918
PD11767a	148.73328	22.104624	4.0231476	3.565e-42	12.685037	5.909e-42	1.352e-42	4.72e-43	62.85018	33.066135	0.020066662	0.47657737	64.33194	7.6685095	511.58868	511.58868	15	0.58969486
PD13165a	925.8387	916.2154	10.811402	573.5067	244.76173	8.059702	52.777058	10.813705	467.1896	9.092438e-16	65.82754	1367.5729	1.0838e-41	113.95288	1570.8319	1570.8319	15	0.24822892
PD13164a	725.8321	167.54028	1.6854633	117.87941	158.81152	35.438446	51.77252	24.177132	100.470924	20.38249	5.9679674e-24	125.53599	82.983955	11.470866	1093.2881	1093.2881	15	0.40234813
PD13163a	1293.2405	57.623768	3.8504477	665.4791	258.61887	205.88918	1.86e-42	33.89018	244.42531	24.550617	95.60201	697.65765	362.26617	68.93107	1332.145	1332.145	15	0.24927074
PD13162a	1449.1666	2.552e-42	8.528133	2058.0332	211.3763	59.682655	50.14258	3.6123273	1.4702e-41	29.042274	0.10464565	500.7026	117.05707	5.535e-42	909.6874	2058.0332	4	0.3813195
PD11819a	533.54364	2.2688458	2.1543389e-10	17.074358	83.97697	28.401384	8.45e-43	5.6907787	40.75372	48.052628	1.704e-42	1.3537e-41	99.09424	22.290901	802.6442	802.6442	15	0.47668862
PD11818a	367.92194	15.347041	10.016057	36.63036	54.514503	25.0371	10.289593	8.1252775	84.74233	13.676688	30.27235	21.8988	1.160094	34.070225	888.7631	888.7631	15	0.55462235
PD11816a	645.61755	120.74484	1.01e-43	674.4769	9.941e-42	99.12414	2.0229254	5.436e-42	182.29541	2.6901507	21.244331	504.00674	75.684296	36.1698	1642.1965	1642.1965	15	0.40990627
PD11769a	322.6946	26.545527	1.518e-42	31.957277	226.64226	8.488903	21.593061	8.569323	67.11893	26.154123	21.11321	91.89381	33.64331	18.965237	813.81824	813.81824	15	0.47337097
PD13166a	311.77347	134.43608	5.322598	243.0217	216.99832	80.319855	3.60253	9.94419	122.81119	94.249504	96.4839	178.10603	125.598946	39.1785	663.59454	663.59454	15	0.28536287
PD13168a	296.57516	160.65298	4.8010325	118.92813	303.18768	26.642275	7.224799	8.864418	76.14193	2.1783264	18.102808	409.60318	3.506e-42	45.710575	1045.132	1045.132	15	0.4141195
PD13167a	707.2533	29.92594	4.6589546	116.461006	284.20593	4.801e-42	14.352429	7.1827593	9.613e-42	64.05323	73.95752	126.331406	25.547173	4.061314	943.277	943.277	15	0.39282456
PD13307a	540.4259	115.646355	1.314e-42	725.31573	291.9414	101.65007	5.916e-42	33.23225	263.31076	2.641e-42	232.15479	1947.5073	50.87886	40.492847	1001.71735	1947.5073	12	0.36441013
PD13306a	348.77438	7.054675	4.122462	1.425e-42	125.52255	34.72568	18.785845	7.6238832	176.58087	23.498558	46.90013	331.2696	2.6255972	33.6342	861.6181	861.6181	15	0.4259666
PD13304a	203.64577	34.679085	3.8089623	17.390749	211.31702	4.062e-42	2.5438495	7.9425755	70.68431	58.150043	15.104548	29.43682	101.124504	19.906233	738.27203	738.27203	15	0.48762807
PD13302a	675.88715	231.43552	2.4143677	23.961054	450.8572	297.03815	0.27105734	11.494446	342.5937	74.69095	42.81948	283.5458	284.96655	87.56709	2077.138	2077.138	15	0.42506114
PD13299a	4049.418	8.6781435	38.947636	3657.436	86.58168	0.03158181	1.2067243	38.759827	681.6175	79.07891	337.47894	905.07623	7.332e-42	40.975494	795.9532	4049.418	1	0.37770054
PD13297a	6586.136	0.9728633	1.012e-42	428.96094	324.06354	92.6702	3706.7896	28.312574	8.482e-42	3.698e-42	228.17593	1674.7969	2.4307988e-29	1070.1396	755.85754	6586.136	1	0.44211525
PD13296a	11239.544	1.5118697e-10	98.035515	1476.5303	488.0793	3.7013955e-34	171.20798	271.45163	2313.7566	118.03071	438.71228	348.192	75.722046	53.24657	1462.3611	11239.544	1	0.6057463
PD9844a	97.791595	54.248257	1.01e-43	3.565e-42	1.4444371	3.692e-42	13.77119	2.300158	11.132169	32.29632	1.246228	13.759046	6.056e-42	12.475839	265.39627	265.39627	15	0.5246422
PD11336a	1095.9943	354.7035	9.638133	20.489742	434.86725	2.585e-42	117.76494	335.17163	403.0074	30.02397	164.62277	666.13306	103.7517	148.14084	1685.8357	1685.8357	15	0.30265567
PD11327a	7917.08	539.93884	126.83836	499.44162	153.92924	25.377884	6.2674775e-07	2.127e-42	2170.1567	75.4089	2.8078112e-18	159.43733	290.6597	37.0319	700.1472	7917.08	1	0.62361556
PD11326a	5305.461	43.56116	4.379116	745.857	88.30268	169.79213	2.6038836e-06	1.4417e-41	1933.3248	1.7605025e-05	4.7430892e-33	224.16809	1.5938e-41	2.6017689e-37	1105.0657	5305.461	1	0.5515083
PD10014a	6659.6836	196.91174	0.54186714	266.01752	100.08066	396.77914	3.042e-42	64.69399	2343.32	195.40686	1.991118e-15	121.9513	129.53867	78.51502	1557.7618	6659.6836	1	0.54987794
PD10011a	4716.5664	1.595e-42	17.928295	78.88004	261.50006	374.23022	1.69e-42	359.38904	181.91164	198.23244	1.704e-42	103.020706	1221.513	13.8465605	727.9705	4716.5664	1	0.5713595
PD10010a	858.73083	71.46944	43.22248	114.193726	129.29272	11.347767	47.464188	5.242932	43.509037	25.766127	62.935574	79.217735	90.34716	16.08648	826.0274	858.73083	1	0.35413715
PD9847a	549.63904	34.10104	4.9806604	8.47438e-11	6.035483e-32	140.77103	6.77e-43	8.638218	148.29941	2.0336e-41	15.882487	2.3941736	64.162926	17.01936	1240.3269	1240.3269	15	0.557146
PD9845a	749.1146	1.595e-42	2.949961	114.53418	5.186e-42	201.23865	67.457466	4.254e-42	121.39609	11.995038	36.735874	274.4455	76.78206	63.835705	1421.3407	1421.3407	15	0.4523932
PD11337a	653.69855	249.91907	8.09e-43	212.88962	226.18105	16.415504	1.183e-42	4.72e-43	165.38187	40.6996	79.13811	234.31886	236.71414	3.2734176e-27	952.00714	952.00714	15	0.31036663
PD11339a	349.9953	14.366978	5.06e-43	40.720825	278.29904	47.354523	3.381e-42	6.730291	85.77835	0.34557003	63.560722	27.11017	46.275898	38.30791	1526.8457	1526.8457	15	0.60452586
PD11338a	487.82916	48.0701	10.945945	6.799627e-39	156.51617	58.026634	21.911594	3.545e-42	102.09109	40.7855	8.496578	19.646677	5.419e-42	13.0551195	1329.1564	1329.1564	15	0.57876706
PD11347a	309.06134	2.234e-42	4.2474546	105.39022	102.39178	78.69831	53.655235	4.0166397	44.947487	12.843787	57.66564	341.29254	41.256973	6.659875	865.0705	865.0705	15	0.42673218
PD11346a	279.05307	55.88737	12.219905	181.4853	163.77594	5.54e-42	26.968855	5.645184	90.780914	50.94509	73.25949	411.40506	166.15317	98.40939	670.1919	670.1919	15	0.29314917
PD11345a	710.93665	647.9961	42.355984	2173.343	225.68047	123.84251	24.690044	37.052174	429.9116	85.53909	242.61958	4170.5728	149.24466	127.53059	1138.9299	4170.5728	12	0.40372452
PD11344a	78.66024	70.8042	7.08e-43	5364.315	14.125327	5.909e-42	21.311518	7.09e-43	1.3688569	24.201527	332.5787	4737.8047	1.913e-42	1.6080773e-07	367.70795	5364.315	4	0.4870947
PD11343a	859.9963	101.817474	8.09e-43	88.35648	213.50534	46.700253	9.877949e-12	7.09e-43	200.02632	4.226e-42	29.99334	122.516426	35.62803	66.392426	1175.2635	1175.2635	15	0.3997229
PD11342a	501.59793	32.730217	1.01e-43	285.86942	118.83369	21.022984	1.5163526e-10	4.72e-43	134.97185	48.84525	81.491196	790.9077	1.0712743e-17	33.577473	1250.9496	1250.9496	15	0.3789841
PD11341a	255.39644	30.303047	4.3716264	89.20692	150.79088	22.709494	1.352e-42	7.4574404	165.73448	35.54038	3.408e-42	219.17537	61.916424	1.258e-42	606.7543	606.7543	15	0.36787334
PD11340a	1074.0767	346.57645	1.2930669	127.933464	376.8718	41.892033	262.6159	37.10378	348.91428	103.212845	208.65578	512.6211	266.05328	147.09128	1193.6407	1193.6407	15	0.23643228
PD11352a	474.1646	3.0123086	2.02e-43	1.425e-42	215.96135	80.18327	76.58113	2.180751	78.879196	72.96377	2.556e-42	414.2786	2.051127e-30	34.866344	1128.2483	1128.2483	15	0.437082
PD11349a	1830.8259	61.307793	5.06e-43	669.73804	207.07582	190.86241	0.00058827765	7.5504766	699.4356	2.905e-42	304.05655	1006.9511	187.4764	215.80954	2056.4573	2056.4573	15	0.2764967
PD11348a	1148.9564	401.08395	4.05e-43	80.53962	657.95105	99.25551	6.311842	24.668415	375.96613	0.05426311	81.90138	158.93631	2.2632e-41	73.81744	1892.3187	1892.3187	15	0.37833053
PD11364a	372.48395	39.15993	5.171601	109.894196	186.33173	88.90734	4.396e-42	20.988462	184.21497	13.041172	15.690471	55.060352	74.46608	1.037813e-15	1170.172	1170.172	15	0.5010194
PD11361a	274.1436	61.459198	2.02e-43	10.133618	235.06895	3.2851212	1.352e-42	1.3399818	99.13563	31.470335	18.624386	75.42781	20.92388	9.057e-42	889.62775	889.62775	15	0.517033
PD11360a	671.95294	189.36487	3.4828703	28.208673	365.14703	91.20093	9.406244	3.3236177	57.87119	77.36327	10.729065	111.2317	142.76547	96.94855	1250.823	1250.823	15	0.40221724
PD11359a	496.6112	59.794838	3.04e-43	49.176834	171.57251	75.58345	1.015e-42	19.776506	179.02869	63.02846	49.200115	118.37393	62.60997	7.044e-42	1317.411	1317.411	15	0.4948641
PD11358a	584.9474	84.755066	1.6546733	1.425e-42	121.56931	99.845856	2.851046e-12	1.181e-42	127.36527	3.698e-42	31.988836	1528.9645	3.2832e-41	93.7114	1646.6287	1646.6287	15	0.38103786
PD11357a	538.36926	42.88157	0.6645679	44.637074	336.49286	158.0236	6.77e-43	22.090057	243.9153	42.234184	3.975e-42	33.491985	80.01191	22.68739	1808.8208	1808.8208	15	0.53605485
PD11355a	238.95189	262.015	3.3167326	12.043539	109.07307	47.242065	3.55e-42	5.100207	159.2611	58.468227	31.735472	47.061424	1.282254e-25	14.354782	845.62976	845.62976	15	0.4610213
PD11368a	552.1266	395.06628	5.9935226	413.09888	417.51285	195.24019	10.481101	43.691944	342.35938	1.2841986e-07	205.40201	1789.6855	374.6741	67.61016	2001.6478	2001.6478	15	0.29372975
PD11367a	3739.3047	22.495686	1.01e-43	147.9443	206.88472	93.683205	3.49848e-17	12.05049	1295.1285	110.29605	75.15273	113.1437	8.607e-42	85.48195	2254.1877	3739.3047	1	0.4584867
PD11366a	457.725	94.586754	1.7997421	5.703e-42	61.657597	130.41837	10.643226	12.310249	107.868256	7.9239817	63.21902	141.1097	77.65417	4.78e-42	1834.0607	1834.0607	15	0.6111546
PD11365a	830.4332	5.423e-42	3.04e-43	45.061607	1.911642e-36	5330.869	0.039200086	296.31003	301.40405	2777.5073	33.39878	187.287	1605.037	6.621589e-31	2189.1814	5330.869	6	0.39207584
PD11376a	372.1672	215.64168	1.5904981	27.211124	329.0172	40.91176	59.053917	0.28002	120.68964	96.34737	49.591106	147.33008	39.701736	88.60588	1557.0415	1557.0415	15	0.49505633
PD11375a	211.18188	132.15366	0.15342265	2.852e-42	255.5519	49.274506	1.183e-42	1.2426472e-14	112.454956	1.1414423e-09	7.309339e-13	39.57741	59.739487	19.468262	1051.4435	1051.4435	15	0.54450756
PD11374a	502.2276	10.946574	11.391896	65.06465	190.66411	61.641277	71.20876	2.7191253	141.62328	22.100737	24.343723	44.517498	127.45206	81.93593	1019.631	1019.631	15	0.42887264
PD11372a	405.4496	140.94687	12.521861	6561.574	234.72206	82.64979	1.69e-42	14.917771	180.68102	34.75834	1029.9733	4186.7314	46.89999	77.49409	760.14343	6561.574	4	0.47653076
PD11370a	411.62405	13.141321	4.05e-43	4.99e-42	52.939438	99.26694	3.7255965e-35	1.181e-42	2.8395265e-25	3.0921082	9.460778	3.868e-42	8.30536e-36	1.283e-41	688.2506	688.2506	15	0.53863204
PD11369a	858.76227	205.4278	1.618e-42	402.5698	625.81116	135.8469	42.547565	11.130245	311.12997	2.113e-42	259.25687	829.1924	337.14816	110.86633	1992.2275	1992.2275	15	0.32542548
PD11384a	336.6772	51.580208	6.527578	83.01036	142.28998	51.273083	20.706236	12.427827	2.4881e-41	2.905e-42	20.760843	146.86644	35.881496	12.07841	801.9495	801.9495	15	0.46570036
PD11383a	541.1404	81.391045	1.01e-43	34.35802	84.74751	53.2956	7.009304e-32	23.714659	138.21771	45.832527	39.904156	28.266273	120.176445	60.92756	1322.9454	1322.9454	15	0.5137817
PD11381a	439.24323	48.369457	8.917646	7.128e-42	7.0819707	121.48572	9.318232	13.223603	85.5558	16.327412	10.956521	84.991	2.1205082	45.342213	1200.9058	1200.9058	15	0.5735426
PD11380a	472.14664	59.4382	5.06e-43	26.312437	129.36255	70.58327	40.420296	2.435418	1.1876e-41	5.546e-42	58.413383	219.98648	86.83163	65.19153	1484.4629	1484.4629	15	0.54664576
PD11379a	1623.45	405.6293	3.04e-43	8345.502	99.20329	124.304245	0.17722547	22.741673	734.18225	17.337606	898.3462	6443.205	44.561672	117.87185	476.07254	8345.502	4	0.43123445
PD11391a	312.36472	1.0717412e-31	6.07e-43	4.883625	2.161e-42	68.145	0.0021188322	1.1559216	64.551796	22.130491	2.272e-42	16.516993	27.271759	18.412432	737.16345	737.16345	15	0.57925856
PD11389a	290.29028	20.747213	0.7385861	6.2138968	33.521145	94.23892	25.219711	13.522631	141.83199	1.0036e-41	13.818337	5.801e-42	6.056e-42	2.515e-42	1034.6362	1034.6362	15	0.61777484
PD11388a	1104.9752	219.22688	1.01e-43	165.07811	391.6483	4.547606	54.63234	8.209423	381.0178	1.848e-42	138.98457	221.91307	120.05879	167.48991	2002.3184	2002.3184	15	0.40206388
PD11386a	647.80817	3.351561e-24	8.861295	123.30611	213.91919	87.143105	16.797483	4.018e-42	156.68472	4.3465276	67.30125	595.9387	51.88109	80.59234	1322.1693	1322.1693	15	0.39155093
PD11385a	350.0649	9.89e-42	7.8527255	31.058796	90.62836	40.781193	27.957865	11.476296	192.6445	41.169636	7.9793e-41	52.07746	3.188e-42	4.6909087e-16	1038.4108	1038.4108	15	0.5511376
PD11398a	786.7992	32.17278	1.314e-42	41.353672	167.54094	29.26687	0.0001079493	0.984969	184.08835	2.641e-42	12.74442	26.21419	147.54399	8.330372e-07	915.4948	915.4948	15	0.39053547
PD11397a	849.7081	465.7509	2.02e-43	221.52856	418.12833	70.27082	37.910946	27.281828	492.42822	38.217976	136.66656	294.29694	5.738e-42	40.87109	1724.8663	1724.8663	15	0.35801014
PD11396a	377.1172	100.92356	6.951148	58.23367	190.66306	92.99504	31.578728	4.949054	222.529	26.633408	2.556e-42	83.0925	38.844917	30.370401	1165.7218	1165.7218	15	0.47960183
PD11395a	788.3794	249.06514	2.02e-43	28.653088	273.19424	51.442474	79.18143	201.57884	325.15363	127.25658	7.099e-42	139.10849	49.043503	25.190685	1445.8505	1445.8505	15	0.38218692
PD11394a	321.76077	33.75318	3.275998	37.039974	462.7227	3.1437347	1.522e-42	3.6989582	93.39976	0.00014491081	4.827e-42	27.132872	1.913e-42	1.006e-42	1220.3281	1220.3281	15	0.5531217
PD11393a	530.64453	887.8517	8.813516	109.77822	680.7532	50.113342	2.536e-42	28.701694	299.22968	74.30142	31.947975	132.63454	125.45155	158.12901	1538.5928	1538.5928	15	0.33038688
PD11464a	533.2423	193.62769	1.518e-42	1513.3053	192.21382	40.71778	38.830173	3.5703049	82.43071	0.0025677092	110.993965	1049.8363	48.159462	28.671587	654.09155	1513.3053	4	0.33706203
PD11462a	569.12476	101.32693	2.5467792	84.85706	286.1256	7.41543e-40	0.0004532906	4.018e-42	120.14349	33.380768	33.887867	68.20799	133.80553	46.3838	1354.8341	1354.8341	15	0.4779589
PD11402a	461.42892	20.302698	3.4230168	41.960304	97.93586	84.58803	1.352e-42	9.46e-43	72.64643	47.74974	1.9022517e-19	98.102165	64.85795	49.9886	1589.6556	1589.6556	15	0.60382587
PD11399a	548.75354	227.6463	4.7418494	65.81058	444.75613	118.87301	46.69295	8.717958	132.74911	5.018e-42	47.990597	274.54462	51.25986	34.678574	1482.1455	1482.1455	15	0.42476135
PD11745a	735.74805	234.25377	6.05367	111.790016	203.41156	59.08317	23.988914	1.8646342	390.15738	20.561157	119.71422	242.02025	140.86089	87.27682	634.3335	735.74805	1	0.24434382
PD11744a	410.98273	31.638103	5.8726006	9.346534	121.07588	95.87061	3.55e-42	10.511644	115.823746	18.011953	9.965429	3.223e-42	7.522258e-22	28.029549	1022.2315	1022.2315	15	0.5439253
PD11743a	1092.3132	88.45786	2.02e-43	55.067383	202.03505	81.45728	73.30053	6.8205013	280.89343	4.753e-42	23.597002	106.14774	92.295944	69.57515	1131.3824	1131.3824	15	0.34249616
PD11742a	2996.4146	122.29809	9.743566	802.57367	25.216156	3.7116709	48.167698	8.480115	925.8648	89.99902	214.79196	411.7665	39.181316	28.26292	1269.1652	2996.4146	1	0.42832616
PD11741a	221.7271	285.27377	6.2911935	121.42113	172.07747	4.431e-42	1.86e-42	16.400177	188.11133	54.188885	24.851433	110.770096	123.09795	2.515e-42	647.10046	647.10046	15	0.32825896
PD11740a	379.45233	78.01337	1.01e-43	15.272272	172.84488	97.808334	23.27343	3.3712442	167.26538	48.235558	12.488322	58.733288	102.67806	43.754047	1126.5813	1126.5813	15	0.48355865
PD11465a	4050.525	414.4144	79.71359	7309.851	644.7447	312.26727	4.057e-41	67.54889	1220.1199	1.3917694e-05	5.112e-42	4894.7827	454.69382	173.4796	2896.1582	7309.851	4	0.32461822
PD11751a	10639.947	1.0382723e-27	11.705053	1394.1694	247.22781	3.3377356e-24	185.8315	88.88561	907.084	4.3980375e-35	862.6952	564.73676	81.0278	83.85578	1560.3127	10639.947	1	0.63990146
PD11750a	6144.2817	3.828e-42	11.309246	2462.8047	268.359	252.0721	2.367e-42	1.181e-42	221.18475	62.964783	338.12366	1.0958e-41	305.25934	2.012e-42	2.5012e-41	6144.2817	1	0.61037767
PD11748a	7881.3384	296.23587	8.159157	317.51764	386.4745	97.83953	86.22415	20.083944	1448.5111	29.116266	67.46871	197.71397	3.188e-42	52.694397	859.1434	7881.3384	1	0.67083657
PD18748a	292.10684	51.367	5.9165425	97.40781	273.29446	57.309372	22.19951	0.9537438	132.98615	38.430233	106.949455	652.65497	64.17225	1.8298202e-08	1157.0195	1157.0195	15	0.39184237
PD18734a	614.3512	369.9656	1.01e-43	69.24275	250.51964	54.3767	1.183e-42	7.09e-43	402.7902	4.5468534e-37	61.74378	123.32066	36.768547	116.77324	1721.6316	1721.6316	15	0.45051393
PD18733a	491.787	170.3715	2.8966663	43.344147	70.012856	188.75789	8.815098e-35	6.9413104	211.27177	2.377e-42	54.15774	189.04774	226.67744	83.18247	1274.7534	1274.7534	15	0.4230561
PD18730a	241.31393	1.277e-42	2.4415393	547.27673	85.33538	10.805762	8.1579455e-29	10.846685	5.654e-42	2.7493471e-24	3.939871e-26	449.82227	65.55227	2.264e-42	485.24094	547.27673	4	0.28824735
PD18728a	296.23233	8.933e-42	3.8643372	0.07451332	14.361194	102.73551	2.705e-42	4.018e-42	152.47208	54.06288	18.98638	200.13722	22.0119	1.258e-42	901.6497	901.6497	15	0.5103905
PD18269a	388.10138	3.828e-42	0.91108257	2.6872208	35.295563	28.390768	4.6884327	2.6733294	53.93366	24.378866	2.272e-42	4.492765e-23	0.3510257	16.423143	827.7757	827.7757	15	0.59740883
PD18264a	191.70558	90.91218	3.04e-43	1549.4353	142.53513	13.049041	6.9903665	9.5640745	151.67674	1.706534e-11	227.8145	3430.5723	9.679098e-22	1.6598101e-11	856.26086	3430.5723	12	0.5142889
PD18754a	176.92026	141.54694	5.419248	231.23982	202.98164	84.16644	58.490944	6.466038	47.711605	7.923e-42	93.86536	774.2728	36.966625	3.4548852	723.82275	774.2728	12	0.29925606
PD18751a	338.4862	106.24388	2.0628164	40.955246	248.48155	28.616669	18.017267	8.719597	131.53658	6.338e-42	5.112e-42	56.73659	3.188e-42	36.452198	887.5411	887.5411	15	0.46618235
PD18749a	324.69028	2.9843664	2.8545198	2254.4626	78.69887	91.354126	17.242752	0.2745058	18.090528	36.565323	65.088486	942.8523	1.761857e-05	2.012e-42	819.8927	2254.4626	4	0.48430452
PD22251a	220.42416	5.105e-42	2.02e-43	24.090893	154.14714	97.7366	0.64010864	2.37e-43	72.15996	4.49e-42	15.029508	39.799824	90.14008	21.582	766.9596	766.9596	15	0.5103844
PD22036a	206.23538	35.40296	12.03266	0.4342194	30.549906	48.475113	2.029e-42	4.362641	49.866013	10.992793	12.188356	6.0756677e-18	37.295155	16.457047	580.62164	580.62164	15	0.5556646
PD18776a	184.84482	20.328106	3.6703548	25.985472	90.29073	72.96127	1.183e-42	10.099372	85.78384	33.186142	18.5157	3.868e-42	39.06866	2.264e-42	1041.933	1041.933	15	0.6405323
PD18775a	167.24335	1.0847e-41	1.6697619	28.353762	114.13044	46.238483	39.696148	5.4259768	112.21055	7.9384224e-15	10.366368	57.061085	69.5279	1.761e-42	675.54504	675.54504	15	0.50889707
PD18771a	390.01355	5.8231397	2.02e-43	28.28672	69.052505	109.51904	8.448727	7.205307	29.063473	28.910542	31.044743	16.633242	11.326226	13.820542	1024.561	1024.561	15	0.5776377
PD18769a	554.68	1.6966901e-23	5.824448	1261.4899	37.886177	21.958899	1.015e-42	3.1144075	4.4673e-41	9.771e-42	3.691e-42	434.417	53.39462	17.279827	588.6087	1261.4899	4	0.42351002
PD18768a	568.51886	46.376682	8.3433313e-29	38.83747	78.45858	102.07779	1.352e-42	4.059891	155.45306	61.262188	13.992941	62.486263	63.923706	2.515e-42	1357.4125	1357.4125	15	0.5317223
PD18756a	196.58888	92.56859	3.6808655	22.251486	211.50133	4.062e-42	39.32691	8.274892	40.746754	59.729668	23.623857	67.744415	7.65e-42	1.9624e-41	865.54694	865.54694	15	0.5304947
PD22357a	1107.4424	210.61679	4.580267	2431.2888	254.27948	76.253624	56.507286	30.90429	175.37865	37.42843	2.1842862e-17	2171.3762	35.014214	24.303143	1092.6471	2431.2888	4	0.31542322
PD22355a	5587.625	75.34878	14.362825	290.6309	406.09476	4.431743e-15	5.409e-42	14.18125	2001.4674	106.49697	3.691e-42	20.754105	2.231e-42	52.853695	1181.2893	5587.625	1	0.5730248
PD22358a	3819.7527	39.818512	6.07e-43	762.11926	18.771145	35.633255	1.86e-42	12.007848	524.485	2.905e-42	112.14562	42.22799	68.46397	71.793846	645.18146	3819.7527	1	0.6208556
PD22366a	5887.3174	195.40417	11.243365	961.2721	135.94833	41.215744	2.029e-42	7.61584	541.8044	8.484036	543.99414	422.29294	218.06592	30.166828	792.04785	5887.3174	1	0.6009384
PD22365a	638.96497	39.61061	1.6232853	19.824425	16.092604	24.41767	2.5855548	8.92759	238.28252	4.6194665e-21	52.978268	13.086178	84.25687	4.78e-42	762.9142	762.9142	15	0.40078187
PD22364a	226.35742	9.629081	4.0479126	269.6864	325.17535	21.864782	8.45e-43	9.676163	84.793365	73.95006	58.707733	497.1526	62.889843	3.018e-42	753.8686	753.8686	15	0.31440023
PD22363a	5214.7227	34.00921	70.89502	187.80304	17.696629	1.034e-41	2.536e-42	25.552397	1788.8761	66.999825	7.4668056e-11	131.11133	6.376e-42	43.29323	1313.2706	5214.7227	1	0.5863039
PD22362a	315.5218	127.19857	1.6611046	38.233974	8.558219	8.491767	46.565228	12.623649	95.26347	1.585e-42	87.88608	353.52435	130.63461	12.664893	705.87103	705.87103	15	0.36297193
PD22361a	568.64233	189.38483	3.8437266	2104.256	281.78262	114.68083	0.99707174	13.033107	81.6229	6.898942	7.383e-42	1400.1797	86.56121	76.181366	962.3397	2104.256	4	0.35723454
PD22360a	5814.5996	61.217255	1.314e-42	542.7995	217.18237	1.4378035e-27	1.183e-42	13.725591	1215.8165	1.1031336e-10	60.742893	228.44717	347.32755	2.264e-42	6.8303e-41	5814.5996	1	0.68392104
PD22359a	387.66138	49.960953	4.5956526	21.055319	40.707188	4.266637	5.5594163	2.836e-42	19.35989	53.703392	1.987e-42	209.20613	2.3785092e-30	20.627659	997.966	997.966	15	0.5499437
PD23550a	377.63638	76.59524	1.01e-43	54.14017	141.30135	114.92467	73.6725	7.09e-43	98.371956	3.2814437e-31	138.2761	502.8028	106.81144	52.697853	1122.6326	1122.6326	15	0.39254767
PD18258a	280.088	51.139126	2.3792262	8.73394	107.14681	14.447395	1.5679196e-37	8.10021	41.644276	7.537272	4.7711587	7.774712	14.583829	5.1640827e-24	592.1431	592.1431	15	0.5192011
PD18257a	468.84213	291.78168	0.94038796	387.54785	158.26404	53.8393	30.081316	3.8500187	162.64175	16.089247	20.585741	315.16928	66.58178	55.887154	935.2382	935.2382	15	0.31517735
PD18251a	1497.4932	102.44159	1.01e-43	71.75204	177.15543	162.32626	58.347458	25.562632	89.92156	57.98431	25.169626	134.15536	285.6432	2.515e-42	792.6153	1497.4932	1	0.43024385
PD18247a	220.66518	49.871727	2.9693377	4839.759	135.01184	17.08577	1.352e-42	8.094542	1.06285125e-26	1.848e-42	208.19974	3085.473	11.896261	33.115063	511.8062	4839.759	4	0.53044564
PD18189a	760.3309	458.4449	22.631643	243.6303	225.60692	167.77779	84.14835	23.153128	275.831	47.087265	66.31647	519.5884	73.50089	88.33232	1204.8007	1204.8007	15	0.28273872
PD18188a	489.33517	8.22579	4.05e-43	16.942938	170.39346	155.45706	47.439754	13.564097	150.54857	12.988893	54.734856	91.15001	25.386047	19.186798	976.6564	976.6564	15	0.43756816
PD18149a	728.5343	45.14308	2.02e-43	57.17033	38.31487	84.44619	3.042e-42	6.50693	62.611637	69.38481	1.2211e-41	32.72156	122.79698	19.502007	1299.6074	1299.6074	15	0.5063261
PD18116a	356.76276	2.234e-42	2.02e-43	51.139515	121.56826	52.02624	1.183e-42	3.8641021	105.88414	16.826632	1.136e-42	86.27029	84.13232	25.873346	637.45856	637.45856	15	0.41344926
PD18259a	2672.9524	4.466e-42	1.01e-43	367.29068	339.91086	9.602e-42	21.542494	9.329405	1525.1167	66.9643	85.76554	457.56506	1.02e-41	31.569456	1053.1829	2672.9524	1	0.40308788
PD13426a	455.57568	2.1541343	3.5142593	1.4117444	198.05208	118.97296	46.09971	34.93036	182.49043	21.739286	7.951e-42	150.85893	109.524216	3.018e-42	1369.1134	1369.1134	15	0.50812596
PD13607a	514.3103	145.94652	5.06e-43	252.90982	321.42587	173.9501	0.15091752	26.969236	177.12506	8.830182e-29	84.49735	259.06223	139.91338	115.8553	1069.3462	1069.3462	15	0.32587492
PD13606a	1094.6831	711.33124	5.254419	87.73663	526.52325	10.972495	2.367e-42	15.258628	334.52307	66.94222	157.69672	249.59584	305.7116	185.87129	2128.0056	2128.0056	15	0.36189923
PD13605a	315.7142	26.023537	2.8690743	42.253452	73.053345	32.801266	14.433535	4.2160125	116.098915	1.585e-42	25.148186	6.3565702	6.2576523	1.258e-42	570.9773	570.9773	15	0.46187988
PD13603a	449.00565	176.04256	29.164392	254.95647	189.617	9.644747	7.6350205e-30	26.655323	94.16342	135.0942	124.90003	271.99503	126.261116	47.97799	1120.844	1120.844	15	0.36672974
PD13602a	2347.9912	442.2465	1.8240613	209.44698	271.57013	5.909e-42	109.05803	40.9502	19.054737	32.932224	107.00149	106.78973	117.94989	96.863014	2000.0676	2347.9912	1	0.39771208
PD13428a	820.5447	42.058887	10.762849	95.20025	85.0854	178.92336	64.958206	34.569477	108.18617	21.159431	6.531e-42	95.47624	51.857147	56.724407	1750.6918	1750.6918	15	0.51246786
PD13427a	206.96167	48.606052	0.0	10.315156	92.31247	63.655174	4.7244744	1.655e-42	29.839233	36.809364	21.535086	3.868e-42	15.867384	12.220434	589.2309	589.2309	15	0.5204865
PD13608a	444.98846	1.914e-42	4.05e-43	1106.725	230.4226	113.714096	19.983315	36.02111	89.20784	101.74888	6.815e-42	756.86194	34.811092	1.6856e-41	1166.6562	1166.6562	15	0.2844712
PD13618a	275.78177	12.870329	9.275495	59.58623	93.201996	81.94314	3.8928177	7.6101017	67.90988	3.698e-42	24.198826	205.56033	71.634514	1.3836e-41	916.68353	916.68353	15	0.5008792
PD13609a	470.26566	4.466e-42	19.678625	1923.7609	75.21986	35.391853	1.522e-42	0.99298716	124.82372	34.06337	1.0417337e-34	1213.3977	114.74808	2.8479803e-29	687.1103	1923.7609	4	0.4093584
PD13629a	269.36734	24.671267	3.972346	47.22583	179.2094	100.67266	42.768078	9.508522	106.07012	49.723846	15.264047	361.244	5.419e-42	32.035744	783.18976	783.18976	15	0.38677514
PD13627a	6422.196	3.828e-42	2.326e-42	444.30878	241.11975	217.38661	37.515514	25.559023	307.42374	70.809845	11.765484	51.583385	337.23102	5.535e-42	266.8878	6422.196	1	0.7614842
PD13626a	201.19696	1.595e-42	3.990425	25.234604	87.78904	8.700144	1.015e-42	3.8933544	42.45417	73.092735	14.852257	11.312368	58.668926	8.489672e-24	542.84625	542.84625	15	0.5054288
PD13625a	1650.5735	673.86786	9.860338	194.55481	903.27997	131.9623	178.54707	1715.593	2048.7986	189.3026	241.58002	686.86365	230.28673	174.77945	2170.6292	2170.6292	15	0.19379792
PD13623a	533.5975	74.70643	3.04e-43	333.9502	74.00685	85.39718	19.120436	5.1797474e-17	21.674273	1.9046302	68.22065	1470.7332	5.419e-42	1.6804342e-35	1111.8503	1470.7332	12	0.38752842
PD13620a	809.62427	322.48508	1.01e-43	109.09824	614.55615	162.18692	103.71099	7.392911	258.2973	1.35223e-24	138.52017	176.09	502.99768	121.89463	1258.8062	1258.8062	15	0.27450925
PD13619a	454.73566	9.57e-43	0.40022707	14.621345	122.95944	30.71483	7.11894e-05	0.59207	49.74401	47.44995	2.113864e-37	56.838863	113.35279	23.303078	1194.6377	1194.6377	15	0.5663535
PD13752a	581.9931	164.77745	1.01e-43	32.981983	180.45824	101.557556	107.23891	96.756	230.55014	19.797722	0.00010416562	130.35974	93.185905	46.971924	1015.3353	1015.3353	15	0.36236557
PD13631a	352.8965	209.69154	0.0	83.03102	71.880226	107.76568	1.7164354	3.8975255	121.99748	42.380154	75.61688	181.29938	111.452995	6.0556505e-24	1234.8434	1234.8434	15	0.4752196
PD13630a	660.344	92.18173	9.119586	673.44684	194.14479	24.516006	14.499945	27.326372	373.78088	2.905e-42	112.83528	660.6356	77.88094	84.67709	1094.6207	1094.6207	15	0.26698005
PD13760a	1583.5818	4.148e-42	2.02e-43	564.1451	104.84134	20.512093	6.4463015	15.716647	932.39343	89.46892	76.04673	163.30739	107.58177	9.56e-42	964.13116	1583.5818	1	0.34216133
PD13758a	606.4678	9.005391	4.369165	4.966447	1.3831e-41	125.94097	64.67064	8.706739	111.5794	2.905e-42	17.68184	35.23731	127.867325	23.485731	1154.9163	1154.9163	15	0.50325453
PD13757a	221.13304	57.193123	1.01e-43	157.45755	112.65794	28.398964	2.536e-42	12.049233	8.488662	1.585e-42	4.9152266e-12	359.512	85.68021	1.6145291	440.54303	440.54303	15	0.2967163
PD13756a	432.7215	72.30503	1.0225382	36.619183	71.77404	75.133354	2.2908705e-15	8.985393	94.2364	49.790638	0.9255701	10.286278	4.781e-42	26.669971	1199.873	1199.873	15	0.57676697
PD13755a	354.02264	1.277e-42	4.148e-42	20.231668	96.56372	133.76216	4.1148186	3.9860115	112.5199	1.1356e-41	11.13447	53.140656	43.3128	43.082886	1057.5588	1057.5588	15	0.54698575
PD13754a	579.59216	116.98218	1.01e-43	68.01179	192.87627	229.40376	1.86e-42	6.6577525	32.34219	1.32e-42	21.753242	13.894855	237.21307	28.62926	974.0147	974.0147	15	0.38939235
PD13753a	726.5982	37.629436	1.214e-42	3468.9087	152.29123	2.954e-42	2.029e-42	3.308e-42	183.02313	21.01831	132.81631	2365.0234	54.571476	61.15027	781.8349	3468.9087	4	0.43443546
PD13764a	1517.6152	172.95462	0.29783323	344.48685	202.73439	91.14715	53.802074	19.004848	367.55353	80.15531	1.2405094	219.33066	469.00897	1.694754e-37	1282.0911	1517.6152	1	0.31476498
PD13763a	548.559	1.5132854	3.04e-43	19.783638	248.38058	61.772663	2.7485223e-36	22.401947	319.88745	1.2413e-41	6.3264866	115.66192	62.639835	5.535e-42	1152.9885	1152.9885	15	0.45040104
PD13762a	177.91815	32.024292	2.0273652	19.780867	77.85281	69.985435	19.039711	15.989316	156.39511	3.698e-42	14.185556	23.252945	56.963406	2.515e-42	984.99756	984.99756	15	0.59681904
PD13761a	234.71684	58.75046	2.1233265	4.787259	8.645e-42	52.2105	41.535793	2.4388268	77.969505	14.423853	30.635578	65.15768	30.143822	49.575394	1020.3695	1020.3695	15	0.6056187
PD13771a	6679.522	217.10513	3.04e-43	1064.4401	5.186e-42	8.125e-42	416.23105	46.6697	1697.739	4.226e-42	457.1025	705.78107	29.549877	156.12238	1597.0562	6679.522	1	0.51116234
PD13770a	324.11682	226.14685	3.963171	36.08596	137.58775	14.238606	2.367e-42	13.513587	99.10187	20.917582	0.6432508	99.097466	85.934715	6.01523e-40	1014.06976	1014.06976	15	0.48861006
PD13768a	179.11269	7.917866e-20	1.01e-43	9.0309925	134.7431	53.37266	11.840918	7.47704e-37	18.118172	52.20509	22.577515	24.108124	89.48841	2.065018	752.9394	752.9394	15	0.5578974
PD13767a	533.2207	111.998474	2.02e-43	41.29313	98.50139	3.2062643	55.238136	12.467816	164.26909	51.967564	27.646599	288.3749	11.378071	38.735786	1195.1865	1195.1865	15	0.45384228
PD13766a	215.88101	26.3502	2.8345182	786.31396	27.792015	25.312828	34.696518	21.350069	118.82669	15.075097	23.248753	1630.6805	27.613321	6.065871e-13	875.62634	1630.6805	12	0.42558718
PD13765a	684.2563	1610.2826	6.07e-43	95.18478	451.9085	4.062e-42	136.3565	3.4623053	259.82678	69.16873	45.60533	251.71228	9.562e-42	99.68586	1755.6073	1755.6073	15	0.3213599
PD14439a	254.45497	102.95346	6.4023643	2.138e-42	57.45662	24.597765	8.45e-43	3.2756495e-14	2.4035446e-10	2.905e-42	1.704e-42	52.11164	1.1137895e-37	6.5782795	809.65607	809.65607	15	0.61607766
PD14437a	1155.475	251.71658	1.7419951	246.22813	361.0476	43.522266	16.95567	31.8899	247.80806	118.989456	93.14364	169.02676	360.90604	124.7018	1130.281	1155.475	1	0.26541686
PD14435a	656.84717	88.98829	1.01e-43	226.51088	303.62173	153.40149	3.0971909	7.5932016	247.52032	0.0055037225	8.343682	214.27797	128.52309	3.4557474e-14	1672.3853	1672.3853	15	0.4506422
PD14433a	335.89972	3.9734165e-05	7.112509	305.72485	151.57321	96.54044	3.55e-42	2.4298966	163.842	5.018e-42	24.311216	1252.0986	85.6905	25.335665	1126.4742	1252.0986	12	0.3500383
PD14432a	339.0194	26.287855	1.012e-42	8.451078	21.845787	72.50202	23.885345	20.960098	85.308174	30.67242	48.380836	42.411037	63.133263	62.43039	1021.292	1021.292	15	0.5471462
PD14454a	639.1813	42.360497	5.3329377	119.285645	146.3796	9.410698	3.381e-42	16.3598	285.34406	31.549782	78.575066	119.21106	24.19029	29.338781	959.7393	959.7393	15	0.38293704
PD14453a	2453.6023	263.87125	22.218586	2207.8103	327.7177	187.56386	55.382423	89.946335	273.89563	147.0149	55.414906	2289.263	492.60696	5.283e-42	1032.4907	2453.6023	1	0.24786867
PD14450a	191.8534	21.314213	3.5071568	22.609104	31.131819	75.175446	0.022477763	3.9657607	54.229794	18.09016	33.263172	34.65461	18.931656	14.879456	772.4217	772.4217	15	0.5959815
PD14442a	283.52258	31.885857	7.206169	10.518322	49.1368	60.808403	2.029e-42	5.0392146	157.41528	30.387413	24.948833	34.75954	71.999756	1.761e-42	975.6781	975.6781	15	0.5596711
PD14441a	1923.1671	114.5144	2.02e-43	139.39908	13.197534	80.49778	41.66359	31.421045	730.7908	47.28026	102.43412	101.21417	5.7138936e-07	16.888025	1313.4564	1923.1671	1	0.41305807
PD14461a	366.4756	10.152267	4.434273	24.143576	140.23112	61.160328	22.422588	1.3206068	58.09088	3.337168	3.408e-42	0.0033197985	74.924416	1.761e-42	666.92303	666.92303	15	0.46520242
PD14460a	197.07178	28.548647	5.897645	835.2122	221.80894	49.136368	23.265518	3.7683864	91.37033	24.204996	117.74054	1855.5604	38.9172	23.062796	1001.3012	1855.5604	12	0.41080695
PD14459a	200.43837	322.704	2.9506903	33.38695	206.73654	53.78798	59.078655	12.054749	92.44203	11.652299	6.46576e-40	116.154305	2.868e-42	19.29361	950.29895	950.29895	15	0.45665956
PD14458a	111.21119	51.55251	9.106486	21.595356	164.4837	50.950867	40.75583	14.224556	115.21276	71.16904	18.450825	41.779884	43.691677	9.7617006e-21	754.91614	754.91614	15	0.5002424
PD14457a	503.02277	757.7555	18.991467	4.277e-42	311.03174	99.53451	207.90454	7.09e-43	246.22568	59.562145	49.755405	394.83047	36.17589	65.41395	1803.1866	1803.1866	15	0.39600965
PD14456a	414.82263	126.662796	11.389475	10.269942	265.23734	51.229465	31.013416	16.082453	109.41263	18.453192	18.402748	7.7583933	8.925e-42	5.83614e-33	892.24445	892.24445	15	0.45223215
PD14468a	198.66278	36.13345	2.141924	21.117027	111.87916	18.869535	7.04245	1.5735213	52.572742	70.51494	16.056776	38.084473	6.317297	6.038e-42	965.75085	965.75085	15	0.6243876
PD14467a	382.66452	18.017477	2.02e-43	46.491512	188.06679	2.1280906	0.70226884	5.436e-42	14.561458	32.84141	40.70063	71.31738	20.28411	3.018e-42	804.1969	804.1969	15	0.49581417
PD14465a	747.2606	126.46283	11.434655	64.56726	295.48184	39.002342	7.9810424	1.181e-42	230.64949	16.23453	45.09676	96.38386	6.694e-42	9.057e-42	1412.0153	1412.0153	15	0.45658305
PD14462a	306.753	3.509e-42	4.05e-43	243.2442	112.81041	130.34709	26.535555	4.2963614	142.98114	35.491016	26.734453	354.93015	37.513973	3.3916287e-35	1202.6251	1202.6251	15	0.45827168
PD17994a	136.58305	11.676062	2.8291411	73.972496	136.93608	5.3679028	8.45e-43	1.655e-42	31.793596	14.278229	7.667e-42	198.29633	109.12193	1.66544e-40	583.0887	583.0887	15	0.4471733
PD17991a	172.8222	5.343593	0.5480968	8.23525	130.30432	58.683697	1.69e-42	0.47841403	60.270927	10.938878	2.8286014	43.351295	26.689072	28.033344	671.7305	671.7305	15	0.5504823
PD17981a	628.49115	892.3185	1.01e-43	290.90973	862.45386	222.54933	1.015e-42	2.127e-42	231.70433	2.113e-42	1.593191e-05	1287.0988	50.55844	4.423038e-18	2485.7036	2485.7036	15	0.35756323
PD17973a	157.24548	434.6705	5.107144	19.015347	148.6976	86.43167	1.183e-42	13.950487	39.243908	1.32e-42	1.136e-42	53.076294	56.206627	52.532234	953.9292	953.9292	15	0.47221732
PD14473a	304.83444	8.911811	4.8627224	46.232838	207.86649	36.146683	47.404335	2.2295144	133.46141	11.142318	1.136e-42	45.85653	66.00588	30.059597	594.61993	594.61993	15	0.38620853
PD14472a	415.2979	59.76987	2.920668	114.65278	49.504074	50.03226	3.212e-42	5.9145503	62.15122	28.977604	9.934964	166.74883	35.033306	2.264e-42	1294.4247	1294.4247	15	0.5639304
PD14471a	729.1507	15.366436	3.0552661	59.807816	469.6046	90.236176	10.384501	3.308e-42	380.35132	5.281e-42	32.97514	72.7314	120.1018	5.786e-42	1281.5082	1281.5082	15	0.39246586
PD18022a	409.51498	25.218908	5.2260284	73.96267	161.31589	44.1802	2.197e-42	1.9243212	77.49021	14.4931135	48.673653	108.72954	57.84306	22.524717	548.1419	548.1419	15	0.3427517
PD18020a	9501.383	1.4459673e-15	4.05e-43	3464.621	437.15982	225.38812	8.970764	1.181e-42	2486.8853	2.641e-42	354.74762	620.1643	132.94418	88.7771	432.86038	9501.383	1	0.5351715
PD18017a	401.94586	55.92334	29.484314	44.281574	90.425606	150.69249	14.515137	11.395144	147.80066	1.2661994e-30	6.531e-42	95.22847	82.34134	22.615173	956.6442	956.6442	15	0.45483166
PD18049a	568.8522	17.993155	9.743884	202.54593	186.48448	159.46095	8.45e-43	31.80595	130.07645	62.8324	53.873703	426.9037	119.777016	3.018e-42	1416.1802	1416.1802	15	0.41818038
PD18048a	1425.4082	4.1674147	72.61094	154.6787	263.31247	244.53355	7.357523e-15	28.14492	267.55856	104.54967	66.78827	82.59498	57.63693	0.00040759557	2004.5012	2004.5012	15	0.41966024
PD18047a	483.93698	85.978516	3.04e-43	56.158493	211.13922	2.954e-42	0.3854245	0.028873643	8.404419	26.471952	35.223347	73.034164	19.816275	15.148241	1325.4664	1325.4664	15	0.5661502
PD18046a	603.0367	68.4951	2.02e-43	94.420456	235.65715	31.173157	2.197e-42	14.004201	174.42648	64.45984	2.839e-42	82.54104	112.3018	11.4054	1405.1238	1405.1238	15	0.48501968
PD18045a	2703.5642	323.3942	9.756405	8865.179	928.1838	192.66235	3.719e-42	37.927643	121.909424	4.49e-42	84.812874	3619.6145	200.76443	78.57972	2277.087	8865.179	4	0.45594713
PD18037a	1178.6073	383.35223	22.461494	46.381516	1150.2106	56.553772	114.81642	22.956604	1.0179e-41	109.71288	98.61285	307.13617	37.838158	123.087074	2305.4695	2305.4695	15	0.3870058
PD18031a	678.2189	77.14196	13.167337	162.83945	156.17746	4.449648e-34	4.8516e-41	7.781229	75.81774	52.8301	111.70431	132.23802	154.09024	40.84598	1100.9626	1100.9626	15	0.39834887
PD18024a	7793.0977	358.64874	27.392248	370.2259	205.05913	45.806835	1.183e-42	50.73552	1093.5687	10.952319	127.2195	10.576079	183.86429	2.515e-42	815.15234	7793.0977	1	0.7025683
PD18100a	230.01225	109.523125	1.0761082	7.6914654	103.676155	28.68994	1.352e-42	7.4971	88.19419	24.938223	57.734295	99.51779	32.661934	1.761e-42	737.1653	737.1653	15	0.48231876
PD18050a	677.94934	59.594875	10.489122	236.0552	569.11847	61.463585	30.464935	6.335413	200.05101	3.698e-42	43.466328	359.2074	3.188e-42	7.55e-43	1306.1819	1306.1819	15	0.3668661
PD18101a	121.7855	1.974132e-39	1.0638275	25.482357	72.28916	12.391594	6.77e-43	2.058777e-05	83.37835	24.800777	10.3512	4.0612197	39.413322	1.6598172	465.06165	465.06165	15	0.5396782
PD23558a	5496.5317	213.67662	8.646496	533.1478	1.037655e-34	0.0017903863	32.729824	52.753746	1266.3325	0.013081552	29.892168	336.35422	135.05832	104.69516	1913.6838	5496.5317	1	0.54294676
PD23554a	4699.6636	64.62787	23.981441	292.53494	140.41313	48.090633	2.029e-42	5.2830606	1261.1572	13.360002	3.408e-42	67.20065	40.78053	40.40466	194.47095	4699.6636	1	0.68190426
PD23566a	4351.6772	86.50615	12.62268	8.929388	111.10531	3.324e-42	2.197e-42	8.998184	1042.9779	8.98e-42	2.839e-42	1.508323e-39	11.081902	20.675665	1006.906	4351.6772	1	0.6532597
PD23565a	858.192	86.95832	37.97274	2516.417	545.7687	85.11958	2.029e-42	29.001478	421.4866	3.7840284e-30	3.408e-42	2534.0088	400.70956	0.1782238	1321.9279	2534.0088	12	0.28672588
PD23563a	4728.607	149.19067	49.72486	190.61858	55.976665	51.02271	1.183e-42	18.594595	1965.0929	15.05865	6.3189735	50.233437	2.55e-42	44.377186	888.1956	4728.607	1	0.5757458
PD23562a	4949.109	59.434593	45.362526	517.0342	202.76581	183.52914	2.029e-42	13.702646	329.8231	1.863948e-14	68.81022	28.885834	6.056e-42	100.83353	840.1164	4949.109	1	0.67432
PD23560a	929.21783	34.663834	1.01e-43	313.67896	113.55692	104.89374	8.972423	35.849266	211.69513	41.70616	38.9065	229.82643	104.74377	4.052751e-15	833.9868	929.21783	1	0.30956405
PD23559a	2127.9548	115.16735	100.623344	397.71625	51.997818	246.06662	1.183e-42	79.35591	494.2906	70.784706	1.704e-42	147.28287	218.32278	1.111469	1319.224	2127.9548	1	0.39627466
PD23570a	153.2356	14.936514	2.02e-43	287.41888	47.26678	37.361553	38.92313	0.57208043	73.558075	61.70413	8.130859	669.1016	10.756619	40.52618	797.7245	797.7245	15	0.35593376
PD23569a	364.47073	16.15781	8.0171385	39.828377	5.7063584	59.249054	15.321637	10.761643	117.61101	1.585e-42	10.732951	32.49348	139.96507	10.23433	221.9191	364.47073	1	0.34630075
PD23567a	4019.6292	139.70609	5.06e-43	6.417e-42	170.02158	137.54869	1.183e-42	31.710936	1380.1389	2.6258954e-21	2.272e-42	47.152443	7.012e-42	54.247837	1210.9261	4019.6292	1	0.55897415
PD24189a	348.7612	174.7296	2.63e-42	3.1663315e-21	5498.78	4960.192	0.049318153	140.2565	113.91275	7271.044	62.945866	525.6963	1.1157e-41	7688.3267	2646.0947	7688.3267	14	0.26123413
PD24186a	5050.4463	33.310627	8.09e-43	186.73494	2.8093e-41	316.93695	1.015e-42	119.41682	753.7918	89.04395	2.272e-42	15.723403	171.46785	1.08658875e-16	743.4107	5050.4463	1	0.67516774
PD24182a	5609.601	104.13147	1.012e-42	1507.4856	225.36008	259.87738	2.029e-42	24.677467	203.3673	85.83965	512.99646	350.19608	63.71998	34.992622	543.103	5609.601	1	0.588913
PD23578a	3931.5732	86.19619	1.3838449e-21	218.6213	9.509e-42	34.135902	8.0706643e-25	16.788378	1444.7234	88.39239	9.086e-42	64.25952	4.781e-42	3.018e-42	949.30096	3931.5732	1	0.5752967
PD23577a	2429.019	31.87883	9.11e-43	96.15505	18.077492	22.8221	1.522e-42	55.393616	308.14194	72.9159	1.704e-42	32.366306	0.0078755785	3.27e-42	899.84344	2429.019	1	0.61236477
PD23574a	8055.7	0.6121872	6.07e-43	1713.7604	163.28502	1.6988e-41	0.01663166	4.963e-42	1170.6426	1.848e-42	524.868	425.0229	83.412254	52.228436	892.1275	8055.7	1	0.6158003
PD24193a	2.1535e-41	1.595e-42	1.01e-43	436.37344	1803.7872	2726.7698	0.005247855	1.89e-42	540.9525	977.14246	34.810402	604.6832	116.21136	3083.37	860.59924	3083.37	14	0.27567732
PD24192a	12457.693	4.696209e-16	1.01e-43	1432.583	3.457e-42	379.36948	4.474894e-11	5.552991e-13	1093.7806	102.55927	319.75894	341.60086	5.8795205e-13	23.636778	1662.5201	12457.693	1	0.6993399
PD24191a	4268.4556	106.279976	7.08e-43	87.24891	7.436039e-35	135.81102	5.07e-43	42.35359	210.56999	7.1570584e-27	3.691e-42	33.81703	254.24109	60.4026	915.0499	4268.4556	1	0.6981182
PD24190a	3000.1392	393.1308	28.746252	438.0329	6.5685573	546.3128	82.29369	1288.5164	1446.1904	182.91956	93.15723	250.1839	407.75204	1.761e-42	1615.5013	3000.1392	1	0.30678007
PD24200a	592.41943	5.423e-42	6.3487034	16.893175	4.322e-42	1.847e-42	3.38e-43	4.72e-43	150.5782	1.057e-42	1.136e-42	0.014021451	83.30927	0.00012346973	123.14333	592.41943	1	0.6090424
PD24199a	1028.7659	45.588985	2.02e-43	172.81755	98.79135	88.897316	3.0266547	8.859676	106.63227	25.171185	36.27376	136.8381	196.44756	21.871407	879.992	1028.7659	1	0.36097378
PD24197a	11620.331	1.5770503e-15	82.82144	241.01558	28.142078	154.8216	1.183e-42	162.78703	6123.662	4.753e-42	2.839e-42	338.24725	222.81429	1.7179997e-14	1217.279	11620.331	1	0.57549405
PD24196a	978.8156	124.42398	19.644924	119.02786	64.93594	39.3055	8.45e-43	1.9847606	274.12506	42.36211	119.49243	137.87544	50.935497	17.765602	624.3482	978.8156	1	0.37430188
PD24195a	457.47525	49.081608	13.954491	36.27942	17.337818	131.6089	0.003360704	4.8819785e-12	154.10234	48.89681	5.395e-42	74.95059	51.74295	72.69859	1127.9115	1127.9115	15	0.5044229
PD24194a	811.7176	79.80858	3.04e-43	5349.7275	57.325565	121.092865	8.643128	90.67816	296.96902	99.16461	342.76486	5144.898	546.7992	5.786e-42	724.089	5349.7275	4	0.39124277
PD24206a	626.7299	155.3641	0.03226506	156.75645	3.89e-42	191.98618	3.042e-42	32.88113	433.1678	2.113e-42	104.95912	311.12064	389.9378	27.356092	1172.7224	1172.7224	15	0.32548374
PD24205a	4739.6406	256.44824	1.01e-43	237.00145	6.051e-42	6.278e-42	12.449129	20.495628	1205.083	3.8679586e-24	40.748196	181.22076	65.64104	155.23576	2005.1294	4739.6406	1	0.53140384
PD24204a	509.83502	242.31215	29.29715	24.360119	551.29553	92.34808	1.352e-42	1.418e-42	2.262e-41	8.188e-42	5.477398	9.669e-42	6.056e-42	44.62473	1289.4421	1289.4421	15	0.46233264
PD24202a	4330.8447	122.74006	29.441746	770.6084	176.26904	76.41113	1.352e-42	4.72e-43	893.51556	7.131e-42	64.83774	172.10991	116.479454	87.759995	928.77765	4330.8447	1	0.55739486
PD24201a	7502.59	2.7511935e-11	132.54753	780.8147	529.1368	417.75613	110.58262	131.04684	5527.9097	23.060946	444.75092	674.72925	1615.1367	253.57198	2292.9375	7502.59	1	0.36711586
PD24214a	380.15796	434.06393	2.7162697	21.761671	546.8783	105.25282	1.183e-42	13.691933	148.52315	2.645814e-26	1.987e-42	43.429626	75.20037	153.33176	1146.7192	1146.7192	15	0.3733142
PD24212a	4206.4575	284.4574	3.04e-43	331.14713	5.186e-42	4.062e-42	78.906075	7.896376	1971.212	2.1844658e-33	208.44601	481.20157	143.18091	264.62628	2063.2898	4206.4575	1	0.4189355
PD24209a	1893.1595	98.88023	6.6365576	4851.3945	4.3298742e-29	1.2556e-41	7.843067	39.470528	640.04694	3.3894804	13.244482	1841.2794	4.2098898e-33	88.98772	672.89453	4851.3945	4	0.47762978
PD24208a	199.93733	5.423e-42	2.02e-43	9920.462	73.21043	0.000285849	1.7796495e-23	2.127e-42	2.6578e-41	100.44658	2.556e-42	15266.096	25.10879	1.1069e-41	7.53469	15266.096	12	0.59649974
PD24207a	497.36487	21.164421	7.9671946	951.5533	286.12003	39.923412	1.69e-42	13.885319	29.656666	54.17331	184.01448	1178.995	129.00957	5.652967	1338.0734	1338.0734	15	0.28243974
PD24220a	585.474	150.51006	12.785127	694.2319	501.1311	38.851257	2.367e-42	10.531221	73.7525	61.091908	46.826855	203.87242	143.8725	136.1281	944.33057	944.33057	15	0.26206732
PD24219a	752.5439	70.69661	6.521977	60.018295	613.7574	89.48342	1.015e-42	12.15639	82.835236	5.281e-42	2.272e-42	19.876213	106.353935	0.04603079	1499.9066	1499.9066	15	0.45257035
PD24218a	695.9957	29.717314	10.428525	65.003006	5.186e-42	296.75006	1.8059357	72.276505	82.95371	2.640474e-38	43.209408	134.45395	221.87308	120.74861	1506.3127	1506.3127	15	0.45902777
PD24217a	321.82587	111.19129	6.07e-43	10594.17	1.9882e-41	64.81308	5.748e-42	24.209763	119.48781	36.675983	9.37e-42	3917.8484	96.472984	1.4089e-41	7.095235e-28	10594.17	4	0.69303197
PD24216a	859.50726	23.697472	1.01e-43	2498.0168	4.755e-42	511.55005	5.07e-43	13.773409	735.9819	5.018e-42	8.803e-42	2758.6475	384.6337	1.006e-42	1540.3762	2758.6475	12	0.29579595
PD24215a	2067.243	432.09106	6.07e-43	362.836	97.31463	312.83252	21.820707	40.838047	740.9561	8.446968e-05	143.88031	206.14003	1110.982	57.533886	567.88525	2067.243	1	0.3354632
PD24225a	274.3686	103.68389	4.05e-43	203.10718	32.544563	66.9371	1.6630087	12.613357	67.82143	15.585609	18.225056	354.39493	65.767715	1.761e-42	601.4459	601.4459	15	0.33079958
PD24224a	520.8005	78.70045	4.301784	80.41623	134.95451	55.40559	3.73226e-21	5.3576303	183.34671	46.277397	60.687008	115.61166	72.66754	17.213892	832.52045	832.52045	15	0.37700275
PD24223a	487.52823	62.424774	14.2504835	65.77699	242.6792	168.78679	1.00372967e-25	11.901683	67.76104	85.204735	55.810722	842.691	156.19344	64.45631	1095.613	1095.613	15	0.32025373
PD24221a	838.0433	192.38884	6.7145777	56.196365	0.0009203082	144.22414	38.520153	2.5093493	119.493774	1.585e-42	28.500751	23.98552	300.86105	4.6477302e-23	536.29736	838.0433	1	0.36631986
PD24314a	1224.6187	254.50038	29.990873	117.18763	201.06879	98.14936	2.705e-42	46.533653	155.51814	49.347294	48.81456	68.61632	204.83829	35.184864	1327.7052	1327.7052	15	0.34378043
PD24308a	2056.9702	47.07243	11.911257	178.43437	108.47613	129.60506	2.536e-42	43.26368	0.35280335	264.98428	102.48605	50.5123	355.7942	7.7124006e-13	1393.7905	2056.9702	1	0.43362573
PD24307a	259.7496	32.757584	4.5603094	40.777428	37.158947	77.851494	17.248026	4.667457	163.18884	49.405464	9.37e-42	63.56092	65.985756	24.190477	749.8958	749.8958	15	0.47133672
PD24306a	1958.2202	20.553938	2.02e-43	125.8878	51.78835	11.66566	1.2742978	10.467698	602.93304	82.023865	12.893171	19.051914	134.01886	34.21296	266.91644	1958.2202	1	0.58771724
PD24304a	3783.2346	182.01482	7.15777	134.00948	115.681946	50.819317	1.015e-42	2.364e-42	1900.9742	2.113e-42	6.4709536e-22	75.87666	156.97728	61.961235	376.2175	3783.2346	1	0.55270654
PD24303a	2977.488	1.5313e-41	1.3427647	503.85632	24.674511	8.125e-42	2.705e-42	18.98485	338.20987	4.643502e-39	80.51257	26.936771	140.55762	2.515e-42	383.49982	2977.488	1	0.66224325
PD24302a	289.0522	1.914e-42	1.01e-43	15.555382	66.46299	78.89571	1.015e-42	2.9646943	1.0744e-41	38.80964	3.92232	72.09164	55.243755	3.521e-42	643.29425	643.29425	15	0.5080139
PD24322a	1383.5222	5.785194	11.133843	637.6812	230.09222	78.20915	5.6232276	38.286564	79.090096	63.24777	234.78203	626.7437	218.81361	40.492424	1206.2207	1383.5222	1	0.28469148
PD24320a	402.87744	91.22567	7.08e-43	54.339207	1178.1644	10027.849	3.381e-42	3.035922e-06	391.95908	1.3444143e-12	1.6430638e-18	125.077774	655.395	743.38464	1970.1449	10027.849	6	0.64114976
PD24318a	676.2842	28.403358	39.472874	65.21901	139.37749	115.0597	30.042088	13.765519	49.821056	134.9674	6.0702133	37.15936	58.083557	18.133675	1127.8939	1127.8939	15	0.44409588
PD24336a	606.85114	25.878864	9.910966	54.404266	1.729e-42	210.43892	2.197e-42	30.17573	370.73782	2.0857467e-33	190.78813	361.54523	263.98257	46.19085	1161.3384	1161.3384	15	0.34851554
PD24335a	961.348	128.1385	3.04e-43	282.77927	487.7205	12.089703	32.801456	7.1125574	93.86024	5.018e-42	3.975e-42	200.57556	4.655539	18.91675	1713.0293	1713.0293	15	0.43444523
PD24333a	2816.8118	70.49313	2.02e-43	1015.63605	117.89331	412.84998	6.5469814e-13	13880.888	4.378434e-31	2.4623356e-16	93.713974	1779.7605	375.0861	100.60988	2078.073	13880.888	8	0.6103685
PD24332a	330.9423	69.48377	5.1170273	31.917427	286.11176	8.599036	9.447652	4.72e-43	131.66481	22.76198	35.20972	135.91978	160.97818	0.59281826	687.433	687.433	15	0.35875195
PD24329a	435.39825	110.80636	1.01e-43	37.045147	321.98172	10.185281	1.183e-42	3.1551032	37.664913	33.915062	33.161892	126.74239	2.868e-42	17.294735	940.5163	940.5163	15	0.4461934
PD24327a	991.3219	231.87337	10.166952	6724.8027	153.56961	130.55307	1.86e-42	130.14827	72.82222	43.244556	333.50278	6250.5103	294.57193	2.8037127e-32	793.9682	6724.8027	4	0.41611153
PD24326a	1.0314659e-24	414.65076	2.225e-42	9291.797	104.069374	59.240303	1.522e-42	32.9104	179.35048	29.799603	2033.599	11183.837	7.332e-42	16.719492	232.7845	11183.837	12	0.47431833
PD24325a	5481.7153	294.4747	82.12918	920.7449	274.90427	214.27603	1.015e-42	64.33069	1.8661e-41	60.577614	322.58408	116.5673	597.82556	22.47786	1916.5577	5481.7153	1	0.5286554
PD24337a	3753.7744	129.21832	2.9674253	171.44319	76.00655	51.97206	1.2698961e-16	9.46e-43	477.0719	72.397545	52.53003	66.827095	5.8773885	33.466934	808.2047	3753.7744	1	0.6583539
PD4076a	347.52924	41.071026	2.516368	13.739017	190.64717	51.472935	4.564e-42	5.523932	56.906227	9.384334	15.799646	253.47603	5.419e-42	2.401566e-07	1100.4401	1100.4401	15	0.52690303
PD4006a	6724.3906	175.58043	68.42162	162.22104	230.98445	16.684341	1.86e-42	4.693805	1340.428	38.646603	9.172433e-26	70.38231	1.7257737e-11	115.28567	615.77844	6724.3906	1	0.7031309
PD4261a	418.75812	5.105e-42	2.1287563	32.641346	24.650906	85.11161	1.015e-42	9.46e-43	78.39964	22.954277	5.963e-42	7.754077	26.66001	3.1541045	1091.9976	1091.9976	15	0.60862297
PD4264a	220.41515	7.2636795	2.7166934	26.861599	328.10498	1.2556e-41	17.664202	5.559898	95.35993	75.21027	8.52e-43	256.25043	3.283831	24.385015	1051.4557	1051.4557	15	0.49725243
PD4833a	4392.8125	96.06761	22.061386	278.04538	42.733215	1.034e-41	23.446959	2.6e-42	352.3796	7.7705825e-32	161.89742	107.87075	12.325306	89.52875	814.8226	4392.8125	1	0.687022
PD4826a	496.0829	146.17421	1.1587791e-06	485.63235	213.26656	98.85612	11.098217	34.521294	223.54362	164.34544	123.44148	545.83105	284.7667	33.64742	948.3986	948.3986	15	0.24894932
PD4844a	8601.98	176.15	29.557804	685.0168	2.5831662e-13	325.65796	1.2170284e-07	3.965031e-13	694.8999	37.41848	226.1976	298.0599	18.587345	82.93743	1621.1986	8601.98	1	0.67215246
PD4841a	3323.4597	12.405183	73.697044	244.56769	187.78468	311.64682	2.367e-42	58.878292	1146.5558	2.2251797e-19	3.8171785e-19	148.04169	216.00398	56.827248	1228.2723	3323.4597	1	0.47422844
PD4847a	2949.2656	1137.6005	40.72077	93.82219	392.47443	487.64935	138.50157	339.0634	715.8796	530.20746	2.0406493e-31	362.9973	1235.3002	445.48444	2138.1692	2949.2656	1	0.26794124
PD4872a	1771.7831	3.9780922	2.02e-43	649.2075	49.063427	111.246765	48.08566	10.2412	954.51807	29.566292	51.54818	476.0449	7.6065054	52.76857	587.9076	1771.7831	1	0.3688474
PD4875a	3316.9146	236.05354	41.710102	228.85405	38.207306	130.51744	5.563904e-32	57.490116	729.51166	16.240852	3.783162e-27	125.24067	1.3593381e-13	23.730358	1851.9198	3316.9146	1	0.48804057
PD4874a	3436.4775	10.762203	71.24583	2044.8511	1.1237e-41	2.9329074e-06	1.1093716e-35	175.99208	1560.8561	101.55113	254.68561	736.6957	82.75403	70.28243	1146.5762	3436.4775	1	0.35454175
PD4876a	3123.5352	56.852562	1.01e-43	292.4552	6.915e-42	75.11832	33.493977	10.899647	286.87158	6.326498e-16	117.18501	214.0724	48.96539	29.507082	613.9968	3123.5352	1	0.6370721
PD4951a	1306.4728	4.148e-42	1.01e-43	166.46423	21.151651	56.808968	6.8250275	2.127e-42	356.4304	30.281914	48.398888	70.97759	1.6086861e-28	36.11043	676.1333	1306.4728	1	0.47062203
PD4252a	964.8681	394.3888	45.09454	111.52239	353.9494	33.0825	61.947342	35.625656	43.49859	116.4931	13.167145	62.000256	134.61447	57.30276	1335.0098	1335.0098	15	0.35481378
PD5935a	6516.6523	122.57737	53.736458	949.7085	209.03621	111.01676	2.029e-42	31.767056	1.4702e-41	111.99027	164.29002	95.139786	221.21068	2.5977113e-19	1072.1824	6516.6523	1	0.67465
PD5934a	8166.27	159.10294	39.2927	185.15765	309.92947	1.071e-41	2.029e-42	18.89066	1871.27	5.546e-42	7.951e-42	116.993774	1.34875e-32	105.62215	595.14575	8166.27	1	0.70595604
PD5946a	923.0967	296.13315	2.0682561	124.75413	432.08176	10.887402	0.008040858	10.62846	31.270962	16.21286	47.45223	154.03381	38.158848	38.65439	1780.871	1780.871	15	0.45589575
PD5945a	5725.709	0.3645534	17.860802	342.00095	127.706406	80.96933	8.214838	13.110262	1497.6053	2.905e-42	27.8635	117.2604	219.29428	45.09356	601.0961	5725.709	1	0.6488681
PD4952a	5868.0986	172.02028	7.6873736	677.49304	189.29193	157.70341	59.295643	43.143196	1635.6309	5.865608e-14	146.23871	583.9129	4.49244e-31	244.90372	2233.193	5868.0986	1	0.48825094
PD4956a	8210.767	68.043686	81.42287	870.36346	37.99256	57.16655	2.536e-42	2.1694293	120.5218	12.305637	573.48004	62.353165	1.2391713e-12	48.15133	1423.4125	8210.767	1	0.70977354
PD4955a	2603.7693	187.86365	4.05e-43	208.78368	4.2889543	65.9046	52.022533	40.57984	995.6485	112.7768	206.68706	270.04886	2.864961	130.52365	1178.5605	2603.7693	1	0.42964202
PD4958a	3857.3252	155.73474	1.6243753	615.0894	3.875341e-09	297.42618	233.9155	51.33135	1915.19	108.73167	132.20541	604.95294	35.255733	3.27e-42	1313.8489	3857.3252	1	0.41375923
PD4957a	1425.8313	53.68881	3.04e-43	224.76309	50.742165	46.679554	7.1576245e-21	15.384139	448.34064	49.380592	12.993331	211.54108	25.265411	21.71785	689.0157	1425.8313	1	0.4353226
PD4969a	198.04172	48.603176	4.170448	13.064485	31.793306	22.175318	5.07e-43	4.2921395	54.740273	6.866e-42	2.272e-42	32.062416	75.075554	3.774e-42	546.3838	546.3838	15	0.5302625
PD4972a	186.46591	38.48424	1.01e-43	23.036238	81.291954	48.58782	1.69e-42	16.027798	60.080383	29.703634	2.6747386	17.135368	3.188e-42	4.493465	635.39307	635.39307	15	0.5557173
PD4975a	4744.767	4.148e-42	28.6518	215.76144	50.828064	4.974596e-16	1.522e-42	7.09e-42	684.3665	40.203995	57.53222	66.00104	182.19151	8.050289e-17	1428.5972	4744.767	1	0.63272834
PD4978a	563.1299	40.593628	21.328335	438.7468	89.09032	65.52879	12.017389	29.472694	189.35405	56.07745	242.2216	596.85266	171.62221	6.0567934e-21	1212.3397	1212.3397	15	0.32516572
PD5932a	6277.2505	4.785e-42	2.02e-43	1336.7218	9.5087e-41	133.50089	0.035987448	1.181e-42	300.0382	51.15346	534.2461	177.15854	5.11783e-06	8.554e-42	1240.5107	6277.2505	1	0.6245637
PD5930a	2418.1248	106.54832	2.02e-43	383.16083	111.59609	1.3294e-41	6.77e-43	3.1617365	142.0516	2.641e-42	65.67714	35.12198	123.96559	64.372406	487.91913	2418.1248	1	0.6134726
PD6711a2	465.55374	9.57e-43	1.6110246	22.610956	114.22966	51.274162	31.406866	10.32715	1.1147546e-33	2.113e-42	1.136e-42	124.91036	2.9613726	68.42341	1017.9015	1017.9015	15	0.53259534
PD6684a	8948.191	21.675682	7.08e-43	2046.8898	249.57501	256.48856	137.30206	90.18861	8.298919e-19	5.81e-42	721.7033	172.8115	357.2074	5.032e-42	657.3976	8948.191	1	0.6550926
PD6466b	133.04576	25.891851	5.6355457	9.996682	42.056343	0.05011804	0.00082686846	1.181e-42	26.752106	335.51065	30.732845	134.92897	45.672718	1.509e-42	1014.3532	1014.3532	15	0.56208456
PD6728b	1055.9437	111.66326	25.788157	131.2499	90.37567	1.4313978e-17	1.183e-42	9.386565	220.93878	3.17e-42	22.99918	57.01153	15.404986	20.200108	813.012	1055.9437	1	0.41023865
PD6727b	2785.3584	0.017087337	32.644222	665.47217	611.0109	122.495255	34.343132	5.9638977	6.786e-42	9.771e-42	427.48322	347.15936	19.775455	1.7803125e-17	1616.8132	2785.3584	1	0.41768655
PD5951a	571.72314	63.56229	4.507016	60.866756	503.13562	38.201084	3.212e-42	5.702844	94.75979	9.2367815e-12	68.923996	172.22888	30.471476	1.67803e-40	1574.5741	1574.5741	15	0.49380484
PD5948a	11829.888	258.3492	3.04e-43	209.25761	429.9797	1193.0234	3.381e-42	35.26377	179.27663	89.72866	1.704e-42	1.7404e-41	891.28046	7.798e-42	38.524868	11829.888	1	0.7806151
PD5953a	555.7874	27.830294	1.01e-43	12.902096	218.0649	113.74384	1.352e-42	9.941444	110.286514	13.4500475	0.0055819936	17.5969	65.956535	12.380284	975.23535	975.23535	15	0.45717418
PD5960a	1570.4736	0.0009302774	6.07e-43	124.681244	49.948048	121.532555	45.734188	4.2922926	715.44666	14.790034	55.347404	113.779945	2.868e-42	22.675022	1201.4502	1570.4736	1	0.38871637
PD5959a	446.8978	1.914e-42	1.01e-43	61.939476	94.938	134.6092	75.102356	6.244674	85.50253	1.1621e-41	18.72326	272.10294	139.9191	1.509e-42	1163.5645	1163.5645	15	0.46551076
PD6016a2	304.95255	29.753328	2.365709	212.70265	121.196556	22.749573	10.972974	3.3946953	20.855656	70.003174	5.381943	404.7009	8.514677	4.78e-42	690.62805	690.62805	15	0.3619317
PD5964a	476.5057	126.640945	9.11e-43	45.970757	76.06679	2.215e-42	4.396e-42	3.4250894	108.371216	7.983523e-16	3.691e-42	80.29525	85.53648	1.258e-42	585.0051	585.0051	15	0.36843354
PD6045a	229.4733	102.196976	1.01e-43	187.7321	31.133945	99.39019	1.28012e-18	4.6622725	174.29454	63.231987	7.730876	568.25757	35.144325	21.916405	804.1326	804.1326	15	0.34522548
PD6404a	3536.579	5.105e-42	35.379383	446.99817	56.572414	71.7666	1.015e-42	194.56493	230.57901	4.753e-42	2.7828e-41	285.20953	51.011868	21.013538	1615.4827	3536.579	1	0.5403352
PD6048a	578.6744	191.41545	8.84743	87.992676	387.69427	10.996137	58.231518	10.599774	334.4266	2.068289e-21	174.78291	193.95523	1.6576e-41	87.7754	969.3267	969.3267	15	0.3132197
PD6410a	4769.573	3.509e-42	0.25694302	686.191	257.14966	178.39575	69.46016	4.72e-43	768.7913	139.15692	119.44278	4.721722	15.914094	3.7530048e-05	295.51654	4769.573	1	0.6529574
PD6406a	3512.4612	115.82382	46.870422	190.73187	117.75802	52.97973	1.86e-42	17.276901	280.37396	2.641e-42	101.85153	3.176168	250.98126	2.1502823e-32	328.02344	3512.4612	1	0.69992924
PD6412a	4988.091	107.19907	9.11e-43	413.29083	2953.6387	2965.539	2.536e-42	434.2574	1276.7375	6951.8423	3.975e-42	300.14026	0.9644233	2341.9812	2350.5686	6951.8423	10	0.27713972
PD6413a	2341.467	83.37821	2.02e-43	567.2797	71.64498	6.3793526	10.5301485	1.181e-42	574.63153	29.503725	36.4719	279.26773	6.694e-42	43.747517	538.99866	2341.467	1	0.51086915
PD6414a	438.5389	57.363342	2.8451803	24.846249	59.064392	94.72273	47.20096	39.373417	11.24537	13.602462	9.65344	140.56146	108.19737	3.521e-42	710.0592	710.0592	15	0.40406853
PD6416a	1457.6973	3.509e-42	1.01e-43	378.54587	1.543e-40	1.5507613	1.522e-42	150.99806	608.566	5.81e-42	33.09303	137.76118	144.27904	2.012e-42	413.78876	1457.6973	1	0.43823647
PD7069a	720.5903	54.103516	3.04e-43	1289.4008	210.99521	56.091854	2.2802212	29.685942	171.56297	4.526378	143.85172	1047.1808	104.38283	39.071407	1250.0614	1289.4008	4	0.25165
PD7203a	215.96054	165.33008	7.025791	260.9123	87.953125	73.36825	18.943375	24.46738	17.684912	17.602072	55.61114	229.82245	99.228424	5.03e-43	285.91275	285.91275	15	0.18329827
PD7202a	693.74536	756.1956	27.648552	170.42723	785.8165	76.0662	125.89807	16.965286	221.42467	29.401796	155.48032	501.57904	71.45981	153.92168	1339.5547	1339.5547	15	0.26134673
PD7204a	390.36035	58.02216	8.183798	5.703e-42	191.40149	58.16322	4.266033	0.5424853	74.018135	5.81e-42	13.604311	198.1713	38.152935	17.782726	1120.175	1120.175	15	0.51553404
PD7211a	4804.8965	185.51926	1.012e-42	328.7105	221.66374	25.778854	77.61629	25.465424	1157.3256	1.331909e-28	45.65284	112.609665	137.2208	173.48856	979.61993	4804.8965	1	0.5806123
PD7205a	1642.3738	41.30535	5.2318883	2049.635	215.93675	285.6721	1.522e-42	52.443844	562.01953	1.1264251e-07	6.1555243e-37	986.7127	502.63235	11.647174	1491.2057	2049.635	4	0.26120594
PD7217a	4792.7773	142.99713	74.584946	1068.7866	100.18652	230.05206	1.015e-42	108.423874	603.2506	9.444609	7.099e-42	618.424	176.01756	1.761e-42	1231.1149	4792.7773	1	0.52345407
PD7238a	269.70203	16.930075	2.9461255	23.07404	165.74477	41.55964	59.193863	0.0019942313	72.533066	46.650383	16.23915	350.4935	18.174767	14.959777	1114.8379	1114.8379	15	0.50375843
PD7220a	374.33194	62.489834	1.012e-42	179.8456	273.31116	34.455368	26.894352	15.593792	0.17870723	10.47	49.975685	454.01013	42.34978	39.49307	1141.2134	1141.2134	15	0.4219508
PD7240a	2004.0201	81.159225	2.02e-43	174.69543	425.66052	268.16238	2.1863989e-05	24.883184	9.048e-42	7.131e-42	75.04382	112.20739	415.79675	131.30573	1466.5511	2004.0201	1	0.38691482
PD7249a	882.3103	142.88893	4.361166	817.0887	191.96414	99.4814	2.029e-42	3.3621044	314.10373	62.842915	69.77555	861.12775	152.22256	96.76635	877.95294	882.3103	1	0.19280207
PD7248a	8397.732	168.21962	4.05e-43	1079.1102	232.14964	319.23813	10.717775	37.10094	872.7227	39.689857	396.41382	138.38857	350.01428	5.786e-42	986.27313	8397.732	1	0.64460236
PD7243a	1367.5519	693.0003	3.9499338	234.24602	203.45575	36.71735	82.8882	64.67294	686.6655	126.697014	121.79893	567.3666	113.87138	126.58668	2330.553	2330.553	15	0.34475526
PD7305a	850.59467	548.2485	5.06e-43	259.35025	681.18176	73.35056	89.74098	9.492036	91.98794	32.389984	296.35526	431.3617	30.526558	93.18542	1256.3118	1256.3118	15	0.2648169
PD7304a	416.37265	60.088795	20.283707	79.77814	76.574356	30.986162	1.183e-42	26.893908	144.31749	39.516365	18.602884	142.6054	73.49614	22.8375	846.5941	846.5941	15	0.42351997
PD7250a	6383.4263	72.99183	1.113e-42	159.46042	134.29735	107.30889	1.522e-42	30.57871	1.5269e-41	14.152263	83.96918	23.362099	4.463e-42	71.55672	803.34717	6383.4263	1	0.8096221
PD7307a	1012.5324	88.9482	21.41891	3598.561	6.0259933	30.633657	0.00038848814	18.138279	463.97073	14.878627	1.0507e-41	2204.4036	37.62867	37.291965	878.87006	3598.561	4	0.42772275
PD7306a	1060.9601	461.86	1.1021734	376.9176	560.12775	119.63859	166.80383	172.83073	345.57782	0.00014071201	266.66592	815.2983	546.7174	126.54577	1823.6746	1823.6746	15	0.26643524
PD7322a	301.5211	340.25198	1.0545392	19.582952	197.31648	37.337753	8.45e-43	22.496254	2.7143e-41	1.1454593e-19	5.112e-42	25.569304	54.810688	9.477568	1001.744	1001.744	15	0.49809203
PD7344a	190.60829	43.54708	2.1338892	36.628258	77.34353	52.11982	1.9253731	1.8684571	22.900148	1.32e-42	14.4624605	11.980042	58.108444	19.782524	186.95572	190.60829	1	0.2645999
PD7341a	843.58826	168.46268	33.168953	432.24924	202.64977	9.232e-42	2.705e-42	23.416523	42.355774	1.0435284e-12	44.134464	209.44536	133.30042	5.535e-42	951.2783	951.2783	15	0.30845112
PD8610a	2510.8208	104.61504	2.02e-43	397.83655	8.645e-42	24.268606	24.683846	37.471203	677.6014	88.65441	123.95546	219.17667	32.060265	47.8065	802.4142	2510.8208	1	0.4931528
PD8609a	406.10898	4.148e-42	1.01e-43	1035.5328	130.46042	57.13718	2.2145e-41	14.701885	130.2608	1.848e-42	6.531e-42	2112.6782	80.26139	6.89148	1106.967	2112.6782	12	0.41579965
PD7428a	10754.015	7.976e-42	270.74368	959.96906	472.21976	189.19888	2.197e-42	25.882734	2312.193	162.19087	240.34322	229.43648	210.0894	94.29607	2.5012e-41	10754.015	1	0.6754789
PD7426a	11151.546	4.785e-42	2.02e-43	4306.8193	285.2163	222.60057	1.7011346e-14	8.647895	256.6241	249.18494	1708.5002	93.921135	1.2755328e-19	16.407354	173.59808	11151.546	1	0.6036651
PD8611a	4671.3574	5.105e-42	38.75752	785.6018	57.515854	287.75598	21.52345	4.0453486	5.3446e-14	6.866e-42	46.177643	21.892117	70.18243	8.303e-42	815.9497	4671.3574	1	0.6848735
PD8612a	283.38837	38.383335	5.9661026	53.805798	309.99536	11.083507	6.4256506	1.6048757	218.94522	70.18431	37.472992	200.03462	43.915462	34.769524	648.0249	648.0249	15	0.3299516
PD8617a	346.54108	1.914e-42	6.013486	12.305331	20.838112	116.09816	2.2593365	6.300256	152.57669	53.512035	4.26e-42	40.628696	26.031149	1.258e-42	1113.3658	1113.3658	15	0.58707273
PD8615a	1237.071	48.64911	4.3187284	1365.1478	211.95442	96.720055	31.212265	8.275377	2.4317e-41	5.546e-42	21.557926	532.2497	67.025635	6.8763433	633.3934	1365.1478	4	0.3201227
PD8614a	378.9608	47.808334	1.6287307	7.842e-42	66.165474	59.513466	17.556473	2.9821048	47.51902	37.432255	7.3329835	70.27077	2.1821147e-12	13.1862755	686.4102	686.4102	15	0.47774643
PD8619a	1339.1804	125.55487	23.72141	179.02223	252.4328	23.750399	2.705e-42	14.797659	2.0822716	32.258514	116.59236	99.40967	171.52997	32.60983	1151.6534	1339.1804	1	0.37568924
PD6731a2	2578.626	23.429865	1.72e-42	2805.7544	184.69409	169.77806	42.43896	4.018e-42	945.3812	92.25075	9.086e-42	1093.3605	1.275e-42	2.264e-42	603.3531	2805.7544	4	0.32857853
PD6730b	6518.9937	292.3492	211.5593	304.17944	100.20819	69.84426	2.874e-42	5.8955083	1091.0566	45.311947	29.448309	74.35231	10.14234	4.529e-42	1317.1018	6518.9937	1	0.6473394
PD6729a2	2217.0095	0.006116956	97.04456	113.627594	280.37454	165.4751	2.705e-42	17.123419	306.22757	19.853302	53.17932	52.85199	2.4615963e-14	27.69171	1512.0078	2217.0095	1	0.45594278
PD6732b	1031.4081	5.743e-42	9.571533	312.07697	146.23854	93.18655	30.970432	17.436357	134.34488	66.25377	128.16615	116.72513	63.55015	1.761e-42	759.91986	1031.4081	1	0.35445422
PD7067a	2453.3699	3.191e-42	19.055399	374.6153	233.40338	273.2789	3.55e-42	93.967125	466.8217	47.391018	10.210448	107.305405	751.3025	1.761e-42	1138.5709	2453.3699	1	0.41099843
PD7066a	1998.2817	25.224764	7.4132423	201.77863	193.02084	4.801e-42	2.2414649	4.963e-42	172.29192	12.117957	93.60033	22.882895	62.182507	16.579386	826.4412	1998.2817	1	0.5498763
PD6733b	1321.0271	235.56274	2.5857853e-13	541.47906	430.89035	235.50064	8.289008	3.257516e-28	18.60045	2.377e-42	73.9258	476.32422	279.754	3.774e-42	1046.9227	1321.0271	1	0.2829796
PD9582a	792.21063	117.42072	1.1766231	109.0232	497.4997	2.215e-42	85.60352	27.485123	235.19678	1.585e-42	121.673096	168.91081	31.951843	16.005714	529.53467	792.21063	1	0.28979504
