# Supplementary material for: SUITOR: Selecting the number of mutational signatures through cross-validation
Source: PLoS Comput Biol. 2022 Apr 4;18(4):e1009309. doi: 10.1371/journal.pcbi.1009309 (PMC9009674; doi:10.1371/journal.pcbi.1009309)
Supplement: S2 Data — (ZIP) [file pcbi.1009309.s015.zip › Supp_data_profiles_activities_matrices/1 SANGER BRCA440/SANGER_BRCA440_Analyzer_Profile.csv]

	S1-Signature 3	S2	S3	S4-Signature 13	S5	S6-Signature 26	S7	S8-Signature 17	S9	S10-Signature 20	S11	S12-Signature 2	S13	S14-Signature 20	S15	max	max_id	max_norm
A[C>A]A	0.017357955	0.072186604	0.0	0.0011723369	1.389123e-34	1.048695e-11	0.0	0.000639149	0.035431508	0.00018204698	0.005344019	0.00079102145	0.008668305	0.0	0.017894026	0.072186604	2	0.42264792
A[C>A]C	0.0148846395	0.025672408	0.0	0.001248192	0.00023406165	0.0021469695	0.00064030953	0.00087923073	0.0429234	0.0	1.5621977e-06	0.0006676287	4.460104e-24	0.0	0.015918734	0.0429234	9	0.42101398
A[C>A]G	0.0025243028	0.0023938774	0.07119186	0.00014766984	0.0008340957	1.3503338e-12	0.0	0.0	0.004140935	4.5432582e-05	0.0014985466	0.0	3.405e-42	0.0	0.003076334	0.07119186	3	0.42077905
A[C>A]T	0.015329282	0.03454861	0.0	0.0009062855	1.2064971e-09	2.6693662e-05	0.0	0.0	0.043837287	0.0043394794	3.6e-44	0.0005077851	0.0034020592	0.0036375849	0.0077469028	0.043837287	9	0.480239
C[C>A]A	0.017908424	0.08003174	0.0	0.0024864182	0.011385209	0.0	0.0	1.0799713e-37	0.03804554	0.013746629	0.007525863	6.0730102e-21	0.0011072697	0.0038495485	0.006357336	0.08003174	2	0.4736522
C[C>A]C	0.016023405	0.01638177	0.0	0.0007254062	0.011947177	2.817e-42	0.0	0.0	0.04050167	0.018474283	0.0030130432	0.0006810543	0.0	0.028658736	0.0032101092	0.04050167	9	0.5157554
C[C>A]G	0.0024259638	0.0084142545	0.042869758	0.00030190343	0.0046132496	0.001623763	1.4646304e-37	0.0	0.004796495	0.006566252	0.0038825253	0.0	0.0006127514	0.004757259	0.0015562231	0.042869758	3	0.36648384
C[C>A]T	0.015520326	0.042160586	0.0	0.0018458506	0.020138355	0.0009366452	0.0	0.0	0.042493656	0.048311587	0.003951889	8.9616224e-11	1.2245107e-13	0.07897031	2.0417906e-22	0.07897031	14	0.4391496
G[C>A]A	0.010011633	0.12523736	0.0	3.1317194e-18	2.5587412e-06	0.0	0.0016024669	0.0010923337	0.017331734	0.0	0.0	0.001106967	1.2855299e-31	0.0	0.014990283	0.12523736	2	0.3262133
G[C>A]C	0.009885063	0.024681507	0.0	0.00073185633	1.55977e-19	0.0020310904	0.004814874	0.0	0.021012202	0.001865271	1.4838825e-11	0.00045493245	0.0	0.0030844712	0.009347145	0.024681507	2	0.44915518
G[C>A]G	0.0013142079	0.009027025	0.019383758	0.00013626479	0.00015916575	6.419862e-07	0.0	0.00027542666	0.0016762273	0.0	0.00016515079	0.00034224117	0.0010062441	0.0015443192	0.0038471622	0.019383758	3	0.4590008
G[C>A]T	0.010026339	0.080568224	0.0	6.5021095e-28	0.00513783	0.00011795896	0.0	0.0016517261	0.024338242	0.012074037	2.3441975e-30	0.0008558895	0.0	0.0036745265	0.0060260706	0.080568224	2	0.39751574
T[C>A]A	0.008565902	0.10076691	0.0	0.040710468	0.0005614003	2.9182193e-36	0.000988335	0.0021773127	0.033628423	3.643848e-33	0.078015886	0.011945214	0.016110307	0.001679574	0.014754244	0.10076691	2	0.25171626
T[C>A]C	0.011891814	0.051583726	0.0	0.014805592	3.7036506e-33	0.0014273031	0.0	0.0	0.025295025	2.512e-41	0.09578079	0.002296067	0.0	0.00071185717	0.018705081	0.09578079	11	0.2855631
T[C>A]G	0.0009040891	0.013588171	0.019743428	0.0024029939	0.00057408825	2.5810682e-13	0.0007815765	0.0006517021	0.0020255188	3.7871006e-14	0.0046521914	0.0010929937	0.0022885723	0.0	0.004536486	0.019743428	3	0.4076123
T[C>A]T	0.010983136	0.19847807	0.0	0.018450214	0.0011366701	0.0040246276	2.2961563e-27	0.008725955	0.04182242	0.008573344	0.11520208	0.0060649347	0.033701845	0.016053269	0.017354185	0.19847807	2	0.21361573
A[C>G]A	0.02317048	0.0036854886	0.0	0.00442082	0.0023518945	0.0005000036	0.00086094555	0.0019563804	2.780407e-05	0.0	0.0	0.0009412189	0.009084128	0.006443185	0.003561601	0.02317048	1	0.8156393
A[C>G]C	0.012572987	0.007917077	0.0	0.0017982728	0.00089068554	0.0015734135	0.0019745321	0.0015949833	4.5256315e-10	0.0	0.004067868	6.56712e-07	0.0065680402	0.0010427629	0.0043170676	0.012572987	1	0.73149794
A[C>G]G	0.0049133315	0.00018873306	0.356608	0.0004904428	0.0006875009	0.00017011105	0.0024214461	0.00071429665	0.00077116746	9.906808e-05	3.3283076e-29	9.8007884e-05	0.0	0.0010427427	0.0	0.356608	3	0.63174355
A[C>G]T	0.02307488	0.0010103049	0.0	0.0038107831	0.0039661154	0.0018140416	0.0013513569	0.005379699	0.0022885357	0.0	0.0075921854	0.0014795875	0.017930424	0.0037241348	0.002623585	0.02307488	1	0.78831136
C[C>G]A	0.016086005	1.2048423e-15	0.0	0.005153404	9.546264e-25	9.4907386e-33	0.0039341417	0.0014554642	0.0033138483	0.0	0.008486704	0.0008393074	0.0	0.0	0.0020015899	0.016086005	1	0.7902736
C[C>G]C	0.013512576	0.0	0.0	0.0012077183	8.960986e-16	0.0	0.009248194	0.0	0.004204697	0.0	9.308341e-30	0.00064005645	0.0	0.0	0.0039667054	0.013512576	1	0.7763066
C[C>G]G	0.004713119	0.00012471776	0.24620585	0.00048547212	0.0	0.0	0.0	0.0	3.8128142e-31	0.0	0.0014580814	0.0	0.00052290026	0.00037224716	0.0024938881	0.24620585	3	0.5855442
C[C>G]T	0.022525065	0.0007440839	0.0	0.0064836894	3.5152496e-15	0.0	0.0025856022	0.0012649592	0.0017026742	3.0886219e-10	0.019796843	0.00042079145	0.0	9.733247e-35	0.0038397824	0.022525065	1	0.79162914
G[C>G]A	0.010560357	0.00089580397	0.0	0.0011957281	3.858914e-17	0.0008642696	0.0	0.0	0.0	0.0	1.173e-42	0.00048206368	1.6798857e-25	0.0021226183	0.0016812069	0.010560357	1	0.8605727
G[C>G]C	0.009396377	0.0027400623	0.0	0.000937309	0.0010889078	0.001192609	0.0009767445	0.0024719771	6.782254e-25	3.150635e-05	0.0007081263	7.3215764e-05	0.0069690268	0.0024298227	0.0028172922	0.009396377	1	0.75420195
G[C>G]G	0.002188835	0.0	0.1059332	0.00013475424	0.0	9.009697e-05	0.000630279	0.0	0.0008023938	0.0009073167	1.0141762e-38	2.2096648e-16	0.0	0.0	0.00045734688	0.1059332	3	0.6428385
G[C>G]T	0.016933478	0.0017241648	0.0	0.0026632021	0.0029344005	0.0014725162	0.0	0.0008315292	2.819585e-22	0.0029170343	0.0019667468	0.0008979615	0.0	0.0002499586	1.2073894e-38	0.016933478	1	0.8971556
T[C>G]A	0.017787635	5.00301e-25	0.0	0.28602624	1.6491803e-29	9.034583e-19	0.0	0.0	7.308402e-07	1.0092052e-06	0.0	0.040515058	1.7577008e-20	0.0	4.3238216e-24	0.28602624	4	0.76361346
T[C>G]C	0.019716745	0.0008942938	0.0	0.058931082	4.277361e-28	0.00078812154	0.009906032	0.002226792	2.5697271e-22	0.0	0.09963926	4.1628874e-26	8.985e-42	0.0	0.002414836	0.09963926	11	0.4334037
T[C>G]G	0.002622546	0.0017801217	0.13806415	0.010296063	0.00013088805	0.0	0.0	0.00045455847	0.00023056228	0.0	0.0	0.0016981991	0.001949507	4.3798816e-13	0.0010813652	0.13806415	3	0.40223485
T[C>G]T	0.035204552	1.7424e-41	0.0	0.3272593	0.0012009767	0.0021115663	0.0	0.00525477	8.834088e-09	0.0	0.27130246	0.04977439	3.647956e-12	6.0278366e-10	0.0010228694	0.3272593	4	0.624389
A[C>T]A	0.017532593	1.9739603e-26	0.0	0.001735283	0.0037871543	0.0012767715	0.07870885	0.00025662367	0.016952822	5.98e-43	0.0	0.008693004	0.002379781	0.11638521	0.027899222	0.11638521	14	0.37373236
A[C>T]C	0.008004806	0.0	0.0	4.6587474e-24	0.005228796	0.0042019966	0.10404399	0.00019636059	0.007121362	0.00014233377	1.6826089e-08	0.0035946523	0.0029618137	0.041140947	0.01852832	0.10404399	7	0.41823918
A[C>T]G	0.0074756546	2.9701202e-26	0.0	0.0011813032	0.2607017	0.0012405381	0.0	0.0	0.003980604	8.2602044e-26	3.5327284e-06	0.008160093	0.02244431	1.0222376e-10	0.07348605	0.2607017	5	0.4996721
A[C>T]T	0.016706815	8.1772555e-13	0.0	1.2075069e-28	0.0009817189	0.0020316492	0.008073899	0.00066999724	0.021171175	0.0045981975	2.1877056e-19	0.0048402543	0.00049286376	0.044189446	0.017776962	0.044189446	14	0.4757277
C[C>T]A	0.01067911	0.00871386	0.0	0.004344179	0.002091805	0.0019552168	0.1508765	0.004052834	0.0059636645	0.00031711193	0.017784985	0.014127535	4.835588e-06	0.018053366	0.028774336	0.1508765	7	0.42854837
C[C>T]C	0.0070076943	0.0019512842	0.0	0.0014863273	0.0046310127	0.004204748	0.16314076	0.0020890224	0.008417904	0.0024220303	0.006403383	0.00355108	1.4730073e-26	0.024521815	0.027595675	0.16314076	7	0.5090903
C[C>T]G	0.0065109557	6.016034e-07	0.0	0.00057467114	0.15316674	4.3536067e-20	0.007472544	0.00092952285	0.00023096621	0.017302703	2.6630757e-18	0.008011424	0.00030304043	1.22225655e-17	0.04536239	0.15316674	5	0.48813623
C[C>T]T	0.016426291	0.0022781491	0.0	2.751999e-21	0.0031827884	0.000679699	0.060911503	0.00041289502	0.024679612	0.009079076	0.016326118	0.010974782	0.0	0.015415079	0.028241038	0.060911503	7	0.37267095
G[C>T]A	0.0114353765	0.0005421762	0.0	0.0015007671	2.2373727e-09	9.711409e-26	0.05304765	4.0267485e-33	0.0033782767	0.0038988928	7.669618e-26	0.009473274	0.0	0.13802074	0.026247472	0.13802074	14	0.41387516
G[C>T]C	0.007610848	0.00048808704	0.0	0.0008299863	0.0072522243	0.014125212	0.06724415	0.001958244	0.004219797	0.018222464	2.5515282e-25	0.0044674594	0.0	0.12097136	0.022986393	0.12097136	14	0.41562894
G[C>T]G	0.005480719	1.3883146e-26	0.0	4.2228914e-09	0.20371996	0.015688293	1.1295023e-20	0.0032937455	0.0017410782	0.060878225	3.0069e-41	0.0061563076	0.0	1.8562069e-23	0.051860493	0.20371996	5	0.46022743
G[C>T]T	0.01068605	0.00064254104	0.0	0.00019140338	0.0021508224	0.005232941	1.7759243e-19	0.0016639874	0.008894938	0.008294805	1.1271398e-19	0.005205016	7.8004718e-28	0.092275344	0.021998616	0.092275344	14	0.40698618
T[C>T]A	0.009658958	8.971276e-31	0.0	0.12353571	7.054426e-17	9.395303e-16	8.798152e-31	0.0	0.0011727775	1.4061231e-29	6.202454e-36	0.39537778	3.1519858e-38	0.00095112296	0.024382439	0.39537778	12	0.6188643
T[C>T]C	0.008976003	0.004363032	0.0	0.014521135	0.011566808	0.0053136707	0.18119223	0.0055200397	0.008366276	0.0018475542	0.08480272	0.0792834	0.009427972	0.010846675	0.031849567	0.18119223	7	0.316141
T[C>T]G	0.0031615589	1.9776758e-11	0.0	0.0048916144	0.10462394	0.0	0.0	0.0031075876	0.0	0.0	0.0	0.054546196	0.016159035	0.0	0.0317226	0.10462394	5	0.3635383
T[C>T]T	0.013532755	0.00053408154	0.0	0.025677599	0.010008482	0.0046421434	0.0	0.0026046466	0.009387975	5.8326684e-11	0.086205184	0.22860627	0.012634488	0.0	0.02387184	0.22860627	12	0.5736741
A[T>A]A	0.0056887264	0.0014714139	0.0	0.00054531486	2.3736272e-25	0.010123573	0.00476488	2.566932e-34	0.019882228	0.0	0.0062295683	0.000738459	0.037361503	0.004120908	0.011253718	0.037361503	13	0.31993625
A[T>A]C	0.0047494825	3.3847378e-10	0.0	0.00084805425	2.985705e-28	0.0067055016	0.0	6.912937e-05	0.016911438	0.0	8.34e-43	0.00064353424	0.008400375	0.006026377	0.0148266265	0.016911438	9	0.46550414
A[T>A]G	0.007909792	3.775858e-39	0.0	0.0010149742	1.5808265e-08	5.171323e-32	1.4735876e-13	0.0	0.018842625	8.3723505e-23	2.8890692e-36	0.00023628277	0.014089213	0.00036770862	0.012609323	0.018842625	9	0.3876659
A[T>A]T	0.008619069	0.018846802	0.0	0.0013888367	0.0026042482	0.015408109	0.0	0.0021431579	0.030088503	0.039086584	0.009405729	1.6772002e-07	0.060381837	0.035592083	0.01562733	0.060381837	13	0.26360697
C[T>A]A	0.008575797	0.0	0.0	0.0004879094	2.4035285e-12	0.0012088456	0.0	0.0003420749	0.01755483	0.0	0.0027684208	1.9119065e-05	0.012741809	0.0	0.00152133	0.01755483	9	0.6018752
C[T>A]C	0.010767826	0.0001849589	0.0	1.3006553e-14	4.7555735e-05	0.0016224801	0.0	0.005302657	0.027875423	0.004132333	2.8227864e-14	0.00086696073	0.0012241309	0.00097367493	0.004465045	0.027875423	9	0.5415422
C[T>A]G	0.011142865	0.0	0.0	0.00097062066	0.0	0.0017790246	0.0	0.0013120921	0.0241656	9.618533e-05	6.8502213e-09	6.462298e-05	0.009138819	0.0	0.0041279416	0.0241656	9	0.5696965
C[T>A]T	0.015665758	0.0	0.0	5.052292e-05	0.002752226	0.00029774898	0.0	0.016623992	0.043995995	0.0018303503	0.0	0.0009379758	0.012215961	8.0526505e-27	2.606014e-20	0.043995995	9	0.58858705
G[T>A]A	0.004598322	0.0	0.0	0.00018023141	1.4311317e-26	0.0015504487	2.901134e-09	0.0	0.01273708	0.00022669282	0.0	0.00016425116	0.013008472	0.0015929294	0.0025567135	0.013008472	13	0.46872318
G[T>A]C	0.004463097	0.00090616784	0.0	2.3484212e-09	0.00026924183	0.0031279167	0.0	0.00060892926	0.0116027575	0.0028146578	7.6881783e-31	0.00064657954	0.003517106	0.002617056	0.004656181	0.0116027575	9	0.42356795
G[T>A]G	0.0062037073	0.0	0.0	0.00035817953	7.7e-44	0.002977371	0.00020473376	0.0	0.01446715	0.0010497894	1.992383e-07	0.0003590636	0.0037007164	0.0	0.0041053994	0.01446715	9	0.5050978
G[T>A]T	0.00888981	0.0010563717	0.0	0.0005331742	0.002430586	0.0030763082	0.0	0.0018363325	0.029620508	1.162918e-09	0.0	1.077381e-38	0.0026353893	0.0045089587	0.0024670998	0.029620508	9	0.50735164
T[T>A]A	0.00858013	0.016510636	0.0	0.00089627714	0.02633114	0.0036664002	1.2278142e-15	0.002851574	0.015776444	0.024564369	0.00969443	0.0003430098	0.091368034	0.0	0.012887942	0.091368034	13	0.27063552
T[T>A]C	0.007111255	1.8353892e-07	0.0	0.0010964997	1.1623005e-31	0.0014671556	0.0016505861	0.00053134846	0.017052462	0.0	0.0005547922	0.0	0.009410333	0.0021069965	0.0053442153	0.017052462	9	0.47639754
T[T>A]G	0.005688634	0.00097224093	0.0	0.00033361916	0.00036162883	0.0	0.0	0.0	0.012071258	0.00084169436	6.701264e-17	0.00022109406	0.015954325	0.0012749538	0.0030385314	0.015954325	13	0.5039894
T[T>A]T	0.015769191	0.001987249	0.0	0.0005962759	0.0131989475	0.0017581441	0.0	0.005988167	0.041763663	0.028888257	2.7248177e-37	0.00091066887	0.03133464	0.01373705	0.0073455535	0.041763663	9	0.45298135
A[T>C]A	0.017835561	8.154666e-39	0.0	0.0008690269	8.3074055e-18	0.07813035	0.002473126	7.538456e-26	0.0062379693	0.038831282	0.0038763415	0.0029385092	0.03812538	1.3431294e-24	0.02948623	0.07813035	6	0.36754104
A[T>C]C	0.010494594	0.0	0.0	0.00031597525	0.006064295	0.025032165	0.0	0.00019923184	0.004482086	0.011419516	6.824e-42	0.001186046	0.008775317	0.0038167273	0.006460172	0.025032165	6	0.5330355
A[T>C]G	0.013336854	0.0	0.0	0.0020758978	1.969721e-39	0.047067024	0.0	0.0	0.0060841767	0.101817645	0.0	5.8146914e-11	0.0017103807	5.4800838e-36	0.018040288	0.101817645	10	0.38730413
A[T>C]T	0.01941452	0.0	0.0	0.00086697855	2.61635e-40	0.042799287	0.0	0.0028561968	0.014257542	0.0	0.0	0.002563556	0.02714173	0.0	0.028996203	0.042799287	6	0.4244143
C[T>C]A	0.01003823	6.707227e-25	0.0	0.0001926715	0.004329275	0.048472412	0.0054223947	0.0027024865	7.430304e-05	0.027395498	7.18572e-25	0.0012410441	0.0074652615	0.016215649	0.005892535	0.048472412	6	0.4758006
C[T>C]C	0.013808949	4.823779e-25	0.0	0.00015693938	0.0075563854	0.022139836	0.0046771676	0.01031522	0.009101856	0.017325109	0.0	0.0009885768	0.001691393	6.718235e-35	0.0015960988	0.022139836	6	0.6573552
C[T>C]G	0.009874753	0.0014419472	0.0	0.0002906956	0.0035152144	0.044031728	0.0056967447	0.007830639	2.7614338e-14	0.12155411	0.00402337	0.00041013234	2.5521751e-09	0.004518253	0.0064125755	0.12155411	10	0.40736482
C[T>C]T	0.013116469	0.0017094585	0.0	0.0006736688	0.0060302606	0.034493137	0.012547527	0.053675156	0.01006891	0.03242083	0.0	0.0008362202	0.028472863	0.0	0.004706827	0.053675156	8	0.4769305
G[T>C]A	0.008283096	0.0016911684	0.0	0.0008292677	0.013484533	0.11443945	2.202085e-28	0.0	0.0021099625	0.02070252	0.0036558795	0.0005130352	1.0633557e-31	0.022755913	0.0070572975	0.11443945	6	0.3675866
G[T>C]C	0.00660786	4.364248e-36	0.0	1.3280286e-14	0.009740533	0.035364754	0.0010943506	0.0012648129	0.0024900574	0.00952884	0.0	0.0014723063	0.007924902	0.0	0.0050348733	0.035364754	6	0.42281592
G[T>C]G	0.007165245	0.0003037847	0.0	0.00058877986	0.0057899537	0.051608033	0.003695791	0.0018429508	0.0019706322	0.06898673	0.00023908674	0.00037201692	4.7640474e-36	0.0	0.0060607814	0.06898673	10	0.36331367
G[T>C]T	0.00940354	0.0036413753	0.0	0.0004970899	0.006856873	0.09032911	0.0	0.0051577915	0.007155091	0.0	4.568007e-31	0.0017662263	0.0	3.3320522e-23	0.012133921	0.09032911	6	0.34104025
T[T>C]A	0.011208803	2.8197988e-10	0.0	0.0013733888	0.005053386	0.07596186	0.009189933	5.0630416e-28	4.26484e-19	0.0	3.8954742e-10	0.00051543565	0.035916626	0.034824234	0.010504839	0.07596186	6	0.38747543
T[T>C]C	0.011528931	0.00500354	0.0	0.000100133744	0.014043365	0.034418825	9.4447213e-29	0.0026666692	4.180963e-11	0.029431032	3.6965428e-08	0.0014693781	0.02476057	0.0018822004	0.0050791926	0.034418825	6	0.5031988
T[T>C]G	0.0057505183	0.0012049879	0.0	1.7567131e-09	0.0	0.024882067	0.0	0.0016635383	0.0	0.044427734	0.0042295377	0.00047950825	0.018562647	0.018505987	0.008109542	0.044427734	10	0.33823475
T[T>C]T	0.012622206	2.4971782e-18	0.0	0.00086598087	0.011095434	0.06344996	0.0	0.005961311	0.0044214195	0.030839482	4.27926e-35	0.0008539913	0.039937124	0.01890764	0.013598297	0.06344996	6	0.37532106
A[T>G]A	0.006887432	0.0064407196	0.0	4.6132445e-05	2.5488563e-23	0.0003850763	8.867189e-05	0.0011378048	0.00010161163	0.00179632	0.0	0.00066604425	0.040187836	2.3080931e-05	0.0030971402	0.040187836	13	0.57127684
A[T>G]C	0.0029503067	0.00080436084	0.0	2.8878025e-19	7.369891e-07	0.0024074095	0.00022621041	0.004854965	0.0	0.0027929458	0.0021195214	0.00020429026	0.009383507	0.0	0.003028656	0.009383507	13	0.48817557
A[T>G]G	0.009908546	0.0	0.0	3.7021984e-17	0.0	0.0011222153	0.0	0.0011979813	0.0047060703	0.003145075	0.0	0.0007496947	0.0039837975	0.0	0.0018322762	0.009908546	1	0.78259367
A[T>G]T	0.007658668	1.2559792e-27	0.0	0.00043620955	2.9751623e-06	0.0014786655	0.009058328	0.052744698	1.2142403e-06	0.008384576	0.00054572715	0.00048584797	0.02858302	0.0	0.0049489383	0.052744698	8	0.50375366
C[T>G]A	0.0055898326	2.5692786e-16	0.0	2.1699484e-11	0.0003174339	0.00094965205	0.0013926318	0.004140309	0.00021172102	0.003388653	0.0003297328	0.00029660953	0.011756533	0.0	0.0016467733	0.011756533	13	0.70896816
C[T>G]C	0.0061778706	0.0	0.0	0.00046046765	0.0	0.0034699359	0.0011110512	0.040142767	9.268477e-07	0.01721279	0.0	0.0	6.1133626e-19	0.0	0.0031375065	0.040142767	8	0.5798812
C[T>G]G	0.010844313	8.0247205e-36	0.0	0.0005109855	0.00074628886	0.0055256216	0.0	0.016060134	0.004453967	0.016759995	0.0	3.720391e-09	0.0030060995	0.0	0.0013599292	0.016759995	10	0.73449785
C[T>G]T	0.010334226	4.257241e-10	0.0	0.00015827148	0.0017232292	0.0055698785	0.0	0.4534375	0.0010183078	1.5472795e-24	7.6478236e-21	0.0008405812	0.0018428467	0.008111354	0.0031615072	0.4534375	8	0.53686976
G[T>G]A	0.0045273253	0.001038743	0.0	0.0	0.0	0.0005919842	6.818559e-05	0.0014070587	0.00035396553	0.0002204286	0.0	0.00021808414	0.008668172	0.00014980708	0.0005259375	0.008668172	13	0.79371595
G[T>G]C	0.0029282211	0.0	0.0	7.086e-42	0.0	0.0008828532	0.0	0.008537305	0.0	0.0013666281	0.0	0.00027310822	0.0049192454	0.0	0.0010000125	0.008537305	8	0.67505646
G[T>G]G	0.0069159837	0.0	0.0	2.9e-43	1.8051643e-06	0.0006445913	0.0	0.0033360794	0.0045238878	0.0020918422	3.9377246e-26	0.00035250606	1.4716848e-11	0.0	0.00042853435	0.0069159837	1	0.8195717
G[T>G]T	0.0070351185	0.001945491	0.0	5.98933e-05	0.0011546536	0.0020884038	0.0008530127	0.08245252	0.0014282694	0.008627503	0.0009032951	0.00015077609	0.012495629	0.0	0.0012514316	0.08245252	8	0.5537574
T[T>G]A	0.0092196865	0.0	0.0	0.00014306625	1.5882554e-14	0.0	0.0049859355	0.0057607717	0.0	0.0	0.0040751053	0.0007122879	0.032915365	0.00026987775	0.0032137968	0.032915365	13	0.66064113
T[T>G]C	0.0060740137	0.00035523705	0.0	0.00043260865	1.6253687e-32	0.001372698	2.5e-44	0.010473243	0.0	0.0011659794	0.00039709816	0.0	0.01313638	5.708435e-10	0.0036596437	0.01313638	13	0.6211147
T[T>G]G	0.010802227	0.0011098204	0.0	0.0	0.00708089	0.00040177876	8.708593e-21	0.0038497252	0.00201617	0.0086095845	0.0	0.0009694108	0.025626203	0.0	0.0018376618	0.025626203	13	0.6907662
T[T>G]T	0.01581104	0.004433823	0.0	0.0009197042	0.0043478417	0.0022149133	0.013369799	0.110267855	1.7330889e-31	0.021088742	0.0013744249	0.0005872384	0.059799023	0.010280565	0.009684786	0.110267855	8	0.48967576
