# Supplementary material for: SUITOR: Selecting the number of mutational signatures through cross-validation
Source: PLoS Comput Biol. 2022 Apr 4;18(4):e1009309. doi: 10.1371/journal.pcbi.1009309 (PMC9009674; doi:10.1371/journal.pcbi.1009309)
Supplement: S2 Data — (ZIP) [file pcbi.1009309.s015.zip › Supp_data_profiles_activities_matrices/1 SANGER BRCA440/SANGER_BRCA440_mutation_type_matrix.csv]

	PD8978a	PD8979a	PD9577a	PD9464a	PD9193a	PD9067a	PD9539a	PD9467a	PD9571a	PD9544a	PD9541a	PD9575a	PD9584a	PD9581a	PD9579a	PD9578a	PD9576a	PD9585a	PD9591a	PD9696a	PD9694a	PD9606a	PD9604a	PD9600a	PD9597a	PD9595a	PD9593a	PD9754a	PD9752a	PD9702a	PD9843a	PD9842a	PD9761a	PD9760a	PD9759a	PD9756a	PD9755a	PD8620a	PD8828a	PD8660a2	PD8652a2	PD8621a	PD8832a	PD8973a	PD8969a	PD8980a	PD8977a	PD8982a	PD8981a
A[C>A]A	154	55	29	108	26	18	60	44	81	22	32	93	35	26	36	15	301	195	17	76	31	27	52	38	11	185	26	39	72	135	32	36	36	70	38	39	30	22	18	281	269	122	420	31	93	333	38	259	29
A[C>A]C	75	48	25	90	24	16	59	40	51	21	26	74	50	23	31	11	273	192	16	95	12	13	47	40	13	170	27	33	51	87	30	21	35	66	25	24	18	20	19	229	218	98	467	33	81	324	53	238	36
A[C>A]G	16	9	2	11	4	5	5	7	12	3	3	15	6	0	2	3	39	24	3	13	9	1	13	10	3	29	3	5	9	26	2	3	6	15	5	6	2	2	3	80	29	19	73	10	15	43	10	48	3
A[C>A]T	74	29	25	67	17	13	35	30	53	12	36	54	25	22	15	10	336	170	11	107	16	8	30	19	6	165	16	20	25	102	27	27	21	57	19	25	13	9	13	216	228	119	426	25	73	265	36	225	16
C[C>A]A	88	47	23	85	25	15	38	20	41	17	32	68	31	17	15	12	314	204	13	126	23	7	51	27	4	167	28	28	42	146	27	31	33	80	16	21	20	17	17	282	235	139	475	21	105	260	49	265	22
C[C>A]C	69	32	23	51	15	13	34	31	40	8	25	50	16	11	18	6	302	180	11	95	18	21	73	16	9	151	14	14	24	110	16	30	20	43	13	20	26	12	7	180	199	110	447	16	92	257	24	228	19
C[C>A]G	9	10	4	9	4	1	2	6	10	4	5	15	6	3	5	0	50	23	3	18	4	3	31	5	0	34	3	4	8	19	4	2	1	10	5	8	2	6	4	55	36	17	70	3	17	37	10	68	6
C[C>A]T	68	38	18	65	25	10	30	22	43	7	17	47	28	10	17	9	304	163	7	90	19	14	154	23	11	166	17	11	36	91	15	17	22	45	15	21	17	15	8	247	230	128	501	21	100	237	45	268	17
G[C>A]A	55	44	10	97	50	23	48	33	41	17	40	51	40	22	17	23	205	123	21	78	32	22	25	23	13	128	23	33	37	89	40	42	46	59	35	27	24	16	20	227	176	106	344	21	74	189	45	157	26
G[C>A]C	49	32	14	53	21	11	36	6	37	7	23	39	29	12	18	15	185	110	11	59	12	9	27	15	5	114	15	24	32	61	18	32	24	33	25	18	15	12	7	148	149	75	283	20	64	194	25	156	16
G[C>A]G	8	9	2	17	5	4	7	4	14	2	3	20	8	4	3	4	25	22	2	15	4	4	10	5	3	22	4	2	7	12	4	6	6	11	4	5	3	2	3	38	23	12	50	4	11	24	13	35	3
G[C>A]T	47	31	14	65	18	19	30	25	40	9	24	51	24	13	13	9	209	133	8	65	17	11	35	14	9	122	12	10	30	69	23	25	24	48	24	21	9	9	9	158	163	76	336	14	72	172	36	154	14
T[C>A]A	92	58	24	106	28	26	56	48	66	22	38	99	36	20	15	9	247	199	20	96	27	13	48	36	54	161	25	36	50	131	45	52	31	80	31	81	22	65	28	330	260	110	356	127	150	324	57	504	34
T[C>A]C	91	48	22	98	35	23	52	58	49	22	39	84	44	32	21	14	235	179	20	102	32	18	42	31	33	128	32	25	67	120	31	45	40	65	33	59	13	46	17	280	211	105	351	75	133	304	50	481	27
T[C>A]G	10	12	1	20	3	3	18	13	17	6	14	14	5	6	6	3	20	21	4	16	11	4	11	7	7	17	6	7	9	14	1	11	9	18	6	9	3	7	4	58	29	13	53	12	16	37	13	50	7
T[C>A]T	105	75	30	149	60	27	66	46	81	37	41	106	58	25	30	26	289	191	19	112	40	22	86	29	35	175	44	43	70	148	47	59	43	92	37	87	24	47	32	404	322	131	507	135	163	388	70	530	47
A[C>G]A	74	33	12	42	24	14	16	13	70	5	29	49	27	22	11	8	251	123	6	70	8	10	36	14	7	140	9	13	18	141	18	22	14	60	14	12	13	12	19	294	246	137	466	21	83	161	24	298	9
A[C>G]C	66	14	12	27	24	4	17	8	39	6	15	52	16	9	16	5	157	68	6	40	16	7	28	14	4	88	11	3	20	62	12	18	8	23	13	12	7	8	9	202	139	89	254	13	49	101	23	179	10
A[C>G]G	17	8	1	8	1	3	3	4	31	0	2	16	2	1	1	2	55	24	1	26	4	3	17	3	3	36	0	5	3	46	4	4	2	10	4	3	4	3	2	257	59	37	128	3	18	49	4	99	2
A[C>G]T	98	36	12	28	19	8	23	7	58	6	20	100	20	13	10	12	297	111	7	91	13	3	38	22	15	149	15	9	16	134	15	24	11	44	18	20	14	13	13	318	263	133	479	31	85	175	26	338	9
C[C>G]A	61	25	5	31	5	4	13	6	36	9	11	46	6	8	10	1	216	105	7	77	5	6	21	15	7	104	7	3	17	92	8	13	12	29	9	13	14	8	12	199	183	88	301	24	66	147	15	226	8
C[C>G]C	58	18	10	40	9	8	11	12	40	9	13	38	15	9	7	1	165	81	8	64	4	11	22	12	5	80	7	10	10	83	4	15	5	23	7	14	6	7	8	164	174	83	272	11	65	128	14	173	7
C[C>G]G	6	11	6	15	5	5	9	7	34	3	6	57	12	1	11	5	43	24	8	20	5	1	21	6	3	41	8	7	4	33	5	3	0	19	4	6	6	5	2	172	69	34	119	5	21	44	3	95	3
C[C>G]T	89	30	13	37	18	7	23	12	62	7	12	68	12	9	13	14	267	136	11	80	8	10	28	16	12	120	12	14	25	126	14	27	13	42	14	23	9	8	13	332	265	136	424	23	94	201	20	352	17
G[C>G]A	50	15	5	13	16	5	7	6	32	3	8	23	10	9	10	5	127	47	1	35	3	6	13	4	4	70	2	4	7	62	3	11	3	11	11	7	7	8	4	131	131	65	187	7	34	90	16	137	2
G[C>G]C	54	11	7	18	7	11	6	6	27	5	5	19	10	10	4	6	101	61	4	32	8	2	21	6	3	57	8	9	10	50	5	15	9	19	4	9	7	9	6	180	109	54	183	8	39	67	15	101	5
G[C>G]G	3	1	1	3	2	1	1	0	8	3	3	10	4	0	1	0	29	6	1	12	0	2	7	2	1	9	2	2	2	21	1	0	0	5	3	4	1	1	0	89	39	17	55	1	15	36	2	31	2
G[C>G]T	73	23	7	33	6	3	10	5	38	3	4	36	16	4	9	1	172	80	7	62	11	1	29	8	9	93	5	5	14	91	8	9	7	19	5	9	5	12	7	199	200	82	340	19	57	118	18	192	5
T[C>G]A	151	57	14	114	51	32	53	26	71	14	37	154	29	13	31	6	322	343	9	241	13	9	91	20	263	162	11	14	93	348	7	40	7	223	11	323	11	272	108	940	539	212	534	682	242	447	27	1324	24
T[C>G]C	112	37	9	64	24	17	27	14	59	6	12	84	12	11	10	8	275	228	10	118	10	5	47	12	56	121	15	13	38	200	19	33	11	62	13	73	12	59	43	526	316	158	375	109	168	231	22	772	18
T[C>G]G	10	7	2	10	2	3	3	3	17	2	1	19	7	2	4	1	36	23	2	15	3	1	11	1	10	24	3	3	6	32	1	3	1	14	1	22	0	14	8	138	46	22	60	25	14	39	6	68	3
T[C>G]T	302	124	22	210	67	57	81	40	153	16	38	312	49	21	40	15	587	586	13	338	31	13	141	35	350	272	29	26	168	565	22	81	33	277	39	458	26	353	137	1479	842	345	906	939	444	700	68	2624	59
A[C>T]A	89	91	39	116	31	23	45	44	88	35	47	121	54	42	35	27	329	168	22	90	45	34	151	33	34	183	37	27	62	110	43	93	37	92	50	37	40	31	43	388	242	140	420	53	93	225	73	305	32
A[C>T]C	44	55	30	56	16	19	31	40	54	10	29	73	36	25	22	18	160	75	10	42	26	19	84	25	22	90	23	26	48	70	33	52	32	47	28	24	33	25	17	205	127	73	219	27	70	141	52	151	17
A[C>T]G	184	198	71	168	84	86	366	198	151	84	232	153	161	87	80	50	275	233	82	112	152	93	415	110	75	196	86	130	206	128	80	152	130	228	133	89	91	73	106	563	288	163	353	169	132	253	344	290	112
A[C>T]T	118	65	25	83	13	28	48	50	79	29	34	72	44	20	18	21	309	156	18	79	24	12	81	21	17	174	21	24	42	101	46	41	24	59	30	29	33	14	25	296	200	104	421	46	95	239	35	219	15
C[C>T]A	73	78	30	108	22	18	47	45	70	25	37	88	65	34	32	20	195	141	24	67	45	17	82	30	36	110	32	42	62	100	42	58	51	79	46	63	48	36	36	403	168	115	304	67	106	223	57	266	38
C[C>T]C	77	86	33	102	28	22	45	34	50	21	33	74	51	30	17	13	156	105	27	40	29	18	73	27	32	100	37	28	44	72	43	60	44	57	49	36	32	31	29	246	115	75	267	41	84	253	74	171	26
C[C>T]G	117	105	59	122	54	57	198	113	89	72	147	100	75	50	53	38	201	122	49	54	82	45	246	67	50	146	53	76	136	80	64	80	85	163	76	94	58	39	70	355	212	84	255	95	92	165	222	192	58
C[C>T]T	90	74	36	96	32	25	76	54	90	25	54	87	51	31	20	21	343	237	25	74	38	34	90	44	35	171	25	32	62	114	44	67	48	78	61	56	49	38	26	395	221	137	504	58	119	327	67	286	29
G[C>T]A	76	49	29	88	32	18	48	41	52	26	30	69	53	21	24	21	190	127	25	61	32	22	121	44	30	115	32	33	63	74	35	82	47	76	33	38	31	18	21	268	149	96	322	59	88	156	57	214	31
G[C>T]C	74	64	20	74	25	27	51	31	45	21	38	82	44	25	24	19	178	105	20	37	33	30	194	23	12	112	33	32	51	71	45	70	34	55	47	31	31	24	28	226	123	74	226	40	78	147	53	151	30
G[C>T]G	162	109	59	104	46	50	249	130	103	59	178	125	100	74	58	44	201	145	62	80	108	76	396	87	61	203	63	104	165	96	80	100	125	142	94	70	92	48	66	367	224	123	292	118	120	215	277	225	58
G[C>T]T	55	71	23	78	26	24	53	32	55	26	37	75	40	34	27	18	208	107	22	56	28	12	133	36	18	128	23	24	55	80	41	53	35	47	34	32	34	17	26	236	144	95	268	41	75	134	46	164	29
T[C>T]A	143	179	35	274	44	98	94	104	87	56	145	192	86	32	54	31	271	275	44	150	36	28	135	35	604	173	40	50	195	161	42	79	80	337	86	675	70	378	201	1254	370	152	424	860	290	588	104	1066	72
T[C>T]C	121	106	41	155	32	50	88	91	81	28	77	97	64	29	42	23	206	171	29	77	31	31	122	53	143	131	50	41	93	125	35	86	59	145	67	170	59	86	68	768	254	112	296	186	172	319	100	534	56
T[C>T]G	94	89	45	79	42	61	160	75	68	32	93	93	77	37	38	31	143	90	36	57	52	28	155	43	127	93	42	49	92	64	31	75	61	118	63	157	51	72	48	323	126	67	157	197	70	116	135	183	33
T[C>T]T	140	126	41	194	48	67	76	84	105	43	100	136	67	44	35	12	261	217	33	106	37	28	147	45	310	149	31	36	133	138	22	85	56	232	72	372	50	203	124	1019	347	135	443	455	231	428	100	755	75
A[T>A]A	57	29	26	37	15	22	26	17	48	13	20	49	22	13	12	12	156	77	8	49	15	10	63	14	5	92	15	20	26	44	24	31	16	35	25	18	19	11	14	187	121	59	204	25	43	124	33	115	15
A[T>A]C	45	35	12	51	14	6	43	30	29	14	30	43	25	17	25	9	132	66	10	37	17	3	67	16	6	63	16	29	34	47	23	37	26	28	14	24	13	14	13	122	114	52	173	25	46	121	34	80	17
A[T>A]G	56	32	21	41	12	10	36	23	40	13	23	55	13	12	15	6	159	68	14	43	21	4	19	18	13	82	15	22	22	42	22	27	21	37	16	22	19	12	9	180	99	66	231	23	51	136	34	100	8
A[T>A]T	70	48	26	64	32	15	39	23	63	24	38	78	25	22	27	23	217	112	24	73	16	20	166	26	10	118	17	29	33	82	26	45	22	34	24	31	16	16	18	273	178	72	390	36	84	171	63	198	22
C[T>A]A	40	11	5	28	4	5	7	10	32	4	11	28	13	5	4	4	165	84	3	57	9	5	22	13	3	58	3	6	16	33	8	7	7	21	8	2	6	4	8	163	124	57	215	11	44	115	13	94	5
C[T>A]C	54	24	13	46	10	11	18	10	22	6	12	50	13	8	21	8	214	123	14	62	10	3	29	14	9	95	7	15	19	59	20	21	13	22	11	14	4	5	3	193	128	69	281	11	58	195	18	126	14
C[T>A]G	65	17	7	34	4	5	12	4	27	9	14	49	19	10	10	3	213	123	9	58	8	6	24	13	5	83	10	11	16	55	14	13	8	34	9	11	9	2	6	174	146	83	307	19	54	157	15	110	9
C[T>A]T	56	33	9	50	10	8	19	4	37	13	12	69	25	6	7	6	329	154	5	77	7	8	33	10	9	147	8	9	24	85	9	21	5	34	12	13	5	6	9	233	206	144	568	20	59	194	23	144	6
G[T>A]A	29	16	11	18	7	2	11	2	17	4	6	26	8	3	6	2	92	42	7	29	3	5	20	8	4	45	3	4	7	32	5	9	6	13	10	6	7	4	4	115	80	33	104	8	14	69	7	57	3
G[T>A]C	26	17	10	18	9	6	17	6	14	2	15	14	14	10	9	4	102	32	12	27	6	2	35	6	4	57	6	17	12	36	19	10	14	12	18	14	5	6	5	95	76	22	140	8	22	98	10	53	5
G[T>A]G	40	7	11	29	7	4	12	11	17	7	10	22	13	9	6	6	131	59	6	35	2	7	24	17	2	53	4	8	7	33	12	12	2	20	7	9	4	6	4	122	111	56	164	2	26	95	12	77	10
G[T>A]T	43	15	11	24	11	9	17	8	28	10	11	30	10	9	8	6	214	104	6	51	9	4	37	13	2	109	5	11	25	60	12	10	5	27	8	9	13	7	3	157	115	75	273	14	43	142	16	112	11
T[T>A]A	93	64	16	58	24	30	34	30	66	39	19	107	34	28	17	27	188	95	18	56	13	11	102	65	26	95	20	24	48	103	18	49	24	34	36	35	10	21	23	352	144	86	293	33	69	146	93	206	34
T[T>A]C	43	22	6	25	5	9	15	12	35	6	18	54	10	5	6	2	150	66	9	49	7	5	24	17	4	68	6	13	17	48	13	18	12	20	10	13	10	2	7	132	107	58	183	14	36	128	19	95	7
T[T>A]G	37	22	8	18	5	4	14	2	31	4	10	31	15	6	5	1	100	52	5	31	9	3	12	10	2	48	10	8	9	38	9	7	5	21	7	6	5	6	10	118	70	40	166	5	36	87	16	81	8
T[T>A]T	93	45	21	63	11	18	37	26	66	16	29	100	26	23	21	13	368	163	16	88	10	13	97	28	16	151	20	21	32	108	31	45	25	52	32	16	18	9	11	284	211	132	510	35	78	212	45	188	12
A[T>C]A	121	84	39	84	26	17	49	53	102	32	50	173	76	54	42	25	296	139	31	79	20	31	494	38	25	143	25	36	65	114	45	91	53	80	49	46	46	28	46	438	294	137	425	53	111	207	92	276	34
A[T>C]C	56	28	15	28	8	7	29	14	39	8	10	57	15	15	15	7	150	94	9	38	15	10	140	6	10	97	12	11	23	63	14	21	11	23	9	11	17	11	11	189	155	85	228	24	48	93	28	122	13
A[T>C]G	82	60	28	58	18	25	50	30	85	19	21	91	44	24	24	21	228	115	21	72	19	19	408	16	10	116	32	33	27	65	38	44	27	57	33	18	25	19	23	268	190	114	288	42	76	164	57	194	14
A[T>C]T	125	75	31	79	24	20	77	37	86	29	43	153	61	41	44	30	385	181	30	106	20	29	220	52	21	181	43	36	50	123	43	66	51	95	49	52	38	17	40	362	308	136	428	53	109	235	78	234	25
C[T>C]A	60	21	9	29	8	12	18	14	58	9	20	47	20	10	15	4	152	69	8	36	13	8	339	25	6	56	15	13	23	70	20	22	8	39	18	19	11	8	12	229	114	87	190	18	45	104	29	130	10
C[T>C]C	67	21	12	25	6	9	19	13	45	8	10	58	21	11	6	10	268	116	16	63	11	7	129	20	9	108	7	15	16	80	13	29	16	20	6	13	10	7	2	235	165	93	308	12	42	134	26	109	10
C[T>C]G	68	44	14	40	13	13	16	15	60	14	17	71	20	9	11	8	156	76	10	44	5	11	451	18	2	75	32	14	20	69	22	31	17	34	12	28	11	9	14	261	130	52	209	31	52	151	32	123	15
C[T>C]T	86	37	19	44	8	7	24	15	57	12	17	89	26	22	19	10	198	101	9	75	11	11	247	18	9	89	9	14	24	81	14	30	10	39	20	21	14	11	10	322	162	94	338	24	49	184	30	150	11
G[T>C]A	61	27	24	26	10	16	29	17	40	13	22	60	34	17	17	11	150	62	13	41	12	13	844	17	7	86	25	12	25	56	29	37	25	42	25	27	22	14	14	194	143	73	187	33	63	86	48	133	13
G[T>C]C	37	24	12	29	11	9	15	9	29	8	13	30	15	13	13	10	109	67	9	42	12	13	202	11	6	124	7	12	12	28	4	26	14	19	13	10	5	11	10	177	97	67	159	20	26	53	23	72	12
G[T>C]G	37	19	10	27	4	10	23	16	30	6	16	52	22	15	8	10	139	58	9	33	14	14	408	13	5	63	20	21	18	56	18	19	6	24	15	14	11	11	11	170	107	67	168	22	47	77	27	88	11
G[T>C]T	60	23	16	42	11	17	24	25	45	13	35	75	45	32	27	11	201	89	19	55	10	16	503	19	18	75	16	10	30	65	30	42	23	36	20	25	11	19	16	226	154	96	226	35	61	117	40	144	13
T[T>C]A	78	36	13	46	23	17	29	35	70	20	25	145	39	17	22	11	218	79	13	50	16	14	398	30	5	98	23	14	19	79	18	38	18	35	26	23	17	14	19	255	159	69	266	26	58	97	53	178	16
T[T>C]C	73	32	8	39	12	13	30	11	44	10	25	76	30	16	14	7	197	108	13	58	15	6	174	23	5	114	13	13	30	68	17	35	7	32	9	27	9	5	14	226	140	92	232	21	56	110	55	139	15
T[T>C]G	46	33	15	30	9	17	17	16	24	12	23	88	14	11	11	18	104	45	9	25	14	8	179	18	4	52	14	19	18	41	13	28	9	34	13	18	10	6	12	157	91	49	134	14	33	84	20	113	12
T[T>C]T	98	54	38	64	14	16	36	26	79	17	35	131	33	23	24	15	262	112	17	67	18	20	335	27	10	102	23	33	37	105	35	50	19	44	22	21	20	30	24	293	192	98	335	36	72	147	50	182	21
A[T>G]A	46	22	8	16	7	3	10	10	26	3	7	63	18	16	5	1	92	52	4	25	4	4	13	6	1	63	3	4	15	49	10	15	3	13	14	6	8	3	7	165	81	49	161	8	21	46	14	79	7
A[T>G]C	29	12	1	12	2	9	10	6	13	0	4	26	3	4	6	6	42	21	8	19	3	2	17	5	2	12	6	2	3	24	4	12	4	5	3	3	8	2	5	81	35	14	73	6	20	34	9	42	3
A[T>G]G	51	13	5	16	5	3	10	10	34	2	12	22	16	5	4	4	150	54	1	47	6	5	25	3	5	64	4	7	14	51	8	8	6	17	4	8	3	3	11	163	103	45	179	11	33	109	11	104	7
A[T>G]T	45	34	9	14	6	5	18	12	32	8	10	68	14	3	11	9	90	48	10	32	5	4	34	9	4	61	3	8	14	64	15	17	10	24	12	12	3	7	9	199	96	69	179	12	34	63	14	102	6
C[T>G]A	37	18	4	9	3	4	8	2	25	2	6	21	9	5	4	4	59	25	2	15	2	0	18	7	1	38	3	5	4	29	1	10	2	10	6	6	4	5	3	124	59	32	126	2	16	38	16	70	2
C[T>G]C	43	15	5	16	5	5	8	12	24	3	5	23	8	3	5	2	72	30	3	25	0	5	41	8	5	45	5	6	7	32	6	10	3	12	9	13	3	1	3	134	71	35	141	10	19	57	12	58	6
C[T>G]G	49	24	3	16	5	6	16	7	39	5	2	39	7	10	4	2	156	71	5	45	10	3	63	7	6	75	3	10	9	79	6	11	7	18	12	10	5	5	5	170	120	45	226	8	40	102	15	106	4
C[T>G]T	66	51	9	31	6	8	13	7	59	7	13	107	16	12	11	10	151	59	8	33	9	7	67	12	7	96	4	19	10	66	9	27	5	26	10	10	6	12	8	440	153	69	257	17	41	125	21	168	15
G[T>G]A	15	13	1	7	3	2	3	3	15	1	4	14	6	6	1	2	47	25	1	16	6	4	8	8	3	30	1	1	3	23	1	6	2	10	2	4	2	2	1	77	57	18	111	2	17	44	3	34	2
G[T>G]C	10	3	2	4	3	1	4	0	9	1	3	18	4	0	2	2	36	11	3	9	0	2	9	2	1	39	1	3	5	14	5	4	2	10	1	4	2	2	1	73	49	18	54	2	5	25	5	25	4
G[T>G]G	44	10	6	15	2	3	7	6	27	3	6	17	6	1	1	0	100	32	2	31	2	1	14	4	2	59	5	1	2	39	3	10	4	11	5	6	2	3	6	106	72	28	127	8	21	82	8	59	3
G[T>G]T	38	24	4	20	5	2	8	7	20	7	2	38	16	3	1	5	96	45	3	22	2	5	33	9	1	102	1	6	11	43	8	13	5	15	6	7	9	3	3	222	86	39	178	9	23	59	15	81	2
T[T>G]A	67	65	3	18	8	8	12	7	36	7	11	63	16	7	12	8	117	59	3	42	3	7	18	6	2	83	2	9	14	49	12	19	4	14	10	10	4	6	11	263	113	58	205	14	24	68	20	129	7
T[T>G]C	50	21	5	16	4	4	7	9	30	3	9	26	17	3	3	4	79	34	7	19	6	5	16	6	4	41	9	8	8	34	7	13	4	18	5	7	7	2	6	144	84	37	111	6	27	65	11	77	7
T[T>G]G	65	19	7	25	4	12	14	5	39	5	13	34	8	8	9	8	151	59	7	44	6	3	38	14	3	71	7	7	16	58	14	17	13	30	10	13	9	2	6	248	135	55	199	17	29	116	23	134	8
T[T>G]T	122	66	16	41	14	8	36	28	89	13	14	120	33	11	15	15	197	79	12	69	14	12	79	23	18	126	12	20	28	109	29	48	23	49	27	25	10	16	17	472	204	121	346	22	71	142	37	219	18
[truncated: 391 more columns]
