# Supplementary material for: SUITOR: Selecting the number of mutational signatures through cross-validation
Source: PLoS Comput Biol. 2022 Apr 4;18(4):e1009309. doi: 10.1371/journal.pcbi.1009309 (PMC9009674; doi:10.1371/journal.pcbi.1009309)
Supplement: S2 Data — (ZIP) [file pcbi.1009309.s015.zip › Supp_data_profiles_activities_matrices/1 SANGER BRCA440/SANGER_BRCA440_Profiler_Activity.txt]

Samples	SBS96A	SBS96B	SBS96C	SBS96D	SBS96E	SBS96F	SBS96G	SBS96H	SBS96I	SBS96J
PD8978a	3324	645	0	0	707	1173	0	821	0	0
PD8979a	812	214	0	351	758	0	964	0	938	0
PD9577a	0	0	395	89	338	0	429	0	373	0
PD9464a	944	409	0	526	536	0	1146	984	706	0
PD9193a	410	185	0	0	347	0	298	442	0	0
PD9067a	352	105	0	237	370	254	0	236	0	0
PD9539a	910	0	0	258	1824	0	0	588	0	0
PD9467a	0	0	0	263	862	0	556	339	443	0
PD9571a	2270	295	0	0	535	1010	0	590	0	0
PD9544a	0	0	0	131	394	0	273	193	398	0
PD9541a	0	0	728	388	1197	0	393	0	0	0
PD9575a	1687	760	0	0	602	0	1098	0	2353	0
PD9584a	460	0	0	192	654	0	689	0	758	0
PD9581a	0	0	253	0	398	0	483	0	482	0
PD9579a	0	101	340	91	347	0	323	0	432	0
PD9578a	0	0	154	0	256	0	330	0	348	0
PD9576a	6540	1265	6882	0	0	3151	0	0	0	0
PD9585a	2654	1539	4135	0	0	0	1956	0	0	0
PD9591a	0	0	222	102	378	0	276	0	318	0
PD9696a	1958	935	2091	0	0	881	0	0	0	0
PD9694a	0	0	417	0	756	0	539	0	0	0
PD9606a	0	0	0	0	449	0	420	0	353	0
PD9604a	0	0	0	0	0	10669	0	0	0	0
PD9600a	0	0	445	0	518	0	518	0	538	0
PD9597a	307	917	0	1308	379	0	0	0	0	0
PD9595a	3333	645	3551	0	729	1464	0	0	0	0
PD9593a	277	0	0	80	311	337	336	276	0	0
PD9754a	0	0	426	108	609	0	374	0	380	0
PD9752a	0	421	953	376	1004	0	722	0	0	0
PD9702a	4185	1330	0	0	0	1196	0	1150	0	0
PD9843a	0	0	481	0	376	0	675	0	478	0
PD9842a	0	229	0	0	637	0	1268	0	1067	0
PD9761a	0	0	627	182	672	0	622	0	0	0
PD9760a	1398	678	0	700	936	618	0	676	0	0
PD9759a	0	0	0	213	605	0	757	0	617	0
PD9756a	501	1188	0	1454	486	0	0	0	583	0
PD9755a	0	0	0	163	473	0	678	0	396	0
PD8620a	489	1048	0	753	367	0	0	0	0	0
PD8828a	203	352	0	390	426	0	315	0	375	0
PD8660a2	12232	3244	0	2728	0	4987	0	2937	0	0
PD8652a2	8430	2008	0	0	0	2918	0	2500	0	0
PD8621a	3435	822	2262	0	0	1543	0	0	0	0
PD8832a	10683	2008	9844	0	0	3874	0	0	0	0
PD8973a	0	2617	0	1477	742	0	395	0	677	0
PD8969a	2447	966	0	440	0	963	901	1103	0	0
PD8980a	3656	1626	5018	970	0	0	2296	1893	0	0
PD8977a	0	0	0	273	1814	0	741	0	1218	0
PD8982a	10974	6814	0	0	0	0	0	3769	0	0
PD8981a	445	0	0	199	424	0	333	347	0	0
PD8996a	0	0	512	241	898	612	340	627	0	0
PD8995a	808	1884	0	2388	1676	0	0	830	0	0
PD8984a	5129	1357	0	0	0	1426	0	1240	0	0
PD8999a	0	0	0	98	412	0	393	0	444	0
PD8998a	659	2033	1041	1036	0	0	0	0	0	0
PD8997a	816	188	0	204	712	435	0	476	0	0
PD9009a	0	8991	2380	2847	0	0	992	0	0	0
PD9004a	3704	1763	2836	0	0	0	2322	0	0	0
PD9065a	0	0	0	397	457	0	0	1004	352	0
PD9064a	3807	1280	5199	0	0	2065	0	0	0	0
PD13422a	0	0	349	139	435	249	279	354	0	0
PD13420a	374	0	0	0	502	0	500	0	486	0
PD13419a	167	0	0	98	280	0	196	0	351	0
PD13418a	1424	2238	0	1273	1164	0	0	709	0	0
PD13416a	0	0	0	112	557	0	530	234	506	0
PD13312a	525	0	0	0	378	471	398	262	0	0
PD13311a	1940	281	913	0	0	840	0	536	0	0
PD13310a	0	0	0	0	655	0	628	0	548	0
PD13424a	0	359	1441	0	1199	0	955	0	0	0
PD11762a	0	0	0	240	369	0	407	253	465	0
PD11761a	553	0	0	314	290	0	581	336	633	0
PD11760a	0	0	0	278	1222	749	0	1842	0	0
PD11757a	744	565	643	0	0	0	0	0	0	0
PD11756a	0	0	312	290	510	0	312	0	347	0
PD11755a	1471	227	0	0	221	466	0	391	0	0
PD11753a	1877	0	0	445	937	0	1674	0	1452	473
PD11766a	217	149	0	142	274	0	408	0	505	0
PD11765a	416	0	0	136	330	0	500	0	620	0
PD11767a	0	0	188	0	185	0	243	0	253	0
PD13165a	0	739	1087	1469	664	0	611	1771	0	0
PD13164a	865	0	0	256	523	434	0	644	0	0
PD13163a	1272	834	0	857	899	0	0	0	1491	0
PD13162a	1131	2290	0	565	672	0	0	0	746	0
PD11819a	388	0	0	0	409	0	372	0	517	0
PD11818a	0	99	286	0	365	0	532	0	323	0
PD11816a	382	790	0	573	497	0	915	0	854	0
PD11769a	295	0	0	148	557	0	381	0	341	0
PD13166a	414	306	0	222	428	450	0	511	0	0
PD13168a	0	182	343	477	750	0	393	383	0	0
PD13167a	698	188	0	193	680	348	0	298	0	0
PD13307a	0	1094	950	2027	732	0	550	0	0	0
PD13306a	0	0	388	408	438	0	473	0	319	0
PD13304a	0	0	281	0	562	0	364	0	310	0
PD13302a	0	0	468	418	1212	0	780	670	1348	0
PD13299a	2797	4391	2435	1112	0	0	0	0	0	0
PD13297a	3873	0	0	1711	0	0	9398	0	0	0
PD13296a	7194	2678	5961	0	0	2749	0	0	0	0
PD9844a	0	0	110	0	88	0	198	111	0	0
PD11336a	0	0	1082	827	1093	0	1109	978	0	496
PD11327a	4538	1035	3987	0	0	1394	0	1761	0	0
PD11326a	2764	1241	4198	0	0	1425	0	0	0	0
PD10014a	3640	714	4261	0	0	2224	0	1286	0	0
PD10011a	3895	0	0	0	881	0	0	0	2863	633
PD10010a	649	225	0	0	450	0	607	0	500	0
PD9847a	0	0	493	0	394	165	607	0	570	0
PD9845a	0	211	0	347	413	0	1151	0	1025	0
PD11337a	567	289	0	309	616	0	0	683	609	0
PD11339a	0	128	0	0	948	0	748	0	705	0
PD11338a	0	0	0	0	677	0	779	306	538	0
PD11347a	0	178	0	402	420	0	536	0	495	0
PD11346a	276	257	0	438	438	0	460	0	423	0
PD11345a	1255	2650	0	4486	0	0	0	1960	0	0
PD11344a	0	6287	0	4741	0	0	0	0	0	0
PD11343a	0	180	794	183	658	0	621	0	508	0
PD11342a	295	391	0	870	559	0	623	0	567	0
PD11341a	277	99	0	280	412	0	0	223	361	0
PD11340a	1420	0	0	641	770	0	1081	1152	0	0
PD11352a	0	0	0	532	689	0	762	0	603	0
PD11349a	678	999	1426	1095	864	0	1299	0	1088	0
PD11348a	0	218	941	252	1350	664	545	1040	0	0
PD11364a	0	147	424	117	643	0	450	0	558	0
PD11361a	0	0	361	146	617	0	275	0	324	0
PD11360a	0	0	276	203	886	0	516	485	750	0
PD11359a	0	0	561	239	698	0	529	0	639	0
PD11358a	0	0	0	1742	715	0	1057	0	813	0
PD11357a	0	0	947	0	1054	693	685	0	0	0
PD11355a	0	0	430	120	363	306	0	619	0	0
PD11368a	0	644	0	1904	1107	0	814	1088	1271	0
PD11367a	1628	501	2899	0	856	1055	1225	0	0	0
PD11366a	0	0	0	262	647	0	864	434	798	0
PD11365a	0	0	0	0	0	7942	0	0	5710	0
PD11376a	0	0	0	244	909	0	746	590	663	0
PD11375a	0	0	206	102	662	0	283	320	361	0
PD11374a	0	153	0	0	635	0	882	0	713	0
PD11372a	0	7880	0	4507	0	0	0	1406	0	0
PD11370a	250	0	0	0	295	0	349	0	385	0
PD11369a	0	640	0	954	1469	0	974	915	1182	0
PD11384a	0	140	0	184	462	0	477	0	462	0
PD11383a	0	0	589	0	553	0	813	0	624	0
PD11381a	0	0	0	156	408	0	814	0	719	0
PD11380a	0	0	0	317	648	0	819	320	616	0
PD11379a	0	9855	2690	6837	0	0	0	0	0	0
PD11391a	0	0	230	0	210	0	450	0	384	0
PD11389a	0	0	335	0	372	0	591	0	379	0
PD11388a	0	307	800	307	1153	0	1054	704	664	0
PD11386a	0	246	0	669	749	0	937	0	781	0
PD11385a	0	0	436	120	450	0	534	0	347	0
PD11398a	600	0	294	127	562	0	0	303	461	0
PD11397a	0	391	1148	421	1056	596	0	1215	0	0
PD11396a	0	0	555	167	605	0	594	0	514	0
PD11395a	0	0	852	239	734	522	559	592	0	294
PD11394a	0	0	503	0	1182	0	524	0	0	0
PD11393a	0	0	750	278	1244	613	0	1784	0	0
PD11464a	622	1748	0	1100	485	0	0	542	0	0
PD11462a	0	198	522	0	845	0	667	0	607	0
PD11402a	0	0	0	205	716	0	843	0	872	0
PD11399a	0	0	0	406	1042	0	655	685	708	0
PD11745a	0	246	849	309	384	460	0	770	0	0
PD11744a	0	0	401	0	495	0	520	0	466	0
PD11743a	854	0	0	190	569	0	632	429	635	0
PD11742a	1857	1073	1697	550	0	938	0	890	0	0
PD11741a	0	148	394	159	414	0	0	575	286	0
PD11740a	0	0	407	125	587	0	569	0	646	0
PD11465a	4958	8444	0	5620	0	3529	0	0	0	0
PD11751a	6640	2754	4068	0	0	0	3186	0	0	0
PD11750a	5245	3160	0	0	0	1673	0	0	0	0
PD11748a	4487	885	3199	0	0	1795	0	1395	0	0
PD18748a	0	230	0	716	771	0	601	0	640	0
PD18734a	0	0	1002	260	870	0	701	995	0	0
PD18733a	0	0	366	289	461	0	595	475	833	0
PD18730a	177	607	0	526	308	0	0	0	283	0
PD18728a	0	0	302	263	318	0	384	0	502	0
PD18269a	0	0	259	0	317	0	459	0	352	0
PD18264a	0	2030	983	3667	0	0	0	0	0	0
PD18754a	213	319	0	814	487	0	325	435	0	0
PD18751a	0	0	635	131	668	0	473	0	0	0
PD18749a	0	2541	0	977	0	0	655	0	488	0
PD22251a	0	0	0	97	498	0	389	0	521	0
PD22036a	0	0	185	0	237	0	307	0	318	0
PD18776a	0	0	0	0	492	0	538	0	599	0
PD18775a	0	0	0	109	395	0	410	0	416	0
PD18771a	0	92	0	0	459	0	617	0	608	0
PD18769a	0	1464	0	488	0	0	484	0	546	0
PD18768a	0	0	519	158	547	0	598	0	734	0
PD18756a	0	0	0	124	574	0	372	285	280	0
PD22357a	1484	2816	0	2514	905	0	0	0	0	0
PD22355a	2749	694	4305	0	819	1194	0	0	0	0
PD22358a	2265	1113	1894	0	0	886	0	0	0	0
PD22366a	4761	1550	0	502	0	1329	0	1667	0	0
PD22365a	0	111	664	0	258	0	451	0	422	0
PD22364a	296	343	0	563	734	0	0	0	466	0
PD22363a	2880	608	4106	0	0	1311	0	0	0	0
PD22362a	0	110	191	377	205	0	427	324	315	0
PD22361a	499	2337	0	1507	778	0	0	0	778	0
PD22360a	3243	1068	3131	0	0	1068	0	0	0	0
PD22359a	0	0	0	300	431	0	603	0	483	0
PD23550a	0	171	0	541	556	0	897	0	701	0
PD18258a	0	0	273	0	342	0	311	0	216	0
PD18257a	442	424	0	372	510	0	0	747	478	0
PD18251a	1462	0	0	252	445	758	0	570	0	0
PD18247a	0	5610	0	3056	470	0	0	0	0	0
PD18189a	814	300	0	631	547	712	0	1268	0	0
PD18188a	388	0	0	156	541	0	565	0	586	0
PD18149a	545	0	0	126	489	0	647	0	763	0
PD18116a	350	0	0	145	389	0	258	0	402	0
PD18259a	1471	632	3077	592	867	0	0	0	0	0
PD13426a	0	0	0	233	744	0	814	0	908	0
PD13607a	677	307	0	339	696	647	0	622	0	0
PD13606a	1165	0	586	451	1179	718	0	1794	0	0
PD13605a	0	92	311	0	285	0	299	0	251	0
PD13603a	647	323	0	347	568	489	0	690	0	0
PD13602a	1370	422	0	0	940	0	1169	1161	852	0
PD13428a	0	226	0	0	716	0	1371	0	1109	0
PD13427a	0	0	309	0	296	255	274	0	0	0
PD13608a	680	1251	0	822	706	648	0	0	0	0
PD13618a	0	105	0	261	431	0	477	0	559	0
PD13609a	0	2235	761	1293	417	0	0	0	0	0
PD13629a	0	0	0	470	511	0	540	0	508	0
PD13627a	3995	877	1943	0	0	1627	0	0	0	0
PD13626a	0	64	189	0	307	0	235	0	281	0
PD13625a	0	0	3614	1066	1902	0	0	2185	0	2472
PD13623a	265	479	0	1574	442	0	544	0	496	0
PD13620a	0	264	492	228	1216	0	601	826	971	0
PD13619a	0	0	0	132	605	0	659	0	716	0
PD13752a	0	0	0	193	527	0	760	536	630	163
PD13631a	0	139	0	238	441	0	515	583	687	0
PD13630a	1089	848	0	760	698	0	0	712	0	0
PD13760a	915	733	1806	239	413	528	0	0	0	0
PD13758a	394	0	0	0	361	0	853	0	691	0
PD13757a	241	197	0	393	323	0	0	0	333	0
PD13756a	0	0	463	0	492	0	665	0	463	0
PD13755a	0	0	0	116	497	0	612	0	711	0
PD13754a	0	147	0	0	588	0	450	315	1006	0
PD13753a	1399	4088	0	2508	0	0	0	0	0	0
PD13764a	1308	414	0	347	726	0	0	767	1268	0
PD13763a	0	0	677	208	716	0	427	0	535	0
PD13762a	0	0	0	0	459	0	622	0	572	0
PD13761a	0	0	0	112	300	0	742	0	534	0
PD13771a	3469	1771	4283	738	0	0	2828	0	0	0
PD13770a	0	0	251	176	499	0	283	502	368	0
PD13768a	0	0	0	69	457	0	352	0	474	0
PD13767a	0	0	0	403	516	0	730	443	546	0
PD13766a	662	934	0	1832	409	0	0	0	0	0
PD13765a	866	0	0	408	1040	0	0	3165	0	0
PD14439a	0	0	125	102	334	0	305	236	214	0
PD14437a	1016	328	0	250	852	0	0	955	962	0
PD14435a	422	257	0	294	951	0	568	412	812	0
PD14433a	209	424	0	1301	573	0	497	0	578	0
PD14432a	0	0	321	105	367	0	632	0	445	0
PD14454a	546	186	0	163	480	0	376	339	420	0
PD14453a	3039	2706	0	2412	0	1759	0	0	0	0
PD14450a	0	0	0	85	296	0	469	0	448	0
PD14442a	0	0	382	96	370	0	412	0	486	0
PD14441a	0	442	2264	0	0	770	1186	0	0	0
PD14461a	265	0	0	0	429	0	342	0	400	0
PD14460a	0	1057	0	1923	620	0	495	0	429	0
PD14459a	0	0	0	181	524	278	375	728	0	0
PD14458a	0	0	0	93	468	0	358	207	387	0
PD14457a	0	0	0	484	861	0	1052	1513	657	0
PD14456a	0	0	316	0	615	311	391	344	0	0
PD14468a	0	0	0	101	474	0	387	197	390	0
PD14467a	339	0	0	141	534	0	311	0	299	0
PD14465a	0	153	513	167	839	0	542	387	496	0
PD14462a	0	305	0	431	522	0	694	0	676	0
PD17994a	0	89	0	241	386	0	197	0	393	0
PD17991a	0	0	0	87	396	0	338	0	401	0
PD17981a	0	380	0	1454	1892	0	429	1764	1045	0
PD17973a	0	0	0	130	492	0	0	934	469	0
PD14473a	0	89	293	0	494	0	385	0	282	0
PD14472a	0	154	374	233	495	0	551	0	491	0
PD14471a	0	198	821	0	1109	0	557	0	585	0
PD18022a	660	0	0	201	451	0	0	290	0	0
PD18020a	5416	4686	5577	0	0	2093	0	0	0	0
PD18017a	0	0	383	169	410	0	494	0	652	0
PD18049a	340	280	0	516	754	0	530	0	972	0
PD18048a	966	320	0	0	1045	0	1081	0	1374	0
PD18047a	0	0	0	178	732	0	577	338	519	0
PD18046a	0	134	605	166	786	0	519	0	691	0
PD18045a	0	9973	2574	3941	2137	0	843	0	0	0
PD18037a	0	0	0	482	2317	0	1055	1039	1078	0
PD18031a	470	228	0	185	553	0	432	359	542	0
PD18024a	4578	887	2719	0	0	1497	0	1423	0	0
PD18100a	0	0	256	185	405	0	0	349	336	0
PD18050a	752	315	0	494	1358	0	0	0	647	0
PD18101a	0	50	181	0	261	0	171	0	200	0
PD23558a	3235	842	2826	547	0	1443	0	1241	0	0
PD23554a	2469	636	2911	0	0	883	0	0	0	0
PD23566a	2915	0	2029	0	0	929	0	794	0	0
PD23565a	769	2807	0	2740	1267	0	0	0	1269	0
PD23563a	2477	510	3343	0	0	981	0	912	0	0
PD23562a	3044	867	1958	0	0	1479	0	0	0	0
PD23560a	950	411	0	316	522	0	0	0	807	0
PD23559a	1321	541	1738	280	464	1038	0	0	0	0
PD23570a	0	376	0	737	313	315	504	0	0	0
PD23569a	309	79	0	0	0	0	268	0	399	0
PD23567a	2574	0	2482	0	0	1223	0	919	0	0
PD24189a	0	0	0	0	5910	19008	4672	0	0	0
PD24186a	2651	503	2529	0	0	1493	0	0	0	312
PD24182a	4335	2270	0	0	0	1655	0	1277	0	0
PD23578a	1966	522	3349	0	0	1003	0	0	0	0
PD23577a	1422	277	1295	0	309	667	0	0	0	0
PD23574a	5062	2793	3638	0	0	1601	0	0	0	0
PD24193a	0	0	0	0	1749	6854	2634	0	0	0
PD24192a	7377	2536	4885	0	0	3029	0	0	0	0
PD24191a	3246	324	0	0	0	0	0	867	1683	0
PD24190a	1667	777	2467	0	0	1842	0	1345	0	1710
PD24200a	324	52	376	0	0	0	0	0	222	0
PD24199a	851	233	0	213	477	0	0	354	726	0
PD24197a	5462	1191	11391	0	0	2171	0	0	0	0
PD24196a	970	218	0	180	232	383	0	637	0	0
PD24195a	0	0	477	150	341	258	570	0	444	0
PD24194a	0	6289	1812	5594	0	0	0	0	0	0
PD24206a	0	256	629	385	297	0	519	475	1049	0
PD24205a	2384	608	2561	0	0	1000	1399	976	0	0
PD24204a	0	0	346	0	1240	534	0	675	0	0
PD24202a	2574	1223	2695	0	0	1287	0	0	0	0
PD24201a	5135	1315	7515	964	0	3026	0	2523	0	0
PD24214a	0	0	509	0	1069	545	0	956	0	0
PD24212a	0	874	5905	590	0	0	2686	0	0	0
PD24209a	0	5508	2519	2142	0	0	0	0	0	0
PD24208a	0	10906	0	14718	0	0	0	0	0	0
PD24207a	588	1149	0	1299	931	0	0	0	778	0
PD24220a	610	752	0	269	919	513	0	548	0	0
PD24219a	0	0	738	193	1505	0	0	0	883	0
PD24218a	0	0	0	248	461	0	1145	0	1434	0
PD24217a	0	11290	0	4015	0	0	0	0	0	0
PD24216a	960	2825	0	2974	0	0	0	0	2580	0
PD24215a	2068	635	0	0	0	0	0	1442	2032	0
PD24225a	236	240	0	418	258	0	0	287	382	0
PD24224a	620	0	0	224	445	0	0	409	514	0
PD24223a	0	0	0	1065	748	0	600	0	1015	0
PD24221a	696	131	0	0	184	0	0	494	788	0
PD24314a	1202	0	0	228	699	0	0	822	919	0
PD24308a	1396	381	0	0	588	304	704	0	1379	0
PD24307a	0	0	333	118	289	0	415	0	439	0
PD24306a	1098	276	1430	0	0	532	0	0	0	0
PD24304a	1958	394	2964	0	0	698	0	839	0	0
PD24303a	1871	754	1270	0	0	605	0	0	0	0
PD24302a	0	0	0	125	340	0	298	0	505	0
PD24322a	1380	881	0	742	795	0	0	0	1070	0
PD24320a	0	0	0	0	0	11134	0	0	4561	0
PD24318a	768	0	0	0	526	628	624	0	0	0
PD24336a	649	0	0	485	0	0	711	445	1049	0
PD24335a	983	310	0	327	1249	488	0	591	0	0
PD24333a	0	0	0	2350	0	0	2310	0	0	18224
PD24332a	0	0	502	238	670	0	0	0	510	0
PD24329a	503	0	0	204	787	0	250	367	0	0
PD24327a	0	7999	1735	6451	0	0	0	0	0	0
PD24326a	0	11791	0	11829	0	0	0	0	0	0
PD24325a	4130	1440	0	0	1098	0	0	1311	2408	0
PD24337a	2281	455	1348	0	0	989	0	634	0	0
PD4076a	0	0	0	339	649	0	557	0	546	0
PD4006a	3849	592	2895	0	0	1305	0	934	0	0
PD4261a	0	0	0	0	436	0	674	0	686	0
PD4264a	0	0	0	331	861	0	510	0	416	0
PD4833a	3594	633	0	0	0	1071	0	1103	0	0
PD4826a	544	605	0	607	604	0	0	596	862	0
PD4844a	5318	1495	3589	0	0	2408	0	0	0	0
PD4841a	2012	555	2622	0	574	1257	0	0	0	0
PD4847a	2482	0	1725	578	0	2850	0	2809	0	598
PD4872a	847	846	1883	560	0	674	0	0	0	0
PD4875a	3454	0	0	402	0	1432	0	1517	0	0
PD4874a	2353	2622	3769	965	0	0	0	0	0	0
PD4876a	2605	498	0	285	0	789	0	731	0	0
PD4951a	562	324	912	0	0	443	538	0	0	0
PD4252a	630	197	283	0	784	551	498	830	0	0
PD5935a	5110	1446	0	0	0	1887	0	1228	0	0
PD5934a	4367	769	4910	0	0	1533	0	0	0	0
PD5946a	988	0	0	311	1150	0	600	863	0	0
PD5945a	3345	773	3453	0	0	1262	0	0	0	0
PD4952a	2703	1143	4033	707	0	1681	1766	0	0	0
PD4956a	6475	1637	0	0	0	1874	0	1596	0	0
PD4955a	1319	452	1594	315	0	771	759	860	0	0
PD4958a	2177	899	2912	772	0	1428	0	1150	0	0
PD4957a	790	327	880	258	236	464	0	324	0	0
PD4969a	0	0	215	70	223	0	206	0	318	0
PD4972a	0	0	313	0	303	231	298	0	0	0
PD4975a	3165	565	1836	0	0	1310	0	630	0	0
PD4978a	723	598	0	679	543	0	0	520	673	0
PD5932a	5145	2012	0	0	0	1632	0	1271	0	0
PD5930a	2036	574	0	0	0	663	0	673	0	0
PD6711a2	0	0	0	195	531	0	679	0	509	0
PD6684a	7108	2967	0	0	0	2094	0	1508	0	0
PD6466b	0	0	0	208	376	590	347	288	0	0
PD6728b	724	186	535	123	347	273	0	390	0	0
PD6727b	2449	1055	0	479	1497	0	0	0	1199	0
PD5951a	0	0	0	320	1256	0	554	410	653	0
PD5948a	7864	776	0	0	0	2501	0	1293	2738	0
PD5953a	0	0	626	0	613	455	442	0	0	0
PD5960a	0	370	1795	0	342	599	939	0	0	0
PD5959a	0	115	0	330	509	0	766	0	784	0
PD6016a2	190	260	0	439	389	0	294	0	339	0
PD5964a	381	0	289	136	271	0	195	318	0	0
PD6045a	0	249	0	607	297	0	348	308	524	0
PD6404a	2073	679	1533	408	590	920	0	0	0	350
PD6048a	0	215	651	242	796	0	585	613	0	0
PD6410a	2758	1068	2167	0	0	1320	0	0	0	0
PD6406a	2921	402	0	0	0	841	0	862	0	0
PD6412a	0	0	6151	0	3840	15196	0	0	0	0
PD6413a	1277	760	1588	345	0	618	0	0	0	0
PD6414a	319	0	0	193	313	0	414	0	522	0
PD6416a	661	504	1242	188	0	0	0	0	493	243
PD7069a	864	1553	0	1159	790	0	0	0	765	0
PD7203a	144	316	0	252	196	0	0	364	292	0
PD7202a	698	271	0	554	1386	0	567	1665	0	0
PD7204a	0	0	0	273	624	0	506	257	516	0
PD7211a	2917	682	2350	0	0	1267	0	1070	0	0
PD7205a	1593	2287	0	1161	934	0	0	0	1883	0
PD7217a	2723	1428	2657	813	0	1548	0	0	0	0
PD7238a	0	0	0	447	610	0	664	0	496	0
PD7220a	276	241	0	488	711	0	571	0	422	0
PD7240a	1219	387	0	0	1134	0	965	0	1483	0
PD7249a	921	956	0	935	469	618	0	685	0	0
PD7248a	5323	1836	2372	0	0	2137	0	1374	0	0
PD7243a	1630	0	1305	908	1023	0	0	1908	0	0
PD7305a	1045	439	0	528	1322	0	0	1422	0	0
PD7304a	564	0	0	251	418	0	0	339	431	0
PD7250a	4823	543	0	0	0	1567	0	957	0	0
PD7307a	0	4119	1834	2471	0	0	0	0	0	0
PD7306a	1318	527	0	955	1320	0	0	1583	1160	0
PD7322a	0	0	199	110	611	0	0	711	384	0
PD7344a	149	59	0	0	156	0	0	134	224	0
PD7341a	649	511	0	295	608	0	0	550	477	0
PD8610a	1538	586	1254	306	0	742	0	672	0	0
PD8609a	756	1226	0	2437	668	0	0	0	0	0
PD7428a	6543	1853	5264	0	0	2290	0	0	0	0
PD7426a	9778	6045	0	0	0	2674	0	0	0	0
PD8611a	3073	1138	1206	0	0	1411	0	0	0	0
PD8612a	0	122	654	263	630	299	0	0	0	0
PD8617a	0	0	335	108	407	0	513	0	536	0
PD8615a	943	1556	0	574	555	0	0	0	642	0
PD8614a	0	0	296	119	291	0	390	0	343	0
PD8619a	1076	301	0	188	750	0	0	528	728	0
PD6731a2	1425	3291	2596	1237	0	0	0	0	0	0
PD6730b	4058	728	2528	0	0	1486	0	1289	0	0
PD6729a2	1664	275	0	0	900	0	899	0	1134	0
PD6732b	761	436	0	147	427	0	456	0	688	0
PD7067a	2339	616	0	0	823	447	0	0	1755	0
PD7066a	1626	376	0	0	576	0	0	458	602	0
PD6733b	910	689	0	569	909	0	0	612	987	0
PD9582a	880	185	0	225	901	0	0	549	0	0
