# Supplementary material for: SUITOR: Selecting the number of mutational signatures through cross-validation
Source: PLoS Comput Biol. 2022 Apr 4;18(4):e1009309. doi: 10.1371/journal.pcbi.1009309 (PMC9009674; doi:10.1371/journal.pcbi.1009309)
Supplement: S2 Data — (ZIP) [file pcbi.1009309.s015.zip › Supp_data_profiles_activities_matrices/1 SANGER BRCA440/SANGER_BRCA440_Profiler_Profile.txt]

MutationsType	SBS96A	SBS96B	SBS96C	SBS96D	SBS96E	SBS96F	SBS96G	SBS96H	SBS96I	SBS96J
A[C>A]A	0.01421218	0.00139532	0.03427374	0.00055771	0.00924284	0.00005017	0.01632087	0.04643214	0.01465506	0.00281538
A[C>A]C	0.01126452	0.00058647	0.03913124	0.00176464	0.01099799	0.00078500	0.01415839	0.01911039	0.01224294	0.00197086
A[C>A]G	0.00375580	0.00012208	0.00384419	0.00010789	0.00307811	0.00008174	0.00272480	0.00309577	0.00198046	0.00011712
A[C>A]T	0.01439903	0.00094719	0.03515925	0.00073435	0.00254117	0.00268457	0.01010315	0.02322491	0.00544367	0.00161156
C[C>A]A	0.01678894	0.00284486	0.03079499	0.00021017	0.00568453	0.00594052	0.00494239	0.04755113	0.00319074	0.00221786
C[C>A]C	0.01779449	0.00062761	0.03231574	0.00128702	0.00541439	0.01168229	0.00401951	0.01374799	0.00000709	0.00107582
C[C>A]G	0.00334211	0.00042082	0.00260644	0.00000890	0.00284728	0.00389141	0.00117836	0.00550545	0.00135975	0.00015185
C[C>A]T	0.01262377	0.00249540	0.02958942	0.00022401	0.00147710	0.03038622	0.00045248	0.03082169	0.00007125	0.00087751
G[C>A]A	0.00358312	0.00016640	0.01477685	0.00069088	0.00973251	0.00018167	0.01131064	0.06936040	0.00719401	0.00243702
G[C>A]C	0.00803785	0.00063198	0.01920064	0.00065249	0.00387507	0.00179894	0.01242613	0.01731263	0.00646530	0.00078920
G[C>A]G	0.00092217	0.00019260	0.00193746	0.00024273	0.00308592	0.00010224	0.00335342	0.00609002	0.00242923	0.00045400
G[C>A]T	0.00595486	0.00015924	0.01848879	0.00111579	0.00300600	0.00543946	0.00522080	0.04679936	0.00054131	0.00267051
T[C>A]A	0.00259525	0.04056222	0.01728487	0.01144677	0.00579111	0.00036459	0.01111066	0.06758929	0.01416535	0.00321847
T[C>A]C	0.01146841	0.01621581	0.01934789	0.00522122	0.00741017	0.00043122	0.02350022	0.04318829	0.01206312	0.00008454
T[C>A]G	0.00016396	0.00214052	0.00136068	0.00150616	0.00419231	0.00000025	0.00270465	0.00819393	0.00406243	0.00058611
T[C>A]T	0.00284620	0.02231243	0.01620989	0.00730884	0.00019357	0.00854264	0.01330678	0.12682823	0.02134059	0.00954224
A[C>G]A	0.03514207	0.00475140	0.00907652	0.00014568	0.00260821	0.00142420	0.00829874	0.00437420	0.00569719	0.00436584
A[C>G]C	0.01843415	0.00164601	0.00481255	0.00022783	0.00217748	0.00056198	0.00625014	0.00683581	0.00661556	0.00268973
A[C>G]G	0.01262402	0.00019497	0.00056250	0.00046745	0.00136300	0.00026065	0.00035363	0.00133597	0.00106364	0.00124775
A[C>G]T	0.03566179	0.00355453	0.00996810	0.00232596	0.00216771	0.00150349	0.00503302	0.00330787	0.00949332	0.00729135
C[C>G]A	0.02422141	0.00525627	0.00845980	0.00047632	0.00027569	0.00004713	0.00526925	0.00278364	0.00267814	0.00310430
C[C>G]C	0.01976549	0.00088346	0.00939720	0.00101531	0.00380805	0.00000426	0.00510777	0.00071240	0.00377738	0.00108415
C[C>G]G	0.01051795	0.00050470	0.00014032	0.00008245	0.00153556	0.00000688	0.00317219	0.00226728	0.00484626	0.00010717
C[C>G]T	0.03421209	0.00685295	0.00995908	0.00017231	0.00270235	0.00000157	0.00943086	0.00377232	0.00264246	0.00383028
G[C>G]A	0.01528924	0.00145463	0.00468327	0.00014052	0.00089233	0.00061690	0.00396791	0.00111291	0.00235091	0.00088011
G[C>G]C	0.01405232	0.00090084	0.00314951	0.00026919	0.00193005	0.00112550	0.00522435	0.00301127	0.00344742	0.00327938
G[C>G]G	0.00453532	0.00009978	0.00076303	0.00013341	0.00047317	0.00040225	0.00173499	0.00019040	0.00028322	0.00012402
G[C>G]T	0.02530075	0.00281219	0.00769836	0.00055420	0.00161769	0.00194555	0.00212513	0.00094149	0.00040475	0.00246656
T[C>G]A	0.00346293	0.26561961	0.00101753	0.02710919	0.00017212	0.00049728	0.00000000	0.00000000	0.00020389	0.00001825
T[C>G]C	0.02846907	0.06065234	0.00229815	0.00002640	0.00016056	0.00036125	0.01222602	0.00659112	0.00178369	0.00334861
T[C>G]G	0.00509524	0.00874315	0.00011056	0.00243380	0.00122967	0.00001366	0.00097757	0.00171339	0.00178951	0.00061908
T[C>G]T	0.03123261	0.33050951	0.00183719	0.03264711	0.00223243	0.00116250	0.01286006	0.00525375	0.00211695	0.00601246
A[C>T]A	0.01956144	0.00173068	0.01682350	0.00868820	0.02113516	0.02078661	0.05017530	0.01161941	0.00438506	0.00280210
A[C>T]C	0.00816440	0.00004878	0.00701107	0.00409967	0.01149164	0.00962166	0.03920817	0.00778353	0.00431177	0.00104794
A[C>T]G	0.00644249	0.00231926	0.01247489	0.00621023	0.19802514	0.02509914	0.01947641	0.02204240	0.01415720	0.00014094
A[C>T]T	0.01991298	0.00008326	0.02005595	0.00507990	0.01397733	0.01023409	0.02718702	0.00607674	0.00527035	0.00263197
C[C>T]A	0.01204528	0.00510830	0.00462703	0.01435343	0.01613548	0.00608853	0.05632711	0.01961795	0.00328115	0.00604674
C[C>T]C	0.00574136	0.00044596	0.00617424	0.00564451	0.01619969	0.00961484	0.05864161	0.01381658	0.00139481	0.00216555
C[C>T]G	0.00682479	0.00007458	0.00573463	0.00900719	0.11796364	0.01897696	0.01691177	0.01448004	0.00206250	0.00112242
C[C>T]T	0.01719733	0.00050328	0.02131258	0.01205603	0.01653447	0.00721795	0.05385932	0.01501439	0.00560265	0.00145035
G[C>T]A	0.00873427	0.00196900	0.00839051	0.00941188	0.01596130	0.02354518	0.04835320	0.01388920	0.00030273	0.00108304
G[C>T]C	0.00203136	0.00122994	0.00575737	0.00422308	0.01693298	0.03221991	0.04198113	0.01384330	0.00095834	0.00187333
G[C>T]G	0.00006551	0.00103978	0.00730407	0.00570383	0.14709548	0.04422241	0.01450507	0.01614949	0.00046025	0.00226926
G[C>T]T	0.00822283	0.00069681	0.01119685	0.00478318	0.01544636	0.02035262	0.03634234	0.00845261	0.00431437	0.00211753
T[C>T]A	0.00000000	0.11914823	0.00295802	0.38992865	0.00020163	0.00526781	0.01735092	0.00008467	0.00088626	0.00034716
T[C>T]C	0.01102086	0.01630492	0.00153916	0.08591258	0.01482014	0.00848265	0.06305959	0.02259011	0.00522801	0.00693942
T[C>T]G	0.00698624	0.00091350	0.00003839	0.06480388	0.08140802	0.01036715	0.00116412	0.01036461	0.00461470	0.00301270
T[C>T]T	0.01667381	0.03397139	0.00519983	0.23005855	0.01036326	0.00665053	0.02326105	0.01232200	0.00604039	0.00648366
A[T>A]A	0.00189053	0.00043119	0.01807338	0.00173252	0.00378245	0.00448131	0.00879894	0.00812840	0.02553755	0.00097890
A[T>A]C	0.00000000	0.00073295	0.01866374	0.00058836	0.01077465	0.00313145	0.01444175	0.00377752	0.01472736	0.00027083
A[T>A]G	0.00484770	0.00102689	0.02222220	0.00019147	0.00943550	0.00000000	0.01130765	0.00283367	0.01501935	0.00024538
A[T>A]T	0.00136784	0.00150465	0.02287220	0.00052272	0.00785548	0.02296717	0.00602436	0.02305082	0.04043585	0.00381045
C[T>A]A	0.01045014	0.00063517	0.01609302	0.00019847	0.00050227	0.00035389	0.00100495	0.00083204	0.00715739	0.00169935
C[T>A]C	0.01017514	0.00022428	0.02626022	0.00080185	0.00288963	0.00169535	0.00324519	0.00228634	0.00640866	0.00637280
C[T>A]G	0.01216741	0.00094696	0.02281520	0.00006622	0.00150574	0.00041752	0.00307733	0.00193282	0.01137612	0.00221668
C[T>A]T	0.01952412	0.00035150	0.03200299	0.00122508	0.00000228	0.00122715	0.00024660	0.00145640	0.00681504	0.01967176
G[T>A]A	0.00418038	0.00002504	0.01171667	0.00082221	0.00072885	0.00133231	0.00202701	0.00180617	0.00653882	0.00039274
G[T>A]C	0.00355239	0.00009409	0.01056090	0.00078790	0.00329302	0.00234261	0.00357742	0.00251769	0.00646486	0.00100381
G[T>A]G	0.00578479	0.00021878	0.01487276	0.00061585	0.00237546	0.00135067	0.00388233	0.00077148	0.00643406	0.00017635
G[T>A]T	0.00865840	0.00050462	0.02368774	0.00014734	0.00149991	0.00331106	0.00377939	0.00333470	0.00318019	0.00275549
T[T>A]A	0.01006493	0.00074464	0.00882311	0.00194759	0.01677669	0.00858161	0.00000000	0.02257239	0.04184022	0.00655620
T[T>A]C	0.00722664	0.00110574	0.01577844	0.00000458	0.00284969	0.00049314	0.00475972	0.00300532	0.00881363	0.00121634
T[T>A]G	0.00705869	0.00011449	0.01085743	0.00075871	0.00219163	0.00031304	0.00116644	0.00253430	0.00732825	0.00110776
T[T>A]T	0.01659327	0.00087424	0.03387577	0.00113372	0.00942428	0.01001582	0.00133226	0.00842221	0.01943309	0.00840654
A[T>C]A	0.01051450	0.00178564	0.01643765	0.00245116	0.01257810	0.04154102	0.02186316	0.00603165	0.06341288	0.00181930
A[T>C]C	0.01109131	0.00058507	0.00749006	0.00134351	0.00480372	0.01560475	0.00563489	0.00148840	0.01467205	0.00123359
A[T>C]G	0.00721544	0.00204533	0.01051728	0.00009903	0.00892639	0.04918741	0.01644614	0.00010922	0.02970676	0.00067021
A[T>C]T	0.01609051	0.00103936	0.02648169	0.00256519	0.02062288	0.01555337	0.02083223	0.00025437	0.05194563	0.00469333
C[T>C]A	0.00807651	0.00042185	0.00330408	0.00131295	0.00134047	0.03407176	0.00513049	0.00182710	0.01662787	0.00397908
C[T>C]C	0.01538321	0.00041155	0.01219807	0.00083182	0.00175459	0.01562338	0.00197390	0.00090148	0.00799116	0.01225268
C[T>C]G	0.00426834	0.00079272	0.00159889	0.00055199	0.00036821	0.05513379	0.00625455	0.00240726	0.01499464	0.00915544
C[T>C]T	0.01236940	0.00088768	0.00924042	0.00094503	0.00281458	0.02418738	0.00243968	0.00224439	0.01759440	0.06440100
G[T>C]A	0.00017399	0.00123933	0.00092542	0.00087820	0.00064316	0.06711996	0.00286408	0.00247265	0.02761992	0.00040480
G[T>C]C	0.00500529	0.00010427	0.00400840	0.00175627	0.00451680	0.02056095	0.00126454	0.00172109	0.01548249	0.00154387
G[T>C]G	0.00198436	0.00080670	0.00245889	0.00053023	0.00256387	0.04283062	0.00221277	0.00152900	0.01793320	0.00234084
G[T>C]T	0.00211515	0.00053338	0.00696572	0.00281520	0.00346469	0.04781144	0.00798366	0.00466554	0.02785867	0.00491121
T[T>C]A	0.00837495	0.00151252	0.00220068	0.00058628	0.00289443	0.04236761	0.00566081	0.00472809	0.03601510	0.00221702
T[T>C]C	0.01181941	0.00026348	0.00322966	0.00170768	0.00409898	0.02505472	0.00039899	0.00658428	0.02330329	0.00354300
T[T>C]G	0.00240590	0.00017192	0.00020545	0.00081872	0.00052998	0.02848886	0.00589811	0.00572036	0.02196890	0.00189204
T[T>C]T	0.00813834	0.00149736	0.00764540	0.00042399	0.00887249	0.04091166	0.00470189	0.00549918	0.04168728	0.00682239
A[T>G]A	0.00919696	0.00026139	0.00291210	0.00060419	0.00007069	0.00034998	0.00110568	0.00622411	0.01743800	0.00256384
A[T>G]C	0.00401591	0.00019812	0.00076175	0.00015607	0.00204918	0.00119490	0.00160451	0.00182975	0.00675945	0.00482405
A[T>G]G	0.01429310	0.00001813	0.00768308	0.00096670	0.00074087	0.00106186	0.00235834	0.00057120	0.00481063	0.00223192
A[T>G]T	0.00929398	0.00063435	0.00248095	0.00043023	0.00292429	0.00100512	0.00369875	0.00272729	0.01272393	0.05346483
C[T>G]A	0.00853932	0.00008803	0.00203306	0.00037837	0.00102930	0.00094412	0.00105339	0.00096803	0.00579235	0.00540391
C[T>G]C	0.00615537	0.00036119	0.00314688	0.00023316	0.00196701	0.00519345	0.00335574	0.00035755	0.00389369	0.03274024
C[T>G]G	0.01531051	0.00035592	0.00633086	0.00035475	0.00095416	0.00573846	0.00096931	0.00077586	0.00486236	0.01605795
C[T>G]T	0.00022994	0.00054723	0.00030791	0.00034582	0.00090274	0.00260183	0.00112872	0.00099121	0.00000000	0.36878161
G[T>G]A	0.00685217	0.00002448	0.00191639	0.00021193	0.00014042	0.00021754	0.00087373	0.00118025	0.00337361	0.00212176
G[T>G]C	0.00371771	0.00002090	0.00140629	0.00038831	0.00035820	0.00063474	0.00066863	0.00016214	0.00347628	0.00777449
G[T>G]G	0.00982392	0.00001940	0.00618038	0.00049749	0.00080163	0.00092622	0.00040507	0.00014945	0.00044832	0.00368334
G[T>G]T	0.00679848	0.00015881	0.00242553	0.00018429	0.00040455	0.00197238	0.00067855	0.00232243	0.00509559	0.07563849
T[T>G]A	0.01560003	0.00025874	0.00053853	0.00127472	0.00082888	0.00000165	0.00332216	0.00303356	0.01418129	0.00679711
T[T>G]C	0.00910922	0.00033955	0.00199285	0.00007898	0.00273150	0.00050528	0.00424856	0.00171101	0.00572190	0.01086958
T[T>G]G	0.01560144	0.00011740	0.00681356	0.00097798	0.00355665	0.00261268	0.00024691	0.00240203	0.00943369	0.00630475
T[T>G]T	0.01949892	0.00111800	0.00213248	0.00048371	0.00625121	0.00593101	0.00738168	0.00994534	0.02598706	0.10935774
