# Supplementary material for: SUITOR: Selecting the number of mutational signatures through cross-validation
Source: PLoS Comput Biol. 2022 Apr 4;18(4):e1009309. doi: 10.1371/journal.pcbi.1009309 (PMC9009674; doi:10.1371/journal.pcbi.1009309)
Supplement: S2 Data — (ZIP) [file pcbi.1009309.s015.zip › Supp_data_profiles_activities_matrices/1 SANGER BRCA440/SANGER_BRCA440_signeR_Activity.csv]

	PD8978a	PD8979a	PD9577a	PD9464a	PD9193a	PD9067a	PD9539a	PD9467a	PD9571a	PD9544a	PD9541a	PD9575a	PD9584a	PD9581a	PD9579a	PD9578a	PD9576a	PD9585a	PD9591a	PD9696a	PD9694a	PD9606a	PD9604a	PD9600a	PD9597a	PD9595a	PD9593a	PD9754a	PD9752a	PD9702a	PD9843a	PD9842a	PD9761a	PD9760a	PD9759a	PD9756a	PD9755a	PD8620a	PD8828a	PD8660a2	PD8652a2	PD8621a	PD8832a	PD8973a	PD8969a	PD8980a	PD8977a	PD8982a	PD8981a
SigneR.A	1036.67991530431	77.0169931249504	399.735736690542	1646.32580574735	109.049168223578	85.2950658335604	131.86550741424	89.2302830010981	221.396422141913	102.687463847293	153.797872316402	95.2323117059025	331.686530933558	159.359041156379	278.479124009125	26.8851404047006	11305.444140417	5927.86622441753	124.636473455572	2942.68250855658	72.5914134234095	72.7356971721732	112.846759351367	318.700931573475	28.0580034298961	5046.33028875357	130.533096708743	202.115229820768	436.992320494887	1782.53915290077	436.02620412954	110.743128351827	158.675636516966	821.107481710646	120.499180679009	135.751730292717	205.79350362914	54.4019649505919	29.8279361566873	323.278880797834	5549.16591269445	3187.21108320432	15084.5126826927	181.398671803401	1852.80185281026	8964.26298628595	52.7073423243192	2512.14480501699	119.593047160516
SigneR.B	1238.3850091824	1321.91902070334	677.029187203903	1072.05351718943	585.078820385191	727.654194200477	2934.69534936577	1629.57780061793	940.292383947646	772.081876107196	1949.9798912431	1021.78953712038	1254.70526491249	806.553155149118	732.174294814729	479.443376699054	919.247619230815	1046.99173084244	763.465936923796	404.222661417421	1161.2570938091	710.066693068573	1246.27085398736	960.948245173194	599.0118247558	1081.8049024936	702.618618252424	1170.38620303592	1800.50894501842	284.863355480655	751.07115476069	1172.86163654125	1277.40965561693	1791.65081130748	1111.23502858567	819.726794244829	896.128708918201	528.018489240623	831.796073435862	2331.07236597699	1121.27141191015	637.225597881119	489.124788872633	1342.90955613628	609.638313855172	767.265208077697	2904.71021079046	424.457645872583	740.891818291606
SigneR.C	2939.8230531261	774.277453068038	18.6551224328228	94.4003737596507	315.476338468501	140.901486525335	68.6087943829229	48.6818120957196	2218.34762371169	37.7505871963147	86.3814084104538	2077.86798695732	277.545986133556	115.349728470051	101.907454049065	113.44534747174	3789.20219858319	1098.43343235854	72.9986235564143	1452.78596544274	103.473505466279	86.9270752938318	639.69706207205	170.468282298251	58.4940907333878	2365.55680632556	105.416530157277	55.3932383377738	72.8620859899162	4016.3449261113	41.7549876404248	376.892805360198	47.0959430231877	649.20075915558	147.315441742974	242.008074548084	84.5050312871634	114.705368834527	189.751956694972	13128.1322820893	6443.74847699053	3157.32817883817	8108.57202363107	41.9753764958805	1822.25757098393	1452.06542946533	259.488957118315	9017.27588438091	141.427640016503
SigneR.D	275.519742194128	128.153121492662	19.0588084397939	358.899615610172	137.867671290599	90.6453244962196	173.344231789863	55.8665002539773	30.998133477021	19.8616789617732	41.4030104440226	465.433888396559	35.5491529669787	22.92471463651	70.1941167717034	11.6637455813507	318.093096934345	1101.30855903052	8.31065200111033	625.305659583063	39.5579335009319	11.09638650589	246.166053193459	38.279204696198	811.79735776686	85.5364224089388	33.53215982681	32.5460345955729	345.415624455146	893.25986741651	7.46451681718474	119.830379848553	15.0668233827006	585.470387990891	16.9615245897881	1057.08790886761	14.969505607282	955.494659271215	343.615452415695	1931.34092806759	1148.38978736058	332.707398542722	340.5829297428	2447.91118693618	810.017345319263	1109.67802928871	70.1714921254198	5595.60006517095	84.1549463848044
SigneR.E	172.704265548057	248.489708438422	24.2420886890417	318.240074785388	20.953038571428	189.819273079412	101.835679823137	174.76257905424	115.436798910664	90.5669438734689	292.678684451217	146.470253089526	105.534000475245	23.5967242546891	58.3301562796806	19.3457340710199	162.195828489411	65.8449161079281	64.8701655416381	58.8404523088591	18.4644608016741	32.9635907789671	197.375239695128	28.8883616114339	1258.71415668302	152.60015540048	18.4415727919474	44.7988642608353	278.962038615172	17.2104873343126	6.18187683002388	33.699105943533	90.5577818713137	598.009017958204	123.236190486123	1365.42756934014	87.8771212854664	604.457535315114	356.090147177529	2334.69565200218	336.998658792711	96.1571840062786	357.025767525126	1430.72399408759	281.731828483751	582.05370402817	164.282506829007	565.23995678391	112.70847590056
SigneR.F	113.403271929168	199.890700441436	47.183939082843	686.445148646832	324.189988203329	91.0795156145847	95.7353586152186	185.60271219129	161.317174810735	84.305862863325	57.2343354263612	260.544136133459	127.303280040598	62.8513870608298	45.7445734259764	74.6300373079863	33.546350693226	349.954904317378	31.636175427784	146.151011003608	140.938342324962	53.1392173289369	25.7836741931044	60.704423211611	21.5999863236168	245.981392880741	179.047003958014	115.396994657141	182.514619894504	412.490861297787	157.229810845859	154.391015038745	203.301000438278	224.241491663014	116.040497762096	208.12526424507	18.3301184097384	108.007101370447	17.655199169429	834.843731568619	573.290698270523	71.5263116373024	546.044902210817	43.1570512466808	636.106478858106	1085.74104940927	110.77342890303	1949.23000840871	215.548298377358
SigneR.G	675.787817421914	591.050222290016	114.083891014265	186.906680572502	40.2816190859268	81.7568581970649	24.3095969485947	32.9879691370739	621.950546669559	142.158199542774	33.3451828247092	1480.22966375851	185.692608432059	154.063721978258	115.818440998905	169.288131068185	214.620788477678	41.922181006465	89.0518684255261	104.382266420497	7.79501029839297	24.2445861213859	39.5907189380586	245.411524765977	18.4212586853864	105.102500255121	39.1126417392554	91.8541331718247	78.257814320526	122.74989359852	185.594348014464	403.426390020724	25.0620134167284	48.4914339117691	184.890156013696	150.748300409796	32.7751427563726	64.2843865382461	106.963292697516	2846.17304227342	139.065378440023	84.2993251179002	655.485588798744	154.142409205704	41.302472326703	98.8493186792912	216.506740091307	170.709860916567	101.608177903516
SigneR.H	135.359951004245	465.068401998381	179.489736570922	669.911856993692	90.7991122954675	60.8839976052982	10.9607905681833	140.778705208705	243.251300538211	58.9218665703282	17.9962110145497	422.614045235122	241.353868832699	139.703230869836	101.412314211011	92.8313890622259	305.131440556187	384.285034958002	59.1970884684395	28.4053282553078	98.465904415794	69.5952077414638	21.7517534113469	114.123106178334	65.0666135407482	193.331679146328	189.975005632909	69.4688537640303	166.896482596541	206.408287362764	243.244758539724	530.147353084638	200.63140328693	153.836062643421	284.197645622211	90.597912520153	267.596717186579	129.28350835736	109.680687123253	1509.77605289486	75.8455617613571	233.72989550675	498.38555887691	27.7113638539862	534.668653693761	989.155164960732	23.697195390971	1145.87407184387	148.169938110414
SigneR.I	33.9223807718831	9.587172422103	79.2643658946419	112.622996188657	13.7749844209054	44.1648220637315	7.04495048701001	34.3488371106706	50.9171431517487	26.3732047287707	17.0143733392877	260.399661662516	149.990227826961	100.68092430978	88.2558075788702	24.0709053191635	651.014775196984	170.380293374233	46.8934771532733	40.5052908712625	10.3745165665137	54.2395420722416	5567.25883915816	24.3159104951379	8.23471576975591	137.467833702856	132.712388935107	28.0645296642132	24.6859618573714	35.5045190822274	112.882506789094	158.206091282521	41.817170109374	61.7994954624939	49.9848346544568	83.0562388134226	46.4801815759004	58.9317339884272	43.7344179305124	47.1275066526572	338.18003315901	196.625230105569	48.2230428335041	112.713736221437	204.579302949938	180.268987039693	65.6992604533567	58.2990976391269	30.7004892710737
SigneR.J	13.4838894087383	103.522772232298	39.5303703044041	56.533260885515	18.6974810200578	26.4133043928838	8.28887251833819	32.6338903381176	28.8549068011187	34.3208367471306	19.8521075434911	51.8256921436917	12.0106703891789	14.6157772323039	17.0232481780781	50.4514212199203	45.9357598515004	15.9225061437806	16.5236588131134	22.1194904858498	29.5237010089485	85.6026749161796	2469.43887312072	32.8293489550154	11.2896007103099	165.725894174938	76.0010217831595	31.3945384895194	42.8234362406101	39.1784293530338	49.3298864517	94.2382973915359	22.0591118656359	24.145068447143	20.3378445603101	27.0133329119242	37.492194796548	13.7768078649944	19.0635843061142	23.7121988695559	10.9203660464871	23.6987391101889	74.3884697434418	65.0159988932371	32.5294674603041	25.0343706492482	141.936378854614	35.381265949556	22.6208355126757
SigneR.K	21.1772876818902	87.8833618759173	5.85466203562381	17.9798877178691	3.45034322585977	5.36215664189048	8.87230084326614	9.19204923622682	41.2003548291478	7.67231642767403	9.70314003477156	149.720907147709	12.3288065287198	6.69486741940871	8.37820162824581	11.3498222267056	23.1045780480998	7.29516127657395	8.72937680584674	5.39663207003838	6.92557785528057	9.79120139976352	34.6637547640898	6.90500493170311	10.182870522457	106.682581175692	2.76067702377785	29.2922961919886	6.53069140775301	13.9884839426971	6.55785486240886	32.9147084120246	4.06600723166183	15.7289950945144	8.14504185465768	9.24894817417978	5.45522229014453	13.5616652981091	5.91779993566331	720.508371307301	55.0149881723118	14.4782657125533	136.246028284494	16.3552774485867	6.81489210118273	66.3541212122309	19.181578468355	22.3807900420805	15.6054517733996
[truncated: 391 more columns]
