# Supplementary material for: SUITOR: Selecting the number of mutational signatures through cross-validation
Source: PLoS Comput Biol. 2022 Apr 4;18(4):e1009309. doi: 10.1371/journal.pcbi.1009309 (PMC9009674; doi:10.1371/journal.pcbi.1009309)
Supplement: S2 Data — (ZIP) [file pcbi.1009309.s015.zip › Supp_data_profiles_activities_matrices/1 SANGER BRCA440/SANGER_BRCA440_signeR_Profile.csv]

	SigneR.A	SigneR.B	SigneR.C	SigneR.D	SigneR.E	SigneR.F	SigneR.G	SigneR.H	SigneR.I	SigneR.J	SigneR.K
A[C>A]A	0.0233394258433333	0.0160850505387257	0.0126457251590163	0.00115944333884636	0.000547444752347041	0.0428705821480719	0.0161805872718462	0.00942399604481839	0.000979903810016511	0.00115300864138597	0.00312156116057774
A[C>A]C	0.0235824643260099	0.0144382117824496	0.00922557133581834	0.00113697275128448	0.000333304733018437	0.0200319640293301	0.0114048789749418	0.0124105237396936	0.00311613240228453	0.000936643814909025	0.00310379515024483
A[C>A]G	0.00314347437252509	0.00296518386926799	0.00290147401864555	0.000107141441292725	8.55174826878904e-05	0.00270339912357327	0.0017502932106275	0.00127760134508182	0.000296193454428321	0.000384795734874232	0.000191099058038868
A[C>A]T	0.023580888598121	0.00854273206576267	0.00994537625328308	0.0008234042998645	0.000392515005770643	0.0224410491512486	0.0115511684979761	0.00558002550236343	0.000655654172725176	0.00369706832625567	0.00186601960890852
C[C>A]A	0.0231260667951429	0.00999146498268546	0.0144531329530674	0.00227690203253199	0.000168421824892896	0.0456614301582361	0.00544705607430428	0.00220420874571131	0.000400901708284341	0.010489946114252	0.00150957311413992
C[C>A]C	0.0229306167483042	0.00755180092943267	0.0120971204589959	0.000989830823891752	0.000582723418015428	0.0157428650385411	0.00174315659382572	0.00430999961744303	0.000817205028183398	0.0206536961525237	0.00142900722222619
C[C>A]G	0.0030691276113947	0.00240310316883137	0.00270963856127079	0.000337190053182056	6.94056643850109e-05	0.0061412740809956	0.0014883539895662	0.000387231233852471	0.00157022252369653	0.00544838964228362	0.00022472512557908
C[C>A]T	0.0226478594031679	0.00641955531000891	0.011877798707407	0.00172452382637471	0.000219766544384124	0.0299525909775159	0.00466481575644966	0.000553699844457437	0.000602270712945556	0.0515425525144966	0.00130812905873988
G[C>A]A	0.0132319577741139	0.0150315811243487	0.00677011477116159	0.000223683252602968	0.000551646416851293	0.0607906168275996	0.00122364278444685	0.00479175756772727	0.000491156844799497	0.000851401288851762	0.00239769160643783
G[C>A]C	0.0136718691988311	0.00820223421141969	0.00668852747272837	0.000575312498304207	0.000447470834898669	0.0164871500246624	0.00367078718704882	0.0109914335696347	0.00314051273150869	0.00181706839686818	0.00122541355670551
G[C>A]G	0.00170906906186677	0.00317837347505565	0.0011524853470719	0.000140611113349752	0.000276897892268612	0.00559724638045522	0.00206035510118282	0.00123703093092714	0.000234354243325197	0.000827082672174809	0.000577232522718672
G[C>A]T	0.0144825458085368	0.00791831681923699	0.00660713296641106	0.00032782649468058	0.000402194228923041	0.0421269522786779	0.000732278208701841	0.00261303478241509	0.0010142464260076	0.00783051201305973	0.00245839857137632
T[C>A]A	0.0163642297271682	0.0129358535487899	0.00787902325384524	0.0412640777641469	0.0122944420351925	0.0645499865891964	0.0118613490130628	0.00935471063256117	0.000703181862786321	0.00171674623287802	0.00324477460693564
T[C>A]C	0.0164464148146799	0.0153830015970289	0.0129976241325545	0.0177018299341303	0.00303686796422991	0.04314083414054	0.00297095602222542	0.0159136140596322	0.00281238955503567	0.000911527790722505	0.00111596575937029
T[C>A]G	0.00147031924005157	0.00377543324634155	0.00115340305888646	0.00218649934297425	0.00123832697467848	0.00877059155115546	0.0024049830193248	0.00131017412609129	0.000279794998666649	0.000451764887463685	0.000937634413073288
T[C>A]T	0.020014006580729	0.016130739733623	0.0118488291140989	0.0215914565495845	0.00703690521519482	0.118432954165597	0.015465654544426	0.00760913347118246	0.00542577229510287	0.00988254496602732	0.00863130191381054
A[C>G]A	0.0152845073841064	0.0054716370665532	0.0241396286888931	0.00441699827654703	0.000564920975894368	0.0016756854721024	0.00626241122743326	0.00536944043722298	0.000838575633704513	0.00278895556206648	0.00391366805968987
A[C>G]C	0.00830333137760562	0.00481575259786038	0.0135860561683467	0.00163924362510696	0.00024818447684205	0.00450810592320802	0.00349768873860735	0.00491305147995533	0.0019641406603391	0.000359898693198744	0.00268598005611362
A[C>G]G	0.00396361779501108	0.00104285961086152	0.008643336798364	0.00029541417527627	0.000421386097411229	0.000580005753664737	0.00135856238464856	0.000194477877783031	0.000174387034740283	0.00059841748131361	0.000817781742422468
A[C>G]T	0.0154627194853626	0.00522885632042344	0.0249052674522304	0.00430085841635209	0.00104880525816673	0.000923278588946698	0.0104411076290288	0.003198132353476	0.00218511207893894	0.00226747289840823	0.00687793463174084
C[C>G]A	0.0112576056764112	0.00301641438946922	0.0172506490425074	0.00530521125668897	0.00068813531524217	0.000569947930419323	0.00151543400062997	0.00457353507257197	0.000198887456673068	7.17572039405495e-05	0.00262177451252092
C[C>G]C	0.010112318630263	0.00443174080483418	0.0139134435177865	0.00113116549295556	0.00059646344776241	0.000684157175569405	0.00152649646514179	0.00602854358421379	0.000267428649822999	0.000117584668167574	0.000921418829267212
C[C>G]G	0.00344956519265725	0.00267344594178719	0.00725734676873986	0.000430321431783804	8.56294402351433e-05	0.00106181870273134	0.00367534640731404	0.000779083848829804	0.000232852707979751	0.000249784621414119	0.000165163000635207
C[C>G]T	0.0151349673182388	0.00514281036287362	0.0246527446195733	0.00683711823165143	0.000530093382623741	0.00168950498471351	0.000990035863517496	0.00645906339044156	0.000155086951230967	0.000188257582459683	0.00298285523558882
G[C>G]A	0.00675869766360282	0.00237333390601274	0.0112276630632751	0.00112281176411372	0.000480647582094004	0.000357236545224707	0.000648313668429413	0.00217642045001627	0.000969157322556031	0.000754722973356023	0.000823020388129964
G[C>G]C	0.00609351837952833	0.00321081220100257	0.0101911774116054	0.000814941356688818	0.000182374525058665	0.00162015068161564	0.00417245428035271	0.00289739504998582	0.00151374510217712	0.00111377793153302	0.00308360040417065
G[C>G]G	0.00180882165338445	0.00077649158509416	0.00328135896810189	7.40523597646565e-05	9.63428321606758e-05	0.000189242514731386	0.00060031324011542	0.000280700704253302	0.000286727543245095	0.000199298122972154	0.000167725134083872
G[C>G]T	0.0110158450873204	0.00248489416597585	0.0175728119372571	0.00302004406478707	0.000338312627264805	0.000551756257975018	0.000211998064423339	0.000582485187664511	0.00161508127858476	0.00187895833410633	0.00215935502738689
T[C>G]A	0.0126228647643833	6.24073787223473e-05	0.0236652264897476	0.254005028633897	0.0478430983685406	0.000211658655232897	0.000277878185012206	0.000490745915818426	0.000310746043691228	0.000580540817029444	0.00148248742115391
T[C>G]C	0.0121331866952683	0.00360638637465214	0.026611446743244	0.0594827851730255	0.000258777550196301	0.00377063342040162	0.000741984493123457	0.0101124937539001	0.000564556439441704	8.64218520973009e-05	0.00314469037749107
T[C>G]G	0.00203677151610823	0.0013073430008904	0.00416718166571369	0.00871418094587932	0.00257560325768488	0.000766517819174522	0.00261311446599691	0.000218042457412776	8.34080187693734e-05	0.000154670545035053	0.000645636486494494
T[C>G]T	0.0231786636300225	0.00368370779671689	0.0515017070146928	0.314738462473684	0.0563822135337111	0.00507809502187074	0.00165482036231354	0.0135367444653196	0.00140245546127215	0.00100509711765334	0.00754297018732144
A[C>T]A	0.0183163562849523	0.0214727311152181	0.0143367832150998	0.00225151416106942	0.00767547368275763	0.00951819510183186	0.00931510178190603	0.0617059401791847	0.000661567752774278	0.0385446408120496	0.00311747395715302
A[C>T]C	0.00812997911419194	0.0135517415801198	0.00664548519168617	0.000217047699825558	0.00303986882823622	0.00545620533077088	0.00550577000355852	0.0515177767906228	0.00418599948896774	0.0139983713095531	0.00152058224943715
A[C>T]G	0.010836989649511	0.103523120654177	0.0133016736518236	0.000520373679704144	0.00818849244187042	0.0390651226873534	0.0128231129215384	0.00343200092768673	0.00326452768942601	0.0752950816354331	0.00535193838132646
A[C>T]T	0.018587600679028	0.0148267582067653	0.0136763567377776	0.000315487271858187	0.00435809876322667	0.00607544896433215	0.0107377635678162	0.0231670192048928	0.00191424886713951	0.0174791785779481	0.00322635644570321
C[C>T]A	0.00970123306383105	0.0190641017895335	0.0104272807307448	0.00472961215773736	0.0140983112665945	0.0165412840021947	0.00492639990136139	0.0732457455429551	0.00398426170338684	0.00496166652488286	0.0051788132165322
C[C>T]C	0.00803339930650309	0.0188935288632598	0.00595811488308131	0.000950104538494391	0.00383788338715719	0.011578465229743	0.0041390997439701	0.0728694462963239	0.0062536769483888	0.00803240716129622	0.00311788586508472
C[C>T]G	0.00713419948905765	0.0619899142610479	0.00990037409830207	0.000634604388702682	0.00757445931046714	0.0253321413413246	0.000831384887681652	0.00787180751858808	0.00335285406963949	0.0502552177799661	0.00419665409356023
C[C>T]T	0.0194926775728979	0.0211447994116207	0.0139187945957119	0.000393860013903078	0.011199904056591	0.0132894608460367	0.0108727315702173	0.0495591344073077	0.00298218349697797	0.00895167596600439	0.00324756873094538
G[C>T]A	0.0106564463592242	0.0188721121218965	0.00941141369743028	0.0021504116839612	0.00838673358100756	0.0102431487745112	0.00088512977239793	0.0581896565412198	0.000392179877915665	0.0444376829557382	0.00223481407057197
G[C>T]C	0.00788853286776337	0.0176277213782703	0.0062890937384422	0.000955285753816878	0.00402934790877491	0.0101183106738285	0.000856249885727846	0.051619672757207	0.0137073910145107	0.047328267860079	0.00366885240038317
G[C>T]G	0.00768419754259692	0.0765728968877347	0.00960694307357286	0.000244804960199535	0.00559549984959524	0.028995113122964	0.000309644457034057	0.00125672795339197	0.0206509264676264	0.0814863006849789	0.0069140728348996
G[C>T]T	0.0114004304418113	0.0172653276131667	0.00857315242469325	0.00066895565910204	0.00443263178207707	0.00869960396887578	0.00658508478194113	0.0287067289280168	0.00525417006277686	0.0337772707812408	0.0037439658871889
T[C>T]A	0.0102355791258132	0.00888827936242166	0.0014893433467772	0.132751181921814	0.391214420591352	0.031759429880366	0.00297076854929487	0.0757398806014485	0.0011968226098252	0.00482467566435299	0.00646729938528602
T[C>T]C	0.00877173699925664	0.0201926988372731	0.01067742252523	0.0220206246456191	0.0763131728073759	0.0290805450869681	0.0060432735235874	0.0972422697891463	0.00825279409126111	0.00490806300785071	0.00743337247962806
T[C>T]G	0.00374940149007953	0.0434637450119404	0.00652851519117354	0.00520850379355433	0.0570888633099749	0.0188746177683279	0.00625159765967394	0.00380201577205396	0.000648084546278794	0.0289952705029413	0.00585838602925236
T[C>T]T	0.0127175127918836	0.0149865722266218	0.0118230208040068	0.0447410597903137	0.221693942840547	0.0333583916302655	0.0104891257773329	0.0520832723662953	0.00614452839291536	0.00479068234417267	0.00802468288466114
A[T>A]A	0.00989372267404372	0.0083384010963302	0.00434771248432639	0.000679877537142553	0.000760501095783583	0.00651227219421963	0.0276014815890703	0.00942170854563746	0.0106601847681116	0.00119933701896715	0.00210717591984822
A[T>A]C	0.0091533143413432	0.0117574509236672	0.00256372408102994	0.000537474208095104	0.000712650141788803	0.00471677588431953	0.0142210235522867	0.00795304183312939	0.00692795666575771	0.00295727697945129	0.00192100620795283
A[T>A]G	0.0117579661483289	0.0104968777542577	0.00555893659857271	0.000663908590276508	0.000413992499278823	0.0027652122409653	0.0178381764515576	0.00719107635923693	0.000487754842675538	0.000995883498283471	0.00112983493276741
A[T>A]T	0.0151657258305219	0.0130500845191036	0.00712097623378676	0.00114046293564366	0.000274745925513723	0.0197299323640412	0.0442652652976844	0.00417504420428475	0.0160176945914051	0.0280476655811215	0.00520049246715494
C[T>A]A	0.0107517410819195	0.00246879413027354	0.00721439176098136	0.000484200126802273	0.0001934845735585	0.0012624514181472	0.0108742044484259	0.000702470168298708	0.00137297765880425	0.000238952076070075	0.00151254500646147
C[T>A]C	0.0154196912403303	0.00498248249965067	0.00790286321546025	0.000105317378867232	0.000742914410584228	0.0034010822651181	0.00852504900935621	0.00343805397281164	0.00182382306844969	0.00228595824940631	0.0058742199394833
C[T>A]G	0.0146644849225449	0.00467088646057566	0.0086803850883643	0.000712540601117204	0.000312899665274242	0.000819283263801215	0.0129658226249773	0.00339760373537911	0.00208175290108121	0.000264386969634639	0.00270710015017272
C[T>A]T	0.0230722736743614	0.00340890910307183	0.0113442669213569	0.000285952599737874	0.000899175136703361	0.00215102580268017	0.014387559979723	0.00112021077279704	0.000831988339713566	0.0017074477575318	0.0158859937065168
G[T>A]A	0.00677579436582058	0.0025309825982655	0.0034399229242078	0.000186497087419756	0.000182980918824927	0.000860112148069155	0.0108913208765305	0.00188608480103488	0.00164601553022573	0.000933659225025396	0.00070933714270423
G[T>A]C	0.00660292803333936	0.00414355351238065	0.00319321116428129	0.000134340276146918	0.000474562293343938	0.00247822611914501	0.00645647779394516	0.00276945631384905	0.00303665535488004	0.0025606343158633	0.0014115901363269
G[T>A]G	0.00867772232755635	0.00391833462915644	0.00448131605486865	0.000238313066354667	0.00046187255075941	0.00111213209326736	0.00738398035991866	0.0033965091443272	0.00298523672099978	0.000672645935550983	0.000573498774796491
G[T>A]T	0.0145901981662535	0.00401761566646188	0.00585917964268529	0.0003698373890301	0.000119126023200907	0.00317581414723567	0.00687004943957359	0.00294786980486875	0.00288243223685254	0.00278105544471807	0.00268178828381429
T[T>A]A	0.0100723015187723	0.0147503636613782	0.0105274880664765	0.000977931904387525	0.000472828720246484	0.0193167313435544	0.0488120123663235	0.000427140040363202	0.00655743795050851	0.015864712905852	0.00581025610848462
T[T>A]C	0.00983362086125819	0.00475625179234748	0.00547024224912486	0.000872328556095592	0.00013038593207238	0.00268589012686472	0.0103084111291255	0.00573398533586912	0.00177331637352087	0.000795718927603689	0.001670158387694
T[T>A]G	0.00743365292210637	0.00305095411145364	0.00466083215863944	0.000220713942407019	0.000319579090716732	0.00230293139364198	0.0117833056763117	0.0011751487063186	0.000352504117018	0.00109576235484469	0.00115687787185216
T[T>A]T	0.0229112462916928	0.0101066001855399	0.012335939175143	0.000496146729861056	0.000984175300026954	0.00778522559926758	0.0285551773227839	0.00132918706049152	0.00205878285908887	0.0204982425597364	0.00775122342574534
A[T>C]A	0.0150658821667588	0.0223504657799345	0.0184462220154781	0.000642365762186898	0.00309741255576739	0.00325896001734492	0.0479993628294137	0.0132813664529053	0.0747065196751123	0.0155386574329273	0.0055200542490832
A[T>C]C	0.00850495649600772	0.00709345681974435	0.0105333861684583	0.000534945335848227	0.000936196122267356	0.000545993004623997	0.0114164265280235	0.0023272186004244	0.0227998117545249	0.00800375733062255	0.00220002624850927
A[T>C]G	0.011771226560658	0.0147115845147871	0.0134505951580473	0.00134324897543647	0.000617925584925687	0.000351526358011616	0.0238597298821922	0.00143090419179092	0.0501950737306716	0.0383665285699379	0.0032046707410477
A[T>C]T	0.0193299193110585	0.0248170932927597	0.0180983725141367	0.000349252358162653	0.00300231572893775	0.000396178381502397	0.0385988394897001	0.00534606018156395	0.0420005302805154	0.00112224665389087	0.00752735098691992
C[T>C]A	0.00645144499042242	0.00567079326461675	0.011157142930174	0.000355083081167846	0.00105773531787407	0.000968328659435785	0.0119387290769894	0.00494905150448842	0.0449839414361688	0.0165898273979981	0.0044296908023973
C[T>C]C	0.0113966885433871	0.00417632592987481	0.0139059161846645	0.00048087357827353	0.000738832135770381	0.000729990163633467	0.00529045918911573	0.00129998516103282	0.02011005122775	0.00874388497501909	0.0102685191817219
C[T>C]G	0.00651293914997585	0.00597918479118443	0.0113685725320186	0.000392739422966128	0.000688453269820536	0.00232084998345341	0.0114381433346662	0.00164764603630213	0.0476850283578672	0.0463648320154	0.00864704502758307
C[T>C]T	0.0110622619164011	0.00559074780588734	0.014223407780868	0.000406065697763477	0.00109474342066625	0.0024899982581578	0.0237274563311483	0.00212209278082613	0.0323596098487442	0.0132250078360696	0.0475240913351159
G[T>C]A	0.0058015374436711	0.00809956410878385	0.00950910672361957	0.00104702320694609	0.00040680454169604	0.00290020763090491	0.0124983421769912	0.00275752662863781	0.0997147439018523	0.0205133455757254	0.00300730829239392
G[T>C]C	0.00505897882118605	0.00624481556504113	0.00720893088674718	0.000231143866476425	0.00128032674049538	0.000876836099859555	0.00877265850396316	0.00119903575271354	0.0333927399862578	0.00549330326055049	0.00282094321810136
G[T>C]G	0.00539960458640515	0.0061234871752636	0.00779378546340772	0.000476322722668045	0.000523358015262699	0.000754767914877941	0.0096590127308149	0.000604769697298989	0.0511132097333516	0.0270357656407382	0.00353946821870109
G[T>C]T	0.00854898098774542	0.0111720494542101	0.00950162857130644	0.000475027377057225	0.00169772940858045	0.00421023871784647	0.0129622039019841	0.0039434811082369	0.0803577185204242	0.00245428774341521	0.00748609544912064
T[T>C]A	0.0069852558578671	0.0091861271432168	0.0134644611249068	0.00136771107143643	0.000356292833093583	0.00190112653567051	0.0282294300947249	0.00938113390146921	0.0666390960262683	0.0133198585455929	0.00366462616842273
T[T>C]C	0.00752072331230419	0.0072619998214706	0.0128877715589784	0.000325460176004824	0.00126831199646281	0.00368464366651304	0.0173249510519194	0.000250188629821467	0.0327245310774064	0.0151884135464638	0.00470005538717541
T[T>C]G	0.00363019365690961	0.00582875529953468	0.00743777156000463	0.000205901271624726	0.000513442259891227	0.00365897582509056	0.0174931286095636	0.0032304471072484	0.0262359996758714	0.0221135376029997	0.00333057937651684
T[T>C]T	0.00983112650396829	0.013222136687407	0.0143757922432478	0.000830707015842307	0.000688123234129041	0.00289020283771471	0.0338372715706775	0.000998389577886784	0.0582069860876803	0.0220290282855492	0.00895185389534161
A[T>G]A	0.00445044822815967	0.00278495086952893	0.00790962023948143	0.000201309987854745	0.000548521330523292	0.00392198721677813	0.0210526886555372	0.000612583921652783	0.00114445488130814	0.000605589563982141	0.00254025685212
A[T>G]C	0.00190486798582961	0.00251668234846195	0.00352475573269661	0.000156590308971098	0.000142305924457523	0.0011547285578015	0.00613600026312912	0.00106878805486381	0.00330445016877844	0.000629719869002945	0.0046648138276263
A[T>G]G	0.00809604990889378	0.00226768097035397	0.00950710195359003	7.25716075787884e-05	0.000729980697954782	0.000317231162514656	0.00586119511744484	0.000772244702490698	0.00176884454113349	0.000757659478675426	0.00212218866097908
A[T>G]T	0.00502800436763996	0.00387526732813132	0.00874628621755167	0.000461161453268419	0.000482473147514038	0.000848190517149256	0.0185344900263855	0.00409579129137829	0.00218190585414055	0.00270123991182412	0.0452328097566525
C[T>G]A	0.0037241449916842	0.00174620177271354	0.00598430325155665	0.000123733428713551	0.000174271320512225	0.000420398417948775	0.00716251202066604	0.000858451143267708	0.0012027959642362	0.00132498685127947	0.0042409628862667
C[T>G]C	0.00439110195207485	0.00272397572926624	0.00617837407487266	0.000367715261232718	0.000103905435824144	0.00028398706743579	0.00385023993575677	0.00152687583270464	0.00515299831625305	0.00529937624667693	0.0343237655520666
C[T>G]G	0.00847432392306012	0.00227493513019222	0.010738749568901	0.000400124614833682	0.000143125302874136	0.000257224229817082	0.00534831230405649	0.000538401707120742	0.00670605213005304	0.00543594508924145	0.0145108937006544
C[T>G]T	0.00709438048179922	0.00192216788720666	0.0114385434148809	0.000679075389074813	0.000566807299858331	0.00281739802589388	0.0117773734234888	0.00216103128366751	0.0046563110345588	0.00308929286509499	0.364268421253287
G[T>G]A	0.00301575661339289	0.000813858056565351	0.00477150504950952	7.70398894624532e-05	0.000162907499320073	0.000246807839820392	0.00507786020372972	0.000430665142838354	0.000617541763780059	0.000177336188150977	0.00172462259693661
G[T>G]C	0.00190810581185889	0.00101140587920848	0.0031630242797545	6.44997994120575e-05	0.000212592592001779	0.000106839327537302	0.00337153819400376	0.000251676301738606	0.00117000722819693	0.000262697482085421	0.00744111566162381
G[T>G]G	0.00587480832145441	0.00122844609939759	0.00663958781015597	8.56432600275354e-05	0.000302292844635564	0.000207992915189975	0.00134287338982413	0.000295550843103451	0.000824578329298927	0.000648366931739117	0.00341233975468265
G[T>G]T	0.00498684011343841	0.0014706285399898	0.00764150090542735	0.000174047469696002	0.000154420710106071	0.00141977446115455	0.00903838020609588	0.000457877405396473	0.00226139951682432	0.00318556853664464	0.0688695166105679
T[T>G]A	0.0051996795860743	0.00320077158583105	0.0118472245677574	0.000449737682544116	0.000628268072816329	0.000366853696400036	0.0172107323693004	0.00294319099369892	0.000229104020162875	0.000158477398660744	0.00633169761772057
T[T>G]C	0.00380813457075995	0.00313850793375126	0.00712313762177669	0.000321139622422333	8.98161840766739e-05	0.000908339576260725	0.00904526343231591	0.00133483892526328	0.00162841587638183	0.00051514857173379	0.00955086892587347
T[T>G]G	0.00749583675007664	0.00376062182495225	0.0118354971162154	0.000132062150312301	0.000939629074147141	0.000855194487409052	0.0139925748114335	0.000280553980810659	0.000968445668548623	0.00494183361218704	0.00484561546248836
T[T>G]T	0.0101358007572312	0.00866918871901291	0.0188027451406078	0.0010150589104294	0.000442861053827053	0.0051883635192373	0.0360619879162656	0.00674996353985975	0.00331213117401039	0.012188320028193	0.0943135309858189
