# Supplementary material for: SUITOR: Selecting the number of mutational signatures through cross-validation
Source: PLoS Comput Biol. 2022 Apr 4;18(4):e1009309. doi: 10.1371/journal.pcbi.1009309 (PMC9009674; doi:10.1371/journal.pcbi.1009309)
Supplement: S2 Data — (ZIP) [file pcbi.1009309.s015.zip › Supp_data_profiles_activities_matrices/1 SANGER BRCA440/SANGER_BRCA440_SUITOR_Activity.csv]

	PD8978a	PD8979a	PD9577a	PD9464a	PD9193a	PD9067a	PD9539a	PD9467a	PD9571a	PD9544a	PD9541a	PD9575a	PD9584a	PD9581a	PD9579a	PD9578a	PD9576a	PD9585a	PD9591a	PD9696a	PD9694a	PD9606a	PD9604a	PD9600a	PD9597a	PD9595a	PD9593a	PD9754a	PD9752a	PD9702a	PD9843a	PD9842a	PD9761a	PD9760a	PD9759a	PD9756a	PD9755a	PD8620a	PD8828a	PD8660a2	PD8652a2	PD8621a	PD8832a	PD8973a	PD8969a	PD8980a	PD8977a	PD8982a	PD8981a
1	604.417769415198	588.950813618434	315.241792571456	534.908128187425	300.479538965773	343.803598519171	1570.12043617178	803.830303262371	538.92653049684	355.70171021869	1014.57229522108	497.216922710518	634.511160371588	410.952800063635	370.051513191308	226.391972045029	397.84995480137	501.121439398867	381.679895381191	260.862190713473	601.68403530917	352.303344742432	1064.24332667794	429.824207856238	335.51226702687	527.397377485243	343.944135870094	564.342876505826	851.42485002707	300.393782279438	339.102197513059	541.191098249173	647.376156777186	913.687784322903	547.645305722401	411.018603699397	431.457266949215	274.577248813802	422.196280202131	1823.62777416591	842.592422804029	404.180378284738	192.034005668782	648.821266577352	353.395560183675	473.426632618161	1435.8460273793	634.160938588965	360.469009308356
2	533.13291690493	162.483985154166	29.6152118007551	369.388669676201	157.211211211288	93.4845646586245	173.897544833512	53.3497176015599	204.552155959389	20.7338396317656	49.8929837604868	576.680492895338	59.9132108395528	28.9359958484589	79.9607098183052	12.8346738798319	966.903891029378	1284.03492510577	10.6926239682999	782.505059427294	40.7728157183102	14.6830582913121	284.452671605716	52.1810997380924	781.48938623189	416.377555460694	38.8829581688602	36.0059690525862	334.071782428892	1243.25930282987	18.8554697200066	133.432257710877	13.9015817706715	622.037645490628	20.2085060500234	1012.67767754356	14.2495748024376	902.303299317311	333.696759044783	2767.19218061497	1761.8661858387	667.95277355584	1446.98177796756	2319.41202370033	946.949061229758	1398.40325313113	82.1449410757191	5988.76336941546	88.1942196868851
3	219.37895614539	211.914756553987	28.4660294619348	224.467841596401	24.8385147079317	103.208680990898	0.13574715890548	54.1212040763341	964.362517978543	59.3615129980225	20.1150392033105	861.768013051298	141.349831933983	7.44202551269063e-11	81.7883881346873	58.0743172422236	1634.90979557268	559.543803951517	75.4473894027165	750.490609524142	80.3535405637394	38.6311534573127	634.50362115403	89.6979802496358	92.932215255814	1072.32532003957	46.7352849869562	101.760295107755	22.5257967559791	1281.97124534252	53.9920225756116	4.27517976069488	7.44202551269063e-11	414.975696594318	59.896507954085	128.887715009756	43.6151006364736	69.9048886427753	34.8424381975048	6711.28946443141	1847.51831654563	1086.62305904834	3665.8496266563	58.0487213071104	470.567437756823	1448.86351809475	40.4636769453043	2440.23880828987	38.6709519088864
4	191.767443101982	140.256023267384	13.9582407553457	64.3942484113252	7.70707823279377	11.1723674797931	19.5548441905949	10.3808519803853	155.93981442996	13.7384144435865	13.343444215278	299.932637237394	40.8423021863032	18.6316447634285	19.0081913851249	22.8654492606222	364.693716626336	126.615860225424	15.5816197473982	82.7325738926074	9.76580931376431	13.8096368816411	153.014424007345	22.2487186810563	16.9832324630556	295.561375758658	4.64838530812715e-11	42.2345813100767	11.170011383603	184.524339802238	18.065713937133	63.4910277504338	2.22966375744393	60.5422440067481	17.9437582627006	25.4388461809649	5.84691826050235	25.9357420795821	11.7429179430405	1369.29252021539	410.1568285424	190.739142894723	718.482564701734	37.7666870100245	90.6227373337272	309.805117411542	34.4364399739895	411.887908345099	29.1211134223496
5	132.693982186926	284.240381033262	48.3245823418832	447.618405328776	30.9418650768485	196.502893393031	93.8494091474714	176.917383055008	85.9936904325327	90.4015596692026	283.42876566591	178.557241150173	115.461697505694	34.174360757859	64.7754734209424	23.9333226987046	243.338152761203	229.887129943384	63.9930238023509	108.730875606062	17.2857329480851	29.5113107027441	136.352121889337	31.8332908323569	1303.72313018409	159.441934777452	30.3045007486057	45.4140880050118	312.97428095677	7.82838820147151e-11	11.0496706593768	76.5750195568509	110.499059470453	622.119985005651	142.647140635576	1436.68134217782	112.740003783108	673.466315797345	370.677321814847	2266.91821487975	320.256114262971	84.7548661149208	389.088853418681	1585.91155180858	394.610286353886	856.50184811718	137.915216250799	1007.92062867339	130.942898399065
6	381.061569816712	75.8757835700213	132.551894568153	188.565295354123	25.3116507445514	84.5391408245587	84.2270185959942	106.173653175174	330.131946639868	69.1174079949453	139.880775660967	650.094113475518	275.639384821023	188.886765395755	163.872757579809	69.1427191080084	1069.34687037005	376.878004776348	115.349144050201	228.597524377356	29.3684206542597	102.27388891565	6016.90784930866	98.5279094855602	11.9277245970151	375.197192048392	174.650400510604	97.2205156597552	81.8264183173646	292.582203993433	181.706196394871	278.829889790209	111.30514731774	192.66301911538	128.052394519218	164.440578408895	98.0810388145216	104.720157707644	110.276271870366	1184.62844991113	970.901451956428	507.679775585153	704.988022584263	187.004691022575	344.526992278428	436.98913054428	217.554380860441	553.526575030243	71.5190750950712
7	428.803439096713	680.042011771343	310.226291943892	880.731003930845	213.908880127746	192.147241360736	429.985842855403	474.385905774592	458.285759942479	211.250521430146	329.989436443173	599.715472571334	516.377785406045	307.903027806659	264.535625824039	185.478645836725	669.802362189799	682.2873613997	229.253422179136	114.487567944329	324.471912550355	220.917758188101	387.358771530701	289.502434242252	192.919534726206	484.43057102183	339.004734417901	302.85621035004	506.050924623866	420.091200774126	419.911991962979	755.955634216223	450.218706708131	546.733790976716	498.390549784854	261.809303336458	439.426067225767	241.747223313008	288.444913494691	2167.71493077183	631.496059860332	497.14090536719	786.916427757483	282.569547688869	702.992968488712	1242.8670118454	489.323550499682	1465.76600927285	288.303701126533
8	378.152238567176	367.555916035123	101.522608656439	195.93729274254	122.059383412877	106.363342023429	232.527310156684	116.67771427948	109.937499163947	102.003037734566	116.85863108631	206.206959791221	18.216156871547	1.01840360081607e-05	14.2163627978137	96.3499270646863	1115.9182208803	502.357384213792	12.2677931414711	220.793724598682	152.624093257698	124.536259973097	1835.21686606252	151.517045878421	14.2696225792655	725.159107425085	133.742041705638	91.9680830591417	250.098858650502	284.547633756491	120.204516015583	204.944802715883	75.2297917047617	164.193040935894	58.3637683888613	57.9569908188578	97.6781597702892	11.7259803036495	48.6987601082998	71.6786855746404	367.038393293211	309.219290031867	1808.11122765298	170.734775705373	294.640787791434	510.837170556694	426.685647747447	492.662767040166	101.675090031121
9	281.270305882017	244.702598979691	75.1954955367937	830.887857991319	351.593549199904	131.937773415844	234.21838862888	275.432710728565	194.545052037485	117.497231068949	164.862885845672	242.309098444358	218.258625727399	103.974847552404	78.4981159392876	100.653468465647	659.168516561501	844.664535570439	61.6350491043735	421.215173164193	205.400256694268	91.4369980878573	7.0483878716711e-11	136.415266520784	0.000220943206517561	704.126720010663	215.168529133284	173.22251966216	295.858822192993	558.941542298368	221.011010699959	214.841685162619	273.077055824996	351.216872689094	169.653268789429	252.944543743489	66.0158054726018	142.902726263939	55.1167320933146	713.645570326173	1049.49447851051	390.132318065438	1668.34240975236	79.757836265939	775.438326806064	1716.41203811275	277.189101733054	2118.96670771327	251.904618393107
10	2065.68782996957	425.250311217149	93.9935983746302	470.271253177655	254.752236640437	67.6686884887045	180.499087522162	67.2945696935446	830.49658005298	0.60500001882984	153.964448365496	717.91096590113	209.854996338982	159.603524659878	100.618871145537	53.8087069478426	4925.41139318364	2404.28433958816	56.3564308741782	1442.02812471056	127.353578295776	82.8659662069853	156.873783204095	156.45549046849	14.5629869790306	2471.30883116221	116.108963494643	19.1752336816722	227.627511990891	2244.92918467328	116.542625524507	308.106342080202	136.160847482387	467.083564456081	115.267008349428	117.327289494061	147.438055215621	58.4260716157978	161.214407119278	3972.87989937729	4706.78845019443	2325.82952360835	7585.68956367855	62.3598390762894	1482.27004771655	2873.42811433882	258.729364301797	5023.88535531517	112.945664066702
11	1038.39287340051	746.005232072711	171.304492704044	219.36749432181	128.149030090425	141.661637028539	267.417736146294	179.078703196165	695.81933579955	207.428999927083	174.89786059564	1401.81737213211	284.206259930795	215.297970259827	170.937310538808	203.883417683027	836.507330078211	198.872562630958	133.973924045031	228.52412941127	30.8030379236247	60.9104002281918	2.17147759453889e-07	350.870346850294	73.4546595483179	450.146875719891	65.5273246412846	196.399611931569	256.131206024782	510.979101102104	213.637901069135	488.036496663067	91.1661565204076	188.401430928672	286.120858560995	222.185870575582	86.0649183742328	92.4068085362285	223.69623031165	3078.85310728177	881.839479095171	381.874573737844	1442.8787037169	250.978020087416	208.178229813443	185.174157029757	546.679348041294	891.602347583771	158.113720814336
12	415.248181914128	109.72156020082	303.604471794031	824.469811110505	65.049404202554	81.5082880626575	293.576869009875	145.358961663077	130.970174516923	141.160568622456	244.198354264261	267.747850833826	238.363475866498	147.63890695429	225.735265366872	34.5815935617425	4954.19995891441	2573.49423038723	139.767651617299	1224.03100090412	92.1198664894007	90.1224227322952	1.47123584282813e-08	209.926784162915	73.2272986779525	2040.53825369217	112.932525465283	226.399082865205	326.250605559981	538.752363636608	295.923016020356	131.32427074039	191.840377258536	462.341553751833	147.810684218328	120.629743224731	167.392004750291	58.8839221063962	0.397239591406047	4.01997339498558e-05	2066.02861526886	1215.86293542568	5999.64869154694	224.646238107773	755.812474431697	4006.31847665627	99.037653332717	527.57141315336	116.141011286913
[truncated: 391 more columns]
