# Supplementary material for: SUITOR: Selecting the number of mutational signatures through cross-validation
Source: PLoS Comput Biol. 2022 Apr 4;18(4):e1009309. doi: 10.1371/journal.pcbi.1009309 (PMC9009674; doi:10.1371/journal.pcbi.1009309)
Supplement: S2 Data — (ZIP) [file pcbi.1009309.s015.zip › Supp_data_profiles_activities_matrices/1 SANGER BRCA440/SANGER_BRCA440_SUITOR_Profile.csv]

	denovo A	denovo B	denovo C	denovo D	denovo E	denovo F	denovo G	denovo H	denovo I	denovo J	denovo K	denovo L
A[C>A]A	0.015398609047862	0.00134084156154675	0.0124212400774722	0.00467342908638188	0.000504364426218846	0.00112852122709367	0.00916590496331438	0.000668571096998778	0.0452852337881988	0.0176973628442178	0.0187008633005983	0.0327672755855042
A[C>A]C	0.0144036448133449	0.0013189147989535	0.00831986382932447	0.0039501944974617	0.000450936280341541	0.00311508493215138	0.010563969184333	0.000595073096060153	0.0212380568206625	0.0152490235390033	0.0116843080132539	0.0396411478771522
A[C>A]G	0.00352065165011624	0.000158512117532352	0.00903157695105796	0.000299662067653566	5.80381220816258e-13	0.000166097521000532	0.00224835986466658	0.000226357470445017	0.00252231161498778	0.00112404618114006	0.00133769015777994	0.00375749386497322
A[C>A]T	0.00524586008493795	0.00100845471351045	0.0129000385594228	0.00294483354232222	0.00037983477527219	0.00128265292862128	0.00364373319170998	0.00352793378908371	0.0229414381821859	0.0155629014792167	0.0109319637102083	0.0374835080852275
C[C>A]A	0.00816801434332202	0.00272721151267532	0.0157806424789913	0.00319724081539077	2.07822409083828e-13	0.0014456363421462	0.000414710685574105	0.0103830900640747	0.0473631892047588	0.0210210858108144	0.00638621556540859	0.0283203024254044
C[C>A]C	0.00514500218490053	0.00124400652502181	0.011297788670558	0.00185310692724264	0.000531289302507052	0.00295143842663424	0.00263269750453147	0.0204591221425796	0.0144920107922524	0.0207799373490783	9.41219674930131e-09	0.0322991096185883
C[C>A]G	0.00230612706686214	0.000438796758496705	0.00820621557084714	0.000166061641383202	6.29807890301679e-22	0.00217456868733809	0.00100023536389623	0.00519795234811809	0.00602856219350747	0.000905395440872227	0.000431164261352049	0.00258223853184231
C[C>A]T	2.53585397180277e-05	0.00235788688319856	0.0206846303065503	0.000932867462120318	6.43358294256335e-06	0.00563257090405197	6.58297684358889e-05	0.0513492742262286	0.026674347524868	0.0128575342472858	1.6725543287208e-11	0.0279977635104947
G[C>A]A	0.019035377114283	1.60869647803145e-10	0.0118225731339107	0.00358427524615651	0.000864119743870041	1.0782671053796e-08	0.00510488437690244	0.000379723109505608	0.0629604108298215	0.00653992310317646	0.00367670354525047	0.0140858457182197
G[C>A]C	0.0072233010073664	0.000839973114800035	0.00266791915218172	0.00189298654780938	0.000287171417224624	0.0029411360416951	0.00914427597637924	0.0018263406689094	0.0176124713249134	0.0125176277617545	0.00447789070322739	0.0200917284346151
G[C>A]G	0.0040718604025507	4.12092552587118e-05	0.00337257689662403	0.00061827680703657	0.00035331257822105	5.53791857604744e-05	0.00210301872130328	0.000725357689136779	0.00566173150732285	0.000133142308618252	0.00221204939263606	0.00191947001038011
G[C>A]T	0.00749543686760151	1.90254138620272e-05	0.00807689643807285	0.00320181831330774	0.000772056522820682	0.00204063498064694	0.00143556353235179	0.00742124181065671	0.043754502197108	0.00977576550232806	1.14474220640925e-06	0.0179992958057085
T[C>A]A	0.00896070484678343	0.0435434903962957	0.00867398431701944	0.00735451210888947	0.0115183923587438	0.000865621309003674	0.0101581992108106	0.00156977227598123	0.0691566954226393	0.00212531259718049	0.0159693623319114	0.0187774973710476
T[C>A]C	0.0147263757073689	0.0188427980752185	0.00226288243920846	0.00371750446477073	0.00276987061014555	0.00247580386863703	0.0167841999441705	0.000350521457855684	0.0470093625525218	0.0191946473791048	0.00859236339485323	0.0173546139767693
T[C>A]G	0.00540687131015498	0.00212508588159536	0.00301126969590003	0.0010591249575721	0.00139936377907147	0.00012096602289925	0.00185692083008889	0.000286049942576965	0.0088468918443645	1.57511576765531e-18	0.00252718103515811	0.000882707026899472
T[C>A]T	0.00717315625421207	0.0234424445534438	0.0155663595165982	0.012146465773089	0.00573832888145186	0.0062648568032522	0.00971375292505573	0.00958219991325447	0.12744862210066	0.00499415030551945	0.0221094758178084	0.0150241353112624
A[C>G]A	0.0041011279351998	0.00455829239124099	0.0210232463874261	0.0053754968349073	0.000635765701140823	0.000787899460620087	0.00383605602780388	0.00291622210552287	0.00268695230477071	0.0362419987581835	0.0101009764380886	0.00744946916753606
A[C>G]C	0.00404503858163676	0.00192700525010818	0.00884446765585385	0.0035311533851023	3.23731412550903e-10	0.00159313825348432	0.00445441177610912	0.000432857701137481	0.00589218035504121	0.020921944481842	0.00730213192919307	0.0034117480764008
A[C>G]G	0.00059438963803147	6.27293689391052e-05	0.0298333722228584	0.00114427911520457	0.000501289477184744	0.000232088948572592	0.00105900738612352	0.000330463355183445	2.94459725098062e-05	0.00189051031253441	1.33706622153306e-11	6.54321602281726e-08
A[C>G]T	0.00285912398117403	0.00434206836595051	0.0194058527077999	0.00815006412254194	0.00128851756623013	0.00213262813221618	0.00249396661250192	0.00235297717358601	0.00297167673494962	0.0374321162315866	0.0145058381744111	0.00765467635735423
C[C>G]A	0.00157884527456949	0.00542955880147587	0.0150982775165403	0.00389128665280025	0.000858304703359169	7.00437658579392e-05	0.004180245984272	7.57581105166987e-22	0.00163621807340962	0.0260516275271772	0.00278418900526626	0.0066663215623454
C[C>G]C	0.00385196901563974	0.00117831815865671	0.0110633720568636	0.00187639916565711	0.000613832480211084	2.38349053241656e-12	0.00569820643229958	7.57581105166987e-22	0.00115717821707073	0.0220221250961159	0.00355930273264307	0.00760493995899719
C[C>G]G	0.00202015732568125	0.00047198991303727	0.0238457908089414	0.000385720077727907	6.29807890301679e-22	7.80147209053341e-22	0.00380146659544367	7.57581105166987e-22	0.00074494484591975	0.0022876474320825	0.00182802849261185	2.63315923774291e-07
C[C>G]T	0.0037495485068469	0.00725797961071358	0.0178629911203207	0.00490710941264776	0.00053187196754825	7.80147209053341e-22	0.00635146280373427	6.46020874643111e-11	0.00334138685396917	0.0387718218533162	0.00425448574802002	0.00728073559536724
G[C>G]A	0.00228899211159389	0.00126219133425519	0.00606070102581226	0.00150977374422395	0.000385182905879692	0.000770524335680532	0.00150752613781352	0.000813604292761441	0.000753893503746123	0.0188851798505252	0.00312888659999632	0.00299397822397867
G[C>G]C	0.0024177991849215	0.00100190070772116	0.00730570435939456	0.00355377103506847	1.14293820574796e-08	0.00126876541120497	0.00304923486132258	0.00116298651586117	0.00262671675510026	0.0153862018202772	0.0063270289180953	0.00234248538853952
G[C>G]G	0.000428740977009448	1.21851007127699e-05	0.0104688517505413	0.000284359007356125	0.000105474307268618	0.000326823216872437	0.00109370609189499	6.65769734091538e-05	3.5249824432622e-16	0.00117842763893586	6.49803531247192e-05	0.000722998094981075
G[C>G]T	0.00248500597302389	0.00300051224969942	0.0124089342004593	0.00327166082130602	0.000668822352514715	0.00183038003093702	3.82199043326228e-07	0.00179506478760223	0.00115209000501238	0.029324698331005	0.0006326639041689	0.00501379738233087
T[C>G]A	3.924908641847e-05	0.267369714969456	0.0132110195461558	0.0175493441256784	0.0477478951467572	3.27781609348456e-06	7.98090780873288e-09	0.00108472626351898	5.18655153923212e-08	0.000124266713451895	7.99381311793609e-05	0.00498948561904171
T[C>G]C	0.000141496340007746	0.0632021530928704	0.0186025877267714	0.00844915568547909	6.13890180499371e-08	0.000163298497497842	0.0117938103554608	7.57581105166987e-22	0.00630036784281328	0.0316730990690338	0.00354960530970367	1.30708425784095e-09
T[C>G]G	0.00184051921462729	0.00926498569910739	0.0143241633917276	0.00125747112237188	0.0023702791630191	7.80147209053341e-22	0.000287918081071416	8.13222101237231e-05	0.000574538689566386	1.12581886650623e-13	0.00122506394558263	4.97345852377722e-07
T[C>G]T	0.000745936370478873	0.332289114819886	0.0237952742304651	0.0291874528187623	0.0542343598725715	0.000290582016828444	0.0140765662514741	0.00168586487596068	0.00817913074333878	0.0355003604800822	0.00693089092691925	1.94763098297916e-05
A[C>T]A	0.00706067413305037	0.0019453415406455	0.0287250864939349	0.00315251219008345	0.00798453110015711	0.00323315182017411	0.0656590947187034	0.0385548827133237	0.00713980520827429	0.0104243172398858	0.00694272512151528	0.0201816494715803
A[C>T]C	0.00196238757645517	6.90802947358133e-10	0.00926171988065488	0.0018362403681512	0.0032935909095224	0.00392398925371914	0.0509442883672158	0.0150591033851871	0.00594401556954287	0.00509053248826092	0.00749761477034116	0.00896723799992413
A[C>T]G	0.193422363642104	0.000923241145043343	0.00195059266220589	3.73613219054548e-06	0.00804827330683486	0.00356096216643195	0.0105135124671641	0.0716707230926032	0.0219436324727211	0.0041456702458313	0.0249613067172066	0.0116018093998504
A[C>T]T	0.0109266661561296	3.44115405843221e-06	0.0225307218805647	0.00337174524449354	0.00460585592770605	0.00335906582405611	0.0253021071414351	0.0169853789076511	0.00490079789976894	0.0151069128890776	0.00919901807076643	0.0239127091650809
C[C>T]A	0.00341548415180008	0.00407226860984103	0.0121791735272431	0.00643426844782916	0.0141711227603433	0.00262393755733987	0.0727667973722533	0.00615275095356973	0.0190383913865209	0.00927809134182645	0.00995407680732566	0.00753879204673743
C[C>T]C	0.00367022025326004	0.00100042028888096	0.00623549368541585	0.00373828549545075	0.00380676874497598	0.00484574255656785	0.0720685954442041	0.00963132251883617	0.0138109168901349	0.00347418026314333	0.00799419939180221	0.00972408057392925
C[C>T]G	0.113830348836348	0.0003609207846337	0.00421472769253309	0.000969380127493467	0.00781681044705925	0.00278641571085763	0.0112086306081101	0.049018864583811	0.0145738558138702	0.00527095257276436	0.00895108105767977	0.00507103346387687
C[C>T]T	0.0139028661579941	8.81288042712754e-05	0.0142640466380508	0.00408846462859897	0.0111071385183848	0.00312706915531074	0.0492769334686747	0.00911907734639753	0.0143673085486934	0.0180153390192336	0.01270336306713	0.0257594949806296
G[C>T]A	0.00550337524071763	0.00167290463294078	0.00814890529555233	0.00164344112787232	0.00888636004987413	0.00260650875361714	0.0611966840589894	0.0452154970460486	0.00852837558738843	0.00904899238235207	0.0027721020525845	0.00802376787304664
G[C>T]C	0.00508362437731884	0.00100863585876737	0.00530266522688008	0.00241046725952819	0.00415887287020835	0.0160209724731023	0.0547552170403465	0.0473911988583387	0.00848711370044207	0.00198994035386224	0.00102705681274135	0.00625619013185912
G[C>T]G	0.142082925848111	6.18225553230972e-05	6.86806415804168e-08	0.00143413728607393	0.00616840724526025	0.021137010849862	0.00556899490540364	0.0802185120747874	0.017028904524595	0.0021844501449534	0.0027518436034653	0.00481757347755136
G[C>T]T	0.0137382599586402	0.000419569583512118	0.00884959860994299	0.00294718348311371	0.00475817190121694	0.00753694761617373	0.0328770451019489	0.0329764530095107	0.00618032183874897	0.00789599697974355	0.00603853965431669	0.0130974009933574
T[C>T]A	0.0120867208983582	0.108528316605471	0.000904276946606464	0.0166534602514689	0.394639985013561	0.00251951201062675	0.0344111478468541	0.00925776454018979	0.0175549719499853	8.20907866714637e-06	0.00331102956606317	0.00150880630086858
T[C>T]C	0.000643128923532573	0.0176700041210621	0.0111962455895869	0.0102975381003616	0.0769405917047395	0.00624378995612009	0.0884755289399856	0.00727250561554727	0.0305450297660282	0.00841740668798094	0.0132095459626504	0.00126839666918329
T[C>T]G	0.0835575422786272	0.00238769677652495	0.00687119853271078	0.00415918124084721	0.0557332936309124	0.000267817555419738	0.00201101641738297	0.0283990926163839	0.00855846619874162	0.0015568268572462	0.0131785319976783	0.00020558824550344
T[C>T]T	0.0164787617487724	0.0299173622365809	0.0160243375011818	0.0125442291743856	0.221414753226603	0.00617760143584175	0.0301234021838778	0.00715649488203228	0.0260973636714129	0.0155339484891554	0.0147940715146642	0.00251657467266774
A[T>A]A	0.00352962584034684	0.000834631590515215	0.002208860577666	0.00240506367134573	0.000763823764655739	0.0101104010389804	0.00996528455701411	0.0013256026446564	0.00835240522626445	0.00268297378027264	0.029369954921093	0.017970477260278
A[T>A]C	0.0135943752107541	0.000667363520940275	5.6715631259987e-12	0.0017176496417526	0.000740614858274816	0.00647317982214089	0.00877694956423599	0.00257525019357166	0.00431495528656055	0.00199772234660058	0.0156640720374976	0.0187768752791235
A[T>A]G	0.011003782102414	0.000884371956055567	0.00427429592541395	0.00156166260583236	0.000329175833144343	4.74293562505905e-05	0.00756653013030294	0.000913505840985823	0.00301220539478318	0.00713674711075253	0.0201385408544711	0.0207008247377631
A[T>A]T	0.00506521349297483	0.00158073998533397	0.0117271189856998	0.00460761640875305	0.000284255786057233	0.0180660215482519	0.00731667180103624	0.0279583149317879	0.0211798184788062	6.35515000361518e-07	0.0444521040431228	0.0220609212803324
C[T>A]A	1.55734601802143e-06	0.00075751006558322	0.00739172684521177	0.00202365141106548	1.41315418015121e-07	0.00177781407158477	8.85698153897254e-08	6.61528493577149e-05	0.00207655819726506	0.0111059235975313	0.0107011829705452	0.0155877151537991
C[T>A]C	0.00314647345543028	2.37354357862857e-05	0.0107515701078996	0.00582381504111494	0.000912797646139289	0.00217108178495525	0.00255527662056982	0.00221285548988077	0.00300209579674366	0.0116660422192813	0.00672196296833886	0.0249939799945695
C[T>A]G	0.00252841025913715	0.00106111098361936	0.00983526381849912	0.00317468631119571	0.000110095151196088	0.00252415897754657	0.00261389813343233	2.92099798330703e-05	0.00123981769476381	0.0129969265325368	0.0112878735228943	0.0231332199846411
C[T>A]T	2.13946723369924e-17	0.000296800751143054	0.0172811467023197	0.0152258207795053	0.00095691652481445	0.00133260396879745	9.01760687724294e-19	0.00161370165626441	0.00089092347341184	0.0172832320153634	0.00924687641327875	0.0369589008927973
G[T>A]A	6.65219213962917e-05	0.000225524664839846	0.00702123279211007	0.000866492997000539	0.000176354816477879	0.00177988691633878	0.00231065484961703	0.000844641735652304	0.00138038710556913	0.00302287448616152	0.0100788117467921	0.0113382536627922
G[T>A]C	0.00386288486729816	9.57883820959139e-06	0.00413247086164869	0.00141328316837132	0.000641682420596076	0.00327533429747279	0.00263525354109294	0.00222833608012461	0.00237524036964368	0.00378609401081438	0.00596412359451743	0.0111589084018337
G[T>A]G	0.00257388426614166	0.00043468751559412	0.00490371553237682	0.000845402920178931	0.000343437886175763	0.00304796143429532	0.00328387104460403	0.000511872155979118	0.00147530713987365	0.00655735722353498	0.00708365159450148	0.0141797739086465
G[T>A]T	0.00187092071061622	0.000651724353442161	0.0118258844782685	0.0028598141880894	1.8359276569534e-15	0.00314036960122834	0.00210448086566798	0.00268397284313672	0.00254799413196745	0.00746133579027262	0.00402874099739677	0.0252708730762362
T[T>A]A	0.0111589231439033	0.000917011237748531	0.0199380274493083	0.00574581509604952	0.000695842276676441	0.00661548583796187	0.00272264161294626	0.0167289251481823	0.021520647511765	0.00147049832245256	0.0563661409847839	0.00877942090845082
T[T>A]C	0.00263566817322145	0.00113576893007903	0.00698687195964238	0.00201928425229097	6.29807890301679e-22	0.00182383380451231	0.00532768275505203	0.000734511292453747	0.00287503225788576	0.00684053626418532	0.0103234087182551	0.0159736306067423
T[T>A]G	0.00144615090761663	0.000329043524006201	0.00546382534804218	0.00144293975138682	0.000240888302676987	0.000394218152851577	0.000936344693251938	0.00114768940040223	0.00273670028061166	0.00614828262616063	0.01232239923592	0.011014173239046
T[T>A]T	0.0062709472502152	0.000594746749160366	0.0189347125018342	0.00736325913903662	0.0011370127318298	0.00406480552045285	0.000943493001767102	0.0206593625747608	0.00700589927914681	0.0138069076507265	0.027193701961611	0.0344825939819237
A[T>C]A	0.0196162195463431	0.00131231073098439	0.0135805356103578	0.00486270238677241	0.00283676589831693	0.0741194494612159	0.0177576737654311	0.0135236589563936	0.00768388336083075	0.012354840751637	0.0418737541649504	0.017762638708598
A[T>C]C	0.00711037211135208	0.000524385996656797	0.010412418665042	0.00208666397010733	0.00110614783122837	0.0224311323287978	0.00308168412025068	0.00769363681668792	0.00094481853140292	0.0118270993072744	0.009098169917369	0.00807454635423807
A[T>C]G	0.0132525469179922	0.0019033394886532	0.0181801075326649	0.00158165577418112	0.000620035809046549	0.0549336298411311	0.00784882922181494	0.0346145079108102	8.58629223706842e-06	0.00618199695955424	0.0138798631518186	0.0123392359519096
A[T>C]T	0.0334718966226345	0.000449762856587783	0.010640378007064	0.00720287187183424	0.00317131356749269	0.0405686658009842	0.00796401558657097	5.59366890691288e-08	8.20757424999492e-05	0.0202884125319002	0.0366075336430455	0.0289998979160165
C[T>C]A	0.00124589078443184	0.00063645109086632	0.0107544880536906	0.00365458947083749	0.00101301777968272	0.0429905067774852	0.00625345827921718	0.0174460816772779	0.00225701573904081	0.00890334400261562	0.00692152209496022	0.00289239719878413
C[T>C]C	0.0028298551041006	0.000479995105608352	0.0122972624451076	0.00984459884549929	0.000859965296820792	0.0201127495667722	0.000929328256371688	0.00883556707157957	0.000976411112615518	0.0189403765624316	0.00218801640234517	0.0104152873267053
C[T>C]G	2.72803217736469e-09	0.000592660819412324	0.0153262580808997	0.00627211367701977	0.000911813378211183	0.0522513813858689	0.00536949915876773	0.044122412100211	0.0015755423455508	0.00499104782588145	0.00121202104703886	1.1011552921838e-07
C[T>C]T	0.000281610848735403	0.000790261442564494	0.0160800733592239	0.0431029312931833	0.000851765834300278	0.0322652104857413	0.00417178514569187	0.0133334084698256	0.00434727531175341	0.0109838883809239	0.0168485641816819	0.00962456614805625
G[T>C]A	0.00333792013759715	0.00199273942195543	0.00797149460835338	0.0012839165217492	3.28351322225237e-05	0.0924605902114622	0.00449179131258244	0.0231533711118143	0.00612270425022905	0.0013216724694524	0.000378389650839289	0.00409966434666057
G[T>C]C	0.00663877799133039	0.00015273844010464	0.00680378593292141	0.00228709470121914	0.00145957672940367	0.0304646661949904	0.0016574319984059	0.00633890433872917	0.00187760421300843	0.00612177701405224	0.005926839179057	0.00427766482249603
G[T>C]G	0.0028797609424398	0.000942729065207919	0.00846031504699176	0.00203728523955	0.000437513983824165	0.0517086983607722	0.00283682656830743	0.0264035365414214	0.00176688517641913	0.00281862757698764	0.00150604842379801	0.00316447976244583
G[T>C]T	0.0112607543825864	0.00128462560179706	0.00906553987813075	0.00618307893220209	0.00120657581746148	0.0758504429180246	0.00618963090589204	0.00290390701218163	0.00691304591311838	0.00359858505560925	0.00143688406715009	0.0119722945722321
T[T>C]A	0.00174477753820127	0.00199243027971925	0.0107462289110335	0.00306863424550514	0.000108565769880995	0.062336964222189	0.0114376465220758	0.0149522941239393	0.00605660027290114	0.0081820881928974	0.0226642333381647	0.00321194418324791
T[T>C]C	0.00569649258772553	0.000417509915479998	0.0108071536984757	0.00415597782058623	0.00130442570885989	0.0314106810374028	4.22348985328133e-05	0.0161393390957526	0.00568867724079006	0.0133405170189087	0.0164897544510608	0.00228564873310029
T[T>C]G	0.00083181163480245	0.000115081416652209	0.00794364963824132	0.00235706170800881	0.000752907864156849	0.0282001415250857	0.00671176680739135	0.0207013831978761	0.00465324120302065	0.0027981592420786	0.0148389992901254	1.94708382656935e-08
T[T>C]T	0.0100663582067904	0.00117899508521493	0.0121582372578396	0.00752722051230822	0.000825042730593698	0.0568322035341937	0.00492036412585414	0.0221338082826252	0.00548005162294989	0.00881251599584917	0.0290511210597056	0.00817841693353108
A[T>G]A	1.97464330555723e-18	3.09716464381252e-05	0.00324937122566241	0.00306588905241248	0.000656655096518661	0.00127625839345897	1.07089540090972e-09	0.000718880486322984	0.00592034676312903	0.0106322929521948	0.0250515269795381	0.00143273698879231
A[T>G]C	0.00252962966221793	5.61048046300789e-06	0.00268332506688691	0.00445629552444947	0.00027223333895541	0.0032205156633792	0.00144952843171689	0.000507997890164828	0.00185065875340747	0.00415423071354532	0.0066004144012406	0.000502232048541229
A[T>G]G	0.00145161040119557	1.59241647281412e-07	0.00957315277510474	0.00255147230538184	0.000794605564999648	0.00182489218054517	0.000559432739507547	0.000711786978207154	0.000120853007017961	0.0142190181931566	0.00623446633347464	0.00769617258660163
A[T>G]T	0.000782335924959314	0.000305700184707959	0.007675072758677	0.041297351715249	0.000492329204890993	0.0017229233862283	0.005473997383685	0.00292721749584579	0.00211015832749353	0.00781571115713581	0.0195444234778582	0.00197290526153874
C[T>G]A	0.000519705411858493	5.06646709653807e-06	0.00567019459921357	0.00424541501848675	0.000294874321347129	0.001168718381	0.00103205815868849	0.00132879281953539	0.000800767812610017	0.00791987705419158	0.00869868954111682	0.00173132317054743
C[T>G]C	0.00242908763817939	0.000431382480965562	0.0037195206885099	0.031097034488443	8.95046598487813e-16	0.00505388454938759	0.00250095904174203	0.00525496687825314	5.49936837762174e-08	0.00731813010138705	0.00296099542535845	0.00270324673062468
C[T>G]G	0.00123857144266111	0.000575805664546856	0.0106122916814581	0.0136993978705899	3.69445239259367e-06	0.00666299200765174	5.5757725290915e-09	0.00546090251073089	2.52612622370777e-05	0.0149131834360771	0.00461646814931718	0.00655543931532418
C[T>G]T	0.00302809250455364	1.4075376693531e-06	5.76336140996216e-10	0.330052260428177	0.000209978501803415	0.000530005956388586	0.00458516195685745	0.00473520431346386	2.04951490843246e-05	7.44556734209678e-10	2.32644343230085e-05	0.0033109629961417
G[T>G]A	4.37934248341189e-09	4.52567276203376e-12	0.0045407333499469	0.00196676441101615	0.000214927351618986	0.000782686346102683	5.5809748620165e-06	0.00012537385532154	0.000904366729111575	0.00676029612741917	0.00541836156367417	0.00161647803508259
G[T>G]C	0.00104389321514352	4.204340958944e-17	0.00249390802146826	0.00700804591026314	0.000272190849647211	0.00124167844801245	7.89000509474148e-10	0.000152587393070664	8.78508808005837e-14	0.00416744708812522	0.00384494889627933	0.000992323833772809
G[T>G]G	0.000858004518695927	2.52386953806502e-09	0.00608151114392023	0.00355038589575484	0.000386419452766391	0.000894028836941584	1.09442472365644e-19	0.000613726615147232	2.28225279365764e-05	0.0106618990235406	0.00155436282956623	0.00557944023541408
G[T>G]T	0.000328880103523483	0.000114073354020384	0.00525675503819741	0.0625903976993222	2.64220784471363e-05	0.00179630995190335	0.000756965217994372	0.00340752085506938	0.00190879476870369	0.00745044783693207	0.00755964444212337	0.00227990126330514
T[T>G]A	2.75815630051155e-07	0.00018276196599326	0.00964940617567763	0.00668314384560528	0.000847720982067652	0.000143290698055659	0.00367101358354246	0.000188628288407656	0.00198493032546657	0.0148816960836325	0.021120761839696	1.95296271737699e-09
T[T>G]C	0.00268633511392672	0.000397552450638328	0.005977843927731	0.00916550485829694	6.29807890301679e-22	0.00155413486920267	0.0023579723272121	0.000405798423055576	0.00152508192215744	0.00878800067739587	0.010131598325308	0.00120721448948764
T[T>G]G	0.00251206739639614	1.34622388972354e-15	0.0147815082526154	0.00500527097191279	0.000984234059631233	0.00147409388303947	7.26586121010126e-13	0.00486373002010038	0.00173386587399264	0.0141919285107904	0.0156004465110909	0.00364985078698086
T[T>G]T	0.00271147849967198	0.00063971219342501	0.0202208305155666	0.0853595877077403	0.000660735896479865	0.00297096211589022	0.0100050066308824	0.0127162381515066	0.00690925414007435	0.0150851534406612	0.0385758640310241	0.00150423763405916
