# Supplementary material for: SUITOR: Selecting the number of mutational signatures through cross-validation
Source: PLoS Comput Biol. 2022 Apr 4;18(4):e1009309. doi: 10.1371/journal.pcbi.1009309 (PMC9009674; doi:10.1371/journal.pcbi.1009309)
Supplement: S2 Data — (ZIP) [file pcbi.1009309.s015.zip › Supp_data_profiles_activities_matrices/10 PCAWG Pan-Cancer/PCAWG_Pan-Cancer_Analyzer_Activity.csv]

	S1-Signature 12	S2	S3	S4-Signature 9	S5-Signature 17	S6-Signature 21	S7-Signature 16	S8	S9	S10-Signature 19	S11-Signature 4	S12-Signature 3	S13	S14-Signature 13	S15-Signature 2	S16-Signature 20	S17-Signature 5	S18-Signature 23	S19-Signature 1	S20-Signature 30	S21-Signature 8	S22-Signature 22	S23	S24-Signature 7	S25	S26-Signature 18	S27	S28-Signature 4	max	max_id	max_norm
SP117655	1.3615e-41	0.0	49.459126	290.30704	761.2373	51.10127	165.71727	146.81381	1786.8395	35.78925	97.02666	1444.5822	3.38e-43	1055.1082	1809.7281	6.698761	1027.9696	2.786e-42	1702.415	730.51794	1767.7598	840.352	120.02681	122.539795	103.52121	522.0703	2.393401e-16	231.8714	1809.7281	15	0.12170783
SP117556	8.753e-42	0.0	13.456773	86.997696	129.2794	7.1677566	1.3988017e-32	3.7585905	1000.45	1.6697174e-12	1.729e-42	439.68875	4.048916	75.034195	116.04373	66.27672	527.1993	5.968e-42	1243.5911	295.5469	476.52832	69.85776	6.848e-42	25.156883	59.288307	308.90765	22.223436	109.47726	1243.5911	19	0.24480239
SP117627	65.35789	0.0	1.11272304e-10	38.774307	108.77857	90.24634	1.0797e-41	7.880646e-23	877.7005	2.878e-42	6.2728033	215.67523	7.548773	151.31754	709.6395	28.997765	445.1622	50.591553	1441.4952	741.2725	402.55814	5.335e-42	6.848e-42	17.943645	8.600053	274.34256	22.983871	207.05824	1441.4952	19	0.24381222
SP117775	84.76077	0.0	10.117342	39.540092	339.68152	101.34275	73.409454	94.542046	2114.7615	0.02052037	6.054e-42	941.8313	36.92284	1366.1582	1561.8833	3.8740543e-26	533.23444	2.786e-42	2334.58	587.8716	1028.013	69.16447	5.87e-42	107.364784	115.93135	596.8631	40.902275	208.87053	2334.58	19	0.1884585
SP117332	1.3615e-41	0.0	1.2069702	43.739765	36.402412	27.231846	12.890582	29.370663	669.2929	1.7933321	8.949286	218.5316	1.68e-43	536.12494	511.72845	32.221367	155.3531	14.862996	581.1502	30.015366	133.20029	110.67275	7.826e-42	51.107998	3.817e-42	83.881134	16.265425	143.20012	669.2929	9	0.19404328
SP117712	258.3548	5.7e-44	1.705e-42	171.84209	136.25008	102.54221	144.3983	48.45384	4923.8027	4.522e-42	4.324e-42	593.9304	1.68e-43	78.53964	176.93103	727.8006	684.499	242.89429	264.2117	110.98089	66.73468	293.5194	484.17233	68.827286	160.13605	234.08873	11.328506	1292.0822	4923.8027	9	0.4366498
SP117017	55.564114	5.7e-44	8.012261	77.72739	68.81677	114.22306	3.599e-42	6.92e-42	1508.4768	2.466e-42	8.65e-43	177.8768	6.75e-43	90.97771	235.1893	203.45422	266.05737	1.194e-42	988.4241	2423.6064	7.3264e-41	62.395046	52.500057	9.6e-43	4.583034	121.19494	17.189077	73.859634	2423.6064	20	0.37000903
SP117031	1.6533e-41	0.0	5.97e-42	130.51093	425.9334	0.25175968	60.445633	167.7441	1092.7335	2.6837773e-16	41.05703	756.8541	3.4353216	596.0741	777.35657	176.52095	981.2864	6.764e-42	2326.4856	202.56795	1256.1837	20.446037	65.4667	89.25588	108.78556	547.1642	7.0439576e-29	124.13175	2326.4856	19	0.2338014
SP117759	94.500305	0.0	32.98691	67.814224	369.08273	39.20061	18.089823	33.585484	1487.7395	8.633e-42	278.61884	764.1481	3.38e-43	569.2915	1510.4028	188.08533	1440.6957	1.99e-42	3118.4277	778.5302	1281.8745	12.777696	5.381e-42	4.322e-42	258.6703	862.67755	12.977616	65.68031	3118.4277	19	0.23471783
SP117621	1.6683277	0.0	52.39508	140.8694	326.40906	26.406372	74.45587	2.6417e-41	2106.376	0.0016395467	23.479225	1133.2318	4.879159	1329.123	1882.6644	2.1258352	602.3623	0.00069389737	2920.225	240.91707	1378.3248	6.9358006	6.4101675e-12	111.85766	42.57375	332.48853	50.242943	64.92863	2920.225	19	0.22716749
SP117425	8.4526874e-16	0.0	8.176837	191.66444	606.70996	66.83095	98.57214	2.1505654e-33	1022.49725	2.056e-42	31.467047	1000.55756	6.75e-43	3033.6152	3974.5706	103.11457	485.19168	6.366e-42	1166.7015	279.0595	1090.9274	11.266092	137.974	4.2871614e-13	120.280624	280.92264	8.38e-42	73.74904	3974.5706	15	0.2883499
SP117930	196.21327	0.0	5.544e-42	144.2158	340.36636	12.760373	1.9883373e-05	105.7225	2991.7764	4.111e-42	121.96919	1225.2908	1.689e-42	332.4767	626.25165	228.88524	1553.0446	5.968e-42	1734.7871	223.06097	1400.2778	55.246895	94.19741	92.561615	120.06402	972.3714	49.652325	194.9138	2991.7764	9	0.23343879
SP99287	84.80897	5.7e-44	34.387	64.668335	30.417542	61.866272	197.39738	6.29e-42	1335.7158	30.989508	7.530386	319.41614	5.06e-43	11.923172	58.36024	1.2638e-41	22.328587	1.99e-42	281.78473	213.64226	431.95316	30.7151	2.445e-42	0.94936454	24.084343	116.27248	16.172573	117.261055	1335.7158	9	0.3824368
SP99293	501.52267	0.0	20.151632	4.4980925e-22	63.90965	7.03e-42	485.54443	98.97717	3413.7393	55.07312	27.680128	466.19083	5.06e-43	318.3771	555.8826	1.534479e-28	81.75891	0.1711906	307.89886	336.29425	930.3776	64.918846	237.4062	146.75787	8.892394	381.10657	51.52091	112.196556	3413.7393	9	0.39390743
SP99289	1731.2314	0.0	5.302487e-07	12.302531	56.001373	4.018e-42	1.5116e-41	1.0693e-41	12236.768	47.58582	35.67563	115.19614	7.9294395	31.083029	33.173412	153.85635	35.292183	121.99009	242.09494	79.04173	849.71533	22.340942	244.91852	7.682e-42	1.036e-41	52.37673	5.188e-42	293.4136	12236.768	9	0.7460539
SP99297	75.85064	0.0	33.548145	5.541e-42	10.562247	34.72422	203.92203	5.661e-42	139.5612	21.24946	43.33436	75.024284	2.4342048	26.827145	91.599205	8.115524e-24	164.55284	4.776e-42	106.06708	129.15196	163.3732	39.292454	28.403074	38.746677	52.135166	114.734085	18.704054	17.903872	203.92203	7	0.124975085
SP99301	399.0079	0.0	56.93008	14.369684	334.44537	302.14398	2.88e-42	1.258e-42	3.084e-41	64.025795	39.767365	5.416e-42	0.0	23.828783	8.243929	3392.6035	1165.7411	73.04293	3752.8533	3.533e-42	1.0721e-41	1.7068117e-12	40.659794	2.881e-42	19.527725	41.199726	1.7626848e-11	2.626e-42	3752.8533	19	0.38576296
SP99305	1.56415e-37	0.0	4.26e-43	6.331e-42	71.35268	54.456493	203.34705	8.806e-42	1292.1758	5.3761525	2.0517216e-07	409.12173	3.38e-43	89.34375	149.13719	11.364102	205.21832	2.786e-42	399.7391	178.23914	419.9903	3.1951362e-07	8.804e-42	53.627495	26.550413	78.05854	3.592e-42	166.98167	1292.1758	9	0.33879098
SP99309	205.14328	0.0	20.661093	57.749023	75.83008	14.949579	199.21237	78.75712	1189.9521	56.01415	18.662855	548.20807	5.1706343	69.7292	403.3657	25.029778	555.8517	4.776e-42	297.667	551.38873	803.7912	8.003e-42	125.28213	29.789522	1.09e-42	408.88907	0.21604174	65.73213	1189.9521	9	0.20491534
SP99313	4.55803e-08	0.0	8.53e-43	622.1318	1096.1492	44.546085	138.34302	1.4467e-41	3287.881	18.903036	1.298e-42	997.67993	37.491188	86.64295	124.544205	102.885635	4.1277e-41	9.2965085e-15	245.51097	231.79283	379.55585	9.337e-42	5.381e-42	83.11272	15.468056	68.08797	542.54565	1.6636e-41	3287.881	9	0.40474838
SP99317	9.63008e-09	0.0	2.4756885	27.823544	29.923811	22.37312	145.64659	26.240944	432.50687	39.524395	10.238223	88.31878	1.0567479	21.186787	44.949856	9.478e-42	6.07e-42	1.91799e-40	117.64378	114.47318	104.18999	13.956755	2.9598877	46.567623	13.794229	80.52021	11.783015	78.583984	432.50687	9	0.2928799
SP99321	78.87454	0.0	8.53e-43	4.4322e-41	53.286034	71.498	47.12642	23.647278	554.0049	8.576936	32.863922	207.12288	3.38e-43	81.55356	108.72102	2.349268e-05	247.59232	3.2840668e-21	1166.3442	146.93076	345.2046	60.206223	62.99233	36.975372	5.452e-42	156.21138	37.59966	48.582962	1166.3442	19	0.32616663
SP99329	165.59428	0.0	66.766304	136.27252	107.847115	82.80125	91.80181	24.833323	1999.1155	1.3157e-41	7.389572	2389.6355	1.68e-43	502.2516	219.67747	89.88788	402.19885	41.976135	395.31247	2.0018e-41	2677.0393	312.11935	22.149319	26.528706	20.004509	81.52749	3.192e-42	36.33185	2677.0393	21	0.27043363
SP99333	33.231823	5.7e-44	5.393047	24.60061	9.127154	35.512337	71.21105	41.813362	689.72296	2.5016067	3.1836485e-13	182.28363	5.06e-43	9.233448	89.37013	3.8548e-41	309.3213	28.397905	442.048	204.96277	182.91446	6.9437075	8.490425e-27	8.153189	33.598656	105.42375	9.564829e-08	160.33096	689.72296	9	0.25773478
SP99337	2.5783027e-06	0.0	3.9475513	62.318382	46.104572	77.21607	84.88925	14.147263	1553.2437	19.142527	38.595882	379.68387	1.68e-43	32.489582	97.569145	1.3376466e-37	232.59958	1.194e-42	336.79974	237.41267	338.68048	9.337e-42	6.359e-42	6.0365586	84.64947	159.37593	1.596e-42	102.66197	1553.2437	9	0.39749664
SP99341	100.92588	0.0	17.146103	36.86218	183.95699	33.4303	84.66097	67.97667	765.0606	1.587985	13.815029	351.66168	3.38e-43	33.89411	144.19983	71.95673	231.93434	186.87418	438.94965	259.00354	272.7505	77.92232	27.645649	61.613224	58.08352	143.63086	8.389813	96.21981	765.0606	9	0.20292561
SP99345	254.9235	0.0	1.28e-42	109.585495	10.4897585	75.0978	192.14162	27.680275	1320.5841	2.6909984e-26	8.544811	146.00699	8.364051	63.41509	70.51699	1.0334915e-12	101.7748	51.44644	97.10841	199.24889	258.5482	477.0415	105.5905	24.198273	11.921798	93.37901	8.129135	104.88279	1320.5841	9	0.3456465
SP99113	84.760826	0.0	7.131202	26.271198	9.397e-42	65.214264	183.06598	5.661e-42	1076.8792	49.125504	22.84612	174.30573	2.1023645	26.097864	31.671928	9.4157e-41	8.499e-42	1.592e-42	206.9683	175.1782	135.01183	78.26838	2.445e-42	2.881e-42	15.956972	29.382027	18.02	89.028435	1076.8792	9	0.43121973
SP99185	464.45093	0.0	2.985e-42	112.342896	101.49542	111.48429	288.24338	181.73093	3794.6577	112.16541	187.66776	526.6945	16.567356	67.32936	222.55118	1.5166e-41	164.4772	1.99e-42	182.87326	533.1792	765.16565	125.9661	103.56897	2.4967e-41	41.590546	291.1068	3.192e-42	546.3424	3794.6577	9	0.42437994
SP99209	461.97958	0.0	8.102e-42	85.383255	121.425316	144.226	24.677057	64.49171	5819.5327	51.271446	5.189e-42	467.13608	5.335358	40.06615	120.92189	3.455972e-05	344.9315	4.776e-42	358.16122	254.84708	807.55	233.79434	55.992123	19.390196	3.27e-42	98.253265	4.39e-42	511.84363	5819.5327	9	0.57669324
SP99213	147.28062	0.0	8.4178915	87.10551	569.07086	84.9363	1.4397e-41	28.997248	884.04944	31.287748	8.65e-43	363.75882	6.75e-43	320.1647	472.0546	79.83327	265.38757	22.404644	971.6068	319.71014	146.20648	217.20926	3.423e-42	0.04872679	1.0070355e-08	217.84412	7.99e-43	209.09903	971.6068	19	0.1783919
SP99221	18.782791	0.0	8.068513	12.443577	1.5025387	67.59761	60.708557	6.92e-42	665.42236	17.022703	8.65e-43	100.86057	1.1597673	29.862932	68.15986	1.896e-42	74.84246	7.551277	135.36435	128.40863	149.42928	14.517272	0.08338958	15.045481	32.747883	6.368284	8.587261	1.7512e-41	665.42236	9	0.4096073
SP99225	141.45206	0.0	22.589878	23.108162	26.702993	76.54822	112.63376	11.704081	1304.639	13.55619	31.311174	253.33502	7.3199825	5.870554	89.68725	5.48651	116.72629	4.378e-42	429.75302	278.07764	246.33792	29.769922	15.399055	21.166798	34.105316	93.85357	1.197e-42	50.993263	1304.639	9	0.3790211
SP99241	1451.9248	0.0	39.581203	187.42746	145.64845	0.060010724	340.5032	89.843735	11297.688	308.02573	105.19407	674.8406	3.5885925	70.77138	176.35037	5.165721e-38	330.6869	9.948e-42	267.50885	115.51189	1540.3335	351.2047	3.912e-42	4.8703795e-33	19.008814	128.64265	72.72602	266.11078	11297.688	9	0.62823623
SP1086	1.2643e-41	0.0	39.47727	45.219513	141.43753	4.018e-42	761.68756	2.3902e-41	3649.2195	274.63565	134.32411	1001.31104	23.823006	2751.5747	1823.107	5.664688e-13	608.43475	7.56e-42	1020.6976	965.1318	191.89326	279.60782	391.79077	195.61629	31.1104	472.48364	45.77466	466.34177	3649.2195	9	0.23828213
SP1003	9.725e-42	0.0	62.02012	27.368328	46.993034	12.47719	491.61136	7.547e-42	3196.9548	175.90808	131.4418	477.51068	19.696339	8800.166	7142.505	37.700603	455.4872	3.98e-42	796.6472	969.625	389.8434	312.1108	344.58084	6.4408064	0.012197593	658.7119	38.22687	562.18005	8800.166	14	0.34982073
SP1144	6.808e-42	5.7e-44	54.0948	1.5037e-41	243.11374	6.027e-42	100.09623	1.0693e-41	2490.1287	210.45995	104.660835	639.262	14.721132	5792.3755	5318.7	320.25644	1.4007938e-13	1.99e-42	3899.878	7.9926576e-05	4.305104e-35	145.92574	74.52066	8.748918e-22	103.79396	321.94315	28.557192	319.36264	5792.3755	14	0.2870091
SP1132	2.8912503e-21	0.0	187.33806	4.749e-42	31.227419	0.27508235	676.6533	1.1322e-41	3028.3652	165.20497	67.09042	1990.6724	5.06e-43	959.8476	1057.4082	1058.1467	1252.0317	325.6342	886.4081	2293.0989	1022.67535	199.27214	586.5855	2.1252232e-12	528.28876	695.9943	1.596e-42	1867.914	3028.3652	9	0.16039956
SP1712	10.330718	0.0	23.345081	7.3502765	12.352429	35.493477	118.09668	0.92957664	618.4027	36.238537	17.07606	145.45651	3.38e-43	4104.6187	2829.9258	65.45309	377.23566	48.05873	762.7764	368.91226	4.8597197e-16	17.582834	22.319958	4.1087296e-05	59.673275	124.625	15.400542	67.51795	4104.6187	14	0.41506192
SP1114	3.89e-42	0.0	83.14202	1.583e-42	4.027e-42	66.68895	751.88916	1.888e-42	4482.3086	543.20575	245.13193	192.16907	24.323898	1047.788	1013.13873	30.15559	134.98706	149.43546	726.7767	1124.554	2.3064634e-13	320.67554	648.86646	44.751347	9.268e-42	277.8304	4e-43	580.77155	4482.3086	9	0.35891232
SP1431	1.8478e-41	0.0	7.1648498	21.25004	53.43049	7.935726e-12	190.59479	71.07465	665.868	101.1473	1.729e-42	195.25056	1.68e-43	2808.2556	2688.238	203.4839	415.362	34.57554	902.4101	158.32639	2.859e-41	4.6772466	1.4184e-41	22.128178	49.518326	203.88168	15.740651	137.95006	2808.2556	14	0.3137601
SP975	293.7589	0.0	1.705e-42	825.3464	606.60297	2.511e-42	466.0451	506.7788	5984.201	63.36008	1.8253323	3483.5037	377.40375	623.8475	1397.4507	6.952e-42	538.919	1.592e-42	1928.0157	810.00757	1032.1265	1.4672e-41	151.89285	52.909935	4.907e-42	235.00854	244.97476	2.9584272e-21	5984.201	9	0.3049433
SP1419	97.76344	0.0	28.204792	168.5668	158.27824	18.287783	65.15167	1.1289463e-24	1801.646	19.53521	23.936895	1754.1595	0.6930558	1807.7803	1469.4512	49.81682	947.3491	4.08781	1786.9272	399.27563	1486.988	20.944965	2.2558511e-26	7.682e-42	76.64738	210.67128	1.7037816e-28	160.59334	1807.7803	14	0.14396873
SP1009	16.33774	0.0	17.47221	69.19204	77.97027	18.47878	248.44774	364.98172	1779.6626	21.122593	26.905901	976.66583	3.2399561	3139.7012	2785.4375	4.778328e-14	476.67987	89.7127	666.59	744.1814	741.9171	2.668e-42	32.352627	1.5635508e-18	70.45666	624.76953	6.9733046e-16	431.78345	3139.7012	14	0.23388614
SP1724	24.887	0.0	25.845589	6.331e-42	8.902367e-09	3.749735e-09	304.01953	7.383397e-28	1093.5842	150.63663	83.58886	232.9097	1.351e-42	5527.5854	4372.8374	111.623856	220.57913	15.012738	649.28784	416.59137	68.59003	112.68512	86.35775	1.1042e-41	2.3777514e-31	214.79637	1.5446008e-36	287.59064	5527.5854	14	0.39485544
SP967	58.274143	0.0	4.813893	15.780047	74.167366	59.75161	76.20418	22.867605	500.49487	11.334599	14.650375	154.6301	4.2949357	40.248535	196.85268	40.37412	404.67093	65.27448	1247.8201	8.242e-42	92.11588	14.414225	37.43511	0.29829168	47.306057	158.6735	7.5703845	92.99177	1247.8201	19	0.36238968
SP1174	187.22455	5.7e-44	6.823e-42	80.99755	443.90927	30.037285	1.9878224e-35	48.778385	1689.7197	63.437706	101.835945	1162.8796	29.824387	2506.967	2061.632	45.951454	852.61414	64.89352	1423.1882	686.36194	602.1342	0.0012279502	13.802472	25.35108	446.42435	546.9352	50.610092	135.5614	2506.967	14	0.18847856
SP1377	18.627703	0.0	2.133e-42	81.67116	49.20107	8.964155	289.72922	7.296195e-23	1182.8627	205.2978	47.71903	185.79796	6.75e-43	4073.2761	1511.702	64.14044	518.6019	5.572e-42	1014.16785	388.52182	4.11e-41	18.72606	29.190025	39.60415	8.723e-42	206.60756	67.456085	106.025734	4073.2761	14	0.40297988
SP1365	9.725e-42	5.7e-44	8.835154	76.05816	257.5351	75.23515	16.90544	109.15014	1667.6183	10.419164	7.722015e-10	1259.5435	2.2566476	1203.485	922.3604	1.3902e-41	519.6583	5.174e-42	1306.4905	346.8999	1256.1649	31.77264	20.801647	5.762e-42	13.211498	246.78073	3.991e-42	255.92139	1667.6183	9	0.17358178
SP1491	24.604671	0.0	1.28e-42	117.96236	162.13458	12.77206	547.87103	230.51372	4049.7974	126.77929	71.32882	945.1997	55.356567	1206.0922	1731.8553	1.4071732	624.3744	1.99e-42	720.46747	1057.3644	1.9656e-41	2.001e-42	28.53978	5.170857e-05	2.726e-42	171.30365	94.810394	1.4009e-41	4049.7974	9	0.3380314
SP116536	32.030785	0.0	8.53e-43	23.111578	9.9957075	103.589775	74.732925	2.515e-42	234.24876	2.056e-42	7.3780755e-26	157.25761	3.5034244	2.213e-42	15.78399	5.056e-42	1.3354e-41	2.388e-42	305.32642	154.7324	370.51065	16.341452	1.467e-42	8.603924	33.617073	23.434095	18.133297	38.107403	370.51065	21	0.22827892
SP116539	7.5869474	0.0	8.53e-43	4.0032516	20.512714	32.37409	28.103815	4.403e-42	45.055412	6.2825527	8.65e-43	44.79592	0.87163144	1.106e-42	23.719498	3.16e-42	9.712e-42	1.194e-42	81.72789	86.38765	222.00154	10.528306	21.507496	1.44e-42	1.09e-42	10.112852	4e-43	22.832018	222.00154	21	0.332137
SP116542	33.104317	0.0	8.53e-43	4.205841	7.85236	37.730816	13.244982	11.365935	124.94938	19.024723	1.729e-42	81.63194	0.26941013	3.0297844	8.91606	4.424e-42	1.821e-41	1.592e-42	143.53935	28.86015	167.62863	6.165574e-14	9.934642	13.040286	0.54250073	7.511e-42	6.0928607	56.111187	167.62863	21	0.21739599
SP116545	19.203588	0.0	2.3715827	4.9952407	9.718991	49.18853	29.44928	3.145e-42	34.732952	14.112786	4.33e-43	46.180725	1.4883939	1.7351897	7.977223	3.792e-42	9.402489e-27	1.194e-42	108.639206	62.530483	143.39433	10.387518	14.107955	5.6568503	8.3151644e-22	12.739562	6.6599536	40.68591	143.39433	21	0.22908042
SP116548	7.78e-42	0.0	6.0961003	29.595556	13.910665	47.230953	44.16696	3.774e-42	76.033264	16.330845	8.133725	57.85894	3.3243225	5.531e-42	27.67234	34.570076	9.634047	6.77804	156.84778	67.597084	183.2447	1.2672e-41	2.934e-42	9.6e-43	5.45e-43	7.935768	7.2971754	35.043243	183.2447	21	0.21832998
SP116550	25.4578	1.5160599	3.8823614	0.87334025	4.429935	24.246613	30.904202	15.505432	25.80754	11.212075	2.594e-42	3.606036e-07	2.7366738	7.2455897	14.634609	2.3342953	4.855e-42	7.96e-43	64.19131	57.451107	39.38258	10.871764	1.467e-42	1.921e-42	5.367521	1.073e-42	7.035623e-18	10.381018	64.19131	19	0.17908931
SP116553	25.510254	0.0	1.28e-42	38.43378	4.8469357	7.440515e-18	44.998524	19.565617	1.8504e-40	16.94755	7.847615	81.0038	1.1737638	0.07991256	18.604422	2.4050087e-13	5.8709683	1.99e-42	86.840866	66.241425	159.12372	9.8310795	8.521617	9.632004	9.469873	0.6812855	2.060731	11.823152	159.12372	21	0.2529351
SP116557	1.4689026	0.0	9.032951	1.583e-42	6.6193957	53.765446	31.71399	1.0064e-41	16.42572	0.0029580777	4.476217	39.491917	0.0	4.3888555	18.63735	1.264e-42	2.428e-42	4.5409203	56.633347	24.908953	64.19355	8.610555	4.89e-43	5.7337556	8.811092	6.785735	4.27884	8.76e-43	64.19355	21	0.17325237
SP116559	1.2384121e-28	5.7e-44	2.133e-42	13.157983	2.8792033	91.941086	11.975283	1.888e-42	106.257065	22.224224	4.33e-43	44.05114	2.2224903	3.318e-42	24.311962	7.584e-42	6.07e-42	2.786e-42	111.949936	53.95296	298.6212	7.7312717	3.912e-42	12.496686	3.0782578	9.391455	5.2412367	55.877987	298.6212	21	0.3403628
SP116562	72.778244	1.14e-43	8.53e-43	44.40653	6.665514	70.23997	56.40443	12.027835	112.332855	21.387318	2.162e-42	44.938694	3.38e-43	24.403713	25.699615	33.140793	70.646866	1.99e-42	126.37092	72.32983	110.76752	30.124178	9.101025	13.302512	28.821205	16.613264	7.7037807	48.179386	126.37092	19	0.11939965
SP116564	26.726261	0.0	2.133e-42	6.9187627	9.170901	45.845657	22.031912	11.916785	50.611107	22.465696	14.427638	61.931038	2.3156092	4.425e-42	10.9587555	21.867847	9.712e-42	4.3992825	108.42273	79.30913	168.83408	0.80938727	2.445e-42	8.868552	15.743556	4.104761	5.986e-42	36.76942	168.83408	21	0.22987862
SP116571	37.034763	0.0	2.133e-42	7.7147436	32.210464	32.438946	9.466065	5.2405863	129.70825	24.920439	3.761052	131.63762	1.0841959	73.37009	82.1905	6.952e-42	6.456109	1.194e-42	125.04438	16.625309	206.75246	2.001e-42	18.464417	1.44e-42	15.92428	24.769075	1.995e-42	21.853313	206.75246	21	0.20538317
SP116393	4.8199573	0.0	2.4725063	4.985758	1.342e-42	23.039415	2.7892811	6.29e-43	2.804e-42	4.1e-43	6.4497957	6.327036	0.8212409	4.0724416	4.8100257	6.32e-43	1.214e-42	0.0	26.185799	16.483828	5.361e-42	0.7551377	1.8640405	1.44e-42	1.8384391	6.389823	2.2521906	8.76e-43	26.185799	19	0.2250476
SP116442	3.89e-42	0.0	5.9314494	12.208135	1.342e-42	25.971643	15.649685	2.515e-42	1.6821e-41	8.770243	6.9427013	25.686249	0.42559266	1.9540334	8.556261	4.822381	14.838134	1.592e-42	65.02737	36.301487	101.09309	6.3166842	9.78e-43	3.3534684	17.753576	12.575158	0.0	5.510221	101.09309	21	0.26625338
SP116446	13.576498	0.0	2.145295	10.076492	7.8156013	16.20986	7.0077715	6.29e-43	2.5233e-41	4.1e-43	0.2543942	12.654277	0.0	1.106e-42	11.890054	9.553619	1.3354e-41	3.98e-43	35.171425	3.7256633e-22	40.315514	4.006037	4.89e-43	5.7088485	4.016763	1.073e-42	7.99e-43	8.76e-43	40.315514	21	0.22347543
SP116448	3.3775454	5.7e-44	1.7234486	5.369652	1.342e-42	13.600889	2.7950602	6.29e-43	5.607e-42	0.709035	0.80002815	1.805e-42	0.0	0.919061	7.240801	1.264e-42	20.400618	0.0	4.4117045	6.705442	3.573e-42	0.0	4.89e-43	1.9049737	2.6357741	1.461547	4e-43	5.5813804	20.400618	17	0.25617018
SP116419	57.90405	5.7e-44	4.7334e-41	28.478539	15.170053	180.42009	7.8580635e-11	26.875156	780.4834	3.289e-42	1.081e-41	231.74855	1.5982864	25.617588	24.695946	4.424e-42	5.2203e-41	2.388e-42	307.8577	152.92674	783.4227	4.180485	12.238629	2.4e-42	31.883501	6.0372105	7.99e-43	133.41327	783.4227	21	0.2792999
SP116383	254.90742	0.0	20.315966	192.00221	22.744982	153.40466	99.595604	120.82934	1072.1611	5.345e-42	12.82501	284.1128	1.68e-43	589.06586	980.29034	2.0197087e-37	282.84195	51.76067	511.88107	123.60255	655.67456	29.250738	62.34545	3.36e-42	2.18e-42	24.630432	1.596e-42	1.8386e-41	1072.1611	9	0.19338278
SP116385	100.43323	0.0	40.100918	16.377981	21.50947	93.38625	26.065708	54.602886	593.6032	6.903034	8.647344	424.26868	1.68e-43	77.64102	102.42227	2.02114e-10	104.50131	1.99e-42	309.80795	224.41689	277.5862	21.54264	27.267258	7.682e-42	1.4176e-41	8.583e-42	4.788e-42	24.878325	593.6032	9	0.2322425
SP116440	108.74983	0.0	4.040194	17.59775	11.954319	76.61638	81.9473	3.145e-42	422.3594	27.704988	4.756e-42	90.87922	2.2629488	33.354656	74.87239	1.2152935e-19	6.07e-42	26.560526	353.47556	92.2808	282.23618	11.099184	2.445e-42	3.841e-42	2.726e-42	22.987679	15.693656	15.144703	422.3594	9	0.23837632
SP116450	97.712906	0.0	27.426456	82.71842	52.03761	69.92463	136.82785	103.80407	783.89624	6.266171	15.299549	324.59317	1.68e-43	369.5495	378.25864	2.2563682e-14	254.94592	3.582e-42	328.0542	148.05928	471.33276	18.953453	37.90852	3.36e-42	2.617e-41	25.099455	1.9424907e-31	2.0138e-41	783.89624	9	0.21000959
SP116493	90.495155	0.0	9.987186	47.744896	22.64453	23.971836	86.98661	5.661e-42	352.12042	2.466e-42	1.298e-42	214.91325	0.0	41.17166	27.39706	53.941105	97.69489	37.196705	229.67957	131.3995	172.01021	6.669e-42	2.934e-42	17.40477	1.09e-42	15.837185	1.197e-42	65.56224	352.12042	9	0.2025824
SP116391	83.05624	0.0	1.514343	11.321276	25.89433	8.1269415e-11	51.34034	28.275866	124.53215	8.23e-43	2.594e-42	247.89796	2.1621172	9.605762	9.9072	19.278233	11.830666	4.378e-42	321.21353	48.544506	301.75388	19.659372	6.359e-42	7.8411603	64.69756	143.73279	3.192e-42	9.873435	321.21353	19	0.20804891
SP116401	128.64807	0.0	1.28e-42	37.398468	27.218645	51.168613	61.910618	64.85934	277.058	9.97848	2.162e-42	94.28597	2.764345	68.4765	66.89504	27.805498	78.8849	1.592e-42	410.87692	98.79809	83.16622	22.121267	17.40796	21.471994	13.135243	68.5019	2.395e-42	71.61443	410.87692	19	0.22770247
SP116409	43.951473	5.7e-44	8.703379	40.601963	332.88947	37.475597	11.751388	52.452915	535.17773	23.63889	10.074654	333.77832	11.419444	39.122997	97.46523	7.733728e-09	120.90945	1.99e-42	170.67258	122.74491	286.64032	5.1763954	3.423e-42	36.780193	17.950823	114.92005	64.0045	139.6694	535.17773	9	0.20134811
SP116416	72.84195	0.0	21.632956	22.191784	19.325174	59.875347	58.68023	24.639746	1.2163318e-15	21.897667	11.976711	110.95355	6.75e-43	30.642538	33.208195	32.80933	43.229027	4.3239465	193.21194	68.845184	155.11575	5.335e-42	24.548409	15.427862	13.374119	75.42404	11.763654	6.129e-42	193.21194	19	0.17160067
SP116424	51.54575	0.0	2.103098	1.8672297e-23	6.4782248	27.042557	35.37746	20.264978	56.427666	5.0460963	13.683743	78.03811	1.8586103	8.640281	32.847645	28.252329	46.79775	8.630342	193.56606	58.712257	1.2508e-41	16.362186	2.934e-42	12.49531	6.5428677	28.251135	1.995e-42	44.528164	193.56606	19	0.24705535
SP116515	19.24547	0.0	6.925704	2.9851766	24.354666	46.035408	82.36804	2.4531e-41	145.08073	95.25782	12.669656	230.55048	1.68e-43	58.103302	99.655594	61.96324	1.821e-41	137.25682	137.6053	68.41594	560.32196	3.335e-42	2.0543e-41	47.220207	4.6261725	40.826458	4.740047	6.499015	560.32196	21	0.2960426
SP116499	425.4713	5.7e-44	9.366674	9.635453	95.14405	3.013e-42	5.039e-42	15.341801	1000.2497	6.99e-42	1.298e-42	951.6362	1.68e-43	221.52676	170.22765	59.598446	81.61632	1.194e-42	258.9808	17.053133	1167.9254	61.86835	42.69688	4.322e-42	46.625954	3.0042e-41	19.378103	5.253e-42	1167.9254	21	0.25093243
SP116505	0.031803068	5.7e-44	8.53e-43	3.957e-42	15.527726	42.58526	8.638e-42	9.435e-42	513.9045	13.044554	2.162e-42	310.43686	10.242752	32.936684	151.50316	2.2547524	181.9003	14.024316	329.66437	278.65247	557.6478	3.3676455	4.1184587	1.921e-42	14.680935	36.726875	3.3368828	8.755e-42	557.6478	21	0.22158885
SP116509	232.15111	0.0	98.00102	1.9395603e-38	217.91977	37.97224	2.16e-42	61.167747	767.5546	8.23e-43	3.027e-42	970.8079	2.0330863	106.72875	780.7773	232.23416	1.5655168e-32	2.388e-42	207.73442	2275.2495	202.74348	132.14787	42.50755	701.0595	96.40799	97.20945	107.7906	2.0373275e-07	2275.2495	20	0.30870938
SP116437	37.358738	5.7e-44	8.53e-43	48.68185	6.773119	42.00869	53.893936	5.032e-42	215.7389	8.23e-43	22.506153	142.19437	4.5814385	60.280743	65.09546	3.3938556e-37	1.0926e-41	1.194e-42	236.35693	88.76321	200.70267	19.850754	1.956e-42	4.8039827	8.949087	7.511e-42	2.395e-42	26.471766	236.35693	19	0.18393368
SP116512	579.5357	5.7e-44	10.501367	174.0729	150.97696	3.013e-42	6.478e-42	111.88305	1113.4869	4.934e-42	42.506958	911.90967	12.473362	232.18237	78.79184	41.747646	218.30696	2.786e-42	119.945984	5.887e-42	1871.3756	64.97151	54.050438	26.638508	10.389932	25.782614	3.991e-42	8.802848e-21	1871.3756	21	0.3198096
SP116465	155.42896	0.0	23.529202	17.476799	115.85201	4.018e-42	9.0494856e-29	4.1353426	420.68436	2.466e-42	8.65e-43	346.74847	0.32424927	64.47162	38.31584	1.3785087	108.569695	4.776e-42	139.68257	55.811375	382.62405	2.2986975	55.95836	2.4e-42	21.314245	31.643118	1.995e-42	21.427324	420.68436	9	0.20953809
SP116496	375.71362	0.0	42.341206	191.99231	1788.1212	49.402863	79.68663	52.510906	2075.8386	42.924423	54.11299	2044.1702	1.68e-43	522.373	264.77765	0.003018704	50.40602	5.572e-42	301.10373	85.03584	892.4182	87.42691	5.87e-42	43.939236	1.4176e-41	77.57947	227.1329	142.9753	2075.8386	9	0.21869381
SP116525	61.787373	0.0	20.886702	1.3455e-41	37.00644	90.95922	113.05307	1.0693e-41	818.82367	35.37754	55.98568	560.4862	1.68e-43	227.32632	489.5808	19.24908	39.33051	5.174e-42	590.9689	361.23184	847.4597	47.316334	4.401e-42	92.4478	107.59058	139.22359	1.596e-42	1.6636e-41	847.4597	21	0.17818409
SP116481	351.2526	5.7e-44	5.559587	3.957e-42	50.95635	2.01e-42	3.097391e-39	15.976984	385.54916	15.48883	14.265755	508.7393	1.68e-43	415.89984	555.6474	8.3745233e-10	126.18002	7.96e-43	261.62137	147.44765	542.6514	9.609176	42.895874	2.4e-42	65.00008	203.56279	1.197e-42	3.502e-42	555.6474	15	0.14943574
SP116586	396.12912	0.0	2.559e-42	3.77718e-38	24.271616	7.5869946	1.1517e-41	2.141016e-07	815.6046	14.939081	8.65e-43	645.28125	1.68e-43	114.133606	53.019073	8.862651	56.669464	18.365965	194.93797	73.776726	1095.2874	74.74706	36.30866	1.80872e-09	17.114763	2.3605e-41	22.466667	1.8835729e-32	1095.2874	21	0.2984839
SP116528	431.4452	0.0	20.93012	123.31025	44.78859	66.899025	43.16571	28.470507	1327.7378	3.145069e-14	1.02409394e-13	702.198	0.9313837	224.03546	128.3228	62.842747	153.06335	10.553925	575.3943	91.33703	713.61847	31.701279	1.5020264e-29	83.21733	6.8611493	77.65047	1.995e-42	75.00302	1327.7378	9	0.2643065
SP116589	1155.0531	5.7e-44	4.264e-42	56.13817	140.93694	5.022e-42	4.319e-42	8.806e-42	1723.5026	87.712524	8.647e-42	1357.5728	1.68e-43	181.44438	107.20619	487.7675	0.8573761	317.22922	272.9572	2.3549e-41	2736.4739	257.90088	4.401e-42	100.28216	93.35417	133.0284	3.192e-42	2.364e-41	2736.4739	21	0.2971387
SP116406	217.16017	0.0	2.133e-42	3.957e-42	36.153652	12.491952	55.052437	29.961885	165.38489	2.878e-42	6.792581	474.72812	1.68e-43	151.36455	135.88394	83.865585	35.119446	2.388e-42	272.35437	95.945465	652.3182	38.064545	37.1483	56.460854	20.466215	108.28123	7.970483e-07	38.36877	652.3182	21	0.23952635
SP116484	12.685184	0.0	2.559e-42	2.374e-42	6.1139355	45.989006	29.665104	0.22415954	202.7969	3.289e-42	14.55375	163.82524	1.1739872	20.322393	50.46916	1.5743328e-28	1.4568e-41	7.96e-43	164.6157	128.91624	253.55905	7.081827	7.096102	7.89364e-05	0.466565	2.145e-42	3.192e-42	21.38875	253.55905	21	0.22420143
SP116453	78.68124	0.0	14.175998	12.853077	40.50362	57.618988	31.791107	9.435e-42	478.95715	1.645e-42	21.14262	295.39902	0.8771882	8.491241	94.036575	49.035877	2.2101876e-25	1.99e-42	300.87012	152.53577	712.56	13.985176	18.257317	75.251755	6.159492	0.0001494393	6.916869	1.9589046e-14	712.56	21	0.28847414
SP116469	73.43773	0.0	50.693943	58.283432	37.953342	40.41702	5.3709566e-14	36.32417	512.0308	41.87671	3.46e-42	380.06583	2.5389569	55.679382	51.054356	179.73845	52.666466	241.98253	260.19827	156.2696	408.38522	1.2005e-41	7.4723496	28.540419	77.79443	98.22974	7.99e-43	64.47368	512.0308	9	0.1755871
SP116578	306.5228	0.0	1.705e-42	56.73494	218.25883	32.683945	52.270924	45.87473	1239.7408	17.37838	35.186066	1131.672	5.6310654	134.11545	88.91735	1.3709809e-12	11.16342	6.4997464e-19	287.9655	186.28175	1073.1622	36.309193	9.782e-42	34.824657	57.678196	76.696754	25.523918	2.7143e-41	1239.7408	9	0.24051186
SP116531	57.442444	5.7e-44	0.54892373	15.546648	2.9983578	47.080994	25.509943	13.020894	196.94376	4.5973563	1.729e-42	125.14872	2.9348567	12.305846	67.276566	3.4292111	23.478224	14.4458275	183.82124	117.54355	152.8978	25.872776	1.467e-42	6.8425756	1.09e-42	43.192837	3.192e-42	49.291153	196.94376	9	0.16519764
SP116593	236.8767	5.7e-44	18.040203	26.49598	215.88368	1.19028354e-32	12.858215	0.024188563	651.1816	1.233e-42	8.65e-43	571.95056	1.013e-42	182.41887	427.17822	5.056e-42	42.317726	3.53894e-19	115.34146	162.13017	677.64197	11.716536	3.912e-42	102.63812	47.944122	71.38731	39.349056	5.204739e-37	677.64197	21	0.18753715
SP116487	147.93056	0.0	11.816425	30.967854	36.60025	9.3346737e-29	2.6633e-41	26.318598	160.1196	1.233e-42	10.04395	306.00925	1.68e-43	98.90113	110.07914	8.847636	39.34349	9.152e-42	168.3067	78.99589	290.78528	23.228544	27.683144	20.79216	19.254738	117.582886	5.437613	42.24153	306.00925	12	0.17179115
SP116456	296.37775	0.0	7.740829	39.681583	32.672894	62.679752	103.48848	71.68437	226.83084	10.009143	17.380926	219.80913	2.9637535	75.20037	142.73622	75.68625	17.443808	1.592e-42	269.8713	236.0326	199.1899	66.33073	79.22361	3.841e-42	21.286541	33.549812	3.0071254	49.02602	296.37775	1	0.12558888
SP116472	414.82074	5.7e-44	2.559e-42	143.7941	1517.3184	11.101167	43.404823	13.7532015	864.282	3.289e-42	62.017014	1143.2848	6.75e-43	137.2211	63.296486	44.815254	135.1131	39.791008	166.48372	82.65423	891.48114	0.67112076	61.592625	6.842499	21.174984	77.445724	72.933304	105.13663	1517.3184	5	0.24791047
SP116518	697.3223	0.0	1.28e-42	168.18405	1198.7007	2.511e-42	10.788452	65.88032	1998.432	38.65154	26.76464	2195.5132	1.013e-42	665.52905	822.5201	318.9605	279.20358	4.0067044e-13	259.89206	189.87584	4286.9766	30.365461	6.359e-42	197.13887	88.17791	324.93427	163.02829	49.906277	4286.9766	21	0.30454317
SP116412	112.92469	5.7e-44	21.042805	93.94378	76.65655	26.15532	0.14853191	13.624021	275.3847	2.878e-42	1.298e-42	512.6237	3.38e-43	223.08418	126.86518	39.247643	1.975983e-34	1.6713e-41	189.64326	24.681574	604.2389	29.4371	42.69123	25.05531	13.027933	49.80804	1.995e-42	1.2259e-41	604.2389	21	0.24166806
SP116534	56.243988	5.7e-44	4.5193243	13.175663	57.88592	29.347527	30.49334	5.9154415	95.91871	17.903582	1.298e-42	305.35907	5.8162875	48.897194	91.09544	14.598994	28.821348	8.356e-42	119.16636	54.174274	478.14508	7.336e-42	12.277573	6.683341	55.60452	33.29736	12.799406	6.129e-42	478.14508	21	0.30298018
SP116596	396.07523	0.0	41.040012	23.870613	393.54245	52.62953	2.7357487e-09	1.1996478e-28	1335.5718	2.878e-42	29.977068	1377.5634	3.38e-43	234.03453	81.38707	7.200398	13.090215	9.712945e-08	417.76807	166.25693	1677.7775	66.64454	2.0992682e-35	14.637362	57.707138	211.52449	30.861351	95.99693	1677.7775	21	0.24947785
SP116490	244.91037	0.0	31.280588	29.908209	91.705696	17.996489	3.6173879e-12	1.0693e-41	803.05176	3.289e-42	47.74962	1068.1039	0.9464322	156.17578	194.02272	48.058735	60.857285	22.957375	251.45593	47.413456	1330.0508	7.1582274e-22	11.614122	30.649763	231.79134	307.407	19.204922	4.1152e-41	1330.0508	21	0.26351663
SP116459	529.65485	5.7e-44	1.28e-42	3.957e-42	231.0349	4.018e-42	5.758e-42	50.438816	879.695	3.289e-42	1.298e-42	749.0697	1.68e-43	415.82535	428.0803	89.38368	202.29991	1.99e-42	356.68134	192.96411	1067.4974	20.670908	65.55771	45.216633	129.70337	351.7448	15.047325	51.737545	1067.4974	21	0.18178512
SP116475	142.76878	0.0	13.913422	9.444342	52.13368	22.708513	4.9167345e-15	17.326868	630.1456	3.289e-42	4.325805	673.66766	1.3138038	54.55797	113.44856	8.214e-42	89.805046	10.388643	198.10515	46.422855	588.8005	9.906664	2.445e-42	2.7985942	53.577488	182.37854	16.51935	3.5525507e-20	673.66766	12	0.2295714
SP116520	558.9909	5.7e-44	3.838e-42	46.54694	184.91412	3.516e-42	9.358e-42	39.901943	999.0711	2.878e-42	2.594e-42	1013.364	0.0	343.88162	569.8228	123.482956	2.6215743e-20	5.174e-42	139.26845	154.4118	1612.8197	100.39456	43.446373	122.0941	51.030197	61.091003	41.202103	2.4516e-41	1612.8197	21	0.25989184
SP116431	132.9872	0.0	1.28e-42	249.05591	1959.8672	0.012133705	7.198e-42	1.0693e-41	1252.1724	23.609879	114.61974	1219.3429	20.552141	162.78146	365.92072	1.2825003	513.68695	115.47726	215.89378	489.26	1139.7614	290.2312	156.3159	3.6917163e-13	158.56076	213.87617	96.80706	137.59494	1959.8672	5	0.21704756
SP116582	451.78278	5.7e-44	4.1522474	14.08151	376.66278	18.622019	8.638e-42	6.7217145e-05	1547.4941	52.308105	1.3043121e-08	1028.0353	1.68e-43	360.16956	506.23495	71.659775	292.5965	3.184e-42	529.0704	347.47025	821.04224	103.15737	3.423e-42	113.55088	26.727102	253.64937	57.41511	8.755e-42	1547.4941	9	0.22183488
SP116599	146.09096	0.0	4.916098	9.498e-42	33.916866	8.917704	54.13552	7.3587813	233.79602	13.963495	9.44631	409.52744	6.871395	71.157906	169.53737	33.164658	135.47554	1.592e-42	382.93433	58.568203	623.55817	22.082886	29.33572	22.685133	16.517805	41.746895	3.4466944	43.64492	623.55817	21	0.24142751
SP116478	236.85143	0.0	43.656887	1.18436	79.104126	74.55379	29.959686	4.1808033	709.24304	39.98378	23.852736	679.04004	1.68e-43	454.16803	603.01385	1.0569117	96.19464	5.572e-42	278.18546	219.31699	699.6845	38.747677	48.581226	3.841e-42	11.823455	82.17301	7.982e-42	7.675273e-39	709.24304	9	0.15921745
SP116462	65.787544	0.0	1.705e-42	22.190779	39.819214	0.06601564	21.857288	19.109102	236.37158	2.466e-42	6.978722	187.39636	6.9194775	117.222176	101.060844	43.05678	74.9107	1.99e-42	148.76514	87.65477	307.7997	21.356125	1.467e-42	27.242912	54.397774	84.98509	4.6913586	68.115005	307.7997	21	0.17611152
SP116523	197.07993	0.0	27.9082	70.286545	77.57962	5.022e-42	127.82805	107.22886	587.3888	9.446702e-25	28.828808	419.51736	1.68e-43	85.18372	20.186228	21.609291	213.97318	3.98e-42	508.0193	44.654083	302.7303	39.314804	46.888912	3.36e-42	28.851168	113.19747	8.360038	7.88e-42	587.3888	9	0.1909205
SP116434	24.78732	0.0	0.0	11.58761	10.275017	44.909138	2.88e-42	6.29e-42	55.306652	3.756758	4.515886	17.23977	1.68e-43	9.259757	9.953948	5.208753	6.07e-42	9.881492	78.73842	48.2286	54.896427	9.319589	1.467e-42	9.6e-43	1.09e-42	9.820051	1.596e-42	5.0567236	78.73842	19	0.19076914
SP117956	83.82853	0.0	10.755518	14.973487	8.120715	103.64871	75.57862	14.759279	365.17365	16.1601	4.0477376	141.71371	6.1496797	23.114368	64.05997	1.0855313e-38	72.7851	1.99e-42	350.99216	192.64679	216.30411	1.6045045	1.467e-42	45.844566	1.09e-42	43.473255	3.8053372	64.41722	365.17365	9	0.18980342
SP117975	60.09555	0.0	8.624194	24.765652	28.16824	96.36058	49.41945	60.082714	436.71506	2.878e-42	15.889636	204.75404	3.1761756	70.430504	162.93968	2.528e-42	107.77888	40.36196	663.7693	183.91243	63.227707	4.002e-42	23.886465	63.86397	26.037746	55.03477	3.592e-42	44.22976	663.7693	19	0.26619723
SP2149	549.87036	0.0	7.963412	42.237976	207.28673	3.5379164e-20	63.878025	100.85301	1886.692	9.999121	6.918e-42	3622.3018	97.759155	210.69208	5.856603	3.0362376e-17	40.65297	5.572e-42	595.7121	87.70365	3154.8242	0.13878682	65.6329	1.921e-42	66.59806	52.46721	8.779e-42	129.98364	3622.3018	12	0.32932705
SP117113	38.860916	5.7e-44	1.28e-42	4.749e-42	23.560698	21.025856	11.670777	5.6725364	315.76083	19.05994	7.351e-42	81.21271	5.184622	12.520948	119.24955	51.112274	229.16096	19.492832	535.4346	159.29198	73.67441	9.9601145	10.793672	47.552555	53.23781	162.42517	4.137724	101.62251	535.4346	19	0.25355905
SP117245	33.002728	5.7e-44	1.8336e-41	6.8802423	15.895242	68.46084	46.521515	12.560646	479.74274	11.1916065	2.162e-42	231.377	4.652046	142.28285	352.48126	1.8958e-41	122.78902	15.443212	524.8202	112.61842	114.306625	2.001e-42	10.0867	14.43973	4.686483	80.496704	36.10218	91.634384	524.8202	19	0.2072363
SP117402	110.56779	0.0	5.0774617	7.6411085	21.095839	18.008598	86.93191	13.810095	374.90536	3.701e-42	6.485e-42	333.51743	1.68e-43	948.2019	803.0024	1.011e-41	147.39627	8.754e-42	456.4598	173.49722	197.5588	25.960138	13.557219	16.25562	10.291066	95.403786	6.5023212	94.13777	948.2019	14	0.23945825
SP117136	30.329609	0.0	8.53e-43	1.7600524	14.259271	67.78262	18.968893	3.145e-42	400.20038	16.622648	1.729e-42	108.6194	2.100688	1.8807e-41	57.36965	8.728754	90.93447	13.255045	368.29736	92.916405	38.734295	5.335e-42	3.912e-42	12.321848	10.416729	69.87126	4e-43	66.34543	400.20038	9	0.26862064
SP117378	79.47329	5.7e-44	2.5948784	33.3468	20.149883	70.905876	56.464794	23.51879	542.1918	25.135153	3.891e-42	236.22922	12.570405	2.7733512	69.285774	7.8757844	72.704216	2.786e-42	310.25446	142.05962	26.57117	14.358723	1.9076e-41	15.4479885	5.0497274	28.540386	1.0109178	39.712616	542.1918	9	0.2949539
SP116947	1.3615e-41	0.0	14.313184	19.78088	14.727131	81.77519	75.71318	31.201754	645.512	8.737006e-24	2.162e-42	264.13437	9.46196	84.18529	146.5152	60.313923	168.38031	40.31129	549.202	197.80643	117.659744	3.335e-42	10.800965	20.38689	12.450978	18.574553	5.809425	111.40606	645.512	9	0.23904109
SP117244	40.268414	0.0	8.53e-43	4.6761575	11.949799	39.73828	19.710705	47.334538	198.24904	1.645e-42	3.7662609	82.23494	0.2720314	515.18036	656.6535	58.18953	73.58917	28.966429	241.12663	127.64554	1.24963265e-29	5.335e-42	2.934e-42	2.881e-42	20.83095	57.488743	1.8331838	64.94144	656.6535	15	0.28616774
SP117162	22.839235	0.0	16.485575	3.0117977	41.78256	32.22522	107.138405	17.378605	448.664	9.773823	5.900599	412.38562	3.149545	84.56907	135.52632	1.2006e-41	129.43024	3.184e-42	721.6955	141.08958	462.3682	2.4008e-41	7.4715505	0.0051543405	14.085892	56.410744	1.995e-42	119.753136	721.6955	19	0.24111651
SP117079	33.714596	5.7e-44	9.301922	7.123e-42	16.211515	65.62282	84.737885	43.451435	266.55902	2.056e-42	1.9247069	207.04869	3.38e-43	666.6766	1206.0398	53.46896	7.284e-42	18.323343	279.20514	62.80021	109.25148	0.0009067787	1.956e-42	4.0499575e-31	15.675256	4.292e-42	5.188e-42	22.285854	1206.0398	15	0.38138062
SP117344	27.244345	0.0	1.3213301	12.307681	88.52806	1.2631658	1.9484433e-29	19.85176	1028.7078	1.233e-42	1.4701e-41	1229.1638	8.44e-43	64.46195	81.45294	70.266136	237.41417	6.3320127	351.98026	80.60204	1150.0072	87.55164	3.3910063e-21	16.652601	12.205063	74.3764	7.899854	4.0893016e-13	1229.1638	12	0.26435956
SP118074	193.6326	0.0	22.311775	96.59516	94.96906	42.80464	166.06177	121.27195	734.821	4.934e-42	78.87724	837.6835	9.262061	376.5972	234.85274	156.91908	748.63464	6.366e-42	1368.36	265.75772	320.53976	7.9501677	124.60035	134.46016	97.57928	431.30167	3.592e-42	196.29874	1368.36	19	0.19940713
SP117598	73.93692	0.0	11.50811	52.013206	50.30167	26.360779	72.479126	74.74979	370.8591	21.003334	30.582575	275.8497	0.5442668	15.730764	67.002754	15.578044	113.55829	1.99e-42	284.72598	206.32329	10.799752	50.448032	0.111505926	1.1733551e-37	3.27e-42	20.792109	22.603947	88.188484	370.8591	9	0.18959577
SP117312	19.850779	0.0	2.6227639	2.0345457	20.106491	67.77545	35.571114	44.814777	313.85123	13.505186	1.643e-41	80.853905	2.9099042	425.88043	184.63249	37.10142	141.41582	6.7124233	503.9806	123.35883	74.916016	4.668e-42	1.467e-42	17.328625	17.053135	10.561635	5.066633	82.97601	503.9806	19	0.22550674
SP118038	25.81329	0.0	9.423685	22.183748	41.892197	47.775547	46.790318	86.07971	651.13403	2.466e-42	1.729e-42	398.36194	1.68e-43	2971.041	2627.3596	8.895726e-21	375.11755	69.70341	295.60345	193.0811	727.76855	40.34294	48.08216	2.881e-42	1.32487e-40	406.2722	1.995e-42	140.01921	2971.041	14	0.32210433
SP117552	9.725e-42	0.0	1.4742557	8.706e-42	4.839542	67.73366	9.358e-42	1.8241e-41	286.36673	2.6073134	8.65e-43	100.47673	6.021853	11.828839	59.113026	3.792e-42	79.00067	15.39449	340.27954	73.221	20.379416	2.001e-42	2.934e-42	3.0341127	12.89407	47.404552	17.020832	102.65486	340.27954	19	0.27184406
SP118073	5.835e-42	5.7e-44	3.838e-42	41.451664	19.349031	66.67192	21.998444	48.914604	307.64233	29.937874	7.886698	73.13674	3.5709093	11.988815	58.612717	23.942076	105.98746	19.01458	545.62915	201.54752	20.455612	21.38966	3.423e-42	19.898094	31.837004	101.374344	2.793e-42	104.65331	545.62915	19	0.28916845
SP117933	24.023315	0.0	8.53e-43	10.024714	11.704999	60.0703	18.364521	6.92e-42	351.11896	1.645e-42	8.65e-43	140.12215	3.241957	13.697261	27.955593	3.792e-42	1.9425e-41	4.378e-42	253.75577	78.86357	92.69238	3.335e-42	4.3811493	39.74183	4.3364396	15.383695	2.793e-42	50.95768	351.11896	9	0.2924928
SP118012	5.4241533	0.0	0.00058045745	36.211765	10.76021	87.59134	34.13829	32.0171	465.12366	10.700982	8.65e-43	122.09764	10.310415	9.425363	130.63536	4.424e-42	9.712e-42	12.840454	396.40237	117.821945	68.10298	1.7689543	2.934e-42	33.406105	14.948939	80.8846	3.1472473	23.612637	465.12366	9	0.27242061
SP117108	13.329417	0.0	0.909667	3.957e-42	6.9031973	49.13098	58.43655	1.6503344	278.65195	6.407084	14.620391	137.63318	1.6387815	19.679424	50.725613	6.952e-42	69.483406	1.4256911e-23	486.72873	208.41565	122.24716	3.4012e-41	11.154034	3.6196253	94.87958	226.93	20.2254	54.003593	486.72873	19	0.25122732
SP117812	16.48078	0.0	9.623215	6.630364	27.048111	98.4414	61.480118	12.196723	303.84222	31.021925	1.729e-42	223.90038	5.90901	2.213e-42	49.837624	2.8437e-41	53.21301	2.786e-42	415.05563	0.14267172	205.44547	3.335e-42	7.685602	30.02272	24.340704	45.704746	2.5257943	37.990303	415.05563	19	0.24875402
SP117354	57.08646	0.0	7.8412004	25.240314	44.842625	90.2387	84.35103	41.895176	463.40927	0.08415058	12.700463	310.38574	7.0782795	76.0712	150.41916	3.203539e-33	279.9094	20.138493	607.8984	216.07935	209.05333	34.592407	3.435664	75.97338	96.447105	222.32492	2.395e-42	143.10217	607.8984	19	0.1853011
SP117370	25.16652	5.7e-44	2.133e-42	5.2421727	25.397997	55.015526	2.3228967e-11	7.547e-42	355.6513	10.627926	4.324e-42	134.91614	0.8834149	28.320389	134.58917	5.056e-42	116.347916	13.015202	480.74026	142.05684	16.176805	0.07244417	9.353749	13.741313	43.220448	98.19861	2.395e-42	72.68506	480.74026	19	0.26986364
SP116991	69.13	0.0	3.412e-42	39.692757	47.042194	114.01157	43.895775	18.554037	360.39108	17.034172	8.216e-42	200.61237	4.9770017	71.492744	350.8503	5.688e-42	153.18033	2.388e-42	507.50433	174.28409	90.37923	0.22693102	3.423e-42	42.760063	22.424456	109.70903	8.194509	93.581665	507.50433	19	0.19981045
SP117629	142.89024	0.0	34.465343	41.466908	102.60315	87.48168	46.99841	72.48555	1054.3247	3.701e-42	38.765568	1704.2819	6.754e-42	388.716	206.16031	0.18100028	132.91783	5.174e-42	334.1394	177.26872	887.8851	34.86413	34.8795	3.841e-42	1.0905e-41	53.514233	3.7746354e-08	205.57472	1704.2819	12	0.29476333
SP124199	61.596394	0.0	3.9002273	21.80995	38.89613	50.00212	53.3011	52.485916	410.14496	21.679401	1.298e-42	170.11687	7.7191806	15.329424	431.93707	37.58626	96.63871	7.842851	669.1602	345.3576	38.4487	19.079662	6.359e-42	113.41812	7.513675	76.74324	4.5956538e-14	92.11154	669.1602	19	0.23538612
SP124195	5.9649715	0.0	11.055345	28.95484	8.679912	80.409454	5.758e-42	22.702482	425.14508	13.213535	4.33e-43	82.36524	4.2062597	48.989513	122.76024	1.327e-41	171.01764	1.194e-42	647.3712	144.4203	20.096685	6.5222707	1.956e-42	25.617289	22.100454	51.019413	2.395e-42	107.97322	647.3712	19	0.3157007
SP117850	19.38975	0.0	11.502888	4.913386	7.27687	49.349705	43.066544	49.208477	299.71213	4.111e-42	2.594e-42	85.238945	2.3351662	212.2246	375.08456	2.0222e-41	80.52241	28.50171	474.0914	151.40184	63.382015	10.82012	7.8781414	9.603e-42	5.3982744	17.577713	1.3983785	57.230335	474.0914	19	0.23042049
SP117127	15.724365	0.0	2.3685822	19.417654	22.88114	46.4609	37.19903	9.871934	263.6858	19.426441	0.47209147	59.27405	3.3711314	10.763811	61.59413	34.852642	99.929054	3.98e-42	398.53293	105.47705	21.899035	10.559909	1.047628	2.0973246e-07	76.31169	97.11639	3.2988317	74.52921	398.53293	19	0.26638737
SP117614	127.60121	0.0	18.357601	9.498e-42	56.371746	40.03482	171.87839	103.35039	861.60077	4.934e-42	26.827497	1602.7834	1.68e-43	116.54883	49.97722	2.1843331e-38	124.37814	8.960157	506.34082	164.42972	1258.3536	6.002e-42	30.858946	15.287552	28.498672	55.351562	4.39e-42	73.14294	1602.7834	12	0.29457867
SP116948	73.408	0.0	2.8034904	32.867294	52.472805	130.13025	73.282005	43.754047	735.60016	6.07985	3.027e-42	183.5996	3.38e-43	60.726307	263.84326	5.056e-42	170.36664	29.6456	565.1788	246.84491	74.55699	1.0671e-41	18.863825	26.394989	16.067198	115.06426	12.319994	166.26105	735.60016	9	0.23728032
SP117409	55.07374	0.0	28.79192	93.6604	119.34206	80.67573	54.122196	11.625961	1633.7815	2.6724e-41	2.162e-42	2211.0598	1.68e-43	263.82443	229.97998	9.478e-42	193.63855	7.958e-42	369.60815	255.648	1283.9044	59.61121	26.77757	60.79076	24.027597	304.9888	15.851077	211.37157	2211.0598	12	0.29138306
SP117593	27.918373	0.0	6.823e-42	4.163231	15.096871	100.45197	26.553719	29.594395	413.0363	3.701e-42	0.0009512538	141.54839	1.68e-43	17.6599	47.928032	56.200012	22.627241	4.378e-42	517.76855	110.19032	96.7077	21.584572	5.381e-42	2.881e-42	25.647848	14.328593	3.192e-42	82.43513	517.76855	19	0.2922865
SP117372	100.11459	0.0	1.6594203	16.279673	6.712e-42	77.61501	55.433968	30.466726	386.80914	2.8850816e-37	1.729e-42	141.53664	1.68e-43	6202.3975	4727.413	6.1706873e-24	88.389336	7.96e-43	328.0651	139.16264	9.131377e-12	47.54509	31.625868	2.881e-42	1.039878e-34	244.04951	1.1413376e-25	72.07336	6202.3975	14	0.48873806
SP118077	3.0297804e-27	5.7e-44	4.4458423	32.49017	19.863054	40.729942	9.135713	38.41505	531.8708	1.1265043e-16	4.756e-42	246.29556	0.63197875	61.495895	163.7415	1.5798e-41	241.7852	1.08340566e-10	543.5915	109.8064	165.43433	3.335e-42	3.423e-42	64.00365	11.909832	61.743958	3.991e-42	53.54203	543.5915	19	0.2264085
SP117840	24.497566	0.0	16.732079	34.883705	17.753033	62.63428	65.305374	13.200971	394.74368	19.59813	4.33e-43	235.72826	1.68e-43	76.35704	106.36969	10.832758	157.2021	2.388e-42	396.88556	120.98129	79.96347	1.8007e-41	4.89e-42	33.180714	6.913289	36.526794	35.807323	77.14508	396.88556	19	0.19616315
SP117363	4.863e-42	0.0	1.28e-42	4.749e-42	36.464226	124.38363	17.700193	41.8127	648.627	13.418401	19.829044	228.10394	5.06e-43	75.10996	236.87758	7.584e-42	227.47467	22.36654	531.40546	386.46155	835.5206	73.28813	17.978342	24.657675	63.06562	398.4477	3.192e-42	330.88565	835.5206	21	0.19190261
SP117887	97.39404	0.0	31.473305	27.37979	165.57793	145.09279	0.15886907	9.5188255e-20	1223.0133	13.668281	3.46e-42	2082.6028	8.583053	187.38266	233.4515	7.584e-42	134.77893	4.776e-42	476.86328	194.4269	2079.7864	80.872955	60.055733	6.241e-42	35.76478	118.01974	5.763508	202.40886	2082.6028	12	0.27386385
SP116946	75.78455	0.0	8.53e-43	45.218464	36.58303	96.826584	73.38472	32.6172	649.58594	0.0240288	9.08e-42	289.15442	1.5353341	41.796432	126.144646	4.424e-42	75.21196	4.378e-42	616.1384	238.88625	171.68958	2.499721	2.934e-42	27.807024	42.669956	135.16994	34.76395	131.43967	649.58594	9	0.2205776
SP117901	71.64267	0.0	2.985e-42	10.494339	75.23923	102.61969	37.82457	20.735092	893.51556	4.111e-42	2.162e-42	1079.7042	5.06e-43	1177.2467	1025.242	150.63078	147.3419	57.050915	331.35815	154.0373	1163.3948	3.335e-42	5.381e-42	34.172836	25.793398	12.119684	7.082375	86.91904	1177.2467	14	0.17665333
SP117454	26.93779	0.0	12.580995	12.610866	29.203402	65.05748	58.98403	4.954971	276.1152	1.645e-42	1.298e-42	262.28506	3.9262993	47.511772	58.677135	2.6624946e-08	85.169876	7.958e-42	523.81464	84.25649	2.4876384e-10	28.734705	4.401e-42	6.722e-42	2.2307959	35.25695	32.612534	87.12463	523.81464	19	0.3013814
SP124197	191.46638	0.0	5.118e-42	2.5327e-41	340.56128	33.974133	214.57632	40.629814	864.32324	26.529945	10.480703	2724.489	5.06e-43	7348.943	6068.7666	202.35403	2.9137e-41	5.366246e-12	178.49391	239.43336	3541.1545	4.668e-42	94.6944	2.881e-42	5.948826e-37	920.27527	3.192e-42	155.57474	7348.943	14	0.31680956
SP117919	121.0394	0.0	1.705e-42	28.652243	193.21686	145.54349	136.15164	41.858475	1367.9191	43.76381	4.324e-42	2462.4397	3.38e-43	675.77405	445.67584	103.424515	201.2106	5.174e-42	387.7996	202.44823	1855.1866	90.850716	78.33458	76.621155	31.163506	194.5211	5.587e-42	104.48044	2462.4397	12	0.2739674
SP117250	67.58207	0.0	2.0868757	63.134586	28.281065	29.807077	85.118034	42.014328	400.60483	4.4403e-41	1.0838983e-16	32.741245	1.68e-43	3062.4846	3687.3232	113.83331	20.388464	14.17748	343.21262	158.57086	25.528246	12.010009	5.381e-42	2.881e-42	55.23176	106.425125	9.0599534e-38	108.083855	3687.3232	15	0.43592396
SP117983	20.634666	5.7e-44	4.183409	4.4709945	29.669184	45.481133	1.7658567	43.959118	566.1264	14.560498	61.083256	374.84445	5.367677	477.70807	536.1544	4.346005e-37	237.58505	2.388e-42	424.06238	139.40167	256.74277	3.335e-42	5.87e-42	31.831787	32.88717	153.54926	4.0959682	73.44037	566.1264	9	0.15994051
SP117676	38.63573	0.0	1.28e-42	6.331e-42	25.855911	84.73118	80.81645	50.169	399.69553	3.3581595	3.7506618	96.65528	4.420539	36.00272	250.55775	1.8727442e-28	76.628716	20.28911	318.3347	243.50925	1.9361045	2.001e-42	11.85936	6.2411565e-10	28.598022	42.31441	4.710979	35.39473	399.69553	9	0.21509539
SP117057	24.953085	5.7e-44	12.924893	29.849129	46.346363	142.28737	35.512836	54.318302	410.824	20.312529	1.298e-42	209.69014	5.483204	279.69583	640.06274	3.792e-42	91.44378	3.582e-42	324.35544	176.48119	176.527	1.5903082e-22	11.195781	3.4915822	26.554178	171.49484	15.441297	81.34423	640.06274	15	0.21402563
SP117126	71.62082	0.0	1.705e-42	15.10196	16.823076	103.86769	32.928894	6.29e-42	445.02478	38.448994	2.162e-42	232.45801	0.6039317	43.91872	109.02133	48.437283	103.966995	2.786e-42	656.90955	96.60742	63.681915	20.64431	2.445e-42	37.125534	14.670084	65.34487	15.93368	71.59204	656.90955	19	0.28502643
SP117728	4.2791e-41	0.0	8.53e-43	45.506664	19.687778	59.523605	80.9409	8.99487	481.32065	1.3896208e-13	3.027e-42	159.9721	7.0882483	10.028994	81.894585	29.787964	212.68102	25.389526	404.78653	125.751144	24.159327	6.669e-42	14.326139	22.671133	12.25476	117.27937	1.596e-42	44.143864	481.32065	9	0.24208996
SP117618	47.121628	0.0	2.5487468	2.374e-42	8.904585	36.12316	53.886024	27.99713	197.86623	7.9324355	3.4060879	75.0736	0.49332434	6.638e-42	44.480312	35.879887	86.198494	4.378e-42	312.95056	143.80444	111.79777	2.001e-42	8.804e-42	21.79348	8.611731	67.00911	7.99e-43	38.146572	312.95056	19	0.2349434
SP117257	42.140705	0.0	9.900759	2.374e-42	0.29787213	63.875362	34.902863	14.757166	189.48518	11.879759	12.343317	102.63858	0.0	58.50349	271.03418	5.688e-42	57.27158	17.432077	335.92627	88.23331	11.300609	25.099266	1.467e-42	2.1720043e-34	8.07644	57.7991	1.197e-42	67.45647	335.92627	19	0.2269229
SP116963	15.037317	0.0	7.8528614	23.073599	15.472506	53.531925	18.025387	37.221855	385.51508	17.84425	11.029504	99.94661	5.63654	27.801954	79.44621	6.914964e-35	131.25778	2.786e-42	447.71872	91.03068	6.637333	1.6673e-41	2.881549	28.047451	18.259024	29.712646	2.793e-42	64.03327	447.71872	19	0.2768799
SP117078	73.226776	5.7e-44	11.202783	122.66949	73.30569	15.302635	51.19026	46.693897	900.45374	28.91877	26.415812	576.0652	2.0574977	229.40031	558.7607	162.36046	597.6676	1.194463e-08	632.0415	566.20483	320.3621	24.80289	20.41642	144.0324	1.0905e-41	447.20663	3.836862e-11	259.6487	900.45374	9	0.15286782
SP117944	86.797295	0.0	39.34139	75.74116	98.47454	79.13081	69.994255	97.17421	1588.8057	4.111e-42	17.051613	1488.4081	3.1147015e-06	1221.437	717.6108	8.846e-42	19.636744	0.18130739	349.9087	266.48605	1349.9469	92.58246	17.989708	35.916965	1.363e-41	241.01495	0.75644445	210.50435	1588.8057	9	0.19458993
SP117639	8.3423925e-19	0.0	6.6544695	41.011246	47.08142	54.301186	44.37994	11.453049	980.701	1.6975802e-33	5.568327	258.1377	4.4742756	225.12872	1459.6155	1.2638e-41	543.40967	57.405743	997.08496	360.2207	357.5375	0.010903385	4.210788e-19	5.2502737e-06	0.8752833	144.36346	1.995e-42	121.062874	1459.6155	15	0.25515625
SP117834	203.89006	0.0	1.705e-42	23.471869	70.779144	164.15547	61.621456	141.08516	969.18726	6.578e-42	3.027e-42	698.4811	0.0	137.03055	159.51009	3.192024e-12	343.38452	36.00041	608.92236	353.25104	570.65356	3.938043e-09	56.318447	100.90585	11.654643	216.87735	2.5443447	293.07693	969.18726	9	0.18556844
SP117105	165.0331	0.0	4.6248693	36.241337	69.98589	113.49789	96.06693	19.306646	620.0867	46.37344	14.127975	176.01031	11.222982	342.80603	349.46384	1.011e-41	197.75713	7.96e-43	758.9464	206.16656	4.11e-41	1.334e-42	2.934e-42	77.223114	40.90005	153.70323	25.479809	115.23263	758.9464	19	0.20848706
SP117785	55.026398	0.0	8.53e-43	54.263264	29.523869	33.346897	114.8033	3.774e-42	767.03534	9.538362	22.763298	401.00714	1.68e-43	1010.3732	365.7621	8.214e-42	309.20453	5.174e-42	467.2699	208.86917	251.39093	38.266846	56.049767	61.985867	3.817e-42	120.51667	7.99e-43	53.431866	1010.3732	14	0.22805318
SP117882	7.0045485	0.0	6.355004	48.694447	17.193302	38.26754	3.1826591	51.217506	203.28001	26.714981	1.729e-42	124.6181	0.016501995	253.50307	259.87723	5.056e-42	180.26308	3.582e-42	363.98428	126.036285	53.902306	13.133412	5.381e-42	50.016182	23.716974	80.8295	7.99e-43	109.31051	363.98428	19	0.178326
SP117778	64.89185	5.7e-44	1.28e-42	53.35035	21.540344	89.38409	35.098644	72.61375	971.32086	5.7610644e-10	8.65e-43	157.82866	0.82623106	36.32713	111.02739	4.424e-42	205.43785	40.932716	496.62054	226.1222	4.646e-41	5.3536983	2.2567933	20.073124	26.785398	42.8046	0.021672586	158.65424	971.32086	9	0.34210196
SP117032	8.7327436e-08	0.0	7.8977194	2.5327e-41	36.54566	113.70993	47.883434	47.489094	582.08295	0.577552	9.057026	272.06744	6.15208	61.27166	54.11362	8.214e-42	151.17862	2.388e-42	433.564	148.02151	152.21759	1.4844259e-32	34.10224	16.284243	1.09e-42	58.320915	9.905798	55.36626	582.08295	9	0.25332084
SP117710	26.117962	0.0	13.175595	20.145802	42.61492	68.657616	71.658585	76.26241	460.00296	3.289e-42	34.809258	208.63332	6.75e-43	38.50198	590.5108	7.584e-42	160.48524	2.388e-42	378.11063	221.97092	75.469925	6.144681	3.683245	2.881e-42	7.7018294	56.20008	6.5936246	70.03331	590.5108	15	0.22389166
SP117538	178.94046	0.0	75.40013	9.4773924e-08	186.68764	135.56602	107.40368	134.84743	1685.9984	9.95837	6.054e-42	2887.858	5.06e-43	604.5276	425.77277	1.2220284e-38	121.51674	8.356e-42	353.00525	0.00030439385	2213.9424	19.018414	24.227856	108.89225	61.7996	260.70084	5.990908	186.58974	2887.858	12	0.29502118
SP124207	363.53677	0.0	36.529743	206.6552	381.33423	63.52724	160.3463	65.91933	1953.8221	4.934e-42	144.03023	1464.8953	3.9984176	205.0762	333.32242	66.97979	605.4972	7.471491e-09	517.65985	332.84595	979.19476	1.0004e-41	6.848e-42	74.755165	79.596924	525.09515	3.5581965	61.627857	1953.8221	9	0.226404
SP117800	19.58163	0.0	1.0828146	54.635426	59.38131	66.393456	85.53056	67.76529	816.4223	36.400265	34.16083	453.9018	3.1647983	284.6592	316.07703	8.214e-42	227.07297	1.99e-42	740.7181	190.65764	335.21997	1.0671e-41	0.027642997	11.965746	65.95755	172.82225	1.197e-42	115.34732	816.4223	9	0.1963051
SP117724	41.72533	0.0	19.832495	33.78044	29.329153	69.971725	34.66209	56.143818	593.18726	2.466e-42	8.65e-43	268.36404	3.4587302	154.31535	120.92389	1.643e-41	224.6197	50.588615	704.2891	211.61435	2.2735111e-14	1.7565563e-20	3.8719878	40.181107	7.9247327	64.08137	2.3920038	125.38574	704.2891	19	0.24619958
SP124193	54.801773	0.0	2.133e-42	20.508406	16.109688	57.774883	93.1653	13.995633	347.8303	1.233e-42	1.2138703	73.493835	5.200146	216.14891	904.8789	8.846e-42	71.565834	1.592e-42	375.83517	157.66846	45.112144	35.112537	16.839766	1.52075e-38	5.801156	58.86953	1.995e-42	50.502144	904.8789	15	0.34505385
SP2357	491.73947	0.0	41.304012	180.20386	205.72105	5.022e-42	184.92203	6.270599e-13	1372.4459	39.537663	7.351e-42	2827.6104	49.298138	150.4029	775.8577	152.98436	0.57616234	6.366e-42	400.53986	7.058449e-33	2772.778	91.44042	5.381e-42	77.700485	118.54958	278.48294	13.328997	115.15252	2827.6104	12	0.273448
SP2144	157.28743	0.0	41.8857	82.70098	223.09665	17.948334	57.62414	17.04258	901.66455	13.532548	40.69381	2007.3129	8.44e-43	633.9077	240.9476	1.5166e-41	35.70523	2.786e-42	299.50497	42.029068	946.03033	51.2104	4.89e-42	53.92831	29.01791	63.383892	2.2423385e-05	148.94096	2007.3129	12	0.3287768
SP2145	1.02279786e-32	0.0	29.227303	41.648285	52.77896	1.0941603e-10	24.200209	9.495237e-19	1044.4785	2.878e-42	2.6772487	1523.6545	2.7375755	386.1695	490.33276	1.1646599e-15	115.98783	0.0005727431	210.16537	310.6431	1227.1516	5.861162	1.6477026e-33	105.00494	4.362e-42	141.77188	7.582e-42	186.1349	1523.6545	12	0.2582191
SP2147	31.848417	0.0	71.80586	29.579369	227.50206	171.2528	140.10893	176.88504	2445.662	8.940045e-16	29.054596	3114.9556	1.68e-43	453.58475	387.84097	4.0651758e-16	313.53278	9.152e-42	463.61713	392.0151	2871.744	68.10245	92.94415	8.163e-42	2.1808e-41	448.4189	7.582984	44.850624	3114.9556	12	0.25995025
SP2146	253.6485	0.0	4.5476065	69.962105	82.36388	4.471452	31.4436	22.075258	815.2957	46.13718	15.849918	1285.2736	1.6366886	463.97314	280.50226	16.218054	5.5845e-41	29.606325	316.85724	58.56123	1044.7322	73.95358	26.876894	1.0082e-41	34.007793	82.13205	24.29989	28.777235	1285.2736	12	0.25136364
SP2148	109.23639	0.0	4.5603757	15.266586	85.796776	27.681581	12.363734	1.258e-41	982.06226	3.9058e-41	8.65e-43	1495.8065	3.53243	1586.7767	1098.0967	7.584e-42	4.2712092e-35	3.98e-42	295.784	3.7554455e-23	790.48425	18.867632	10.352633	2.881e-42	1.635e-42	202.96358	1.834844	36.837627	1586.7767	14	0.23409642
SP2150	43.670567	0.0	8.53e-43	44.23438	41.296722	67.87999	68.606575	60.64683	643.20154	3.701e-42	8.65e-43	346.84192	1.4814974	63.888847	182.20644	5.688e-42	266.76648	37.628586	596.4977	279.83804	268.6699	9.337e-42	11.268072	66.26839	21.558945	107.5003	2.395e-42	100.31256	643.20154	9	0.19371997
SP2152	71.328636	0.0	3.2707035e-09	2.3986552	28.877361	14.758501	9.864886	33.143692	236.38411	11.040031	21.459698	233.82426	0.0	92.95865	145.4822	0.010794771	56.86262	1.592e-42	478.04984	134.87248	106.43471	12.526122	6.902001	20.086243	61.530437	210.07056	3.991e-42	39.007633	478.04984	19	0.23573941
SP2349	1.0698e-41	5.7e-44	27.599707	87.857735	128.4747	9.958866e-38	25.356844	44.37194	782.2684	38.660465	15.744126	551.8502	1.9612731	613.1804	864.5047	8.558907e-12	440.74536	12.770153	881.27026	369.75574	267.02417	9.076771	30.064936	74.537384	71.62099	412.90405	12.05411	162.50111	881.27026	19	0.14870858
SP2155	92.981	0.0	21.512535	18.851288	149.67949	59.426388	35.702187	13.245254	1793.4513	50.597134	83.01208	2559.507	6.75e-43	792.46234	409.62125	1.2808711e-30	247.85158	56.704998	205.48715	2.5333302e-16	1849.08	134.6588	7.766524e-20	3.36e-42	4.362e-42	152.92368	24.930307	208.4266	2559.507	12	0.28565565
SP2154	120.71947	0.0	53.995766	108.67798	422.67755	116.21166	63.822426	6.29e-42	2082.7815	3.289e-42	6.918e-42	3042.7668	5.06e-43	240.2626	164.72331	9.478e-42	247.57126	50.268726	490.91693	193.06795	2360.5466	50.771267	37.67853	1.8245e-41	80.43915	288.5234	1.995e-42	97.76021	3042.7668	12	0.29500803
SP2158	215.26799	0.0	1.705e-42	184.78125	70.267586	79.0221	70.96682	101.862114	708.1825	3.289e-42	9.285261	386.02515	1.8074744	331.83618	852.4175	9.478e-42	577.0848	44.12847	916.5163	315.52466	241.76765	93.57004	68.069695	23.295053	3.27e-42	182.87859	1.596e-42	259.15753	916.5163	19	0.15984686
SP2156	342.16058	0.0	42.161247	80.10768	52.04948	56.405975	281.26453	6.92e-42	346.4645	58.14263	30.112982	834.1517	38.820045	573.81213	413.5867	1.5166e-41	102.71702	8.356e-42	531.5411	268.8959	207.20549	50.834446	140.0593	30.824953	81.64963	28.91146	148.11313	157.57594	834.1517	12	0.17031951
SP2159	72.26637	0.0	0.5608726	4.749e-42	5.9378004	28.923641	1.1517e-41	1.6982e-41	471.82495	24.829329	0.35247386	224.34879	1.68e-43	2601.3862	2799.0947	115.165054	68.74101	31.57395	429.3663	4.9041285e-15	107.82135	9.337e-42	1.467e-42	4.600139	43.654545	63.225697	7.99e-43	66.108986	2799.0947	15	0.39094698
SP2153	190.55194	0.0	21.868853	42.89612	168.91486	5.7121746e-38	145.56976	1.9411975e-28	1867.5807	3.701e-42	44.207836	2088.5022	10.778645	1431.4916	810.91034	2.2912096e-18	877.46454	3.184e-42	1265.0049	227.02676	1160.292	1.4672e-41	7.223881	222.3187	20.485807	440.81116	1.596e-42	98.98614	2088.5022	12	0.18742917
SP2160	69.643036	0.0	8.53e-43	33.799164	48.34525	42.27462	42.725784	50.65808	427.00607	8.5706404e-32	15.320152	302.69894	5.7688003	113.84408	169.33946	30.625744	229.19398	45.05496	277.18634	182.98785	110.82186	26.026455	14.18618	51.654484	17.9047	86.309395	7.947279	85.06207	427.00607	9	0.17173773
SP2151	1.8506053e-38	0.0	1.5256425	31.171114	45.586296	52.862656	67.27754	3.3337e-41	307.53726	15.771889	3.8300433	334.5752	6.1723416e-28	410.70956	266.72137	1.0742e-41	93.59816	28.272375	214.8944	33.52557	111.11514	7.5095515	3.423e-42	3.244392e-05	15.018683	15.670589	5.575258	40.796352	410.70956	14	0.19524647
SP116341	302.99832	0.0	58.65904	59.816204	139.0274	82.40382	189.85445	17.791122	1768.7759	1.1852564e-14	41.92233	2645.2202	15.004637	1191.7562	461.68155	36.90635	0.021770189	20.222443	312.72678	182.30568	1640.9999	116.03797	108.92658	4.801e-42	27.895987	160.14207	23.144438	224.78044	2645.2202	12	0.26912346
SP116331	123.13035	5.7e-44	1.705e-42	55.268757	81.946236	0.5223362	12.601016	122.64471	1072.167	1.0431245e-11	32.603264	592.7835	41.849968	141.73677	125.489975	3.028846e-39	634.78046	1.592e-42	638.15027	386.9638	293.1038	6.669e-42	4.5035837e-35	14.005082	120.64194	534.01825	8.38e-42	153.11339	1072.167	9	0.20708114
SP116351	25.562069	0.0	7.712603	9.498e-42	28.790745	34.561638	1.0078e-41	34.597313	677.5884	33.6517	71.148865	287.4302	1.2541705	67.951096	152.05191	1.2006e-41	250.48409	2.388e-42	654.0672	249.63937	241.8703	1.8978112	3.912e-42	50.87891	75.75914	206.9262	7.982e-42	105.29686	677.5884	9	0.20790528
SP116371	111.97895	5.7e-44	5.1564217	124.72238	74.94636	27.922232	3.887e-41	128.69072	1053.0615	2.8336397e-18	1.298e-42	547.88446	4.919724	390.3662	485.91577	4.9615216	200.63876	30.319939	346.17703	151.314	615.8563	4.002e-42	20.321095	23.811543	1.1739037e-05	140.48639	2.78734e-32	82.54049	1053.0615	9	0.23032883
SP116361	136.73656	0.0	11.180067	12.428578	59.28876	2.282762e-19	56.339226	31.708372	622.0709	3.701e-42	1.729e-42	902.1011	9.372668	4632.2	2424.615	8.214e-42	13.349657	3.582e-42	204.7307	82.668884	711.6695	57.770023	3.423e-42	58.15196	1.09e-42	360.68756	14.0296	122.60299	4632.2	14	0.44016835
SP116343	186.88954	0.0	30.46133	23.222746	82.339645	0.0015495863	5.332607	228.3141	1113.911	2.878e-42	7.351e-42	1329.3276	13.680201	320.7967	255.14687	1.327e-41	473.0919	14.632038	968.06476	535.5047	311.7189	52.785225	42.839443	50.339188	17.035196	277.67755	3.592e-42	301.3416	1329.3276	12	0.20036726
SP116333	45.6022	0.0	13.817724	114.22926	57.18831	6.7395944e-29	65.68671	2.4531e-41	961.84644	4.0521727	23.963951	1089.5302	28.427273	258.58707	141.45877	3.243925e-12	287.1295	2.786e-42	485.5011	270.4125	568.062	7.336e-42	17.754383	0.05623074	24.195414	59.763317	3.991e-42	96.97432	1089.5302	12	0.23612349
SP116373	528.37634	5.7e-44	59.46311	4.4322e-41	230.03493	7.03e-42	193.37685	154.30418	738.86304	31.203865	1.298e-42	3343.4155	11.808744	435.16534	10.955617	103.08013	0.022216862	6.366e-42	426.09595	1.10305595e-35	2207.4158	104.05257	176.23506	1.44e-42	39.984806	87.88853	25.64986	113.06248	3343.4155	12	0.3706482
SP116363	127.18393	0.0	35.258762	68.61613	115.93812	30.81543	153.47867	93.870514	676.1651	50.713066	49.023182	2125.848	5.06e-43	284.0132	111.4463	1.011e-41	87.02564	2.786e-42	358.15958	107.73337	1524.7139	48.605225	100.9276	6.707626e-30	32.311726	93.53598	30.926157	123.92811	2125.848	12	0.33060175
SP116353	181.50568	5.7e-44	48.90168	15.985397	90.91666	1.3007839e-14	8.35042	136.6308	2168.4485	1.0603761e-38	6.670051e-18	1864.3467	75.74768	242.66243	440.21353	183.37111	876.5692	2.786e-42	1348.0912	683.7132	524.2283	9.337e-42	5.111517e-37	48.681843	236.84381	584.3668	30.490158	133.21307	2168.4485	9	0.21852136
SP116345	98.56854	0.0	1.28e-42	21.57628	65.048645	58.06675	40.590317	25.366192	434.93558	8.771652	1.5134e-41	283.71466	6.578797	64.39837	140.34804	40.551167	392.7734	38.538185	531.5066	216.67845	99.40976	7.336e-42	2.7656488	14.475704	23.742811	126.45197	35.530754	121.633675	531.5066	19	0.18378375
SP116365	162.99562	0.0	10.632798	13.773091	140.65698	12.751363	1.9435e-41	9.64996e-27	1243.6804	21.037542	6.054e-42	1811.6404	32.86312	993.55896	283.2125	33.558487	1.4568e-41	2.786e-42	347.37213	0.00011123957	1046.1649	52.36227	1.343816e-17	35.610287	12.648999	45.68628	1.6810002	65.96889	1811.6404	12	0.28449768
SP116375	232.19145	0.0	33.299572	34.664284	128.40779	60.72805	115.10913	9.129511	1424.1954	3.289e-42	44.011623	1160.095	26.993233	112.07651	166.91179	93.36403	538.28186	5.968e-42	1662.3477	411.12872	628.1224	15.924638	6.034412	45.79768	178.33403	554.0218	21.153208	152.75781	1662.3477	19	0.21162702
SP116335	250.18098	0.0	47.981663	182.5505	727.1504	5.022e-42	156.07445	50.8878	1079.8884	45.09154	21.410917	1289.1896	28.372356	34.873783	28.616087	1.0742e-41	173.32771	1.154e-41	541.72815	178.0512	1343.4656	16.69715	125.98787	18.83859	53.351086	159.2148	7.4253945	155.14226	1343.4656	21	0.20005451
SP116355	415.4087	0.0	11.399074	75.950905	183.6335	4.018e-42	207.66216	131.49007	869.55225	51.12276	52.436043	2639.1597	52.9645	1003.17224	218.76205	9.388032e-38	140.52939	3.98e-42	412.7488	148.32954	2728.1104	74.41872	108.369545	7.682e-42	209.05225	144.42325	53.18683	93.3401	2728.1104	21	0.2721247
SP116347	204.63461	0.0	2.7144396	33.99645	36.96263	49.81275	98.75141	39.78992	268.10373	16.461721	5.276798	79.56436	8.409972	27.912794	57.581646	28.06293	265.51578	62.7291	782.2203	213.18626	8.982242e-38	4.002e-42	27.664295	2.4e-42	68.8653	192.44485	6.784e-42	91.65666	782.2203	19	0.29381168
SP116367	302.82925	0.0	1.4499e-41	80.81223	139.74542	7.1019895e-06	73.65619	131.69637	1468.2689	3.701e-42	49.93706	2481.137	64.84252	150.00868	75.13214	10.330736	255.07713	8.356e-42	954.8212	111.58291	1360.879	65.38871	24.885765	3.36e-42	51.44876	162.05144	34.7526	367.03702	2481.137	12	0.29480064
SP116339	95.15639	5.7e-44	2.985e-42	2.8493e-41	53.717613	1.3417159	67.8474	37.43952	622.6307	25.30647	45.04259	630.31433	21.15447	115.93701	86.630974	29.22553	350.1131	2.388e-42	494.9803	138.97638	411.8122	8.003e-42	22.575804	3.36e-42	87.634285	372.13544	19.040285	191.54362	630.31433	12	0.16077165
SP116349	117.10557	0.0	3.3305774	63.492405	57.33174	34.02301	87.20658	9.435e-42	754.4406	4.934e-42	6.0953657e-34	284.21765	25.63504	20.800877	117.85344	5.688e-42	281.77228	32.509052	513.30676	233.74268	20.145443	15.09978	1.076e-41	21.4645	21.717525	95.324486	10.028262	65.01401	754.4406	9	0.2623628
SP116357	207.18515	0.0	61.646797	82.556496	95.251816	17.200567	77.68971	111.07031	1108.2926	9.517731	6.918e-42	2543.8796	15.056226	466.43542	131.6338	0.00027388183	3.0247012e-33	2.388e-42	319.50833	56.7936	1602.0854	88.0895	106.38589	16.320318	4.362e-42	110.65166	27.082739	108.854256	2543.8796	12	0.34548613
SP116359	474.10977	0.0	46.73165	83.86563	128.10881	9.04e-42	161.38197	116.44589	1279.2722	6.667494e-25	16.440714	2101.1318	7.2942743	1365.3152	626.88043	33.585358	1.5783e-41	20.305239	478.91806	127.36868	1759.627	61.643448	74.94911	39.916306	1.4176e-41	150.92613	2.2541613e-19	57.07972	2101.1318	12	0.22810376
SP116369	585.0778	0.0	21.057281	27.626598	291.5118	4.976618e-09	162.51355	6.92e-42	2123.4788	5.6029087e-18	59.04834	4020.9104	6.75e-43	658.7322	239.4818	2.5214e-40	26.513416	7.56e-42	510.04205	1.1775e-41	2446.992	47.61429	3.912e-42	0.12745406	78.80886	186.35005	4.39e-42	59.365612	4020.9104	12	0.34827393
SP116377	134.99739	0.0	31.949348	126.219955	119.706795	77.739426	167.97736	191.35997	1368.5782	2.056e-42	4.324e-42	1705.9028	37.48556	621.8541	321.1138	42.203228	462.2905	1.99e-42	957.31665	411.72574	989.77606	23.92297	60.62257	64.23772	140.71077	418.77365	3.6275233e-10	317.0706	1705.9028	12	0.1939951
SP116379	66.01353	0.0	26.113712	81.86953	30.264355	28.085466	51.90282	1.5823232	785.3769	30.104403	84.64785	648.6493	21.785816	7.835561	134.30605	6.907699e-10	574.7162	5.174e-42	951.07697	318.40518	377.25684	44.971073	6.848e-42	2.881e-42	178.01616	459.25354	3.991e-42	182.67966	951.07697	19	0.18703899
SP7692	108.92171	0.0	21.374874	60.246616	84.88368	41.11928	74.0942	42.853848	615.1118	3.1842303e-24	109.62156	454.60983	27.45092	6588.1694	9414.808	188.29756	445.08026	51.29978	1414.8208	326.6531	169.9875	7.6743913	11.613798	2.881e-42	379.95068	1097.6415	21.76976	171.47119	9414.808	15	0.42932117
SP5052	580.89795	0.0	1.705e-42	43.880436	420.39893	1.2505507e-33	194.04489	21.921076	2224.861	2.873909	68.15141	4963.654	71.75247	415.80893	195.28688	48.055935	270.2139	114.45121	531.5233	392.3347	7067.8115	191.6159	118.78922	1.3444e-41	5.998e-42	369.6009	1.10938e-40	464.0784	7067.8115	21	0.37650806
SP7785	49.942505	0.0	26.672873	97.96046	149.23653	46.706135	125.11295	3.3966e-41	1898.9185	20.11567	1.427e-41	2337.634	13.962747	534.64795	306.933	106.750275	355.99762	30.118738	517.5303	214.80579	2310.4902	43.08175	3.0705348e-26	3.841e-42	4.907e-42	143.45885	1.11119856e-10	129.53268	2337.634	12	0.24711737
SP3415	205.89134	5.7e-44	15.336036	36.369915	139.01611	2.01e-42	112.492325	1.8241e-41	1197.6724	51.568623	1.298e-42	2521.808	5.06e-43	1852.173	411.3279	6.952e-42	120.40273	7.162e-42	375.7121	1.1775e-41	1540.2682	13.709831	16.359226	87.85466	1.3085e-41	117.15313	30.421791	50.065388	2521.808	12	0.28348923
SP2799	24.246614	0.0	3.3987632	1.7367313	12.14756	69.568306	0.00065971946	57.024185	700.8678	3.7478893	19.645857	187.5769	3.6172454	12.306725	114.30642	44.626293	192.92845	1.194e-42	410.9953	236.61153	31.846008	6.9880953	1.467e-42	31.352898	34.82207	99.69752	4.39e-42	139.68956	700.8678	9	0.28727043
SP9979	1.3615e-41	0.0	9.884041	4.688075	13.289583	59.98333	62.494854	41.91767	414.3929	2.2127059	8.65e-43	159.022	4.503542	35.838123	84.66281	35.05458	13.3053875	3.184e-42	436.1555	89.58928	103.57674	7.725135	4.89e-42	26.53752	29.766676	27.201887	14.588896	54.418007	436.1555	19	0.25199515
SP5393	73.246346	0.0	30.11129	113.50416	38.612495	3.516e-42	38.253426	55.531372	1070.8484	2.466e-42	35.223343	771.467	38.824154	154.69708	182.82063	0.0026366278	290.14145	2.786e-42	787.6073	134.70874	212.44177	10.214347	0.08075927	20.847565	9.136522	61.730263	4.5104847	78.8595	1070.8484	9	0.25415173
SP11292	349.42563	0.0	2.215654	22.306547	47.32492	8.3715464e-22	86.70404	47.467564	630.76373	28.419447	49.00347	1283.8403	9.504333	745.39136	247.19228	1.1374e-41	76.12719	7.960494e-35	272.06973	234.02554	922.3004	54.810966	46.74015	2.881e-42	4.0784426	42.633278	8.803276	219.43265	1283.8403	12	0.23640937
SP13036	578.0667	0.0	376.8557	340.76376	8915.725	9.04e-42	35.66809	310.61615	2679.386	1.233e-42	8.353973	748.0353	6.772045	1361.4908	3291.4238	372.51974	324.9976	46.965706	950.75995	7.065e-42	2059.7312	37.486717	4.89e-42	4.322e-42	61.305332	494.3718	2643.9788	2.2765e-41	8915.725	5	0.34765568
SP7421	387.52817	0.0	55.181435	256.64438	250.82741	42.142056	398.99326	1.0693e-41	2112.0593	5.757e-42	3.027e-42	3552.178	61.444584	1135.6224	610.3484	1.2638e-41	506.05554	2.786e-42	743.23944	425.15573	1982.081	76.97009	107.65168	17.477976	79.73733	206.55083	1.995e-42	335.09564	3552.178	12	0.26622063
SP4875	396.39764	0.0	17.169813	57.41335	310.7273	59.36814	52.693542	7.547e-42	1445.321	24.103731	50.59663	2078.6602	18.312096	102.89951	14.288595	7.02261e-09	51.920204	5.174e-42	279.50177	2.560364e-11	2709.4763	33.618217	5.87e-42	2.4e-42	6.150044e-32	103.433044	23.292583	364.34433	2709.4763	21	0.33068454
SP8795	53.59972	0.0	17.076696	108.88155	52.36724	74.30289	112.13858	156.35689	1330.3267	2.9994725e-25	16.958866	904.53534	26.343765	449.95078	150.54861	6.2809315e-12	529.7857	5.174e-42	833.74115	258.79657	388.05457	21.822638	0.66905904	21.91732	7.4380527	227.48666	1.995e-42	134.98459	1330.3267	9	0.22631977
SP4820	242.19612	0.0	54.67895	120.666756	155.74695	9.462201e-12	128.61127	3.082913e-37	1720.0149	40.666862	8.97805	2454.5425	33.03538	71.332596	25.549831	151.71725	133.95477	46.513382	425.5881	2.9223677e-20	1557.2605	30.12881	3.912e-42	4.801e-42	2.726e-42	6.438e-42	43.4493	107.411125	2454.5425	12	0.32501704
SP4593	10.286483	0.0	20.046377	24.43981	11.370189	70.343575	51.906967	37.714653	414.25375	14.264367	8.65e-43	225.08873	1.4081453	40.26503	209.50739	5.688e-42	68.50429	28.155302	488.79663	249.76413	49.891922	2.668e-42	11.69241	32.817886	3.7072692	74.191895	3.991e-42	42.550846	488.79663	19	0.22411911
SP8085	1.7505e-41	0.0	17.711994	26.134026	61.5977	5.674849	24.538137	14.513481	539.09406	16.396235	3.46e-42	508.86395	7.782981	402.9747	351.10706	1.0742e-41	280.25052	8.573961	585.14636	237.09529	405.7014	13.587649	2.934e-42	17.75733	96.69024	430.8605	5.097127	126.73553	585.14636	19	0.13985719
SP11235	189.03328	0.0	38.6479	61.317265	30.398577	68.56762	111.595215	103.67129	631.54834	2.878e-42	30.20213	648.8364	1.013e-42	195.73817	190.87958	118.379	340.88477	44.019142	514.35736	155.0968	164.67642	28.92039	1.2392349e-14	46.97167	127.87366	306.85626	6.425713e-22	93.682304	648.8364	12	0.15294977
SP6730	87.726555	0.0	22.064991	102.067116	18.79793	63.389084	51.932327	73.65845	920.47107	21.638697	3.027e-42	177.5354	13.136032	169.31297	269.58667	69.70188	425.2644	69.093605	995.4	256.14487	165.53787	56.21177	86.50829	11.5382	61.5275	266.08127	6.0725993e-30	75.11555	995.4	19	0.2197622
SP10635	62.49192	0.0	1.28e-42	31.699476	15.355522	60.03182	48.174587	21.034563	433.16345	11.04999	12.936004	107.213715	1.68e-43	40.00289	112.952896	9.478e-42	184.05539	25.172487	426.7278	209.64526	31.074007	17.487303	1.3555128e-16	4.801e-42	6.787847	35.40951	11.105369	128.95154	433.16345	9	0.21311611
SP5381	43.888557	0.0	8.53e-43	2.2952e-41	20.504982	65.83	31.506544	31.35657	133.48706	4.977281	9.838229	73.37047	1.68e-43	15.84304	37.246895	3.792e-42	124.20857	34.761898	322.37585	83.037025	3.5739e-41	2.6752567	1.467e-42	7.434575	19.349182	34.201622	13.217244	124.15292	322.37585	19	0.26140058
SP10084	33.734924	5.7e-44	2.985e-42	18.93607	113.187096	0.16839854	64.562035	231.35747	1149.7126	0.7543775	3.46e-42	1256.0076	11.110843	267.1137	257.4092	4.1739335	478.81332	8.754e-42	727.1882	538.3096	3255.415	52.924747	167.91806	9.603e-42	10.453828	284.6434	2.793e-42	146.18874	3255.415	21	0.3589179
SP9251	165.7507	0.0	33.437923	39.634182	48.90621	6.027e-42	110.58132	55.902256	770.20447	21.989317	1.729e-42	1752.1492	7.4298	265.22266	167.07855	1.5449619e-09	38.651436	8.356e-42	455.9151	152.70457	971.568	12.749762	36.992687	64.29141	52.23586	47.991352	13.027355	47.431316	1752.1492	12	0.32861966
SP3016	251.74757	0.0	38.628994	156.87054	122.27561	14.707589	106.63479	71.483345	1670.3466	2.878e-42	70.764015	2504.2317	68.482704	640.92914	230.32185	63.6109	418.7708	1.2734e-41	557.6422	162.19214	1249.4271	6.376543e-37	20.657719	6.8181585e-09	68.79251	6.999449	1.5410123e-32	58.05246	2504.2317	12	0.29277033
SP11045	7.78e-42	0.0	3.4493933	8.36222	14.6014	37.596565	11.525593	16.927835	285.3133	4.522e-42	12.96314	165.76326	3.389219	1245.7844	1364.5043	47.001606	136.16783	17.848818	240.1187	125.08911	123.4222	6.002e-42	3.423e-42	6.879552	4.519032e-19	37.205914	7.019969e-09	59.990654	1364.5043	15	0.34423238
SP2826	55.073532	0.0	19.52736	28.701025	39.097435	5.158082	95.98197	43.513817	551.76227	17.912191	1.8161e-41	697.7632	15.712339	169.09752	133.00415	1.1095454e-10	206.56815	7.56e-42	460.7839	100.63533	389.55246	19.944286	32.3506	2.15097e-40	6.3932834	96.428665	6.384e-42	8.67329	697.7632	12	0.21848558
SP11171	188.8984	0.0	21.452162	62.813644	85.29778	49.621353	147.41968	3.4595e-41	789.05743	26.186035	7.4391925e-19	1670.5623	27.047667	73.95173	39.773045	70.318306	4.3705e-41	4.378e-42	451.12442	66.16851	1883.8021	33.428463	4.89e-42	3.36e-42	14.209663	47.898586	41.790054	186.96455	1883.8021	21	0.3151338
SP5784	95.14828	0.0	155.51349	41.112705	1955.4789	8.039943	101.28036	161.6615	1418.0936	2.056e-42	27.860481	1197.6998	17.361292	356.5388	448.87292	16.81474	203.42923	2.786e-42	548.5791	285.91086	1804.9229	5.335e-42	5.381e-42	1.2530679e-17	6.543e-42	230.39478	78.77624	134.45474	1955.4789	5	0.21053948
SP8564	80.756325	0.0	8.53e-43	94.708954	29.248114	6.5410595	77.33899	76.206764	975.7386	20.486633	41.217518	766.2173	19.729172	211.35956	433.25458	64.270775	412.76382	1.3928e-41	1015.5566	245.13913	174.23116	24.412453	7.826e-42	65.04977	70.401054	255.53912	5.2089424	272.74982	1015.5566	19	0.18674752
SP5844	65.99507	0.0	5.684553	112.734215	55.579666	17.826368	28.544577	8.65256	1045.1305	17.481438	1.729e-42	478.03375	18.431063	139.32921	107.86625	6.32e-42	356.6752	3.184e-42	1653.421	73.7895	35.291977	31.467575	7.359119e-13	4.322e-42	64.08488	49.648075	1.596e-42	115.83333	1653.421	19	0.36894357
SP6519	2.4195208e-14	0.0	5.33518	24.578423	18.430069	66.60182	29.276539	2.516e-41	604.92084	9.67186	24.933647	260.86963	13.369494	43.69683	74.822464	1.5798e-41	102.97681	30.675371	560.6348	170.20645	92.978325	10.530333	2.934e-42	50.990353	3.27e-42	69.691895	24.768995	23.966122	604.92084	9	0.26142615
SP6766	22.64179	0.0	4.26e-43	1.6506131	29.480577	38.383305	59.001163	43.116882	586.196	4.111e-42	8.65e-43	210.77559	0.119935885	19.414082	39.939472	5.056e-42	150.82237	26.645208	331.57816	248.75948	8.3987e-41	2.668e-42	5.87e-42	31.81335	1.9514943	38.12762	1.596e-42	71.92449	586.196	9	0.30025277
SP5448	207.22134	0.0	2.985e-42	34.57394	67.142876	4.222174e-31	2.0155e-41	20.539879	1289.0033	4.111e-42	1.298e-42	820.9799	9.086458e-19	1346.9182	1062.429	44.92043	374.53525	8.754e-42	789.1221	257.61563	263.12656	4.408917	5.381e-42	64.56605	42.065952	80.86812	1.484991e-05	37.6102	1346.9182	14	0.19785371
SP12049	619.48334	0.0	5.112102	136.25539	251.32076	73.30319	75.32675	77.09947	2840.4763	18.50232	62.006557	4603.875	12.609596	445.67548	209.73962	95.348305	294.13742	75.019775	743.32404	4.8784193e-05	4693.315	325.4724	13.938701	52.242798	29.326948	197.21053	23.58917	454.88586	4693.315	21	0.28567958
SP2714	378.2255	0.0	16.81677	56.979015	182.8845	4.018e-42	205.7445	3.6790473	1583.9025	38.868233	29.655773	3579.2551	8.502233	2250.0557	598.89343	3.35324e-25	292.04916	2.388e-42	460.71567	1.2952e-41	2127.2583	45.713787	15.558581	207.52742	1.036e-41	172.26854	3.592e-42	4.6669473e-09	3579.2551	12	0.2920755
SP2801	3.112e-41	0.0	25.88761	115.838524	59.66932	60.07459	68.46047	101.85518	711.7046	6.5136277e-31	44.07368	298.69955	8.57256	81.88873	361.89072	8.675939	505.0228	19.095095	599.88574	504.2887	48.620335	9.337e-42	1.956e-42	40.964	89.34479	303.86172	3.592e-42	202.1852	711.7046	9	0.16704485
SP8891	1.0132424e-35	0.0	17.803684	14.174484	156.62845	97.10806	1.1517e-41	1.1322e-41	1086.2859	42.986343	11.911198	1897.3256	1.68e-43	751.89795	1205.5421	67.067474	258.9917	29.356989	350.2177	119.87958	1610.3477	1.6006e-41	33.8018	4.801e-42	8.178e-42	182.09682	4.39e-42	120.32741	1897.3256	12	0.23558283
SP9481	55.45563	0.0	7.037426	58.153393	21.554987	51.004543	49.162594	78.58911	392.64243	1.0689e-41	24.73814	162.86339	13.927894	28.905088	26.775072	1.7062e-41	90.394554	1.99e-42	523.3255	168.44112	51.06507	3.335e-42	3.423e-42	10.735596	5.878357e-38	55.11151	5.587e-42	178.64217	523.3255	19	0.25546452
SP5808	222.97084	0.0	43.493126	42.407757	246.82048	136.1419	1.2238e-41	68.33978	1918.2922	8.633e-42	16.23405	3287.8162	6.75e-43	333.93564	425.3812	165.70212	478.1286	71.6767	606.3508	265.14908	2576.3682	93.0916	85.85903	99.86262	37.187508	267.29895	7.133169e-26	286.42212	3287.8162	12	0.27922168
SP6429	648.34106	0.0	34.70614	146.74612	237.63188	2.0821317e-29	274.8267	6.92e-42	1197.9512	2.056e-42	2.162e-42	3191.1104	48.3634	282.21445	52.822906	119.47337	51.950676	5.968e-42	515.1231	0.8441417	1587.09	22.961866	144.43317	2.4e-42	33.39406	55.359306	71.06944	50.163574	3191.1104	12	0.36400864
SP5017	50.71398	0.0	11.2676525	50.202606	62.19484	0.47395664	3.12947e-14	57.613293	840.49927	8.035843e-05	1.729e-42	457.1106	21.639479	85.78206	105.94676	126.34321	491.7901	3.3801223e-32	643.02325	231.55518	3.991163e-18	13.563011	2.0407105e-09	18.315374	39.170834	149.34885	19.92512	115.39487	840.49927	9	0.23400018
SP8229	119.47403	0.0	28.554213	98.45055	51.93903	14.867015	97.410965	50.898	641.07654	2.878e-42	23.182213	365.39578	10.446982	206.43893	173.7749	3.1468725e-27	189.3353	2.786e-42	790.3817	176.1825	164.56825	7.1217217	5.87e-42	17.614075	42.643433	153.3062	22.912817	131.23817	790.3817	19	0.220949
SP8157	54.699093	0.0	19.200285	41.8965	55.976067	12.038202	75.612175	6.92e-42	647.8783	3.289e-42	7.4573197	936.73193	5.392731	386.40717	116.24374	5.688e-42	148.49747	9.103391	542.94336	83.66235	381.72708	4.893469e-10	21.988049	21.00959	99.68329	84.450035	23.93135	63.35516	936.73193	12	0.24394792
SP5279	18.332973	0.0	6.5195622	33.00359	117.97612	28.406567	23.392057	0.5638689	887.1884	53.012764	2.594e-42	741.4329	13.232899	980.53015	1636.5431	100.336266	623.53064	2.388e-42	1031.5182	513.1366	778.1894	52.741287	46.375683	4.801e-42	4.907e-42	446.3368	41.343903	203.47002	1636.5431	15	0.19535886
SP8660	292.82318	0.0	5.97e-42	1.3532944e-22	153.32184	99.117676	155.56621	84.92699	1628.496	3.701e-42	74.30178	2821.429	76.532814	468.25842	128.93825	1.2006e-41	119.835396	26.742071	452.38864	1.1775e-41	1689.5961	3.5346e-41	23.470945	38.21112	86.30458	101.35311	2.1377597	146.56177	2821.429	12	0.32541254
SP11878	255.23378	0.0	60.531364	92.21829	186.73997	16.055712	247.33629	97.803795	1422.2909	48.136913	1.298e-42	2321.6655	154.0841	1779.8472	815.06085	7.584e-42	280.53738	3.98e-42	1074.101	233.60437	715.29407	21.976484	1.125e-41	8.642e-42	1.635e-42	4.0604472e-13	0.034399573	64.70562	2321.6655	12	0.23481387
SP9433	141.83788	0.0	2.8062382	36.78857	39.169586	25.662085	109.89308	16.313684	500.76123	2.878e-42	27.768345	394.51797	3.38e-43	7280.859	4348.193	53.400616	109.87208	0.19306403	730.2204	114.701675	200.62778	2.6401467	47.009876	3.184173e-16	39.12073	22.84198	1.596e-42	1.576e-41	7280.859	14	0.51110965
SP2881	103.14424	0.0	13.933452	9.556113	208.60838	1.4811356e-12	87.87645	47.134087	1795.0082	4.934e-42	7.783e-42	2133.4045	60.949013	201.77585	219.77411	119.01863	495.33145	0.087620355	601.87445	298.71854	2276.4622	33.59364	1.956e-42	7.265861e-18	49.222404	325.25574	5.986e-42	214.66605	2276.4622	21	0.24490213
SP7378	42.947807	5.7e-44	4.264e-42	37.517418	37.784523	6.4106045	1.0797e-41	66.025894	497.9585	26.084002	20.177935	399.86023	3.38e-43	164.96555	169.26927	3.81489e-19	168.69193	1.99e-42	460.61588	109.37731	225.25465	2.668e-42	3.423e-42	80.26739	178.28326	331.97137	15.665406	75.55006	497.9585	9	0.15987474
SP9816	134.45636	0.0	43.8122	43.721214	65.626465	0.009434068	140.44824	36.565388	1119.2614	29.794825	29.2227	2244.015	96.50551	604.78107	213.2672	69.3694	115.84339	5.968e-42	371.16373	94.879715	1603.9967	15.433417	7.4536934	65.038055	14.338354	63.53618	13.121306	132.71715	2244.015	12	0.30454665
SP4265	84.07804	0.0	4.57946	23.24764	82.07388	39.541885	66.68189	6.1045313	671.76337	32.25379	1.729e-42	1235.6074	5.06e-43	192.2782	89.389366	1.9744571e-17	1.5783e-41	42.796814	527.0494	2.4727e-41	1031.476	10.862033	2.445e-42	5.762e-42	33.26825	124.223114	6.972579e-18	135.18652	1235.6074	12	0.27876326
SP2793	332.16504	0.0	3.0545096	225.62006	346.9441	55.36738	185.01506	1.4467e-41	2802.3337	2.0152028e-21	5.62e-42	4517.208	97.260796	444.97583	72.00011	170.26402	199.15013	7.56e-42	447.33615	1.1430447e-27	3991.1626	8.385554	8.410134e-25	2.881e-42	172.62947	471.6654	4.39e-42	200.10356	4517.208	12	0.30640426
SP6825	162.72267	0.0	50.931263	247.54593	213.80147	0.0016605619	99.57898	195.4399	1179.6843	57.18318	99.32003	1147.1221	1.76614e-40	2619.6895	3040.4739	269.31296	1279.6641	1.99e-42	1676.0535	507.26474	843.0049	149.48772	68.13027	52.609444	3.27e-42	830.6599	1.0827635e-15	204.1072	3040.4739	15	0.20278227
SP4523	5.5434e-41	0.0	17.468988	45.736855	70.87497	32.623226	58.59345	60.85743	869.7298	4.1346958e-13	11.74997	658.5196	15.878069	190.56023	169.99687	1.8326e-41	262.34924	9.55e-42	491.7758	210.72789	291.0016	7.24787	2.7205606	7.682e-42	1.363e-41	213.3841	17.223608	183.45601	869.7298	9	0.22401421
SP9930	401.39963	0.0	11.938696	32.934563	219.18852	1.384073e-31	2.0290006e-31	1.887e-41	1719.5927	30.705402	48.984825	2606.1106	20.09415	5067.8203	3004.0984	7.695026e-39	3.275151e-27	5.968e-42	278.95563	1.4129e-41	1832.0483	76.79177	17.203762	105.67075	16.660208	202.50414	15.395885	68.052414	5067.8203	14	0.321233
SP5820	3.6277065	0.0	10.28364	28.56917	42.668404	64.32897	31.465263	82.08348	859.8374	5.757e-42	1.298e-42	511.5907	9.8676	259.4875	370.33435	26.845867	214.78256	19.095331	1124.7383	278.6276	315.97626	1.6673e-41	8.1282524e-23	6.241e-42	55.282207	164.94473	4.39e-42	37.69933	1124.7383	19	0.24926957
SP10470	443.56638	0.0	13.397072	62.95983	258.2237	1.2059073	188.46613	3.711e-41	1555.8445	2.056e-42	48.157043	3871.3213	26.986597	578.8937	62.62319	51.912037	3.070378e-05	3.98e-42	385.96057	146.29436	2881.3298	43.470013	95.26381	2.4e-42	62.11399	208.71681	20.515255	94.65528	3871.3213	12	0.3487087
SP9648	642.92596	0.0	22.285818	133.16371	182.99644	6.204006e-24	260.36765	54.679157	1600.7141	48.456287	2.5079e-41	3433.1096	38.620403	147.40639	133.94263	377.31342	0.08202581	4.776e-42	645.61786	427.069	2901.3643	201.29219	105.61811	1.44e-42	158.57663	127.72189	65.64772	97.12368	3433.1096	12	0.29079127
SP4535	4.863e-42	0.0	9.039919	1.5037e-41	8.920546	76.03213	58.34691	49.229256	356.72195	3.2418222	1.298e-42	119.264854	5.2421947	24.236656	90.59532	1.0863177e-19	63.965065	19.79988	653.37665	187.85048	146.24411	2.442335e-11	1.2288108	23.11379	2.3989e-41	50.906075	10.202922	78.78767	653.37665	19	0.32085726
SP11808	102.97351	5.7e-44	4.88682	88.365555	42.275436	58.46146	1.6556e-41	65.10299	393.8194	38.390602	2.162e-42	382.0185	6.32347	126.193596	176.82166	132.68095	318.34177	65.976364	938.4689	127.71291	145.29742	18.966166	3.912e-42	2.4e-42	32.0839	154.8475	6.1797293e-23	217.0673	938.4689	19	0.25802842
SP96163	373.08542	0.0	65.99288	182.50095	166.7546	8.035e-42	242.40633	1.5725e-41	1256.722	32.12692	2.594e-42	3137.142	10.213185	1567.3524	713.68823	1.5166e-41	68.309105	7.958e-42	421.89066	7.131713e-16	1326.0802	100.53509	134.24329	8.642e-42	8.178e-42	187.47072	9.179e-42	73.26678	3137.142	12	0.31184992
SP11948	146.32587	0.0	3.412e-42	3.0200246e-26	104.77308	37.54068	97.8288	11.339645	1424.8157	4.111e-42	6.918e-42	2785.7761	52.782604	452.86768	185.24896	5.423228e-07	4.9776e-41	13.094994	508.74155	98.20656	2062.8105	1.3815288e-15	24.165867	33.05051	7.147284	145.58311	6.384e-42	239.50009	2785.7761	12	0.33039707
SP4557	79.23987	5.7e-44	15.350149	42.287918	47.431454	8.401379	61.71342	15.620289	588.37964	1.645e-42	4.684038	616.79144	2.1976816e-15	162.91487	288.72064	27.774431	269.28308	1.592e-42	553.6798	330.7164	256.59903	1.1338e-41	3.6375885	49.83128	261.3501	634.4978	6.4264846	235.85313	634.4978	26	0.13910812
SP96147	58.865673	0.0	14.35704	93.19091	28.100576	25.382732	105.856834	97.485085	639.0059	9.1649745e-37	3.0665874	341.60397	11.298366	80.321075	122.24363	84.55931	176.72723	23.401695	638.85785	222.60213	195.84685	21.494534	44.600372	43.19776	64.78635	151.9423	2.793e-42	147.33672	639.0059	9	0.18596664
SP10150	123.510345	0.0	1.705e-42	27.544836	46.71617	33.984447	81.58144	80.41911	418.11484	6.198796e-05	36.39622	238.19409	1.68e-43	2799.8093	2171.799	101.72669	368.30048	12.117845	799.3258	135.1339	31.96348	35.143845	23.129025	2.4e-42	5.22498	127.34771	4.39e-42	130.58545	2799.8093	14	0.35766286
SP4472	55.923164	0.0	37.186844	2.55643e-40	124.59097	28.57582	1.7995e-41	61.899815	1580.572	3.289e-42	6.909011e-37	2011.6464	7.158561	511.1365	207.51178	15.354668	202.78574	1.7509e-41	330.0456	162.58826	861.63116	10.247181	5.87e-42	114.04556	12.935236	318.52167	7.6772842	184.61678	2011.6464	12	0.2938147
SP6813	83.26611	0.0	30.864475	33.399277	266.96118	58.03084	71.03643	7.55862e-39	721.8198	1.0114067e-13	1.298e-42	587.80524	7.0500793	3261.118	4597.8335	1.8326e-41	188.00336	39.67154	657.72565	423.09744	337.45172	41.81591	26.109118	33.983047	3.817e-42	285.63977	26.20744	143.70128	4597.8335	15	0.38564053
SP96511	234.29143	0.0	21.41257	165.63356	350.11484	25.395523	83.79537	1.3351872e-07	3001.5913	22.569046	9.071887e-23	5081.464	39.329594	1328.0999	354.8671	1.301415e-31	74.21051	12.42766	611.42566	1.5308e-41	2898.7898	27.773336	60.828495	2.4e-42	0.00061963487	164.79616	3.192e-42	182.15874	5081.464	12	0.3447169
SP5636	19.292786	0.0	0.4203443	4.749e-42	65.00167	0.0067447857	0.000112683636	36.419285	690.01337	4.522e-42	23.450071	440.31277	5.047999	107.2927	92.26808	23.069504	260.80927	16.273285	516.1016	107.819016	373.84357	1.734e-41	7.926284e-09	35.25196	81.3389	175.20811	10.333341	89.60387	690.01337	9	0.21772629
SP5559	762.70465	1.14e-43	110.15641	560.1863	235.76741	2.4521642e-06	21.263287	467.217	2609.804	2.056e-42	1.298e-42	534.8923	4.4900784	7866.575	5270.8394	1.011e-41	542.49994	8.8339e-41	584.65076	82.32905	1225.9277	7.336e-42	299.03137	8.756701e-24	54.489376	243.39098	5.188e-42	1.4009e-41	7866.575	14	0.36629245
SP5473	164.97319	0.0	4.264e-42	87.96531	288.07175	0.0010947224	108.01363	45.79128	1524.6273	2.056e-42	2.162e-42	1211.418	60.09851	600.0479	295.52737	8.5651977e-16	262.02362	3.3745804e-05	774.83295	198.70117	289.32333	18.591135	12.713643	22.795538	10.126894	107.21789	46.242146	99.72971	1524.6273	9	0.24476932
SP8394	89.70722	0.0	5.1082582	11.781658	106.598495	86.58248	55.28407	11.354972	729.8365	27.56713	3.5303588	351.57803	18.698809	394.35406	817.995	62.36883	235.59608	3.1961323e-19	889.443	206.72638	127.74312	12.018516	2.4049244	97.726524	6.3516927	33.862686	1.995e-42	57.657864	889.443	19	0.20024034
SP6115	74.72386	0.0	12.306513	24.031216	20.443676	1.2915852e-08	23.023829	24.080204	459.32898	1.645e-42	7.9609623	385.88788	41.0533	139.95348	78.623314	34.545822	130.73677	1.99e-42	396.94824	104.48961	185.83636	5.335e-42	7.826e-42	11.392208	7.633e-42	34.824448	21.341547	123.00998	459.32898	9	0.19675335
SP7291	24.840933	5.7e-44	11.04909	28.818775	20.988108	70.66402	37.456112	49.88441	490.93283	4.501414	4.756e-42	288.00085	3.7883823	25.074024	110.07077	89.07459	190.42883	1.99e-42	513.2774	193.36754	210.06639	2.001e-42	1.956e-42	29.904902	48.53406	253.3182	1.7157861	98.10629	513.2774	19	0.183716
SP2997	15.770387	5.7e-44	17.314154	48.49853	509.49106	35.245876	49.451794	1.8241e-41	584.6244	6.578e-42	0.0005653352	686.24347	36.424843	61.090702	100.94165	1.011e-41	80.56741	17.379581	514.39514	121.1603	484.33813	8.349403	3.912e-42	49.612297	5.0810018	80.28975	2.793e-42	138.92929	686.24347	12	0.18825948
SP8831	504.0246	0.0	65.53744	252.00687	709.2147	4.528325	63.517727	0.9371561	3113.7815	1.645e-42	2.136499e-15	6305.995	90.07973	1423.2295	625.6732	118.3742	122.9121	5.174e-42	445.75516	3.567384e-34	3374.6448	1.1338e-41	57.05964	71.597145	0.026752792	376.46704	34.200607	318.6513	6305.995	12	0.3488173
SP2731	7.539322	0.0	3.5645947	3.0440218	14.473338	6.1763865e-27	2.322902e-29	47.798946	442.9997	3.701e-42	3.891e-42	336.49893	0.00016099741	277.91116	475.31516	3.5442042e-16	217.15794	3.582e-42	358.58865	164.86206	118.92077	14.077996	9.275174e-38	52.951984	16.779303	150.88043	1.0582633e-17	82.9102	475.31516	15	0.1705917
SP6223	97.36123	0.0	7.0223327	60.712994	143.94351	68.51223	136.4994	9.435e-42	1245.206	33.294437	5.62e-42	2092.2356	14.885614	462.6556	272.80157	0.0012214495	97.74098	3.582e-42	517.945	170.59567	2507.763	105.08782	102.76017	6.722e-42	2.726e-42	68.25244	22.26894	110.39356	2507.763	21	0.3007653
SP7171	56.021667	0.0	1.322e-41	112.87118	66.12928	52.0685	44.7533	74.284195	734.02295	25.1492	2.162e-42	312.46844	5.1044025	141.85477	571.3334	5.056e-42	242.14595	5.174e-42	483.36035	205.36896	174.95906	22.128382	37.66088	50.951828	30.38308	161.17685	38.49049	194.43391	734.02295	9	0.19129524
SP10563	72.84097	0.0	11.062148	38.726482	26.647875	40.677795	73.40471	52.6786	628.9653	3.289e-42	15.129188	248.06421	3.8352659	457.6536	1605.7174	86.65845	240.58653	51.692844	795.17145	173.35634	142.03882	4.114338	19.570602	6.241e-42	39.313763	135.14859	7.982e-42	30.711298	1605.7174	15	0.32154438
SP8987	316.88242	0.0	66.435	42.864086	149.18307	8.560397e-21	82.97364	1.0119666e-23	1854.1901	2.056e-42	1.5155926e-24	3503.401	8.645166	1010.73773	536.0609	3.1758213e-20	106.14412	4.776e-42	546.5685	1.2952e-41	2058.9534	41.956806	6.359e-42	64.18895	9.07118e-35	237.28044	82.988235	173.03178	3503.401	12	0.3219302
SP5980	300.28925	0.0	26.065609	33.547726	195.67026	29.006624	110.83961	3.0192e-41	1558.6752	19.24607	8.5645435e-30	3464.9707	11.349606	745.36945	151.31625	156.57115	4.806992e-07	3.582e-42	504.54236	31.310192	2565.0515	0.58717656	53.643707	4.597474	4.14061	100.37265	8.174328	196.59059	3464.9707	12	0.3373242
SP12186	137.36084	0.0	8.102e-42	17.152454	45.177998	64.41508	36.24547	91.8926	630.80707	6.0613026e-31	2.162e-42	176.2038	0.38138857	3119.906	2931.9124	1.5765479e-34	269.35638	4.776e-42	944.2196	179.08945	88.52514	24.2427	4.0672097	9.599483e-33	8.120168e-28	628.90015	2.793e-42	185.28543	3119.906	14	0.32583392
SP10944	86.2972	0.0	25.179682	52.611042	81.52442	53.89227	173.80754	111.12923	1667.0369	21.452015	7.783e-42	1249.4293	8.44e-43	2747.1323	3561.8503	8.089789	486.6497	8.754e-42	1416.4443	337.63602	1097.8695	40.382298	7.826e-42	4.9103682e-23	2.18e-42	262.33405	0.021015784	106.59369	3561.8503	15	0.26214442
SP2766	277.1926	0.0	20.541645	63.008083	117.34576	1.3987174e-15	194.3852	2.4352528e-16	1483.5234	3.701e-42	41.5069	2284.9424	37.44978	266.0943	35.725876	64.33747	1.7351597e-15	19.22649	440.44165	2.2372e-41	2151.4548	1.6006e-41	72.16409	9.288133e-18	15.571284	140.78082	36.725887	32.59394	2284.9424	12	0.29312876
SP6673	176.43246	0.0	4.0638404	328.07803	433.69052	159.44067	156.38426	3.230879e-23	2683.977	71.76733	87.812706	3583.5168	8.466929	4283.4966	3782.964	1.3543638e-21	418.44327	125.72389	388.70868	346.36142	4962.812	121.36082	17.44887	3.841e-42	1.0905e-41	473.5534	5.9134684e-16	369.14163	4962.812	21	0.21592796
SP117698	20.731531	0.0	1.28e-42	18.782784	27.199615	131.45981	31.77245	2.515e-42	571.19653	9.862731	4.9622107	233.5831	6.75e-43	7.744e-42	73.43839	2.9488835e-23	143.41768	4.378e-42	409.52844	174.64421	82.53352	7.336e-42	5.87e-42	40.160965	1.169237	66.63199	3.991e-42	68.74585	571.19653	9	0.2707322
SP124201	50.30896	5.7e-44	8.53e-43	41.436245	23.5569	45.769592	7.271248	59.394268	481.9042	10.760792	6.597103	186.08719	5.06e-43	53.621586	83.74979	5.056e-42	114.61538	4.776e-42	258.55875	139.57466	112.296165	7.323438	6.848e-42	7.682e-42	25.09086	38.01069	1.596e-42	18.868715	481.9042	9	0.273065
SP2143	35.583546	5.7e-44	2.559e-42	9.407293	34.894245	54.936115	51.74934	21.59499	393.76065	8.43997	1.729e-42	258.17917	6.6682744	19.120462	120.50417	6.952e-42	52.481075	1.99e-42	357.02084	119.577835	332.5533	4.002e-42	3.6558492	30.05949	38.221783	77.278305	4.39e-42	102.792786	393.76065	9	0.1849962
SP124191	51.747044	0.0	2.559e-42	32.11532	25.129278	77.93601	13.624111	20.406506	663.4079	4.202519	6.918e-42	236.18515	7.835808	29.969133	96.77941	4.329603e-32	52.27236	8.754e-42	358.2997	158.24228	119.51435	7.336e-42	3.423e-42	28.961845	24.542494	41.13139	16.439003	50.743572	663.4079	9	0.31448805
SP117247	112.93272	0.0	1.247175e-14	45.87646	32.734673	128.84529	44.873707	84.35809	720.74146	2.4841573	8.65e-43	191.48535	4.200868	106.81597	104.98956	3.792e-42	220.44092	43.17166	564.64496	194.33447	108.121895	4.002e-42	8.833896	42.01456	49.248333	60.326683	0.80722284	23.708618	720.74146	9	0.2488755
SP117362	88.126686	0.0	10.450991	36.341217	23.924856	73.91781	39.73492	26.354576	180.69493	13.327857	1.298e-42	119.9779	3.1027577	59.00027	345.9228	43.16786	145.06499	54.69929	509.218	184.82487	26.235552	1.1338e-41	20.02101	92.870285	48.30049	170.38498	11.918542	104.60847	509.218	19	0.20936587
SP117470	170.4747	0.0	93.24729	144.86606	171.6137	77.4983	106.927635	45.88603	1698.8959	105.734695	112.61741	2808.4736	1.68e-43	456.9542	338.35464	9.644402e-18	297.79395	461.21506	501.63666	3.4147e-41	2247.177	16.637	53.674873	119.396645	12.241667	81.66919	13.618722	98.612144	2808.4736	12	0.27439317
SP117586	21.348759	0.0	8.53e-43	18.01174	19.323362	109.216835	23.895872	6.92e-42	296.8199	25.334654	12.645467	100.61953	9.460649	39.90234	159.41977	9.478e-42	33.83257	14.845295	287.85562	65.32673	63.791378	5.1819217e-05	2.445e-42	7.642955	27.944878	52.577496	27.14646	55.94578	296.8199	9	0.20151962
SP117709	74.08064	0.0	2.5440133	4.749e-42	2.901207	42.2923	110.27738	15.378961	386.65494	5.218545	3.4648983	86.719925	8.44e-43	42.23359	185.07256	23.778748	101.42865	19.34358	363.39462	137.45825	0.029361174	3.335e-42	3.423e-42	1.0082e-41	18.75166	62.356033	9.225952	106.35875	386.65494	9	0.21493189
SP2157	51.1261	0.0	2.6172924	14.92928	5.0692067	15.781342	64.34434	7.547e-42	311.40002	1.3059302e-13	1.298e-42	91.00886	3.9157786	199.03676	166.64482	3.16e-42	84.60891	33.1999	332.8267	103.96222	73.83844	2.0267968e-35	3.7217164	30.192957	14.203697	28.338411	41.066555	93.48649	332.8267	19	0.1885362
SP3368	16.397835	0.0	8.65121	58.36376	66.2684	5.1608853	52.717773	58.558887	421.27832	1.645e-42	1.729e-42	360.17484	41.269375	43.11084	57.110435	71.59939	224.5755	30.244831	542.3464	197.93971	388.82605	4.668e-42	2.3009226	1.44e-42	46.064487	123.2827	0.026242783	177.54834	542.3464	19	0.18115549
SP5666	10.296943	0.0	1.28e-42	0.010906266	30.025202	87.76379	57.174168	3.145e-42	651.3132	4.787803	4.7963364e-28	228.9784	3.38e-43	1473.6915	988.0729	1.0755986e-17	275.19168	52.88157	615.41895	176.59344	38.52387	8.67e-42	0.34668276	24.013853	45.390957	232.7273	13.437875	57.047558	1473.6915	14	0.29103127
SP2781	42.588043	0.0	0.4066951	60.444016	18.58826	75.22854	57.614166	11.567685	593.2817	4.111e-42	8.65e-43	238.24971	6.75e-43	80.14025	407.94263	6.32e-42	289.16608	5.1806805e-22	950.2605	132.58917	82.38522	28.971039	22.272217	8.163e-42	18.264368	82.36313	3.592e-42	103.27536	950.2605	19	0.28834233
SP8532	115.42066	0.0	2.985e-42	6.331e-42	25.076904	34.46237	62.372807	3.4681494	647.9884	3.701e-42	25.606243	569.1239	5.06e-43	9207.434	4464.806	8.846e-42	26.15875	2.1400741e-07	433.98315	5.45168e-40	348.06433	40.857277	9.893679	6.722e-42	0.04257443	227.41565	0.0038872564	14.906517	9207.434	14	0.5663643
SP7456	4.863e-42	0.0	7.6769796e-34	12.657564	48.49901	68.836586	40.063816	61.307766	616.63513	1.233e-42	2.0090576e-19	26.834984	5.267053	46.762974	126.31013	38.024887	207.32863	8.754e-42	527.6713	218.24437	74.33822	1.2458137e-20	4.401e-42	24.126137	101.73549	269.07394	4.099503	113.0912	616.63513	9	0.234381
SP24708	175.85701	0.0	19.69301	105.30126	51.96084	6.529e-42	155.6983	100.24356	856.8991	55.754543	14.051644	402.02823	10.167006	44.89983	44.225174	8.846e-42	1.5783e-41	111.02618	3315.4514	511.19742	1581.2245	31.705984	14.214328	9.861054e-07	15.10282	49.21222	2.793e-42	40.553722	3315.4514	19	0.4302167
SP24301	188.78432	0.0	11.225661	100.56667	61.838676	7.305838	268.6113	74.58387	1149.1469	33.202286	63.81222	554.03827	1.68e-43	115.27194	1.6982e-41	30.397932	24.74228	44.226017	3116.406	80.28413	1146.9653	55.827305	9.306209	3.841e-42	3.5819113	54.646477	9.608997	64.87945	3116.406	19	0.42871022
SP27201	231.52211	0.0	29.548267	42.871094	38.16525	46.029358	123.36367	97.151146	812.505	1.9726658e-06	39.858555	407.94205	1.1064185	22.917408	4.853e-42	37.113304	35.423477	80.06367	3324.4714	17.282602	1169.0989	1.087392e-30	50.55122	17.483837	12.664206	102.5452	2.395e-42	2.7225582e-21	3324.4714	19	0.49326858
SP28791	322.75916	0.0	1.28e-42	32.361603	4.9641094	31.373457	174.68205	30.41226	675.08527	1.0063888e-25	1.729e-42	249.23305	1.9689794	39.913033	62.873894	7.9259856e-11	58.266857	73.28418	740.792	138.16988	525.99634	7.023968	1.7796636	6.722e-42	25.284647	31.69294	12.814704	7.005e-42	740.792	19	0.22858787
SP23739	244.08826	0.0	23.219221	113.377426	54.477966	5.022e-42	150.36751	52.790348	1244.6354	9.671813e-09	5.62e-42	565.8996	8.44e-43	104.39349	195.28996	3.792e-42	2.6709e-41	197.49898	2036.1056	713.8588	877.86053	1.8674e-41	4.401e-42	75.463425	0.0010871426	1.073e-41	0.06893522	4.7311177e-10	2036.1056	19	0.30620912
SP24702	347.33783	0.0	22.508965	133.3354	66.012146	79.1624	395.44635	41.272896	1617.1669	2.466e-42	9.502018	699.6443	1.68e-43	145.1448	5.926743e-39	4.6343213e-10	1.9425e-41	106.840675	2179.3477	136.22874	1846.4431	58.339157	1.467e-42	1.5561352e-38	35.783577	20.243862	6.784e-42	6.61901e-11	2179.3477	19	0.27448532
SP25332	32.575928	0.0	3.838e-42	7.915e-42	15.021664	40.733063	74.90977	42.915573	387.1227	3.580254	13.268007	97.211845	0.0	21.09226	20.88845	1.2638e-41	52.004177	47.08307	608.0589	127.72186	70.872375	3.468e-41	1.467e-42	6.241e-42	25.439909	56.774467	5.00754	7.005e-42	608.0589	19	0.34900147
SP28335	301.91006	0.0	40.740036	205.12039	46.954605	41.80816	191.03683	106.84042	1288.1221	64.05205	74.46179	483.8746	5.600617	52.318638	125.88597	1.0742e-41	2.6573343e-16	230.93402	2468.8643	427.97467	1634.1254	38.40896	8.947413	72.80547	46.444546	32.302025	1.995e-42	94.88329	2468.8643	19	0.3053856
SP26709	117.510605	0.0	13.942591	39.476433	25.751966	32.74338	151.97705	75.514565	937.9999	18.486752	3.891e-42	277.94727	2.875497	24.543465	40.048035	47.447075	86.429985	50.52057	1397.967	193.25423	718.56055	1.9785478e-34	4.963089	64.295074	6.543e-42	50.3951	3.991e-42	39.620026	1397.967	19	0.31683627
SP25350	130.37811	0.0	1.552062	76.944336	46.733456	23.398327	221.34955	116.89113	859.4432	94.41116	32.405834	455.289	0.30791357	33.815426	35.511612	90.14774	1.1552654e-32	57.37593	3019.8757	147.77612	1342.7578	42.362167	41.756344	6.5929265	30.349922	9.014528e-26	28.492794	2.8019e-41	3019.8757	19	0.43539667
SP25380	356.26242	0.0	69.19665	118.180084	54.387	5.022e-42	204.0263	74.88918	1181.2871	4.6834025e-21	49.06072	770.29834	3.38e-43	214.0708	1.0918e-41	2.2154989e-17	130.32613	3.442251	3113.4885	1.0597e-41	1670.6316	49.643814	66.79925	7.201e-42	9.6727515e-18	2.4677e-41	24.863256	26.632303	3113.4885	19	0.3807391
SP24565	175.34691	0.0	19.816898	54.25365	11.65615	14.098376	204.32663	129.21213	777.9522	32.678024	33.254486	318.9648	3.7736175	41.58141	4.853e-42	4.926225	9.712e-42	25.169378	2410.8203	158.0254	998.89453	38.140934	23.216122	3.36e-42	8.729128e-38	0.85393476	12.322506	12.840384	2410.8203	19	0.43816167
SP25833	201.71759	0.0	4.8473563	125.05336	47.295425	36.892033	196.24994	82.44552	1033.5005	48.39716	17.293514	762.0678	0.02211771	81.443405	40.213615	100.126114	1.9425e-41	94.70776	1676.2383	140.24635	2027.7281	23.257803	1.956e-42	44.79472	4.1274157	64.36979	2.793e-42	75.34278	2027.7281	21	0.29266995
SP25905	203.98373	0.0	8.077725	6.530278	63.43191	1.6872e-24	120.65433	11.784607	878.6666	64.50847	59.41937	676.1674	5.06e-43	44.663967	7.278e-42	55.085587	1.01978e-40	13.724327	1838.5127	214.59421	1537.2345	33.940414	27.158867	5.1061186e-09	1.6039792	94.86775	3.192e-42	105.59027	1838.5127	19	0.3033749
SP26439	636.7117	0.0	41.702435	7.123e-42	24.310865	9.384323	263.4716	17.802605	1318.1559	24.545065	2.162e-42	622.2998	1.68e-43	57.473034	3.639e-42	207.0566	47.48871	29.22645	930.2865	97.45803	442.03934	16.952646	6.848e-42	14.587283	32.110767	37.361336	37.91971	4.2028e-41	1318.1559	9	0.26855397
SP24236	348.97308	5.7e-44	5.544e-42	116.37755	78.218925	3.516e-42	265.23422	135.67903	1332.5201	1.645e-42	62.277725	989.5006	5.06e-43	35.299023	4.853e-42	0.0016518999	7.4056e-41	2.786e-42	3543.871	7.065e-42	3809.8223	65.85414	28.88248	5.281e-42	2.726e-42	125.47573	6.3931513	5.6037e-41	3809.8223	21	0.34810758
SP23925	1684.003	0.0	8.53e-43	204.13626	87.37194	104.59514	486.45334	54.729263	1311.1382	2.466e-42	1.6253017e-34	923.6601	1.68e-43	325.79236	44.34203	577.34283	464.1025	181.53508	1054.7616	2.356e-42	486.84225	0.10247992	46.130516	2.4e-42	76.347115	2.258525e-39	59.248867	24.174183	1684.003	1	0.20544612
SP24815	222.56749	5.7e-44	1.705e-42	96.23123	37.86474	4.519e-42	209.78598	87.52964	2017.6891	51.016403	59.996204	868.73987	5.06e-43	143.40866	199.0402	48.501724	5.2203e-41	48.15762	3676.9666	6.744531e-05	3284.7825	9.963373	9.293e-42	65.84896	1.635e-42	6.9062114	5.188e-42	12.473991	3676.9666	19	0.32984766
SP27957	310.42447	0.0	49.219086	52.297237	78.3591	9.04e-42	279.60727	153.04834	709.2317	2.878e-42	57.646988	648.22327	1.68e-43	127.54093	1.4068293e-13	75.86696	8.499e-42	20.155096	3887.8708	1.0597e-41	1750.2351	92.75154	79.80042	24.754143	2.18e-42	74.040085	1.596e-42	1.7535496e-35	3887.8708	19	0.45895848
SP27603	263.39417	0.0	31.742115	91.89812	50.708965	7.03e-42	217.71469	115.05005	1511.6603	26.419735	27.849884	549.1598	1.1620495	58.139233	43.54939	8.325114	1.5783e-41	172.89116	3515.1206	134.8087	1719.1215	82.952965	3.423e-42	3.36e-42	3.817e-42	1.8892848e-32	11.75355	56.22517	3515.1206	19	0.40451822
SP27825	403.43506	5.7e-44	44.573368	43.566013	54.584717	2.511e-42	213.63126	180.30121	1542.5977	8.23e-43	32.87134	823.5304	3.38e-43	160.45995	8.49e-42	0.42790943	132.34502	0.7998244	3074.9402	8.242e-42	1527.0419	67.91325	110.52764	7.4517955e-18	1.145e-41	1.7167e-41	6.46125e-08	1.4009e-41	3074.9402	19	0.36547494
SP24135	161.54494	0.0	17.831343	78.151375	82.54125	7.03e-42	179.73758	214.82066	1381.1896	72.72751	20.526773	794.17804	3.38e-43	65.40933	206.71442	5.688e-42	2.3768264e-12	197.88094	3398.7424	412.0436	1096.541	51.794556	12.609144	101.497826	2.18e-42	59.117405	3.192e-42	7.9762104e-33	3398.7424	19	0.39494544
SP26499	143.29977	0.0	13.033759	30.661385	23.598293	23.827242	116.70932	59.398457	573.37616	46.27059	24.979773	263.55292	5.06e-43	57.88198	24.839321	37.0147	7.284e-42	53.42347	1269.6772	164.94136	502.5618	1.0004e-41	10.979446	14.763742	3.817e-42	8.362389e-05	10.898605	57.36961	1269.6772	19	0.36039057
SP25518	340.53452	0.0	24.64961	75.6129	61.0276	3.013e-42	309.58383	148.51277	1505.998	50.837006	103.66315	684.2976	2.026e-42	25.413418	80.83757	6.952e-42	2.0638e-41	219.29578	4145.6616	259.3182	2413.4543	66.91301	6.395693e-39	17.997602	5.452e-42	58.089012	2.0712388e-14	9.631e-42	4145.6616	19	0.39140674
SP28659	501.88788	0.0	26.88216	91.85831	72.23137	6.027e-42	348.48737	207.92596	1720.4928	122.113815	59.414524	730.9795	0.43967164	97.16273	29.310253	5.982693e-32	4.2492e-41	141.83098	4177.559	144.43103	1370.0161	41.794712	4.89e-42	42.670628	15.429351	22.529837	36.941933	5.253e-42	4177.559	19	0.41765603
SP23622	151.65117	0.0	7.573146	116.08565	43.914158	4.519e-42	154.30055	67.75752	718.6794	42.911785	18.507061	391.5456	2.1291673	64.363754	0.00023398589	1.2006e-41	1.0926e-41	75.697	1960.0464	106.473434	1014.25964	53.479794	31.864553	4.7009997	12.112787	15.394886	2.395e-42	0.0027295726	1960.0464	19	0.38786286
SP27939	93.3069	0.0	34.395153	38.969177	25.013355	2.481972e-16	92.38105	35.784878	987.32294	50.74755	22.54229	476.41666	6.75e-43	41.466072	8.8756947e-32	1.4479283e-08	1.3354e-41	66.328896	3048.556	165.03235	455.72827	43.23465	4.50477e-40	0.061982248	7.088e-42	13.989675	0.005056649	3.2397e-41	3048.556	19	0.5356536
SP23754	144.89503	0.0	9.132159	37.74316	37.619022	30.486155	106.5808	92.64291	295.63394	37.535404	12.991642	211.75554	7.370689	46.167656	24.000685	133.93039	40.172066	59.999897	1376.7046	9.42e-42	252.37842	35.9094	19.939028	36.303295	17.620577	24.36789	1.197e-42	3.765e-41	1376.7046	19	0.44526452
SP29697	149.7541	0.0	22.557869	59.44807	52.609604	1.6738706e-29	112.36214	53.57201	525.961	38.396755	28.630116	221.86316	5.06e-43	35.61923	39.792946	0.00072266225	49.486416	23.055689	1861.8481	262.0014	475.57626	18.374422	25.008604	1.6285815	18.715874	81.59919	4.39e-42	6.283748	1861.8481	19	0.44711405
SP27339	190.68692	0.0	26.357788	19.05946	38.740307	1.0546e-41	215.2302	95.91642	627.40704	39.51348	20.99709	320.6292	5.489649	17.849787	24.295425	1.011e-41	23.1744	17.62985	2331.7031	147.38934	862.52765	42.655643	43.68844	44.67805	10.797886	39.57352	4.924813e-36	0.0007244197	2331.7031	19	0.44788837
SP29559	437.65125	5.7e-44	3.412e-42	79.479416	49.30206	4.018e-42	147.26657	44.03688	1394.4833	21.205055	14.629881	506.87152	3.38e-43	84.6382	6.065e-42	84.27791	210.61905	6.2365923	548.504	209.33128	964.73663	2.8334184	9.782e-42	50.3472	17.581259	28.055992	20.873154	26.05667	1394.4833	9	0.28176972
SP29331	256.45807	0.0	27.7192	54.515438	41.69931	8.538e-42	194.7615	93.358635	1348.658	86.95565	25.321573	743.35187	6.6179395	45.512074	8.49e-42	65.416115	2.6709e-41	0.12021663	3008.694	152.97679	1487.8363	80.7837	4.401e-42	1.44e-42	17.234337	10.701067	31.741144	7.2931563e-37	3008.694	19	0.3867001
SP26475	124.06286	0.0	42.697792	123.80559	37.17802	78.414894	167.21422	80.83438	1032.6431	6.530217	26.186178	559.76276	1.68e-43	38.183586	37.548843	67.540955	2.1886417e-29	46.85223	1619.6227	154.62761	1536.2068	48.97754	7.337e-42	0.010892053	15.526701	63.386917	0.005005202	110.29071	1619.6227	19	0.26912484
SP23775	1662.0562	0.0	8.53e-43	73.723206	49.954838	22.810905	505.03354	191.28603	3642.1926	2.466e-42	73.03405	441.4566	1.68e-43	267.09845	61.93411	1.4534e-41	143.77205	82.356674	3384.1467	8.366182e-06	1218.8292	115.36149	1.0272e-41	20.518906	1.09e-42	8.669725	14.451257	7.88e-42	3642.1926	9	0.3040561
SP28275	172.99997	0.0	30.161535	126.29857	62.12323	17.30687	226.34517	64.36313	867.58844	89.00812	31.183191	522.5797	1.68e-43	46.058517	1.4697495e-12	122.98479	2.1852e-41	107.736595	2816.111	225.35341	476.89252	23.730522	29.722128	57.59979	2.6186256	16.900389	1.596e-42	3.066601e-09	2816.111	19	0.45897397
SP28581	313.7525	0.0	29.556047	108.533035	24.676212	32.613266	191.97478	143.42175	1252.8463	98.78933	43.58576	375.9937	0.0	115.40896	121.28408	8.214e-42	3.0351e-41	162.95303	3135.5784	203.4371	722.61475	28.029829	36.040016	67.781845	4.907e-42	9.656e-42	19.407925	8.755e-42	3135.5784	19	0.43379328
SP23639	249.37608	5.7e-44	21.629232	51.17836	25.013659	6.529e-42	195.75482	176.24974	1220.2094	81.18136	45.657833	720.349	8.44e-43	70.850914	30.972435	31.28543	22.231438	19.207443	3049.24	3.4337573	1023.9519	88.30791	7.337e-42	16.253845	0.0027094574	5.689877e-16	8.7763276e-08	1.0507e-41	3049.24	19	0.42692468
SP24391	290.69666	0.0	12.938016	25.542967	57.218193	1.3149456e-20	218.50064	99.58619	984.06274	50.26787	42.668026	470.72403	8.44e-43	42.07907	8.549307e-37	24.859598	44.988136	9.214895	2890.8618	153.56467	1232.5004	76.789024	10.143161	1.8150742e-05	8.723e-42	62.014713	1.9772466	2.2837558	2890.8618	19	0.42490923
SP28041	306.1532	5.7e-44	69.35834	125.253815	102.50385	2.01e-42	274.5637	92.52456	1395.6146	2.878e-42	99.677414	637.1594	1.2080352e-11	3.0977e-41	1.0918e-41	5.056e-42	0.046932634	217.70734	5458.84	2.7081e-41	2353.1824	44.72974	3.017178e-21	1.6804e-41	3.1623e-41	53.642807	33.004387	1.4009e-41	5458.84	19	0.4846288
SP26649	117.74901	0.0	14.491098	60.0442	27.583803	4.519e-42	166.01443	102.88418	718.0926	3.289e-42	54.226593	283.40656	1.1135817	57.41933	1.0918e-41	1.011e-41	6.07e-42	30.819687	2629.3667	1.6485e-41	591.9286	71.184616	7.826e-42	2.4e-42	2.726e-42	22.479076	1.1162864	1.576e-41	2629.3667	19	0.5311938
SP78927	13.69164	0.0	1.705e-42	6.992941	2.8902957	4.164907e-23	4.765401	1.888e-42	7.8502e-41	8.23e-43	4.0416865	32.530468	1.914936	2.0519652	3.639e-42	28.611494	13.8994255	2.786e-42	112.063034	3.533e-42	26.969889	3.335e-42	8.800634	5.637193	1.9668064	37.65324	7.99e-43	2.591304	112.063034	19	0.36494017
SP78913	201.53528	5.7e-44	13.1350765	2.1023905	8.131108	2.01e-42	1.0797e-41	22.17414	313.20044	4.152201	17.729004	283.5885	2.5830019	3.4169059	2.426e-42	3.792e-42	52.11675	3.6404057	265.83282	43.185146	134.86552	19.643127	2.934e-42	13.731034	44.53292	54.626076	1.1971e-41	8.560732e-05	313.20044	9	0.20825577
SP107375	348.90555	0.0	3.412e-42	18.868046	38.796238	4.6189165	178.12065	92.640076	234.21385	6.2712454e-31	42.716774	599.68054	10.292586	9.703365	51.83766	49.969944	168.00792	10.085563	672.83185	345.57278	695.43164	10.0261135	82.598335	9.842802e-19	53.68267	229.3358	6.7594895	86.718605	695.43164	21	0.17207628
SP107408	81.9273	5.7e-44	7.0848217	37.731068	7.5301595	23.825638	30.457264	18.02633	240.18042	18.08411	11.127353	72.86698	4.9346547	2.213e-42	46.014313	0.13610938	119.105545	31.730352	1131.8914	273.62106	129.11719	30.685848	3.423e-42	14.741381	2.726e-42	56.291214	16.678955	100.90276	1131.8914	19	0.45190832
SP107439	222.82616	0.0	20.672457	14.220214	5.529763	20.099354	107.00837	147.78836	246.82246	14.489261	33.185947	160.1661	7.305271	7.781006	88.25185	2.1890478e-23	81.9187	1.592e-42	266.40842	218.79883	1.9201545e-31	92.99094	37.08909	19.914948	30.807877	42.15724	7.183e-42	44.97857	266.40842	19	0.13794889
SP78816	46.59918	0.0	3.5434797	23.8309	9.597975	5.02e-43	32.953564	19.008564	1.0294242e-26	7.4e-42	17.994535	92.06036	3.6394875	12.889048	12.1819105	15.767816	38.5336	7.96e-43	126.90349	33.30617	105.73631	1.0004e-41	18.66617	9.6e-43	5.45e-43	32.383747	1.596e-42	5.435774	126.90349	19	0.19492662
SP78663	123.77625	5.7e-44	10.702747	3.166e-42	29.87804	1.0450063	51.66135	15.051517	2.9564646e-06	1.645e-42	8.65e-43	235.50624	4.1071405	11.828916	33.688435	98.77623	169.15936	7.196446e-18	419.30804	174.1989	79.709595	3.1356466	42.32637	24.81932	32.05729	106.858864	6.384e-42	56.79402	419.30804	19	0.24316321
SP78709	57.497818	0.0	22.576145	2.374e-42	6.7666464	1.7648922	11.624009	11.198377	45.6322	9.900682	26.142029	120.507904	1.5554655	3.1294613	11.430059	56.546146	158.6631	38.711323	389.96182	78.20185	111.75635	6.552074	18.391253	5.281e-42	7.92198	107.85712	4.3832183	36.38785	389.96182	19	0.2899216
SP107462	52.74704	0.0	8.532301	1.583e-42	19.82771	1.506e-42	26.394371	9.435e-42	220.46364	4.733238	18.831184	273.84113	0.8335522	4.1255274	17.569336	10.430899	141.41542	5.004221	212.46953	68.91316	142.75146	5.335e-42	11.871847	3.841e-42	50.078934	111.22431	10.533929	20.409119	273.84113	12	0.19109613
SP78951	77.31866	0.0	4.26e-43	35.086113	6.4959455	3.5042826e-38	42.15116	21.757605	86.75828	4.522e-42	3.027e-42	133.36977	6.618274	6.157011	24.072893	23.534443	103.720055	6.366e-42	219.91156	96.17912	152.56885	4.002e-42	7.826e-42	3.713655	22.515112	42.96488	1.596e-42	11.4497175	219.91156	19	0.19699281
SP107435	38.4926	0.0	8.603069	1.7413e-41	14.594904	11.638229	46.501743	55.737617	244.91809	13.64256	16.792221	165.77832	6.75e-43	9.992261	53.68464	1.2981362e-10	199.8755	57.118214	1269.1871	306.03104	34.754593	24.189077	1.467e-42	6.5881023	6.669711e-06	105.53638	4.937412	155.84883	1269.1871	19	0.44619888
SP78679	32.32742	0.0	2.559e-42	22.001083	36.16693	58.231552	32.879654	13.771302	370.7732	8.23e-43	8.65e-43	296.98422	5.4835043	1.106e-42	7.278e-42	2.0222e-41	22.347725	31.013474	434.27667	83.14641	879.16473	0.2322931	2.4447055e-17	6.2934337	2.5971458	78.28553	8.821163	64.9231	879.16473	21	0.3545419
SP107360	41.336994	0.0	1.0729012	1.3455e-41	4.221989	6.7435403	39.634533	49.997612	113.753914	2.466e-42	16.122293	23.82925	1.6956762	2.0463018	13.188785	24.436579	113.23078	9.380154	762.794	91.83214	35.61356	7.0361013	3.2581971e-34	4.322e-42	2.726e-42	74.59459	1.197e-42	60.59383	762.794	19	0.5108603
SP78819	35.508057	5.7e-44	7.0645394	9.4636755	2.685e-42	1.506e-42	8.992488	1.5815218e-21	51.571453	2.466e-42	2.5509224	52.782646	2.5945837	2.0373483	2.426e-42	13.27458	24.790216	1.194e-42	60.468227	6.448462	115.9326	4.668e-42	12.008262	5.4078517	2.8000915	11.336696	5.9119935	5.8144536	115.9326	21	0.26543832
SP78821	231.57405	0.0	9.946903	12.5436325	10.321354	3.013e-42	67.880005	32.00861	138.27544	22.8264	7.531668	383.85532	6.75e-43	6.638e-42	8.556326	80.9979	140.44124	1.592e-42	301.0443	72.718346	562.82007	19.37407	3.423e-42	5.9459596	43.89635	63.667164	3.1433716	35.980152	562.82007	21	0.24954903
SP107552	51.732346	1.673305	2.133e-42	2.374e-42	7.738486	0.1870728	33.845577	5.032e-42	16.321444	4.1e-43	4.1809435	73.55235	4.3680778	8.134025	10.125031	4.7851644	35.144436	3.748665	166.7344	48.18878	1.4296e-41	9.87266	10.217074	16.757008	3.2794578	26.675167	4.6561847	27.008198	166.7344	19	0.29306883
SP78865	55.928516	0.0	2.7914398	3.166e-42	0.3621488	3.3898816	12.853827	3.605377	98.66607	0.46866488	1.7535703	103.31145	1.0690268	1.2169e-41	4.044746	37.695568	21.49492	7.6705337	218.70148	2.2372e-41	76.84871	1.1900636	7.337e-42	16.59009	6.257277	14.040242	2.395e-42	15.749379	218.70148	19	0.31044257
SP107470	61.20762	0.0	15.826315	17.386269	1.342e-42	5.02e-43	15.584557	1.7471501	73.635544	5.381254	23.515179	124.32993	6.9097424	5.5163727	9.177548	1.6786263e-14	67.231865	7.8414936	288.272	52.798344	16.934502	1.4528251	13.162668	2.881e-42	19.723614	40.28085	1.995e-42	67.16724	288.272	19	0.30828497
SP78673	68.83167	0.0	6.2851315	2.374e-42	7.549644	47.21926	29.96644	2.515e-42	244.08401	3.7794178	3.5630974e-17	130.45007	8.895683	5.3131313e-08	21.950176	22.860891	39.682274	12.799675	289.45047	64.96566	95.99079	1.2766512e-25	2.445e-42	13.770986	7.0264506	3.6355238	1.995e-42	28.665813	289.45047	19	0.25216532
SP78824	40.568768	0.0	4.26e-43	15.810758	5.729479	3.013e-42	22.152632	3.145e-42	54.035522	8.23e-43	4.0796924	46.79001	2.1544197	2.738721	0.88716257	22.633516	21.817865	4.61899	115.47476	1.8079221e-20	81.845856	2.722261	9.78e-43	4.8e-43	6.9877963	24.510242	1.197e-42	26.210121	115.47476	19	0.2301355
SP107550	47.321774	0.0	1.3189814	2.9562423	5.0353656	2.511e-42	3.599e-42	10.929726	1.9625e-41	8.23e-43	8.694202	59.86993	1.6221404	2.0779772	23.272125	9.328559	72.32695	0.39106688	123.42743	2.356e-42	1.0721e-41	7.658746	7.232918	3.9051723	15.3846655	34.166775	4.752804	8.7439365e-16	123.42743	19	0.27945396
SP78718	34.273224	0.0	6.6581025	8.849221	15.680319	1.506e-42	31.814425	12.824951	107.42511	2.466e-42	69.612114	137.12648	1.8799372	13.48714	14.005483	26.417206	141.87126	7.014952	327.49985	73.181816	175.48123	3.335e-42	1.467e-42	5.6654105	101.273186	286.5247	4.788e-42	1.2116757e-20	327.49985	19	0.20487101
SP107451	152.31194	5.7e-44	4.26e-43	1.583e-42	8.647351	3.013e-42	26.347641	8.177e-42	70.71865	6.578e-42	3.46e-42	264.51166	6.1863074	25.189692	15.882886	59.137794	74.10471	25.860485	190.39183	57.273396	53.868504	2.990317	19.540558	6.7541404	12.562653	36.587357	4e-43	4.117902e-13	264.51166	12	0.23854208
SP107557	63.538452	5.7e-44	4.26e-43	1.7613147	8.747707	1.005e-42	3.8643024	1.888e-42	7.8502e-41	1.233e-42	3.2769313	91.646286	3.0208633	5.531e-42	11.248422	62.14824	54.63723	6.084154	131.76642	33.902065	5.361e-42	16.864357	1.8174817e-23	4.938311	1.635e-42	22.686352	4e-43	11.257441	131.76642	19	0.2479661
SP107358	60.135868	5.7e-44	1.705e-42	6.140932	15.0250435	31.604061	62.85946	50.35695	256.13007	10.936693	2.5011883	96.59623	5.2868686	2.213e-42	4.134287	6.2139636e-29	1.2141e-41	1.592e-42	393.17108	108.896805	134.15378	4.5873275	13.139364	1.44e-42	6.1675665e-37	24.292315	2.9160252	17.199091	393.17108	19	0.30242452
SP78731	45.323654	0.0	8.210823	3.957e-42	15.790098	3.516e-42	54.764523	15.10669	3.713523e-28	1.7794926e-29	3.7191038	156.05443	1.68e-43	7.789954e-09	15.857452	2.528e-42	75.27867	12.950502	191.18575	60.747623	37.69821	13.992548	17.763193	9.6e-43	17.738626	19.81105	1.197e-42	5.0622926	191.18575	19	0.24924639
SP107455	144.45828	5.7e-44	10.532331	28.936193	18.884535	2.01e-42	59.6711	6.92e-42	231.19835	2.3924577	5.978016	243.6736	5.796923	8.914586	13.363855	8.214e-42	16.412437	1.99e-42	211.56357	46.075474	239.83812	39.85304	24.829466	2.6618167e-37	4.241052	18.777752	19.811298	29.408916	243.6736	12	0.17104565
SP107549	53.812874	5.7e-44	4.26e-43	2.374e-42	1.342e-42	1.506e-42	23.214592	0.025854094	124.25567	6.8744755	1.298e-42	76.6043	2.4492657	4.425e-42	7.560747	6.2420907	41.07734	1.592e-42	165.25665	8.86166	42.822716	3.0552227	5.6904936	1.44e-42	10.139763	25.850649	4e-43	2.626e-42	165.25665	19	0.2736969
SP78814	178.0356	5.7e-44	8.875631	18.119907	15.3308525	9.926244e-19	28.967602	8.806e-42	432.0687	4.111e-42	13.378433	182.56786	5.1645446	22.272133	18.612762	0.0035927403	84.010994	25.503265	302.79282	103.21906	186.81096	31.43222	8.956535e-18	5.656396	13.195792	75.46894	1.596e-42	8.58778e-27	432.0687	9	0.24668662
SP107357	45.201233	0.0	9.754068	35.806355	21.333557	13.605693	43.35124	85.351654	355.22452	2.878e-42	12.24843	160.79408	5.378949	7.1302876	40.359707	21.433918	307.09082	43.069134	1038.8444	297.92084	179.37096	31.932108	6.673867	8.163e-42	3.7371182	161.20619	1.596e-42	129.95476	1038.8444	19	0.33984995
SP78919	73.67725	5.7e-44	1.1842396	7.1759834	8.335109	3.25931e-40	1.5318221	3.4277256	111.0599	3.435558e-17	8.65e-43	103.875275	5.3999085	2.213e-42	27.125828	13.432095	79.045044	39.23043	228.99004	58.18769	8.935e-42	12.000472	0.63179296	2.6870138e-19	6.0727987	17.374203	6.8841596	30.909433	228.99004	19	0.27405867
SP107453	99.218025	0.0	0.94403225	3.1774344e-26	18.415617	4.018e-42	23.876635	25.997145	6.639409	0.00012864539	12.229578	76.95967	5.694102	1.106e-42	14.471847	35.13435	32.99725	12.443009	183.87965	47.387653	44.630417	16.012499	5.1162834	16.60105	14.624161	21.118721	2.793e-42	2.626e-42	183.87965	19	0.2573935
SP78719	6.0031314	0.0	0.0	2.9627885e-25	1.9914817	10.075108	12.9256525	6.29e-43	8.41e-42	4.151275	4.1243873	2.9092565e-26	0.0	1.106e-42	7.705021	2.528e-42	6.07e-42	9.457221	49.959583	3.5638127	1.787e-41	0.0	0.0	4.8e-43	0.9593372	2.719931	0.0	3.8206685	49.959583	19	0.42534497
SP78662	113.4551	5.7e-44	5.610761	35.352028	12.152678	33.242332	110.78165	5.032e-42	9.031031e-31	7.610035	8.601694	181.8076	4.547373	11.814267	16.540071	28.766865	47.519444	2.388e-42	187.54219	66.46055	490.8893	8.403271	47.45702	17.756638	30.725227	27.455395	10.055103	7.005e-42	490.8893	21	0.32627058
SP107457	99.12716	0.0	8.333485	3.166e-42	3.4329789	9.04e-42	8.683903	4.7804e-41	97.71378	3.7722955	18.261286	99.918976	4.1006775	10.342115	17.499725	56.27174	96.84019	1.99e-42	238.91112	60.1987	84.50827	6.002e-42	40.828533	6.171638	21.904238	36.877277	14.084753	17.994717	238.91112	19	0.22845308
SP107404	1.3615e-41	0.0	16.43195	11.87437	17.045826	10.797915	53.064297	83.82115	144.75711	12.291439	2.240712	3.6106e-41	2.602437	14.763187	15.379087	14.659525	165.38939	34.883896	901.28906	171.03227	20.366566	3.335e-42	14.727416	25.27075	18.376202	91.88185	1.7261158e-08	93.22986	901.28906	19	0.4654995
SP78714	57.891014	5.7e-44	8.528e-42	9.215242	3.853943	1.2453164	2.1371434	1.1322e-41	125.50754	7.347108	11.772749	111.79276	7.581918	0.71632063	11.72273	5.197734e-10	30.312593	3.1711764	199.57938	34.318447	98.14043	2.001e-42	6.8749323	3.8236358	4.925603	9.186446	8.45553	18.337677	199.57938	19	0.25989956
SP107454	63.87234	0.0	15.035362	6.700215	3.1882164	0.12037678	7.948778	5.4176183	183.08687	2.7547e-41	16.968933	142.67758	2.4532363	20.54861	17.390139	15.347392	59.8888	8.754e-42	281.5642	57.826687	1.2508e-41	5.1645093	1.9707648e-36	2.6919546	19.232677	39.65684	1.1787564	2.626e-42	281.5642	19	0.29088414
SP107359	55.213394	0.0	11.243356	19.0103	5.9821606	19.083055	32.571518	53.20511	320.5814	5.302267e-08	11.208092	35.620026	6.7839966	13.713055	38.100735	43.681644	218.09595	37.091354	1260.0718	137.94131	106.23375	1.3338e-41	9.211267	24.486635	18.976894	85.11052	4.389435e-14	86.17609	1260.0718	19	0.47560772
SP78664	80.92658	5.7e-44	13.078483	2.6612678	10.670299	6.268999	34.841755	12.488301	189.22285	1.645e-42	8.773259	194.23401	4.2445765	8.85e-42	20.389244	9.478e-42	95.26247	1.154e-41	203.29362	58.57683	146.52791	0.6615234	1.956e-42	1.3697233e-05	16.754225	16.131084	1.197e-42	6.7448487	203.29362	19	0.18122864
SP78931	32.63924	0.0	2.4268367	1.583e-42	1.342e-42	1.506e-42	6.2465935	1.258e-42	10.63838	4.1e-43	10.211615	23.955214	0.0	2.3066802	11.626829	26.414768	46.727116	1.194e-42	157.21338	10.547701	20.649118	8.385722	0.6367047	1.7386326	15.978622	43.603054	4e-43	1.3133e-41	157.21338	19	0.36396518
SP78815	10.306399	0.0	8.53e-43	1.583e-42	5.4601207	1.005e-42	4.932091	6.937741	7.2748103e-06	4.936762	5.8861	25.249294	0.0	4.8670444	0.057853114	30.936829	28.127747	3.1826496	100.46123	13.016386	25.121283	4.478533	12.413804	1.1478318	4.907e-42	22.237907	4e-43	26.223783	100.46123	19	0.29900828
SP107466	37.60012	0.0	2.133e-42	3.1008298	7.62605	27.043648	24.60444	37.56868	70.27725	8.23e-43	13.27951	35.162067	4.5689197	7.5500264	21.126251	8.214e-42	37.58993	22.911901	597.0024	134.85838	62.85325	1.0754857	23.474293	4.137946	1.635e-42	50.421505	3.192e-42	44.970203	597.0024	19	0.4705241
SP78901	49.73803	0.0	10.932151	16.01227	3.761608	1.005e-42	18.34253	6.29e-43	77.10988	9.82663	46.845844	78.838844	2.4895203	4.425e-42	18.326885	61.655796	75.90472	5.8306787e-06	290.7472	11.535062	27.057861	1.334e-42	7.26337	9.6e-43	35.54667	83.12543	4e-43	4.378e-42	290.7472	19	0.3143008
SP107384	18.332813	0.0	22.815805	44.153988	30.608475	77.31646	118.55496	151.87512	461.2793	206.14496	59.08774	315.83246	14.216837	29.301561	99.13146	63.05753	273.57224	330.498	1242.4366	467.70526	693.8278	6.847303	61.364845	22.621328	12.706275	156.85481	3.592e-42	132.62416	1242.4366	19	0.24300668
SP107467	117.751274	0.0	1.28e-42	7.78082	22.38008	1.3880454e-12	50.499348	6.29e-42	119.07051	18.933588	1.729e-42	236.12578	0.0	8.86731	14.738611	3.792e-42	53.560886	1.539163	161.08978	59.82744	344.27365	16.426868	2.934e-42	1.9548092e-34	6.930219	47.121464	7.99e-43	1.0055519e-37	344.27365	21	0.2675182
SP78680	54.520596	1.14e-43	8.53e-43	12.922517	7.014211	4.018e-42	23.623571	6.29e-42	25.876114	1.645e-42	7.852249	81.733475	1.68e-43	7.744e-42	14.466473	1.2638e-41	47.156403	2.388e-42	92.00011	65.87882	34.491207	2.001e-42	9.78e-43	11.088857	10.181212	17.771017	4.68241	24.496056	92.00011	19	0.17172039
SP78672	52.925945	0.0	1.28e-42	3.166e-42	7.820232	22.060663	9.784036	5.661e-42	2.0935533e-21	1.645e-42	9.248323	86.430786	3.3103614	3.7080548	3.639e-42	15.8444805	48.195156	3.98e-43	153.15073	17.04045	80.39271	8.67e-42	14.349311	9.6e-43	9.956772	35.551556	6.705428	25.690153	153.15073	19	0.25433344
SP107365	15.943334	0.0	4.26e-43	2.374e-42	15.710183	23.587633	38.795498	31.79041	168.72404	18.104776	4.3531036	27.473171	2.9310215	1.106e-42	29.306593	1.0742e-41	28.92095	2.388e-42	504.3528	92.57169	22.014355	2.668e-42	2.0054e-41	12.445167	8.878863	27.64757	8.612642	58.190327	504.3528	19	0.4422773
SP78660	73.95572	2.6774669	4.26e-43	14.158401	2.3063238	45.04352	30.533068	5.687709	1.0117067e-24	8.23e-43	8.476974	81.26295	4.500098	1.106e-42	32.150017	8.214e-42	16.121119	13.405118	117.674774	45.7804	24.409046	1.334e-42	14.107001	5.484782	4.533414	26.76877	1.197e-42	22.60626	117.674774	19	0.19889493
SP78659	51.15712	5.7e-44	0.7527419	2.0603044	13.357358	11.806674	2.8289e-40	18.432365	91.083206	4.056276	5.429959	41.257004	3.2844517	1.4223129	10.3592825	23.093641	0.0059256786	3.98e-42	295.2903	32.481697	75.382645	1.334e-42	3.820463	0.022625154	0.19903144	5.3760204	7.99e-43	43.255344	295.2903	19	0.4026393
SP107449	89.9042	5.7e-44	10.589354	3.957e-42	23.830757	3.516e-42	7.917e-42	4.403e-42	194.11136	6.473957	14.440526	330.30927	3.3981838	6.638e-42	4.7253385	24.724096	65.91242	11.951668	256.80032	9.7167824e-05	415.7788	5.335e-42	9.639567	4.120234e-36	46.25661	44.770283	5.397745	14.8932	415.7788	21	0.26416978
SP78813	102.36063	0.0	7.013403	7.3655617e-25	5.1354074	1.1540077	22.681234	59.174168	186.25499	0.52665615	7.776108	184.05646	10.507042	20.582241	36.751026	20.298826	119.75741	24.639513	354.4194	172.85667	54.061043	3.8279872	4.2552547	4.322e-42	63.614563	84.872	1.995e-42	6.129e-42	354.4194	19	0.22916394
SP78953	16.251728	0.0	0.8404382	1.583e-42	2.909892	12.912704	5.6467247	3.145e-42	20.228977	8.23e-43	0.0	40.83853	1.68e-43	1.6326082	6.350129	8.009868	45.662636	7.96e-43	58.853107	29.722233	26.122038	3.7328072	5.87e-42	2.881e-42	1.635e-42	8.606367	4e-43	3.103111	58.853107	19	0.2019502
SP78804	200.1282	0.0	2.985e-42	2.374e-42	26.226906	29.04295	70.01797	31.243134	107.916306	8.23e-43	1.298e-42	497.16336	7.5969496	8.648001	30.278595	153.60687	97.1047	46.838947	482.1114	173.76703	124.66453	2.3341e-41	26.72565	47.680725	1.0905e-41	61.33686	7.99e-43	88.34817	497.16336	12	0.21518055
SP107460	157.24292	5.7e-44	8.53e-43	3.166e-42	8.613356	2.511e-42	43.7344	69.07446	244.4216	1.645e-42	22.202765	173.20946	6.5554514	19.017248	27.966558	1.011e-41	84.717804	22.114782	405.63312	125.74982	95.15311	35.124607	18.752644	3.0771341	1.635e-42	45.733356	8.605642	64.98933	405.63312	19	0.2412057
SP107548	135.95259	0.0	8.633059	5.541e-42	10.957339	0.51912934	55.236053	8.177e-42	1.00931e-40	8.23e-43	9.62879	234.22412	0.7334137	6.46077	18.305717	75.02205	44.397396	0.78554046	267.69385	16.551088	139.86565	2.668e-42	7.1517167	13.212274	3.2366264	77.33652	2.9674568	8.497679	267.69385	19	0.2353624
SP78730	109.01596	0.0	5.8615346	5.9409165	6.787391	8.813441	0.09600181	23.17884	213.2535	20.710566	17.937365	132.27179	6.0165033	6.638e-42	62.471752	0.49757192	134.18878	22.657364	465.8716	23.904703	71.732834	5.0988426	2.934e-42	3.36e-42	43.470013	104.66681	1.995e-42	59.640213	465.8716	19	0.30171388
SP78727	0.27148762	0.0	33.628582	13.180653	8.544246	36.119312	38.024513	2.515e-42	166.71968	9.7080665e-15	8.65e-43	125.200264	8.729596	9.989558	4.502018	11.557035	46.19896	2.388e-42	233.18141	38.058517	440.04816	7.956363	7.826e-42	2.4e-42	6.04039	11.115919	5.188e-42	3.502e-42	440.04816	21	0.35514483
SP78822	172.70065	5.7e-44	11.681784	20.258795	33.746418	0.94894105	38.304836	82.46544	448.01117	4.220598e-14	42.128723	283.90475	16.328157	27.367947	27.778976	0.68203974	255.5148	8.091762	547.0914	243.79951	217.11308	2.622323e-28	1.956e-42	4.801e-42	68.26235	179.21266	1.596e-42	8.771983e-18	547.0914	19	0.20073844
SP78818	43.16756	0.0	2.3136137	13.196767	6.8490567	1.506e-42	3.2388062	0.7732867	38.948467	1.645e-42	10.524485	82.71762	3.1326385	8.026394	12.274106	26.27001	79.98558	2.388e-42	164.20041	79.43316	72.45404	9.327629	17.219593	4.8e-43	22.667364	44.129402	7.99e-43	29.110403	164.20041	19	0.21325825
SP78923	79.218475	0.0	1.1881504	5.541e-42	2.3033307	1.8435892	24.834335	1.888e-42	1.6821e-41	9.567366	16.62661	121.46938	4.4574885	26.38583	10.333135	2.528e-42	62.58837	2.7449627	150.81929	67.43724	5.361e-42	3.976789	14.790476	1.44e-42	1.3852975	7.787232	6.3871326	37.709846	150.81929	19	0.2306619
SP107405	127.91067	5.7e-44	17.961218	1.9786e-41	43.36292	43.10577	144.84814	95.73657	213.98073	49.696926	1.729e-42	91.26621	9.863574	9.860247	76.37164	91.22666	227.89798	3.582e-42	1357.7844	386.82523	3.3246053e-38	34.789738	31.953264	18.084505	3.27e-42	141.90244	4.788e-42	100.11351	1357.7844	19	0.40964463
SP107437	249.3767	0.0	1.28e-42	34.24038	6.2829313	54.342525	49.314983	87.20577	263.36877	1.645e-42	22.55958	200.20268	2.7188864	15.190743	28.213139	95.75014	149.4967	64.58898	918.9213	63.89969	111.91959	6.669e-42	12.894791	3.36e-42	30.294815	70.13668	1.995e-42	63.434593	918.9213	19	0.35420036
SP78675	55.041916	0.0	7.8410974	7.483339	15.220389	9.989432	30.736942	4.6056485	43.105137	16.899853	23.032703	166.96008	0.3559719	2.9837334	14.731395	22.110888	91.83071	2.388e-42	237.00786	82.18097	66.76807	2.001e-42	18.253822	6.250933	15.727389	60.17815	7.99e-43	30.003698	237.00786	19	0.23026116
SP107371	55.421143	0.0	9.744642	38.75163	20.651339	13.5783615	24.329813	53.625195	394.6211	7.812e-42	2.3441964e-07	149.99982	10.8046875	9.232695	42.515057	1.1374e-41	179.19447	40.3177	950.2813	333.97653	80.97916	1.2164965e-27	9.17865	23.925636	7.7137537	91.75561	1.0573732	128.53703	950.2813	19	0.3558849
SP107556	113.578575	5.7e-44	1.28e-42	1.3455e-41	8.459309	7.526445e-25	1.7275e-41	2.8489763e-32	290.2424	8.29171e-08	27.0228	188.74327	5.4911375	2.9940455	13.635081	46.073338	69.51296	13.980374	543.07935	20.897802	289.51257	5.335e-42	4.401e-42	1.921e-42	28.425797	67.53758	10.155815	5.315635	543.07935	19	0.31128132
SP78807	78.12061	0.0	1.28e-42	1.7728269	10.40534	10.490637	77.56763	12.50347	180.75613	22.948	4.33e-43	105.88924	9.835601	6.638e-42	24.668036	0.6781346	58.485943	21.391058	309.85507	83.07952	1.9355703e-16	3.335e-42	15.183628	1.921e-42	27.438753	34.701767	19.389782	5.253e-42	309.85507	19	0.28037092
SP78945	84.36316	5.7e-44	2.133e-42	3.166e-42	0.39672273	7.5103765	5.9030066	7.7366e-41	99.55339	2.056e-42	20.916763	131.35713	0.45190275	7.224083	6.99574	4.8523876e-24	71.02493	6.150687	163.84769	41.64996	54.40828	9.984456	3.2088919	1.921e-42	1.5936432	47.91196	2.221531	17.724688	163.84769	19	0.20888312
SP107480	76.96861	5.7e-44	1.28e-42	3.166e-42	3.791904	3.3422122	12.875381	14.300619	114.31147	3.717891	7.5785847	54.310387	9.260208	1.106e-42	6.497274	4.949727e-30	66.65738	1.194e-42	180.5473	33.423824	1.787e-41	4.1026134	1.467e-42	2.881e-42	14.015248	13.336412	3.2878166e-08	7.88e-42	180.5473	19	0.2916582
SP107448	91.9614	5.7e-44	1.148054	1.8204e-41	16.667837	13.530344	21.585764	30.647545	118.987755	16.543482	3.5299032	120.83394	6.6240106	15.081647	18.776815	87.42529	11.103799	39.270668	301.2378	27.21462	7.1065207	2.668e-42	1.467e-42	6.9773374	6.9626894	18.135115	0.09713805	3.043572	301.2378	19	0.30598262
SP107436	119.366005	0.0	2.559e-42	28.505209	12.648183	7.7506456	33.043144	31.375658	29.0137	1.645e-42	5.3355875	143.09743	5.5491433	11.662306	33.855568	104.67312	69.88577	8.895792	270.61945	45.07532	31.13692	17.1378	17.574375	3.36e-42	5.998e-42	49.274605	0.7382919	36.326027	270.61945	19	0.24324471
SP79150	39.58629	5.7e-44	1.2447537	3.067883	1.342e-42	3.0903451	7.578158	8.513655	2.5233e-41	7.603831	1.298e-42	3.056656	2.179632	6.100745	5.5141706	6.952e-42	13.827164	9.628211	175.9183	46.519333	1.6083e-41	6.2794847	5.4002404	1.7665942	1.635e-42	16.0593	7.99e-43	37.799007	175.9183	19	0.43899047
SP107546	56.023766	5.7e-44	1.3839308	10.046813	8.988253	2.33676e-16	8.638e-42	20.9547	45.29526	21.129345	12.690292	40.821835	6.3070793	1.758869	3.2899504	74.2958	99.75911	3.5016508	420.45993	3.533e-42	31.709423	3.335e-42	4.3394437	3.4413493	44.82405	110.78252	7.99e-43	52.7889	420.45993	19	0.39127395
SP107459	10.431078	1.14e-43	3.615829	25.164352	10.763063	6.222376	5.039e-42	14.52853	80.356125	2.9194865	4.6422033	22.02583	0.24230845	1.690068	2.426e-42	17.393017	3.642e-42	1.99e-42	375.19437	70.10395	6.447746	0.5597155	4.80205	12.412834	5.89201	29.41207	1.6687195	21.053867	375.19437	19	0.51570165
SP78823	8.919333	5.7e-44	3.230419	10.196701	3.207844	3.4185326e-09	5.758e-42	3.774e-42	71.89336	4.847482	3.5486424	42.222153	0.077426046	1.93879	2.426e-42	12.171701	9.087229	3.98e-43	180.94	10.505558	5.6702113	1.334e-42	9.78e-43	11.825977	5.45e-43	16.70771	1.197e-42	19.220608	180.94	19	0.4347313
SP78666	38.144848	0.0	4.3257337	14.963773	3.6141193	3.516e-42	7.1042924	3.145e-42	108.76241	4.1e-43	12.9185705	36.065777	6.474732	2.213e-42	4.853e-42	3.1449855e-15	77.05427	11.00239	553.8804	1.1267311e-37	2.5017e-41	11.350841	4.7745705	9.7847946e-23	18.83467	30.600187	1.995e-42	9.956548	553.8804	19	0.5831375
SP78721	18.250462	5.7e-44	8.53e-43	2.6519265	2.8940012	23.217949	2.88e-42	4.403e-42	37.293404	1.233e-42	2.8100379	8.521775	3.5130548	1.106e-42	3.639e-42	8.001614	16.197548	2.269441	170.65857	10.655323	2.4655547	2.001e-42	4.2683225	5.7126384	10.105571	3.1332252	4.8714876	9.261905	170.65857	19	0.49216065
SP78665	77.73041	5.7e-44	16.818945	1.583e-42	6.925756	1.506e-42	10.195506	18.49225	5.1670165e-11	0.6396735	8.907728	179.98567	2.5790892	8.793382	12.7735405	71.841446	144.29642	14.277468	187.53244	58.491093	1.2508e-41	28.496155	29.373524	4.322e-42	18.392822	58.22685	7.99e-43	16.041721	187.53244	19	0.19317073
SP78935	69.35685	0.0	5.9982367	5.541e-42	6.396942	7.8199145e-09	17.941092	12.208777	1.09342e-40	6.99e-42	6.054e-42	100.14151	0.16988042	13.908019	15.155361	66.25389	63.7217	15.402231	213.5325	50.545246	34.608295	5.267194	7.266347	11.638903	3.8027112	46.65887	4e-43	27.89041	213.5325	19	0.27102676
SP107458	214.97128	0.0	4.4319625	9.498e-42	0.64832515	8.332933	7.198e-42	43.12032	528.7428	3.9669425	7.566017	173.64201	5.7592793	10.034186	54.000385	24.616812	298.75793	22.43449	541.34283	115.57072	35.310005	3.335e-42	11.619144	5.762e-42	0.7817253	40.418457	7.99e-43	122.50391	541.34283	19	0.23862708
SP79160	23.432318	0.0	1.002654	1.583e-42	2.4410453	4.493151	12.716431	3.998245	41.176086	2.1529214	10.657123	86.26114	7.1786866	1.106e-42	7.4964695	36.48427	51.319542	5.174e-42	173.37389	18.066397	46.153046	6.798366	12.588979	0.61355644	25.67626	61.730423	4e-43	3.502e-42	173.37389	19	0.27268147
SP107479	75.92691	5.7e-44	0.87115484	2.8493e-41	11.283111	1.12142434e-35	22.234123	9.745422	65.32392	3.9849765	11.907561	90.61112	0.37141514	7.744e-42	1.6302918	44.46358	68.09237	1.8923665e-33	190.50162	21.489595	84.25611	2.001e-42	1.467e-42	2.4e-42	3.9430718	39.106823	7.99e-43	26.631638	190.50162	19	0.24664399
SP107377	64.61508	0.0	5.8334103	34.117138	12.187655	11.083281	46.307392	98.40996	220.72733	57.786503	3.46e-42	60.3869	1.7745409	21.854532	32.996113	87.69535	192.30742	11.540834	1305.3104	307.2988	306.03177	4.668e-42	40.422504	29.972502	33.057568	92.574684	7.671296	102.803055	1305.3104	19	0.4098607
SP78937	309.23138	0.0	1.705e-42	1.108e-41	60.620987	4.018e-42	138.7591	42.5485	525.245	16.504562	8.65e-43	896.0216	4.3338947	39.045082	92.38363	30.407856	180.27858	1.592e-42	319.7325	155.98262	1213.9523	2.2133448	8.466399e-05	1.44e-42	41.1664	105.282585	5.188e-42	3.8526e-41	1213.9523	21	0.2908569
SP107444	84.91363	0.0	7.3789907	3.957e-42	5.3243127	3.8558595	16.080637	11.60599	23.009493	0.3179247	3.891e-42	121.69648	2.6335967	1.6631917	15.205488	4.1981616	63.59892	3.184e-42	78.570984	76.82499	123.322754	14.865245	3.4009688	9.6e-43	6.992986	18.228575	4.7168183	16.887953	123.322754	21	0.17485301
SP79144	118.93343	5.7e-44	1.1074525	19.130432	12.185198	2.01e-42	4.4312067	27.344835	344.18884	26.496645	0.0002200604	231.39857	6.466656	8.185515	27.987745	41.767365	101.77067	26.721457	367.89273	151.34254	8.058393e-38	9.596742	2.934e-42	1.921e-42	6.9670477	43.265747	2.793e-42	50.036263	367.89273	19	0.22608703
SP107469	44.430878	5.7e-44	4.26e-43	1.583e-42	2.3363879	1.005e-42	12.14603	3.774e-42	8.730044e-12	9.139107	3.206098	33.78233	0.44758266	1.4859185	9.87182	10.081335	42.238922	7.96e-43	61.684727	15.325883	21.254303	8.501506	2.445e-42	0.42240793	2.551715	21.103502	4e-43	22.108364	61.684727	19	0.19149682
SP107373	132.93463	0.0	10.587446	32.04979	21.3747	2.460984	75.705696	36.543373	161.23323	8.288772	1.729e-42	67.906494	1.6910331	3.963689	74.57606	2.181396e-26	50.440556	54.243263	959.1433	341.97766	250.22842	3.2678e-41	13.685602	32.783905	8.723e-42	72.44444	3.192e-42	96.40703	959.1433	19	0.38355455
SP107406	206.82361	0.0	1.7025732	53.742466	34.788097	0.41920862	106.957245	44.867584	377.1709	4.111e-42	3.027e-42	470.2827	3.38e-43	14.672824	110.93623	222.96375	176.51366	83.195625	798.9219	340.9615	170.90408	8.8291295e-16	28.652351	25.633337	40.202732	107.369934	1.596e-42	128.84723	798.9219	19	0.22526865
SP107369	65.78432	0.0	3.0077803	26.190954	10.562857	30.679546	79.7329	36.231537	102.66411	11.6764345	1.729e-42	105.5281	1.4922571	5.531e-42	41.417046	116.56117	123.949165	34.5152	771.60864	165.11996	402.94598	36.952385	3.423e-42	2.7366624	2.2733033	87.523056	12.097914	153.07118	771.60864	19	0.31827807
SP107403	146.56715	5.7e-44	5.3079104	40.699814	33.23737	72.425354	108.246376	190.00871	575.59326	23.148216	2.594e-42	131.99059	4.167861	8.89915	136.31525	3.9878121e-13	441.79028	19.379505	1945.0769	646.6518	462.08157	46.37298	26.97187	29.390394	4.292528	161.34267	2.793e-42	131.77602	1945.0769	19	0.3607517
SP107363	50.45525	0.0	11.986013	10.713585	3.15689	22.806292	2.9103554e-21	32.405872	367.27322	43.598476	5.4928455	60.929058	8.899888	3.302844	62.492363	29.8947	99.47808	51.67339	861.2432	263.3074	5.965056e-22	3.335e-42	8.707497	4.0156355	14.162785	99.2389	4.073192	28.126404	861.2432	19	0.40105695
SP78955	52.477806	5.7e-44	11.29325	9.378923	11.276411	12.440039	49.816666	28.751331	33.331806	15.249681	5.42118	115.2357	1.68e-43	5.0236726	22.137623	31.260176	71.98528	8.754e-42	207.00311	80.66028	37.586166	2.2007e-41	16.587578	3.36e-42	22.524984	45.80259	7.99e-43	9.213466	207.00311	19	0.23142862
SP78711	4.320003	5.7e-44	1.5390644	0.0	0.0	4.080647	5.106501	2.025292	6.6962166	8.23e-43	1.8251041	2.9540486	0.0	0.0	0.0	1.264e-42	2.428e-42	3.98e-43	29.592041	17.616997	1.787e-42	3.6847913	4.89e-43	4.8e-43	0.26334178	4.065373	0.0	8.76e-43	29.592041	19	0.35325587
SP78677	8.323281	5.7e-44	1.705e-42	15.596931	1.8934985	8.10337	3.599e-42	6.29e-43	47.15318	2.4362576e-05	8.65e-43	17.634714	1.4211175	1.4790211	5.3334928	13.644776	3.1466072	1.194e-42	238.46571	30.874659	3.573e-42	6.1522746	1.6147805e-20	1.44e-42	10.638632	7.4592085	2.376239	4.443269	238.46571	19	0.56223345
SP78805	126.41267	0.0	4.26e-43	2.374e-42	22.355896	3.013e-42	32.556152	3.774e-42	90.55417	1.809984	1.729e-42	208.67755	5.8557906	4.102178	23.455965	25.952082	125.89984	7.96e-43	219.56789	70.49662	32.724693	1.334e-42	23.72177	8.875331	4.3514323	87.9241	4e-43	45.93012	219.56789	19	0.18908313
SP107461	65.40026	0.0	8.53e-43	7.852847	0.44907135	3.516e-42	2.3271197e-34	20.718407	92.293	1.0859145	1.298e-42	77.38079	1.1055136	6.7819657	6.423322	3.7526484	18.243376	20.708267	176.52145	48.97356	8.894522	2.668e-42	3.423e-42	6.139775	0.6205142	23.33368	7.99e-43	7.88e-42	176.52145	19	0.3008826
SP107472	62.91918	5.7e-44	7.249e-42	10.321555	11.689012	5.524e-42	26.466446	7.547e-42	67.3363	8.018729	3.027e-42	135.74834	3.8496442	2.213e-42	6.3521886	30.606304	1.7323748e-05	1.99e-42	283.42038	33.701233	252.90395	21.550209	10.295898	1.44e-42	1.5735747	33.02478	3.2111998	5.253e-42	283.42038	19	0.28257582
SP107356	34.299473	0.0	0.95669985	17.833311	4.027e-42	23.656172	11.81779	54.030094	249.70024	1.3028217e-11	1.298e-42	35.812325	0.0	7.1120257	20.19858	1.5166e-41	92.54788	17.406084	1161.5074	193.50336	42.631767	4.668e-42	10.026615	7.7268887	12.162187	89.88313	1.596e-42	95.70235	1161.5074	19	0.5331649
SP78825	49.94542	5.7e-44	8.53e-43	12.137013	10.521875	0.41563904	14.659682	1.888e-42	148.73927	2.466e-42	17.48354	263.5181	2.87e-42	5.6179533	5.181144	27.694416	85.601166	1.5249996	161.07085	71.739586	175.12547	36.869377	2.971727	2.5197382	14.777723	14.238297	7.99e-43	30.568531	263.5181	12	0.22856551
SP107468	77.80755	5.7e-44	4.172742	2.374e-42	1.8823783	9.674198	27.969305	42.31561	53.38189	1.645e-42	7.783e-42	134.09384	3.7145736	11.374035	22.657404	47.188354	102.08042	17.007807	196.97002	52.843513	32.637894	2.557258	9.472771	1.921e-42	3.909238	28.745209	1.995e-42	5.938805e-13	196.97002	19	0.22320664
SP78851	212.65263	5.7e-44	10.900555	5.541e-42	55.947254	2.01e-42	49.233948	1.4317913e-20	411.43515	4.522e-42	67.62784	778.9144	6.75e-43	20.590092	31.93781	152.12373	270.0862	2.1883235e-17	854.1563	47.185066	408.97174	7.336e-42	48.72478	1.3579651e-24	218.4405	374.98297	10.332063	145.52103	854.1563	19	0.20484523
SP78726	171.55989	0.0	7.2700024	20.210588	24.92395	4.519e-42	28.75964	40.266838	250.51534	4.111e-42	23.749744	410.82794	7.4727783	9.009819	1.1822187e-09	6.32e-42	94.453026	1.99e-42	221.92776	66.542725	746.8026	1.4015991e-12	14.634672	1.921e-42	32.95735	37.639084	4.2505593e-13	18.320568	746.8026	21	0.33521312
SP107379	84.653206	0.0	6.5390377	69.66772	17.445621	29.008984	56.61258	19.052	424.7584	6.167e-42	2.594e-42	236.81448	3.7745826	4.202041	61.99944	84.125694	143.27385	32.775837	1493.7515	264.92426	370.7866	15.325872	2.9580936	7.682e-42	1.4584223e-27	118.1643	8.38e-42	175.1061	1493.7515	19	0.4020086
SP107474	227.06516	0.0	23.11846	1.583e-42	28.034653	1.1551e-41	0.92581296	15.923584	380.57178	19.426907	23.299728	530.65186	8.521598	30.86354	5.19836	1.215429e-30	65.164185	1.552e-41	172.57097	24.416014	306.70447	46.89491	5.87e-42	9.115133e-21	17.317152	27.446966	3.1862197	28.447115	530.65186	12	0.26723
SP107438	130.07625	0.0	10.941234	9.898341	23.271646	10.046781	29.210892	7.972711	256.1091	12.526753	14.958118	309.49698	5.1914415	7.744e-42	12.734501	15.307778	25.695566	25.221762	177.94617	80.205376	486.61584	2.9670699	14.37408	1.44e-42	5.279609e-14	9.186211	1.197e-42	78.27108	486.61584	21	0.27834845
SP107478	87.3091	5.7e-44	2.4814308	1.4712899	10.499264	9.739051	4.9485893	19.560463	216.18362	1.233e-42	18.36981	208.3649	5.4890127	6.638e-42	14.864876	2.498023e-39	86.16637	6.8116593	229.82523	53.042583	120.82131	2.668e-42	0.9701196	4.1672783	3.6978867	62.81606	1.995e-42	5.253e-42	229.82523	19	0.19683562
SP78716	234.86807	0.0	12.880085	36.92641	7.7810144	5.524e-42	60.914158	3.751571e-37	814.3063	3.289e-42	42.912613	396.2104	2.5726457	2.7092524	25.184443	21.425621	187.69328	3.582e-42	1033.3805	168.46704	1159.3606	3.098196e-34	1.0681762	4.923464	51.469032	132.5698	4.788e-42	13.32001	1159.3606	21	0.26283735
SP78676	45.341526	0.0	7.929268	3.1658e-41	24.463493	21.241669	54.353603	2.8126474e-29	43.65495	1.645e-42	2.594e-42	108.84592	5.5172186	0.11974595	14.57444	69.92002	89.633965	1.194e-42	448.8027	25.411236	127.54829	15.06094	18.370617	18.18459	19.361456	61.970856	14.467989	32.63508	448.8027	19	0.35411024
SP107443	32.660297	0.0	0.0	4.8653665	0.0	5.02e-43	17.511091	5.032e-42	4.7233235e-27	1.6459354	17.061865	32.48967	0.0	8.125099	1.214e-42	1.0742e-41	1.2141e-41	10.68351	85.65029	4.71e-42	3.573e-42	4.033355	6.377345	4.8e-43	2.6803799	4.372851	4e-43	5.9646764	85.65029	19	0.3658366
SP107361	76.71483	0.0	16.882917	30.91326	17.628023	15.4654	68.48139	85.2407	277.98358	35.896065	9.210163e-22	60.97925	10.232229	14.055853	52.3061	108.217415	173.2075	62.085934	1711.3605	281.29617	29.384514	4.668e-42	34.91274	7.283613e-07	44.26505	167.28047	1.1182381	141.32137	1711.3605	19	0.4865649
SP107464	31.296516	0.0	7.458036	20.070873	4.0155344	16.929384	1.8903844e-15	46.580963	247.29645	17.665258	2.0749862	45.09599	3.38e-43	5.854301	33.284824	9.37752	109.62405	45.085274	839.66394	201.90623	8.920724	0.80928195	4.368966	16.404142	8.723e-42	69.127	1.995e-42	83.21445	839.66394	19	0.4499506
SP78717	17.183554	5.7e-44	1.9694599	13.354809	1.6845403	3.9204428	1.0078e-41	7.1199946	27.194033	7.6675544	5.9317455	1.0832e-41	0.7398052	1.299598	7.164292	5.056e-42	1.5660951	7.7354035	207.03593	26.77979	17.3834	6.67e-43	1.956e-42	2.618107e-36	10.377504	11.000947	2.793e-42	0.9270501	207.03593	19	0.547662
SP78671	132.98763	5.7e-44	6.2823415	8.176686	11.596391	31.811678	55.53142	5.032e-42	98.64601	32.283222	3.027e-42	233.60986	7.0916934	1.6482499	41.74221	84.2982	66.05136	35.738155	366.02722	37.98378	1.9656e-41	1.334e-42	6.9914064	19.970076	9.222536	30.728493	1.995e-42	65.82359	366.02722	19	0.26442426
SP78817	19.06331	0.0	0.24301746	0.6607856	6.7833605	7.200521	1.7345419	16.593073	11.035303	15.589641	2.7614949	8.82907	1.0901028	3.2487452	7.920406	20.313362	36.516685	2.786e-42	135.80191	36.177902	1.2508e-41	7.579234	1.2252121	5.2821827	18.006353	11.027081	1.995e-42	3.502e-42	135.80191	19	0.36244455
SP107381	22.376453	0.0	7.0569963	16.579079	17.951149	23.224766	30.129297	59.372463	285.6479	9.840974e-05	13.636906	65.10172	6.7231827	20.471712	33.58747	1.9884936e-33	112.985146	23.496376	750.93976	210.02754	48.64771	2.5594256e-05	8.432904	13.2658615	2.5539384	56.79236	2.5527136	136.95142	750.93976	19	0.38147718
SP107463	55.32952	0.0	5.1765122	17.642982	2.0828397	3.013e-42	22.157421	73.03159	223.98668	8.530374e-39	2.594e-42	1.2637e-41	3.2706978	15.269965	18.469597	57.836586	119.16706	24.554138	968.25073	185.60083	1.8250442e-34	6.0134907	2.8369e-41	5.281e-42	7.088e-42	98.14972	4.39e-42	68.19571	968.25073	19	0.49295267
SP107477	83.99292	0.0	6.052786	1.583e-42	8.410653	1.005e-42	27.183472	1.888e-42	141.82892	4.934e-42	20.693075	187.3697	2.4648535	1.8165187e-13	24.345594	22.936195	132.01244	30.088135	297.36075	56.909428	1.6083e-41	1.334e-42	4.2894697	2.881e-42	2.0286397e-15	122.64687	9.943052	72.36044	297.36075	19	0.2377196
SP78661	6.807181	0.0	7.249e-42	6.331e-42	11.940583	3.516e-42	31.089436	26.977331	132.37912	1.9265218	1.298e-42	56.74444	4.167177	5.4433962e-33	28.826414	30.627573	54.33496	11.385045	479.1357	85.69353	74.067406	1.0004e-41	11.130419	2.4e-42	1.814048	60.426693	1.596e-42	52.137337	479.1357	19	0.41247523
SP78939	26.884914	5.7e-44	5.5554028	8.302815	1.342e-42	1.3821578	8.638e-42	3.145e-42	36.487537	7.4503965	8.65e-43	51.005455	0.2654431	2.213e-42	4.0354705	21.357435	20.242224	1.5143006	231.71133	7.0325127	27.102463	1.1502622	3.017164	4.169979	8.218694	20.533577	2.749293	6.766754	231.71133	19	0.46628046
SP78674	69.22207	5.7e-44	5.4298086	8.777359	7.751654	20.534288	36.169147	5.032e-42	142.8997	17.568375	12.625491	232.5228	12.4991	1.1063e-41	24.494837	61.52022	116.98384	3.0606809	436.04364	36.714203	199.10918	4.446434	2.694773	2.881e-42	68.97521	187.3189	2.4464977	8.334635	436.04364	19	0.25378782
SP107553	8.297123	0.0	4.414524	7.92e-43	1.6989379	5.02e-43	8.6390085	1.888e-42	22.649221	4.1e-43	2.336247	29.863787	0.080958046	1.106e-42	7.7516785	1.896e-42	6.184025	3.98e-43	92.242035	4.7613813e-10	14.477262	9.107802	2.445e-42	6.9943504	1.8135843	1.2875e-41	4e-43	8.76e-43	92.242035	19	0.42596078
SP107555	131.19771	0.0	1.28e-42	6.331e-42	8.134423	18.112112	21.769505	2.656273	113.348114	6.167e-42	9.195893	165.42133	9.050145	0.00066347857	14.39815	48.20999	84.324974	7.890033	178.41028	59.882538	158.08302	28.006332	43.7276	3.7201538	3.27e-42	12.172753	4e-43	45.67558	178.41028	19	0.15335412
SP107446	93.81503	0.0	15.539307	18.227636	6.9792514	7.0897543e-10	17.285784	10.965745	75.667076	1.243103	4.225056	216.82661	3.5995698	10.53341	14.865357	12.46877	25.488274	6.810452	123.796906	77.35173	76.794655	23.451147	16.602467	2.4e-42	5.845145	3.0206025	1.3489522	54.77977	216.82661	12	0.23631504
SP78713	50.885323	0.0	18.232973	22.259968	7.3296027	4.837924e-09	52.37033	22.532099	251.0809	2.466e-42	11.242257	202.48433	3.8056235	3.318e-42	24.132517	0.09149051	153.41003	13.545866	747.6785	68.17216	320.46692	2.001e-42	4.6008873	2.5499108	4.7404103	47.010468	3.991e-42	62.84964	747.6785	19	0.3574891
SP78720	124.44609	5.7e-44	13.61241	22.722183	3.1084234e-21	3.24173e-39	53.671463	1.3332754	126.68505	15.25079	2.162e-42	184.20695	3.3219624	2.5989823	24.173735	8.3635086e-08	74.58178	3.582e-42	141.96295	8.804533e-29	228.68207	1.334e-42	6.433259	1.921e-42	2.18e-42	27.045696	8.142814	37.65891	228.68207	21	0.20855057
SP78947	67.6407	0.0	5.135545	1.583e-42	2.1804278	3.2226048	36.6471	1.888e-42	71.87332	9.762098	5.047316	59.20207	4.312177	3.6400845	11.822165	6.4412136	73.178986	1.3928e-41	271.4183	62.364956	52.044434	11.818907	6.2578287	0.8264912	14.536274	52.382923	4e-43	32.051796	271.4183	19	0.31421152
SP78875	59.438114	0.0	9.051389	3.957e-42	3.419161	2.343137	25.769495	2.515e-42	26.729023	8.715132	0.40541777	106.949776	1.68e-43	2.8569608	10.996605	5.056e-42	40.510468	4.486278	152.92393	24.15996	22.01773	2.001e-42	14.632738	8.783402	6.383398	26.645685	5.9308777	11.327539	152.92393	19	0.26619717
SP107554	134.27423	5.7e-44	4.26e-43	4.749e-42	22.402975	6.34686e-39	33.204765	63.103336	197.73016	13.487195	3.6104043	474.4072	1.4994138	8.821076	23.7748	102.22749	151.63626	18.513988	328.6135	122.44847	272.17044	2.3505971	11.095456	14.412502	31.703716	71.268684	2.793e-42	19.676321	474.4072	12	0.22352044
SP107407	22.959652	0.0	0.014341746	30.209103	23.449022	81.71261	110.80325	57.438866	693.401	8.34139	4.324e-42	148.68193	3.7035916	7.744e-42	48.32689	1.2638e-41	315.46942	50.99733	1529.3038	384.17535	532.2833	5.923763	49.42423	32.88844	1.635e-42	91.55868	3.592e-42	72.063484	1529.3038	19	0.35622123
SP78820	94.16348	5.7e-44	3.377987	6.1865826	21.435717	2.511e-42	3.5796409	6.17749	165.94838	5.345e-42	2.594e-42	157.01022	4.4731507	2.012371	25.52592	43.857	123.964645	2.439449	257.0066	94.8528	115.247856	2.001e-42	5.6291943	2.1405258	1.098775	36.659748	1.596e-42	6.129e-42	257.0066	19	0.21914166
SP78668	28.030962	0.0	2.31315	12.15138	1.342e-42	14.067245	2.1823406	1.258e-42	1.4019e-41	1.233e-42	4.33e-43	3.618403	3.2573762	3.2494514	1.4375296	26.918037	0.00093089585	3.6072779	159.60585	42.573772	17.938808	4.668e-42	1.467e-42	0.75785154	3.258509	14.158273	4e-43	6.726195	159.60585	19	0.4614842
SP107547	48.434616	0.0	6.3737264	1.0483525	12.345598	2.6171304e-15	15.719379	3.774e-42	30.465506	3.2284944	8.65e-43	51.168983	4.6288915	5.531e-42	10.8805	9.419871	15.151244	15.803931	104.19845	25.419188	20.143532	4.514039	2.934e-42	3.36e-42	5.8468823	19.1448	4e-43	15.559017	104.19845	19	0.24839021
SP79148	49.047268	0.0	8.53e-43	6.331e-42	21.560757	10.803488	31.402493	1.888e-42	31.886705	5.065953e-29	46.294037	93.12924	1.68e-43	1.106e-42	21.744616	30.700933	149.28905	14.218369	388.80072	111.3153	39.55928	20.92155	22.533722	12.393053	91.86349	181.31631	14.908007	12.929787	388.80072	19	0.2783873
SP107386	46.351906	5.7e-44	8.53e-43	14.418363	13.0034075	17.108717	32.358242	48.070362	227.53122	1.4832521e-24	8.064704	58.462368	7.479935	6.8625903	21.335333	50.970287	99.56871	32.436405	896.5327	111.9222	73.736664	3.335e-42	40.54107	3.36e-42	1.635e-42	80.30273	1.596e-42	41.44918	896.5327	19	0.46488434
SP78921	206.29901	5.7e-44	16.843082	17.829086	10.377101	2.01e-42	38.99299	47.465923	90.50661	64.57937	56.555496	387.44165	15.337681	72.8684	3.8416015e-15	52.41049	89.841934	3.184e-42	223.19325	9.669095e-05	1.787e-41	34.521408	1.2519829e-37	1.921e-42	12.559436	90.45216	3.192e-42	85.47034	387.44165	12	0.24011818
SP107545	50.57442	0.0	5.8524914	7.123e-42	1.0566721	1.3351063	30.884344	12.306999	63.391373	4.5930376	8.65e-43	66.35118	6.068777	20.256313	2.4162514	29.339401	23.582228	2.5069513	227.52812	32.387894	19.99579	13.515871	1.6061419	1.6921608	4.429468	32.21705	1.596e-42	20.110825	227.52812	19	0.33757943
SP107440	44.736202	0.0	13.887733	3.227289	9.964739	16.061962	9.294216	19.824951	93.47244	13.731342	33.845318	47.677628	5.0239987	4.4336267	17.259907	9.478e-42	55.106564	3.8441293	372.8121	44.32542	43.748764	4.002e-42	5.87e-42	8.0855095e-14	12.303565	59.20367	1.596e-42	17.460854	372.8121	19	0.3960834
SP79066	52.736332	0.0	9.221708	3.166e-42	6.7251954	1.506e-42	19.306887	21.135054	106.97062	1.233e-42	5.189e-42	183.5874	2.7825515	2.825572	4.1944714	46.938366	14.714717	14.250485	98.947754	4.828923	259.08417	5.335e-42	17.798552	3.36e-42	8.178e-42	29.666914	0.96535414	26.148483	259.08417	21	0.2807498
SP107473	210.85947	0.0	19.384495	24.39132	10.606603	1.9740917e-27	30.126696	23.19823	123.378426	9.918294	8.65e-43	189.19983	4.3721547	36.09025	31.064302	67.0968	190.82816	2.786e-42	280.89594	71.20413	1.0721e-41	9.9064455	21.336535	8.056881	1.2480643	38.329285	1.1138298e-35	46.65236	280.89594	19	0.19396955
SP107362	39.854748	0.0	9.251318	27.880342	4.4788857	24.68377	32.51008	85.6312	433.8415	19.867256	1.729e-42	37.244335	6.2528086	17.370348	39.84336	45.07093	142.85214	52.436054	1179.2816	232.52263	51.241585	1.2012361e-13	2.934e-42	47.151756	37.226994	94.99875	1.197e-42	71.0331	1179.2816	19	0.431572
SP78722	22.538094	0.0	4.26e-43	7.92e-43	1.342e-42	36.003006	11.936165	8.543568	8.41e-42	4.1e-43	4.9271054	11.451631	0.0	1.106e-42	4.934248	6.32e-43	4.769289	0.0	42.7473	20.591911	1.6083e-41	6.67e-43	9.78e-43	1.604399	3.1409154	15.68514	4e-43	26.24897	42.7473	19	0.19871213
SP78729	151.53868	0.0	5.329811	1.583e-42	2.110582	10.473948	22.353529	8.913275	5.0465e-41	0.2840869	11.108674	76.21918	4.211605	32.447865	15.952137	77.8647	89.095825	18.444416	160.48802	34.42266	8.935e-42	2.001e-42	9.011232	16.825724	1.09e-42	42.796932	0.831825	49.12494	160.48802	19	0.19109137
SP107441	144.02724	5.7e-44	1.3411058	27.804298	9.345826	2.511e-42	4.319e-42	23.907955	306.9108	8.223e-42	1.1674e-41	337.8127	9.743764	3.74695e-06	8.942842	44.515236	51.930042	6.036262	271.81638	71.47595	271.4835	8.547817	7.1406546	1.44e-42	25.40802	75.206635	3.592e-42	25.034452	337.8127	12	0.19544466
SP78873	10.008746	5.7e-44	3.6062906	3.7273974	3.7000682	0.20300415	3.599e-42	7.547e-42	116.83627	2.7777448	4.324e-42	39.129387	6.0422816	3.318e-42	8.275046	4.424e-42	42.68198	7.96e-43	144.31415	36.472237	1.4296e-41	6.669e-42	5.381e-42	1.3473304e-07	7.4259377	2.9197302	7.99e-43	26.711462	144.31415	19	0.3172913
SP47708	149.04404	5.7e-44	8.53e-43	38.755516	21.618298	26.579071	142.11961	27.122244	753.7243	75.09089	2.1419652	134.93561	0.55544406	2.5381894e-29	21.63555	88.68343	71.91384	22.743599	705.9246	210.06076	5.8651546e-19	3.335e-42	3.912e-42	22.040483	8.814395	5.717813	1.0900905	1.1383e-41	753.7243	9	0.29787806
SP47990	339.47787	5.7e-44	10.243937	33.889526	18.202497	52.040348	284.23654	45.597885	1017.0315	19.924232	8.65e-43	214.38936	1.68e-43	82.95	37.447887	135.54018	1.5783e-41	37.657345	613.0623	148.02069	68.970955	2.001e-42	3.912e-42	21.4903	11.371672	6.438e-42	35.740444	9.631e-42	1017.0315	9	0.3151353
SP48414	269.94208	0.0	23.945787	19.348572	10.596967	41.274452	100.588326	43.047935	466.74304	23.874208	1.298e-42	200.35716	1.68e-43	35.87176	8.49e-42	139.44604	21.49459	54.632156	671.12335	73.0622	78.6491	4.002e-42	2.934e-42	26.699572	24.60023	2.3605e-41	2.5173922	7.88e-42	671.12335	19	0.28830615
SP48135	156.03117	0.0	0.8068245	13.672796	32.549206	12.905732	215.0219	69.56112	744.7315	6.7493134	16.699387	436.83707	3.38e-43	14.685137	1.0918e-41	0.5647921	1.7548651e-22	1.1938e-41	2506.1248	54.98488	1063.7137	45.892216	1.7472023e-14	6.3921166e-24	6.543e-42	1.96347e-40	29.82458	5.959481	2506.1248	19	0.4617614
SP47652	158.80858	0.0	3.412e-42	29.922073	19.376963	34.14134	84.43857	48.64865	419.9009	19.455154	0.80672735	46.599964	0.0	31.920647	16.695692	12.43182	55.363598	42.013554	623.8983	137.63422	57.31342	3.335e-42	9.504596	2.881e-42	8.188336	1.3949e-41	2.3296506	17.476534	623.8983	19	0.33241436
SP48888	173.7168	0.0	12.002671	4.3209157	12.188854	38.822357	113.4283	21.849022	279.07764	81.73077	0.00050594634	45.39405	2.620246	9.349699	31.658293	74.5362	4.59127e-30	64.244316	408.89883	184.09288	1.4296e-41	2.001e-42	3.1999195	38.75166	8.560583	24.58011	17.475388	7.88e-42	408.89883	19	0.2477424
SP48426	41.0461	5.7e-44	2.559e-42	4.2092786	0.6956548	18.257551	28.138569	5.661e-42	85.9229	0.5106412	3.5914903	1.4443e-41	0.7873534	3.7213078	4.6864314	6.32e-42	2.3067e-41	2.786e-42	161.1442	23.568905	33.59207	0.22486869	4.5973125	0.08101091	0.7786649	12.542338	0.0	1.752e-42	161.1442	19	0.37642014
SP48480	170.81894	5.7e-44	8.53e-43	76.73299	13.334784	50.1031	260.79282	5.2174063e-33	982.14374	177.30637	3.018808	221.39946	1.68e-43	8.415938	181.9946	77.33093	119.24251	94.768295	996.0534	523.47595	25.30452	11.495417	3.423e-42	111.51829	18.137346	1.1802e-41	2.395e-42	6.129e-42	996.0534	19	0.2415619
SP48263	120.83372	5.7e-44	1.705e-42	19.582273	12.608152	27.808073	85.090355	38.681217	392.40036	11.377953	2.594e-42	1.9847393	0.0	12.435551	4.0896826	54.174377	22.479464	29.862953	499.01202	189.74513	1.4296e-41	1.5339e-41	2.445e-42	6.2074413	5.1983604	3.219e-42	2.793e-42	3.502e-42	499.01202	19	0.32539204
SP47628	264.91324	5.7e-44	3.296531	17.95656	9.226977	31.060848	81.18815	33.932693	183.86826	13.23892	3.46e-42	39.20077	1.68e-43	17.561682	3.7550118	46.446304	38.538456	16.495926	270.4481	7.065e-42	6.799029	6.930403	2.445e-42	22.712826	20.930155	5.364e-42	4.807064	5.148403	270.4481	19	0.23755687
SP47808	162.59651	0.0	7.178154	37.742764	14.711999	40.427494	121.99431	33.052677	592.0744	67.87591	5.189e-42	125.03704	3.38e-43	18.913548	35.6761	85.598045	47.940163	85.73198	844.7811	282.2398	2.3231e-41	2.668e-42	3.1492677	9.838473	21.456842	7.091002	1.197e-42	8.755e-42	844.7811	19	0.319375
SP48850	586.2744	5.7e-44	2.133e-42	73.66178	31.180796	56.56245	213.22069	34.662632	1452.2361	34.09319	7.357037	490.8141	1.68e-43	44.44663	21.528511	122.64724	135.67978	38.779255	677.5795	283.52948	1814.6477	1.434357e-32	3.423e-42	25.663317	22.362297	2.6087376e-16	9.939974e-32	8.742991e-34	1814.6477	21	0.29425478
SP48189	382.3333	5.7e-44	6.654766	61.953617	30.06199	43.350185	256.42712	1.3209e-41	646.1651	1.233e-42	1.729e-42	245.59995	4.045477	18.655684	5.3680367	112.66165	55.93833	63.713364	677.35803	49.43421	82.8612	2.001e-42	8.441609	4.322e-42	23.444605	7.652599e-18	18.45748	2.189e-41	677.35803	19	0.24252632
SP48073	199.66599	5.7e-44	2.985e-42	26.966402	12.844998	44.089012	163.37602	3.774e-42	517.53564	44.62864	1.298e-42	81.062706	1.9525663	8.9861355	21.821934	64.50102	18.485476	45.41247	767.3022	112.219955	2.7852115e-28	2.668e-42	4.8043427	19.36216	8.8541565	2.145e-42	36.169983	2.626e-42	767.3022	19	0.3487671
SP48008	198.21967	0.0	7.490288	22.85775	14.041362	102.51759	181.74759	51.244156	846.226	77.73832	1.729e-42	69.25582	3.496652	9.713668	63.972893	8.214e-42	65.00083	16.844515	654.143	382.18213	51.586617	3.9625673	15.323217	77.75483	6.5946064e-05	2.1458e-41	2.793e-42	5.253e-42	846.226	9	0.2902687
SP48504	117.23163	0.0	17.798227	53.490448	17.638924	21.309242	136.18602	17.43293	504.58795	101.62642	1.298e-42	121.78752	1.689e-42	3.834634e-06	7.686908	117.18918	58.999397	48.697388	665.1416	107.13988	3.7525e-41	4.668e-42	2.445e-42	12.531909	3.27e-42	0.0022816267	6.3053813	6.129e-42	665.1416	19	0.31186554
SP48534	155.60971	0.0	14.926809	56.3474	8.768386	51.511997	169.50865	5.032e-42	753.84656	108.43886	7.5866246	47.770992	1.68e-43	31.005907	37.509903	111.61544	48.172527	27.354158	730.99536	390.90274	3.3952e-41	1.2005e-41	1.2897024e-18	27.451147	14.045543	2.9611286e-22	18.96998	1.6636e-41	753.84656	9	0.26804966
SP48010	276.94833	0.0	8.104661	19.621483	17.094658	22.812551	171.39473	58.916054	449.84653	9.144975	2.162e-42	178.28618	1.68e-43	75.233864	34.46599	88.08689	127.15751	50.16325	445.16553	59.154217	4.089196e-06	1.334e-42	2.445e-42	6.021132	6.869691	3.3201823	20.617874	22.897858	449.84653	9	0.20910214
SP79365	1.7115297	0.0	0.0	8.577618	0.0	2.7356002e-06	8.964018	6.29e-43	10.98173	4.1e-43	4.371229	1.805e-42	0.0	1.5387622	0.058229633	6.4924393	8.409255	0.0	24.708961	3.533e-42	12.034945	6.67e-43	2.6491132	9.6e-43	4.909412	2.6501312	4e-43	5.611082	24.708961	19	0.238346
SP79237	10.382713	0.0	4.590944	4.581119	1.342e-42	8.083796	12.694468	9.802579	3.6448e-41	5.149863	5.2813005	8.753406	0.90741813	2.213e-42	1.9011333	2.273724	1.3354e-41	0.0	82.19159	19.344845	23.774038	6.67e-43	8.529998	9.6e-43	7.224475	2.145e-42	2.6432397	8.76e-43	82.19159	19	0.3768344
SP79462	10.853585	0.0	2.376119	7.92e-43	1.342e-42	5.02e-43	5.945859	1.0693e-41	1.1215e-41	4.1e-43	0.0	11.4711685	0.0	0.452574	4.088281	8.196755	1.6593105	6.764e-42	23.802628	5.1756907	5.9199595	1.334e-42	0.0	2.6192534	1.09e-42	1.073e-42	7.99e-43	3.2014441	23.802628	19	0.27754077
SP79201	12.085828	1.2227167	4.1801944	7.884853	1.342e-42	5.445902	24.789413	8.143443	17.28808	8.23e-43	5.40108	29.501503	0.0	8.320463	7.056457	4.424e-42	0.5060232	5.7648597	71.61044	15.971905	28.373013	3.2664106	6.9334745	4.8e-43	2.18e-42	10.720371	3.592e-42	4.8057	71.61044	19	0.25641817
SP79371	13.227059	5.7e-44	9.850818	7.3701024	2.1452723	17.457941	7.5262876	17.122927	2.8036e-41	1.5202473	4.33e-43	7.221e-42	3.38e-43	1.106e-42	5.743121	3.792e-42	19.385454	2.721684	39.158745	25.71525	20.774319	2.668e-42	1.467e-42	1.44e-42	5.45e-43	2.2263644	4e-43	5.2905426	39.158745	19	0.19853736
SP79439	9.67013	0.0	0.0	3.2597094	0.0	2.4844966	4.789337	6.29e-43	1.1215e-41	2.988666	4.33e-43	1.4574641	0.0	1.106e-42	3.4900374	2.528e-42	2.428e-42	0.0	28.031103	13.754522	1.787e-42	6.67e-43	7.911028	4.8e-43	0.6923144	10.924754	4.175927	0.0	28.031103	19	0.29938328
SP79175	2.4246485	0.0	4.9852233	7.92e-43	4.8157887	2.664179	18.265594	6.29e-43	3.925e-41	4.1e-43	2.9129605	5.200018	0.0	1.106e-42	2.1457117	4.2346845	6.07e-42	2.786e-42	58.986286	5.887e-42	10.389018	6.4860435	0.7530054	3.6001236	1.09e-42	8.304148	0.0	8.371707	58.986286	19	0.40809906
SP79354	1.945e-42	0.0	0.9398125	1.7769158	1.342e-42	2.01e-42	12.854327	3.4311345	3.3186326	1.041139	0.0	25.909246	1.0777736	1.1063e-41	2.7449014	14.679421	2.428e-42	3.98e-43	45.98199	2.356e-42	1.0721e-41	2.245635	9.78e-43	1.2101953	1.09e-42	0.7489643	0.0	9.606963	45.98199	19	0.3604535
SP79184	13.1194105	0.0	4.26e-43	4.371638	1.342e-42	1.005e-42	7.713898	6.29e-43	1.1514127e-11	4.045165e-23	2.5658295	9.027e-42	0.0	2.3965554	2.6330094	2.528e-42	2.9506795	3.1626284	38.23057	2.356e-42	11.56553	2.668e-42	3.03724	5.1158514	0.0	1.073e-42	0.0	3.8043742	38.23057	19	0.3797718
SP79312	15.524385	5.7e-44	1.1154782	1.5770733	5.9526024	12.134519	3.8959312	2.515e-42	53.484756	8.23e-43	1.9938602	13.740984	1.2667271	1.106e-42	1.214e-42	27.069363	1.3354e-41	1.361026	86.92457	20.680119	5.4992604	4.3548517	5.8399177	5.7605743	2.1697187	9.535071	4e-43	5.221595	86.92457	19	0.30488902
SP79252	5.5615253	0.0	7.5930834	7.92e-43	1.342e-42	1.005e-42	2.88e-42	1.888e-42	2.4175761e-09	4.1e-43	2.7521005	18.986471	0.0	4.425e-42	1.214e-42	6.3762927	2.428e-42	8.482653e-06	65.11062	9.132867	15.821373	4.472873	3.1318457	9.949497	1.3430827	1.073e-42	0.0	10.259158	65.11062	19	0.40569693
SP79294	31.868185	0.0	6.660467	19.435022	1.581851	17.65538	13.522893	2.893958	52.533863	2.878e-42	2.5045965	18.600048	3.361248	2.213e-42	8.666326	10.364613	1.9425e-41	7.96e-43	152.51985	26.033243	82.2526	0.71018577	8.036929	4.8e-43	1.09e-42	7.511e-42	2.7204854	14.692116	152.51985	19	0.3200072
SP79246	24.850582	5.7e-44	4.26e-43	1.583e-42	1.342e-42	9.04e-42	16.608223	6.29e-43	0.008493529	2.72635	4.1472597	21.870632	1.4378186	2.6359303	4.38759	15.4258795	16.114723	1.99e-42	75.24532	7.3146515	84.78346	2.001e-42	4.518218	5.080744	1.09e-42	0.067835785	0.0	3.502e-42	84.78346	21	0.29518265
SP79458	4.3507257	0.0	6.063316	3.166e-42	5.8359222	9.495596	7.069908	6.29e-43	4.4858e-41	4.1e-43	3.013907	5.5442257	0.6289436	3.8436975	2.9274263	12.56807	4.855e-42	2.064759	59.065002	5.21137	0.18772486	2.5293717	5.103512	5.622481	1.09e-42	7.452608	0.0	13.706358	59.065002	19	0.36395866
SP79222	32.811356	0.0	4.26e-43	4.749e-42	1.342e-42	5.1461625	44.329407	10.488476	118.85246	12.887501	0.17043486	34.886574	1.646666	1.3640222e-09	20.987774	9.478e-42	6.07e-42	3.5376747	156.09868	83.249176	160.20845	1.8839358	5.812774	2.4e-42	12.486194	8.583e-42	7.99e-43	5.8664e-41	160.20845	21	0.22709022
SP79178	1.2643e-41	1.71e-43	3.523896	0.0	1.342e-42	5.3011923	7.2e-43	9.40815	11.849156	4.1e-43	3.7192862	1.1083435e-17	0.9425806	0.0	5.0883397e-08	7.4503007	2.428e-42	7.96e-43	36.2887	4.71e-42	4.4386077	5.5210285	4.89e-43	0.0	3.0251408	2.8230343	2.2677267	1.9519097	36.2887	19	0.36837316
SP79474	71.65199	0.0	4.26e-43	14.0102625	1.342e-42	16.135359	19.978565	29.902548	1.444549e-07	8.474634	10.592634	1.2869035e-05	3.76209	7.0388036	9.479577	10.342293	1.2141e-41	7.96e-43	91.40114	7.0074787	28.617409	9.679956	7.6008844	1.2713461	8.749623	9.371361	6.081217	9.948998	91.40114	19	0.2398362
SP79387	9.0028105	0.0	0.0	1.583e-42	3.8319783	9.65999	16.714813	6.29e-43	9.539169	8.23e-43	2.162e-42	1.805e-42	2.0994108	1.6232978	3.5799456	1.896e-42	4.1103206	0.0	58.888042	7.065e-42	3.573e-42	6.67e-43	4.89e-43	4.6415763	1.5319489	1.073e-42	1.3152694	1.9080156	58.888042	19	0.4584632
SP79306	35.368687	1.71e-43	2.133e-42	6.7364305e-37	5.629621	13.359307	6.325931	3.312702	84.74264	8.23e-43	1.0975188	1.8053e-41	4.3533034	6.571533	6.1992674	1.3902e-41	18.460566	3.3060021	50.652035	13.695007	2.277466	2.668e-42	1.2717e-41	2.819281	5.45e-43	1.073e-42	0.88528436	1.752e-42	84.74264	9	0.32712075
SP79270	15.334626	0.0	4.26e-43	4.528837	1.342e-42	1.506e-42	5.5492196	6.6993756	2.2429e-41	4.557256	2.3522918	12.225936	1.7021915	2.0787845	2.7010293	5.056e-42	0.51489115	7.96e-43	23.47596	7.7960215	18.928917	1.9229293	3.423e-42	4.3182244	7.426794	6.438e-42	4e-43	3.3014798	23.47596	19	0.18718657
SP79210	1.945e-42	0.47473174	1.196258	7.92e-43	1.342e-42	8.469494	8.536529	3.2758975	5.607e-42	4.1e-43	1.298e-42	1.6248e-41	1.8258163	0.0	0.0	2.528e-42	2.428e-42	0.0	37.151024	16.818306	0.9523913	6.67e-43	0.0	4.8e-43	3.399847	7.1146927	0.0	8.76e-43	37.151024	19	0.4164213
SP79427	2.918e-42	0.7221678	3.1769307	4.713915	5.37e-42	1.506e-42	6.9542594	1.258e-42	5.1281877	4.1e-43	4.33e-43	3.611e-42	1.7341688	8.218827	6.71058	11.449189	11.932741	1.592e-42	60.279953	2.9544742	11.910865	6.67e-43	4.7256227	4.242313	1.481319	6.438e-42	0.877507	10.6553955	60.279953	19	0.3818367
SP79297	23.462973	0.0	5.388618	4.127405	8.175825	3.013e-42	37.957264	18.819256	77.75908	38.665287	9.944988	5.1065283	6.911135	8.119942	6.3432446	6.952e-42	17.620115	7.4771075	179.04166	116.47842	75.84514	6.506924	10.41683	10.0817795	2.7173777	4.292e-42	6.0845404	16.077612	179.04166	19	0.25609243
SP79368	7.74686	0.4258853	4.320554	1.5397354	2.8354921	1.005e-42	1.541929	6.29e-43	7.6977096	8.23e-43	1.6696197	11.7550125	0.78920317	1.106e-42	0.0	1.896e-42	2.428e-42	1.171712	34.197224	14.5615225	4.5562143	1.334e-42	9.78e-43	2.2625873	4.743253	0.66146797	4e-43	0.85892665	34.197224	19	0.33093584
SP79351	13.903635	0.0	4.26e-43	7.92e-43	1.342e-42	1.7320948	6.1754227	4.117957	1.9625e-41	8.23e-43	4.33e-43	1.805e-42	0.0	4.241269	2.426e-42	1.896e-42	2.428e-42	0.0	42.2003	15.62497	5.361e-42	6.67e-43	1.2011023	0.76538813	7.211536	1.073e-42	1.0630944	8.452191	42.2003	19	0.39554513
SP79300	11.661541	0.0	0.36361656	1.4631901	1.342e-42	5.02e-43	4.2033534	1.258e-42	5.607e-42	0.0	5.1527066	1.8053e-41	0.0	0.0	3.2389565	1.264e-42	3.5232778	3.98e-43	51.71875	1.2952e-41	6.402242	3.9944384	6.8555126	0.0	0.79944855	2.7199602	2.5529666	12.966765	51.71875	19	0.43972275
SP79435	23.812246	0.0	4.26e-43	3.280865	1.342e-42	2.01e-42	15.087271	1.258e-42	79.77673	7.26898e-40	7.351e-42	3.611e-42	1.6851094	1.4095124	5.5451117	3.269164e-15	1.8153617	7.96e-43	59.6585	22.224203	37.520878	3.335e-42	1.956e-42	1.44e-42	1.09e-42	2.145e-42	8.303469	5.2688985	79.77673	9	0.30060396
SP79288	4.1712184	0.0	0.0	2.8656263	0.0	3.2204835	0.73120666	5.29359	4.4858e-41	3.7519796	0.42162055	0.14192164	0.0	0.0	6.033153	1.606821	9.022957	0.0	66.017784	3.533e-42	5.4382753	0.6198277	3.3792088	3.9031043	4.907e-42	4.4350586	4e-43	0.6052988	66.017784	19	0.54264545
SP79447	6.5429196	0.0	0.0	7.92e-43	1.6753585	8.6866255	2.4437644	6.5559177	2.5233e-41	4.1e-43	1.7340132	1.9874032	0.8061129	0.0	0.0	9.154174	2.428e-42	7.96e-43	36.494102	5.9265723	7.148e-42	2.9434786	4.89e-43	0.0	3.4757907	2.5786824	1.197e-42	3.5726397	36.494102	19	0.38586432
SP79403	2.918e-42	0.0	1.9627087	0.9753503	1.342e-42	1.005e-42	4.1364493	0.0	8.41e-42	0.33440262	5.4492455	12.1616535	0.6952235	1.3033501	1.214e-42	10.616812	9.170517	3.98e-43	16.23701	2.3455966	3.573e-42	0.5841004	9.78e-43	2.298066	1.036e-41	3.219e-42	4.0967507	4.2169614	16.23701	19	0.21201515
SP79377	15.421484	0.0	2.5136096	3.957e-42	1.342e-42	3.5399146	10.80781	1.258e-42	17.665165	2.951652	1.15539	7.1870747	0.75567997	2.4910073	9.928418	1.896e-42	10.713389	7.96e-43	97.703636	1.3453086e-07	10.081084	6.67e-43	5.5591674	8.340256	10.598096	1.4948404e-07	3.854344	1.752e-42	97.703636	19	0.44156405
SP79327	7.495464	0.22999375	1.0234439	7.92e-43	0.98689944	0.28841245	0.0	5.521384	2.804e-42	0.0	1.1730055e-35	3.611e-42	0.0	3.4150126	1.6199431	1.264e-42	4.855e-42	2.388e-42	10.458262	7.1892443	3.573e-42	3.5840952	4.89e-43	0.00842891	3.508261	0.0	0.24151726	11.060849	11.060849	28	0.19531368
SP79324	26.100138	1.14e-43	4.26e-43	0.60875356	1.342e-42	2.4571347	7.2e-43	8.975354	5.607e-42	0.0	1.1073343	1.805e-42	0.895299	0.0	1.654108	1.264e-42	11.868165	0.0	43.06328	2.6014378	1.787e-42	0.0	4.89e-43	4.8e-43	8.331485	0.9521258	0.0	0.0	43.06328	19	0.3964778
SP79359	3.7784166	0.0	0.0	6.609623	0.0	4.430506	2.1506546	6.29e-43	2.2429e-41	0.0	1.5792702	1.805e-42	0.0	1.6363244	3.0926135	1.896e-42	2.735133e-26	2.9816918	20.338106	0.14815241	5.7136416	6.67e-43	2.8953302	4.8e-43	1.7623457	0.39828053	4e-43	0.24473277	20.338106	19	0.35211593
SP79330	8.335672	0.0	5.9792895	7.92e-43	4.9994774	6.1497197	5.189731	1.258e-42	2.5233e-41	1.233e-42	8.65e-43	3.611e-42	1.5041445	2.1154933	5.958729	5.5651298	9.948902	5.5843787	61.102356	9.649635	23.402948	2.2715306	3.0602953	2.2455579e-27	3.5695753	7.511e-42	10.740709	4.032891	61.102356	19	0.3410479
SP79391	22.103876	1.4044315	3.0167966	5.905344	4.565468	9.277209	4.0436873	1.136592e-39	55.013016	5.816978	1.298e-42	57.84559	0.0	3.879217	9.591162	7.1862216	8.662409	1.194e-42	156.50157	19.219597	19.629686	1.334e-42	9.78e-43	4.801e-42	1.363e-41	13.554904	5.058087	13.874413	156.50157	19	0.36724558
SP79399	9.73e-43	0.0	0.0	0.0	0.0	5.02e-43	4.191473	0.12606189	1.1215e-41	8.23e-43	4.3782983	16.14248	0.4770704	1.7899095	5.2670302	1.264e-42	1.214e-42	1.081531e-17	20.858412	12.860463	1.8158199	0.0	1.7126937	3.0883384	1.5022161	1.073e-42	0.0	9.501698	20.858412	19	0.24916881
SP79243	8.7827425	0.0	2.5999446	7.92e-43	1.342e-42	2.022959	2.5136068	6.29e-43	5.607e-42	2.0524585	1.382665	11.339041	0.0	1.106e-42	1.2945837	6.32e-43	0.72275746	0.0	23.388939	2.2991672	1.6083e-41	0.0	1.1792084	4.8e-43	0.0	0.0	0.0	7.2072773	23.388939	19	0.35021064
SP79192	7.526349	0.0	0.0	7.92e-43	0.0	2.2241213	7.2e-43	6.29e-43	1.0768578	4.1e-43	8.65e-43	1.805e-42	0.0	0.0	1.6316475	1.1704468	2.428e-42	3.98e-43	24.620754	22.583246	10.06477	1.334e-42	3.3712971	0.7717799	0.87365365	4.7885485	1.2874469	5.7837	24.620754	19	0.28049967
SP79395	38.037872	0.0	11.262086	2.6563683	1.342e-42	1.6232717e-08	13.043608	10.891256	97.596924	3.275527	7.698421	60.17557	2.663463	1.017849	14.926092	3.792e-42	30.177843	1.194e-42	117.935555	19.691626	1.4296e-41	27.698193	2.934e-42	2.4960966	1.786598	5.364e-42	1.6738782	20.910612	117.935555	19	0.24285795
SP79195	7.326451	0.0	4.26e-43	12.553577	1.342e-42	5.02e-43	6.9540763	6.29e-43	4.2054e-41	2.9179974	3.7716503	3.611e-42	0.0	6.1078997	0.36309302	4.100331	2.428e-42	4.378e-42	55.07666	1.177e-42	20.15139	0.9164779	2.5835874	4.8e-43	4.907e-42	7.827789	1.197e-42	8.76e-43	55.07666	19	0.42155564
SP79318	3.1277819	0.0	3.3600152	3.6217043	1.342e-42	5.02e-43	4.35045	1.888e-42	2.5233e-41	2.642704	1.729e-42	18.276327	0.0	1.106e-42	1.214e-42	12.70298	24.317196	2.7827077	57.300114	24.653349	14.448328	0.12879683	5.4854884	1.921e-42	5.919522	2.351316	0.0	6.129e-42	57.300114	19	0.30894747
SP79282	12.523982	0.0	6.5885844	3.166e-42	4.486721	11.699295	21.694124	5.661e-42	93.00094	304.0044	8.118803e-08	30.952023	3.3059802	6.3468795	27.870277	148.5783	3.642e-42	1.194e-42	187.53369	280.24802	59.61568	6.297897	3.7244725	42.181145	5.5013103	9.746761	4e-43	4.4144073	304.0044	10	0.2393142
SP79261	24.457561	0.0	4.26e-43	4.404083	1.342e-42	1.005e-42	2.16e-42	1.258e-42	1.6821e-41	4.70497	2.4550974	5.1148357	0.905227	0.47003365	2.8169973	14.881616	6.07e-42	1.194e-42	41.08288	2.356e-42	47.83166	2.759722	5.6085234	3.2666686	5.998e-42	4.292e-42	0.0	2.6737537	47.83166	21	0.29266724
SP79228	5.9282746	0.26394218	4.26e-43	3.7066367	1.342e-42	5.02e-43	3.9744315	6.29e-43	2.804e-42	8.5929e-41	4.0320225	1.805e-42	0.8016794	1.724341	3.9250321	3.3574533	5.4840755	0.0	28.40418	18.961521	3.573e-42	9.68186	4.89e-43	0.324858	3.8660495	1.073e-42	0.0	8.76e-43	28.40418	19	0.30077592
SP79431	4.6506243	0.0	1.7134972	2.374e-42	1.342e-42	11.38289	7.2224164	2.065141	1.1215e-41	4.1e-43	3.5764422	1.805e-42	1.839511	2.213e-42	3.3122334	2.528e-42	1.214e-42	1.592e-42	64.86175	5.3196735	7.148e-42	0.0	8.457797	4.8e-43	2.389249	11.063776	7.99e-43	8.502552	64.86175	19	0.47567406
SP79172	9.73e-43	0.0	0.88294953	7.92e-43	8.055e-42	2.726399	1.2755929	4.551138	2.8503883	4.1e-43	0.0	12.531355	3.2742534	1.106e-42	1.214e-42	8.2321415	18.369001	0.0	43.69553	4.7422333	1.5041696	1.334e-42	4.401e-42	1.667959	0.82309324	4.4738674	4e-43	7.8343945	43.69553	19	0.36585358
SP79234	16.781794	5.7e-44	8.53e-43	1.583e-42	5.521908	2.01e-42	4.79197	8.913515	44.433926	1.233e-42	5.9973803	2.8885e-41	0.0	1.106e-42	3.332137	7.584e-42	26.098396	3.9972882	84.49153	16.895153	2.1356924	2.3013341	9.78e-43	3.5112884	0.0	2.1906016	1.2188697	6.8448133	84.49153	19	0.35284546
SP79345	1.945e-42	0.0	0.91763794	1.583e-42	3.65715	1.005e-42	6.235419	3.145e-42	1.9625e-41	4.1e-43	4.33e-43	16.102297	1.68e-43	1.106e-42	3.021406	14.576023	4.9028397	2.786e-42	50.050926	2.356e-42	4.237711	2.4637291	9.78e-43	1.44e-42	1.9864503	0.70440286	2.0459409	6.8000245	50.050926	19	0.42523444
SP79342	2.0776565	0.0	4.6162643	1.5037e-41	1.342e-42	4.1778517	10.226527	2.7827482	2.8036e-41	2.4336483	4.33e-43	8.92351	0.0	1.4106449	5.890966	9.537392	6.07e-42	3.98e-43	64.30613	1.4129e-41	23.386803	4.002e-42	2.2907798	2.173249	2.1160479	1.7840732	0.88035357	32.424225	64.30613	19	0.3544231
SP79415	12.0662775	0.0	7.208476	2.8755643	3.6056457	2.01e-42	14.927255	12.245043	104.27308	8.23e-43	8.65e-43	24.02924	1.0910227	10.530782	8.999193	8.486419	3.5744677	8.456811	78.558205	1.8715425e-28	34.029	4.5806937	8.7486515	0.9521024	2.18e-42	1.6009549	2.793e-42	12.2087555	104.27308	9	0.287216
SP79407	8.087269	0.0	0.0	3.166e-42	3.6900656	8.782617	7.147992	6.158074	103.69488	1.6397326	5.238671	18.25087	0.0	2.213e-42	11.386687	11.975008	9.724722	4.0592837	89.185616	4.421273	16.206562	4.475383	6.0190525	4.8e-43	1.635e-42	2.137351	3.809119	17.090822	103.69488	9	0.30215794
SP79374	16.03251	0.0	0.0	6.1649632	4.6065655	9.298336	15.212644	6.92e-42	1.1215e-41	3.7988503	8.65e-43	16.543325	0.0	2.3208501	2.7223077	2.0429883	12.424623	1.689576	66.493935	17.64327	9.726065	6.67e-43	1.467e-42	9.445718e-25	7.7339826	2.145e-42	4e-43	3.502e-42	66.493935	19	0.34195065
SP79291	7.0057244	0.0	0.0	5.653695	1.342e-42	15.257328	7.663638	6.29e-43	4.4858e-41	4.043739	1.4836403	3.611e-42	0.60781336	2.3836055	2.8797674	5.6129813	20.444778	1.194e-42	45.20083	1.177e-42	12.764688	2.001e-42	3.7849932	9.6e-43	3.7612963	11.236355	4.949061	16.534712	45.20083	19	0.2639177
SP79336	4.863e-42	0.0	1.9045963	20.337866	7.0202336	19.389606	33.51957	17.135489	124.97827	187.52065	8.664397	53.402218	0.53293407	5.822269	43.38853	70.62429	1.5783e-41	53.698654	148.07706	172.41481	101.06814	6.002e-42	3.912e-42	21.404535	16.096794	6.438e-42	7.99e-43	1.4009e-41	187.52065	10	0.1693952
SP79380	28.022367	0.0	4.26e-43	13.103634	3.150336	4.3592973	29.853388	1.888e-42	59.147903	16.24984	2.162e-42	5.416e-42	1.68e-43	3.8787181	7.3590393	13.533353	4.8978343	6.611545	175.63542	20.812323	104.55229	1.0945166	1.982148	5.848284	2.047012	3.219e-42	4e-43	5.6622787	175.63542	19	0.34587413
SP79455	29.61678	5.7e-44	6.140252	3.7519515	1.342e-42	2.456315	11.033986	1.258e-42	1.4019e-41	5.0908556	1.6869562	6.341723	0.71128327	5.1440344	1.4506588	6.1356964	12.179908	7.96e-43	54.493107	28.85876	11.635914	6.67e-43	5.87e-42	4.8e-43	0.28562498	1.9597563	4e-43	7.386455	54.493107	19	0.27751628
SP79181	17.618357	5.7e-44	1.4809384	7.92e-43	1.342e-42	1.005e-42	1.5987525	0.0	5.607e-42	3.205653	4.467606	1.805e-42	0.7747722	1.475894	7.7276473	3.16e-42	1.214e-42	7.96e-43	51.49578	2.334651	11.819568	5.5074234	4.89e-43	4.8e-43	1.6935482	2.2808287	4.9734874	2.0831048	51.49578	19	0.4272161
SP79207	20.318787	0.0	4.26e-43	7.92e-43	1.342e-42	6.7625136	3.8184702	4.197615	1.4019e-41	4.111e-42	2.1010458	3.611e-42	0.54523045	1.106e-42	4.820868	5.858427	4.0796022	1.4277514	36.354626	12.282216	13.238759	0.12643708	6.3932476	1.921e-42	7.436672	4.708599	4e-43	8.76e-43	36.354626	19	0.27035317
SP79190	1.167e-41	1.6431501	4.26e-43	1.9547514	7.3805676	11.648322	29.020887	9.80774	26.468418	5.0746264	4.33e-43	20.588861	1.68e-43	8.065691	5.3951626	27.114206	3.4016545	2.388e-42	104.9037	21.38823	46.273087	1.334e-42	1.467e-42	10.222762	3.6678393	7.350194	9.213914	1.0763849	104.9037	19	0.29006156
SP79303	11.18669	5.7e-44	1.8631789e-25	2.6162	2.4798703	4.0089316	2.88e-42	1.5148726	52.233665	3.5672185	4.630925	22.064001	0.0	2.213e-42	3.639e-42	3.792e-42	6.07e-42	5.068568e-34	90.015656	5.887e-42	1.0721e-41	6.67e-43	5.042654	3.2426662	0.98475116	7.511e-42	0.0	8.76e-43	90.015656	19	0.44214597
SP79258	19.598885	0.0	5.1975427	7.617521	2.035257	3.2679396	9.978779	6.92e-42	8.41e-42	0.65740484	0.7131615	17.44629	0.11843325	4.425e-42	4.94821	1.264e-42	8.499e-42	4.942602	81.084854	40.760296	7.4539733	5.9735613	0.7992774	9.6e-43	5.45e-43	9.280612	4e-43	6.5218863	81.084854	19	0.355018
SP79249	14.128222	0.0	2.9131346	5.3032618	1.342e-42	2.511e-42	12.495406	1.258e-42	3.084e-41	18.861282	3.9588594	1.8053e-41	0.20383967	3.8202665	2.426e-42	30.248085	4.9451976	7.96e-43	93.654305	19.278599	7.5352436e-06	13.721523	1.2376271	4.580928	5.45e-43	11.077783	10.521595	9.841156	93.654305	19	0.35911623
SP79321	24.697998	1.5864031	8.53e-43	9.655175	1.342e-42	5.02e-43	14.607943	1.258e-42	3.084e-41	4.1e-43	0.6770447	12.676853	2.2307775	2.213e-42	2.3883722	1.896e-42	6.1106906	2.0260506	36.799076	10.69718	26.50884	9.099559	1.956e-42	2.881e-42	0.0	7.4815097	4e-43	8.76e-43	36.799076	19	0.22003296
SP79423	16.639206	0.0	1.3332018	3.166e-42	4.127472	6.83918	22.036089	3.001172	28.543804	6.283937	1.2444444	15.980455	5.06e-43	5.7074904	2.294208	3.16e-42	11.121059	7.96e-43	129.9721	28.321695	65.432	6.744302	7.8823647	2.4119732	3.7242303	5.364e-42	7.99e-43	1.5326294	129.9721	19	0.35016584
SP79219	15.343155	0.0	0.6603434	1.583e-42	1.1933819	2.01e-42	5.1525555	3.4652495	33.58812	4.1e-43	3.2677293	9.034388	0.0	2.213e-42	11.379211	2.528e-42	2.428e-42	1.194e-42	72.61525	21.067595	7.7404313	1.1612397	1.956e-42	2.881e-42	1.09e-42	9.0223255	4e-43	1.752e-42	72.61525	19	0.372977
SP79240	20.284515	5.7e-44	3.8114371	2.374e-42	1.8467529	1.506e-42	16.465042	1.888e-42	26.86894	6.37455	2.424403	14.12541	1.2806059	1.0508199	6.3021874	3.16e-42	9.190283	7.96e-43	81.451584	4.2781563	12.36444	6.2632318	9.78e-43	9.6e-43	0.7531362	7.201699	2.008222	2.626e-42	81.451584	19	0.36306328
SP79255	24.141733	0.0	4.26e-43	8.6384735	1.342e-42	5.02e-43	9.3922615	2.515e-42	1.9625e-41	4.1e-43	2.261952	5.196046	0.48212713	0.0	4.1083984	6.0008167e-22	1.214e-42	0.0	53.612835	1.177e-42	3.573e-42	6.67e-43	11.477843	4.8e-43	1.635e-42	0.72041047	5.547269	9.901024	53.612835	19	0.39572394
SP79466	1.904099	0.0	1.5927029	7.92e-43	1.342e-42	0.0	2.9230807	0.0	2.221134	0.0	0.0	1.805e-42	0.0	0.0	3.3147044	6.32e-43	5.291525	0.0	14.315761	1.9035984	2.7040677	0.0	0.0	1.6855226	5.45e-43	2.0464559	0.0	0.0	14.315761	19	0.35876715
SP79357	7.7548537	0.0	1.6535069	2.2436628	4.623601	13.574982	4.9977403	6.29e-43	13.569503	2.056e-42	0.7030185	5.416e-42	0.71836436	3.5850601	7.477753	1.264e-42	2.428e-42	1.194e-42	29.571356	18.251602	12.400662	3.9492426	4.377626	9.6e-43	6.1516166	3.219e-42	1.5605471	8.270427	29.571356	19	0.2033302
SP79443	2.918e-42	0.0	1.8161187	7.92e-43	1.342e-42	0.0	1.439e-42	3.577235	0.60196114	4.1e-43	0.0	17.01988	0.4554496	2.213e-42	3.2534025	5.627033	3.642e-42	3.98e-43	43.987434	1.177e-42	1.787e-42	6.1796064	3.2739637	2.3625505	1.09e-42	1.073e-42	1.5467128	8.76e-43	43.987434	19	0.49037653
SP79285	9.416601	5.7e-44	5.0505996	1.583e-42	5.2251763	9.416146e-06	17.568789	6.29e-43	6.0067472	1.645e-42	4.6076307	34.4595	7.6597977	6.060135e-11	1.214e-42	4.1850316e-22	30.176056	1.592e-42	132.75175	18.559568	37.005127	0.8068413	6.363582	16.457563	2.18e-42	7.3868895	4e-43	16.993103	132.75175	19	0.37238005
SP79470	18.61935	0.0	2.8048952	7.92e-43	1.0738e-41	1.506e-42	9.619351	6.29e-43	9.942134	1.233e-42	4.33e-43	7.221e-42	1.5940716	3.871792	8.05254	13.296631	18.655188	0.00018445843	83.103355	1.0048104e-28	37.18311	8.979694	1.2029248	4.88066	0.0007194245	8.337592	4.1380453	8.76e-43	83.103355	19	0.35471475
SP79309	31.81195	5.7e-44	1.6099888	5.5255527	6.209064	19.169523	19.443169	1.258e-42	83.92506	5.9750757	5.036246	3.069e-41	1.3789897	6.868759	6.065e-42	2.0573764	6.07e-42	1.592e-42	51.713123	21.727701	31.055233	7.887648e-06	3.423e-42	3.9562993	3.3070283	16.244404	4e-43	2.626e-42	83.92506	9	0.26473567
SP79383	38.836468	0.0	6.291764	7.1813035	1.342e-42	24.912151	30.05341	14.985727	56.349903	16.46293	15.905474	21.855078	0.0	5.963947	16.814285	8.318864	13.827418	11.2061825	134.32529	27.375477	1.4296e-41	7.2603483	5.87e-42	7.1585236	1.141555	2.145e-42	3.134733	42.63206	134.32529	19	0.26235774
SP79187	8.399465	0.0	1.3515093	1.583e-42	8.564119	10.8381195	17.304281	1.888e-42	66.290565	7.684025	8.65e-43	36.22714	1.6471999	2.0704396	3.639e-42	4.424e-42	38.521427	7.96e-43	132.64948	35.26018	59.155933	3.335e-42	1.5816135	1.921e-42	1.488382	11.759076	11.126357	5.253e-42	132.64948	19	0.29352474
SP79315	0.071749024	0.0	0.0	7.92e-43	2.8656924	4.0388675	7.0678473	1.888e-42	1.4019e-41	4.1e-43	4.33e-43	3.611e-42	0.8173621	1.106e-42	1.5297272	2.528e-42	2.428e-42	2.786e-42	59.548832	0.26076123	20.19791	6.67e-43	2.9072568	2.7686489	1.2917864	0.40447468	2.892801	1.752e-42	59.548832	19	0.55828583
SP79264	9.111338	0.0	1.0564411	7.7808847	1.342e-42	7.3590527	8.955409	6.29e-43	8.41e-42	4.1e-43	2.739749	3.611e-42	0.8059913	1.9228753	5.9730496	1.896e-42	2.428e-42	0.0	69.59312	1.177e-42	3.573e-42	6.67e-43	0.6719087	4.8e-43	5.844285	4.383482	4e-43	10.334527	69.59312	19	0.5097197
SP79333	92.46554	0.0	1.28e-42	23.700436	1.342e-42	17.793457	92.13453	15.2566595	261.35577	2.466e-42	4.33e-43	34.45905	1.9881777	11.687542	6.030458	23.80491	24.039007	5.174e-42	155.23224	20.986353	157.47829	32.83642	1.6586353e-30	9.121336	7.2388077	8.5424143e-13	4e-43	26.055773	261.35577	9	0.25783253
SP79204	12.44363	0.0	4.3142385	0.99815136	4.3023477	1.1778781	13.308321	11.798284	2.804e-42	136.29922	4.33e-43	5.416e-42	1.3810205	8.105862	26.135666	23.75431	7.284e-42	7.970204	70.279335	133.64519	7.148e-42	1.334e-42	3.487722	24.649826	9.164432	9.815045	7.99e-43	5.43984	136.29922	10	0.26805726
SP79419	25.693996	1.14e-43	4.26e-43	1.583e-42	1.9444364	5.02e-43	24.359858	4.3202986e-11	42.146446	2.056e-42	8.65e-43	32.593056	0.28997016	2.8471	6.8344207	5.056e-42	23.873728	4.561986	98.49108	26.995039	4.9696393	11.951896	3.912e-42	2.077534e-05	7.5222335	3.2650995	4e-43	3.502e-42	98.49108	19	0.30938956
SP79198	40.807037	0.0	3.6158223	2.0712613e-18	2.770961	20.911911	44.73565	1.888e-42	6.062818	15.1655245	11.193339	19.282263	0.20783159	5.814975	1.214e-42	9.116638	7.284e-42	1.194e-42	114.48317	41.971775	53.25988	4.810747	11.214305	19.389048	1.635e-42	2.145e-42	16.005974	19.194336	114.48317	19	0.24886888
SP79339	15.686141	0.0	0.0	1.154711e-11	2.3492017	6.878586	7.2e-43	6.29e-43	5.607e-42	1.4695193	4.33e-43	5.375889	1.6357833	3.1511304	0.8565772	9.579528	3.642e-42	0.0	24.6783	1.177e-42	11.919838	0.0	4.0086536	1.9601663	5.45e-43	0.0	0.0	8.76e-43	24.6783	19	0.2755834
SP79411	11.526556	0.0	0.0	3.0730634	1.499308	9.292237	1.439e-42	0.968565	1.1215e-41	1.224187	3.6214085	2.1756399	1.3120672	2.213e-42	4.4624586	5.056e-42	3.642e-42	3.98e-43	47.67026	17.799307	7.148e-42	5.636454	3.1593888	0.6653205	3.6243806	1.073e-42	4e-43	7.7484565	47.67026	19	0.37996668
SP79279	11.029786	0.0	8.53e-43	7.92e-43	1.342e-42	9.93678	7.1711664	2.515e-42	1.4019e-41	4.1e-43	2.693222	1.4997113	1.435897	2.7097523	7.413561	6.32e-43	8.315668	3.98e-43	25.66002	11.931237	21.551743	6.9796907e-10	3.0404484	2.2593076	0.6625642	1.073e-42	1.746862	9.394258	25.66002	19	0.1997635
SP79451	8.206232	5.7e-44	1.3913535	1.583e-42	0.0	5.02e-43	10.870513	3.4420967	1.4019e-41	8.23e-43	4.5355496	0.0	0.0	2.213e-42	2.846078	4.190542	1.214e-42	0.77524054	45.84492	1.2952e-41	3.573e-42	8.40241	1.3049052	1.44e-42	0.0	2.3679268	0.0	1.4907172	45.84492	19	0.47920606
SP79231	20.20009	0.0	8.53e-43	1.583e-42	11.188309	21.365133	19.784628	1.888e-42	87.77419	3.859339	8.65e-43	9.006552	2.099079	11.6505	4.853e-42	1.1374e-41	13.206345	7.96e-43	92.609184	17.848864	70.52473	0.52316374	2.0900588	8.908598	2.18e-42	1.073e-42	6.260722	5.253e-42	92.609184	19	0.23216172
SP79225	14.593258	0.0	0.0	14.33704	1.342e-42	0.83734477	5.642262	2.515e-42	5.6073e-41	0.6096707	0.0	1.6954229	0.0	1.106e-42	4.6549687	1.264e-42	1.214e-42	7.96e-43	28.746151	7.0241036	16.516134	2.001e-42	1.3381251	6.77341e-35	2.7827156	0.8117492	1.1505036	8.76e-43	28.746151	19	0.28535146
SP79267	9.711019	0.0	1.8344972	3.166e-42	6.030137	8.538e-42	17.512108	3.774e-42	40.50259	6.0909495	0.54607195	21.48842	1.68e-43	3.288672	7.502796	14.968253	12.576474	1.99e-42	87.977455	37.120174	64.92124	0.7337703	1.467e-42	2.2453158	1.8092405e-31	1.167034	1.8839352	19.169952	87.977455	19	0.2462486
SP109953	52.888504	0.0	8.53e-43	4.7845845	26.99007	4.4210864e-31	5.758e-42	47.79989	350.0327	61.356743	32.343693	127.0089	16.145033	27.55601	127.301445	46.10321	244.64516	2.388e-42	1112.5105	96.17698	170.7781	4.668e-42	22.97561	13.228557	53.21031	172.08511	7.570209	34.377647	1112.5105	19	0.39064667
SP107650	50.531338	0.0	9.743222	58.056107	37.696247	0.1769511	7.917e-42	38.784843	631.18976	3.289e-42	3.027e-42	122.19429	9.93111	613.16797	1167.5842	148.49411	188.45277	26.980062	1437.7109	271.18115	78.1038	2.2007e-41	5.995148e-22	8.163e-42	93.14861	225.16133	0.04907474	80.39928	1437.7109	19	0.27184388
SP13206	308.89935	0.0	8.53e-43	46.58872	152.13301	45.18307	122.31554	6.29e-42	33.512978	5.345e-42	4.6024218	213.98402	1.68e-43	3760.7273	2643.693	282.22595	288.33386	51.324123	778.0126	164.96306	405.79767	35.806454	1.9829458e-23	6.241e-42	201.52467	342.71375	50.8983	41.55899	3760.7273	14	0.3770229
SP13078	102.31334	0.0	35.904346	40.534958	62.15517	8.221867	55.936768	1.0064e-41	584.3506	1.645e-42	33.75505	748.05365	12.613511	2406.485	1539.1544	137.2719	210.0224	2.388e-42	639.29675	145.82722	626.5287	17.954914	9.293e-42	6.101484e-11	85.043915	109.9704	6.8159547	17.475157	2406.485	14	0.3155762
SP107607	108.71592	0.0	16.320562	33.133373	49.683426	15.193947	20.537046	32.76968	538.9426	20.675968	35.74075	488.8914	13.745304	1570.5822	1282.1749	78.02377	313.5031	3.1886508e-16	970.5626	148.9982	357.86328	6.088749	10.972739	3.593631e-28	58.955006	129.69084	5.587e-42	60.395008	1570.5822	14	0.24686305
SP109941	59.295944	5.7e-44	12.149108	14.092278	33.008972	35.871445	1.0797e-41	26.922512	525.2288	20.036495	24.061493	185.1758	0.94974494	60.204903	110.23619	3.8888426e-13	230.67903	2.5865e-41	414.6665	200.6853	36.37632	24.37339	0.13761024	14.165388	99.52059	119.997314	5.858284	30.234468	525.2288	9	0.22996733
SP109801	34.142693	0.0	10.643388	36.76393	75.568756	49.31856	1.0078e-41	36.73182	819.09375	2.0554327e-24	25.521477	290.6969	3.38e-43	258.50558	290.5966	12.352744	235.23932	15.957446	797.52576	199.73428	108.573204	9.353638	3.912e-42	25.449148	104.52532	263.53635	2.6410537	71.47371	819.09375	9	0.21703908
SP13072	23.450726	0.0	8.565601	9.274472	22.688828	52.323578	14.410494	18.851318	561.8987	32.94741	22.618826	191.61821	55.52233	1237.7119	1178.7692	3.4252836e-13	135.22647	16.67965	937.221	159.90353	3.3984105e-07	3.335e-42	1.8241585	2.0453148e-26	3.647562	78.71571	10.130741	121.980484	1237.7119	14	0.25280163
SP107595	168.89369	0.0	10.902601	2.178936e-28	131.54463	40.660854	79.43783	1.258e-41	547.52734	3.289e-42	185.50069	467.96298	1.8728145	1243.369	1687.5553	105.25786	410.66095	6.366e-42	1343.5671	394.83643	694.2139	9.466347	3.423e-42	34.43124	338.79434	506.28464	36.03712	7.88e-42	1687.5553	15	0.19997633
SP107640	96.261314	0.0	29.547583	0.00947039	24.055374	4.248953	67.70684	12.278449	293.59024	45.698074	27.609062	381.96747	3.38e-43	5835.3726	4563.7256	153.52003	388.92935	54.657104	794.08435	148.84457	71.05731	21.8881	34.15559	4.322e-42	50.71017	200.4937	15.6532955	55.643223	5835.3726	14	0.43639693
SP13084	27.89729	88.60799	23.691238	0.26895475	30.923754	28.472723	1.0078e-41	2.515e-42	839.24835	12.804584	3.46e-42	230.73619	4.177433	204.12758	452.4933	137.0485	285.42883	24.342247	1410.6506	132.61754	3.0277969e-21	21.833698	2.934e-42	1.0164946e-06	17.789476	79.51919	33.94081	84.46373	1410.6506	19	0.33819756
SP107603	64.75483	0.0	4.852301	1.2664e-41	46.97791	36.2036	4.8947e-41	33.315884	623.88806	7.3584623	52.96309	330.972	5.220714	2492.4556	1623.323	82.71522	190.40305	18.087845	755.7618	212.26637	85.685974	9.525901	4.401e-42	1.958577e-12	92.81431	9.567113	6.9928543e-09	63.832016	2492.4556	14	0.36423728
SP109957	4.1126885	5.7e-44	30.065472	86.83349	84.473	71.20846	13.589963	110.84193	693.4198	5.345e-42	0.31624562	541.9377	36.803165	1909.8523	2308.2617	53.29002	353.48544	2.388e-42	865.115	417.9424	672.236	32.142	60.652092	34.076622	59.097385	160.11089	9.939276	126.16036	2308.2617	15	0.2642252
SP114020	107.68281	0.0	35.748043	43.76688	57.70289	25.892084	72.13351	17.678621	352.17017	4.522e-42	2.162e-42	457.50327	3.0519774	1748.9421	3180.155	150.63297	345.51068	1.99e-42	922.6314	287.34576	469.86298	4.002e-42	21.975422	3.841e-42	20.181276	354.85327	4.394336	90.60126	3180.155	15	0.3626002
SP96540	42.17489	0.0	17.15055	3.957e-42	44.270916	0.0029119581	13.861782	1.4407402	120.014595	7.990173	22.888086	188.7986	0.0	912.6128	624.3113	132.01338	112.882454	3.98e-42	383.22684	74.576866	198.9202	16.227316	11.749279	3.841e-42	66.38311	52.562614	17.562347	21.336424	912.6128	14	0.29601857
SP114032	167.59302	0.0	41.473545	14.210922	22.250168	11.5301695	133.73131	20.796618	121.38079	3.289e-42	27.146507	301.9097	10.387672	453.76703	751.3623	116.48521	289.49277	43.80819	1272.6409	309.52954	2.1443e-41	44.725742	50.85057	12.550007	55.320038	127.899445	6.9522996	46.86531	1272.6409	19	0.28568763
SP107624	29.032883	0.0	8.951717	26.544466	24.067158	46.112602	32.80671	28.912382	332.55975	11.781815	0.00019851001	206.90108	5.06e-43	465.24664	759.9947	35.894318	185.1371	20.40792	607.8328	225.52953	104.13037	8.67e-42	4.1650815	4.322e-42	13.231749	39.176548	3.592e-42	56.371708	759.9947	15	0.23278525
SP107575	55.850624	0.0	4.264e-42	71.50042	89.26092	19.5709	1.0078e-41	42.760983	791.36865	2.056e-42	37.460194	231.61307	4.821398	241.8843	217.45197	3.1021063	330.75287	43.756687	1084.945	363.66257	123.94055	1.7242659e-11	15.399959	16.272818	33.854305	71.8286	5.031619	34.71763	1084.945	19	0.2760107
SP13242	68.856026	0.0	5.5510383	17.19506	31.06846	18.280104	5.59373	17.548273	296.96808	0.5671134	48.296947	270.9911	3.38e-43	2350.4622	2365.1853	66.55261	269.45874	4.1693008e-13	897.0484	208.49794	69.80003	36.03229	4.401e-42	0.06863119	97.50787	119.87945	2.395e-42	43.309406	2365.1853	15	0.32378873
SP114016	94.50783	0.0	11.26901	36.429123	41.497974	30.369705	109.20947	1.0064e-41	453.12955	48.01658	14.535595	339.04565	12.416735	1362.7463	1847.3947	138.2891	150.71437	0.4606714	754.1193	144.7239	684.6754	54.887833	2.445e-42	5.762e-42	71.73356	131.96269	1.197e-42	91.72748	1847.3947	15	0.27889997
SP114330	48.900543	0.0	6.8573527	196.77637	169.45078	39.812885	107.26056	5.7042804	1225.1305	7.812e-42	4.756e-42	667.61206	8.44e-43	183.67369	185.64073	115.19406	815.9864	2.786e-42	4110.294	261.27484	990.55005	75.391014	48.756893	3.841e-42	296.26492	1060.8593	42.762695	136.49278	4110.294	19	0.38091266
SP96112	143.21344	0.0	34.68642	53.716835	113.35743	74.06426	202.40712	69.7129	590.6353	10.426206	18.831657	481.6794	8.44e-43	40.30725	73.259796	1.8904021	485.14328	1.4723e-41	2468.9136	315.7578	618.26276	80.38165	34.470528	5.548905	120.47662	649.5588	66.547325	157.34499	2468.9136	19	0.357265
SP96120	81.90285	5.7e-44	124.05912	1115.0243	2118.1968	8.983741e-22	511.59314	2.967761e-13	1810.9419	3.289e-42	3.891e-42	1675.8354	3.38e-43	235.73224	198.31274	264.90872	1902.7137	2.388e-42	3825.0203	627.9016	2719.9736	4.668e-42	897.129	2.881e-42	1304.1267	3859.2546	203.05684	537.5917	3859.2546	26	0.16071336
SP96124	119.93701	0.0	10.220204	99.386444	145.05202	7.6475654e-35	1.3677e-41	1.5096e-41	1166.823	6.883879	24.164028	387.31854	0.7270926	211.71584	219.95451	135.00214	878.10004	20.871859	3433.205	166.05545	504.7292	4.668e-42	21.211405	24.459673	425.95493	1256.8065	25.455849	86.24144	3433.205	19	0.36639318
SP19670	165.77919	0.0	24.454111	51.152836	116.094185	2.511e-42	8.995274e-20	5.032e-42	1170.1598	36.53165	4.756e-42	413.11243	8.79188	131.46219	194.8912	27.221003	887.19434	5.968e-42	3612.4124	296.46698	131.1773	35.838943	43.69303	3.841e-42	916.8704	2774.106	66.26608	275.70398	3612.4124	19	0.31745252
SP16934	103.302605	0.0	291.21716	815.5986	3996.9165	4.1268746e-07	336.71875	170.16576	1174.1938	3.450415e-30	6.485e-42	1187.6534	3.38e-43	473.9614	283.3241	1.5150922e-24	1098.2753	5.968e-42	2640.493	347.82327	1148.0789	17.873013	581.6747	2.8998807e-20	520.0397	1540.6295	2.793e-42	261.38486	3996.9165	5	0.23526044
SP20993	97.90001	0.0	79.49692	1030.1147	737.4764	3.516e-42	321.56393	1.6457938e-22	1750.4329	6.578e-42	5.189e-42	1888.1876	1.68e-43	632.4542	192.4337	167.59048	2378.026	1.0346e-41	4281.066	242.03294	1762.1378	1.7921495e-12	621.7665	2.4e-42	470.89734	1411.0618	297.2671	141.7077	4281.066	19	0.23136377
SP19983	7.787065e-35	5.7e-44	1.28e-42	1129.2274	2616.5938	5.5748743e-30	438.29517	70.52866	1206.8464	9.131769e-21	50.978893	1924.6172	1.68e-43	664.523	263.7643	164.55768	2143.1594	3.184e-42	4799.583	322.93356	1686.2827	4.4073935	679.84204	2.881e-42	883.525	2316.4985	3.592e-42	189.29845	4799.583	19	0.22266203
SP96122	1.09913304e-20	0.0	68.02957	273.8787	403.2376	2.01e-42	40.709312	94.28693	1901.4061	134.62505	2.594e-42	640.2052	8.44e-43	129.03922	299.3524	243.18181	2240.8086	4.734074e-39	4251.73	1014.1561	785.5073	3.335e-42	127.519905	46.51776	1288.3367	4757.66	4.788e-42	497.95193	4757.66	26	0.24730353
SP119755	149.96747	0.0	136.00871	784.762	997.6926	3.013e-42	429.47455	1.7773262e-06	1917.9609	12.64427	111.61183	1875.8208	8.00069e-36	254.92526	270.44205	1.011e-41	1396.223	2.388e-42	3904.6118	782.1087	1775.9065	7.336e-42	451.18945	2.4294607e-31	842.15356	2734.5078	87.71554	316.40945	3904.6118	19	0.2030254
SP96126	196.65294	0.0	117.216606	299.98862	695.8827	1.5443615e-25	44.477924	53.00274	2378.2297	3.289e-42	186.97809	1366.5751	8.44e-43	184.16264	194.88635	480.30298	2365.6216	8.754e-42	5150.488	324.1987	1307.3057	1.6673e-41	105.27676	5.762e-42	786.05536	2368.06	5.5246027e-22	318.61172	5150.488	19	0.27216735
SP96118	944.29614	0.0	218.93994	4.749e-42	370.03192	4.018e-42	1.0078e-41	8.806e-42	7.8502e-41	141.73816	304.18564	1.6248e-41	2.731093e-29	2.213e-42	186.04689	9943.395	2294.3125	5.572e-42	7911.395	1353.1564	4.2887e-41	8.854093	6.359e-42	6.722e-42	186.57677	615.8141	7.222782e-27	4.378e-42	9943.395	16	0.40620533
SP21528	276.50427	0.0	74.15236	265.5956	147.56256	10.666019	217.9072	31.129028	794.59845	29.479424	1.298e-42	817.3449	5.06e-43	255.9438	272.32486	166.91402	1011.8886	16.399553	4534.1084	298.01074	488.58942	24.47625	130.38365	9.487441	472.23303	1504.9761	64.936104	319.9831	4534.1084	19	0.370567
SP23078	5.835e-42	0.0	72.522575	802.6964	497.61032	2.511e-42	162.38933	207.45409	443.2661	2.466e-42	13.664751	1310.5043	1.68e-43	553.8109	486.3081	1.5166e-41	782.59247	6.366e-42	2561.6577	301.06995	2451.3591	224.08853	1001.0494	91.45935	210.07387	760.562	162.36407	282.9788	2561.6577	19	0.19146165
SP17430	132.73012	0.0	26.168497	221.7632	362.13614	2.5201123e-38	200.75986	172.79243	1166.632	4.089234	3.027e-42	1085.5931	3.38e-43	148.9404	223.49103	8.518059	655.4691	34.992634	2929.5552	434.244	1577.4241	1.3338e-41	138.69383	2.4e-42	247.70323	556.32526	23.339993	200.45303	2929.5552	19	0.27763522
SP96110	145.54573	0.0	73.559814	309.6197	341.739	2.511e-42	178.92056	8.177e-42	1412.2213	4.522e-42	17.290684	1100.6973	3.38e-43	172.79724	108.35064	87.589424	916.6559	2.786e-42	3255.4543	428.559	855.87585	6.158121	190.42984	3.36e-42	789.6555	1684.4407	79.10665	263.27713	3255.4543	19	0.2621573
SP21057	419.8486	0.0	34.27475	678.0979	544.7184	4.519e-42	160.83324	256.69687	2336.5557	6.132447	60.663902	2489.7095	5.5445952	356.43207	199.81375	538.8936	1749.2186	4.776e-42	3513.6372	211.62308	2046.7452	50.13458	329.975	1.6068505e-31	565.808	1361.9865	124.536415	122.87185	3513.6372	19	0.19343163
SP22750	152.9308	0.0	13.625346	230.43692	177.81238	3.013e-42	62.84093	1.0064e-41	1462.8079	5.345e-42	20.730532	603.09674	4.4961133	140.00674	177.0882	92.03665	1047.9435	5.174e-42	4763.4487	287.3647	438.34637	1.4005e-41	81.57949	5.281e-42	502.68042	1643.1798	62.440876	392.78497	4763.4487	19	0.38546476
SP19750	29.432234	0.0	32.850044	90.76242	113.39502	4.1447532e-35	65.16737	17.079178	696.39813	5.241562	74.40054	353.41858	1.351e-42	131.86322	143.66687	151.70215	841.0348	3.403031e-20	2189.4373	226.1701	343.62918	4.9412142e-26	80.361115	7.201e-42	297.50708	913.2135	46.941547	42.58157	2189.4373	19	0.3179432
SP17016	161.39198	0.0	2.559e-42	238.20569	1029.6771	22.579586	299.04114	126.16798	1074.8882	3.5194848	37.196564	650.7911	1.68e-43	164.8706	287.46014	70.09051	987.05664	7.100844e-28	3155.3716	675.8164	1139.1118	5.335e-42	167.48106	3.61535e-40	801.5622	1945.6807	77.292725	204.37515	3155.3716	19	0.23689635
SP16958	68.72541	5.7e-44	44.489788	155.32555	1402.7645	6.027e-42	1.8716e-41	1.4467e-41	1645.0923	24.388884	71.41479	889.9009	8.44e-43	146.3629	376.68442	232.8868	1294.4075	4.7019228e-34	5485.1875	592.74414	1119.3805	1.0671e-41	104.006836	4.153761e-24	1099.9938	2151.7637	127.27826	224.21909	5485.1875	19	0.31785262
SP17329	121.758514	0.0	6.823e-42	267.8169	343.20993	39.376015	283.011	100.657074	1138.5453	15.035275	5.62e-42	515.05896	1.68e-43	185.45308	336.49142	8.214e-42	649.3848	3.184e-42	2895.2957	259.9439	1255.5956	2.5311273e-38	140.63666	49.022873	220.26091	814.4947	112.25119	1.4885e-41	2895.2957	19	0.29715768
SP96116	3.501e-41	0.0	26.597715	174.64035	168.78677	2.01e-42	53.961742	1.4467e-41	814.4877	38.70303	18.359493	400.57214	1.0139835	161.28674	245.2787	8.214e-42	986.21564	59.159	3312.5222	700.17865	549.34314	4.002e-42	60.754852	1.3923e-41	1045.5405	3287.5483	71.178764	353.7884	3312.5222	19	0.26436904
SP96129	13.756456	0.0	44.151882	170.73564	364.6587	1.2321029e-25	137.90952	8.177e-42	1660.529	4.111e-42	40.319202	1118.6	2.614051	281.18814	119.71926	26.775427	1320.4197	9.948e-42	3483.2793	178.4706	707.92786	3.992189	13.957531	3.841e-42	438.1464	1080.7021	27.75431	133.64864	3483.2793	19	0.30637708
SP21193	83.822464	0.0	124.43151	137.22224	1625.8529	31.533556	143.8567	72.51615	1600.4398	10.038773	5.189e-42	1694.9314	1.68e-43	60.41051	89.25874	138.11179	794.16223	5.8197457e-11	4088.5364	165.98186	2106.4038	48.54246	170.30899	12.0114155	373.19696	976.103	0.41418797	241.5081	4088.5364	19	0.27644685
SP18787	91.49227	0.0	86.16527	269.53397	536.70605	2.511e-42	1.0797e-41	16.14256	1178.5509	155.91328	84.41065	578.20355	2.225418	144.36798	334.68396	418.31055	1943.9813	1.4723e-41	5846.2183	308.81488	452.9295	60.455486	180.63144	8.642e-42	1344.2762	3652.1003	131.59038	397.62592	5846.2183	19	0.32095048
SP96114	8.482238e-24	0.0	3.4316094e-09	564.5929	1235.5919	3.9160402e-12	154.30893	215.86119	1572.3265	2.6152293e-13	22.205915	1325.525	0.88275415	311.44858	241.25665	1.0945154	1279.611	7.162e-42	5119.444	595.8534	1498.2446	2.1816138e-07	298.77118	9.603e-42	665.849	1948.3254	106.37514	446.35318	5119.444	19	0.2908127
SP19582	152.5859	0.0	54.678642	265.10623	812.7503	1.75347e-07	298.65894	72.13681	1393.7158	2.056e-42	1.0378e-41	1737.7065	9.20172	225.14381	212.00606	4.9525175	591.0704	1.1938e-41	2277.4587	198.1749	1956.9097	15.941532	155.39536	4.111378e-26	177.0233	679.3726	21.523558	117.36591	2277.4587	19	0.19927229
SP17294	1.945e-41	0.0	1.194e-41	1402.1885	7767.504	3.013e-42	371.04675	2.4894655e-08	1244.2993	0.71962994	195.87172	2064.1226	3.38e-43	374.85297	100.825714	111.29047	1850.8202	5.572e-42	4763.873	364.78265	1718.5167	1.2005e-41	906.3427	2.881e-42	947.0662	2328.4312	30.583935	185.67917	7767.504	5	0.29060408
SP80367	168.93385	0.0	91.25122	1660.2067	440.08237	3.516e-42	8.638e-42	114.21998	996.9567	4.522e-42	114.886955	1926.5702	6.75e-43	831.98804	359.32565	87.16979	815.0604	44.495678	2046.4976	278.58047	3420.1018	282.33057	2055.5815	47.824543	204.52802	787.9436	232.10788	139.0845	3420.1018	21	0.19947255
SP82087	50.851685	0.0	76.3373	725.4816	309.67923	17.42794	360.54666	264.56357	1109.5035	2.878e-42	76.56784	1624.5569	3.38e-43	449.0334	221.46753	4.6513245e-19	1251.0525	8.356e-42	4273.663	381.7494	2053.6028	96.78434	403.09836	6.241e-42	183.26561	970.0632	79.9538	193.15335	4273.663	19	0.28167343
SP80271	167.09883	0.0	26.999233	524.98114	2474.2866	5.524e-42	239.0441	196.01591	1571.5281	5.345e-42	7.351e-42	1046.6049	1.519e-42	197.38512	223.45	81.77858	1069.5829	4.378e-42	3105.8655	241.666	1903.9396	1.3338e-41	220.38976	8.642e-42	447.95157	1026.952	174.33766	7.1797e-41	3105.8655	19	0.20789124
SP81172	416.62946	0.0	30.722065	1034.6821	509.87122	3.8388513e-38	495.88364	99.78144	1823.1929	35.696346	36.632607	3399.8213	1.689e-42	585.6252	278.81595	8.214e-42	1428.4608	7.958e-42	2421.4585	529.3889	3419.0193	94.779945	912.1058	0.1578531	336.05847	832.91345	316.3243	1.8386e-41	3419.0193	21	0.179589
SP81840	257.61005	0.0	85.27458	207.83272	417.11703	2.511e-42	184.13539	4.403e-42	1177.9583	15.591573	262.03687	729.81213	5.06e-43	37.04582	78.16632	640.87415	1383.568	9.55e-42	3410.2942	68.50799	847.2625	8.003e-42	156.05151	15.729377	197.43277	1163.0967	117.662834	32.672844	3410.2942	19	0.29691568
SP80657	107.50447	0.0	11.811716	233.26634	215.28723	32.88582	103.97439	6.92e-42	915.15686	32.49805	5.0087132	610.0081	1.68e-43	193.68706	124.40217	171.14108	475.2407	3.582e-42	3676.9165	15.002008	634.769	143.58661	205.08548	4.801e-42	281.49908	792.81177	21.373165	79.557945	3676.9165	19	0.40483648
SP81494	181.16939	0.0	472.90308	338.47345	288.41	3.013e-42	433.32257	7.547e-42	2302.2424	171.49953	3447.2107	2536.6333	1.68e-43	172.66042	230.92361	333.6247	2587.37	1316.1721	3681.0654	952.6025	3369.0916	6.002e-42	131.24632	331.27444	9.813e-42	1345.8333	142.03568	1884.753	3681.0654	19	0.1381236
SP81711	106.29009	0.0	1.28e-42	529.43475	550.98975	1.0160044e-16	750.1046	2.7500042e-09	1527.12	3.701e-42	181.57327	1505.0815	3.38e-43	568.49426	378.1186	94.08333	2951.124	88.824	4831.0625	570.2043	2417.0598	4.668e-42	301.1173	100.837234	640.88446	1902.7267	233.23671	4.7281e-41	4831.0625	19	0.23882613
SP80423	7.7715855	0.0	54.932457	354.68976	471.32993	16.89882	312.47867	2.5788e-41	1635.2275	9.019735e-29	101.74704	1563.2668	8.44e-43	239.5693	405.23947	9.677175e-35	967.26685	12.594991	3327.7634	607.31335	1758.1683	5.402e-41	130.3703	70.82223	347.31866	953.2592	96.69415	156.97026	3327.7634	19	0.24483804
SP80754	23.76272	0.0	1.28e-42	361.92892	285.85324	55.36665	981.4446	171.66983	930.812	2.878e-42	9.08e-42	209.66156	1.68e-43	115.31438	124.28792	5.688e-42	2045.8198	2.786e-42	3063.975	221.32161	1078.1312	4.002e-42	27.093697	3.841e-42	322.688	930.27454	181.74185	52.065273	3063.975	19	0.27397987
SP81440	1.4588e-41	0.0	42.55989	220.76376	227.07234	23.421106	122.464066	7.338773e-09	652.8176	4.934e-42	68.56045	432.09485	1.519e-42	185.44637	151.22795	1.0670766e-31	555.70264	43.20081	2407.3516	237.61104	681.0438	6.669e-42	159.61029	28.809015	268.57126	996.53467	48.50847	93.71142	2407.3516	19	0.31480652
SP80950	154.62733	0.0	17.671305	132.35591	196.75009	15.190832	179.93336	83.078384	568.0931	8.383816	140.58113	169.79543	1.68e-43	93.56378	152.24208	1.3902e-41	594.0079	5.572e-42	2359.0513	214.36342	580.04895	51.73654	60.495872	2.881e-42	384.01535	1280.5249	5.7048078	78.75701	2359.0513	19	0.3136631
SP82103	112.88309	0.0	20.284029	141.94467	135.30525	1.1871194e-26	123.132324	100.545006	979.33527	17.986435	3.027e-42	223.80971	1.68e-43	112.59501	157.12276	0.00019652072	1149.8615	1.99e-42	3371.7239	328.39786	363.92725	8.142877	61.59634	0.6891881	186.68694	1371.6862	74.9604	286.56305	3371.7239	19	0.36141697
SP81137	0.124731965	5.7e-44	77.775795	2520.3845	1194.6102	1.506e-42	1.1517e-41	435.32477	1559.4846	3.289e-42	58.02884	2912.321	1.68e-43	1191.6295	167.90031	2.7061754e-08	1938.627	8.356e-42	2653.0872	107.891975	2852.6162	99.89116	1700.0597	28.430618	59.208813	467.9912	521.21985	1.0507e-41	2912.321	12	0.14174217
SP111062	193.70361	0.0	48.772007	194.71329	1005.25165	51.922817	73.213135	3.9626e-41	1249.342	5.345e-42	59.19341	1378.8787	2.8123008e-18	447.79987	827.50037	478.67017	1365.1177	18.244118	2305.0725	743.71295	1738.466	11.800873	107.60237	6.6525703e-14	580.22687	1638.545	112.90577	121.90954	2305.0725	19	0.15624894
SP110846	277.96786	0.0	19.721554	124.51244	565.0254	3.9945436e-07	5.5321384e-06	55.184155	1598.18	8.21462e-40	6.054e-42	1825.6693	19.00769	708.5089	541.3745	2.8190696e-28	1177.116	4.2746816	917.9077	694.3214	873.8535	39.046574	151.06503	8.163e-42	105.684715	98.66681	31.96295	179.23756	1825.6693	12	0.1824157
SP111096	84.043236	0.0	656.76263	16.899387	5367.254	42.63809	41.798527	161.10086	1367.3871	18.984617	4.756e-42	524.00726	4.4906473	280.49637	1168.4427	119.027504	827.6694	50.429153	1904.1057	383.42386	1329.4053	4.8666035e-28	79.365105	7.682e-42	397.50162	1385.8049	96.25826	218.66292	5367.254	5	0.32477722
SP111021	6.314692	0.0	0.0	8.559259e-05	0.0	9.269265	0.0	3.2738726	0.0	2.2256174	1.0331113	1.805e-42	0.0	2.2851481	4.425255	0.0	1.214e-42	2.6960347	25.349339	1.177e-42	1.787e-42	0.0	0.0	4.322e-42	3.8380892	1.073e-42	0.0	3.502e-42	25.349339	19	0.4175445
SP111092	775.42816	0.0	976.524	148.37485	7273.6377	37.00828	42.99052	121.21829	3249.8943	23.195189	1.729e-42	3998.3657	38.249302	522.0634	596.577	3.4640444e-35	904.2733	1.7477288e-35	1329.359	573.0821	3100.445	33.232124	4.89e-42	2.6420162e-37	17.928606	340.04932	489.2868	481.6005	7273.6377	5	0.29010093
SP111076	3.16068e-40	0.0	33.706467	154.70654	817.35004	9.875208e-15	19.558893	7.4655785e-05	1499.8884	3.3508347e-20	29.255592	964.04315	3.38e-43	312.68665	355.29266	188.00317	1313.4194	4.378e-42	1900.329	380.8702	843.10736	15.67738	93.907265	119.78388	451.43402	1207.5333	20.759632	88.42898	1900.329	19	0.1757978
SP111098	9.332566	0.0	182.85718	478.24524	2575.333	68.21732	98.853905	12.988475	1973.8978	49.370388	92.36347	1227.9791	3.38e-43	450.87686	842.14636	5.2824388	1396.5802	6.366e-42	1664.5575	609.3111	1235.2618	42.144985	179.53448	6.722e-42	293.35953	881.75085	5.986e-42	115.2519	2575.333	5	0.177787
SP111039	202.92581	0.0	104.36519	67.012856	246.12402	215.39082	113.12244	211.99477	1074.4388	33.256065	3.027e-42	305.03952	5.1700974	58.6443	193.89925	3.4756e-41	252.77997	27.11016	1441.3376	882.41	658.1759	76.672935	79.91367	92.131996	174.32008	384.15454	0.000985974	321.89224	1441.3376	19	0.19956815
SP111052	34.832	0.0	225.45496	119.43028	2453.6252	35.591625	87.320145	42.97677	255.2007	1.8251503	15.264668	274.92978	1.68e-43	168.46753	259.11432	6.952e-42	311.58804	35.350014	618.90466	131.93661	472.09427	6.3996964	150.7934	9.464722	22.034842	128.49194	107.71085	3.2979352	2453.6252	5	0.410848
SP111014	507.33838	0.0	645.8707	106.42888	6219.0854	30.391867	183.49518	211.33711	774.236	35.196735	50.93724	517.8388	3.38e-43	114.10886	234.47331	182.60947	364.40652	28.402328	908.4312	473.3767	800.0384	78.77458	57.97307	31.407597	2.57098e-30	229.57962	645.0918	74.09539	6219.0854	5	0.46050504
SP111094	394.63022	0.0	94.262596	703.0989	7849.9224	214.00705	316.75867	2.9563e-41	2117.1104	1.645e-42	67.264534	2518.7876	2.364e-42	342.94727	616.17505	23.357086	448.61978	2.388e-42	4038.133	1342.158	2391.5278	549.6989	702.70337	3.36e-42	221.12184	897.2192	420.56915	436.9594	7849.9224	5	0.2939272
SP111015	796.9374	0.0	497.42697	814.54065	8312.392	73.20498	350.94162	6.4281723e-18	2704.009	17.038605	42.87736	2980.5344	3.38e-43	257.28894	168.05324	4.0382048e-17	414.2371	28.765724	948.1835	102.12593	1790.5768	221.90334	452.9075	16.376802	3.1221845e-18	335.15567	9.976e-42	173.38287	8312.392	5	0.3866434
SP111051	201.94476	0.0	61.057785	39.13928	934.97485	2.4894104	55.44981	3.5762976e-20	1483.2955	2.878e-42	4.756e-42	1175.0455	0.0	415.05386	325.9873	5.640811e-25	548.20325	5.572e-42	841.17993	185.8596	1550.4849	2.2007e-41	1.2353607e-07	4.8237885e-09	116.91187	349.61407	151.38339	40.297543	1550.4849	21	0.18287528
SP111004	306.0273	0.0	90.11041	427.8697	1562.2762	14.598737	201.5133	34.0004	2088.9126	64.25861	103.92225	1435.9779	8.299711	156.67511	293.006	493.52887	1843.673	27.085716	3823.9924	708.9412	1590.7073	1.2005e-41	109.533714	1.990601e-38	369.82785	1819.7665	119.10084	293.55267	3823.9924	19	0.21259567
SP111078	467.12485	0.0	487.73837	48.660328	4287.9053	134.5613	87.00901	2.553563e-32	1327.613	9.99344	95.30702	523.10065	3.38e-43	236.82446	365.69473	7.584e-42	653.92224	7.958e-42	1312.1433	705.2355	678.9523	85.792564	53.938904	46.954407	225.89764	805.3283	568.26447	204.09964	4287.9053	5	0.31970516
SP110863	2.334e-41	0.0	785.3686	4.749e-42	18084.006	226.90201	131.64066	4.5923884e-06	1907.4403	71.86021	3.027e-42	920.6642	1.2489463	179.88556	413.9447	1.2006e-41	616.6964	58.14995	2189.0657	499.08746	1208.7792	95.354805	223.09416	52.349384	96.74789	572.4026	1.995e-42	380.1807	18084.006	5	0.6297784
SP111013	29.9811	0.0	165.71173	197.6877	2183.9624	79.467285	6.389278e-33	0.003954841	1446.7041	42.324642	21.796635	770.6976	1.68e-43	230.9775	606.789	184.64886	744.56445	5.572e-42	1696.6777	188.06987	700.7816	26.426586	94.7057	66.0996	151.77168	697.5986	127.923615	96.0632	2183.9624	5	0.2069825
SP111042	193.69934	0.0	71.439095	68.669785	444.9089	55.662384	109.55079	102.32771	247.45508	11.933842	49.405933	197.28308	4.5819025	48.96406	92.33881	1.134948e-39	241.61797	11.754912	473.0755	225.08496	170.64244	24.442652	73.58276	4.904552	89.82624	161.9689	19.649185	98.930046	473.0755	19	0.14363037
SP111040	1.3615e-41	0.0	233.75099	159.33292	1949.1874	36.94691	25.252638	2.4531e-41	1257.9327	1.1512e-41	51.0084	1436.9248	41.308903	310.04648	415.98972	1.2006e-41	619.44977	7.958e-42	841.2314	599.801	1878.1249	56.373615	301.1024	59.867435	257.926	753.56757	5.8475214e-24	260.9593	1949.1874	5	0.16881804
SP23496	358.08783	0.0	856.1033	42.1633	9419.31	77.41722	85.08227	48.78383	2699.757	14.815404	2.5064423e-21	1665.1604	10.348303	1789.148	1321.8062	50.914387	531.86273	3.582e-42	1531.5032	317.96884	1312.0338	107.691414	44.468452	89.29032	292.9381	805.0899	6.327331e-17	63.829697	9419.31	5	0.40021583
SP111030	204.2499	0.0	676.50586	114.18338	10020.362	82.63325	123.50139	162.15659	2632.214	102.094475	76.984344	1392.4418	1.351e-42	905.62	903.53577	6.411725e-29	680.87885	64.2969	1838.0342	1117.3007	612.7842	97.99109	152.19008	169.29489	446.53897	1045.0626	13.628872	368.0646	10020.362	5	0.41747078
SP110851	581.89386	0.0	135.36908	218.49405	2463.7097	35.69961	125.22545	2.0757e-41	2209.7021	16.839651	23.259785	2251.4988	1.68e-43	836.0315	752.9853	195.14204	2033.8104	1.2734e-41	2906.4966	714.4788	1554.6329	6.002e-42	292.34552	53.98572	500.34253	1235.3315	2.793e-42	147.80775	2906.4966	19	0.15071216
SP111059	167.27422	0.0	354.2045	247.64629	4261.7124	113.888565	73.102646	8.225292e-32	2776.7505	1.8449255e-37	87.91737	1877.612	5.441536	208.59781	254.05185	1.5166e-41	994.1462	3.98e-42	2690.8245	592.96625	1490.5259	69.00251	25.417624	2.881e-42	649.59283	1771.9523	5.877778e-18	306.98743	4261.7124	5	0.22406933
SP111033	246.66718	0.0	344.32672	80.5615	6951.798	1.0314404e-22	5.758e-42	1.195e-41	2319.1602	109.55559	4.212545e-16	941.1421	12.527778	193.01369	553.4609	18.514229	1222.3014	39.666386	1492.9287	1142.5344	840.44037	14.449317	0.08044535	74.26963	145.58647	640.3562	304.0673	84.52022	6951.798	5	0.39116743
SP111061	134.27583	0.0	135.77367	316.0834	5012.235	78.92047	108.40565	89.04473	2009.9877	0.8938181	3.027e-42	1443.6595	10.970424	304.46112	712.9108	7.128315e-17	1358.5913	2.0912392e-35	2763.3733	1374.7372	1419.3994	113.27917	233.2461	4.8953104	809.00165	1904.6371	3.991e-42	169.70042	5012.235	5	0.24439813
SP111101	273.19263	0.0	315.02756	154.40005	3702.7244	34.542694	464.19324	23.416805	1501.5742	4.3979846e-09	16.390476	833.2915	3.360503	191.74316	535.4781	0.0045868596	1665.2424	6.764e-42	4062.2668	611.0709	1078.9186	79.40495	106.21359	6.4068195e-11	213.71216	829.80133	32.451614	151.43065	4062.2668	19	0.24065773
SP111168	263.3097	0.0	3.8571608	158.55264	350.37576	89.105934	215.55052	3.3476008e-10	1334.8485	9.719887	1.0378e-41	1703.6737	3.0911076	933.4905	753.8058	0.0014489215	329.35464	7.162e-42	715.3616	325.44034	1815.891	1.5339e-41	6.851917	29.84223	1.3085e-41	206.25621	25.726517	1.0507e-41	1815.891	21	0.19580226
SP111067	42.194523	0.0	20.033234	183.63353	676.7796	1.1809376e-06	1.4397e-41	2.0757e-41	1330.7568	1.7642704	11.064101	1295.9336	16.558823	437.04303	709.3215	53.92773	397.5203	27.742624	819.82	329.7752	1088.9426	27.392181	43.73932	4.322e-42	120.55426	436.53156	35.513893	92.93097	1330.7568	9	0.16229784
SP111036	206.39236	0.0	84.032936	116.2581	1221.7725	12.115446	85.09032	0.011261296	2165.7266	4.4788036e-33	1.729e-42	1030.2706	2.364e-42	220.85518	427.70132	84.41452	1260.2218	9.948e-42	2013.613	582.9481	743.3484	15.13724	58.819695	6.241e-42	559.08435	2150.7996	128.29126	333.3785	2165.7266	9	0.1604208
SP111116	281.2493	0.0	624.744	139.01682	5348.4004	94.38094	3.0650906e-35	4.671072e-18	2331.7036	11.326754	35.14929	1284.9783	3.38e-43	248.93132	634.114	74.46685	1749.0637	60.249084	3545.033	1029.249	1184.0947	7.7262883	108.80695	74.99895	633.8875	2036.9816	1.2814717e-27	298.5413	5348.4004	5	0.24492274
SP111099	39.863556	0.0	2.133e-42	481.7158	6722.883	105.6161	318.29034	106.51311	850.464	6.578e-42	19.4777	1172.3389	3.38e-43	1356.8623	1225.9366	137.63777	490.2111	4.378e-42	2889.4297	7.0648e-41	797.78436	144.50587	468.36542	5.281e-42	30.38787	356.657	2.395e-42	91.7433	6722.883	5	0.37754825
SP111069	9.725e-42	0.0	11.354586	551.23334	7488.9478	33.960472	31.342327	68.45958	1880.0338	42.414978	8.647e-42	1089.5713	15.740989	559.2327	1062.6554	5.0494904e-19	1294.5273	112.81371	2818.3206	1212.8894	1004.25415	1.0239954e-35	404.19397	227.16539	305.82474	879.3443	2.395e-42	249.51262	7488.9478	5	0.35087243
SP111024	994.60583	0.0	1155.9327	69.85452	17064.03	211.29773	66.99043	1.2096413e-28	2531.7207	2.466e-42	1.298e-42	924.1674	5.975574	350.84576	475.97775	187.42451	604.4812	55.87385	1507.5375	295.17578	661.5533	37.040237	2.445e-42	0.04434086	102.597015	474.90808	1238.8099	261.80368	17064.03	5	0.5828149
SP111082	341.26782	0.0	1435.6913	50.888317	15019.049	6.529e-42	61.931274	7.547e-42	2565.0278	1.697584	2.8033892e-06	1087.5417	1.519e-42	407.11194	616.8027	87.11612	945.60034	4.776e-42	1551.3291	163.91895	1197.7423	98.98043	124.48615	5.281e-42	345.48032	912.3609	104.17637	26.526438	15019.049	5	0.5532954
SP110857	201.46155	0.0	8.913927	99.78684	1750.3265	80.47391	87.63515	123.83693	1728.9009	50.97958	12.922084	997.63983	10.851838	177.18153	346.26132	136.9217	1257.4656	25.037678	2385.5706	730.4008	1196.349	0.015320336	65.03209	2.881e-42	469.76965	1265.6082	5.188e-42	319.53897	2385.5706	19	0.1763317
SP111017	293.27255	0.0	1316.1869	1.8995e-41	13356.14	31.739594	1.6556e-41	99.34914	2320.8967	141.52979	4.756e-42	857.2833	8.44e-43	75.54091	494.28458	6.952e-42	470.8405	104.144135	2190.6748	1044.7213	946.3916	15.381593	7.571539	72.1779	44.488132	403.5817	194.11304	268.44904	13356.14	5	0.53966904
SP111080	242.15771	0.0	668.9098	111.51072	4109.2812	70.226326	217.58649	27.32725	764.07715	13.153328	14.499481	689.5575	5.066e-42	385.84897	638.8576	35.482597	827.9285	6.764e-42	1501.2407	470.99765	1289.2362	28.657524	119.12572	88.33256	363.2471	766.75775	253.3445	152.51668	4109.2812	5	0.29670197
SP23506	0.00029381004	0.0	23.423542	184.24718	492.83212	87.30469	16.569334	7.547e-42	1156.8585	0.0006084915	30.37486	813.5269	1.181e-42	93.40263	150.0303	3.020587e-36	529.29083	34.779457	981.28394	342.3692	875.66876	41.599373	19.682783	40.499634	56.96883	332.77798	26.983318	112.34892	1156.8585	9	0.17955767
SP111075	1.945e-41	0.0	421.94983	315.74158	6651.671	135.34691	77.54388	1.0064e-41	1986.9235	27.174757	45.24245	1340.2219	7.64038	298.3523	390.8942	1.1374e-41	831.61115	33.063183	2388.872	595.2154	1273.7786	40.18698	248.59418	8.453921e-10	197.27052	700.71594	7.99e-43	323.5503	6651.671	5	0.3628534
SP111112	5.2878347e-23	0.0	304.99744	157.02974	6609.9165	59.34594	57.747555	6.530133e-06	2390.2441	80.95538	8.691e-41	1281.9927	31.692507	419.3221	540.2074	20.48992	910.9108	5.572e-42	1720.8116	554.76	968.8366	49.235096	128.04022	5.762e-42	125.28957	500.8489	6.784e-42	346.50333	6609.9165	5	0.38297975
SP111027	5.44262	0.0	17.38983	37.198105	479.1625	111.56992	162.30411	61.159466	942.55334	39.72216	2.162e-42	404.6169	13.845704	326.55273	460.3871	2.7805e-41	329.88467	78.367935	1340.8412	499.18933	667.6198	16.418537	32.697895	34.544598	61.118546	459.7491	0.08007895	150.98952	1340.8412	19	0.1991327
SP110842	277.31238	0.0	571.09656	258.91953	10657.69	3.8737157e-06	23.032248	255.71576	2558.2122	4.934e-42	47.83317	1432.7902	4.871029	612.1501	888.2639	91.10661	1479.5693	48.9732	3560.4895	523.9255	1073.1036	27.912645	123.83264	1.0875512e-33	119.37899	678.65857	99.42085	237.05382	10657.69	5	0.41548327
SP111008	194.54147	0.0	175.40714	335.41663	3099.2136	7.1313535e-20	129.11867	6.29e-42	2135.0525	22.41797	30.604012	1392.9084	5.06e-43	86.41888	296.0928	5.0603313	1212.4937	21.625065	1964.0658	531.90564	1630.2211	16.612057	17.123514	8.77189e-40	188.47478	841.8706	260.74692	49.470295	3099.2136	5	0.21174033
SP111070	83.43723	0.0	118.34347	151.30028	725.18	44.766663	66.224655	1.5725e-41	1946.6425	53.448437	26.310163	1510.9296	10.690023	331.19043	606.31256	0.0055289757	1468.067	6.764e-42	3216.5525	792.29315	1281.6163	9.337e-42	105.99242	8.642e-42	698.67975	1463.9609	1.3967e-41	353.95358	3216.5525	19	0.21364072
SP110847	245.29463	0.0	72.30342	342.9643	3036.8005	0.0036651876	1.0124128e-15	9.435e-42	2517.528	1.6801753e-21	52.04358	1407.7708	6.75e-43	528.8342	687.9518	309.57568	1711.5049	3.184e-42	4413.054	213.02808	1154.3014	5.692618	54.973595	2.0636542e-31	95.20552	726.8556	28.856527	3.0399118e-33	4413.054	19	0.25067702
SP111072	70.778824	0.0	94.18985	56.938046	1758.249	93.69847	1.5116e-41	5.661e-42	1108.3711	4.6267448e-38	1.729e-42	383.58154	1.79823e-40	994.4934	848.90533	121.58767	575.6019	25.078129	2099.7761	316.4384	406.11475	12.951278	5.87e-42	7.201e-42	184.65602	400.55307	1.9554e-41	129.90736	2099.7761	19	0.21687712
SP111084	315.4188	0.0	295.7808	989.6564	3461.686	63.010033	175.99277	430.38882	3212.0188	5.212006	12.584626	3637.3674	1.351e-42	1259.3397	780.84283	1.8555411e-31	1258.9937	0.00097294257	1290.3884	471.0425	3506.255	127.45541	483.17603	73.769295	133.79015	328.4727	23.67693	281.19794	3637.3674	12	0.16082077
SP23504	65.119934	0.0	21.957846	106.42404	203.49883	55.957737	1.3146441e-23	4.986603e-27	977.2636	17.18126	1.572899e-29	357.9444	1.68e-43	1276.3345	3676.2983	98.17122	420.6843	32.17552	1675.0945	350.6672	454.66812	8.147687	19.906464	2.1408418e-25	374.42252	639.2773	3.6373906	89.92746	3676.2983	15	0.33651075
SP23500	86.69061	0.0	328.25485	2.2466356e-31	11750.302	153.5389	197.97595	17.922426	491.25873	1.645e-42	69.63578	822.97156	1.68e-43	232.75105	171.20819	8.214e-42	276.8835	1.99e-42	1743.6771	8.242e-42	284.42728	83.90418	265.89023	3.36e-42	299.10986	1013.2038	2.395e-42	369.00775	11750.302	5	0.62975216
SP111029	118.586105	0.0	36.29453	116.89677	345.86172	67.210304	52.102478	5.828257e-39	671.78204	30.09184	43.960354	397.29224	2.2059383	63.35481	177.53693	1.1374e-41	572.63824	25.918737	1008.20605	458.2102	242.022	9.957563	18.185194	5.0190473	476.84888	1017.4596	16.11795	239.27051	1017.4596	26	0.16376223
SP111049	186.80418	0.0	204.23701	225.92056	7546.85	66.372986	137.59789	1.6353e-41	2135.883	87.878685	52.02883	1418.0398	2.2288988	375.19888	643.72174	144.36859	1618.5502	3.184e-42	4450.672	360.89346	1437.9407	33.174377	123.87368	7.201e-42	822.9316	2103.2422	273.40936	189.48811	7546.85	5	0.30626827
SP23498	122.970955	0.0	327.14777	400.64975	6237.3057	8.9941745e-33	110.16679	4.1480393	3304.5159	0.00017156993	44.243824	2303.0698	2.4662302	549.1042	608.2356	3.1211378e-21	2035.2507	3.98e-42	3110.3752	840.2394	2158.7969	14.422327	73.36875	1.2876167e-16	649.8741	1454.3701	270.0405	311.8912	6237.3057	5	0.25016615
SP111002	15.048622	0.0	392.19525	128.57428	4202.4585	87.3758	22.301403	1.1430982e-13	1163.6691	2.466e-42	7.783e-42	783.5482	9.895095	125.89832	366.26245	2.528562e-22	323.23602	3.582e-42	833.44116	260.62924	888.5312	11.523757	79.486755	85.86368	100.16624	393.1742	125.698875	11.022266	4202.4585	5	0.40369442
SP110866	620.64404	0.0	2694.949	1.108e-41	13930.145	13.906736	145.31631	2.5788e-41	1916.544	9.158078	3.891e-42	701.844	2.7366994e-31	131.03368	131.89508	8.245708e-19	501.01562	9.55e-42	2149.3394	244.03543	790.7873	27.65626	3.912e-42	18.013971	127.8688	423.00504	1.22239534e-14	159.9387	13930.145	5	0.56312776
SP111035	207.41324	0.0	3.412e-42	813.18915	9363.882	3.9489703e-13	123.62999	7.6109e-41	2141.8845	60.33583	113.93717	1528.3693	5.06e-43	567.1999	544.0516	573.15967	2477.5552	6.764e-42	1533.5682	375.32697	910.146	10.685054	285.4021	70.43659	2.6242015	655.75885	1.1573e-41	119.560936	9363.882	5	0.41657764
SP111009	345.18713	0.0	1611.1638	98.83101	14204.423	33.48998	108.83167	71.80597	1996.8307	1.3567e-41	67.10511	597.27234	1.372837	73.61382	1.3343e-41	173.03366	541.4507	27.137732	1749.0087	8.780748e-19	710.6958	72.443726	19.070612	4.801e-42	357.1307	858.4006	145.90804	147.8024	14204.423	5	0.591555
SP111000	545.40625	0.0	1065.3767	2.3744e-41	16509.04	49.632835	99.33765	3.4595e-41	2462.5354	5.1768208	3.6301383e-06	1073.7885	0.67686963	203.79784	308.1013	165.4903	626.8035	1.4113846e-10	2141.4773	152.16544	996.03625	16.611456	2.2523022	9.603e-42	408.30307	1533.5421	389.59854	162.13763	16509.04	5	0.5709055
SP111045	395.78525	0.0	8.53e-43	398.92606	542.5416	47.92426	3.993507e-31	2.5189065e-36	1704.4509	83.74691	42.94551	1052.5094	1.8118081	208.75447	301.88013	538.6937	1691.6843	67.45453	2996.3914	2.4727e-41	526.2373	5.74877e-40	8.775918	6.722e-42	5.452e-42	461.23593	40.176277	167.26949	2996.3914	19	0.26565647
SP110861	20.548243	0.0	226.6659	44.264942	4728.7285	65.93172	149.93738	114.993965	1333.7351	23.22157	8.647e-42	1273.2029	3.3941946	710.5143	823.9219	112.28266	732.50354	8.356e-42	1730.6233	215.21774	835.8291	141.8155	175.92014	5.281e-42	293.02872	579.5881	3.192e-42	253.95609	4728.7285	5	0.3241114
SP111088	111.18782	0.0	320.09296	137.69814	7927.0874	63.715435	1.7275e-41	1.5025513e-33	1853.1123	10.196318	39.60397	1024.178	1.68e-43	212.97577	298.5844	57.588776	948.72235	24.720335	2866.7158	582.7277	552.00507	76.469215	103.61735	8.194269	488.71274	1522.9453	2.793e-42	316.26773	7927.0874	5	0.40553737
SP111089	1.7505e-41	0.0	17.906271	141.5436	992.70746	50.03665	184.39503	2.69505e-38	1419.7997	3.701e-42	4.324e-42	1107.3113	1.68e-43	401.97864	691.6098	7.689097e-09	731.834	5.92717	1865.1665	806.5735	1146.4008	56.547737	85.06189	7.8149884e-19	180.32994	632.59875	44.69255	208.68877	1865.1665	19	0.17316385
SP111038	465.73407	0.0	1101.713	117.44676	9643.478	2.1819095e-07	5.0716018e-08	3.501953e-30	3159.3386	84.09344	5.189e-42	1410.4655	5.06e-43	597.3556	1965.3483	8.2804227e-35	1859.6189	1.8304e-41	2095.0115	1706.0717	1693.1989	74.012924	9.782e-42	115.17523	554.59796	1607.6263	765.99664	352.47296	9643.478	5	0.32835838
SP110849	348.20892	0.0	1143.2457	40.996613	8373.658	47.470375	5.954677e-35	3.082e-41	1582.6942	5.345e-42	52.39959	492.00714	2.6620147	227.68813	1511.0568	0.518129	1002.84814	104.435394	1813.5868	1156.6664	609.206	8.67e-42	8.315e-42	7.682e-42	353.74542	751.40344	326.7244	120.198944	8373.658	5	0.41740105
SP111057	20.35665	0.0	172.17207	58.118256	1451.3882	55.60337	68.63053	1.3121736e-07	1773.837	21.143055	1.0686615	1028.3763	5.06e-43	225.07693	264.78845	80.1847	1075.0599	7.252802e-25	1712.3232	498.14285	904.12445	6.669e-42	15.803474	37.882168	423.84174	1200.6981	37.274864	163.32909	1773.837	9	0.15712658
SP111095	123.29587	0.0	992.5043	189.86766	9991.179	4.6799497e-16	3.2043495e-12	2.5788e-41	2259.7393	35.339806	5.189e-42	723.71313	5.06e-43	210.85907	469.43808	49.42193	2088.9482	1.4214731e-27	2852.8455	542.88904	1337.2267	32.54758	94.278366	9.443201e-20	928.72174	3372.2761	284.87347	462.41098	9991.179	5	0.3694638
SP111064	2.4092934	0.0	251.405	142.46117	3104.5996	6.9546487e-19	46.77047	71.24489	2689.9875	139.98209	4.756e-42	1770.6107	0.28934246	394.03455	1045.1273	3.1392897e-35	1847.4877	5.6481796e-05	2812.0725	1612.2439	1228.8597	6.6141754e-13	23.572077	2.6424857e-29	505.41245	1376.8087	7.982e-42	253.41954	3104.5996	5	0.16070355
SP29914	5.5904127e-28	0.0	47.403286	61.918	279.02164	294.10162	500.34604	9.735904e-29	7721.408	5.757e-42	661.591	2998.938	36.79252	1028.1146	1126.8005	6.1441026e-11	1917.6396	3.98e-42	1226.5874	2028.4075	2620.6497	1016.126	392.4869	1.8377913e-14	331.25766	1095.2817	36.664867	1501.9651	7721.408	9	0.28679064
SP31046	65.85057	0.0	3.7081237	12.780447	41.71501	43.027138	6.478e-42	31.853281	358.08835	45.36256	22.244678	249.93733	9.777317	126.30594	332.5063	85.21363	113.160576	24.403784	658.4116	176.99028	84.65353	5.438444	3.9555562	56.48082	85.53686	258.3682	35.116745	81.21576	658.4116	19	0.2185887
SP31334	3.6955e-41	0.0	45.019283	199.25397	278.91974	0.13960506	871.46497	147.52638	1256.1787	0.036001176	48.654896	1111.4379	5.4194255	1740.4092	2952.638	3.9812e-41	421.1449	58.59463	604.1843	638.69135	875.7146	69.625534	141.32465	0.010296289	70.7794	486.3287	59.821537	400.22986	2952.638	15	0.23652238
SP30011	9.273782	0.0	44.82253	34.606575	49.66253	12.405111	1.0797e-41	70.26658	805.35803	142.44911	72.42044	440.6057	5.413982	233.94366	474.4223	3.9431948e-19	453.04294	517.47235	950.95575	275.42206	481.84634	28.895182	2.934e-42	108.02108	37.745235	200.41724	17.200787	68.882774	950.95575	19	0.17179063
SP31174	133.67633	0.0	15.383894	32.781147	87.860695	192.19603	74.42421	204.17798	1260.8097	39.394047	147.57736	473.97754	3.38e-43	513.51324	719.81616	2.8873365e-17	792.16736	19.94415	955.10065	663.48413	714.5597	73.39379	29.274918	1.3647851e-21	768.8157	717.92053	3.192e-42	159.72038	1260.8097	9	0.14343731
SP32662	243.4728	0.0	31.439634	224.6968	244.09889	0.045441534	17.971342	150.94327	2120.4192	1.0555247e-38	118.240234	2394.039	42.19026	3827.46	2242.2122	8.7207e-41	559.93744	5.572e-42	1061.3722	668.63837	1237.8397	13.757914	52.490555	68.92209	406.71722	589.19305	139.91312	200.36534	3827.46	14	0.2297895
SP31126	114.673874	5.7e-44	55.342693	118.51145	183.21033	89.924194	1.1517e-41	212.4612	1119.005	168.65338	152.78674	927.93384	3.38e-43	911.9838	891.9409	166.3919	647.3183	773.3862	1063.3346	391.81143	578.69495	5.335e-42	13.616954	133.94481	131.1635	325.42966	44.535217	224.86424	1119.005	9	0.118527114
SP32958	197.30568	946.7232	8.53e-43	49.762928	59.34331	2.01e-42	2.16e-42	4.403e-42	1552.6349	2.056e-42	8.65e-43	407.94077	2.1174674	1954.872	3557.5713	716.0688	49.682198	2.786e-42	2068.8936	4.71e-42	237.69508	16.887873	9.78e-43	6.722e-42	48.103054	540.20966	64.94801	7.88e-42	3557.5713	15	0.28527305
SP31422	423.05325	0.0	83.088875	118.68457	214.8318	4.018e-42	775.24854	320.11563	3056.4548	58.931293	74.415886	2701.6602	6.5142984	2133.7673	1096.5757	2.4133144e-14	866.8842	3.762495e-08	1372.7163	474.3514	1438.0995	192.75931	185.197	344.30225	270.75424	560.00616	2.2738543e-35	91.01846	3056.4548	9	0.1812905
SP34005	31.848988	0.0	1.705e-42	10.903044	9.465965	36.80724	2.3035e-41	3.4267552	552.0809	57.121094	6.54698	269.58707	9.177279	413.51526	411.5685	94.96927	187.70923	18.89446	612.76215	239.82417	55.660282	26.909966	1.956e-42	53.980877	49.90216	84.610596	37.225044	106.678535	612.76215	19	0.18122752
SP31030	264.86542	0.0	1.705e-42	44.132202	2061.2256	5.035423e-35	3.3111e-41	1.8887795e-22	858.81525	38.861996	155.71475	409.22992	1.68e-43	6032.742	10993.86	447.94754	831.4392	4.26675e-33	2913.0244	541.73553	1.0143339e-17	26.737219	27.746878	146.86496	512.2546	561.817	264.54144	32.548225	10993.86	15	0.4046904
SP30907	38.653835	0.0	97.15187	10.898384	132.61745	7.03e-42	853.4017	2.2168605e-29	3161.0022	139.30553	108.05822	2096.6597	25.203861	616.111	397.7548	45.03024	367.54028	3.184e-42	459.9163	677.11005	1075.9176	515.78424	74.70356	7.7367694e-09	123.593285	748.42584	6.8189553e-23	1104.9796	3161.0022	9	0.24561353
SP30185	23.116165	1.71e-43	9.454368	30.833998	285.59814	46.538372	4.319e-42	11.653152	518.1117	26.199263	13.220184	166.59502	3.4859195	763.3526	1643.3042	158.92255	75.29557	20.77177	639.1228	180.17474	242.56342	1.6673e-41	1.956e-42	0.07586035	54.5789	116.26193	3.192e-42	11.523456	1643.3042	15	0.3260037
SP33837	36.027367	0.0	3.6036022	27.731628	43.34084	50.45715	1.6556e-41	1.6323507e-06	594.15796	8.8865344e-14	63.994358	192.65959	3.5045512	482.7557	606.98553	1.0742e-41	104.88654	5.572e-42	758.8995	339.1722	108.49118	1.9889143	0.5934135	4.801e-42	86.65018	226.34146	45.736603	163.54143	758.8995	19	0.19253981
SP31790	202.16216	0.0	1.4583877	60.916264	170.04057	3.4195063e-11	5.683073e-06	132.56877	921.2732	33.9941	124.663956	534.0869	14.650465	414.29257	569.70886	2.5482107e-06	383.21188	43.462017	1339.9426	611.8069	314.8202	9.337e-42	3.832079e-23	74.43161	462.71524	660.47614	11.784593	85.951614	1339.9426	19	0.18692304
SP30143	88.77278	0.0	5.943979	1.2664e-41	3.5967472	134.06226	1.4397e-41	33.99777	849.4201	88.36481	17.607944	156.47086	25.998066	435.48383	1692.5375	24.591602	183.7379	36.545437	1343.7336	317.9947	133.84271	0.00028281315	6.10907e-40	3.3669956e-23	75.07155	147.72688	30.757439	62.197044	1692.5375	15	0.28743318
SP30071	1.167e-41	0.0	93.77865	276.79208	250.22134	396.83624	935.5518	60.856277	3426.803	7.812e-42	81.21529	1657.468	23.24907	559.35547	817.9063	1.0742e-41	2551.3088	1.2336e-41	1132.1305	1297.0793	2441.487	467.1889	307.79556	93.94615	327.7854	538.986	3.192e-42	215.56425	3426.803	9	0.19087309
SP30493	112.466805	5.7e-44	13.28928	2.2952e-41	44.40766	22.57062	131.43109	170.48236	495.04916	2.6265615e-35	8.019182	313.82324	0.013613931	4416.084	5701.043	138.98096	153.96616	2.388e-42	1297.1543	236.55159	235.71445	36.91364	51.247295	2.5420126e-23	4.314999	479.54425	1.596e-42	47.712708	5701.043	15	0.40402043
SP32014	187.38516	0.0	25.663134	104.3761	154.54752	17.40277	6.2358515e-07	12.751382	659.12897	22.716722	31.79808	535.88477	7.3727064	222.61778	347.64337	3.7420063e-25	310.95398	1.194e-42	885.6337	360.0686	253.47522	3.4920204	11.081112	65.41178	132.35674	203.60344	13.491077	48.294422	885.6337	19	0.1918139
SP31814	280.65875	0.0	33.182846	195.60014	138.99197	3.516e-42	8.0522186e-22	99.97968	1408.6426	10.188331	106.52684	886.6228	5.06e-43	844.8362	929.814	1.6676526	328.54993	1.4447455e-34	401.19724	464.59146	446.0287	72.71457	49.4482	54.82895	130.50372	418.9126	23.619267	200.99883	1408.6426	9	0.18711779
SP29987	114.40597	0.0	90.783775	49.65078	245.35892	199.14041	1427.5596	120.66481	3000.7117	85.757965	75.65534	1877.5616	12.52154	982.98975	999.1582	0.140867	1679.1979	87.85403	1465.445	1005.80664	1744.419	128.74416	166.29698	190.10225	293.5795	695.8268	32.820423	7.005e-42	3000.7117	9	0.17891032
SP30083	174.01222	0.0	14.333779	5.024923	102.24692	33.495205	20.699142	165.43388	391.96548	44.97891	106.02682	293.4905	6.1140685	1017.0706	818.35236	144.25078	485.4694	49.12195	860.8063	293.3925	128.06786	44.910084	11.138748	27.590355	154.78693	313.22678	22.55235	104.15935	1017.0706	14	0.17437339
SP32742	353.73685	0.0	6.397e-42	33.45161	729.3659	0.084527574	114.10511	81.758995	1116.0021	83.58367	23.187323	949.23035	26.070189	6124.674	6775.174	481.19122	890.12	6.5075814e-31	1297.5468	299.5818	2077.3596	93.10292	32.15231	139.80508	93.486694	1.2875e-41	5.188e-42	2.1014e-41	6775.174	15	0.31057742
SP115162	123.936775	0.0	6.251554	30.645872	39.27631	17.38532	46.77007	9.435e-42	479.45328	27.54004	3.027e-42	401.812	12.812094	676.9461	816.7739	4.424e-42	72.15816	24.295483	605.95306	223.63318	256.98785	6.002e-42	4.401e-42	13.435561	31.142769	100.11548	24.215214	101.584435	816.7739	15	0.1976166
SP29940	154.2161	0.0	32.548923	128.43419	176.69763	1.4462186e-13	1.7575131e-06	1.7612e-41	599.41614	104.40635	121.59073	548.9879	14.419837	1334.626	1543.0994	8.1191365e-06	836.7564	5.968e-42	1470.1107	460.79868	162.19162	12.9949465	3.161971e-27	108.488464	323.7604	607.2431	20.954489	14.567586	1543.0994	15	0.1758256
SP30843	89.84661	69.82718	2.985e-42	5.6985e-41	6.8097935	3.3137348	2.88e-42	20.114489	494.22562	3.85059e-30	16.190874	109.33079	7.349863	111.89623	369.9502	97.466286	57.82563	6.0619698	1195.546	41.12082	2.9379685e-19	26.638628	9.78e-43	1.602533e-30	37.537716	171.72643	19.214075	27.85758	1195.546	19	0.40121007
SP32222	21.359022	0.0	2.8076217	7.915e-42	2.724192	5.9140396	9.750859	2.2918736e-13	22.715837	13.331674	2.2852137	37.358776	0.6410922	13.312838	48.56575	20.022263	32.437748	10.584673	137.38704	7.065e-42	24.019848	2.668e-42	2.406681	19.349787	27.906706	47.11796	7.2945185	11.8328085	137.38704	19	0.2636345
SP31190	9.725e-42	0.0	76.46019	159.08324	177.57253	192.51762	653.0815	407.14542	2290.2314	19.864033	85.58376	1800.9967	24.854416	513.551	344.856	8.214e-42	1515.0884	18.01348	898.49	965.6797	1669.1788	123.96101	129.53104	61.84505	158.91924	553.6591	3.991e-42	118.85405	2290.2314	9	0.17672877
SP30077	112.33589	0.0	116.84785	64.45431	249.41484	47.71883	1194.4739	179.6898	3431.9817	141.09694	70.819855	3495.3062	2.5746486	4161.5356	2393.1348	1.4534e-41	1617.1847	7.162e-42	1020.28906	583.10754	2901.9033	501.48773	286.90427	303.48874	327.3595	999.4522	3.991e-42	159.9994	4161.5356	14	0.17081685
SP32694	4.6931635e-35	0.0	92.32667	196.99506	158.40749	403.39813	1317.9579	254.05142	1817.8845	2.466e-42	173.34152	1077.9199	3.38e-43	5261.439	3717.4263	2.8390494e-30	2272.9888	0.00027642306	1027.5157	893.90247	2083.6797	320.53003	245.74141	188.74129	322.45605	121.367195	1.596e-42	1.1383e-41	5261.439	14	0.23972219
SP33774	74.03932	0.0	1.9063088e-19	1.2664e-41	33.70811	66.76421	1.5836e-41	17.564873	918.0455	72.214645	116.54294	333.76764	5.450751	136.86703	406.35287	14.557268	233.49591	2.388e-42	1209.7062	325.69028	373.09866	43.96597	2.654438e-39	60.86802	144.09633	324.5109	17.473915	214.22902	1209.7062	19	0.23521364
SP30093	171.15388	0.0	10.586802	51.057674	63.939716	17.322826	39.322613	6.1275333e-15	569.54517	46.325493	46.36095	467.57925	8.780406	555.98425	602.0017	54.203632	430.6749	2.11535e-30	1009.82965	258.20267	219.33888	40.07453	14.421958	22.139044	148.5495	257.0395	30.453121	51.268806	1009.82965	19	0.19471636
SP33094	1.7505e-41	5.7e-44	54.020035	239.03476	297.5864	3.013e-42	9.8190085e-12	142.10875	3213.7021	1.2785591e-13	100.484634	1778.082	28.036858	1076.9318	1614.3578	0.014462109	759.8782	4.378e-42	1205.2032	745.4814	985.449	26.833847	3.912e-42	4.801e-42	177.25102	536.69653	17.097378	143.16016	3213.7021	9	0.24454771
SP31606	52.866447	0.0	6.3619328	21.699284	19.433113	41.04835	7.7508855e-19	11.346089	404.33633	14.682736	8.152152	295.3968	7.385118	141.31131	298.08194	58.189087	279.59122	45.2777	704.1777	301.23456	4.884792e-20	21.761415	2.934e-42	66.884285	25.145687	163.89116	41.151073	86.49739	704.1777	19	0.22599475
SP30213	110.13028	0.0	6.532717	1.600173e-13	59.279102	7.740491	118.80354	46.11451	425.22787	0.025518931	20.281023	283.92688	13.021617	1753.2334	2592.5264	219.43396	134.35318	1.3638998	598.16486	162.54716	186.99596	13.518227	27.690899	94.12912	62.241764	186.0333	29.51924	43.086452	2592.5264	15	0.36027727
SP32894	20.50937	0.0	4.2675304	8.403528	47.407074	23.122551	38.19221	8.806e-42	312.97726	27.5994	31.832067	296.32367	1.68e-43	84.69081	194.9292	37.864555	294.2781	12.978278	587.3504	220.5145	2.5017e-41	17.41727	16.829378	100.77494	59.9239	295.81073	1.995e-42	124.83755	587.3504	19	0.20545104
SP117260	99.521324	0.0	35.70396	89.55813	116.05389	2.0361259e-07	152.02826	81.81408	1751.8301	17.557608	120.2708	1102.455	5.1235313	299.2273	232.38737	4.6322134e-22	350.59766	21.24034	913.1453	454.76553	456.20654	38.951008	19.444042	5.063243e-07	128.34245	362.7521	18.078518	128.56082	1751.8301	9	0.25041828
SP117124	98.85139	0.0	21.511436	99.75967	154.75623	42.443123	8.638e-42	96.37737	1309.6738	0.19863723	26.624033	1017.6888	0.6645257	942.4825	841.4575	60.215767	659.778	19.018784	1623.1462	507.3055	229.9481	60.814053	23.449696	122.49998	251.19096	528.35583	55.240566	194.12984	1623.1462	19	0.18059877
SP117932	228.174	0.0	0.60788846	42.6405	169.29713	3.7259102e-08	1.02609465e-05	124.68575	877.0958	21.04682	184.94289	556.7426	17.473406	3873.198	2887.769	38.90863	641.31024	1.99e-42	1339.0726	801.673	203.8692	44.053078	26.084196	37.19893	349.33914	546.2666	33.752712	181.19513	3873.198	14	0.2928385
SP117189	75.81569	0.0	9.896814	4.1935506	203.25945	0.4056339	7.318495	8.177e-42	412.52225	0.012963071	59.016483	416.78146	4.3784294	68.38943	120.81718	76.25995	199.18163	23.45384	483.95862	144.94684	79.62318	6.6175394	5.381e-42	41.472908	77.18425	226.27129	25.311825	117.812294	483.95862	19	0.16775568
SP117217	36.268955	0.0	2.2042515	4.9466014	10.321368	10.295742	70.96407	6.92e-42	1.6456672e-36	2.8664246	23.13015	1.6248e-41	0.641434	63.56023	62.09439	1.327e-41	103.175156	9.779505	112.43645	73.61318	22.171711	14.243417	27.556412	8.642e-42	14.823867	44.225796	17.03612	50.7337	112.43645	19	0.1446893
SP117779	163.08911	0.0	13.113563	46.70428	139.61815	1.6592308	136.5794	24.03934	702.4535	73.29248	84.947174	692.6754	6.6018558	500.31537	471.36407	67.25344	387.7542	56.8946	1088.9392	392.15533	102.03612	1.3338e-41	52.480385	178.34962	261.83704	548.9138	37.11778	157.60788	1088.9392	19	0.17047192
SP117376	428.4993	0.0	5.118e-42	297.34863	690.2602	2.01e-42	8.638e-42	225.63731	1562.1573	41.852303	169.49663	1346.8579	22.327814	266.91776	420.0062	244.98665	1204.2383	5.174e-42	1194.3817	879.8561	373.52478	50.13649	56.69354	56.057476	373.8893	618.169	2.980896e-17	86.11018	1562.1573	9	0.14724268
SP117681	165.76094	5.7e-44	2.985e-42	53.833553	94.600266	26.035591	59.058243	8.103591e-23	396.00092	43.079586	58.494698	293.23535	7.4276443	492.50055	290.2322	74.00487	264.27347	6.366e-42	613.75885	175.60785	110.414406	50.64697	53.837147	6.722e-42	106.54989	191.59535	54.643375	73.85905	613.75885	19	0.16369301
SP117408	118.1607	5.7e-44	19.613773	0.8315282	60.510124	0.0001797541	1.0797e-41	25.85363	400.739	11.547742	49.90042	308.27496	1.7394371	820.5533	808.4019	5.181224	184.34236	3.556785e-15	613.819	411.40015	42.28475	51.26114	1.1415758	82.71556	130.02373	244.55383	32.34156	108.01864	820.5533	14	0.18100934
SP118015	131.70245	0.0	21.528269	86.1729	192.81015	22.746962	9.798734	1.0004465e-20	807.88184	54.305084	124.48303	528.2319	11.806957	326.99442	689.1849	47.21868	481.0368	5.1664863e-32	990.3054	445.14218	66.54417	55.028057	2.934e-42	37.317036	217.20432	303.68582	12.797963	94.770584	990.3054	19	0.1719669
SP117509	201.1893	0.0	32.39684	184.31679	638.2316	4.938545	7.917e-42	69.09589	1489.9536	112.313705	158.25214	943.2778	5.511735e-07	3191.1099	3575.1843	3.1686542	955.3076	48.052723	1411.0232	1023.70856	5.5395e-41	59.717625	3.3480926	182.49742	356.39728	396.22482	13.962844	1.1802469e-24	3575.1843	15	0.2374959
SP117482	437.3207	0.0	39.985867	118.030495	143.9285	6.3790267e-37	93.302376	4.3291504e-09	825.4403	51.904453	303.03723	960.97504	3.38e-43	9307.9795	7886.158	411.16724	582.499	32.88814	1185.9325	408.8773	330.90225	93.668175	28.085371	3.318979e-18	433.13095	6.9602575	57.60276	43.00078	9307.9795	14	0.39137477
SP117003	248.69687	0.0	31.633541	134.17117	231.52641	2.511e-42	5.758e-42	192.13034	1055.1108	54.983116	226.2195	819.26544	28.92337	3499.2422	2300.2842	8.685936e-09	609.0159	123.6608	1118.8323	736.1477	112.800735	33.021126	1.4673e-41	194.62183	295.5978	345.27246	42.733727	0.19414766	3499.2422	14	0.2814234
SP124044	1.8478e-41	0.0	11.475346	7.915e-42	5.0169053	25.750042	29.838484	48.88766	289.4005	1.233e-42	20.13234	88.90332	2.3117695	51.787987	39.679913	1.9815938e-33	3.618212e-07	2.786e-42	492.39578	108.60574	224.05466	45.768974	4.975612	34.08653	4.712138	40.522865	3.192e-42	97.07189	492.39578	19	0.29566604
SP123972	399.93427	0.0	325.16562	106.0079	3666.2673	12.0056715	116.85167	176.44727	1288.7399	5.345e-42	61.256	1522.9673	3.38e-43	213.93953	231.44264	85.70685	2.0638e-41	1.592e-42	366.99466	112.90037	791.0806	3.335e-42	22.573137	51.794285	1.254e-41	170.85597	192.26279	78.986496	3666.2673	5	0.3668402
SP123850	1.6533e-41	0.0	11.487128	15.514694	11.848869	74.569664	43.145657	51.28893	220.08589	1.645e-42	10.831366	181.45477	0.0	51.76582	57.305775	5.688e-42	3.5659556	1.194e-42	555.25824	163.09332	253.94237	13.867668	15.278414	28.137093	1.1377936e-08	73.35034	1.2664293	210.44212	555.25824	19	0.27118832
SP123902	49.96469	5.7e-44	4.26e-43	60.093044	11.826205	47.842346	50.63856	75.384895	518.26794	7.5207197e-22	3.46e-42	181.8641	5.1016603	12.082012	13.4987335	4.424e-42	1.5910783e-36	2.786e-42	166.91689	176.24193	208.71318	26.656921	3.423e-42	10.94661	3.2652113	16.259329	1.995e-42	41.8792	518.26794	9	0.30896297
SP123884	28.888502	5.7e-44	1.28e-42	8.713564	16.25402	36.097137	88.419205	42.481785	80.03384	2.466e-42	9.733638	217.71404	1.68e-43	99.75237	92.49428	0.16871633	1.0926e-41	33.54679	702.0315	118.35728	209.21565	6.4227686	37.61178	43.59942	21.537252	119.93234	5.8264112	185.69748	702.0315	19	0.31844953
SP123964	1.167e-41	0.0	2.985e-42	6.4018655	20.987673	24.345459	16.20781	64.985306	328.87167	9.7777195	3.027e-42	168.8882	1.68e-43	93.734764	91.17202	15.65288	1.9007867e-07	3.95099	611.18695	91.91628	212.96228	14.592487	10.306168	33.075615	9.924103	36.816753	6.0741234	131.38942	611.18695	19	0.3051022
SP123995	3.89e-42	0.0	8.029343	21.648678	10.415208	51.685684	19.453024	38.744656	254.62431	22.27721	1.298e-42	173.87361	1.0192628	38.81672	75.16318	28.896564	52.384163	2.388e-42	524.92944	179.04161	131.89282	6.9747596	10.490568	39.668045	2.7660286e-35	47.48617	3.192e-42	156.20107	524.92944	19	0.27719542
SP123846	43.279533	5.7e-44	8.53e-43	54.38609	14.561443	43.864086	15.202249	7.048305	349.1463	1.645e-42	1.2539548e-21	196.69835	1.112962	37.670643	35.455074	6.952e-42	23.026352	1.194e-42	524.74786	158.02283	237.0978	78.56953	10.767919	15.305429	2.18e-42	24.687218	1.0375e-41	92.888695	524.74786	19	0.267246
SP124003	8.753e-42	0.0	4.26e-43	1.6621e-41	21.520624	19.97731	1.0497534	13.863286	173.33813	3.701e-42	11.822675	100.9277	5.243359	24.013956	25.132895	24.877306	83.968155	13.6172	123.89514	109.81288	11.790798	28.065777	0.91414696	5.456498	14.431154	6.495321	13.72109	45.29799	173.33813	9	0.19714697
SP123876	1.0698e-41	5.7e-44	7.9794884	2.3095544e-23	29.533384	39.768784	21.397236	79.7889	401.42612	9.138729	5.189e-42	222.70058	1.68e-43	15.596793	17.98886	15.839565	37.92347	8.555948	251.3861	124.33962	278.63483	7.78199	1.467e-42	22.51429	13.162791	35.14057	17.761698	105.860146	401.42612	9	0.22753745
SP123878	62.827442	5.7e-44	1.28e-42	36.232307	23.400303	8.528212	28.940031	52.389637	175.78903	3.701e-42	2.594e-42	133.4317	0.7087639	3.305409	38.0163	19.452003	7.4371066	2.388e-42	163.90843	120.0475	160.70464	29.873081	3.912e-42	11.961838	5.501551	27.828205	3.592e-42	112.083244	175.78903	9	0.14381038
SP123842	35.14794	0.0	13.05262	4.6431913	15.272049	33.61102	74.6678	94.90043	111.73805	26.802174	24.038181	201.29555	0.0	12.498554	59.141693	1.7062e-41	59.201122	17.80623	245.45567	313.1754	176.83142	51.366238	33.031994	7.572729	37.227802	21.948954	3.5730748	95.49617	313.1754	20	0.17698565
SP123900	4.863e-42	0.0	8.477303	28.702286	18.139029	25.484442	74.800545	75.36345	212.92696	7.5867446e-28	2.2450552	170.17993	1.013e-42	9.075361	49.163734	2.4645e-41	70.23953	1.99e-42	214.82733	182.54065	145.04808	20.739902	7.196335	26.80242	5.572605	36.017605	6.494694	99.431915	214.82733	19	0.14423081
SP123978	37.18737	0.0	4.26e-43	1.4247e-41	12.958675	37.943745	35.593857	37.977394	151.16853	8.23e-43	6.122998	86.939926	1.689e-42	15.499714	31.404058	3.792e-42	24.039186	1.194e-42	233.40698	65.465775	107.8858	8.353209	7.57036e-19	2.881e-42	6.4057636	29.233776	3.3982239	45.99073	233.40698	19	0.23890767
SP123897	1.0698e-41	5.7e-44	8.397734	5.541e-42	9.802124	34.772903	2.4530374e-31	24.64822	123.7218	4.522e-42	5.9118586	106.98751	4.4894385e-28	38.070225	40.679432	11.035922	217.32237	2.388e-42	851.271	5.887e-42	135.78676	64.50329	3.423e-42	16.383173	14.134042	61.02029	2.9308136	28.487215	851.271	19	0.47401685
SP124013	3.89e-42	0.0	4.3669267	3.957e-42	15.615817	29.34873	46.5436	58.14111	162.7077	5.757e-42	3.891e-42	70.58822	2.851165	10.0259075	32.993465	18.378342	8.499e-42	5.6717777	255.89087	64.300125	49.913475	8.618651	2.934e-42	1.5747149	0.30176154	21.092146	12.871564	73.63858	255.89087	19	0.27065948
SP124021	9.990092	0.0	8.53e-43	10.6736	5.474268	28.46433	0.057287425	21.415485	341.53754	1.645e-42	8.335089	182.95465	3.38e-43	117.63748	100.84436	1.4534e-41	63.931393	1.592e-42	328.5002	5.7157955e-17	176.06384	32.10496	9.862187	53.71883	2.418108	11.561766	9.325738	99.90542	341.53754	9	0.21150759
SP123852	12.455008	0.0	12.675095	23.367292	25.114069	42.175037	59.502064	33.311546	102.20986	10.191534	22.826454	134.80202	0.0	70.700195	21.361599	6.520493e-29	34.047268	3.582e-42	731.4625	126.72429	192.0721	62.488552	20.777094	30.473455	19.04726	53.495975	0.09496266	110.97821	731.4625	19	0.3746568
SP123998	1.1508485	0.0	12.284659	8.59595	14.5539	75.32213	63.628094	2.1970106e-30	229.86783	4.4555304e-06	8.65e-43	117.790085	1.68e-43	110.79438	124.47828	6.952e-42	113.259674	3.98e-42	502.75977	125.92832	202.8924	16.634205	6.9692164e-12	70.7417	5.254783	56.47624	16.515455	107.48445	502.75977	19	0.2543799
SP123967	2.918e-42	0.0	4.26e-43	8.821851	10.0091715	31.78739	50.932354	39.08619	103.03843	16.212723	11.811306	95.86948	0.0	14.769452	44.487534	8.846e-42	11.036455	2.388e-42	240.35742	37.61976	0.89939165	30.272367	21.133795	1.9711907	11.026344	20.171879	12.392693	80.48059	240.35742	19	0.26879972
SP123988	8.753e-42	0.0	9.105144	53.62689	30.679316	36.739964	78.22859	275.6094	623.53424	6.7771377e-15	17.99215	318.54266	1.68e-43	62.19985	118.02848	8.846e-42	2.3067e-41	11.000151	970.7145	396.67606	175.04298	53.49415	2.6373694	40.46051	29.812881	74.358925	4.1177607	62.149807	970.7145	19	0.2817952
SP123984	8.753e-42	5.7e-44	6.386582	15.620022	11.409621	39.46129	35.58015	60.36892	102.87888	20.933384	14.456316	78.95121	3.9778605	3.7122684	21.37147	54.5397	8.499e-42	13.353611	395.90128	36.80222	114.3443	6.669e-42	4.89e-42	4.322e-42	4.1384206	6.5311975	1.8949242	67.90572	395.90128	19	0.35650098
SP123858	1.8478e-41	0.0	1.9087426e-11	3.6715443	5.283527	11.255927	16.33647	7.6698594	178.49913	2.878e-42	2.594e-42	90.68562	0.0	24.155256	11.858856	2.97e-41	42.84244	7.96e-43	283.76877	21.435625	36.35774	10.819402	2.1584392	19.023895	1.635e-42	24.914711	2.0351028	44.870758	283.76877	19	0.33877048
SP123890	5.835e-42	5.7e-44	4.26e-43	41.635033	25.126057	22.213276	60.22058	71.55284	224.93747	7.9458323	13.279722	134.82643	6.75e-43	12.913232	30.61312	15.37051	7.284e-42	6.9312863	234.8487	100.784515	136.95723	16.747503	13.750915	9.412145	3.27e-42	11.797369	5.2916417	54.750637	234.8487	19	0.18759292
SP123950	46.96493	0.0	4.1379104	20.840368	10.345733	57.639736	74.39531	110.12344	138.49394	2.466e-42	7.680258	61.077984	1.68e-43	61.233616	79.166	1.4534e-41	6.07e-42	2.7060632e-35	336.55634	131.99779	182.5193	25.965616	12.927004	59.37893	15.15677	67.93322	5.94552	155.59387	336.55634	19	0.2020057
SP123886	12.291998	0.0	4.26e-43	19.210356	9.397e-42	8.141485	30.727057	2.0639179	104.79936	4.1e-43	2.594e-42	73.96734	0.016771767	3.667369	28.559517	1.0742e-41	5.7060866	3.2882006	141.67938	27.50681	37.242535	10.516146	1.467e-42	18.13341	4.495826	12.576114	14.478548	26.516678	141.67938	19	0.24194504
SP124033	21.058012	5.7e-44	10.788532	5.541e-42	1.680316	34.684376	4.457993	29.161503	288.36575	28.235435	9.945e-42	107.305534	1.5509038	18.636255	36.09558	6.32e-42	2.124668e-21	1.194e-42	638.6813	27.77914	89.28979	30.615618	3.7457948	15.697346	1.5675412	13.492014	3.192e-42	51.290607	638.6813	19	0.4392039
SP123892	12.443176	0.0	1.4600016	8.306302	24.272024	36.856552	51.9097	87.52196	105.93536	4.934e-42	8.65e-43	115.37255	0.323501	35.693066	42.215935	5.056e-42	7.284e-42	1.99e-42	740.8867	63.723312	206.62468	21.830872	28.781479	15.38988	0.4750283	31.29808	17.652412	69.37534	740.8867	19	0.43116227
SP123840	2.2368e-41	5.7e-44	2.133e-42	10.930492	8.256004	14.649628	32.55394	20.732655	297.27902	44.626522	4.747213	180.91263	5.299566	39.756313	24.900137	12.223223	0.0004185908	1.99e-42	691.16003	9.42e-42	151.2583	1.0308813	12.780117	25.478935	10.524489	7.2578087	16.162111	76.64428	691.16003	19	0.40917268
SP123969	2.723e-41	0.0	6.142155	5.3001125e-28	21.902458	8.843808	26.61137	33.22563	193.94818	1.233e-42	20.108576	247.20241	5.06e-43	94.68028	152.03911	48.218845	34.724033	1.99e-42	646.5292	117.7891	331.4182	6.3866253	26.728823	3.106451e-12	96.66287	296.9406	3.192e-42	103.83723	646.5292	19	0.2571777
SP123953	5.835e-42	5.7e-44	4.26e-43	9.979834	20.114094	62.672585	5.039e-42	40.319176	220.96732	2.056e-42	5.3332863	98.54617	1.5550162	55.774315	110.99836	26.989222	46.129494	1.194e-42	600.15906	176.10698	87.22079	29.032715	2.557047	23.168135	1.5569224e-25	67.52982	19.467766	102.38077	600.15906	19	0.33212978
SP123955	21.639715	0.0	4.7774706	12.697048	6.10014	15.421836	74.89143	8.509332	293.24518	2.0391974	15.683065	103.040596	2.9881535	42.3704	24.417318	3.792e-42	1.2141e-41	14.475821	266.8618	183.66388	95.89837	3.335e-42	7.113489	18.93355	10.007708	1.073e-41	6.384e-42	70.170456	293.24518	9	0.2264536
SP123882	12.877812	0.0	8.1164	16.846771	15.034736	12.4327345	29.275978	71.05687	243.68706	20.612492	18.605434	239.0504	5.119036	37.41513	22.03162	1.3902e-41	1.821e-41	1.99e-42	819.84894	68.35258	207.63298	7.4611163	2.788e-41	15.520089	20.887423	71.1933	16.349699	169.93097	819.84894	19	0.3814423
SP123894	67.6485	0.0	18.514025	14.459948	16.998192	29.749641	46.85134	46.885597	297.89615	2.056e-42	8.4969635	322.70377	1.68e-43	218.62448	336.17368	5.688e-42	15.520359	4.378e-42	580.609	62.59118	351.7105	12.694016	6.956658	39.169407	17.625082	57.718437	1.9141581	110.47388	580.609	19	0.21648481
SP124017	16.21898	0.0	6.7878866	7.9692526	1.8534716	28.567749	2.88e-42	22.311226	126.69635	8.23e-43	1.729e-42	57.87197	1.068014e-34	30.247835	35.249832	23.64622	1.6996e-41	9.072159	392.30246	29.795906	89.74754	21.095768	5.87e-42	34.20885	15.217167	33.181515	4.2920294	66.12811	392.30246	19	0.37274727
SP123856	30.809526	0.0	8.550118	7.8687544	8.264663	44.889553	91.963135	29.632744	6.9266715	2.1715468e-14	17.559492	68.947395	2.364e-42	14.614591	31.201406	8.214e-42	63.233883	1.5121e-41	123.780624	201.5503	81.77049	30.899393	22.558048	25.182264	14.549793	15.977691	0.7539434	125.82949	201.5503	20	0.18883881
SP123854	4.863e-42	0.0	8.53e-43	1.0740046e-16	18.67722	34.424576	26.628206	17.376677	261.66306	2.525608e-16	1.298e-42	260.55115	4.8713226	63.61787	76.096535	1.5710307e-17	23.889404	7.96e-43	283.22345	99.22996	195.11484	15.470125	1.4184e-41	20.544804	12.388032	32.495953	5.577581	95.04335	283.22345	19	0.18309286
SP123888	4.863e-42	0.0	3.6234193	2.374e-42	8.136351	33.208225	29.246136	5.03827	93.83351	8.668857	15.264243	54.66759	1.1905011	14.42883	30.062607	6.952e-42	1.2141e-41	7.96e-43	301.6616	55.218594	39.132996	22.326735	9.78e-43	7.291932	5.304642	33.43779	6.1704736	151.6083	301.6616	19	0.32806364
SP123870	7.820066e-32	0.0	8.53e-43	6.7428374	1.342e-42	27.126556	33.728367	10.927663	50.48502	14.82579	3.6392953	93.72755	2.3133464	15.504749	23.96272	6.952e-42	6.07e-42	9.55e-42	363.61273	16.331192	72.89379	12.346498	1.7707458	14.191858	0.9765296	28.241291	7.99e-43	73.54226	363.61273	19	0.4194447
SP123958	7.813005e-20	0.0	1.71149	1.4309026	2.4416244	29.633095	24.772713	57.197567	29.220444	1.8434069	1.298e-42	47.568466	1.335362	38.762287	72.253296	1.7962725e-09	29.188482	1.592e-42	125.31131	140.61707	162.88045	0.033786234	5.235308	20.629572	12.123871	55.177216	1.995e-42	133.89537	162.88045	21	0.16398522
SP123844	38.5439	0.0	10.694911	1.583e-42	13.964913	37.98008	26.586481	10.557703	194.76234	24.271284	23.935452	123.24051	3.38e-43	23.529352	24.720642	3.7284e-41	6.07e-42	2.388e-42	438.25476	213.37906	72.12951	58.276764	6.0594845	34.736847	21.970139	29.092834	29.891254	86.01471	438.25476	19	0.28410268
SP123872	59.91651	0.0	2.9549398	4.749e-42	9.828665	53.36117	27.469837	11.630547	318.8937	1.233e-42	9.647062	383.85397	0.0	291.8889	439.8099	5.436986e-22	76.063255	21.729832	878.74884	4.71e-42	169.90736	19.540976	27.247875	109.01283	43.274532	95.50765	8.132531	70.835976	878.74884	19	0.2808171
SP123874	52.49956	0.0	4.26e-43	14.679582	20.364208	65.91211	52.792126	44.39456	153.5827	35.313053	3.1798787	103.45968	1.68e-43	51.120808	30.690859	32.820187	16.547014	1.194e-42	391.77472	80.20278	119.358955	25.402636	30.066605	57.56314	1.9728928	16.113354	13.696519	77.73914	391.77472	19	0.26271617
SP123836	105.10212	5.7e-44	8.319502	25.588526	9.62012	30.237785	70.45934	2.7046e-41	311.7114	4.373468	1.729e-42	327.09973	1.68e-43	167.46118	75.904564	34.160843	9.7123e-41	0.00094240915	703.9878	24.075363	127.14203	25.752623	26.153685	68.87464	6.955465	62.22252	1.596e-42	70.1873	703.9878	19	0.30803823
SP43633	16.052467	0.0	2.2602e-41	53.902084	33.242443	16.053463	52.612972	4.403e-42	421.85788	88.41128	4.324e-42	234.00912	4.9538746	20.383345	35.319466	40.23628	37.377	9.948e-42	107.4575	195.0965	166.55685	18.961811	8.804e-42	1.44e-42	20.716248	4.8365984	1.3870437	51.225025	421.85788	9	0.2603018
SP36498	0.69839084	0.0	11.966058	110.99167	134.00352	10.678005	2.3371128e-15	544.9322	1188.2805	14.676785	59.86123	662.46484	1.33726	107.61168	162.71587	6.2382125e-05	256.81287	2.786e-42	102.355354	396.98453	625.54004	70.35139	35.748505	46.83781	77.59179	283.94675	9.804724e-27	236.34605	1188.2805	9	0.23106009
SP37516	49.277027	0.0	3.217359	27.303165	109.66734	3.5517504	4.0531095e-28	606.09393	893.3701	24.71575	38.62725	545.2734	2.9528508	83.75221	110.2418	73.91562	55.923634	4.5181557e-30	188.46538	378.2353	666.1021	97.17856	2.2912512	84.11734	11.80642	116.887115	1.2769547	41.04485	893.3701	9	0.21193573
SP39997	132.61658	5.7e-44	26.536657	30.665747	68.28251	3.516e-42	3.2066406e-30	267.1019	1621.8402	2.878e-42	33.822308	626.61615	4.5411906	106.92676	92.6965	8.6746427e-23	1.4568e-41	25.626926	194.14626	277.33136	164.2928	61.11496	2.445e-42	35.32066	5.45e-43	53.36994	67.98334	1.2259e-41	1621.8402	9	0.41683626
SP35617	109.48001	5.7e-44	5.3743463	41.01019	142.54982	0.41794455	11.629625	602.0016	1848.7317	2.056e-42	45.461014	889.6607	1.68e-43	238.78441	276.9437	5.5136727e-08	174.71597	22.610594	359.99594	496.31787	944.35455	83.46137	9.688267	163.10675	40.758526	341.33762	2.9003247e-16	298.78394	1848.7317	9	0.25866604
SP37636	72.204506	0.0	37.463264	23.982288	45.28179	2.770416	1.09413e-40	218.02501	1001.6551	20.853764	39.73426	430.74637	9.523367	62.61552	94.064674	146.49767	51.08642	50.288544	501.9656	432.03656	349.84564	17.585878	6.3635607	30.45023	38.65197	149.56902	5.587e-42	249.40355	1001.6551	9	0.24534345
SP39907	103.43738	0.0	15.259995	7.314005	59.115902	1.2826725	52.709213	491.59866	1366.1932	1.5178837e-16	113.862	769.69196	0.2618364	90.47937	120.35776	3.769927e-24	172.46492	98.2732	224.84837	623.0418	405.6529	95.28855	8.997895	71.90934	70.43663	159.56075	5.340811e-18	200.17615	1366.1932	9	0.25669637
SP40736	11.977762	0.0	3.143011e-36	62.411842	116.7778	1.944994e-35	32.51126	577.838	1030.1405	4.934e-42	8.516093	712.972	3.38e-43	65.069885	184.20988	9.375054e-05	119.30358	3.98e-42	353.25085	357.90457	678.10205	64.09993	7.4911523	84.915474	45.701427	195.42592	39.882446	143.58699	1030.1405	9	0.2105727
SP42154	143.76955	0.0	92.603645	24.496983	101.665535	6.529e-42	105.765434	377.60828	2066.9856	104.06637	65.81697	1082.3016	2.8385952	80.80542	148.11545	21.770643	181.16454	5.968e-42	546.8036	479.68564	670.0171	194.90042	0.4295074	40.895676	2.726e-42	124.928375	97.187904	1.4885e-41	2066.9856	9	0.3060105
SP39594	4.9599e-41	0.0	2.133e-42	44.925354	51.85609	7.2559524	55.6991	398.82928	1088.0327	42.58272	53.507854	679.2874	6.041124	51.817104	133.4564	25.74478	89.30646	1.194e-42	133.30281	378.8151	507.12207	92.01135	6.4492726	51.855618	9.890764	117.53795	24.985735	180.23676	1088.0327	9	0.25718468
SP41453	0.010570139	0.0	2.4574037	68.533676	89.292046	17.329874	1.6556e-41	373.47134	870.01483	26.980356	20.4952	527.47076	5.06e-43	53.208828	136.34824	81.71434	1.2421432	1.99e-42	231.28363	296.53867	412.5817	116.13779	8.804e-42	35.039536	4.362e-42	188.20865	32.860794	101.02918	870.01483	9	0.23627263
SP34452	24.325802	5.7e-44	14.435098	123.60816	140.5155	32.38064	1.5016216e-08	1181.535	1908.0084	21.239992	79.87458	1308.7505	5.06e-43	124.47909	289.8297	316.46555	163.9306	72.03481	146.56686	646.0919	775.09143	97.287254	70.93432	94.40526	29.98922	224.77785	22.921207	286.72507	1908.0084	9	0.23279174
SP42829	6.4705877e-25	0.0	3.3165274	180.8155	137.02927	26.67774	3.3005273	468.62054	1128.8142	3.701e-42	40.624992	989.78094	1.0948225	134.93275	198.87239	6.5612744e-14	182.5792	1.154e-41	514.08856	534.7157	647.27277	36.76858	37.107647	67.42907	59.362926	457.2078	36.161663	277.01508	1128.8142	9	0.18314235
SP37970	35.558517	0.0	66.26901	22.183088	102.71126	13.933679	1.4499215e-16	645.2343	2126.605	0.15367186	45.66396	880.4815	11.47553	105.283455	135.47484	64.00732	152.4038	1.99e-42	453.75888	502.1128	638.4666	209.87888	7.337e-42	55.841705	4.362e-42	191.84999	21.441984	1.576e-41	2126.605	9	0.32813972
SP34186	4.9599e-41	0.0	34.286617	125.87239	167.1215	70.457085	79.66669	679.187	1547.2823	9.960269	56.893745	1055.3794	6.75e-43	62.517754	189.48909	73.4105	117.40529	57.658615	443.66702	582.497	684.89374	82.637375	56.646446	69.37244	51.851692	220.04056	118.77595	254.34027	1547.2823	9	0.22452655
SP37903	1.7505e-41	0.0	14.902113	43.330154	74.708176	36.758976	1.10616775e-05	831.0017	1388.196	12.015087	89.4158	503.68762	5.06e-43	109.76304	248.97098	41.150932	259.87314	5.174e-42	172.58467	930.08563	1268.3572	194.43147	84.80265	152.929	206.1129	625.67694	5.07389	459.776	1388.196	9	0.17903881
SP35849	24.256573	0.0	49.178528	36.956657	27.950308	2.01e-42	50.352085	101.56718	807.3213	15.250134	29.270536	507.49118	2.2525632	17.333767	88.439606	121.64014	2.9137e-41	26.800558	377.51477	249.65887	238.57597	85.063354	1.467e-42	73.608986	23.18639	133.1834	25.315302	241.08754	807.3213	9	0.24075747
SP36586	130.95496	0.0	2.559e-42	62.962116	63.027878	9.919551	62.99972	174.95473	419.46674	36.618732	9.08e-42	594.8247	4.221e-42	134.74619	159.38042	164.31854	187.55089	37.538105	210.37013	183.35172	197.54341	9.900523	33.75018	34.99802	12.886611	175.97345	6.5389435e-25	2.744011e-13	594.8247	12	0.19200046
SP34431	2.3936887	0.0	7.183684	52.663685	100.78529	6.529e-42	16.515871	365.4925	785.83887	4.111e-42	27.630432	502.01102	1.519e-42	36.170143	54.71995	1.604028	76.29097	1.99e-42	79.971466	182.64072	420.8557	109.331245	11.117247	7.618395	28.501316	56.486603	28.71814	20.683794	785.83887	9	0.26412758
SP37432	118.21911	0.0	16.410387	108.52779	153.65698	0.5979513	0.34665623	464.00787	1215.7988	46.95138	22.486544	903.6054	6.7913704	140.86546	151.26126	61.27756	2.1852e-41	68.24093	403.02768	339.49316	705.99713	95.705444	28.635057	61.84375	45.882225	309.2729	25.385567	136.63771	1215.7988	9	0.21591452
SP35989	33.788345	0.0	35.56173	0.56321084	28.965162	1.21460174e-26	1.1435115e-12	217.27922	1150.3513	47.706646	35.546803	596.7209	6.1199303	62.331932	76.235115	77.48544	20.89658	1.0346e-41	145.98625	285.5304	568.68176	51.62802	4.89e-42	32.35629	6.403755	113.73766	25.446398	284.76974	1150.3513	9	0.29465273
SP39102	75.65359	0.0	1.9794228	96.89296	120.299065	79.720146	99.907684	303.06738	924.66034	6.34802	12.78041	412.3715	0.24376379	57.952953	193.78656	62.888767	111.259	3.184e-42	348.6373	494.99643	572.7164	41.386406	8.450185	74.12216	33.79997	172.69215	35.461205	219.05043	924.66034	9	0.20272645
SP34493	73.108864	0.0	8.368306	6.331e-42	79.0432	3.330077e-10	15.602886	292.87695	803.06714	1.2192791e-13	12.464519	378.02368	2.7489483	73.48166	144.68163	21.962122	109.05169	1.3132e-41	308.89856	422.6841	673.08594	35.484997	7.826e-42	70.4427	33.52837	187.68214	7.0598764	160.59871	803.06714	9	0.2051809
SP36036	89.28868	0.0	2.6099334	59.9619	79.02407	23.796955	90.14575	310.40457	832.4169	47.1188	22.62935	627.8867	1.0239084	69.29324	131.84982	72.5408	79.37738	0.84331423	222.9093	272.22772	324.95013	25.668407	4.953825	63.813866	5.5243716	121.28488	44.705452	182.00142	832.4169	9	0.2185824
SP35951	37.089664	0.0	31.24737	4.942591	102.29871	1.506e-42	6.478e-42	654.3272	1660.6154	0.00014828399	20.402699	1253.8594	4.275032	142.2912	115.83706	3.7668731	98.6505	31.775625	384.09805	618.3167	1150.0133	54.551018	26.562437	103.07148	26.502588	298.0019	1.3629836e-28	131.6521	1660.6154	9	0.23879491
SP39248	93.543884	0.0	41.701794	1.1872e-41	51.040752	29.251253	5.261892e-11	330.06296	573.8794	41.798122	38.98241	477.84674	1.5594703	79.369804	145.27519	114.392944	72.44874	4.776e-42	250.26996	476.28806	630.4151	84.71996	36.23467	101.04188	19.72961	224.46074	22.388632	350.96118	630.4151	21	0.14703
SP34246	60.69123	5.7e-44	37.690502	31.104332	117.737755	3.8168236e-14	1.0078e-41	669.8236	962.42194	36.91121	74.112915	979.911	5.06e-43	83.32564	227.17584	88.94695	2.428e-41	40.56986	217.45686	473.52917	667.1292	70.92133	18.73954	87.24204	65.69792	245.62286	8.461047	246.68	979.911	12	0.17778085
SP35412	260.5158	0.0	45.18193	135.82379	103.93864	3.1844788e-38	57.671814	639.79333	1718.3978	62.31319	9.61872	1125.5583	0.7356252	336.57852	243.76094	1.8162956e-14	173.55917	3.98e-42	327.78394	342.39038	811.51843	37.56599	26.020987	38.33791	34.793633	190.5356	2.352053e-39	47.68698	1718.3978	9	0.2538223
SP39298	9.173998e-31	0.0	32.449303	261.0751	250.99242	50.390987	1.0078e-41	1304.632	2445.4753	7.857227e-20	72.64679	1579.9944	2.702e-42	170.59035	172.81131	0.00015960098	308.02032	22.829185	111.85158	432.80496	877.01733	169.10733	64.51496	107.44138	29.923191	124.46159	84.04914	1.0507e-41	2445.4753	9	0.28196162
SP38044	65.059235	0.0	36.362164	159.70291	126.81401	71.97177	2.3312127e-38	767.67786	1534.2499	0.51658386	36.725704	934.45374	1.68e-43	124.988716	184.16739	2.5909e-41	210.40666	6.764e-42	541.23145	399.1903	731.35913	61.471096	18.611095	72.20873	54.24011	291.57175	9.263072e-16	142.33482	1534.2499	9	0.2336902
SP38271	62.802303	0.0	26.017618	53.260113	86.300224	58.601532	5.039e-42	467.92407	1621.5426	27.586061	3.7120927e-24	758.8257	0.40626755	59.223385	132.024	92.57687	255.57875	5.572e-42	241.52315	476.09253	679.2033	246.58604	9.293e-42	41.327675	7.69171	150.46513	2.8900191e-11	5.061445e-14	1621.5426	9	0.29240382
SP43201	112.203094	0.0	19.775463	6.584566	53.36498	37.43821	66.26404	369.17996	936.5461	7.812e-42	50.579628	853.5477	1.68e-43	64.63659	100.25816	1.2512173e-13	52.599075	4.378e-42	310.33878	415.9782	621.68134	52.50793	17.712013	85.77771	57.113605	160.86864	29.720043	322.0532	936.5461	9	0.19524679
SP34191	1.7505e-41	0.0	19.9036	72.39322	56.488514	0.023413593	17.584465	310.63696	1208.7262	0.11333427	111.70357	773.46094	2.213746	90.034004	138.69711	0.087777905	118.55124	1.2734e-41	217.3681	386.41742	608.36456	73.93817	17.053432	58.742336	12.239546	156.74123	2.395e-42	316.19513	1208.7262	9	0.2535251
SP40047	266.29538	0.0	1.4009998e-25	95.66894	174.35614	3.8961237e-11	43.788628	798.92413	1755.4442	6.167e-42	21.721338	1375.7557	1.68e-43	145.4292	173.49835	1.011e-41	294.58438	24.909365	464.8105	274.20312	500.07596	77.179306	5.1339663e-21	61.07265	33.344067	151.70198	21.482027	107.734634	1755.4442	9	0.2558218
SP39349	32.124863	0.0	24.380102	17.969456	96.46724	39.121372	1.9646795e-11	373.7338	1054.3547	27.143246	38.03913	504.3001	8.44e-43	73.74193	143.48216	46.223873	126.707726	2.388e-42	227.48892	333.8159	308.75995	64.80898	2.6409378e-27	48.67587	27.550577	137.0909	18.364199	81.48789	1054.3547	9	0.27415508
SP37369	57.296597	0.0	14.439796	46.53695	89.398384	4.7189945e-09	45.11936	304.9832	849.726	3.289e-42	22.084517	561.2051	1.68e-43	49.340813	94.83085	7.462196	1.0562e-40	3.184e-42	153.11589	213.16208	380.35327	61.733917	3.423e-42	33.996326	7.6180787	104.3741	44.2698	54.95458	849.726	9	0.26587155
SP38759	51.72877	0.0	56.66266	84.45671	95.96006	4.894626e-05	129.19429	581.4834	1577.1323	47.83899	63.917393	1040.0903	1.68e-43	232.89687	223.8687	13.604377	144.6592	3.98e-42	691.10345	570.27484	1023.28973	97.82211	61.190323	109.36824	10.32188	269.14383	25.085924	390.6187	1577.1323	9	0.20774391
SP36218	79.45071	5.7e-44	61.8792	37.66245	71.856804	5.524e-42	2.3507948	137.25241	1363.1317	19.19946	7.262963	612.0064	3.2409272	19.22441	67.49527	113.75237	26.228815	6.764e-42	236.50406	338.6977	323.1721	148.20593	3.423e-42	15.314708	7.199475e-37	30.766953	18.0739	9.631e-42	1363.1317	9	0.36518356
SP43510	47.07666	0.0	6.988288	50.681107	122.43531	3.7149422	59.823296	601.73004	1032.0569	29.54173	10.383717	873.1537	1.0157909	44.44807	104.568436	16.752825	106.56072	8.964488	56.59497	89.34219	358.22766	92.662025	62.803898	2.881e-42	3.5902348	2.0386e-41	103.17099	1.2259e-41	1032.0569	9	0.2655636
SP43770	37.01389	0.0	17.323545	45.971035	71.560295	8.360938e-36	33.29535	380.72696	1478.1931	31.188673	21.875067	708.6708	1.68e-43	47.806194	119.0608	80.67265	2.070454e-14	15.706549	261.07962	236.05107	380.59708	47.801853	51.79989	35.486378	7.633e-42	107.33765	63.688057	42.314648	1478.1931	9	0.34255332
SP43651	16.042316	0.0	32.631817	78.26569	129.05078	4.519e-42	5.6078844e-30	580.8765	2072.3687	30.721981	25.716488	1136.8928	6.75e-43	121.57524	179.59589	102.59203	132.87515	46.992413	439.54736	533.99225	952.98364	123.066864	52.78569	64.605286	5.998e-42	170.38928	90.562546	92.19039	2072.3687	9	0.28757653
SP106656	2.8203e-41	5.7e-44	4.69e-42	201.57794	192.96686	45.101875	40.378277	761.9369	1434.5117	38.81212	11.434715	1039.9142	1.68e-43	61.2044	131.62584	3.4758887	70.10229	1.91e-41	105.81957	189.6973	539.4897	124.80473	113.369865	21.540527	5.452e-42	44.98483	157.26613	4.378e-42	1434.5117	9	0.26913837
SP97249	19.14266	0.0	1.28e-42	105.66689	142.16096	2.980282	31.12207	652.68695	1386.8857	7.179414	7.351e-42	886.0317	1.68e-43	125.44902	297.5819	165.53212	254.13095	4.378e-42	595.46277	451.31894	568.2012	99.43395	38.90726	78.975815	4.907e-42	400.51797	44.70009	299.99338	1386.8857	9	0.20842694
SP106638	1.556e-41	0.0	1.705e-42	231.715	247.68947	2.1082824e-30	39.310917	1096.691	2100.5093	47.45638	42.366783	1425.7067	3.3088872	116.32377	222.9391	3.0759795e-31	1.2141e-41	6.366e-42	121.19432	496.77524	572.80615	135.62384	69.99107	49.3808	8.178e-42	134.12988	104.797035	1.2259e-41	2100.5093	9	0.2893775
SP97161	0.0003431403	0.0	13.728107	63.03524	171.9738	6.027e-42	62.702187	653.90405	2116.2349	67.58947	20.590282	1087.2457	1.68e-43	60.904335	118.0863	187.5534	102.77651	1.592e-42	118.9231	162.37775	686.18396	243.79738	59.741924	74.206245	1.635e-42	81.44188	171.34766	5.253e-42	2116.2349	9	0.33461726
SP43696	0.33317217	0.0	38.255505	72.716576	142.01328	5.81585	1.4397e-41	850.6729	1953.9615	8.569067	40.064827	965.69354	1.68e-43	82.630394	145.39252	28.585146	246.57423	39.630062	66.85744	371.61523	803.34186	182.54672	28.37667	45.87293	1.635e-42	95.54666	0.014979957	1.4885e-41	1953.9615	9	0.31439033
SP97113	45.800858	0.0	34.67299	97.115845	90.71996	1.10301505e-26	28.06596	440.82947	1439.4667	17.734215	14.720411	664.18427	3.38e-43	52.35452	163.57903	45.02091	9.712e-42	9.152e-42	167.15948	249.47127	412.66406	50.44564	56.24656	26.08042	3.27e-42	107.78012	92.71438	1.1383e-41	1439.4667	9	0.33500686
SP97124	1.4588e-41	0.0	34.733532	192.15039	182.51918	56.287415	1.0078e-41	1098.2832	2024.4872	2.917424e-25	65.933846	1356.9886	4.221e-42	137.5671	186.65118	0.44357467	187.1377	1.194e-42	71.958984	542.8349	853.9756	153.54617	94.59437	2.623856e-27	3.817e-42	149.93672	103.92691	115.08949	2024.4872	9	0.26606324
SP43808	22.66907	5.7e-44	25.66491	35.19785	89.67219	7.6322255e-13	6.6931586	376.40134	921.6563	3.289e-42	4.975024	591.56506	3.38e-43	44.15228	69.74575	26.298695	161.2508	7.958e-42	92.25782	190.43234	399.86368	64.23942	7.826e-42	9.566786	1.635e-42	26.713518	0.0017061942	4.378e-42	921.6563	9	0.29175404
SP43822	86.50167	0.0	32.766453	113.91094	145.60323	1.0045e-41	161.62881	0.0030703486	788.9468	9.26336	2.162e-42	570.6468	33.63297	103.48214	424.34262	155.01387	493.82364	3.184e-42	456.95642	241.4114	586.62476	8.67e-42	23.717123	5.762e-42	1.09e-42	480.1586	36.374218	12.135301	788.9468	9	0.15915988
SP43514	1.7505e-41	0.0	11.599599	103.90104	100.79495	16.122013	3.4879049e-09	461.72678	999.5643	2.466e-42	5.757539	460.84842	1.351e-42	41.684616	96.73272	22.042664	94.867584	29.093475	125.80208	195.87575	127.60488	97.52579	35.35782	4.801e-42	3.27e-42	87.73964	12.009756	30.621605	999.5643	9	0.31659096
SP97258	3.2603577e-16	0.0	3.412e-42	26.631943	190.24997	28.615377	1.1517e-41	859.2859	1637.2863	7.341107e-19	31.662289	1075.3027	6.054599	52.829067	102.553566	80.20462	85.267555	3.184e-42	11.808399	242.79332	494.7675	136.0843	98.830055	3.36e-42	30.19822	130.1292	50.455368	76.04314	1637.2863	9	0.30058193
SP97194	3.135291e-08	0.0	51.303223	232.2225	291.9847	15.7161255	1.9435e-41	1258.8037	3437.1648	6.167e-42	56.592743	1598.636	8.7634535	154.7571	193.88943	0.004149491	329.639	5.8167385e-24	274.5595	296.89206	1076.2736	209.39696	120.72359	99.47561	1.7129314e-19	352.68808	197.61145	2.1014e-41	3437.1648	9	0.33510113
SP109470	1.413787e-30	0.0	50.811775	130.6675	184.76381	2.0827668e-15	35.924885	853.6707	2257.2732	41.642643	2.162e-42	1054.226	4.4718723	104.55393	208.90694	127.63876	288.38602	4.7824837e-33	230.5242	369.2898	705.03894	93.26311	43.65827	80.07151	5.7354113e-23	82.15549	78.4837	1.2959731e-20	2257.2732	9	0.3213007
SP97278	30.791178	0.0	10.425442	13.815675	150.22179	2.511e-42	2.1835295e-07	612.9536	1440.7527	45.29136	3.4293865e-07	787.3627	11.23991	37.108757	103.662224	152.02553	156.08012	8.356e-42	117.05915	299.26462	759.418	173.69896	10.023647	53.075123	4.907e-42	126.38281	49.496937	8.755e-42	1440.7527	9	0.28029388
SP109544	1.0698e-41	0.0	7.82439	208.6907	187.75888	6.56178e-23	49.281563	659.0831	1365.375	14.012687	38.394688	1106.6202	1.68e-43	104.54407	100.54253	55.156055	103.41122	43.543163	364.29736	139.88062	254.5473	51.28746	15.568905	3.841e-42	17.61947	46.853172	68.652374	5.253e-42	1365.375	9	0.27291423
SP97104	245.76373	0.0	1.705e-42	85.410416	123.003174	56.24221	262.2039	3.1559517e-09	1668.639	34.96085	2.162e-42	2274.5393	19.267796	443.8788	141.42242	8.480922e-17	153.91034	9.55e-42	399.24066	99.14088	1407.3901	23.080248	97.493256	30.803234	36.13583	81.266464	3.0459e-29	207.73047	2274.5393	12	0.28822562
SP106577	78.04972	0.0	1.1793492	62.330914	187.43921	8.538e-42	1.5444867e-18	891.5976	2103.2166	87.45923	37.314907	1290.7476	9.541347	55.567596	191.71333	100.58384	87.00541	1.99e-42	237.48973	311.50903	768.40784	170.45636	59.25278	90.12904	5.998e-42	16.287868	114.5949	6.129e-42	2103.2166	9	0.30253947
SP109457	24.136686	0.0	17.565699	75.55567	40.61915	4.018e-42	19.984472	65.26842	793.00165	24.667213	17.0772	307.28137	10.2463	1.106e-42	773.4161	0.0004157654	191.1084	3.98e-42	554.6037	390.7245	76.27333	12.937433	2.934e-42	2.4e-42	1.635e-42	146.97379	34.066483	54.240414	793.00165	9	0.21847284
SP109478	34.08028	0.0	2.1048558	9.498e-42	42.191628	2.511e-42	32.387012	73.627106	740.3335	3.1105676	4.1622915	312.31696	3.392134	9.106919	13.326338	5.5487633	30.878424	32.871323	161.69504	133.41078	111.47429	68.560936	7.337e-42	2.881e-42	16.781195	19.208609	5.587e-42	1.4009e-41	740.3335	9	0.40005726
SP43688	67.52585	0.0	59.6276	86.37031	67.12835	3.013e-42	11.374201	416.0356	888.4657	15.924925	41.856174	491.35593	8.529651	39.907993	101.0831	107.25181	101.85153	67.07992	116.75013	233.94582	402.35736	63.39505	26.12795	38.11403	6.3739805	67.53236	32.65677	2.3051751e-12	888.4657	9	0.24966566
SP97243	8.203182e-19	0.0	22.497332	127.427475	158.62022	6.529e-42	8.326083e-25	669.20044	1891.464	4.111e-42	30.167336	701.68286	4.8389645	83.60715	58.716476	92.079506	161.91608	27.529947	127.48266	195.4821	753.7536	226.50735	1.840538e-18	6.722e-42	4.907e-42	22.664703	8.720417	6.129e-42	1891.464	9	0.3525984
SP97269	214.30428	0.0	99.19966	116.49498	140.15096	6.2777417e-30	132.352	605.56714	2067.925	35.438816	1.729e-42	722.55237	8.2434	91.4829	141.29079	354.83624	184.50682	2.4671e-41	250.43983	339.8454	762.87476	254.11316	85.6588	90.198135	5.45e-43	90.13503	65.43597	3.502e-42	2067.925	9	0.30175263
SP113926	31.482304	0.0	6.6902127	34.88935	15.966752	5.8198463e-20	1.5170062e-07	246.85576	1018.578	7.812364	4.8665395	440.10687	9.369973	35.751766	39.23792	81.756714	29.867668	20.085974	129.02985	188.5634	237.22003	56.256584	3.423e-42	3.36e-42	19.964123	20.061968	0.00021181078	8.663657	1018.578	9	0.37963042
SP106560	10.45957	0.0	21.041376	67.48672	89.43264	13.91608	6.8384118e-12	259.29968	1049.2184	36.983467	25.571726	713.9357	11.460327	26.669624	131.8498	44.13179	1.6034601	16.849894	172.26657	288.1241	396.69464	175.45258	45.101357	14.858649	6.543e-42	32.93183	57.112255	0.63965625	1049.2184	9	0.28333572
SP43792	1.6533e-41	0.0	25.211	66.374306	178.4869	7.533e-42	11.101476	720.8085	1378.5618	3.2341666e-14	10.3568945	1041.4951	5.06e-43	80.940674	150.99973	54.513542	158.70587	1.592e-42	88.44431	229.0334	671.11597	162.53403	78.80231	51.650063	2.726e-42	86.444046	123.69804	1.1383e-41	1378.5618	9	0.25674996
SP106602	82.553955	0.0	3.7335865	105.21434	113.01096	7.533e-42	47.528534	425.70343	1544.141	2.466e-42	14.003897	724.63196	2.6084723	39.930283	115.53867	76.03642	59.371357	1.592e-42	142.08458	335.76306	315.03848	166.79219	3.912e-42	37.117718	4.362e-42	51.706573	6.6178226	4.378e-42	1544.141	9	0.3502147
SP97145	45.669785	0.0	4.7875576	35.188908	42.379894	8.254536	8.638e-42	169.44765	1082.3878	34.252357	4.324e-42	396.57855	1.857e-42	2.782164	39.678795	6.918343	4.855e-42	1.194e-42	166.24829	65.14491	89.78734	16.586533	9.11121	36.574234	34.06569	30.359104	9.4600525	1.2259e-41	1082.3878	9	0.46541032
SP43664	36.215084	0.0	11.976187	130.24474	240.13113	65.600464	71.84784	950.2792	2174.172	0.00010088797	3.4372308	1294.9233	3.777723	61.624832	149.1472	1.011e-41	197.42366	2.786e-42	386.17682	256.17334	911.0916	72.400116	28.07813	54.590206	4.4707e-41	166.98056	116.37809	0.0060040117	2174.172	9	0.29449648
SP43532	23.300209	0.0	3.8070319	180.79807	137.87521	4.519e-42	1.4420377e-13	636.70013	1393.0192	3.561722e-39	34.619614	866.02277	3.38e-43	63.25331	140.7923	1.1374e-41	76.57555	22.775375	152.54211	191.06476	460.43082	98.82004	44.349075	42.15892	2.726e-42	118.687485	81.741066	9.631e-42	1393.0192	9	0.2920784
SP102816	51.07228	0.0	27.319752	28.9879	84.34992	7.533e-42	15.651793	388.4161	1092.519	59.98537	12.993941	763.4267	6.316636	51.621082	149.73354	40.480995	8.309528e-32	31.83564	210.06697	589.6799	794.39075	174.1711	59.8907	20.876074	23.806637	214.59152	22.619223	144.73045	1092.519	9	0.21593276
SP102795	92.85585	0.0	44.30532	165.629	211.25635	49.01822	7.149948	936.24884	2666.5896	4.111e-42	46.729744	1355.0658	6.75e-43	190.43375	273.3934	130.28786	298.6806	59.390854	611.1681	370.71317	1141.5562	82.19511	11.766458	45.276863	4.5316506e-26	335.92523	40.57093	73.65022	2666.5896	9	0.28859633
SP103197	75.504005	0.0	9.168584	28.079021	127.24432	2.7710563e-19	41.424496	641.05695	2194.498	28.49296	13.376084	1141.925	1.2011693	141.1833	211.59853	3.379291e-05	126.54366	6.366e-42	536.78723	348.2734	962.1895	188.93222	6.848e-42	3.2241185e-10	6.543e-42	249.68169	82.14515	128.19502	2194.498	9	0.3015456
SP102827	3.4064324	0.0	11.867161	221.58484	199.92958	2.6834933e-25	2.7926939e-11	1105.3462	2064.031	3.289e-42	27.688944	1111.7593	3.38e-43	296.43915	294.91016	3.693147e-33	190.12398	1.99e-42	247.3564	418.7915	919.5427	75.80704	46.955235	74.05123	2.18e-42	156.97174	43.890865	1.576e-41	2064.031	9	0.2748211
SP103233	2.1395e-41	0.0	12.324224	19.33413	96.289734	5.022e-42	51.13498	534.8692	1729.0754	5.6264367	25.626217	897.25757	6.75e-43	138.78363	183.48566	70.77747	9.715049e-06	1.99e-42	270.69308	418.84018	945.0862	88.10388	1.7609e-41	87.73503	25.597403	270.05948	48.2338	275.37006	1729.0754	9	0.27913958
SP103507	8.753e-42	0.0	1.28e-42	161.54698	46.160126	8.035e-42	390.9248	405.98486	2264.4043	1.738187e-30	77.94726	1299.1732	0.056288	213.48834	175.63673	37.54833	252.05873	7.56e-42	285.0644	136.0016	1031.6877	11124.832	633.6496	96.944496	12.658993	284.77234	10.893143	242.4866	11124.832	22	0.57990396
SP103100	53.834877	5.7e-44	2.985e-42	44.0668	70.21531	17.32593	37.107216	466.1201	965.1617	2.056e-42	52.70905	534.15906	8.44e-43	63.095818	174.26987	53.48482	97.71785	2.388e-42	246.25882	483.24036	381.03745	87.498215	4.401e-42	36.16181	3.27e-42	177.99702	3.991e-42	191.93849	965.1617	9	0.22798729
SP103416	19.075933	0.0	3.4052697e-22	61.173344	40.85151	9.521484e-31	57.077282	434.71796	997.297	66.90925	38.039154	602.2044	5.06e-43	163.42169	234.09511	21.691206	81.755684	1.1142e-41	436.29645	517.1905	610.08264	62.874043	2.484344e-15	45.41455	28.97897	299.75046	39.364758	346.5026	997.297	9	0.19161232
SP103005	86.18392	0.0	44.638355	47.637466	124.6648	25.941105	2.6587753e-14	512.1277	1074.2166	5.952102e-38	30.794138	848.6711	5.8934035	132.71545	67.9551	38.32864	103.88404	5.968e-42	327.70102	253.07732	522.38525	71.11348	15.790192	141.44514	80.92936	191.34094	1.9175965e-05	209.79192	1074.2166	9	0.21669711
SP102759	7.882262e-39	0.0	5.544e-42	95.35837	185.818	8.786607e-16	8.638e-42	913.0051	2374.5386	13.904384	20.232468	1046.3417	3.883e-42	148.85527	177.61336	42.830574	259.12265	29.436932	290.63968	509.3217	709.85876	82.250465	15.492067	144.54454	6.1145654	251.67496	18.45377	204.44627	2374.5386	9	0.3149316
SP102741	1.9293162e-10	0.0	33.99497	83.490654	100.66108	34.64578	16.51054	482.3899	1526.4255	60.877426	41.839306	768.6579	2.655649	63.24253	236.68054	75.30995	153.08586	55.352512	236.36017	578.2522	558.68317	133.09782	1.8826544e-15	71.91157	5.998e-42	333.1321	32.437943	341.00876	1526.4255	9	0.2535294
SP102945	14.442645	0.0	5.544e-42	137.92201	87.838776	21.687494	34.62324	354.83307	962.50024	9.219056	3.46e-42	600.273	3.38e-43	110.920364	149.38367	1.3902e-41	1.3354e-41	5.174e-42	411.6256	352.2587	522.6354	90.13415	15.742345	56.08663	4.362e-42	224.10046	29.814297	173.81937	962.50024	9	0.220764
SP103826	3.1697807e-06	0.0	17.720165	69.16142	78.82292	0.2500545	6.478e-42	542.47327	675.23065	4.934e-42	76.906586	569.90674	1.519e-42	49.803154	86.13203	9.437864	157.77089	13.599439	66.30551	351.9933	617.7109	65.8639	23.435781	47.9293	5.3141597e-34	145.4216	6.984257	189.95624	675.23065	9	0.17480269
SP103706	8.862269e-18	0.0	39.0798	38.847492	66.47502	0.0014570047	3.7247935e-26	660.13947	1353.3319	54.08504	15.420842	722.2017	1.68e-43	120.8845	252.27684	226.42766	198.26508	1.0346e-41	136.27829	423.911	971.87195	180.36288	35.810997	132.70708	6.543e-42	141.72845	4.39e-42	145.82202	1353.3319	9	0.22876063
SP102897	1753.7471	0.0	199.18146	2.374e-42	135.40045	938.6111	4.9221434e-12	249.00716	6325.9976	245.04462	110.23802	3.7912e-41	18.390537	147.7017	204.62085	5330.2065	2676.0522	1.99e-42	7236.465	595.38135	118.58457	82.1973	1075.971	3.841e-42	1.09e-42	1.3949e-41	4.788e-42	1.576e-41	7236.465	19	0.26369268
SP102881	135.34119	0.0	4.0368276	45.669254	57.15596	35.52089	89.6549	418.42914	672.8337	86.91225	51.41954	977.6092	1.68e-43	91.25605	243.45346	178.33142	2.5354291e-24	9.948e-42	400.47336	378.42392	664.1442	48.51693	34.262436	99.33891	16.440538	198.10194	4.788e-42	433.30493	977.6092	12	0.1823683
SP103715	5.602028e-29	0.0	6.768728	51.98311	91.29575	0.0011498376	1.2238e-41	473.88892	1458.7598	4.934e-42	21.477959	744.8953	3.38e-43	73.88543	95.82722	27.955753	117.19743	63.032883	225.29108	420.04184	448.16418	106.13911	0.023437945	28.014828	38.07322	172.98119	24.887423	133.97496	1458.7598	9	0.30236116
SP102929	17.593245	0.0	6.7597976	14.070093	83.32902	1.9623679e-19	1.6444603e-22	509.35733	1277.3547	1.0629454	9.561546	699.36804	3.8837721	93.744644	134.14455	85.20961	89.04723	45.313637	226.30981	371.9153	729.4838	114.84737	4.401e-42	51.697502	29.023926	150.28783	46.472393	2.1394482	1277.3547	9	0.26656112
SP103619	87.23531	0.0	14.215447	46.79864	38.11104	45.283615	74.89121	119.43009	326.11807	31.858278	51.433846	337.26978	0.26571205	20.707865	66.9085	0.029336983	7.284e-42	1.0744e-41	235.18948	293.65173	294.41357	44.968433	11.3507	44.93719	31.906544	114.63464	25.018919	150.03581	337.26978	12	0.13454926
SP103844	0.0002710492	0.0	12.265345	37.709312	101.32891	4.018e-42	7.0897025e-28	526.6142	986.288	37.353558	80.47064	577.3051	1.013e-42	50.044483	82.607605	44.09896	94.73273	21.721777	117.93944	422.6717	546.12933	98.188225	18.787771	30.967024	29.651018	162.40398	13.565974	184.84177	986.288	9	0.23056574
SP103128	1.556e-41	0.0	5.544e-42	118.85994	120.70476	12.044462	1.2238e-41	483.40207	1669.2524	4.111e-42	35.94642	837.54425	1.351e-42	115.06491	190.34245	2.772457e-10	102.22007	37.35873	126.37576	476.17496	554.48	11.987286	1.8416747	54.25071	19.937857	212.37555	17.828108	550.08386	1669.2524	9	0.2904019
SP103300	2.4313e-41	0.0	30.495209	38.201675	88.57265	25.591236	2.6066931e-17	900.3994	1331.7675	4.111e-42	64.21503	781.6893	0.8752948	125.63177	170.24103	85.90605	199.8129	7.460135	135.99959	604.99524	1011.1114	71.78509	75.851715	93.89076	63.61819	378.83243	8.347654	315.3301	1331.7675	9	0.20145875
SP103057	7.78e-42	0.0	12.194834	35.922684	126.84035	3.2559856e-33	43.808662	527.39575	1121.1644	69.49001	200.24263	1108.5765	3.1821682	89.628365	180.42606	150.06125	114.9724	1.27159695e-14	80.25386	466.8616	1360.9336	5143.935	215.22781	55.18293	45.123814	402.1872	37.863365	585.6833	5143.935	22	0.42242488
SP103340	13.383297	0.0	14.044587	30.840109	82.02775	33.780052	16.89433	427.63284	940.43774	33.240364	5.1637093e-22	631.85895	6.75e-43	76.15826	128.51291	8.846e-42	81.7074	2.388e-42	327.6837	330.77838	574.0436	23.133085	42.350666	85.9836	2.18e-42	124.94696	42.129723	105.7038	940.43774	9	0.22567232
SP102913	109.358246	0.0	1.705e-42	5.5582694e-35	84.48106	1.4119968e-26	1.3677e-41	521.8852	2476.3506	1.1787958e-16	49.012856	1527.3658	1.68e-43	154.95393	324.70605	9.865744	68.66236	1.4865662e-15	597.87775	711.32117	677.04425	61.377575	1.6215971e-14	50.346317	0.005825857	275.62582	8.38e-42	333.1812	2476.3506	9	0.30825597
SP102783	1.0698e-41	0.0	31.28778	119.209114	150.52254	0.00011531232	23.11249	887.32324	1841.855	5.736186e-20	153.51215	1464.2224	1.68e-43	237.92615	310.72137	82.49039	245.10115	31.271282	393.3566	823.5219	1031.2504	107.81898	108.13831	113.47988	10.232822	384.79007	20.760572	742.159	1841.855	9	0.19774987
SP103080	50.69648	0.0	19.031544	123.173416	148.61765	0.0259915	2.3081954e-35	1069.5366	2095.3857	6.578e-42	105.973755	1564.0668	3.38e-43	254.8495	326.15405	9.584602e-06	170.18169	3.582e-42	312.85443	670.9177	1813.9481	247.85318	59.991405	119.14057	114.43234	763.8325	47.272133	640.1829	2095.3857	9	0.19549939
SP103436	0.001363705	0.0	14.300312	46.3376	52.342	33.395916	70.59905	266.53214	915.23865	3.5320685	79.81716	579.6089	8.185809	58.52198	138.2393	15.034413	2.1852e-41	1.4723e-41	323.91797	415.51303	562.8139	105.305214	55.923954	108.94494	18.451588	192.3066	43.143894	265.91766	915.23865	9	0.2092488
SP102804	45.735695	0.0	2.133e-42	219.25572	174.81334	17.071198	127.86474	935.16174	1828.7219	20.545975	82.73164	1074.3606	6.75e-43	117.47186	186.673	1.0742e-41	163.2138	7.162e-42	327.58914	512.33954	760.6612	126.359695	1.5936605e-08	74.45519	17.028532	217.8659	62.160618	96.622604	1828.7219	9	0.2543883
SP102873	6.2930045	0.0	27.181526	42.48584	69.01406	7.528088e-27	69.81001	292.03735	998.3289	6.608749	8.513668	767.65234	0.99241185	72.45698	130.95839	61.505768	58.437344	3.2629e-41	297.5635	444.15198	755.7721	483.02036	49.377197	80.38871	17.982147	189.18846	40.66812	102.09196	998.3289	9	0.19681278
SP103213	2.4313e-41	0.0	25.964453	42.779358	87.6606	16.15495	1.3677e-41	341.60977	690.84534	23.187231	32.6868	483.62628	8.44e-43	70.4159	101.671036	108.05359	45.29075	8.754e-42	251.37659	271.79037	458.4235	71.67934	31.050983	50.35054	5.998e-42	133.6308	0.00011938337	78.23772	690.84534	9	0.20220932
SP103467	53.178417	0.0	26.485315	7.050147e-36	42.18342	10.021436	10.165669	158.54256	409.98508	30.659752	20.94062	238.15718	1.68e-43	21.971321	63.851456	45.742184	59.27574	59.71398	120.48416	222.76688	234.70631	44.696583	1.463662e-20	31.818993	10.060665	125.46537	16.397545	190.77911	409.98508	9	0.18237369
SP103261	8.656275	0.0	8.920743	94.74031	203.64188	1.0757474e-14	1.33167e-40	1410.5618	2306.994	28.999413	132.80461	1140.596	1.181e-42	210.20134	283.9644	1.8456866	304.4313	31.796358	190.23854	650.9161	908.444	183.68199	113.49739	162.34245	3.1828858e-17	267.88138	6.037745	227.1944	2306.994	9	0.2598438
SP103156	2.2280396e-38	0.0	26.015282	115.01355	81.502205	7.0471554	5.5330353	593.65857	1367.6825	1.4256745e-13	31.202324	1026.7795	1.181e-42	85.68828	157.10663	45.58157	193.00119	2.786e-42	241.49338	474.53162	811.2216	108.948784	44.135754	48.628056	36.191822	240.14587	43.40348	314.7981	1367.6825	9	0.22423556
SP103288	11.061368	0.0	13.777923	1.0288e-41	51.181007	4.17777e-35	24.236992	207.82991	569.24	14.971988	9.951808e-12	418.3757	1.013e-42	54.2256	113.84032	95.858025	84.23801	11.973595	175.81554	330.7074	552.7363	73.75878	48.4353	1.4624491	36.514336	137.72475	1.1174e-41	142.97539	569.24	9	0.17951769
SP103444	3.5983e-41	0.0	3.6800258	26.502125	32.150795	0.19452132	28.561499	474.3825	835.90955	96.34115	26.124342	480.95856	1.1615528	62.730057	160.75212	185.54993	4.4707836e-21	4.776e-42	315.98492	399.56418	681.10693	111.0139	19.246473	61.425415	8.111711	159.60898	3.991e-42	188.17426	835.90955	9	0.191756
SP103685	22.664503	0.0	38.405224	1.3363634	80.77576	13.380598	0.57466525	531.2017	1357.9209	71.66051	45.804104	775.3008	4.302919	18.235992	72.37911	129.17766	77.68742	25.347553	176.81631	310.91733	649.881	106.31238	61.570744	52.70024	4.362e-42	95.402695	26.460434	8.755e-42	1357.9209	9	0.2861059
SP103140	93.21856	0.0	1.544493	81.47694	184.82141	0.012881629	13.769596	1002.3094	1817.1682	4.6242827e-09	18.106565	1101.9243	3.38e-43	113.36886	242.54572	35.258347	116.52306	1.552e-41	105.4014	533.5269	681.644	140.2173	4.9685363e-11	80.37747	16.237095	223.29576	63.443798	135.04764	1817.1682	9	0.2671819
SP103673	3.4038e-41	0.0	34.005577	180.60464	122.74371	6.027e-42	94.787155	915.91565	1418.429	37.978413	57.025826	741.60583	3.38e-43	83.94848	152.9236	1.011e-41	287.43637	3.184e-42	261.395	517.74976	842.09296	1735.4271	99.8907	35.385067	4.394549e-32	226.15002	0.46756324	150.43465	1735.4271	22	0.21702611
SP102839	1.945e-41	0.0	22.557205	18.252232	59.69085	32.80739	1.2238e-41	384.6096	1075.2277	11.970203	21.425076	428.86612	1.68e-43	107.128525	162.72786	5.1305813e-20	63.328957	27.873268	438.8466	527.9338	431.65088	62.51023	51.172527	51.32494	5.4291805e-32	140.01762	49.868004	339.2464	1075.2277	9	0.23846059
SP103245	63.666534	0.0	7.8609605	73.74017	158.36412	50.964756	52.279778	685.2001	1705.6694	3.363896	85.77239	1137.6772	1.68e-43	150.32834	163.64992	78.6481	169.89232	8.272485e-25	581.3846	611.2043	984.2773	125.794266	149.65727	51.64831	18.951504	246.62634	42.0013	239.72954	1705.6694	9	0.2233033
SP103037	30.37949	0.0	1.9815363	1.1872e-41	50.379543	33.668568	1.0078e-41	230.6621	837.0718	9.300269	36.414642	387.5322	1.68e-43	39.340073	49.9506	2.3367768e-12	5.44195	2.109e-41	127.804924	197.38403	182.59943	56.897144	4.89e-42	22.327515	13.2428465	42.35476	35.849773	4.3778e-41	837.0718	9	0.35015377
SP103408	3.6955e-41	0.0	3.9047668e-22	117.158165	77.315765	15.574119	23.268421	564.91534	1903.6545	19.446268	57.860462	1107.2488	3.38e-43	50.215435	112.94492	56.517586	1.2141e-41	27.62355	378.33356	422.46228	570.47736	42.367687	6.290222e-20	57.119305	1.6914936	162.70703	22.718634	151.44392	1903.6545	9	0.3203153
SP103021	4.690129e-08	0.0	8.102e-42	107.04211	95.24144	2.1161297e-29	1.1517e-41	582.38495	1504.902	25.658703	28.018927	802.6931	1.857e-42	88.16036	190.2261	34.78036	2.3067e-41	1.2336e-41	246.70868	450.0719	849.7494	87.7928	56.61323	42.020363	9.268e-42	282.9701	40.478325	290.894	1504.902	9	0.25917953
SP103679	0.006988275	0.0	0.266395	58.449398	44.413197	78.753044	67.1095	265.1576	1140.5668	7.348507e-32	149.1207	838.3603	7.278024	130.04677	173.84912	38.075615	1.821e-41	2.786e-42	271.93784	452.1685	656.53845	101.31809	5.381e-42	42.735355	299.40817	401.1907	24.505274	359.2689	1140.5668	9	0.20365354
SP103065	105.36506	0.0	42.885147	49.804832	137.1455	3.013e-42	59.512108	767.4325	1838.1316	44.007423	32.77096	940.33325	4.394475	126.85154	185.49313	93.62787	151.91936	1.7111e-41	249.03606	486.033	1059.6697	72.95458	39.372265	132.95067	46.646313	211.99191	41.90326	246.18607	1838.1316	9	0.25649238
SP102965	146.0353	0.0	18.53414	39.171604	86.417404	1.4564e-41	110.775246	602.9223	964.41034	33.860523	96.42763	910.9387	0.7285254	50.832745	143.94688	6.952e-42	74.28636	12.08181	229.80374	360.68637	483.73788	141.57176	18.394629	65.19371	39.500935	111.6666	45.05061	82.389465	964.41034	9	0.19805667
SP103221	114.70376	0.0	33.35948	8.728892	106.64482	10.90581	0.14078964	718.40295	1956.5162	44.150608	79.60014	1017.1278	11.060174	71.46909	245.47258	133.84457	94.17534	1.9498e-41	307.33075	607.7585	821.7818	120.32143	18.830923	152.94308	22.881514	261.6406	78.23365	255.85915	1956.5162	9	0.26824066
SP103547	166.15996	0.0	2.559e-42	37.50529	94.335304	2.3848282e-08	186.58705	621.82825	935.1928	0.868619	16.883612	762.0094	1.68e-43	152.54028	183.931	126.61265	169.22333	15.524128	505.8058	379.58484	539.5494	1001.5342	119.351845	103.410835	40.629242	160.19563	47.154133	206.76501	1001.5342	22	0.15236668
SP102973	8.753e-42	0.0	58.41352	371.16757	34.746994	13.52526	9.627689	756.46204	931.0572	4.9937515	79.127144	1280.5317	3.2265568	278.2651	318.59558	1.8958e-41	690.4325	5.572e-42	124.159706	491.38132	1612.2906	10536.824	215.56038	87.62835	59.882202	438.88843	1.197e-42	568.43994	10536.824	22	0.5555864
SP103515	1.9828565	0.0	22.756048	9.69624	89.61793	43.152367	28.344078	682.82513	1720.1852	8.43801	119.892525	1136.3643	5.06e-43	134.85081	192.32246	85.35212	191.90942	1.4723e-41	268.14084	765.1942	992.24243	90.35653	16.812744	42.24752	27.635456	219.98996	1.7225249	391.99973	1720.1852	9	0.2361584
SP102747	9.725e-42	5.7e-44	1.705e-42	24.33936	35.515816	16.253477	34.46627	85.07696	339.63455	1.9101736e-37	14.883611	175.82585	0.0	19.848032	22.035862	2.0805841e-11	21.071388	7.96e-43	70.63587	35.49304	87.08435	23.498981	16.634722	15.30379	2.18e-42	14.238058	30.345812	9.631e-42	339.63455	9	0.31384122
SP103730	1.167e-41	0.0	11.159181	91.56965	91.51019	1.6831353e-27	110.54372	401.72992	1552.2888	42.53802	56.175304	866.5341	3.38e-43	128.82947	213.4825	2.6466713	108.4955	18.000488	408.42798	419.34058	687.04407	83.63398	15.758835	69.95074	1.254e-41	194.72005	43.212063	296.60577	1552.2888	9	0.2624682
SP103535	2.9175e-41	0.0	38.57474	129.15659	98.391914	6.38804e-40	1.2238e-41	711.0301	1910.145	99.295906	277.59192	2135.0479	3.38e-43	189.02939	302.9541	0.02195028	494.41476	189.40195	293.47565	498.2052	2608.3606	16173.819	399.3696	50.385555	31.253872	575.772	4.39e-42	768.87933	16173.819	22	0.57816136
SP102718	22.98514	0.0	4.92957e-40	16.294165	148.7869	4.12805e-11	3.706083e-10	725.199	1370.8982	12.682172	103.93024	1272.1055	4.9645815	188.69652	268.34177	1.008562e-38	143.34718	29.230682	470.97186	622.98517	837.96576	140.3444	33.889355	51.218395	89.96252	274.97183	1.4315641e-28	364.48935	1370.8982	9	0.19055444
SP103483	1.167e-41	0.0	10.661251	0.00025459428	57.741516	0.104331695	15.09572	237.70985	780.559	8.1213e-06	25.399767	381.5244	7.4007463	19.253065	79.98872	9.943706	59.17646	5.968e-42	211.75168	336.48856	542.0573	70.760574	21.014921	31.550695	3.27e-42	92.61971	11.530478	38.16257	780.559	9	0.256721
SP103428	144.31801	0.0	9.452867	77.453125	143.2811	1.7016223e-26	0.21961617	920.4208	1334.1324	18.822872	69.63647	1065.8658	4.8790674	136.80363	218.84204	59.995464	113.704094	1.5917e-41	244.40985	547.8341	605.65234	132.56485	96.76792	64.89804	4.362e-42	247.47847	1.0808761e-23	311.46423	1334.1324	9	0.20309837
SP102755	2.1395e-41	0.0	2.133e-42	159.35097	257.2506	2.3737572e-05	4.2591955e-31	1370.3672	2851.1619	10.43898	172.67796	2165.1824	8.424792	85.4576	215.9544	150.92584	251.34976	40.45294	98.849014	566.64545	1203.6478	237.67012	29.117235	47.67339	75.90717	331.0858	1.8368197e-27	253.2919	2851.1619	9	0.26941258
SP103694	2.6258e-41	0.0	16.776503	71.289406	216.90422	3.4122038e-35	3.7988961e-13	1339.3909	2121.3	87.17473	103.74588	1324.7185	1.181e-42	147.13654	221.80106	303.7527	288.85303	52.770874	282.53067	578.1992	1162.4774	184.90085	64.99762	138.7027	46.08092	392.66345	4.578351	421.84113	2121.3	9	0.22160155
SP103595	49.10466	0.0	5.454531	89.85513	60.30414	10.969997	1.5836e-41	391.32172	1162.7803	5.9859085e-33	26.685001	569.3248	1.68e-43	116.42014	203.01152	55.399815	57.22111	18.946775	262.08066	439.00134	667.06433	20.75494	29.902887	67.18652	5.998e-42	173.99933	2.2899072e-24	176.5809	1162.7803	9	0.24987912
SP103396	82.98478	5.7e-44	9.115646	13.496708	28.434475	28.831179	4.319e-42	386.10248	608.5003	24.172136	16.921875	436.5411	0.3352094	4.425e-42	159.34964	61.257725	88.752625	23.956846	87.54061	478.34366	446.68417	117.472786	37.1857	21.17267	21.401037	175.59459	3.991e-42	211.26547	608.5003	9	0.17066753
SP102716	89.813934	0.0	8.998324	120.735176	99.74492	3.013e-42	44.652897	382.6599	689.5812	3.2586862e-14	27.583904	437.65192	1.68e-43	115.83992	98.504845	2.0918261e-17	117.706635	7.958e-42	137.7162	274.66107	429.59256	87.43943	53.850784	52.962097	11.352083	106.85127	14.581851	1.7512e-41	689.5812	9	0.20267008
SP102733	2.4391209e-08	0.0	60.655453	2.444598	43.61502	2.8274537e-13	19.464546	204.29482	1692.9868	24.66675	26.416914	637.50494	10.07155	5.5535107	70.44946	70.49691	104.46949	15.058936	218.13538	418.6193	487.63556	194.65898	20.894354	33.695873	1.635e-42	28.010223	3.9874646e-28	6.129e-42	1692.9868	9	0.3856638
SP102989	1.3615e-41	0.0	15.744877	1.4247e-41	98.46206	2.1539972e-22	10.8603115	661.07886	1733.4862	32.72543	72.114586	1066.2035	1.857e-42	73.714516	206.93391	87.97086	110.17223	6.0949647e-25	404.1306	697.65027	791.6112	114.81039	70.9994	134.7808	39.655388	333.62698	26.750181	269.00772	1733.4862	9	0.24579772
SP103603	108.427666	0.0	7.249e-42	59.99649	99.7922	6.8127785	99.53523	576.24976	1254.7374	6.134898	109.07381	975.67114	1.68e-43	165.75914	214.65964	0.5010441	87.635155	7.7356356e-38	481.99493	759.69586	993.3599	136.09863	26.08248	8.642e-42	33.79833	340.09482	55.095833	435.07	1254.7374	9	0.17857783
SP102921	27.187845	0.0	42.322628	7.222981	55.474033	1.2064277e-17	1.9589709e-21	466.4716	772.5763	36.957283	2.8214076e-12	560.19763	5.06e-43	22.386705	168.33495	70.30983	126.17443	16.686956	178.83878	272.38596	471.98523	100.085335	27.553463	45.81822	18.141361	183.33275	9.849608	128.76721	772.5763	9	0.20282592
SP103742	1.6533e-41	0.0	1.1570061	73.1474	166.32726	3.0939938e-16	22.912714	596.2553	1701.1351	1.9539087e-10	5.762517e-24	1024.0116	5.06e-43	220.64796	352.17297	77.012215	103.008995	3.582e-42	277.26605	290.80603	938.9112	108.323364	20.448282	45.171986	7.978339	192.63101	3.192e-42	42.473366	1701.1351	9	0.2716688
SP103555	43.116474	0.0	22.8811	16.945147	19.777391	38.117435	86.61374	20.237179	253.34698	90.10818	88.401375	305.1554	6.75e-43	22.751114	39.208874	1.6202967e-09	1.6146184e-06	41.09192	90.76907	300.09143	254.0399	70.523964	28.548618	7.682e-42	25.612331	56.548985	4.688144e-39	120.624695	305.1554	12	0.14998953
SP103523	47.500576	0.0	20.657808	43.250507	48.575275	4.589703	2.836808e-37	311.67392	726.3997	70.15403	24.11368	435.8869	7.521601	50.28492	85.077225	94.679886	67.01503	2.388e-42	165.47849	327.9669	616.05176	31.601278	26.455553	57.610527	1.254e-41	123.930336	39.55644	162.78181	726.3997	9	0.20240662
SP103575	9.445655e-10	0.0	4.5980712e-20	95.90147	122.623634	87.05199	7.3068466	478.12646	1818.9105	9.727729	54.374428	1319.6488	7.8080835	274.8726	387.73468	1.2810608	389.80234	1.9896e-41	535.23206	795.01733	1296.6163	101.5072	52.91149	57.70718	22.401047	486.42538	2.395e-42	405.83444	1818.9105	9	0.20648733
SP103045	39.795177	0.0	36.633297	12.273291	98.11299	3.516e-42	0.14775743	499.62878	1607.3851	3.289e-42	38.843456	893.30115	3.38e-43	59.803963	119.8137	63.41546	166.3879	2.786e-42	248.75053	417.41727	438.57135	112.01359	2.61506e-13	41.871017	19.185497	115.30707	132.49164	90.666534	1607.3851	9	0.30606267
SP103455	198.00835	5.7e-44	51.95458	188.40282	120.7966	4.018e-42	6.337971e-21	765.5102	1696.3911	1.1244893e-24	42.99956	1367.9877	3.04e-42	180.50026	191.76346	71.225845	228.23402	1.1142e-41	644.8343	600.2921	1344.9161	155.95578	44.12577	91.32969	127.53053	393.77054	13.027246	108.77854	1696.3911	9	0.196607
SP103856	75.48565	0.0	15.781921	64.41687	47.065296	6.693888	20.141972	272.03928	607.71655	34.07057	26.177076	336.0432	6.75e-43	77.389854	117.95017	0.41360724	133.0725	5.174e-42	181.66696	309.09897	322.63208	111.2509	42.783867	71.29873	20.71383	155.92989	16.01912	150.33061	607.71655	9	0.18895578
SP97749	0.93986607	0.0	1.705e-42	26.309914	98.90548	102.13824	58.57366	91.77167	3880.3315	3.5438041e-12	5.189e-42	891.4953	0.50590426	62.567875	200.21823	6.193105e-18	197.87048	24.001005	203.4586	506.51022	636.2146	208.85094	49.518837	65.03098	23.272577	327.03445	61.912495	351.9141	3880.3315	9	0.48087302
SP49235	8.5118077e-14	0.0	2.985e-42	1.6621e-41	141.06076	69.00303	18.231297	109.87107	3644.0513	38.508953	10.235747	943.2695	3.38e-43	96.09231	265.4193	1.1195366e-11	364.51126	18.64347	244.82608	567.8766	680.18774	85.88439	10.517116	61.71077	134.04501	356.32135	1.6057758e-33	145.18164	3644.0513	9	0.45519638
SP50177	503.81506	0.0	6.823e-42	70.71901	20.839294	137.07953	87.43851	100.54125	5169.825	363.1391	55.105717	274.36575	5.718922	6.681658	128.092	2.1486e-41	161.23929	5.174e-42	332.33957	445.96933	537.3844	1360.8386	7.337e-42	29.101599	55.51066	134.33778	7.582e-42	353.77475	5169.825	9	0.50028026
SP97685	5.835e-42	0.0	1.28e-42	171.56795	195.8491	4.4211572e-38	1327.2795	153.81093	4197.8833	2.878e-42	5.62e-42	838.6539	1.68e-43	200.24562	173.63364	175.02344	24.890453	24.484726	182.84106	207.83408	815.626	161.14066	241.27405	3.4682093e-13	25.976915	345.75488	1.2774784e-36	390.21597	4197.8833	9	0.42600858
SP97747	4.863e-42	0.0	1.28e-42	55.679573	127.95036	127.48236	460.413	99.36533	4798.9634	1.0360062e-05	6.918e-42	796.46765	6.75e-43	41.815887	238.1156	208.90205	0.15753068	121.09496	259.64252	302.58078	591.22485	82.32285	36.432636	57.890606	27.389446	371.62625	31.86004	661.34064	4798.9634	9	0.50522214
SP97771	616.9835	0.0	1.705e-42	344.87537	19.949986	528.2196	9.04567e-14	222.1864	11556.415	1311.0955	158.76637	3.4301e-41	1.689e-42	167.6599	782.7829	212.13213	1471.2463	1.99e-42	1.9097e-41	4139.59	5.7464877e-07	444.46695	1969.5837	4.322e-42	2.18e-42	297.7782	1.197e-42	1151.626	11556.415	9	0.4550601
SP97681	18.013739	0.0	1.705e-42	88.856155	90.963615	73.478935	377.0705	80.29331	6020.1006	109.15438	137.30893	1023.3056	1.519e-42	44.919132	268.2574	137.81404	218.56548	3.582e-42	318.40997	608.2001	663.0161	244.13928	1.0272e-41	49.244537	32.858604	422.19626	43.72092	897.3765	6020.1006	9	0.5030473
SP98082	1.945e-41	0.0	3.412e-42	175.9883	86.34618	139.45357	86.04236	174.28012	3661.2815	3.701e-42	9.512e-42	862.34283	3.38e-43	133.7257	364.22577	174.93567	273.96384	112.714294	315.8301	537.6788	736.2603	158.87062	3.423e-42	42.78461	25.81832	239.79672	5.587e-42	544.72754	3661.2815	9	0.41384128
SP49334	97.63149	0.0	16.679754	133.3916	120.834816	58.15212	107.71823	35.153503	3503.8125	32.506706	1.298e-42	859.298	8.44e-43	74.14172	192.9368	1.3902e-41	293.98718	105.005356	245.44588	492.69104	607.97	131.29095	9.293e-42	7.682e-42	4.3970945e-06	169.84204	49.958065	420.95358	3503.8125	9	0.45213977
SP49124	94.44646	0.0	1.28e-42	1161.8813	1933.4264	2.841473e-39	3.599e-42	5.7380412e-21	7593.304	3.4177904e-07	1.729e-42	1478.1434	66.973854	61.521416	296.05005	327.59424	9.712e-42	166.93187	183.32841	557.9463	285.57385	158.34535	224.32317	44.715755	5.998e-42	172.4927	1531.3691	281.44513	7593.304	9	0.45688257
SP115501	256.84293	0.0	1.705e-42	4.1165582e-10	83.532135	42.918217	90.96485	50.25535	3469.851	2.466e-42	6.0351357	1481.0071	1.68e-43	35.02812	155.57936	384.96457	7.757301	56.35147	415.91034	217.54222	1120.8535	493.8132	1.0272e-41	1.0082e-41	143.42099	655.3051	48.01267	288.89322	3469.851	9	0.36506155
SP98305	1.2689863e-19	0.0	70.44413	282.64127	305.9076	76.73569	957.1764	124.70488	5791.477	18.30447	126.829895	1859.9377	2.194e-42	136.49434	250.68849	436.0477	1111.6665	186.80063	472.30322	404.07422	1426.2601	171.51163	82.2515	1.1482549	3.0584756e-06	624.17804	35.525486	456.32376	5791.477	9	0.37583968
SP49247	313.16458	0.0	2.985e-42	91.664185	133.93315	191.839	1.0797e-41	1.0064e-41	7854.322	20.253698	2.573445e-10	1281.5792	3.7793732	61.377132	348.42062	473.4805	1.5783e-41	103.77565	241.87735	1.1277093e-14	1268.7827	1304.297	1.076e-41	85.99093	6.909148	368.02408	122.61633	840.32434	7854.322	9	0.51958907
SP49328	199.3308	0.0	2.559e-42	9.816741	56.70456	63.254536	36.245968	3.8579518e-30	5519.0796	103.01509	77.55537	957.2497	1.68e-43	58.86007	212.31883	1.5962362e-16	478.84167	1.4770096e-30	163.83022	584.859	1024.5724	299.36166	3.912e-42	3.36e-42	3.025256e-07	281.4752	47.195732	637.05695	5519.0796	9	0.51052374
SP98092	25.992603	0.0	1.705e-42	56.97445	117.43978	90.9213	1.3402726e-10	45.92068	2959.7703	6.8293343	45.098587	703.2772	20.364777	74.508415	173.61182	3.8633042e-26	241.7543	2.0422966	448.6118	479.1253	755.6282	135.122	0.5274083	17.359694	63.57934	210.34502	44.099136	302.8353	2959.7703	9	0.42151523
SP120755	8.595928	0.0	18.66298	13.452775	36.95794	61.27602	148.43091	8.7958085e-08	963.8115	38.533154	22.719429	304.94156	1.68e-43	1.0902958e-24	63.87789	6.952e-42	9.712e-42	8.754e-42	256.3909	281.4953	327.4984	49.99728	1.467e-42	14.672376	37.378014	25.174648	11.83076	55.775066	963.8115	9	0.35156706
SP49417	1.6291216e-34	0.0	1.28e-42	175.68881	123.16365	105.655914	107.48627	235.9665	4359.905	10.246181	3.891e-42	1045.3075	5.01733	326.9866	461.68698	148.98718	344.69534	126.9294	277.641	836.68427	642.5573	78.99891	87.63071	104.5848	65.84255	475.64056	8.501075e-20	511.42416	4359.905	9	0.40904552
SP49175	77.629486	5.7e-44	5.97e-42	45.439472	71.590935	84.39562	4.0506226e-28	27.391626	1063.4222	30.856096	8.65e-43	214.04167	0.9922461	8.226234	141.49849	75.738815	612.34186	99.36085	661.0081	387.11713	291.25314	1929.9362	5.531491	53.109524	48.236023	414.9455	23.79955	178.47687	1929.9362	22	0.29481155
SP49223	56.429825	0.0	4.01717	5.5881314	72.889595	63.612873	48.282032	62.346855	865.3863	3.289e-42	33.76808	449.30667	5.06e-43	54.04152	150.61334	2.7805e-41	227.27307	1.154e-41	413.67444	206.15273	393.06693	3.335e-42	4.401e-42	62.65444	120.56429	261.2164	4.788e-42	135.80966	865.3863	9	0.2347323
SP49187	8.753e-42	0.0	1.28e-42	114.05455	102.73935	73.8423	0.0060359854	8.9040905e-33	5444.929	34.1211	222.10384	1090.5038	8.44e-43	1.2169e-41	303.46738	57.564606	129.65897	54.46285	216.51717	655.22797	785.66693	222.8266	26.68841	6.325175e-39	3.0869407e-07	364.76202	31.725168	931.42664	5444.929	9	0.50126874
SP49157	501.16962	0.0	15.145589	47.806343	111.29909	217.70917	3.3676902e-12	66.71179	6584.594	303.37048	120.04137	953.1116	1.0105088	30.120493	261.58878	1.2393006e-32	413.06024	0.00842366	132.81476	1038.7179	959.9768	490.73715	2.445e-42	4.801e-42	6.543e-42	279.078	7.858528e-29	742.9798	6584.594	9	0.49616218
SP49379	14.647313	0.0	8.038049	355.88626	278.25964	115.95605	173.63022	96.77212	5697.736	3.701e-42	206.39485	1614.0214	1.68e-43	228.99858	241.03381	568.91614	282.0313	145.571	185.33603	272.96674	967.2927	1032.7126	23.481953	7.357685e-31	165.00302	682.8435	8.786335e-19	2253.1025	5697.736	9	0.36499068
SP49541	290.23376	0.0	30.423855	179.51408	194.2441	123.09874	7.198e-42	94.9853	4426.8774	3.044741e-11	166.08083	1325.7511	3.38e-43	187.53226	462.25272	120.97123	700.82074	77.49059	389.21512	723.46063	911.49316	300.21677	14.238475	51.70723	95.71846	614.75195	2.793e-42	735.9961	4426.8774	9	0.36235166
SP98164	0.25213045	0.0	2.133e-42	365.0502	138.67062	78.23829	1.1043018e-35	2.3928142	8230.07	93.971436	118.332214	1805.6332	3.38e-43	162.25258	491.5041	450.88513	65.07377	119.13706	294.04602	574.617	1069.5233	815.0009	8.804e-42	76.92443	8.786541	472.33896	2.5696025	1068.2915	8230.07	9	0.49868447
SP49481	5.835e-42	0.0	8.53e-43	101.02188	41.754936	29.341845	130.23167	86.628265	2014.4203	1.645e-42	27.06806	362.78433	0.0	7.3336687	27.714146	0.12949803	1.2141e-41	2.786e-42	29.382336	144.96245	26.890474	14.085783	2.0054e-41	13.686198	15.541017	38.83905	26.213184	196.72394	2014.4203	9	0.6040688
SP98078	2.028947	0.0	6.397e-42	234.2205	221.50417	88.70277	281.96838	360.45718	8388.621	29.006971	118.573814	2101.268	3.38e-43	157.71272	319.7869	149.1159	3.6421e-41	111.258026	199.11737	328.34406	978.778	190.36191	6.848e-42	59.285583	1.036e-41	336.1349	8.175103	726.7623	8388.621	9	0.5450276
SP106677	93.23022	0.0	8.53e-43	139.821	128.42615	156.69757	1.0078e-41	154.8257	3414.6895	6.167e-42	2.594e-42	635.5815	1.68e-43	96.7301	284.9554	135.71346	131.27641	136.13138	256.14142	503.41922	700.3264	360.23996	2.934e-42	43.21639	48.42086	234.03642	16.569355	277.8443	3414.6895	9	0.4296129
SP106743	234.7702	0.0	24.464767	68.11942	126.98982	23.728409	71.47949	5.032e-42	1715.2307	15.565328	1.298e-42	559.5143	6.75e-43	9.721785	17.00159	5.688e-42	139.76361	36.031986	94.32977	2.7081e-41	292.56354	60.77749	4.6955e-41	5.762e-42	2.18e-42	9.085233	1.596e-42	1.9262e-41	1715.2307	9	0.4901867
SP98359	257.1553	0.0	6.823e-42	156.83006	196.68887	14.209589	15.281019	47.230164	3019.537	31.201414	35.26955	1311.4667	1.519e-42	218.39922	282.97992	176.31172	468.50928	74.637535	515.1715	335.26923	787.7057	1.42554795e-08	4.401e-42	17.386976	25.626957	329.23483	2.1372604e-26	430.36996	3019.537	9	0.34522915
SP98192	3.4038e-41	0.0	15.999108	25.255974	55.244854	46.708237	105.37586	59.98533	879.4399	38.218533	3.027e-42	290.9779	1.68e-43	32.921032	123.823494	68.000336	526.5281	4.378e-42	384.77176	380.19006	272.5707	2.001e-42	3.423e-42	41.389595	68.35103	262.31216	3.6844566e-10	160.99811	879.4399	9	0.22907674
SP98053	360.76233	0.0	2.5586e-41	41.03306	43.51445	214.00966	4.1464942e-16	175.81104	6446.2026	183.90282	137.71342	852.86975	1.68e-43	110.040344	360.24387	0.000427857	403.11017	74.40373	212.37831	704.04126	855.17804	487.37344	1.956e-42	2.9035073e-31	5.2505236	382.14685	5.587e-42	731.8066	6446.2026	9	0.504327
SP106631	742.9331	0.0	137.66954	282.41055	155.80434	215.94807	1285.7878	154.96541	7937.269	291.38458	3.891e-42	1513.4548	1.68e-43	175.55869	148.7182	221.14737	390.19025	88.82881	84.52343	1.4129e-41	2298.494	1891.5114	1.12987e-40	1.921e-42	109.42364	325.01654	0.0008107358	479.2895	7937.269	9	0.4192885
SP49551	196.11346	0.0	20.269072	64.89767	77.71755	48.242687	151.81825	115.345345	4799.298	28.836113	277.74332	1319.2799	12.848738	43.511684	201.01439	370.14087	230.55316	89.99344	285.8906	273.8729	402.8824	302.80075	35.229748	2.915866e-28	0.32666057	479.37872	1.8430196e-13	1694.0969	4799.298	9	0.41652963
SP49651	13.882219	0.0	2.360269	1.5037e-41	93.82413	154.39345	2.7618734e-11	2.0128e-41	2751.631	22.064772	36.008533	1449.4371	1.857e-42	169.5812	150.21056	152.45287	7.3248903e-28	137.77223	375.90564	152.66737	1377.0853	43.903976	1.956e-42	123.04354	44.45243	194.77351	0.6661225	258.3513	2751.631	9	0.35714749
SP98265	1.449886e-11	0.0	2.133e-42	24.486412	212.32036	54.284645	36.33939	329.64645	5243.001	5.757e-42	1.5566e-41	2128.1997	3.38e-43	563.57367	1184.3069	133.74324	497.66946	38.79737	715.1554	647.802	4548.1113	151.17311	4.401e-42	187.55914	58.19469	874.04834	0.18868251	746.67004	5243.001	9	0.28532913
SP98297	230.44632	0.0	9.231036	410.65204	192.2261	95.648476	291.06204	296.29114	5687.225	154.02458	214.48027	1924.3752	5.06e-43	491.02173	381.62546	210.50507	408.11218	183.84154	187.73567	733.2326	604.6322	382.0648	3.274434e-06	6.241e-42	44.56247	371.48154	1.596e-42	955.31	5687.225	9	0.39331317
SP98060	131.73692	0.0	4.69e-42	6.464342	13.004577	5.022e-42	68.285446	5.661e-42	539.8936	4.934e-42	28.337162	355.7454	1.9915243	5.531e-42	23.906181	3.792e-42	4.855e-42	1.0744e-41	506.05423	266.88257	197.96678	49.70247	16.474031	2.4e-42	30.008347	7.4032e-41	17.343655	26.27313	539.8936	9	0.23678812
SP98289	348.59943	0.0	25.40551	1.7413e-41	54.89549	546.60583	1.6556e-41	1.5725e-41	6380.6094	2.878e-42	3.027e-42	905.93506	1.68e-43	107.88361	202.31891	688.85767	1.0926e-41	361.6176	120.45895	180.01775	1104.8484	16678.928	1.9076e-41	8.833984e-20	95.33451	497.45758	174.76755	1278.597	16678.928	22	0.5605771
SP115498	25.562319	0.0	75.09738	191.3934	170.67122	54.58195	51.265335	43.230408	7171.4424	213.61963	303.7936	2157.3296	8.44e-43	406.49203	867.5049	1.2168555e-06	630.9181	40.618183	213.38127	926.3304	2729.3252	696.3475	60.33143	109.01521	7.633e-42	929.87225	23.006413	1284.1626	7171.4424	9	0.37013337
SP98096	155.09216	0.0	77.707016	168.76155	163.62466	96.188866	110.60876	131.09329	5535.496	159.62534	125.37006	1385.3405	1.68e-43	272.9211	646.737	8.98079	642.4734	5.572e-42	203.88116	1033.1152	1108.171	306.07864	8.626336e-28	47.832314	41.241558	538.4407	2.5647445	569.0172	5535.496	9	0.40911663
SP49114	210.57416	0.0	2.559e-42	274.52737	190.02538	5.5309012e-08	6.0874806e-29	349.49945	9469.524	108.38503	519.89453	2706.1553	1.68e-43	184.21965	518.17474	42.787125	546.5489	219.33275	94.34669	851.35815	2481.6704	243.8867	3.423e-42	36.20936	222.62091	1502.7142	4.788e-42	2709.2046	9469.524	9	0.40327317
SP49286	8.237973e-31	0.0	2.985e-42	205.22893	186.28728	112.434525	8.925394e-10	179.0905	4930.398	28.083263	64.32076	973.7891	3.38e-43	80.79047	180.23193	265.4681	6.866431e-14	1.5994259e-37	191.68929	332.45975	750.1244	352.06006	41.577785	92.2404	61.725487	295.9626	46.150978	878.731	4930.398	9	0.48106855
SP49469	72.6214	0.0	1.28e-42	121.728775	176.87111	112.92795	4.5292323e-32	200.54338	3002.0107	19.315512	36.630157	877.61707	8.498453	51.40704	180.6363	75.55321	321.26407	112.60888	426.96893	681.3939	273.0575	5.335e-42	0.106407516	53.09055	50.38881	169.0053	51.323982	197.76424	3002.0107	9	0.41274205
SP49205	16.527706	0.0	14.277573	17.309156	64.686966	51.22939	137.4852	58.948353	1321.7074	85.24606	23.104729	545.60657	1.3234005	124.25667	102.48795	150.03204	245.32413	24.613508	465.41074	285.0442	575.0159	90.49325	9.643514	44.491585	41.633297	212.6012	20.420107	159.07474	1321.7074	9	0.27039865
SP98327	112.848946	0.0	28.05608	111.01001	140.34181	94.29963	8.638e-42	155.20732	4121.811	12.232685	140.72598	1133.011	1.68e-43	93.820244	284.4987	424.0028	199.23996	316.96216	178.84253	573.494	692.42316	636.9051	3.423e-42	1.8598773e-25	20.880266	391.09503	35.802567	855.8625	4121.811	9	0.383304
SP49449	11.962121	0.0	9.382e-42	7.915e-42	24.14077	82.97247	2.0271952e-24	42.38963	1080.8721	4.111e-42	1.298e-42	420.60236	6.2200875	9.737885	51.999706	6.952e-42	260.83047	24.025164	407.03647	188.21983	391.78165	15.216845	3.9131395e-35	25.396149	136.8505	421.305	4.39e-42	104.23479	1080.8721	9	0.29167083
SP49391	4.9364644e-05	0.0	8.7259655	9.412619	54.27049	64.07603	98.05112	171.87453	2984.8618	2.8542713e-24	8.216e-42	711.7347	2.5463264	245.2401	137.47075	5.688e-42	127.52417	70.899864	195.19447	122.60003	296.21375	68.88366	3.423e-42	19.41882	18.199793	87.65421	39.870533	81.35235	2984.8618	9	0.53148526
SP49531	315.6968	0.0	10.22986	436.37457	292.12756	227.04558	0.0023535609	301.03256	6969.5195	109.44829	193.01595	1455.0912	3.38e-43	168.93617	518.06323	269.85535	1071.939	48.78726	117.76613	1017.4993	1277.6888	326.82852	7.826e-42	111.674706	23.059341	733.88336	3.991e-42	1251.2349	6969.5195	9	0.40410507
SP49322	137.88174	0.0	2.133e-42	38.578766	284.8931	189.12144	4.5586567	134.69179	2898.9573	5.8825183	33.27427	707.28143	4.6011014	42.258995	221.54501	74.52773	362.17273	120.81811	233.0803	737.8194	906.9648	69.79588	16.117672	1.006855e-18	69.45764	331.2267	27.498735	179.92252	2898.9573	9	0.37009883
SP49433	348.62756	0.0	6.084157	68.11183	67.97022	89.61391	85.3503	55.50738	2468.115	46.483974	7.2660127	435.039	5.06e-43	80.31782	197.75015	1.8326e-41	489.9123	108.50511	333.08994	668.5652	133.67224	49.504154	2.934e-42	34.40892	33.920666	191.72357	24.406925	199.77206	2468.115	9	0.39656597
SP109384	1.4194455	0.0	1.28e-42	37.91798	69.15269	100.764984	73.909325	87.955124	2555.2622	8.7359405e-16	1.729e-42	539.56976	5.1436152	28.892012	146.2912	1.011e-41	162.6214	19.101116	208.24072	349.89343	396.85495	73.08509	5.817467	77.56181	8.384707	223.62367	13.40425	238.18068	2555.2622	9	0.47118562
SP98065	9.631457e-25	0.0	8.53e-43	59.781067	53.96913	81.349884	8.638e-42	100.36169	4553.5205	1.0279e-41	34.75361	942.69727	5.3594933	51.100185	170.35823	415.73248	14.31588	91.038284	265.59155	216.61882	444.8875	1388.891	2.0543e-41	12.774144	105.219864	442.9339	87.232056	892.419	4553.5205	9	0.4365412
SP49591	144.23148	0.0	29.134668	50.736843	189.99477	95.55601	8.638e-42	244.94308	778.4236	8.23e-43	1.298e-42	747.537	1.68e-43	63.632748	97.17648	789.01483	365.72845	374.07727	179.0511	267.54138	4.8248e-41	6.669e-42	1.956e-42	15.320313	404.0151	373.9099	38.277134	2358.2131	2358.2131	28	0.31002545
SP49385	0.054275405	0.0	2.0469e-41	87.655785	110.94199	72.73994	162.97437	161.17659	4801.223	108.08192	131.34486	785.2134	1.68e-43	6.1954e-41	191.83353	43.892483	36.650856	43.73183	219.08043	364.87524	488.57278	33.643898	5.87e-42	1.9461042	53.14603	160.86838	64.67053	753.6289	4801.223	9	0.54080325
SP98313	105.445206	0.0	9.448806	439.90988	166.17519	136.66934	12.014829	210.10661	2774.566	2.056e-42	2.594e-42	342.48254	1.013e-42	105.83995	207.81158	2.3382e-41	545.17523	109.425644	146.01317	518.13354	515.7416	123.374725	9.32059e-13	32.21287	3.817e-42	558.3586	0.0005121317	268.55566	2774.566	9	0.3786531
SP49119	26.695745	0.0	2.559e-42	68.146194	46.24725	173.21295	1.1517e-41	165.90813	4473.441	47.670288	3.027e-42	600.4945	0.9757022	45.865837	279.7101	5.323429e-28	420.38367	117.836685	348.70673	742.29016	93.38402	81.03632	1.2008553e-18	7.682e-42	3.6285336	185.93842	5.986e-42	508.7922	4473.441	9	0.53063434
SP109301	153.15572	0.0	2.559e-42	169.41298	448.34634	202.0122	53.321384	194.60657	6966.091	202.21387	171.30057	1009.2819	5.0783343	84.92201	324.77914	74.63826	403.49005	3.1435e-41	124.09857	644.37335	1005.41754	252.11276	2.445e-42	101.019005	7.088e-42	382.8623	81.020294	672.00867	6966.091	9	0.50752676
SP115830	135.69508	0.0	4.8060226	72.6008	137.72398	43.285694	44.4623	128.5391	3299.2468	2.9452329e-08	8.42933	694.784	0.8295713	195.4163	257.39536	98.20919	277.3978	68.15784	241.3095	464.74594	679.3857	437.57928	4.401e-42	23.956593	76.051315	296.13663	6.415283e-05	285.8045	3299.2468	9	0.41385698
SP49229	105.059235	5.7e-44	12.347123	82.484665	126.32505	38.82161	129.12813	63.540184	1427.2301	29.87948	22.11034	237.26756	0.936635	71.17649	236.0867	48.257973	867.83594	1.7509e-41	523.3196	396.2243	354.20148	2.001e-42	17.300673	30.926472	5.998e-42	771.13257	36.512768	229.54562	1427.2301	9	0.2436523
SP98853	7.78e-42	0.0	88.63214	177.3849	206.15923	106.36014	3105.887	5.032e-42	6957.5317	8.23e-43	157.40608	940.6982	17.41065	5.531e-42	24.33217	439.85583	2.057542e-12	238.47128	562.03235	3.533e-42	798.80084	128.25888	4.07924e-40	47.247154	71.520424	223.25862	56.797386	369.9399	6957.5317	9	0.47272304
SP98855	363.13922	5.7e-44	48.93052	327.54373	38.881134	2.4903848e-11	0.33941984	1.0693e-41	3931.2437	5.0899763	32.17666	901.59155	3.38e-43	0.04464344	53.84367	173.22061	1.867174e-39	5.174e-42	402.71442	70.200005	584.77014	13.989007	114.23925	20.288708	5.998e-42	98.176445	1.596e-42	379.7902	3931.2437	9	0.51999116
SP98859	9.86588	0.0	20.63928	1.2664e-41	15.089656	47.99627	1.658401e-11	3.3779333	2266.4834	6.0811267	5.189e-42	578.1392	2.026e-42	12.196666	73.38717	182.42767	213.04298	75.57643	367.3915	626.8382	816.07526	75.595146	9.782e-42	41.823467	34.076828	130.52744	1.596e-42	118.29226	2266.4834	9	0.3965903
SP98865	3.0093842	0.0	14.002638	11.215919	29.288208	65.78593	91.128494	9.893717	1312.606	24.08058	1.298e-42	402.94345	11.853985	45.91318	72.60804	1.8326e-41	195.20811	4.776e-42	398.03876	245.50006	392.81342	2.4675e-41	8.461649e-29	4.322e-42	23.912855	102.41795	2.1847303	35.71369	1312.606	9	0.37609202
SP98879	473.6148	0.0	63.152073	1.5829e-41	51.874012	38.604042	2.0125037e-16	139.14381	7906.154	239.66966	63.10929	888.7459	3.38e-43	149.53085	219.56532	83.24788	265.2689	49.942818	124.91221	747.5341	1199.7123	120.8429	1.0272e-41	61.8585	6.005064	133.62976	1.5633807e-11	417.34183	7906.154	9	0.58810407
SP98871	236.2731	0.0	4.9720407	89.70556	66.61277	54.358536	155.04813	103.43422	3132.7007	2.878e-42	1.729e-42	409.89737	1.857e-42	35.872646	153.52449	1.8326e-41	190.6656	62.889465	273.95032	581.0661	296.08258	36.20964	2.7312222e-14	7.201e-42	36.632404	197.49207	1.93943e-40	194.20882	3132.7007	9	0.49634048
SP98867	594.2225	0.0	17.375246	92.06883	112.33003	120.87415	154.69073	1.195e-41	7852.3633	0.44784412	5.3386316e-34	367.72726	10.07511	27.302675	126.243065	259.0868	191.45018	27.598522	155.54004	179.66708	652.82605	25.485508	38.815742	6.3096384e-29	5.452e-42	158.85637	0.34304073	160.18187	7852.3633	9	0.6933304
SP98861	886.066	0.0	101.227264	221.26392	250.68338	5.222005e-13	2.2020445e-29	108.17994	7908.9478	137.43855	42.742027	1948.3107	31.44871	11.548168	212.46886	64.9834	410.54596	7.162e-42	143.76152	660.1753	1822.4246	256.8405	57.62103	1.2963e-41	93.95581	543.85065	3.592e-42	696.19904	7908.9478	9	0.47613624
SP98877	1012.08057	0.0	21.961596	30.632404	30.567719	1.8134605e-31	160.29135	1.8241e-41	7853.7227	2.878e-42	14.605353	168.81422	13.049998	44.613956	71.1169	131.37846	88.80565	24.677675	131.29211	49.018566	516.9754	6.6499714e-13	164.84761	2.4e-42	37.68386	8.700774e-16	7.183e-42	144.87566	7853.7227	9	0.73323804
SP98889	755.40295	0.0	97.7211	123.25847	92.34503	25.113964	135.48965	98.64265	7335.9243	24.013363	47.2415	736.15607	8.468453	182.14769	177.46666	246.63452	306.52844	65.49039	466.9828	294.05414	641.39044	119.57864	90.38639	47.216755	29.112446	239.09343	6.927524e-33	253.54985	7335.9243	9	0.5804008
SP98887	695.7543	0.0	45.424255	62.85649	180.18773	1.6363041e-22	464.95935	6.92e-42	11269.303	4.522e-42	3.891e-42	805.5243	3.38e-43	10.980662	98.04553	36.293827	1.8032258e-11	117.20477	405.12363	182.44235	761.38184	475.26892	1.2228e-41	48.45216	4.907e-42	147.06644	18.493074	209.22757	11269.303	9	0.70283824
SP98875	324.93927	0.0	17.459665	73.59681	93.18958	125.20784	8.11103	13.805182	6318.193	31.42211	44.182095	540.12415	2.8658352	5.2534926e-35	167.81128	266.78525	300.58636	2.6066966e-28	290.77365	656.77405	673.3123	215.38141	2.7381649e-34	33.18663	1.1995e-41	278.4778	43.266476	685.90656	6318.193	9	0.56385463
SP98851	27.585417	0.0	31.213686	6.331e-42	34.91387	48.34721	64.10042	25.196148	924.6089	7.974133	6.054e-42	407.93878	3.38e-43	1.5489e-41	21.078072	110.14091	124.447975	59.311672	464.47598	334.73938	104.36961	44.584515	32.491993	0.0071783233	24.115566	103.957855	5.0266172e-37	171.5076	924.6089	9	0.29194123
SP98833	263.89102	0.0	6.6602435	20.81844	87.91083	7.5072004e-11	5.039e-42	158.27597	3053.9714	5.516583	31.984756	476.8178	21.687466	90.387	126.58662	39.48264	1.0817645e-21	51.237675	350.7106	240.43341	223.80983	4.7489797e-29	5.381e-42	3.7492962e-05	33.622314	32.990627	27.23653	328.7741	3053.9714	9	0.5383529
SP98873	923.5061	0.0	28.511175	21.306692	50.522156	51.201084	443.3091	6.4157e-41	9163.202	75.046425	5.189e-42	504.08533	8.949009	42.386517	86.67534	8.014184e-30	336.4896	21.998539	160.9993	275.50125	632.33093	53.882477	87.44815	10.952092	29.150621	82.91757	38.887035	277.80737	9163.202	9	0.6834606
SP98883	102.86958	0.0	69.2311	152.36288	116.08062	73.3673	261.44156	2.0887102e-21	4763.612	22.552025	76.24209	546.9825	1.0814805e-15	105.224915	253.85474	76.10939	442.22406	70.64086	350.77515	671.6282	822.73535	175.22835	60.734978	33.386475	54.79286	426.3914	22.596083	441.83722	4763.612	9	0.46734595
SP98849	9.725e-42	0.0	30.030975	92.35399	77.12152	61.330513	252.07285	4.4658e-41	2501.7815	3.701e-42	52.7002	584.1756	8.4283	23.656197	43.38202	157.42628	46.630592	130.37083	363.98508	1.4129e-41	274.8107	131.42307	1.956e-42	12.689088	44.51078	87.820526	3.592e-42	218.68192	2501.7815	9	0.48153943
SP98869	1.4588e-41	0.0	7.80855e-27	44.62558	99.97183	47.050053	35.42133	59.146885	1880.1056	3.289e-42	4.3411226	644.5411	1.3213707	141.551	157.80939	44.301212	330.88602	56.917713	191.25873	447.3473	270.37436	6.669e-42	7.337e-42	42.302002	38.07772	186.3113	4.39e-42	168.31319	1880.1056	9	0.3843245
SP98893	52.942368	0.0	94.639565	54.59424	156.86642	45.38027	473.16513	89.02584	4702.982	154.7464	174.40372	1260.7086	5.1674786	128.4043	215.7519	200.43903	397.17963	31.336224	100.71848	505.42044	1500.2019	264.87326	7.337e-42	1.0563e-41	74.542015	561.40894	4.788e-42	652.97015	4702.982	9	0.39527932
SP98847	411.54144	0.0	8.102e-42	7.107599	45.66449	10.691225	1.1517e-41	70.544655	5031.1113	3.289e-42	2.594e-42	614.17377	8.237241	40.54055	29.399162	93.8933	80.57996	27.21218	175.14441	59.37096	113.67215	62.435272	1.125e-41	2.4e-42	3.27e-42	51.107693	0.58653253	154.63214	5031.1113	9	0.70984226
SP98881	35.121098	0.0	85.08785	88.71785	203.15428	58.08217	901.5481	224.53343	5098.614	4.111e-42	8.65e-43	1004.23206	0.09106663	166.36351	197.86177	1.0742e-41	178.68207	123.900406	266.74805	462.9676	657.74396	35.850143	102.92112	4.1051807	22.670696	241.49219	10.552767	261.17438	5098.614	9	0.4887373
SP98841	369.97165	0.0	42.03566	1.3455e-41	82.36059	186.52983	3.599e-42	82.03348	3621.0266	124.334015	55.508293	874.07684	0.5824236	160.02797	136.94183	312.6338	7.284e-42	168.12874	302.638	132.28247	316.19138	255.5511	1.467e-42	84.65905	7.5610843	166.1372	3.991e-42	443.6048	3621.0266	9	0.45692238
SP98845	1466.3057	0.0	8.53e-43	134.88124	661.69476	799.4857	2.88e-42	3.145e-42	5810.996	2.466e-42	1.729e-42	95.57914	1.68e-43	4.425e-42	8.49e-42	5797.715	1.5783e-41	143.27112	3483.5217	7.065e-42	8.935e-42	2.001e-42	1.956e-42	72.50696	31.386702	261.94598	5.587e-42	0.028483147	5810.996	9	0.3097658
SP98839	364.0535	0.0	2.133e-42	112.429504	110.16038	10.84207	193.07352	105.15924	4909.2383	47.108047	129.12093	603.8805	10.994178	39.802364	0.0005723725	71.993935	1.2547173e-24	97.17403	285.6884	245.86147	492.29684	8.41555e-38	1.6945223e-21	1.921e-42	7.633e-42	117.81089	28.374424	387.75882	4909.2383	9	0.5870313
SP98843	74.09467	0.0	45.331867	18.524036	101.65042	80.4222	7.198e-42	8.693424e-07	4710.6045	1.233e-42	1.7296e-41	485.44382	15.703023	92.1628	378.98566	526.4998	115.75593	313.3988	149.52713	1723.9589	7.09379e-08	70.834305	45.576538	426.3089	20.681522	218.84633	1.596e-42	145.77496	4710.6045	9	0.4826396
SP98863	42.93648	0.0	38.475346	37.86928	9.065158	0.06914456	104.987595	0.10910077	2473.6973	14.46498	1.298e-42	307.21494	1.662719	35.454292	49.85164	49.826572	53.60673	4.776e-42	335.1233	218.92871	124.86264	1.4672e-41	16.553608	34.319496	0.12991071	62.988403	3.592e-42	17.917562	2473.6973	9	0.61380315
SP98891	1294.4462	0.0	92.01454	131.45087	85.6508	5.022e-42	452.36935	9.382716e-20	10994.07	1808.5787	1.9846738e-33	565.9706	3.38e-43	34.58182	202.44456	398.78345	98.10298	3.184e-42	203.27625	7.065e-42	1121.7996	74.93229	139.29703	1.44e-42	30.966188	20.01116	49.66185	86.64927	10994.07	9	0.614707
SP98885	1451.0958	0.0	164.35635	7.123e-42	89.23602	8.538e-42	970.42755	1.6982e-41	11033.408	3.8981626e-29	3.46e-42	272.11694	15.802597	73.8693	1.213e-41	63.811634	10.556935	15.752409	141.19144	1.0597e-41	841.81195	141.3034	363.4241	6.722e-42	47.45284	161.93886	2.793e-42	55.544052	11033.408	9	0.6933538
SP107047	727.82245	0.0	81.93549	110.730606	58.497437	5.780036e-35	217.52657	69.602516	8904.012	98.70165	233.33478	786.7174	1.68e-43	105.32231	297.9355	224.16118	73.08703	1.0744e-41	62.11985	623.93823	1055.3854	139.3961	182.37245	2.0777201e-10	81.84327	537.52625	28.061216	1370.2982	8904.012	9	0.5540653
SP107050	981.13525	0.0	80.644554	3.3242e-41	14.416412	13.957601	2.225707e-23	0.26262844	6940.277	2.056e-42	4.756e-42	170.43697	3.6876523	114.40039	133.73727	181.93468	89.398026	32.851833	192.63138	62.553722	109.95086	2.5342e-41	255.796	50.523006	9.018323	83.14776	14.0479765	115.53716	6940.277	9	0.71917385
SP99261	768.96075	0.0	5.118e-42	134.05951	173.64613	3.2873692e-24	233.79388	105.84263	7335.575	1.2766581e-30	53.057514	987.88184	3.38e-43	515.4228	308.50586	46.92349	276.19278	79.686325	155.36237	326.07126	865.2091	1.3338e-41	177.8535	1.9034936e-30	8.117154e-31	206.77493	8.712543e-27	375.67664	7335.575	9	0.5588372
SP107052	542.6996	0.0	2.3417366	153.05116	125.24929	56.178272	125.66057	112.808105	4559.4033	40.563164	4.324e-42	256.7555	1.68e-43	6.638e-42	162.84103	63.0886	170.37889	21.54713	205.13573	677.3561	313.03677	108.59586	171.41838	7.475498e-05	35.80958	248.43288	4.788e-42	81.41287	4559.4033	9	0.5537447
SP99269	470.93213	0.0	5.0350504	96.291435	123.47911	107.57751	106.2326	131.4073	6019.991	50.7299	46.90789	239.99838	1.689e-42	91.02936	296.38333	7.2673e-41	296.31833	1.353e-41	132.83946	412.86884	830.3032	124.12861	172.17307	89.854675	24.812662	291.50763	5.986e-42	362.71973	6019.991	9	0.57205105
SP99271	743.81006	0.0	33.544525	27.582047	43.912807	95.100685	229.91887	107.7262	5210.6934	210.64192	66.1476	2.8885e-41	2.6680436	32.38976	227.84555	1.011e-41	396.09482	4.378e-42	62.323864	527.22406	726.4451	163.29729	167.66362	2.4e-42	39.70841	133.30621	6.784e-42	163.63292	5210.6934	9	0.5536413
SP107056	2281.5833	0.0	156.23885	148.32608	4.8395534	2.5781566e-11	3.6017204e-07	1.6711983e-17	15152.4	54.14108	4.756e-42	472.32672	6.75e-43	52.809093	128.49345	7.3894026e-25	269.57306	3.184e-42	107.61061	1.4129e-41	1380.6821	68.71132	186.15773	5.281e-42	9.813e-42	112.91581	9.179e-42	36.06236	15152.4	9	0.73509413
SP107060	502.08466	0.0	3.5269143e-06	71.49863	147.13034	94.362274	249.26189	61.552547	6254.097	20.182512	1.298e-42	482.04584	14.050986	42.892166	80.81923	3.0333e-41	263.27298	1.9896e-41	310.54214	421.81058	942.89386	227.25098	214.87155	76.69094	38.43729	261.42886	0.01558927	136.95477	6254.097	9	0.57302666
SP99279	2016.9476	0.0	30.050245	1.3455e-41	1.625593e-39	3.516e-42	3.612352	3.145e-42	10254.889	2.466e-42	40.79506	2.1664e-41	1.3495271	6.638e-42	34.00543	62.813374	1.3574814e-12	1.6225811e-22	284.37952	9.42e-42	271.76913	368.1659	223.71179	2.4e-42	1.145e-41	1.6094e-41	1.596e-42	1.2926656e-06	10254.889	9	0.7544525
SP107063	123.51593	0.0	12.697422	110.66206	65.54713	52.71588	170.52856	127.6784	2906.7021	87.41806	2.162e-42	279.44617	1.2345424	27.98376	161.63196	1.011e-41	361.43835	5.2438884	170.50868	287.42953	452.30533	33.58599	32.63801	4.322e-42	46.20214	112.469406	3.192e-42	182.59706	2906.7021	9	0.50010526
SP107068	743.2348	0.0	25.768372	37.650295	29.66516	19.831139	305.74756	1.4467e-41	6003.3906	1.645e-42	1.298e-42	68.2312	3.4455526	96.3311	48.799374	9.861953	86.02263	3.184e-42	293.42007	51.285564	443.34933	1.8526131e-17	167.41565	54.598255	49.596138	48.541546	7.982e-42	7.005e-42	6003.3906	9	0.69919175
SP107071	1542.9224	0.0	68.07349	130.76836	148.87875	3.6486153e-17	902.6611	2.3902e-41	12838.561	73.69336	24.814798	470.33023	5.06e-43	127.17813	145.94443	20.98659	138.30867	45.453693	97.93879	1.8839e-41	1400.348	186.5698	170.78117	3.36e-42	1.254e-41	146.10971	2.3145e-41	4.5296054e-27	12838.561	9	0.68727726
SP107073	370.63074	0.0	53.104248	18.915838	6.100558	7.398613	72.58131	48.909386	1267.475	122.36347	30.222414	4.3328e-41	1.68e-43	55.130615	97.03126	3.792e-42	230.44415	2.7457e-41	38.804028	166.43735	385.08786	170.35773	95.59223	6.2352093e-18	40.736706	109.053116	3.4570267	1.8476509	1267.475	9	0.37370107
SP98896	2168.9634	0.0	166.00385	89.76001	45.01473	92.34441	105.70215	1.6353e-41	13933.586	495.63986	55.03421	517.152	2.5472406e-33	98.18714	511.6755	1.0863465e-06	1044.6089	3.184e-42	70.59837	742.2304	2169.6355	384.88516	4.401e-42	1.921e-42	22.682476	162.82355	5.727414e-14	2.364e-41	13933.586	9	0.6090778
SP99003	701.4358	0.0	3.2409e-41	177.76659	168.17998	90.18142	253.97879	155.92728	5457.9814	3.701e-42	4.324e-42	862.726	13.502002	36.504997	191.60825	383.78928	457.14374	67.76291	315.23538	494.2048	684.3159	151.26988	160.99048	91.79481	15.86708	416.7964	95.845436	695.3047	5457.9814	9	0.4495824
SP107078	295.5945	0.0	1.8617557	34.346012	41.154266	2.1255937e-06	26.135317	5.849012e-16	3117.7478	84.98443	11.4785	431.20102	1.6679693	6.638e-42	120.22307	2.4237391e-07	14.594198	6.764e-42	239.61208	209.54938	339.70905	1.1338e-41	38.997215	3.36e-42	0.00018496376	146.49179	45.43207	123.10007	3117.7478	9	0.5856157
SP107080	987.8967	0.0	1.28e-42	334.40347	342.04907	1.941913	407.99777	91.18683	9481.8125	2.056e-42	1.8148255e-10	1128.8232	9.950326	132.91449	114.80153	48.647465	39.2859	1.9770169e-18	90.965965	3.977951e-06	876.89606	6.002e-42	515.0217	53.99219	8.723e-42	90.65523	273.18713	1.6636e-41	9481.8125	9	0.631177
SP98898	1586.8558	0.0	120.30057	47.782246	50.819183	22.674084	1.1517e-41	36.32684	9739.186	8.4572825e-16	116.19021	98.506966	6.75e-43	116.68542	165.41106	9.555464e-05	266.7173	4.776e-42	146.701	343.2176	774.1714	4.3173964e-07	183.97897	7.8664145	26.64465	255.44174	4.2280417e-06	468.9813	9739.186	9	0.66823655
SP107084	651.1759	0.0	6.566713e-11	75.61471	208.07623	210.78546	9.358e-42	324.47845	7270.81	81.09094	17.40557	768.7272	3.1577075	394.23972	398.93182	9.923871e-11	322.10513	44.86711	177.08948	469.71423	996.0119	121.53277	84.11867	66.94329	80.976906	230.87697	1.4990915	382.78238	7270.81	9	0.5432865
SP107088	122.21193	0.0	8.53e-43	37.686455	62.436523	43.51465	176.83627	40.12995	2504.6646	11.494579	3.891e-42	332.64627	8.2388525	68.980446	97.04371	9.758028e-38	126.65705	7.162e-42	284.94662	321.81467	319.5281	39.78385	106.51462	15.092344	13.27861	58.062847	3.991e-42	134.41707	2504.6646	9	0.50846016
SP107091	394.87424	0.0	21.790972	151.40068	81.35884	75.01888	2.963814e-21	138.1762	5554.6157	114.82992	3.891e-42	331.58777	14.5501795	23.92879	75.70141	107.92935	266.86737	58.235497	370.76904	345.04773	481.8062	1.9341e-41	69.21432	29.993952	4.362e-42	129.33585	0.3278746	410.3404	5554.6157	9	0.6006482
SP107094	559.752	0.0	2.985e-42	35.54469	17.660158	68.71597	126.619415	177.68999	4282.1523	122.162926	1.3802951e-27	3.1145831e-15	0.36052403	38.926895	143.2292	6.32e-42	273.58118	3.184e-42	164.85106	448.01556	330.66138	83.44202	81.65323	1.4404e-41	27.186007	132.47227	1.596e-42	255.01703	4282.1523	9	0.5810489
SP112224	368.01822	0.0	1.28e-42	0.025820589	65.077705	12.607326	167.11139	9.478834e-13	6849.089	127.54478	5.189e-42	663.83704	2.2963727	53.920155	94.03618	173.68034	88.8647	3.184e-42	250.85193	259.86267	769.1567	38.299957	295.54086	24.759338	7.525157e-26	133.02763	1.9947531e-25	311.49658	6849.089	9	0.6371777
SP107097	882.8754	0.0	13.0520935	5.2342403e-22	30.183334	4.519e-42	1.6556e-41	5.6255918	6092.0747	6.140783	1.298e-42	279.09622	5.06e-43	27.090843	120.424385	27.364548	80.58382	3.582e-42	247.72395	266.66226	555.76935	8.67e-42	144.34059	21.003138	37.645958	247.05807	46.328346	141.31993	6092.0747	9	0.65701425
SP107101	743.46564	0.0	69.092155	282.5171	340.6786	17.190956	969.4248	173.98973	11335.439	397.81686	145.58337	1453.95	8.44e-43	133.9571	557.9243	1.011e-41	603.1403	46.876373	3.8194e-41	827.0547	2312.3335	334.9917	1.1769391e-26	6.241e-42	95.88658	530.3483	24.390244	838.46826	11335.439	9	0.5098126
SP98900	152.5449	0.0	8.53e-43	51.710297	918.96606	136.09305	8.9567527e-35	77.55045	4573.7856	6.578e-42	17.56209	931.1298	1.68e-43	30.00941	80.82812	89.46861	252.75757	63.26666	377.09018	456.7328	785.589	130.01776	70.84979	17.993683	4.907e-42	299.29538	3.192e-42	181.38673	4573.7856	9	0.47178558
SP107104	593.0826	0.0	113.6949	194.84428	177.51016	79.196365	347.85797	123.0283	6007.8325	46.64893	1.2107e-41	486.40305	2.87e-42	72.19367	111.204315	61.72668	217.87778	49.011753	119.3632	375.14096	1583.3107	13.911111	336.21762	66.63599	32.363636	237.33719	64.94061	158.09784	6007.8325	9	0.5148351
SP107109	48.326405	0.0	20.001402	73.757904	29.66098	24.036865	310.147	54.98604	2033.3508	22.19954	7.783e-42	422.82758	2.5226033	28.800817	99.04363	6.2266355	125.70473	2.786e-42	349.9955	320.6712	428.51575	4.002e-42	36.047226	7.0488315e-26	46.00075	153.86993	2.793e-42	138.52681	2033.3508	9	0.42581293
SP107111	1132.0742	0.0	119.632935	232.57845	299.3743	101.05532	396.05554	3.9626e-41	6814.7593	6.99e-42	137.84868	1042.4144	1.013e-42	109.93672	28.064816	392.89917	187.83325	726.4294	116.55621	5.1809e-41	854.933	175.69536	154.74673	133.98653	229.04224	222.42313	60.864872	3.2611253	6814.7593	9	0.49842945
SP107115	45.71456	5.7e-44	23.411234	3.957e-42	7.2669992	14.447809	41.206234	1.258e-42	40.104645	47.74861	98.18275	110.44549	4.7699013	2.213e-42	22.025394	43.19467	10.621627	1.99e-42	74.65805	4.71e-42	1.787e-42	28.943182	21.292517	9.464177	0.0	0.0	4.941053	42.031044	110.44549	12	0.15995695
SP98902	839.816	0.0	5.544e-42	169.66286	298.6798	125.75357	576.4972	102.424904	10480.932	264.94846	37.357506	737.49414	2.026e-42	6.0879447e-27	362.44952	1.1391173e-05	163.55983	3.98e-42	118.181435	600.84357	785.998	176.77834	75.24447	7.682e-42	41.05268	286.7524	63.5804	438.98795	10480.932	9	0.6258396
SP107119	1124.2904	0.0	78.25699	239.63914	148.71236	7.03e-42	542.4256	3.5852e-41	8829.222	3.289e-42	32.514725	360.1384	8.44e-43	108.24488	190.70435	16.10985	386.3369	13.885509	156.9187	290.20105	591.499	7.047039	169.33595	72.17269	3.27e-42	292.73077	93.30397	6.129e-42	8829.222	9	0.64242005
SP98904	1270.6805	0.0	91.2318	2.8490047e-13	77.24326	89.418274	528.5279	130.48924	3752.0007	156.73895	201.55147	1.0514747e-07	3.38e-43	61.48679	79.09259	3.792e-42	428.239	46.92846	289.43445	263.40784	65.848045	336.98538	164.5942	55.329193	35.65757	28.942772	30.58431	198.49815	3752.0007	9	0.44757727
SP98909	1521.3694	0.0	32.197357	200.26064	113.30235	3.432	656.307	52.26198	11580.285	514.33276	77.76311	484.06335	0.7624619	78.30877	490.91815	3.224102e-22	408.55096	5.174e-42	45.91249	742.9058	1817.2311	443.25266	5.381e-42	3.841e-42	20.632591	299.16098	3.592e-42	512.53534	11580.285	9	0.5762556
SP107121	877.15875	0.0	95.16053	258.92383	142.61945	248.94778	2078.565	177.90623	11338.637	42.312042	52.64474	333.62317	6.562303	95.982254	434.32565	2.7805e-41	1021.0657	1.1938e-41	533.33295	1097.3524	935.6779	301.41193	200.49927	4.688244e-10	8.171224	380.40402	0.005887942	405.46347	11338.637	9	0.53822416
SP107123	1248.7843	0.0	46.65827	7.123e-42	56.172413	3.013e-42	1.2238e-41	8.708106	6804.4185	3.289e-42	31.598778	294.6002	6.75e-43	300.9494	305.53702	85.64492	73.52263	2.786e-42	254.19916	35.65308	557.50604	3.335e-42	121.717804	95.96402	77.90882	287.11615	20.741142	218.117	6804.4185	9	0.6228005
SP98907	2072.5166	0.0	127.26129	23.850435	28.708395	1.4355958e-22	634.8781	4.9342223e-29	13384.214	307.91675	138.96072	598.6949	1.03825774e-10	47.129574	289.22638	4.0182614e-27	336.04785	1.1563025e-31	2.8645e-41	327.46487	1929.3334	448.33435	7.826e-42	4.322e-42	55.224274	410.2629	3.192e-42	581.32074	13384.214	9	0.61561114
SP107132	316.96518	0.0	87.320076	117.39037	98.81471	164.64963	135.66248	160.67903	861.7793	4.111e-42	46.558533	5.2354e-41	1.68e-43	118.19206	221.75153	487.53857	362.6963	231.24272	17.807428	411.19653	446.67764	326.1085	60.757366	2.176853	408.52094	576.6548	8.220465e-05	1903.6902	1903.6902	28	0.2516501
SP107136	506.8015	0.0	44.51141	164.5959	200.25902	105.872375	932.8988	276.84506	6963.68	108.09757	5.189e-42	580.73944	1.0579183	71.688324	243.74405	2.2118e-41	790.6748	1.6938247e-28	88.209854	452.99194	1560.8674	113.32518	104.87728	4.322e-42	76.19344	171.09601	3.4068397e-13	202.27226	6963.68	9	0.5060336
SP107141	256.98978	0.0	8.53e-43	14.462043	54.055115	9.37581	104.21452	24.091805	2913.301	41.92279	2.162e-42	259.43686	3.38e-43	15.500558	43.35442	1.327e-41	127.332634	13.794385	208.76097	155.57431	180.88747	25.241602	1.2826198	6.722e-42	2.726e-42	108.79937	40.007877	104.639854	2913.301	9	0.6194525
SP98913	820.38116	0.0	37.925278	160.80022	62.786324	6.214868	31.200998	104.86853	8514.22	3.701e-42	3.46e-42	529.79346	1.2371545	78.20995	159.45258	1.011e-41	195.79462	53.199757	420.52356	168.87321	802.64056	94.76914	2.2159819e-24	4.0034146	3.817e-42	0.12442024	2.8458116e-28	90.344185	8514.22	9	0.69011664
SP107146	601.8365	0.0	2.133e-42	5.96764e-40	62.017223	69.7971	333.91913	5.032e-42	7061.032	7.191646e-33	2.162e-42	642.0693	1.68e-43	8.85e-42	100.30634	237.84145	2.823763e-19	112.99889	263.22037	210.87885	860.8236	864.6535	128.18044	42.58359	116.72417	308.57727	39.258915	468.6812	7061.032	9	0.563737
SP107150	330.8919	0.0	64.66265	148.5436	8.080821	77.40032	255.6742	146.11351	5447.0225	35.44833	2.162e-42	106.38531	10.73893	18.822878	169.70967	6.32e-42	386.1774	8.356e-42	144.73302	449.81174	431.20456	91.96629	119.425835	33.179485	67.341446	113.00908	7.582e-42	163.91348	5447.0225	9	0.61755836
SP98915	337.02194	0.0	11.944387	137.72054	92.32442	135.79759	45.51983	49.1175	5066.696	46.813618	30.201223	255.01993	1.1093968	12.095085	114.89569	8.040799e-16	325.9869	4.72024e-32	128.35521	403.09305	425.0126	182.95758	38.294224	4.322e-42	14.780751	132.23549	0.003065601	166.70236	5066.696	9	0.6213985
SP107152	1097.7721	0.0	25.511068	5.2223603e-31	26.941168	0.046520755	43.68855	4.7519876e-07	8392.761	27.23344	57.278534	503.91257	1.013e-42	25.29819	199.93102	1.7725476e-18	381.5546	39.880486	194.25453	573.1363	934.4196	69.281784	108.63418	1.3997386e-28	6.543e-42	199.20854	61.06223	363.25598	8392.761	9	0.6298477
SP107155	304.64	0.0	86.95615	117.7858	85.66358	5.524e-42	504.92224	2.4900138	5144.319	2.056e-42	42.95825	700.4185	3.04e-42	116.68485	63.454414	8.547995e-28	121.752716	7.958e-42	127.54282	2.7081e-41	945.3678	32.274837	97.353455	74.728035	44.614864	205.47888	3.991e-42	106.81435	5144.319	9	0.5763154
SP112125	1979.3839	0.0	37.880108	92.48639	130.81895	6.529e-42	7.0620295e-14	3.6481e-41	10644.673	1.233e-42	101.05978	1.0108352e-36	1.069963	51.73384	8.49e-42	4.8893604	2.6709e-41	0.06790089	2.3274663e-26	8.242e-42	667.35394	88.51483	491.88748	5.762e-42	15.636702	40.759857	45.07933	210.98106	10644.673	9	0.72887367
SP98921	1101.3708	0.0	50.623302	6.331e-42	42.65343	2.511e-42	250.0036	2.1385e-41	6933.601	8.223e-42	32.232246	177.71518	1.181e-42	38.997616	24.118427	1.8826368e-15	1.7564057	1.9896e-41	276.53644	218.6166	112.64284	10.909879	167.08363	2.440877	8.070978	201.5087	53.270805	127.37906	6933.601	9	0.70524114
SP112130	796.6883	0.0	5.2574553	8.706e-42	43.97605	6.529e-42	103.44976	1.996726	5723.141	5.757e-42	25.213552	247.21365	3.0596447	33.213028	101.46362	2.7807993e-31	116.61412	2.109e-41	286.5082	224.51959	699.691	2.2674e-41	282.93228	50.170753	52.835766	160.19391	40.867508	118.29851	5723.141	9	0.62772286
SP112133	499.94012	0.0	176.63123	258.73947	245.4516	4.018e-42	1804.4531	173.21979	8381.813	297.00836	25.495052	971.9928	3.38e-43	186.7219	0.25405824	64.350655	182.76233	935.26874	121.19211	2.5299368e-08	408.0817	2.001e-42	35.67194	87.9758	62.84408	152.85645	65.40882	3.2397e-41	8381.813	9	0.55368865
SP98925	170.56232	0.0	18.47724	52.52994	121.66951	95.79185	167.10359	58.920834	2647.707	2.056e-42	0.0013413659	480.86148	5.06e-43	10.4439	89.40986	34.593018	231.6901	5.572e-42	374.3361	344.9213	566.70996	31.296337	61.487827	3.2103475e-09	46.006065	182.82066	21.88899	7.0442934e-16	2647.707	9	0.45577595
SP112138	145.88936	0.0	2.559e-42	156.98944	150.69351	85.78866	183.90096	83.55531	2251.6536	4.4765525	73.55259	458.05832	5.823295	77.8186	219.132	1.2638e-41	577.3226	5.174e-42	347.9743	510.3769	590.8237	31.068981	94.771996	6.3893065	42.3124	350.21082	18.15155	6.8331447e-25	2251.6536	9	0.3481902
SP112141	1485.7736	0.0	24.820053	36.822845	300.82983	47.580524	4.708045e-25	1.6982e-41	13649.644	1761.7129	2.594e-42	911.2064	5.1296005	9.280352e-23	167.35805	153.09496	305.74872	6.764e-42	110.0502	581.3047	954.75775	222.1751	32.64604	1.6369885e-38	4.362e-42	9.455568	6.402221e-38	102.12679	13649.644	9	0.6542751
SP98927	1095.4055	0.0	96.09757	93.70482	160.90012	0.004962843	1103.7106	99.244095	8489.528	23.08826	11.228914	652.43286	6.75e-43	119.809364	140.17128	1.4645349e-22	380.9339	9.55e-42	66.91317	243.40997	1642.9412	173.90887	417.4614	2.4e-42	124.8891	276.03513	56.08055	4.9031e-41	8489.528	9	0.54884815
SP112147	921.6436	0.0	111.27856	22.161459	89.40217	107.47943	26.100376	2.2014e-41	6738.8564	36.379837	58.547474	231.24854	3.38e-43	83.88453	136.93582	147.03563	255.26743	381.87488	168.28122	261.24506	409.75467	187.48863	5.381e-42	61.138317	31.742489	1.2875e-41	3.592e-42	22.849504	6738.8564	9	0.6423712
SP112152	650.7444	0.0	57.822193	130.87166	157.78154	87.40964	1.3677e-41	107.848755	3443.8455	1.645e-42	0.00554369	730.27625	1.68e-43	266.10034	162.91615	60.252148	420.61957	40.32973	302.24472	186.17043	572.69696	59.972744	8.804e-42	19.602016	50.682556	54.351093	3.192e-42	64.76233	3443.8455	9	0.45151532
SP112156	810.59656	0.0	1.2792e-41	89.57272	110.2189	137.0483	338.2893	124.57365	5532.829	29.108456	16.68774	5.1311145	3.38e-43	57.702934	197.17291	1.3902e-41	414.42813	3.98e-42	119.11911	263.19214	524.4432	100.604324	161.38107	3.841e-42	2.508e-41	79.06738	4.1381927	166.19502	5532.829	9	0.59611356
SP98933	888.11066	0.0	51.258244	34.705738	32.59215	31.772375	187.1014	97.2411	7522.3164	2.570682e-25	14.033061	142.86317	7.8021793	87.312164	126.51308	1.327e-41	349.8139	7.56e-42	296.8864	529.61707	593.0482	22.12389	254.87495	56.688824	31.884985	141.63759	3.192e-42	90.94942	7522.3164	9	0.6489709
SP112160	612.4686	0.0	43.16978	1.6621e-41	2.8982825	8.035e-42	67.23229	0.00037335762	7033.66	4.111e-42	43.682796	683.76843	2.532e-42	58.99591	40.738705	20.276125	3.3374572e-08	3.582e-42	299.4984	58.834824	968.7847	25.736856	228.00346	53.87992	7.633e-42	150.18463	2.6501457e-09	390.76822	7033.66	9	0.65231675
SP98937	617.6721	0.0	38.637978	9.498e-42	38.176212	9.541e-42	453.42358	1.9375727e-06	3652.6843	18.647587	39.084152	189.34196	1.68e-43	64.09609	81.6453	5.056e-42	48.637012	2.388e-42	63.73864	14.599494	716.9424	160.07674	283.4916	40.59291	27.330956	104.8991	28.491652	3.6483777	3652.6843	9	0.5463299
SP112165	389.80978	0.0	1.7058e-41	75.024826	79.16085	43.395134	93.50125	37.558376	4142.79	85.29854	1.2544442e-18	432.14832	8.51363	66.57741	207.23825	114.862946	228.24854	4.776e-42	343.35306	420.7714	187.91481	4.668e-42	185.91061	34.200058	37.709713	283.60577	39.009438	323.08566	4142.79	9	0.52709335
SP112168	1162.572	0.0	60.718075	209.53073	184.0555	102.35288	599.9694	65.283585	10976.058	1.5672502e-35	5.189e-42	323.51117	5.06e-43	43.416775	192.60852	239.91962	848.7811	122.503136	281.68738	478.82687	720.48663	146.44789	165.29562	4.322e-42	12.108149	145.60785	6.239738	1371.5565	10976.058	9	0.5946009
SP98941	499.4583	0.0	84.06287	6.5804555e-19	76.14649	2.7045012	275.12302	62.773884	9269.8	152.35985	239.00778	978.3696	3.38e-43	31.603483	190.67288	17.833012	290.76263	151.00926	226.27025	760.27423	3072.1882	395.90457	223.03966	0.00410344	164.83978	961.9692	1.0882105e-10	1181.0753	9269.8	9	0.48012006
SP112170	844.34973	0.0	94.10852	226.06927	76.13736	145.07372	319.5543	4.9786294e-32	9941.371	416.34604	2.594e-42	764.39124	6.75e-43	32.93395	339.61148	0.048466053	623.4786	38.189503	165.299	926.3906	1066.4087	210.81113	45.527172	2.4e-42	57.816463	379.5031	31.753073	933.00104	9941.371	9	0.5623528
SP112174	6.808e-42	0.0	21.25807	22.219069	46.33868	97.31785	290.414	3.4311958e-26	2477.642	91.12512	38.8406	620.1155	1.5160481	43.86679	107.87642	144.1898	8.5771314e-29	58.16701	224.67818	216.63347	661.94293	115.443596	3.912e-42	68.51555	2.18e-42	102.322395	31.695063	142.6866	2477.642	9	0.44048506
SP98945	468.90698	0.0	43.140076	8.229865	72.57705	48.21191	1.2238e-41	5.9930294e-17	3520.927	2.466e-42	1.298e-42	281.10278	6.75e-43	29.677938	22.248114	88.30688	83.59473	2.8253e-41	58.81004	9.42e-42	358.58792	32.068535	107.46172	17.16301	36.86284	15.24663	59.943607	8.755e-42	3520.927	9	0.6577401
SP112178	327.538	0.0	79.48567	240.35846	194.58789	41.39751	1103.2433	199.55304	8541.206	243.02187	166.89	1143.2701	8.44e-43	76.66098	301.94116	5.9955e-06	294.29245	70.24149	163.38152	675.35065	1603.1125	341.2592	7.6585417	69.19689	134.92259	265.91785	136.0324	484.76172	8541.206	9	0.5052389
SP112180	726.0442	0.0	3.838e-42	48.75191	57.221577	0.00014789027	6.987004e-35	31.92804	7364.9644	4.111e-42	6.054e-42	696.81946	3.38e-43	65.8234	66.091675	148.41313	238.72342	37.979618	202.19734	198.21826	591.5965	1.0671e-41	92.27006	131.98854	3.27e-42	374.73337	5.2604583e-15	757.6473	7364.9644	9	0.6224924
SP98949	812.54474	0.0	2.2717402e-17	186.67693	89.00823	118.598465	4.814471e-09	22.282557	10574.26	168.95514	166.47287	1056.4178	1.181e-42	212.99142	485.1579	1.2638e-41	530.2925	11.244579	111.7706	527.722	1160.9178	560.958	1.0272e-41	88.34208	142.92386	336.74997	1.995e-42	752.81537	10574.26	9	0.58366185
SP112182	840.74225	0.0	38.908108	1.5037e-41	78.093056	31.289688	101.460464	1.4467e-41	6480.7285	6.167e-42	80.93729	106.80373	3.38e-43	47.448185	76.95537	0.004327683	1.3926104e-38	1.9896e-41	304.79468	350.8519	577.08655	17.543264	262.8653	8.308039	1.5266e-41	142.92984	23.16821	482.00888	6480.7285	9	0.64466083
SP98953	453.3331	0.0	46.045033	98.16773	155.5954	5.5804533e-14	181.8921	0.00017067745	6421.324	2.466e-42	78.00289	1279.1113	6.75e-43	310.722	373.92456	214.90468	680.0505	9.152e-42	351.09125	565.36005	1116.8507	14.057748	216.81624	23.705187	60.602024	642.5183	1.995e-42	476.91907	6421.324	9	0.46663228
SP112186	389.68527	0.0	33.702908	109.94816	62.81701	101.8317	60.639675	197.91554	5583.813	299.3917	175.39055	446.1121	8.443e-42	66.02295	155.00339	38.16629	402.8647	1703.911	238.95705	429.89523	718.21765	1.4005e-41	0.006140493	151.27043	78.89153	158.00218	3.192e-42	124.98627	5583.813	9	0.4761322
SP98955	692.2888	0.0	22.590672	339.442	425.65646	235.41267	504.33075	584.4078	11028.759	22.902771	38.862568	1563.2765	1.68e-43	271.8322	534.37616	0.0006078523	470.49832	0.00016479481	2.9366	958.37726	1861.6251	386.91885	43.999477	1.1523e-41	46.662178	661.0514	51.712654	596.207	11028.759	9	0.51671165
SP112188	459.16568	0.0	24.65463	87.32728	80.42804	140.15947	166.41032	170.30164	6038.795	7454.7695	2.162e-42	98.95232	1.68e-43	54.4397	792.41534	810.6077	434.40512	2.388e-42	269.83856	2311.936	320.0255	252.37396	0.7897211	3.36e-42	41.326	285.94098	2.793e-42	181.80302	7454.7695	10	0.36405823
SP112190	773.8571	0.0	65.71249	527.1212	249.95345	7.03e-42	1201.0177	165.38496	13308.579	302.73492	514.89734	1684.4181	18.14459	17.623302	240.69385	200.15625	465.01657	671.37585	6.425083e-34	2.5102787e-25	442.59674	194.4616	50.770798	81.11177	1.145e-41	169.00804	3.1525e-41	1018.4561	13308.579	9	0.59511364
SP112192	1898.0917	0.0	83.24883	231.7153	170.19804	1.3065488e-22	877.20123	55.293564	11513.288	71.40898	5.0192585	328.80923	8.44e-43	136.52846	105.2001	5.5741464e-25	130.4877	8.754e-42	244.30191	2.0665863e-11	922.423	139.17014	189.09013	7.682e-42	35.407436	1.2875e-41	77.50509	1.4296102e-14	11513.288	9	0.66881764
SP112194	1471.3246	0.0	88.07942	41.592773	72.87577	4.018e-42	721.4178	28.487656	9185.217	5.757e-42	5.4137173	403.621	1.68e-43	353.92722	118.37712	31.402266	257.07117	1.99e-42	201.97565	3.297e-41	1023.0238	4.668e-42	356.21176	36.11993	0.060230136	115.63117	114.44251	6.129e-42	9185.217	9	0.6279943
SP98959	287.16373	0.0	2.559e-42	3.957e-42	63.384407	3.2234046	301.41266	8.177e-42	2785.655	169.08633	73.06074	607.31036	3.38e-43	101.06856	155.94655	1.8911203e-07	233.15845	2.206873e-39	244.83296	312.259	735.97815	30.548342	3.423e-42	1.921e-42	40.80521	162.5604	3.192e-42	4.4315365e-29	2785.655	9	0.4416449
SP112196	429.4885	0.0	64.99783	94.04837	105.971016	7.850856	211.2074	1.5725e-41	6394.1797	1.1464574e-06	78.03224	840.4988	4.875984	171.50948	256.773	335.7271	180.0457	818.5808	210.39566	138.36237	1024.8834	28.409063	79.00486	141.24774	77.9167	266.41516	71.12962	130.12881	6394.1797	9	0.52576435
SP112198	530.2998	0.0	47.610767	29.461382	105.46525	23.254417	602.6755	6.92e-42	6270.696	61.77845	56.71727	600.2468	1.8573e-41	128.18997	175.27103	73.10527	111.92077	5.572e-42	266.5613	9.451774e-17	700.1699	75.91552	265.33377	18.196106	64.78375	162.90771	68.071526	118.50299	6270.696	9	0.593977
SP112201	635.8763	0.0	40.61617	38.508595	69.24625	17.536303	74.6626	7.547e-42	4394.087	1.3776756e-06	31.052534	7.5823e-41	1.68e-43	68.44882	110.09538	73.82691	1.9425e-41	283.5466	53.098743	153.50052	357.41867	25.11275	205.56099	43.480957	35.965656	113.81839	45.23181	26.037678	4394.087	9	0.63712615
SP98965	517.2743	0.0	37.256294	119.746925	101.99242	59.741543	208.71597	196.65875	5985.567	6.8967495	159.84845	508.72174	1.3649278	220.126	292.11136	5.688e-42	412.19427	5.968e-42	293.28122	549.3351	994.8988	234.92458	184.49449	42.574333	1.4176e-41	223.14174	6.384e-42	516.98676	5985.567	9	0.5043512
SP112205	483.9316	0.0	41.932083	91.19268	16.805944	2.5597022e-31	304.8391	83.144516	8084.865	183.91331	30.83915	646.50116	3.38e-43	10.836751	89.274956	3.401006e-11	380.26617	8.754e-42	277.62762	212.15526	760.32495	39.00868	27.32789	6.241e-42	1.0905e-41	26.857677	5.188e-42	190.25938	8084.865	9	0.67475617
SP112208	172.45593	0.0	71.2041	122.47081	141.21465	164.56534	994.9726	167.13547	6473.8306	6.578e-42	1.729e-42	613.19385	9.335697	95.00516	226.93343	1.2638e-41	748.5076	67.611435	95.437454	294.97556	1504.3829	121.2961	303.14755	57.245106	63.43015	311.31082	30.669712	279.13632	6473.8306	9	0.49307635
SP98967	6.808e-42	0.0	44.238415	43.621746	109.8394	18.976816	292.3288	2.2878954e-29	2447.2712	51.57745	56.92246	680.33075	2.364e-42	34.268208	161.63106	27.465689	99.0046	17.661942	212.65616	441.5947	789.70355	58.09028	6.5972233	2.881e-42	29.724512	186.11606	19.948572	302.8566	2447.2712	9	0.3990706
SP112210	1077.5608	0.0	2.559e-42	300.063	181.28975	271.37357	408.91083	329.25595	8687.561	1.51218e-39	6.054e-42	149.86662	24.214504	78.04671	179.47632	1.4658348e-06	936.40094	1.5966277	224.02724	523.3459	1038.6158	2.946299	90.31404	3.36e-42	73.08446	0.00017499537	5.587e-42	81.443275	8687.561	9	0.59262747
SP112211	1605.077	0.0	16.33216	181.28311	236.44978	123.414734	483.5374	504.45926	8811.363	118.57629	1.298e-42	70.99038	6.75e-43	92.04795	170.28226	5.688e-42	1051.8466	25.992102	159.69574	277.24258	1861.32	34.466972	5.381e-42	45.343773	3.27e-42	81.012535	4.39e-42	7.88e-42	8811.363	9	0.55241114
SP98973	1062.6794	0.0	168.45403	70.5306	302.16077	6.027e-42	1130.7202	5.032e-42	12164.95	2.878e-42	142.47107	3459.3298	37.329845	2.7331866e-06	89.70638	272.6288	9.156381e-10	4.776e-42	408.36346	3.6501e-41	4000.3203	2443.7913	330.19543	4.322e-42	234.80804	1077.4331	295.72574	475.65802	12164.95	9	0.43188262
SP112213	1422.9602	0.0	75.3784	3.0866e-41	139.03871	6.0578767e-22	9.358e-42	26.516203	9844.96	0.011072999	5.3772136e-17	872.747	40.501617	11.209043	2.202885e-36	4.5030385e-05	183.27461	5.968e-42	272.8939	177.09767	2081.905	246.1495	175.35638	0.0018294888	275.717	403.44888	3.0005525e-12	41.619114	9844.96	9	0.60432684
SP50097	1399.0718	0.0	119.67354	1.108e-41	32.646244	11.027233	9.222138e-09	5.032e-42	11276.195	195.23239	53.473076	908.07916	5.06e-43	6.9702168	171.86758	374.82166	1.4568e-41	2742.4204	248.16864	1.0597e-41	2439.5369	309.25235	454.01727	3.841e-42	1.6945034	289.8181	8.270476	884.1268	11276.195	9	0.51427567
SP112215	1493.0339	0.0	40.277527	11.290317	20.010162	0.04124245	9.358e-42	78.90035	10882.672	34.46506	47.304398	191.36938	3.0614543	53.1543	67.82534	21.392712	83.39347	9.55e-42	169.29054	250.4598	658.2719	30.339346	151.48262	27.461447	71.18261	169.08829	2.793e-42	339.8542	10882.672	9	0.7305953
SP112217	1501.8834	0.0	64.831184	70.56792	153.47385	47.482124	42.482697	91.54427	11323.978	6.111384	188.37785	771.60736	3.38e-43	15.1364355	119.96972	1.0003046e-24	352.58325	78.0871	336.94012	287.24	1174.9425	288.50916	3.423e-42	2.7689903e-13	57.985294	219.54832	45.573273	550.1169	11323.978	9	0.63657284
SP98975	564.9606	0.0	82.6917	158.84299	88.95996	3.0031325e-38	297.2411	37.98964	6363.096	121.90389	94.99212	286.76382	9.404883	75.05503	192.44969	204.76862	171.97205	508.1064	44.659313	7.041797e-23	825.37964	166.89873	147.34477	39.950478	1.0830815e-09	89.74052	9.221474e-22	1.4885e-41	6363.096	9	0.6018153
SP112219	1239.8573	0.0	126.93845	224.8553	261.19998	104.71297	1004.823	251.99419	11233.89	127.51503	1.729e-42	688.035	9.185243	157.60582	202.07301	33.105083	351.49567	125.07313	131.56566	266.79895	1183.0513	294.19128	207.37068	5.762e-42	53.66871	229.45572	43.541378	2.4516e-41	11233.89	9	0.6055352
SP112221	464.86377	0.0	52.767174	25.03683	22.807163	1.8023518e-14	175.80705	67.34387	3780.437	4.4723845e-31	2.162e-42	299.42462	1.68e-43	157.34825	316.1167	148.05225	222.5441	3.582e-42	77.29584	346.10287	1279.249	130.14189	190.43121	39.212208	28.322441	249.88586	1.7491937e-15	320.74142	3780.437	9	0.45037735
SP112228	655.0476	0.0	68.37073	86.54494	116.35759	55.556026	587.76587	46.698074	7642.4893	9.045e-42	8.647e-42	373.32568	7.2410874	41.055298	108.554344	67.36453	370.96423	2.424536e-39	163.22461	123.1902	437.49078	86.24996	260.08023	1.3923e-41	37.764435	81.48738	32.253124	276.01877	7642.4893	9	0.6518061
SP50099	1781.8534	0.0	237.56747	1.5829e-41	126.00533	124.6945	4.4955164e-07	8.177e-42	9748.844	264.606	9.512e-42	47.77321	6.75e-43	151.1414	260.26776	1.2638e-41	597.0346	1.14215605e-29	4.1448326	259.47577	1479.7076	576.17236	7.337e-42	26.550367	4.907e-42	5.364e-42	1.197e-42	5.253e-42	9748.844	9	0.6215061
SP98981	181.93181	0.0	23.486929	45.854427	108.502495	27.73966	1.4397e-41	40.573303	4533.5156	4.0469452e-35	1.9457e-41	688.1394	1.68e-43	43.322044	104.75481	42.743324	281.64212	7.56e-42	90.99085	202.69568	674.5973	13.529501	42.472095	100.548004	36.370724	98.78295	68.48248	93.8921	4533.5156	9	0.6008981
SP112234	1736.8817	0.0	93.98185	1.561019e-13	145.54277	4.3634415e-07	394.65976	1.5948639e-33	12911.721	2.878e-42	81.21247	655.59314	5.06e-43	7.9419195e-08	1.3343e-41	104.25712	269.70703	90.96852	185.55669	223.76527	1102.8948	15.574062	330.46326	20.199947	49.641533	245.2574	22.863535	565.8503	12911.721	9	0.6708576
SP98985	1292.1697	0.0	58.626125	1.1044987	75.39753	6.027e-42	1.3677e-41	40.40084	8490.928	54.129505	36.63374	252.80403	3.1088712	51.698902	122.34558	1.8260711e-05	224.29066	5.968e-42	202.43155	389.03946	361.9935	12.962462	161.66325	21.113436	55.591625	162.0631	1.0375e-41	73.09748	8490.928	9	0.6992104
SP112237	265.01147	0.0	36.635006	126.12197	78.94551	49.99747	98.532326	4.9613564e-19	2733.5896	77.173935	3.46e-42	687.6679	3.6747777	53.38782	142.46437	131.79701	51.73018	70.05016	237.63004	490.2181	1198.1538	0.0059889196	59.70575	9.562001	5.998e-42	126.57889	27.182634	144.886	2733.5896	9	0.39613205
SP98989	58.64634	0.0	2.1995685	84.01132	25.684584	78.159485	160.23874	54.17482	1840.8906	85.99601	74.968735	448.47742	4.6521015	79.407295	196.69266	5.8348314e-25	274.43808	2.388e-42	319.52808	442.9183	387.32303	52.02926	9.462557	11.910815	188.65259	776.12103	7.183e-42	248.0625	1840.8906	9	0.31176987
SP112241	643.1864	0.0	21.555897	20.184183	132.47731	0.63059044	498.46957	37.850357	4723.171	16.477606	70.33431	965.1455	1.68e-43	1.3902035	92.728874	373.089	327.8021	58.03733	237.45401	276.05493	877.40857	126.18416	142.13338	37.422974	6.7608333	425.40256	63.21211	438.12747	4723.171	9	0.4450493
SP112245	269.43607	0.0	1.705e-42	40.55954	56.164616	16.888618	1.2238e-41	8.470765e-36	3401.403	6.2660723	3.891e-42	390.2789	1.6574955	2.4837604e-08	40.28886	76.59629	168.91006	30.414064	170.60873	254.92282	230.68196	16.941084	29.572899	4.6266853e-12	21.597874	50.51362	64.79962	166.19243	3401.403	9	0.61790943
SP98991	8.591461	0.0	3.1388834	124.318054	94.95317	25.409052	282.66827	53.74427	1945.5426	3.1405385e-30	26.96114	628.8337	2.448014	82.6783	174.37148	170.32903	90.24777	54.08923	234.37279	324.6057	883.3217	92.74952	3.7034867e-12	47.696255	29.161106	316.12067	7.582e-42	230.25943	1945.5426	9	0.3282723
SP112248	618.88007	0.0	70.39464	182.36969	142.60562	0.47432438	693.3122	6.92e-42	8394.743	21.01227	4.756e-42	571.00555	5.896101	4.2855735	54.254772	68.49305	84.16152	29.94776	219.9932	1.274256e-38	326.01892	39.7383	217.91211	9.045784e-37	12.531081	118.28402	123.34285	75.33201	8394.743	9	0.6952174
SP112051	877.742	0.0	45.69467	22.432438	130.21173	59.6161	868.40857	92.10019	10289.732	269.56763	24.781288	758.96124	3.38e-43	97.80201	285.0658	2.4645e-41	522.4439	5.572e-42	79.360825	524.9455	2002.8582	262.2454	7.9046775e-10	4.322e-42	2.1400493e-28	258.67865	4.39e-42	422.1858	10289.732	9	0.5750114
SP112252	1185.3942	0.0	40.07584	207.44179	168.4355	184.9553	171.18266	308.40787	7900.637	107.47921	48.134098	522.1449	5.06e-43	255.35217	328.08472	8.606582e-30	870.8968	42.54593	111.32036	897.0977	1479.215	312.0874	5.381e-42	40.397457	19.168434	364.11237	4.788e-42	341.7389	7900.637	9	0.49669847
SP99001	414.3539	0.0	27.247442	124.9286	111.6412	43.79907	174.35902	180.1412	4143.558	1.5756476	23.949076	211.38234	11.0096855	29.160664	78.401695	6.356267e-23	76.44685	7.162e-42	206.44809	453.6377	532.2253	14.083855	113.91602	8.642e-42	47.322273	259.99442	3.991e-42	178.18562	4143.558	9	0.55560297
SP112257	199.40436	0.0	32.601143	36.389664	9.078826	81.07638	160.64722	100.83948	657.3964	25.881731	40.459988	27.901558	1.1999056	32.17007	103.44952	4.424e-42	93.51257	1.194e-42	102.56588	265.81744	60.22723	102.87668	16.274113	1.075158e-27	17.182295	73.464066	3.592e-42	116.317276	657.3964	9	0.27894384
SP99007	100.09708	0.0	12.337148	139.18668	99.716095	112.45829	310.772	73.26584	2971.3435	83.770226	15.368151	451.02948	2.7535622	87.05446	184.34242	1.011e-41	327.98764	61.905766	271.14127	439.60596	446.91904	83.23552	1.1557834e-38	31.038044	0.5454476	121.542984	3.276758	185.63503	2971.3435	9	0.44909248
SP112261	202.87187	0.0	8.53e-43	61.57086	59.1652	140.56265	66.09228	137.20166	3318.4622	269.21948	2.5749521e-23	348.98163	5.06e-43	42.714035	102.54958	1.2638e-41	257.8869	16.022404	88.37461	385.68277	341.99594	185.78122	46.291164	59.71038	46.157665	127.974304	5.587e-42	221.97847	3318.4622	9	0.5084015
SP50101	328.22397	0.0	1.705e-42	130.34998	101.020996	111.50761	1.3191071e-24	193.9932	4466.2783	36.97493	34.98325	841.46906	1.5572912e-17	117.097694	246.82765	1.1374e-41	122.31146	1.99e-42	253.0814	640.8926	177.6603	283.7115	35.0741	30.546803	249.61246	199.14656	0.7699058	129.43617	4466.2783	9	0.5115443
SP112265	4.1802077	0.0	27.222778	152.68446	162.38531	83.34971	405.65393	39.91495	3370.7407	9.045e-42	41.17177	749.8523	11.331342	84.35674	167.4529	1.3902e-41	276.00983	44.369896	206.20538	293.6338	432.08374	5.683994e-35	36.417732	2.881e-42	8.535223	168.46355	69.193855	302.40298	3370.7407	9	0.47225034
SP112268	603.13983	0.0	29.894005	119.3719	170.90169	0.0011752611	0.00023967779	41.367306	8420.14	151.34727	239.98653	2069.2144	3.38e-43	218.9062	362.2792	121.37779	433.90878	1.1640474e-13	299.16882	519.68353	2418.3599	242.79176	4.042605e-16	90.29232	99.210594	820.29395	4.788e-42	1609.9143	8420.14	9	0.44127125
SP99011	1063.8352	0.0	18.054556	67.41572	213.4294	4.018e-42	679.8107	1.7612e-41	13585.089	252.25742	303.99475	1106.79	6.75e-43	69.969536	236.79436	180.27983	31.554482	5.174e-42	116.86574	305.5832	2113.0535	310.12402	191.40785	5.762e-42	8.334748	506.95883	14.349127	885.03314	13585.089	9	0.61026454
SP112269	1058.9323	0.0	34.11753	18.430023	106.38886	14.684376	109.004524	26.37697	8482.678	288.92032	80.72914	985.5048	8.44e-43	196.04684	475.73392	3.8528605e-14	514.52875	8.356e-42	237.79367	675.7198	1857.0626	188.46649	5.87e-42	1.2031765e-18	90.688385	545.6218	3.592e-42	788.1364	8482.678	9	0.5056567
SP99013	112.51954	5.7e-44	77.26463	46.932796	179.76631	0.009720083	174.06654	2.0301013	4521.471	2.7536902	2.594e-42	1619.6552	3.38e-43	164.13766	8.214423	142.26535	305.96643	35.318424	226.86452	8.242e-42	1030.349	120.82405	8.315e-42	39.504765	1.036e-41	84.86091	22.571915	1.0507e-41	4521.471	9	0.5070421
SP112273	1097.8116	0.0	10.031148	98.4138	248.12253	113.01212	766.3084	1.1322e-41	13297.721	0.00013142296	63.246033	949.05707	4.385878	119.996666	269.93027	0.18754941	943.91455	2.5659087e-08	348.2811	628.62463	1460.8796	257.03976	6.192363e-26	3.841e-42	67.27424	413.03452	42.306572	241.58255	13297.721	9	0.620196
SP112274	587.9071	0.0	44.16109	80.773964	1.5051597	125.009254	425.87424	131.52565	3677.3167	8.633e-42	55.307346	3.4037322e-12	5.165938	116.93228	283.61993	8.846e-42	276.92706	2.5069e-41	111.22853	548.08923	377.80045	89.55846	222.28944	6.722e-42	7.088e-42	198.66936	4.39e-42	310.0197	3677.3167	9	0.47946146
SP50105	643.0482	0.0	8.290875	86.9819	34.12629	7.2804093	200.94283	66.06867	7503.881	135.03377	122.66014	610.6495	1.68e-43	17.414309	266.42627	4.9740344e-20	192.78993	2.308e-41	112.72612	562.4028	930.9783	39.077793	106.18094	4.977877e-34	34.159428	271.6735	42.961212	502.3349	7503.881	9	0.60040224
SP112276	619.73517	0.0	38.402485	97.36828	32.409035	87.082344	103.008286	176.10213	3545.041	2.8131988e-35	5.189e-42	87.63515	3.7121997	62.659748	175.09732	4.424e-42	420.09714	1.592e-42	118.623665	410.08804	711.71136	76.271706	3.2695102e-09	19.45393	20.670116	77.53764	2.395e-42	59.6533	3545.041	9	0.5106392
SP99019	415.534	0.0	2.133e-42	96.0451	70.88804	3.4365107e-28	40.110844	75.99624	5084.526	39.875675	44.396835	542.0503	1.689e-42	8.342402	62.612648	137.62263	205.52582	6.764e-42	298.7775	291.98782	1310.09	183.67842	61.486908	25.339872	11.959579	187.33414	49.542492	392.7498	5084.526	9	0.5276334
SP99021	1315.2524	0.0	52.901592	8.706e-42	48.194508	1.1877428e-06	392.7415	4.3269795e-20	7235.6704	1.233e-42	2.594e-42	0.44661132	5.06e-43	26.749216	30.376736	91.61728	54.239628	1.99e-42	196.46756	1.1775e-41	432.66772	4.354598e-28	184.42026	6.241e-42	41.763023	88.08265	70.63589	9.631e-42	7235.6704	9	0.70507807
SP112283	563.60455	0.0	92.75337	4.31065e-22	95.2261	7.03e-42	1283.4231	129.33308	3672.3713	22.97433	45.406647	457.87598	1.68e-43	90.16996	135.10446	1.011e-41	220.72134	52.12125	88.81772	345.10028	561.3626	120.97461	351.48163	39.523594	68.98431	326.15005	71.172104	234.53671	3672.3713	9	0.40492827
SP112288	594.8671	0.0	16.673082	75.93862	55.481133	2.4062308e-07	340.29318	2.937275e-16	6041.9624	8.223e-42	2.162e-42	405.17358	13.156526	104.270035	103.26265	5.04281e-40	169.42923	7.56e-42	263.98187	234.83658	458.57843	59.89787	119.11012	35.228367	8.759603	40.198166	53.50786	148.68202	6041.9624	9	0.6466634
SP99025	1326.5532	0.0	86.22735	2.137e-41	145.46855	20.10578	437.02023	7.027233e-13	9030.901	1.0296281e-19	2.162e-42	213.94409	10.405223	64.624214	23.298832	2.0084882e-10	193.07994	1.2336e-41	108.05409	1.1144706e-16	781.43365	1.3338e-41	236.12584	6.1619507e-21	8.723e-42	32.115276	14.0158	5.253e-42	9030.901	9	0.70978826
SP112290	723.0908	0.0	127.24041	118.6605	95.73385	0.0037458532	245.23232	143.10599	11214.845	5.505593e-25	66.09584	713.40735	6.75e-43	32.44564	149.86507	17.653557	325.58954	6.366e-42	290.3078	1.4666118e-24	1366.5839	91.00726	210.98476	5.281e-42	9.268e-42	187.72081	7.3717686e-08	364.85785	11214.845	9	0.6803295
SP99029	1709.7704	0.0	258.99133	10.305164	1.745e-41	77.95043	5.17226e-25	2.5829766e-10	11918.192	3.4549737e-12	140.05861	71.17753	7.612502	104.584465	183.69691	4.5792305e-05	333.36133	1.552e-41	125.76628	369.4092	743.4922	221.76857	323.18567	38.954014	43.714653	237.14285	2.395e-42	375.16202	11918.192	9	0.68913996
SP99033	1832.4556	0.0	110.27923	9.021057e-30	1.0049288e-31	6.027e-42	2.09108e-39	5.032e-42	9821.782	72.879395	220.76291	124.052025	1.519e-42	13.341769	66.252846	302.72855	3.3143e-40	3.104069e-21	46.886303	56.58627	1578.6464	47.187496	388.4051	84.92729	96.53664	261.77142	7.99e-43	1006.69305	9821.782	9	0.6088318
SP99037	315.5907	0.0	21.43482	47.038322	18.587765	21.786283	107.0696	136.11485	2424.539	10.442167	36.468018	30.056574	1.68e-43	37.898777	60.08719	4.0187353e-11	3.642e-42	2.388e-42	112.37057	224.51268	351.39554	30.824362	100.68079	8.969515	2.0173e-41	98.63384	5.983269	151.8258	2424.539	9	0.55706936
SP99041	709.38794	0.0	20.003904	41.154816	63.356014	64.657326	225.26999	9.739044e-35	6888.316	67.50226	104.77599	441.9446	1.68e-43	60.80258	178.21828	1.2889879e-29	121.40318	5.8424884e-08	148.77162	316.30627	700.6529	83.91681	268.82047	56.533955	16.588917	370.38095	41.803154	358.25482	6888.316	9	0.606963
SP99045	606.86896	0.0	9.949646	57.544712	181.16814	25.188	234.94154	286.791	8083.793	1.2794169e-19	40.73218	615.0308	1.68e-43	117.89034	247.40367	14.889828	400.63794	4.776e-42	276.91003	437.59283	697.69415	140.67166	64.79753	37.745205	1.421524e-06	208.3031	3.9101803	467.09753	8083.793	9	0.60975003
SP112300	43.666023	0.0	25.25516	2.8279956e-06	78.275696	89.55983	37.74935	109.3504	1408.9059	30.357344	1.298e-42	767.7404	5.06e-43	178.87944	300.16248	6.952e-42	272.9278	32.352062	515.29724	521.31433	780.3407	43.431137	5.381e-42	32.468178	150.33958	550.3506	3.9853109e-07	286.33533	1408.9059	9	0.2252426
SP99049	567.20465	0.0	9.9306965	231.92401	216.13776	46.655853	1028.5795	197.96825	9620.795	316.3138	46.912754	847.5135	3.38e-43	102.919395	347.62207	169.08293	8.462979e-14	17.701977	187.09825	297.9549	557.6153	267.1863	1.2991993e-22	5.281e-42	2.9133105e-14	174.83075	20.33221	643.7201	9620.795	9	0.6044731
SP112304	1060.8043	0.0	27.340855	71.8901	110.95262	50.762	211.27722	90.20997	6301.098	3.289e-42	8.886664	852.2647	1.013e-42	40.04827	104.23689	191.2843	117.51647	3.184e-42	150.90468	426.11694	905.5156	58.73823	105.988304	24.21986	3.7619e-41	289.72424	72.91569	206.8645	6301.098	9	0.54889715
SP50107	608.29034	0.0	103.74878	8.74383	149.18803	5.022e-42	1178.3389	1.8632461e-05	9434.982	243.30824	89.82802	1010.1036	2.6331687	57.45381	236.74565	265.34964	177.00917	3.4619e-41	271.12827	178.22827	1861.7202	196.32178	239.24644	66.92812	110.75162	473.5487	52.560112	662.3012	9434.982	9	0.53369945
SP112310	2802.607	0.0	155.34496	172.85774	123.89085	1.465985e-38	27.34598	58.735855	12306.938	115.299225	74.55495	230.59921	3.38e-43	55.663948	4.853e-42	132.18834	2.1852e-41	8.356e-42	314.87717	5.5174317	584.62744	203.09253	348.71426	5.281e-42	2.726e-42	8.583e-42	43.735977	159.19812	12306.938	9	0.68693256
SP99053	420.53314	0.0	2.985e-42	153.31816	120.23657	77.214714	225.64532	142.0289	4545.6084	101.830864	5.189e-42	425.73462	9.864409	75.05321	224.15865	1.4534e-41	143.05908	4.378e-42	190.7392	570.1253	755.0154	1166.3833	91.20464	4.322e-42	2.3989e-41	266.1772	48.767452	289.50006	4545.6084	9	0.4526507
SP99057	19.39275	0.0	13.645629	2.2390914	39.152184	9.179357	204.62222	29.552952	1207.6583	5.345e-42	10.517583	323.12985	3.545194	13.503054	3.509624	3.4234086e-26	4.3705e-41	1.592e-42	217.86852	151.81519	142.0236	3.335e-42	4.401e-42	3.36e-42	45.69641	4.292e-42	5.986e-42	31.119795	1207.6583	9	0.48929274
SP99061	701.0015	0.0	149.72876	26.850056	174.45445	4.6894097e-06	1.5836e-41	5.3260817e-05	8751.667	129.27997	225.08315	1514.8988	1.68e-43	6.638e-42	113.91965	2.01587e-40	272.01358	3305.6367	297.52048	622.3638	1526.01	238.37555	6.727987e-22	142.1092	65.9798	303.21735	27.354006	166.91084	8751.667	9	0.46664667
SP50109	81.20149	0.0	39.514046	182.39026	185.35536	48.886654	755.4613	9.977074e-06	5917.3584	57.499916	1.729e-42	673.8953	1.013e-42	78.31308	124.43131	58.888973	55.99686	6.366e-42	199.58907	333.85162	788.6375	1193.8745	264.53262	3.8228323e-16	49.144516	282.0424	102.10763	88.523224	5917.3584	9	0.511816
SP99065	216.51904	0.0	30.418707	146.33684	100.81409	88.07294	551.40234	54.552155	4968.713	133.88904	3.46e-42	333.5183	5.06e-43	6.1533356	117.53675	7.0907025	432.62708	3.2672557e-15	234.6813	244.15999	837.22186	141.14198	0.00014531445	2.4e-42	2.18e-42	82.77836	1.2772205	1.0507e-41	4968.713	9	0.5692252
SP106993	241.93996	0.0	25.981089	294.83688	161.12164	292.9799	6.439782e-35	199.93764	9293.85	86.60445	323.0209	822.9217	5.06e-43	84.13186	297.609	6.1553795e-10	757.2827	1.2336e-41	74.47895	596.0152	1739.5438	582.3559	78.88534	6.992353e-08	148.91585	652.961	3.592e-42	1105.0256	9293.85	9	0.5203607
SP50111	121.67409	0.0	28.747944	102.56715	79.076225	40.091938	312.10754	103.088585	2391.9417	40.998646	4.324e-42	1157.5558	1.68e-43	274.63998	348.46945	5.740894e-20	691.29224	123.19492	534.1176	797.55273	1102.5533	92.72409	0.00033213262	41.487698	125.375	583.0169	2.793e-42	149.41971	2391.9417	9	0.2588207
SP99069	637.02637	0.0	42.005737	89.30451	144.39604	0.0001874107	499.8989	195.25644	8689.197	77.968895	48.805088	885.2233	1.013e-42	86.09936	206.65921	5.8962115e-07	327.60883	5.572e-42	118.78448	229.5103	1153.241	211.34137	5.9278326e-30	3.36e-42	83.86399	149.54626	0.009401468	376.98022	8689.197	9	0.6096515
SP99073	238.8445	0.0	107.750565	97.46615	120.67868	50.00846	861.17	62.984467	6258.214	4.555544e-24	28.352049	723.5624	5.06e-43	66.151726	130.34676	0.00028363892	211.53503	2.109e-41	101.87491	145.1132	926.2701	92.72132	148.34477	25.928131	4.577956	132.45296	32.81095	131.24112	6258.214	9	0.58496726
SP99077	366.3252	0.0	36.81948	104.79791	114.096664	116.59948	47.46411	242.20358	4368.71	4.522e-42	49.698544	425.54947	12.13617	40.407227	175.50775	3.262914e-15	225.42793	9.55e-42	246.42307	549.24677	273.77777	97.668106	99.89177	0.0018827893	4.746911e-22	259.33795	5.262485	782.80774	4368.71	9	0.5056283
SP99081	757.9735	0.0	2.985e-42	27.458384	22.44305	44.165047	219.22496	1.0693e-41	7073.41	5.757e-42	69.19209	395.90936	1.013e-42	27.985418	67.72374	115.500725	36.76846	3.582e-42	328.67648	153.02614	402.32703	45.062523	278.75107	26.953539	7.088e-42	179.24564	70.386	300.471	7073.41	9	0.6646283
SP99085	553.1031	0.0	1.8364584	48.815372	112.37666	127.86177	17.653687	90.030975	7363.18	0.44155025	4.756e-42	389.5456	8.44e-43	60.301296	167.41153	1.4471013e-09	409.00177	1.6639489e-38	403.71204	534.4743	578.5395	181.56084	176.64784	62.84424	51.88235	372.07843	18.874691	575.0906	7363.18	9	0.5987657
SP99089	244.9013	0.0	1.848e-09	76.2484	80.50408	131.73367	84.99427	84.73076	4309.444	2.1801656e-24	28.452261	438.19995	4.00354	24.301023	198.2064	125.08813	349.72916	72.90418	327.45584	467.67307	456.3971	95.24487	59.7003	13.932441	34.618633	133.70601	14.221769	314.93155	4309.444	9	0.52738637
SP99093	2373.2725	0.0	2.5161724e-38	41.664116	63.909035	3.1188406e-38	37.793125	8.177e-42	12748.837	880.03546	167.27165	0.0003754763	6.75e-43	36.462723	294.40146	295.6289	150.93193	2.786e-42	115.19053	310.04117	1466.5686	227.33374	245.67387	6.924581e-36	19.253027	299.09448	2.395e-42	506.6252	12748.837	9	0.6286412
SP99097	5.6239586	0.0	11.396581	18.430529	2.4717611e-37	45.69238	60.109787	6.29e-42	863.8206	54.103077	2.162e-42	243.23285	3.1874523	24.978104	86.76242	3.2157471e-24	89.042656	19.094454	259.32855	295.22153	399.7876	28.615253	8.527331	38.2301	30.17637	130.60667	9.494843	45.65505	863.8206	9	0.3117228
SP99101	61.459545	0.0	29.205894	40.633125	47.451492	122.96771	71.773285	98.76858	1846.7681	14.132906	2.594e-42	621.64355	8.191749	89.85352	174.8456	232.6733	316.65924	36.755775	702.4766	540.6449	545.2016	65.84993	1.956e-42	29.048697	83.740395	362.1572	2.395e-42	188.98828	1846.7681	9	0.29166135
SP106998	1055.8712	0.0	95.46917	1.7413e-41	52.35549	78.88715	241.49123	3.4595e-41	7905.2705	2.466e-42	200.09999	823.50024	1.68e-43	329.1966	287.6557	47.202488	214.34859	2.388e-42	322.52414	143.63309	1295.8148	79.92908	355.3492	113.29347	6.314861e-14	429.23575	60.327126	1503.1997	7905.2705	9	0.50562495
SP99105	150.48886	0.0	44.62255	74.3338	2.8291204	32.46621	104.863075	123.40324	2270.6753	41.58009	32.990616	208.04361	1.689e-42	81.96107	166.14128	1.546661e-33	119.226074	2.388e-42	270.27548	349.62448	383.72873	41.72896	2.6895632e-15	32.70647	1.09e-42	302.0906	5.188e-42	403.725	2270.6753	9	0.43354142
SP99109	773.5652	0.0	68.84914	97.81707	150.57451	3.1342023e-07	52.83105	45.914925	6488.875	210.98596	98.20486	605.4546	3.38e-43	108.62771	175.90746	143.42964	0.10815358	2264.7944	380.61203	338.50153	1449.0518	414.5405	190.43652	191.28374	117.76444	489.9377	54.840477	133.35225	6488.875	9	0.4312616
SP50113	2434.5178	0.0	663.81323	479.51947	419.73395	3.013e-42	1070.7286	77.04451	11877.403	191.73987	540.83514	1248.3925	1.68e-43	160.13612	81.90548	724.44745	3.3185035e-20	3423.161	144.6265	4.71e-42	1238.3019	1716.7971	403.5658	4.2458428e-14	128.68503	188.18669	130.04028	7.88e-42	11877.403	9	0.43437618
SP50115	822.7125	0.0	90.95054	179.77724	183.25154	0.0101563465	581.96375	137.98193	6898.9756	177.05016	49.89557	1001.77466	3.38e-43	170.86296	296.06744	2.2709777e-12	318.38	1.3149068e-30	122.61455	511.3252	1136.9838	52.49793	61.13056	42.73982	63.09976	253.47896	4.580758e-22	208.99011	6898.9756	9	0.5162932
SP50117	154.48029	0.0	13.529021	111.30003	383.68243	87.23357	291.41248	70.13871	5008.4746	61.1532	25.625435	620.06854	11.954183	164.84315	612.6853	2.1989175e-16	533.48035	98.30873	230.82452	694.21454	472.0797	119.99953	5.87e-42	104.13121	4.0346e-41	186.88184	34.812286	581.1679	5008.4746	9	0.46928862
SP107004	1578.4137	0.0	105.837036	187.16637	106.40083	4.0771496e-12	471.88434	8.557672e-05	10386.786	149.71579	1.2123227	259.61594	3.38e-43	69.352974	194.53148	9.478e-42	676.52136	43.566494	157.35887	144.66548	1212.5245	137.32312	10.488456	5.762e-42	53.31325	1.3949e-41	3.991e-42	159.60048	10386.786	9	0.64489055
SP99117	1581.216	0.0	91.32139	6.331e-42	32.200706	94.88908	7.198e-42	9.435e-42	8450.743	8.325181e-29	2.9001368e-09	195.17381	1.943405	28.885468	40.318977	2.9030156	473.63245	4.776e-42	59.00351	195.44788	2564.628	20.193865	73.98898	2.2645845	74.40164	2.3525034e-08	1.596e-42	1.4009e-41	8450.743	9	0.6043515
SP99121	2699.3977	0.0	2.323431e-12	4.00987e-31	1.8793e-41	6.027e-42	1.2238e-41	1.258e-41	11920.476	1.233e-42	85.031654	1.8053e-41	4.5989056	6.638e-42	7.278e-42	167.05692	3.7477142e-21	3.98e-42	200.88765	1.0597e-41	146.26447	77.229706	164.74185	6.722e-42	3.2011128e-29	2.1458e-41	25.012135	244.55449	11920.476	9	0.757565
SP107007	181.88007	0.0	8.19566e-37	179.09372	91.66991	136.10681	418.54742	188.93388	7863.877	152.86824	80.38037	746.80884	4.6204767	6.638e-42	287.54987	1.2006e-41	438.28848	1.6713e-41	226.23473	818.1124	1361.2325	90.61581	145.86436	1.3444e-41	55.59447	624.60284	9.55333e-19	803.2288	7863.877	9	0.52791476
SP99125	492.07144	0.0	12.325362	176.5965	62.996452	5.524e-42	54.7249	5.717198e-15	8364.694	106.13357	39.28485	858.616	3.38e-43	27.978764	160.71925	5.899709e-39	182.84216	48.97744	176.73416	211.5954	1120.4601	154.10004	4.401e-42	8.6758855e-12	2.9015272e-21	94.355865	9.598697	342.64874	8364.694	9	0.65876937
SP99129	567.21564	0.0	115.114105	2.8378256e-30	161.2228	48.298813	1202.8635	3.048553e-09	8401.937	46.071037	1.729e-42	1367.9785	3.38e-43	145.84326	115.88994	6.1940954e-36	386.49615	35.730404	358.0041	286.36887	1288.749	238.22148	162.98003	102.893005	75.34487	325.00143	1.596e-42	8.755e-42	8401.937	9	0.54444104
SP99133	1261.3302	0.0	30.98774	1.4247e-41	53.824024	9.748766e-12	238.69348	1.0693e-41	8371.106	92.66104	9.123199e-09	123.19427	1.68e-43	75.971436	86.49611	1.0742e-41	68.81302	1.99e-42	175.77138	217.49567	491.72055	1.0004e-41	245.21497	5.9451194e-28	68.81452	56.701466	12.803076	7.297234e-08	8371.106	9	0.71722007
SP50119	2302.496	0.0	125.938515	158.46257	278.59503	3.013e-42	872.6921	66.86733	9866.861	1.233e-42	92.53288	541.9749	1.68e-43	254.98123	73.923134	169.69983	53.54455	3.184e-42	155.06554	2.2372e-41	877.13086	2.668e-42	679.13214	58.2542	37.243935	152.0689	137.02208	61.86396	9866.861	9	0.5798459
SP99137	1248.2839	0.0	40.774467	223.12267	210.16945	1.4501031e-30	407.8584	41.08782	10759.573	8.223e-42	103.634796	790.10675	1.130196	81.44679	35.416534	35.187565	182.88525	1.0346e-41	206.8217	1.1775e-41	958.5492	79.59145	187.65292	8.163e-42	0.079575926	159.9684	2.7136e-41	628.7203	10759.573	9	0.6567899
SP50121	520.1886	0.0	66.773544	39.784348	141.68147	9.957016	470.7967	4.04964	4702.099	48.437416	17.834908	671.62354	6.4168305	87.67987	161.2046	3.752167e-29	438.67825	164.72462	160.04651	237.24385	696.47906	83.659515	181.61726	55.854034	38.502083	188.58603	42.581047	139.63725	4702.099	9	0.5014964
SP50123	1233.7854	0.0	45.911465	103.25372	58.111595	76.38879	363.99365	1.195e-41	8565.754	8.259812e-26	98.03784	592.0333	0.62664396	6.550615e-07	72.95436	62.79981	230.24802	53.666607	337.05746	332.22562	1319.1831	69.346375	142.42474	79.21082	23.370974	274.27612	27.806744	257.96573	8565.754	9	0.59400105
SP99141	782.354	0.0	6.643533	95.117294	1176.6632	9.452428	9.871374e-09	150.87715	6039.991	3.701e-42	4.756e-42	703.5977	7.9474564	45.720516	98.21356	176.01468	124.83555	30.190271	118.98881	255.31363	1025.8795	2.0066385	28.169748	11.945008	1.410702e-10	116.02785	178.97003	239.49133	6039.991	9	0.5286916
SP50125	560.8849	0.0	33.357613	6.574695e-30	62.782585	26.730152	114.94177	2.7833208e-08	5965.7534	6.167e-42	62.158607	941.51276	6.75e-43	66.99744	129.02629	2.2584523e-13	161.71017	11.452313	282.54843	198.02122	1814.146	926.2967	161.55356	4.801e-42	55.839912	360.81534	37.995358	447.53116	5965.7534	9	0.4802549
SP99145	1.0698e-41	0.0	15.28144	53.503426	61.37707	180.60886	0.00075950107	107.78227	1148.5927	0.003726286	6.054e-42	352.81155	0.45277837	97.43878	300.2417	1.4534e-41	670.4862	75.27361	1234.6676	439.33215	492.41806	43.692837	9.640233e-16	3.0350264e-27	10.144619	163.70984	21.903269	383.92133	1234.6676	19	0.21092288
SP99149	1154.0198	0.0	97.29276	150.25217	90.44104	38.589603	342.47998	73.329475	8963.214	22.058666	4.324e-42	386.10187	6.615398	45.029224	73.38872	0.3416346	369.83887	5.174e-42	160.48665	3.5324e-41	1035.792	178.26904	76.99778	2.4e-42	3.817e-42	5.6761994e-29	31.61077	28.457235	8963.214	9	0.6726814
SP50129	623.9227	0.0	72.03982	5.3474975	38.176964	9.955611	35.05097	3.5223e-41	5923.875	6.7610564e-19	27.582157	505.03592	10.012107	117.43477	133.121	95.99834	30.05055	3.184e-42	269.41006	129.60841	736.89685	43.70922	170.21933	68.0323	25.49936	215.64217	5.9955144	295.82596	5923.875	9	0.61781406
SP99153	1161.3506	0.0	4.6469355	6.331e-42	2.4163e-41	1.4188332e-37	135.49411	69.73352	5865.1226	4.4474225e-30	7.191023	1.6248e-41	3.38e-43	11.753874	18.298573	7.584e-42	2.9137e-41	3.98e-42	107.96207	3.6647714e-17	250.48701	24.919575	220.52885	2.4e-42	3.817e-42	49.959824	18.91904	14.871369	5865.1226	9	0.73670983
SP99157	286.62003	0.0	6.4135075	9.213153e-22	52.68531	42.612354	100.02846	196.02055	4980.9497	4.522e-42	21.13032	611.82697	11.368773	186.55763	231.20071	1.8108445e-34	80.52252	3.184e-42	552.5198	172.93451	580.483	122.01206	143.08096	97.49492	25.82076	189.98192	19.239729	85.170044	4980.9497	9	0.56623113
SP99161	195.23494	0.0	3.838e-42	52.87377	98.49899	80.06758	3.5607681	1.6758535e-21	4603.436	8.223e-42	10.744882	487.9066	1.68e-43	118.88593	154.07591	1.5784506e-05	267.25095	3.184e-42	260.04303	318.4356	617.8674	83.48456	111.371155	33.661682	1.254e-41	101.34201	2.6231321e-14	283.9405	4603.436	9	0.5839936
SP99165	732.7078	0.0	92.812805	32.786736	108.8347	4.018e-42	176.64381	190.48451	6444.2607	2.466e-42	21.786737	563.2678	3.38e-43	196.17213	190.31575	6.5437136e-09	267.6436	2.388e-42	378.26834	346.42105	777.1389	1.4005e-41	250.04134	3.6067925e-30	131.35391	347.06067	0.0002500128	133.54822	6444.2607	9	0.5662025
SP50131	1479.7172	0.0	97.346596	157.51791	316.21298	2.483027e-07	417.9922	3.8998e-41	10469.076	133.33133	106.24854	1459.3192	1.68e-43	241.85968	271.05344	84.22954	739.39233	175.09326	128.33516	368.65958	1610.1488	6.3482e-11	47.95969	19.587767	1.9083e-41	287.49783	77.49179	128.36314	10469.076	9	0.55637944
SP50133	1003.4927	0.0	11.7203865	5.463557	13.344096	9.991166	1.6556e-41	9.435e-42	5352.921	3.289e-42	6.054e-42	7.446908e-39	3.1981463	15.374803	1.6982e-41	1.8958e-41	35.02029	1.00277e-40	243.58423	67.57337	482.47153	13.931818	157.18253	47.61547	1.5811e-41	16.618288	7.1229906	2.1014e-41	5352.921	9	0.7149977
SP99169	888.50305	0.0	23.574987	7.123e-42	3.175014	1.6276941e-26	1.3437979e-23	1.728013e-08	4250.649	54.15613	9.940253	1.0832e-41	0.0	26.405079	116.43032	29.228205	91.600365	32.686295	117.95491	138.50868	438.6423	85.75405	285.89984	2.4e-42	38.7789	190.95047	35.312977	31.847574	4250.649	9	0.61693025
SP50135	616.86865	0.0	12.26133	85.23673	101.86724	84.22846	223.70892	47.528843	6839.3354	82.74399	3.027e-42	393.95584	1.857e-42	80.6664	240.48024	1.3902e-41	96.181305	4.378e-42	292.98175	384.2602	545.14685	48.63313	40.11988	4.584943e-34	44.32292	206.64229	34.846584	138.74892	6839.3354	9	0.6427484
SP50137	3.482409e-20	0.0	17.528013	29.396648	35.6357	1.820781e-27	63.01629	1.0064e-41	1833.8041	24.05896	8.65e-43	435.29065	3.4926856	17.504204	24.381802	33.57227	206.94968	79.95673	405.93768	399.64963	171.11731	40.11832	0.0018897668	42.676792	6.0004196e-10	51.54087	1.995e-42	99.71778	1833.8041	9	0.45669863
SP99173	1549.8871	0.0	92.57946	42.5576	31.30101	41.500835	395.90933	1.0693e-41	11857.822	78.49951	39.412083	687.3063	1.013e-42	216.23341	325.2083	23.13165	264.19678	3.582e-42	25.150532	2.2813822e-22	2181.2483	152.483	273.08704	4.322e-42	82.798904	415.82977	8.38e-42	133.0809	11857.822	9	0.62709194
SP99177	2091.4465	0.0	206.3168	3.957e-42	60.36995	3.013e-42	8.258267e-26	2.3273e-41	9050.551	1.645e-42	1.729e-42	4.981041	2.385505	100.584595	6.065e-42	27.498627	0.032928653	2.786e-42	471.3151	1.7662e-41	692.16125	4.002e-42	406.5682	27.877052	22.138693	98.41375	2.793e-42	3.3272e-41	9050.551	9	0.6824093
SP99181	219.55855	0.0	51.46237	49.65211	104.672905	19.357296	827.71173	99.07111	4992.4937	145.42369	104.16612	752.0784	1.013e-42	146.96532	293.3785	37.66117	190.02754	11.072222	160.19669	645.3186	967.55145	315.8249	195.22836	6.722e-42	71.97071	530.1679	27.792562	539.9366	4992.4937	9	0.4341774
SP50139	250.8779	0.0	34.295467	50.068214	90.858635	73.689445	347.4789	173.60693	3251.1294	18.843159	19.69902	87.650795	3.38e-43	19.409805	134.39133	1.1374e-41	111.068016	2.388e-42	138.50397	548.4304	458.54376	87.5535	190.97415	15.877542	22.734282	173.72176	36.27015	124.184204	3251.1294	9	0.50328165
SP107010	974.8333	0.0	30.802305	48.447372	87.78991	1.7838987e-05	154.31517	5.032e-42	8095.8994	192.11147	53.452923	549.9826	4.053e-42	67.390976	208.38179	2.0867338e-07	301.9178	5.968e-42	83.93091	423.6695	1694.5275	346.03534	4.2131716e-28	3.36e-42	34.889202	274.3718	3.192e-42	233.2786	8095.8994	9	0.58428717
SP99189	336.48798	0.0	55.873363	73.80245	61.143494	99.36707	385.91162	253.21458	2730.6826	119.76609	78.1865	135.80011	1.68e-43	129.49681	238.71025	1.327e-41	348.888	1.2734e-41	161.72179	623.18604	797.06366	182.9905	247.88228	44.9389	15.019937	336.74127	27.835426	416.4877	2730.6826	9	0.34560356
SP50141	178.56555	0.0	31.419762	26.428951	7.002025	33.494804	96.45527	25.021744	787.63556	0.0024654802	17.536669	0.0005235895	0.0	33.810345	46.3601	5.056e-42	138.73145	9.225873	6.47707	179.72238	177.83952	47.301346	71.488106	8.163e-42	19.087269	90.4097	2.793e-42	3.1521e-41	787.63556	9	0.38914484
SP99193	1015.1455	0.0	18.347797	129.10674	29.974113	0.03063605	88.97619	2.8934e-41	6323.114	1.3824932e-28	5.949955	3.7912e-41	8.2293215	41.492783	24.742382	25.457962	179.02113	1.99e-42	194.63667	72.22951	737.6053	1.5339e-41	286.8707	1.921e-42	4.907e-42	129.2264	7.2707614e-35	5.2535e-41	6323.114	9	0.67916286
SP50145	462.9818	0.0	7.676e-42	43.501312	36.78489	6.027e-42	48.367783	95.15298	4126.172	0.65906596	2.2078225e-06	490.9884	1.4763004	11.094714	131.499	18.170704	106.12962	2.388e-42	205.01405	422.39456	413.722	2.5394273	21.476097	12.681325	55.6259	192.09244	26.275251	268.4734	4126.172	9	0.5736153
SP50147	660.2167	0.0	73.737915	186.37074	154.37134	160.09032	236.24336	170.41565	7891.9536	119.77936	148.37256	959.1409	5.06e-43	75.57923	592.8858	5.614351	790.3889	8.356e-42	20.399656	1020.548	826.15045	369.92627	74.78146	4.322e-42	97.921776	484.35797	6.384e-42	813.8973	7891.9536	9	0.49531683
SP50149	727.7992	0.0	26.183489	80.675835	181.99748	4.9159803e-13	391.87762	1.887e-41	7731.018	12.396094	1.2107e-41	293.32996	3.38e-43	19.683434	112.34554	4.3312357e-36	273.04572	2.0294e-41	111.61182	150.80347	1221.3566	86.47672	213.62814	1.4208719e-25	59.095947	284.5491	54.845875	353.26892	7731.018	9	0.6241745
SP107017	298.81223	0.0	52.79364	42.246365	62.677876	9.648071e-07	160.37312	99.7854	3631.109	3.701e-42	53.886818	661.2121	6.241818	173.21062	183.12625	39.75951	189.18571	18.397787	286.43277	358.5984	513.70197	141.58716	165.86761	26.930523	88.84383	271.7806	44.49748	495.10355	3631.109	9	0.45016563
SP107019	474.7878	0.0	27.914406	75.27569	97.58247	83.66188	13.404746	157.20476	5457.994	4.934e-42	40.91077	380.4334	6.75e-43	23.264992	113.00894	104.552704	457.20807	1.3132e-41	346.3332	487.05832	850.5097	182.36786	58.371113	66.250565	44.654194	245.83635	2.395e-42	439.2248	5457.994	9	0.5336424
SP107023	566.61285	0.0	4.69e-42	82.502106	468.51846	36.228794	146.36664	1.0158288e-36	5116.266	7.4e-42	8.84314	659.1793	3.38e-43	99.945465	25.208	21.8666	147.28346	2.786e-42	261.12085	196.24892	515.25555	21.144045	84.02871	6.722e-42	39.898052	48.056087	3.592e-42	169.72699	5116.266	9	0.5871116
SP50151	620.0489	0.0	5.8901296	61.685314	41.45511	5.4284873	91.005554	50.51146	5967.423	154.84033	0.008011604	409.61423	1.68e-43	51.123478	229.72102	6.952e-42	312.58102	1.427881e-26	166.8444	552.75616	913.7495	61.736336	140.34462	39.389378	32.880997	224.85678	3.400857e-29	369.2118	5967.423	9	0.5681579
SP50153	2042.1182	0.0	213.67523	4.749e-42	2.1478e-41	3.516e-42	241.47136	4.403e-42	13372.99	96.66604	1.729e-42	1.4443e-41	5.4804416	59.330635	286.5496	162.55688	1.6569012e-17	6.366e-42	107.86395	113.44927	140.35869	3.946018e-34	296.5199	18.92335	16.06939	181.75801	1.596e-42	92.625595	13372.99	9	0.76643044
SP99197	568.2159	0.0	1.28e-42	829.67615	3028.4214	3.278893e-39	5.758e-42	157.60622	8174.46	64.533424	78.30162	3371.39	18.897573	233.59271	505.05383	231.9986	9.712e-42	198.04587	141.8885	371.30707	3296.6187	179.74872	183.00748	68.871956	4.362e-42	426.33472	1305.2078	2.1343531e-23	8174.46	9	0.34884134
SP50155	1587.8257	0.0	122.35757	148.19868	87.722725	2.4631823e-14	6.745879e-07	16.393429	12217.287	245.96245	142.7462	628.5501	3.38e-43	88.53255	39.341007	153.74509	222.76285	8.356e-42	343.56714	1.2952e-41	1535.8698	324.45142	148.65147	4.322e-42	12.116084	271.2412	15.106099	393.46927	12217.287	9	0.6517313
SP99201	0.12464335	0.0	14.01034	3.640662	55.752636	93.14167	4.1500915e-20	20.930063	2800.2021	11.737277	3.891e-42	460.09344	2.6547105e-15	39.431313	125.99159	1.1374e-41	128.78296	17.759815	285.66977	310.07742	415.52554	86.77493	2.4939444	42.02415	15.921207	245.58727	9.39784e-40	102.48987	2800.2021	9	0.53052586
SP50157	476.78766	0.0	3.412e-42	50.494167	30.222702	60.09046	123.59951	220.48943	5173.196	21.115143	26.72049	469.24512	7.098298	18.220865	141.98976	101.69039	60.09255	4.776e-42	377.38422	454.47705	590.2933	1.5665713e-19	45.387993	4.322e-42	55.09418	182.64124	1.09088925e-10	184.37613	5173.196	9	0.5831774
SP99205	431.39697	0.0	28.86074	87.365555	152.83168	75.65626	705.18665	141.2469	4811.3975	39.91381	54.95601	474.13464	3.6768847	131.46712	189.08	1.4534e-41	357.89038	33.63134	105.74857	195.2627	826.71246	34.417294	178.27777	28.685822	65.50337	192.40967	46.054165	105.75116	4811.3975	9	0.5065955
SP50159	411.69894	0.0	13.728049	94.23596	89.269	105.92141	223.80856	97.71895	6452.264	80.110565	95.933876	780.24084	8.91036	61.743244	192.44905	7.994362e-11	218.24608	2.786e-42	245.52245	492.83093	1099.8472	57.98218	125.828995	5.8051484e-20	8.54585e-17	310.57272	45.66906	752.19354	6452.264	9	0.53515893
SP50161	1583.0212	0.0	7.249e-42	6.666944	80.58568	115.775085	239.06435	80.810745	10512.716	122.67746	79.940926	691.80695	6.75e-43	222.02477	252.06024	2.2118e-41	319.7052	3.582e-42	155.85562	527.97504	1376.7192	235.34636	85.76609	5.281e-42	25.518402	220.78278	7.582e-42	750.5488	10512.716	9	0.5944302
SP107025	691.1994	0.0	75.035545	167.81662	187.72229	1.0045e-41	1153.7994	35.490475	7993.8833	1.645e-42	42.83342	602.3585	3.38e-43	88.407425	55.696594	2.7611594e-11	1.2141e-41	3.98e-42	140.02013	9.603648e-17	1134.3187	5.335e-42	161.42943	64.817924	7.018246	141.14659	154.2781	147.94666	7993.8833	9	0.6127826
SP107028	1027.0505	0.0	108.46342	60.44738	1.208e-41	31.9179	286.5802	3.774e-42	5622.4707	108.62164	106.05403	1.2637e-41	2.702e-42	29.0157	155.80449	1.1608172e-28	152.73729	1.194e-42	131.63538	468.24646	855.6075	218.0849	367.92105	11.475952	73.09088	221.67009	35.057785	345.23892	5622.4707	9	0.53972995
SP50163	1809.2327	0.0	204.97751	7.118881e-16	62.94447	9.467559e-39	362.95416	1.470009e-37	8884.25	8.406158	38.764233	155.25546	4.335363	171.59045	95.03841	154.0986	1.9425e-41	316.85947	216.71472	80.70905	887.625	8.003e-42	474.0407	62.780754	60.294216	206.31494	36.859375	8.755e-42	8884.25	9	0.621535
SP99217	302.33072	5.7e-44	71.09945	18.864859	6.1923347	48.763416	242.89426	64.87955	3899.865	21.927177	4.33e-43	285.25394	6.146244	3.1093712	76.15541	2.8532264e-19	149.10919	1.194e-42	239.38005	215.33063	304.76215	218.18132	77.96565	1.44e-42	4.907e-42	6.438e-42	3.592e-42	3.502e-42	3899.865	9	0.6237578
SP50165	706.57825	0.0	23.64118	49.823265	71.301575	1.4447327e-20	203.92906	28.026606	8393.887	6.954959	105.03253	625.87317	3.38e-43	47.284233	162.55383	86.854034	212.24516	3.582e-42	195.59706	518.8581	561.2733	134.68553	261.30893	43.988274	2.575906	244.61087	52.08276	515.296	8393.887	9	0.6332972
SP107030	847.57227	0.0	7.1944375	75.94013	30.966333	61.645264	105.65141	3.0105015e-23	6580.12	59.3035	36.60319	264.70132	1.351e-42	36.772507	141.64561	1.76309e-40	243.5235	6.366e-42	136.83083	161.06537	806.5202	140.0984	101.53453	9.122e-42	6.501189	109.0936	5.498181e-09	208.24521	6580.12	9	0.64755213
SP50167	984.3981	0.0	67.339516	111.21311	69.53746	40.81896	425.4617	112.4813	8349.985	70.91624	107.37793	567.84875	3.38e-43	121.38245	205.78441	2.310422e-07	128.2973	5.572e-42	176.34622	372.67545	1262.3347	121.9115	39.11452	4.133881	22.77409	114.589645	2.5296009	252.2582	8349.985	9	0.6080894
SP99229	219.86726	0.0	34.68762	76.735115	87.22455	98.43268	4.254928e-12	43.763584	3870.6436	1.645e-42	5.62e-42	355.515	3.38e-43	30.63381	99.4203	2.9949145e-16	225.5961	1.7806031e-19	445.46973	411.15924	166.86673	45.555412	60.05806	1.7479823e-19	5.7094064	201.52773	7.582e-42	100.12378	3870.6436	9	0.58833396
SP99233	6.398669	0.0	3.838e-42	146.51202	147.95496	11.609604	414.6406	135.2335	3588.9116	2.878e-42	4.756e-42	803.9776	0.2671968	88.8578	177.18091	8.846e-42	152.98734	20.121902	185.49335	196.43733	716.9399	48.805435	5.469698e-14	45.754894	46.019474	95.97244	10.1373005	283.32034	3588.9116	9	0.4900518
SP107032	514.875	0.0	74.568085	57.352272	2.685e-42	46.075794	410.78894	145.8873	1952.904	39.08407	54.63304	1.9858e-41	1.68e-43	27.178944	78.189095	3.792e-42	174.62753	5.174e-42	1.1458e-41	221.67595	407.67114	167.50429	255.9714	35.3063	4.9235296	145.70984	21.6901	202.45113	1952.904	9	0.38755268
SP50169	1167.5868	0.0	77.00965	0.0012112581	33.954327	10.639276	408.30463	2.7676e-41	11029.56	172.6914	61.97417	459.5919	8.44e-43	7.331741e-07	232.53636	37.37921	318.3286	9.948e-42	132.96703	233.30585	1373.9169	1392.6559	82.25823	2.881e-42	63.79723	187.11388	4.39e-42	358.42194	11029.56	9	0.61845714
SP50171	1714.5731	0.0	105.839714	79.25739	12.478923	6.027e-42	115.42652	3.877922e-23	12506.438	122.58672	107.66693	592.6094	8.44e-43	132.48613	202.6141	6.3808763e-31	296.90994	4.776e-42	164.34676	4.8189766e-37	1006.5422	167.0524	1.41794495e-30	5.281e-42	54.085594	61.14073	10.961653	257.16428	12506.438	9	0.7061722
SP50173	816.29614	0.0	6.823e-42	78.003876	114.076805	90.15268	85.546074	176.88976	5901.7065	70.55673	28.729614	113.14859	2.194e-42	132.5165	265.02487	1.88315e-40	302.73016	4.378e-42	132.50856	494.11713	611.4677	105.345215	147.56943	37.053432	57.00802	312.17783	16.473438	268.3828	5901.7065	9	0.56980133
SP50175	514.5873	0.0	8.271319	1.2664e-41	27.583723	65.182106	265.90427	91.9382	1838.1785	32.257965	9.732347	1.4443e-41	1.68e-43	35.799973	70.72563	4.424e-42	77.18127	3.98e-42	52.45862	209.60094	435.42017	128.4871	135.99449	1.44e-42	21.316578	89.19772	6.955402	53.823055	1838.1785	9	0.44074708
SP107034	895.98914	0.0	51.50202	67.47435	7.565318	77.60705	81.66598	73.57907	6250.255	1.233e-42	29.611553	1.0993378e-14	1.68e-43	35.448837	59.25019	5.259964e-12	144.51619	1.592e-42	146.81087	314.5178	259.5125	7.967657	170.71233	14.166364	3.27e-42	14.878437	2.8851204	205.2852	6250.255	9	0.7013932
SP50179	1024.009	0.0	32.664474	158.71753	109.31367	110.03511	578.3259	176.69637	6480.804	49.86897	66.79258	0.22016883	6.7855062	66.39193	97.647224	1.643e-41	444.6987	7.162e-42	264.57892	338.81134	645.125	56.315342	237.56729	54.030552	52.574055	119.858925	26.275185	220.39696	6480.804	9	0.56757027
SP99237	401.89035	0.0	22.764606	80.93402	139.52802	16.91347	83.89902	19.350842	3536.685	51.504513	39.385674	1083.1588	5.295373	71.60965	147.23006	0.00010574613	327.7926	3.5475367e-32	388.89767	290.03278	346.86868	206.98541	6.359e-42	0.00031187353	11.584391	32.268726	68.76048	42.44416	3536.685	9	0.47691315
SP107037	541.56744	0.0	6.823e-42	157.31897	138.66595	144.40439	310.5169	24.344675	6545.147	73.202896	101.00286	485.1655	6.367465	47.09877	241.42615	20.445574	351.01886	17.865383	236.21742	640.9494	944.17865	196.48575	91.83101	35.893223	72.69031	200.00179	59.483627	613.2323	6545.147	9	0.53227633
SP107041	1124.7742	0.0	1.5236904e-38	9.2884e-31	71.33924	0.00012709184	1.5116e-41	5.661e-42	5632.709	7.4e-42	65.70265	0.21620458	1.68e-43	60.465775	61.281063	56.138268	67.555336	3.582e-42	386.24557	84.719536	620.5852	5.335e-42	137.80371	39.154705	74.12784	52.733864	16.332386	146.0589	5632.709	9	0.647591
SP50181	420.7566	0.0	33.800148	59.39067	50.246517	2.2593681e-33	366.91714	5.3708013e-06	6376.4727	6.578e-42	70.6896	490.10727	1.181e-42	69.84318	115.49111	17.442587	173.9734	2.388e-42	159.00436	237.91971	960.0422	54.7956	90.304214	1.0082e-41	0.52853173	83.34871	4.39e-42	536.26324	6376.4727	9	0.615054
SP99249	439.17923	0.0	3.0398695	45.148827	72.92737	3.5076277	185.80501	97.42353	4572.1343	19.852549	41.986668	372.9988	3.38e-43	69.15383	194.00343	2.5316107e-08	375.89316	49.563522	165.05342	366.44836	530.68604	15.078653	20.979033	8.13881e-26	88.17972	153.85246	5.587e-42	76.40966	4572.1343	9	0.5744389
SP99253	776.24084	0.0	2.1921705e-36	56.02595	125.76658	140.69788	1.4033231e-05	165.71793	7226.2607	4.248646e-30	6.1154554e-12	711.83716	18.680109	123.49855	112.68279	53.820213	199.17422	4.776e-42	204.16725	452.54153	959.23474	76.45781	7.689581e-11	7.5532704e-08	33.833576	145.30873	10.903882	325.18845	7226.2607	9	0.6063297
SP50183	2696.0234	0.0	2.3881e-41	84.89604	27.385162	3.013e-42	1415.4912	4.403e-42	10442.194	84.09549	91.30935	441.83023	5.06e-43	342.40433	232.3023	156.34993	464.48758	44.947098	419.61063	302.20047	2316.1682	155.5469	1.8199027e-12	47.437637	66.54135	349.26883	8.481776e-17	135.61949	10442.194	9	0.5139858
SP99257	2057.4878	0.0	56.524727	212.95563	518.3043	4.519e-42	1.9435e-41	1.195e-41	12874.357	8.23e-43	36.41231	615.563	29.119911	36.624683	12.720858	0.00083938893	9.712e-42	1.194e-42	194.32817	1.2952e-41	1.9656e-41	207.41248	259.32104	1.3296716e-25	117.06757	61.437218	370.79108	510.56207	12874.357	9	0.70851165
SP107044	332.94385	0.0	2.9424e-41	78.10521	42.924084	51.362988	106.808075	68.32833	3571.5508	3.289e-42	5.62e-42	296.38177	3.6813056	43.062737	102.77528	6.32e-42	156.26971	2.388e-42	200.04266	185.151	282.79596	28.527803	59.285213	8.3686075	4.5190027e-06	31.934685	9.1384e-41	202.23082	3571.5508	9	0.61025757
SP50185	145.68683	0.0	2.7161155	124.74299	66.56074	11.264022	63.218994	75.664024	4400.474	4.934e-42	25.5886	857.7372	3.38e-43	88.28342	126.1523	157.57655	4.1277e-41	49.412766	221.68758	280.38605	608.3896	49.172012	2.0207355e-28	7.1315384	9.268e-42	251.83005	25.054405	348.8803	4400.474	9	0.55091256
SP50263	237.2188	0.0	35.22791	3.102194e-24	209.71043	76.882614	54.122852	61.6306	1890.1969	2.878e-42	4.123814	1733.0682	21.147623	617.1817	466.1031	152.94263	584.4041	3.184e-42	1627.3718	486.81125	651.4817	104.819534	33.078697	44.786182	89.60509	475.5476	44.336094	591.62463	1890.1969	9	0.18363148
SP50317	161.7796	0.0	5.544e-42	19.54039	203.18298	36.91098	171.2694	76.79048	1398.2361	4.934e-42	58.06485	1256.7794	3.38e-43	4430.8237	2390.0251	32.613564	488.9638	8.356e-42	651.2897	438.97025	1804.6531	170.54622	87.39791	4.322e-42	403.12375	1330.2268	5.188e-42	512.4997	4430.8237	14	0.27480215
SP50406	30.949848	0.0	2.3708217	2.487932	2.411263	13.615101	9.4224615	8.564805	13.971148	3.7224429	1.729e-42	34.87748	0.305462	5.155448	21.666422	26.450092	12.677693	8.387359	201.53754	45.647602	27.474005	15.202003	11.674253	2.9799066	10.38774	22.379786	7.345765	43.564533	201.53754	19	0.34437388
SP51824	1.2643e-41	0.0	33.30197	84.88793	64.92948	99.96384	162.6082	7.547e-42	4890.5435	226.60461	1044.8518	2670.4678	9.507259	1940.6868	2305.565	677.5868	196.8174	222.87636	878.14044	630.2474	1482.7174	1295.6696	33.99664	178.3189	169.12323	1391.548	1.995e-42	3537.0618	4890.5435	9	0.20185484
SP55387	32.97932	0.0	87.37888	3.957e-42	25.01624	3.610922e-19	252.5817	8.806e-42	1967.4812	249.26228	1896.4961	1920.2695	3.38e-43	285.39148	449.76666	8.177601	1.0926e-41	108.10593	215.7479	1012.14056	2410.93	1281.4967	445.38953	3.841e-42	147.7427	2296.647	7.99e-43	5087.4146	5087.4146	28	0.25209665
SP50713	1.8478e-41	0.0	4.26e-43	5.420179e-06	1.0738e-41	106.11792	4.103e-41	1.8241e-41	1926.713	86.200134	665.4415	1057.5789	8.44e-43	2603.8472	2066.7717	250.16005	1.2141e-41	150.6042	296.70383	461.67957	694.8107	632.5218	25.354258	154.90436	82.480865	476.24863	10.062145	2261.7292	2603.8472	14	0.18585725
SP50485	40.123947	0.0	4.264e-42	22.85155	36.383934	40.029617	124.803215	8.177e-42	404.80392	5.826707	10.603402	177.56358	4.3277974	21.748585	123.6967	5.688e-42	93.529434	15.01341	572.6718	192.6096	133.32715	18.874098	37.81861	51.6636	15.683982	85.456566	14.504877	72.4582	572.6718	19	0.24722762
[truncated: 1,230 more rows]
