# Supplementary material for: SUITOR: Selecting the number of mutational signatures through cross-validation
Source: PLoS Comput Biol. 2022 Apr 4;18(4):e1009309. doi: 10.1371/journal.pcbi.1009309 (PMC9009674; doi:10.1371/journal.pcbi.1009309)
Supplement: S2 Data — (ZIP) [file pcbi.1009309.s015.zip › Supp_data_profiles_activities_matrices/10 PCAWG Pan-Cancer/PCAWG_Pan-Cancer_Analyzer_Profile.csv]

	S1-Signature 12	S2	S3	S4-Signature 9	S5-Signature 17	S6-Signature 21	S7-Signature 16	S8	S9	S10-Signature 19	S11-Signature 4	S12-Signature 3	S13	S14-Signature 13	S15-Signature 2	S16-Signature 20	S17-Signature 5	S18-Signature 23	S19-Signature 1	S20-Signature 30	S21-Signature 8	S22-Signature 22	S23	S24-Signature 7	S25	S26-Signature 18	S27	S28-Signature 4	max	max_id	max_norm
A[C>A]A	1.14943e-25	0.0	0.0	0.0	0.0032853005	6.8447784e-14	0.022077246	0.061688967	0.015396024	1.1265354e-13	0.0	0.009082731	0.0	0.00117018	8.009164e-06	0.0	1.7079925e-14	0.0	0.0121347355	0.015289566	0.047767732	0.0002610927	0.011561926	1.7547029e-28	0.1896496	0.02776431	0.0	0.11662405	0.1896496	25	0.2579751
A[C>A]C	3.4291129e-34	0.0	0.0	0.0047752946	0.0006029361	0.015116709	5.2713203e-09	0.0	0.008394695	0.0	0.0	0.01054482	0.0	2.9160542e-27	0.0012394824	0.0	0.014698401	0.08207763	0.010408231	0.011841795	0.0417658	0.0	0.0	9.94807e-37	3.710797e-33	0.007578707	0.0	0.061005276	0.08207763	18	0.3443524
A[C>A]G	0.0019448947	0.0	4.5471376e-38	9.0168e-41	4.3558168e-05	0.0009374455	0.003416333	0.001638016	0.0023767375	0.0	2.8763486e-26	0.001207052	0.021139465	0.00059349154	6.0738756e-05	0.0	0.0	0.0	0.0009223422	0.0015729691	0.0040763803	5.483505e-20	0.0020401166	0.0	0.003313428	0.0009574783	1.2242792e-31	0.031979427	0.031979427	28	0.33069026
A[C>A]T	0.006425267	0.0	0.0	0.0035502028	0.0013785885	2.986677e-14	0.0127082635	0.004508472	0.0070177545	1.4091975e-36	2.54e-43	0.0054030754	0.0	0.0011595899	0.00017800569	0.0036993658	7.397869e-05	0.0068765534	0.007142079	0.013004129	0.050781824	0.0	0.0015563262	0.0	0.03323933	0.021699462	0.0	0.064275384	0.064275384	28	0.41958287
C[C>A]A	0.0011498914	0.0	0.0	0.00013598711	0.0014176449	0.009332831	0.0016955188	1.2550338e-05	0.016560787	5.742927e-39	0.433594	0.010898735	0.0	2.7876716e-08	0.0016051902	0.010657585	3.0634034e-11	0.0	0.0019019524	0.011797477	0.032718383	0.0027490517	1.9411839e-13	0.008036486	0.07314807	0.055414677	4.703934e-30	0.03087145	0.433594	11	0.25877568
C[C>A]C	1.1713561e-27	0.0	0.0	0.0013582676	0.0	0.0	0.0	2.2628936e-13	0.012281481	1.906602e-10	0.14302565	0.008870895	0.0	0.000651823	4.650315e-24	0.037672963	0.0	0.030169014	3.6296895e-26	0.0	0.033877883	0.003336835	0.0	0.0	0.0	0.014211213	0.0	0.07353179	0.14302565	11	0.30456352
C[C>A]G	0.00042193176	0.0	0.00051023357	0.0	0.00017662042	0.0	0.0	0.0	0.0029942084	0.0	0.06273164	0.002295159	0.029109934	1.1595992e-20	0.0007395121	0.006511501	0.0009208681	0.0	3.6936906e-21	2.9895902e-10	0.0017899442	1.987095e-34	7.239857e-06	3.5712616e-16	0.004695337	0.005205985	0.0	0.019986782	0.06273164	11	0.30082288
C[C>A]T	1.847589e-07	0.0	0.0	0.0028609608	0.002125144	0.0	8.504505e-18	0.0018166648	0.010107784	0.0	0.27064958	0.0074516092	0.0	6.5860374e-32	1.0939744e-25	0.09569056	0.017271064	0.053503036	2.648613e-22	7.72e-43	0.040157225	4.292387e-11	9.241598e-14	0.0	0.0	0.06924712	0.0	0.0020182217	0.27064958	11	0.29043722
G[C>A]A	1.7587582e-15	0.0	9.665566e-38	1.3345712e-10	0.0070805554	5.726472e-17	1.9917525e-22	2.8690386e-27	0.0115499385	0.0	9.456295e-37	0.006376363	0.0	3.422023e-11	0.00072786247	0.0024794661	0.0036556716	6.727795e-12	0.003698608	0.0001067612	0.01631724	4.413161e-18	1.49231e-40	0.00014254733	0.4086677	0.074991606	0.0	0.05305938	0.4086677	25	0.27271408
G[C>A]C	1.5361989e-27	0.0	0.0	0.00564251	0.0011979504	9.846221e-05	0.0	0.0	0.008663434	0.0	0.0	0.0072774086	0.0	0.00087237445	7.6982455e-05	0.0073587066	0.007329668	0.09762603	3.5810608e-05	0.0	0.01645469	0.00060225994	0.0	0.0	0.03707139	0.018714428	0.0	0.07123492	0.09762603	18	0.25271636
G[C>A]G	1.2979023e-31	0.0	0.0036879326	0.0	1.8575728e-34	4.46e-43	8.592723e-39	2.4453308e-25	0.0028563952	0.0	0.0	0.0011683495	0.0	0.00033996307	0.00034354202	0.0016529652	0.00080505724	0.0	0.0006223178	1.2600689e-10	9.974951e-06	0.0003698116	0.0019254548	0.0	0.016069395	0.0038163476	5.079665e-36	0.03463968	0.03463968	28	0.38941172
G[C>A]T	2.2699186e-07	0.0	0.0	0.005786731	0.0040274756	2.3751083e-05	2.8494157e-11	0.0	0.0066643613	0.0	0.0	0.008098367	0.0	2.55873e-35	7.68653e-40	0.017083349	0.004434504	0.0043548825	0.0014935188	1e-45	0.020310324	0.00031037096	0.0	0.0	0.15762837	0.07210823	0.0	0.025928559	0.15762837	25	0.25658226
T[C>A]A	1.6857411e-09	0.0	0.0	0.027671527	0.002991592	5.1803386e-16	0.00017776799	0.047960177	0.014990021	9.09913e-22	0.0	0.007925407	0.0	0.046441752	0.00415325	0.0	0.006705286	0.0	0.0034054427	0.002304276	0.017945373	7.4346687e-13	2.354719e-21	0.0	0.0	0.19308023	0.0	0.03667064	0.19308023	26	0.38276482
T[C>A]C	0.0	0.0	0.0	0.0	0.0013831316	0.00673041	0.0	0.037950672	0.015453913	0.0	0.0	0.012685073	0.0	0.020569036	0.00037234963	0.003983913	8.2e-43	0.022605281	0.005095792	9.372e-42	0.015436512	0.0010140603	0.0	0.0042315316	0.0	0.08810182	0.0	0.08398895	0.08810182	26	0.2697218
T[C>A]G	0.0017099435	0.0	0.0021092007	0.0	8.630764e-05	0.0021990028	4.8937165e-26	0.0066774567	0.0026970215	0.0	0.0	0.0007539553	0.0	0.004130651	0.00028676496	1.9733e-41	1.5340007e-06	0.0	0.0014796982	0.0006441523	9.543597e-35	0.0	0.0007183747	2.8557062e-10	5.4019076e-16	0.018989267	0.0	0.020354424	0.020354424	28	0.279357
T[C>A]T	0.004140325	0.0	0.0	0.02042362	0.009522526	3.1373795e-35	3.862484e-08	3.8542462e-34	0.014050452	0.0	0.0	0.013700695	0.0	0.02402531	0.0013443022	0.010455305	0.056203313	0.0	0.0058424985	3.0392262e-16	0.02606576	2.2016e-41	4.7841544e-29	0.0	8.5204636e-07	0.29929936	3.1497112e-24	1e-45	0.29929936	26	0.4559964
A[C>G]A	0.031541444	0.0	0.0	0.004111471	1.7415154e-27	0.0	0.009649938	0.017768947	2.8001581e-33	0.00077738095	0.008267457	0.036711793	0.0	0.003901922	1.2170991e-11	3.7616433e-29	1.4078306e-29	0.0	0.0031195132	0.012109266	0.006413106	0.0014672413	0.011710369	0.0	1.5826994e-09	0.0005767288	0.0	0.018500913	0.036711793	12	0.503871
A[C>G]C	0.013895187	0.0	0.0	0.0007996068	2.661132e-39	0.000740076	0.0008424003	0.022008728	0.0011558988	0.0	0.0017724063	0.023207981	0.0	0.00084859115	0.0006010762	0.0	0.004884854	0.0028325545	0.001534953	0.0056729	0.0006676137	0.0003404938	0.0026003302	2.6701517e-19	0.0	0.0011932163	0.0	0.007187657	0.023207981	12	0.5373349
A[C>G]G	0.0038424293	0.0	0.00068310875	0.0	2.941491e-06	0.0	0.00029984882	0.0019318613	2.9147921e-05	0.00037977987	0.0	0.006881288	0.31874713	0.0009327603	2.1810735e-34	0.0	0.0	0.0	0.0	0.00046213318	0.0014570049	0.00019789257	0.0010410959	6.589221e-05	5.3976094e-12	1.2117996e-05	0.0	0.0032301133	0.31874713	13	0.4900943
A[C>G]T	0.015716167	0.0	0.0	0.0073848837	0.00064766733	0.0	0.020778779	0.034419764	0.0023610895	0.0011639451	0.0	0.03812477	0.0	0.004400447	9.132451e-08	0.0005214642	0.006615072	6.5385545e-38	0.0016550673	0.0022282351	0.0056842305	0.0	0.035813786	3.9e-43	8.687397e-06	0.0012007819	0.0	0.0068527204	0.03812477	12	0.50568974
C[C>G]A	0.0014002284	0.0	9.049858e-05	0.00059071084	5.5427285e-05	5.1819047e-28	9.994458e-09	0.0016691678	0.0035993073	0.0	0.0068336115	0.02613618	0.0	0.006064978	8.0302176e-05	1.3607085e-38	2.872618e-07	0.0	0.00045117715	0.0026196833	0.0018957667	0.00053667265	0.0004306268	0.0007804624	1.0745439e-26	0.00014471285	0.00016993642	0.007865651	0.02613618	12	0.59718716
C[C>G]C	0.0	0.0	0.0	0.00020903036	0.0	0.0037659877	1.235e-42	0.018757882	0.0044097546	2.7e-44	0.013383639	0.023523282	0.0	0.0011575726	0.00079278654	0.0003977011	1.5859061e-37	0.0038285952	1.9704644e-18	1.0312311e-09	0.0011753297	0.00012839853	0.0	0.0	0.0	8.475698e-08	0.00046931987	0.0066872644	0.023523282	12	0.5702699
C[C>G]G	0.0	0.0	0.0	0.0	0.0	0.0	0.0	0.0	0.0009319711	0.0	0.0010097886	0.0059970384	0.35609213	0.0011122928	0.0003367659	0.00017006444	0.0001594295	0.0	0.00011036385	0.0	1.685e-40	0.0	0.0	9.112572e-06	0.0	0.0	0.0	0.0058284276	0.35609213	13	0.44235805
C[C>G]T	0.0	0.0	0.0	0.0008942225	0.00019444579	1.2259212e-15	0.0046260143	0.0253375	0.0063418006	7.706993e-33	1.6871237e-12	0.037814103	0.0	0.007972824	2.3580898e-20	0.00024125191	0.00087710505	0.006217152	0.0005048157	5.594623e-08	0.0020549614	8.21255e-30	0.00058024895	0.0010195056	2.2615585e-38	0.0008776865	3.3791294e-12	0.0027111722	0.037814103	12	0.58670413
G[C>G]A	0.012025991	0.0	0.0018958412	0.001014098	5.9657676e-14	0.0007048063	0.0034754756	2.7e-44	0.00036801802	2.958363e-25	0.004239675	0.018674057	0.0	0.001392769	0.00041890892	0.0	0.0008898703	6.0015725e-16	0.00033902263	0.004988411	0.0005033116	0.0005766037	0.002560669	4.34997e-40	0.000601976	8.1159946e-05	0.0	0.01137852	0.018674057	12	0.5960788
G[C>G]C	0.011258464	0.0	0.0	0.0036809477	9.133933e-05	0.005945823	0.0049421843	0.004950015	0.001266207	2.9412965e-29	0.0	0.01763413	0.0	0.00029027226	0.00045019627	0.0015876438	0.0061430833	0.046011064	7.11397e-05	1.9076104e-05	1.7444647e-22	8.1384045e-05	0.0064247386	0.0	0.0	0.00015964899	0.0	0.011912081	0.046011064	18	0.49702802
G[C>G]G	0.0031548936	0.0	0.0004213351	0.0	0.0	0.0012324034	0.00026231603	0.00027605152	2.2319948e-05	0.0011043272	0.0008917333	0.0040327306	0.10021237	0.0004288663	3.6732003e-32	1.9813493e-05	1.1669202e-24	0.0	7.707147e-06	0.00022197657	0.000120706834	0.00020797655	1.3117423e-38	0.0	0.000107267595	4.72408e-11	0.0	0.0060384967	0.10021237	13	0.502659
G[C>G]T	0.0139825875	0.0	4.001774e-34	0.011117446	7.191567e-05	3.946168e-08	0.006934187	0.0	0.0006047108	0.0	0.0	0.027681785	0.0	0.0030765962	1.864111e-10	0.0005063079	0.0018787944	0.008130094	1.7069601e-33	0.0038309132	0.0025418708	1.4093638e-07	3.3524807e-06	0.00012333461	1.279318e-39	0.0005038623	0.0	0.0032870518	0.027681785	12	0.6290673
T[C>G]A	0.0076869642	0.0	0.0	0.0020776114	0.00025234363	3.4141938e-09	0.0	0.0	0.003619693	1.46e-42	0.0	0.023844354	0.0	0.3058818	0.004902946	0.0	3.1427653e-22	0.0	6.959135e-20	1.9030905e-10	0.0042665	0.001980819	0.0	0.0	1.191635e-28	8.103226e-15	0.0	0.0070641823	0.3058818	14	0.72484213
T[C>G]C	0.005743074	0.0	0.0	0.0	3.6603058e-22	0.0020943347	1.2002338e-13	0.03149079	0.00526	0.0	0.0	0.033066746	0.0	0.06664763	0.00023423809	0.0	3.144816e-13	0.0	0.00058932713	8.430106e-06	0.0028327352	0.00085271255	0.0	0.0023030646	0.0	0.0004899646	0.0	0.009246044	0.06664763	14	0.40075913
T[C>G]G	0.0025260523	0.0	0.000779258	0.0	2.1658159e-27	0.0	0.0003361056	0.0035402833	0.00047864503	0.0	0.0	0.0038848915	0.17469895	0.013829119	8.044017e-18	0.0	3.2432288e-07	0.0	3.3901932e-09	2.5309435e-05	5.542421e-34	7.054425e-05	1.7656e-41	0.0	0.0003038065	0.0	0.0	0.0042009116	0.17469895	13	0.36970317
T[C>G]T	1.6162706e-23	0.0	0.0	1.8393726e-24	0.0012088311	0.0	0.03182619	0.0114263	0.010359072	0.0	0.0	0.053490072	0.0	0.3687923	0.0056640394	0.00092749705	7.049627e-05	0.0002468743	0.0034616783	6e-45	0.010802783	2.66e-43	0.010963414	0.0	3.364289e-39	0.0013786473	1.8e-44	5.151209e-31	0.3687923	14	0.5714214
A[C>T]A	0.017817602	0.0	0.0	0.0052861175	0.0031674227	2.696132e-14	0.0020776927	0.0	0.014704167	0.0	0.0	0.019218	0.0	0.0036486057	0.0038944443	0.06970574	4.1497288e-13	0.0	0.025922533	0.12407545	0.0250757	0.0	1.7603858e-32	0.0	0.0	0.0012484952	5.5712374e-23	3.3689473e-12	0.12407545	20	0.29134208
A[C>T]C	8.562133e-15	0.0	6.178137e-25	0.0036603978	0.0020257477	0.0118031455	0.00032431952	2.6326985e-18	0.008795086	0.0	7.436074e-15	0.014726346	0.0	8.803448e-13	0.0024601948	0.019733	7.161002e-05	0.0037094348	0.01289592	0.07056304	0.005952632	0.00052128325	0.0012495182	0.034960557	1.3941592e-37	0.0011454839	0.00038466926	1.7776103e-14	0.07056304	20	0.3138203
A[C>T]G	9.9878445e-05	0.0	0.0	0.015102099	2.9151253e-09	7.970307e-30	0.009760712	0.02813526	0.005781103	0.0	1.268265e-39	4.668017e-09	0.0	1.0805392e-12	5.583134e-15	2.077081e-11	4.3292253e-25	0.0	0.26315296	0.016982444	0.012646177	0.0012256607	2.121398e-36	0.0022020168	0.0	4.952499e-17	0.006079365	1.10971884e-16	0.26315296	19	0.87519705
A[C>T]T	0.015644565	0.0	2.867993e-06	3.5233023e-25	0.0027218726	8.596156e-29	0.012620855	0.0044830116	0.007189922	0.02711277	0.0	0.02134466	0.0	4.377635e-11	0.0037320333	0.012447977	0.0053509814	0.0	0.015603951	0.0806305	0.025521697	0.00011674383	8.800792e-16	0.006977953	0.0031453937	0.00097472017	0.0	3.689596e-18	0.0806305	20	0.25964507
C[C>T]A	0.0038944336	0.0	0.0	0.0003246567	0.0038407901	5.5998423e-21	9.524533e-18	0.0	0.02143585	0.12314636	0.015486053	0.016066425	0.0	8.197112e-11	0.022921933	0.0	0.011995492	0.0	0.012421868	0.08574153	0.0038057957	0.0039538704	2.0594636e-15	0.079290554	1.4537429e-23	0.0028118186	7.15e-42	0.010451856	0.12314636	10	0.32606494
C[C>T]C	0.0	0.0	0.0	0.0019934855	0.0027574245	4.703454e-14	3.4959922e-32	0.0024487197	0.014371813	0.099490374	0.013271124	0.016815266	0.0	2.906739e-11	0.006649735	0.005100598	1.1908093e-10	0.20614545	0.014989175	0.07848748	0.00029148735	0.0032489242	0.0	0.1337816	0.0	0.002248303	0.0	1.1650199e-06	0.20614545	18	0.25661245
C[C>T]G	4.071439e-14	0.0	2.0351535e-14	0.00010758686	0.006288321	1.6422919e-19	1.8557835e-27	0.0	0.0049437806	0.013393781	0.0	0.010969254	0.0	1.8823519e-20	0.0074526225	0.016385857	0.039148748	5.4159407e-27	0.13508527	0.011693122	5.5321554e-05	0.001820798	1.2205895e-34	0.007611479	0.02828552	0.00040624145	0.0	0.0016359502	0.13508527	19	0.7192716
C[C>T]T	1.6736143e-23	0.0	6.517534e-25	1.3054198e-15	0.002841139	2.6673317e-07	0.008851009	0.0024803279	0.021868221	0.44767132	3.3645458e-20	0.019267745	0.0	1.530913e-10	0.012114603	0.0025155384	0.010636561	0.06714449	0.014333385	0.06892848	0.020646468	0.001259588	1.25e-43	0.050512154	5.53128e-39	5.5118794e-06	0.0	0.008477835	0.44767132	10	0.2857147
G[C>T]A	1.9591419e-23	0.0	0.0	0.0	0.0018533738	0.023010604	0.0	0.0038631568	0.017140105	0.025135303	0.0	0.020734029	0.0	0.005643282	0.0028568292	0.08637217	0.015177829	0.0006990641	0.011955102	0.07427932	0.0012599757	1.4239369e-16	0.00017499326	0.0	0.00086574204	0.0003103869	1.67031e-21	0.0036810117	0.08637217	16	0.3051531
G[C>T]C	1.15303e-40	0.0	0.0	1.0037974e-17	0.0017420119	0.055596687	7.467225e-09	0.00595643	0.011916081	0.024858776	0.0	0.017416714	0.0	0.0025147551	0.0004948505	0.10008338	0.016159216	0.02361975	0.016216327	0.06636331	0.0004339273	0.00020204856	1.1751845e-16	0.020106817	5.3170043e-06	0.0004630624	2.5058576e-20	9.948347e-11	0.10008338	16	0.23103926
G[C>T]G	1.6981686e-09	0.0	0.0	0.0	0.0060899043	2.2874503e-05	6.90291e-40	0.0	0.005499026	0.0	0.0	0.006130426	0.0	0.0020203688	6.9058234e-07	0.06021063	0.06974338	0.0	0.17551835	2.0765607e-33	0.001700038	2.236424e-06	0.0	0.0	2.1893614e-15	0.0011158152	0.0	5.28048e-40	0.17551835	19	0.7530697
G[C>T]T	0.0015262737	0.0	0.0	0.008596501	0.0018525105	0.039003875	0.0052039595	0.0	0.012475916	0.1539215	0.0	0.014979955	0.0	1.40944045e-11	0.004413338	0.0665451	0.022163466	0.0	0.012664546	0.06550739	0.009420741	0.0	1.108298e-36	0.0	2.6659272e-11	2.8964096e-09	0.0	0.0	0.1539215	10	0.22767964
T[C>T]A	6.3403146e-18	0.0	0.0	8.232428e-05	0.0042319642	2.2766428e-18	3.8957027e-14	0.02876026	0.01820057	0.0	0.0	0.016377095	0.0	0.08290972	0.4451592	0.01013265	7.7166135e-07	0.0	0.012595526	6.937185e-14	0.008355271	0.00066326547	4.220973e-39	9.328731e-22	4.8e-44	0.00078680634	0.0	7.35283e-26	0.4451592	15	0.6240943
T[C>T]C	2.4005065e-36	0.0	0.0	1.112847e-28	0.004616513	7.905477e-08	1.5492353e-35	0.00086114986	0.014481647	0.0	0.0	0.02486041	0.0	0.00014410372	0.110252805	0.0034508891	0.024360055	0.0	0.016494859	0.047931246	0.0041111778	0.0032338495	2.608419e-37	0.44889483	3.319874e-39	0.0019193417	6.0673933e-06	0.010031711	0.44889483	24	0.24665311
T[C>T]G	0.004988665	0.0	3.9206225e-16	7.9996823e-07	0.0023008476	2.8786322e-36	0.0061991955	0.0	0.002695987	4.7826066e-13	1e-45	0.0050071008	0.0	0.0063629146	0.05236321	5.04865e-40	0.020438291	0.0	0.10097251	2.9745853e-38	7.306827e-20	0.0	1.9907337e-10	0.07999214	0.0026922333	0.00042262833	0.0	3.0373144e-08	0.10097251	19	0.6668223
T[C>T]T	0.004629183	0.0	0.0	1.19340095e-27	0.005547228	2.1979731e-05	0.028937696	0.0	0.017393308	0.05133996	3.03e-42	0.021710258	0.0	3.75797e-13	0.2830352	0.0	0.029717263	0.0	0.014849894	0.030595103	0.015381268	1.4557932e-35	3.9162442e-26	1.46e-43	1.4986412e-16	6.1721194e-06	0.0	0.0036400738	0.2830352	15	0.4876226
A[T>A]A	7.8415613e-10	0.0	0.0	0.022222066	0.0006246847	0.10047958	0.04370767	0.028498193	0.010829827	9.864881e-09	0.0011052261	1.8621456e-08	0.0	0.0006263244	6.070693e-17	8.054156e-15	0.035112277	0.0	1.267419e-06	1.9998365e-13	0.017687518	0.08121363	9.872332e-21	0.0032049099	0.0	2.4465257e-14	0.0	0.0058458894	0.10047958	6	0.27327335
A[T>A]C	3.9934674e-12	0.0	0.0	1.2079945e-10	0.0016637204	0.12604666	0.005575847	4.5540116e-28	0.007028059	0.0	4.0951025e-09	0.0032389823	0.0	4.2003288e-20	0.001657338	0.0016010763	0.018697191	0.007123773	0.0027705687	7.0958155e-09	0.014514047	0.008796752	0.0	0.0	0.0	9.556445e-09	0.0052294363	1.9687544e-34	0.12604666	6	0.27984512
A[T>A]G	0.0	0.0	0.0	0.0067124995	0.00018233465	0.074375615	0.009282289	0.00696437	0.009801968	0.0	0.0	0.002657129	0.0	1.9904116e-09	0.0011731384	0.0	0.0016632322	0.0	0.0025391248	0.010635282	0.021030951	0.062062707	0.0	0.0011483649	0.0	7.552052e-05	0.0	0.009998663	0.074375615	6	0.3097662
A[T>A]T	5.8963565e-17	0.0	0.013734529	0.009261986	0.0062132603	0.022222355	0.022324586	0.013738162	0.008297637	0.0	0.0	4.7898095e-05	0.0	1.01021264e-07	0.001463299	0.026175156	0.09150249	0.0	0.0065056463	0.0059931893	0.03354493	0.018269999	0.0	0.012255372	0.0	0.0012091039	0.008851721	1.7937784e-05	0.09150249	17	0.33087862
C[T>A]A	3.8817857e-18	0.0	0.0	0.009493983	5.1997908e-05	2.4289227e-28	0.00015571406	1.0424197e-05	0.006032768	0.0	0.0	0.004515544	0.0	5.2110863e-17	7.204167e-12	0.0003016406	0.0042901672	0.062476214	4.793454e-24	0.0014950428	0.015436514	0.13313912	0.034077294	0.0	0.0	4.1902997e-05	0.0004935228	4.2666835e-11	0.13313912	22	0.29139784
C[T>A]C	0.006083311	0.0	0.0031955582	0.0	0.0101152025	2.0224078e-08	0.0	0.0038809886	0.010992176	2.3497471e-11	0.0	0.0019916694	0.0	1.1792488e-26	0.0008666618	0.0040375153	0.0	0.04512991	0.00041057795	1.347e-42	0.026591279	0.05043607	0.0	8.403415e-05	0.0	0.0	0.02161954	2.472138e-33	0.05043607	22	0.356368
C[T>A]G	1.3373888e-18	0.0	0.0	0.001929322	0.0028556478	2.05e-43	0.0	0.0	0.011096933	0.0	0.0	0.0070555685	0.0	9.8710275e-28	8.0922594e-25	0.0018004086	0.0	0.065694764	7.560987e-36	0.0	0.01867208	0.16695979	0.0	0.0	4.110537e-38	7.392357e-05	0.010854119	0.015233203	0.16695979	22	0.31558445
C[T>A]T	2.6558186e-23	0.0	0.08377668	0.0	0.033020142	1.7980245e-27	0.00028530875	0.0	0.009154529	3.1229124e-06	0.0	0.00046752102	0.0	0.0006457924	5.498146e-24	0.0	0.0023038534	0.097504966	0.0013826285	1.2395307e-24	0.045557532	0.052855883	0.039561555	8.490526e-24	0.010152288	1.8317519e-21	0.0	0.0	0.097504966	18	0.41116673
G[T>A]A	0.0026282298	0.0	0.0	0.013200266	1.7482232e-16	0.021964544	1.7770988e-08	0.0034077908	0.0030356687	0.0	0.001004497	0.0041279453	0.0	0.00026123805	9.475079e-05	0.001025318	0.004411655	0.0	8.34248e-15	0.0014600194	0.0106059015	0.055077735	0.0019766393	0.00050418806	0.0	0.0	0.0	0.010274931	0.055077735	22	0.25830778
G[T>A]C	0.004113476	0.0	0.0008621065	0.0079228375	0.0025446862	0.050563864	0.0	0.0	0.0037168176	0.0	0.0	0.0037483124	0.0	5.754245e-08	0.0006683259	0.0032533559	0.0028489404	0.004859339	8.466435e-06	0.0	0.009413277	0.009004265	0.0	0.0	1.5361835e-36	0.00012795452	0.0049690837	0.0022004796	0.050563864	6	0.26966164
G[T>A]G	0.0034025337	0.0	0.0	0.0019569562	0.0006781662	0.024298567	0.0026401812	0.0	0.0053339535	1.7878247e-07	0.0	0.0060148872	0.0	9.429521e-09	0.0004120193	0.0020942404	0.0	0.0	0.00015500438	0.00318201	0.011149059	0.035027485	9.206507e-06	0.00024006594	0.0	0.0	0.0026985002	0.02108751	0.035027485	22	0.28005746
G[T>A]T	0.00727089	0.0	0.010198682	0.003973116	0.007247009	0.02197613	0.00014316165	0.0	0.0021667974	1.1987829e-25	0.0	0.0041671856	0.0	3.1382329e-18	0.0007495668	0.0018927999	0.003152712	0.0	0.0016409565	0.006943425	0.02802086	0.0073847524	2.3139153e-09	0.00095836783	7e-44	0.0	0.0	0.007960576	0.02802086	21	0.49295783
T[T>A]A	1.0487163e-12	0.0	0.0	0.02856953	0.0044609807	1.2479e-41	1.4226099e-12	0.016906328	0.008916474	0.0011595032	8.3648096e-38	0.008516266	0.0	2.5256963e-06	0.0019989053	0.0	0.07732322	0.0	0.004874277	5.907257e-17	0.013482556	0.09625538	0.0251084	9.482862e-22	0.000992093	0.0012507809	0.0	2.3862235e-19	0.09625538	22	0.31782147
T[T>A]C	0.011374349	0.0	0.0	0.0	0.0020860517	0.0038078637	0.0	0.029303886	0.010982638	1.8342748e-26	0.0	5.2868432e-14	0.0	3.7773683e-05	0.00072308636	5.990112e-14	0.0038694127	0.0	3.7598996e-19	6.733e-42	0.01905693	0.018905083	0.006499498	0.0019581525	2.3414438e-23	0.0	0.0048640077	0.0	0.029303886	8	0.4472487
T[T>A]G	0.0019637856	0.0	8.2194934e-10	0.025385387	0.0006827884	0.0	0.0011631706	0.01648839	0.007491616	7.197792e-26	0.0	0.00093688414	0.0	1.2357599e-05	0.0007236309	0.00096002826	1.8076975e-34	0.0	0.0	0.0036499433	0.011836191	0.07145035	4e-45	0.00085778866	5.1055985e-34	1.0945451e-32	0.00010624659	0.0052472507	0.07145035	22	0.34811836
T[T>A]T	0.0026353314	0.0	2.2723453e-12	0.019662108	0.013024649	0.0	1.649343e-13	0.07321328	0.01044619	0.0010291927	0.0	7.3944475e-06	0.0	0.0018824344	0.00014089746	0.0030388369	0.029720267	0.0	0.0038848494	0.0044338056	0.049905594	0.031219501	0.008725672	0.018767366	0.004553863	7.754106e-06	0.019683797	0.0	0.07321328	8	0.3976557
A[T>C]A	2.1503226e-14	0.0	0.0	4.9459187e-34	9.390616e-06	8.558757e-26	0.27890253	0.0	0.06953069	0.0	0.0	7.682448e-11	0.0	7.567597e-06	8.3108426e-10	0.026648782	0.0345617	0.0	0.0017374279	2.02e-43	1.0886175e-05	0.023951035	0.12869142	0.0	6.412091e-28	2.8347114e-09	0.0	0.011524188	0.27890253	7	0.67391753
A[T>C]C	0.06170166	0.0	0.0	0.010979773	0.0024322793	4.0995863e-20	0.026696775	0.0002566143	0.014853932	0.0	0.0	0.0031004504	0.0	4.249311e-35	3.2344325e-18	0.0039116074	0.009271791	1.209026e-39	0.003877695	0.0030435156	0.00888154	0.0	1e-45	0.0	0.0	6.54813e-05	0.0005311541	0.0	0.06170166	1	0.42676052
A[T>C]G	7.3818855e-18	0.0	0.0	0.016321145	7.5126115e-34	2.9987033e-29	0.077387206	4.3148917e-25	0.04738632	4.0401315e-38	0.0	0.0058897906	0.0	1.1400022e-09	0.00014983532	0.040136665	0.0	0.0	0.0037986138	0.0060977056	0.00020248204	0.0065664393	0.0	0.0019460712	0.0	0.00025596132	0.0	0.005009522	0.077387206	7	0.760971
A[T>C]T	0.015712755	0.0	0.0	0.016579675	0.0035536895	0.012787876	0.20909959	0.0088871205	0.038610954	0.0	0.0	0.014577211	0.0	0.0006401757	9.338558e-06	0.0	0.0200178	0.006295929	0.009214447	0.016323032	0.012614778	0.0	0.0	0.0026142811	7.1518655e-12	0.0008487139	6.133534e-05	0.0	0.20909959	7	0.48225376
C[T>C]A	0.025801962	0.0	0.031960495	0.01921323	0.0031533286	0.0	0.009442478	0.0124093555	0.022515934	1.3778658e-37	0.007899034	0.006434184	0.0	1.7918106e-09	2.2278614e-06	0.021354593	0.005583058	1.8871106e-05	6.9233077e-15	0.0029880144	0.0008668836	0.0040641194	0.13420068	3.838815e-05	8.0618234e-11	6.5780364e-10	0.029651815	0.0036984987	0.13420068	23	0.5474393
C[T>C]C	0.09392029	0.0	0.09196871	0.0004895256	0.032184254	0.0	0.0	0.0	0.015790418	0.0	0.0	0.0008755069	0.0	1.0498952e-32	3.021e-42	0.003562461	0.0	0.002958708	0.0017883867	1.3052e-41	0.017919365	0.00061400427	0.0	0.0	0.0	3e-45	0.060341313	0.0	0.09392029	1	0.33725578
C[T>C]G	0.012349781	0.0	0.06705371	0.016031943	0.018337276	0.0	5.526e-41	0.0	0.022653578	0.0	0.009401074	0.00881476	0.0	9.870464e-34	1.9266362e-15	0.04618619	2.3992628e-25	5.7216645e-20	0.0021214816	0.0022664214	1.2744601e-07	0.001574596	0.0	0.00077516935	1.8452495e-30	0.00011525343	0.05689265	0.0011615271	0.06705371	3	0.56218946
C[T>C]T	0.03783621	0.0	0.59807444	1.5332855e-38	0.10613104	1e-44	0.0070367237	4.1756287e-20	0.020434579	3.8409967e-35	0.0	0.000147918	0.0	0.00026854922	1.501392e-07	5.7803366e-11	0.005599503	0.0	2.4569404e-13	4.2391852e-27	0.010401561	6.155899e-32	8.231186e-11	6.9301905e-08	9.728697e-23	0.00068413746	0.0	7.190132e-15	0.59807444	3	0.35283494
G[T>C]A	0.052565176	0.0	0.0	0.004514775	3.5273085e-25	0.0296656	1.2677334e-16	0.0	0.031113612	0.0	7e-45	7.566807e-36	0.0	0.0001560313	5.1641304e-12	0.03445754	0.02636688	0.0	0.0026014373	9.493865e-34	0.0	0.0	0.09977359	0.0	0.0	6.371457e-27	0.0	0.0064232927	0.09977359	23	0.616527
G[T>C]C	0.06545034	0.0	0.0	0.009151879	0.008684798	0.033679392	8.782977e-31	1.2799844e-14	0.010667376	0.0	0.0	0.0019524295	0.0	0.00035953455	0.0001973688	0.004934957	0.019995492	0.02954747	0.0032036777	1.5e-44	0.0023750097	0.00039765844	0.0	0.0	1.2337027e-33	1.9088421e-10	3.6851692e-05	3.2421728e-28	0.06545034	1	0.3503597
G[T>C]G	0.029983494	0.3265527	2.216123e-34	0.0121454345	0.0054563507	0.004759201	1.2449283e-27	0.0	0.021542704	1.6828885e-34	0.0	0.0036938821	0.0	1.292806e-39	0.00041495377	0.031458654	0.0071785916	0.0	0.0036203119	6.6687983e-10	1.764611e-14	0.00065883977	0.0	0.0019587248	4.7440542e-32	6.8152956e-10	4.748226e-19	0.0043303063	0.3265527	2	0.6245572
G[T>C]T	0.0619651	0.0	0.018037964	1.4318901e-33	0.0106941825	0.102218255	0.021333907	7.510919e-18	0.022344057	0.021388784	0.0054338058	0.004534037	0.0	7.641482e-18	1.6563052e-30	0.0033408795	0.032254614	0.0	0.004047574	7.579096e-08	0.003871056	0.0	7.32814e-05	0.0253069	2.7145496e-35	9.764593e-07	0.0	0.003859504	0.102218255	6	0.4398352
T[T>C]A	0.03716531	0.0	0.0	0.021341136	0.0033612093	1.699994e-09	9.7381854e-20	2.27516e-12	0.038336005	0.0	0.0	4.054245e-08	0.0	8.343643e-15	6.4098297e-16	0.02321425	0.021960136	0.0	9.185987e-08	7.1802656e-23	0.0015366531	0.0014011448	0.3274096	0.009569227	0.0	0.00035012024	0.0	1.2413473e-38	0.3274096	23	0.6210232
T[T>C]C	0.105424605	0.0	0.0	0.0152805755	0.008460123	1.5044486e-09	5.239629e-05	0.0032500674	0.012412466	1.8757598e-07	0.0	0.001596013	0.0	1.0215017e-17	0.0007596111	0.0038818824	0.032434188	1.0219622e-23	0.0025692813	0.00033067403	0.011559006	0.0	7.6191426e-28	0.0025222856	2.0112772e-36	0.00011079277	0.024380935	0.0	0.105424605	1	0.30232543
T[T>C]G	0.020207588	0.64201385	0.0	0.012937283	0.0048565418	0.0	0.0	0.0	0.023029208	4.1613525e-08	2.731e-42	7.612506e-10	0.0	0.000120258606	0.00043643508	0.027667528	0.005685536	0.0	0.0018720924	5.176553e-39	1.1318829e-07	0.0020138323	0.026280062	0.0060197967	0.003703524	5.089741e-07	0.009128621	0.0019741068	0.64201385	2	0.69821423
T[T>C]T	0.08648984	0.0	0.05171945	0.04328763	0.012950399	0.00089681783	0.030453775	0.0018268612	0.023949873	0.0032796033	1.8122879e-25	0.00052966067	0.0	0.0005137966	4.5439474e-13	0.012294829	0.046724685	0.0	0.0035882655	0.011358447	0.011898297	0.0	2.6342149e-11	0.006117165	2.975e-42	5.069134e-20	0.019179896	1.4929363e-05	0.08648984	1	0.37901226
A[T>G]A	0.0042059803	0.0	0.0	0.08699103	0.002124129	0.015538603	0.016381934	0.024052763	0.002984939	0.0	0.0	0.006300734	0.0	2.69998e-15	0.00050708564	0.0	0.004529703	0.0	0.0007774525	5.5333996e-05	0.0039057941	0.00413229	0.01720039	0.0	0.0	2.7876897e-06	0.0	0.003025154	0.08699103	4	0.34232262
A[T>G]C	0.0027702583	0.0	0.0	0.010942534	0.0034399733	0.008777442	0.0038009745	0.03987838	0.0019669132	0.0	0.0	0.0041629463	0.0	0.0	0.00021426659	0.0012127681	0.0018508105	0.0017299162	0.00042236454	1.40816e-40	1.2942109e-24	0.0	0.0	1.0097409e-12	0.0	3.4176606e-11	0.021354951	0.0	0.03987838	8	0.21520498
A[T>G]G	0.010366884	0.0	4.3779423e-34	0.009356318	0.0013458735	0.019798074	0.005282958	0.02758383	0.0013411266	0.0020049163	5.6723035e-14	0.014812735	0.0	4.583686e-16	0.00012616081	0.0	0.0	0.0	0.0012328519	0.0009309377	0.005510174	0.0022372005	0.0	0.008326201	0.003705159	1.6472765e-09	0.008306053	0.0	0.02758383	8	0.38713288
A[T>G]T	0.0021697527	0.0	0.015110015	0.01920926	0.049922135	0.00071320764	0.0067302343	0.08520277	0.0042740647	0.0	0.0	0.007912176	0.0	0.0006851709	9.00754e-10	0.00065801776	0.005747206	0.0	0.00026818473	0.0032462315	0.0007159162	0.00043817592	3.4775e-41	3.04e-43	0.0	0.00025149513	0.15026319	0.0	0.15026319	27	0.36709288
C[T>G]A	0.0	0.0	0.0	0.04926365	0.002456911	0.0	0.0	0.0	0.0027229595	0.0	0.0	0.0078019626	0.0	3.3593382e-28	0.0004520739	0.0007125408	0.004309981	0.001331073	1.3334969e-21	6.1280108e-30	3.495329e-05	0.0040769055	0.0	0.0	0.0	7.24007e-05	0.0043501193	0.0	0.04926365	4	0.33464628
C[T>G]C	6.608903e-10	0.0	0.0	0.008935086	0.016553791	0.0071488167	0.0	0.014531496	0.0045434157	0.0	0.0	0.008722883	0.0	1.3733206e-12	0.00028275303	0.004536222	3.2627198e-19	0.0	0.000473802	0.0	0.00034457343	0.0006236635	0.0	5.4768457e-16	0.0	0.0	0.029663429	0.0	0.029663429	27	0.30332685
C[T>G]G	0.000101664235	0.0	0.0	0.023407234	0.008196704	0.00902414	0.0	0.0	0.0035877929	1.8268599e-23	0.0	0.019156398	0.0	9.1737314e-17	0.00031288588	0.0059686606	0.0025662656	0.0009700343	0.001213568	0.0	0.0015661103	0.0062706065	0.0	0.002807133	0.0	0.00015585741	0.023806844	0.0	0.023806844	27	0.42813087
C[T>G]T	9.135465e-23	0.0	0.0	0.0016830459	0.3271385	4.8960416e-11	3.262775e-30	2.2937687e-22	0.006202718	0.0	2.3695807e-28	7.4992463e-06	0.0	7.979043e-15	0.00083005166	1.1277592e-17	7.970361e-14	0.0	6.2257356e-12	9.000397e-10	0.0001079956	0.0021099725	5.0498207e-26	0.0	0.0	0.0005629383	0.0	0.0035391524	0.3271385	5	0.9141404
G[T>G]A	0.0052666925	0.0	0.0011409529	0.020757524	0.0008456738	0.012181684	0.0024641824	0.0023374348	0.0004741843	0.0	0.0	0.0073949313	0.0	9.0861806e-29	0.00012730631	0.0	9.814901e-05	0.0	0.0003737142	0.001323413	0.00087637187	0.0015826992	0.0041267048	1.9474914e-05	0.00069563737	0.0	0.0	3.921122e-15	0.020757524	4	0.3950751
G[T>G]C	0.0041946624	0.0	0.0	0.010113222	0.004105759	0.014796697	0.0006117584	0.0044715563	0.0008648147	0.0	0.0	0.005206407	0.0	2.1592784e-16	0.0003360581	0.00053583266	1.0779178e-30	0.008562025	0.00048347612	0.0	3.0970506e-09	0.0	0.0	4.6251958e-36	0.0	2.3851496e-38	0.007169057	4.78878e-40	0.014796697	6	0.32513762
G[T>G]G	0.012757075	0.03143346	0.0	0.004893444	0.002239846	0.08237226	0.00094512606	0.0	4.84468e-40	0.0016388012	5.3969293e-30	0.018608158	0.0	1.2937745e-27	0.0004743712	0.0	0.0	0.0	0.0013321928	8.71999e-40	0.0028393976	0.0002503209	0.0	0.0074578375	4.0085867e-22	0.00047882818	0.007829564	4.10913e-26	0.08237226	6	0.5067565
G[T>G]T	0.011550089	0.0	0.0	0.024280129	0.078836486	0.017144667	0.002100075	0.0	0.00077076524	0.0	0.0	0.008489165	0.0	0.0006274361	5.9793885e-28	0.0018696107	0.0046640984	0.0	0.00032121484	9.2637606e-32	0.00086670375	0.0	0.0	0.0019433976	8.32528e-19	0.0001342144	0.010275899	0.001186594	0.078836486	5	0.63772017
T[T>G]A	1.3409053e-30	0.0	0.0	0.12835632	0.004207288	0.0	0.0042648553	0.01694366	0.0037718127	0.0	0.0	0.011407396	0.0	0.0013579783	1.437124e-13	0.00035161257	1.4500442e-09	0.0	0.00069665635	2.6085e-14	0.0018169251	0.0031363294	0.031829532	0.0	0.0055237426	0.0003859359	0.0	0.0	0.12835632	4	0.43504405
T[T>G]C	0.0031319552	0.0	0.0	0.014292182	0.005515089	0.004380403	0.004004431	0.059461143	0.003474006	0.0	0.0	0.008371865	0.0	2.2351265e-20	0.0003952008	0.00062253815	0.0023175576	1.7040141e-24	5.018473e-05	0.0	0.00097388995	0.0	0.008229363	0.0	1.649411e-07	2.4672284e-31	0.036288965	0.0	0.059461143	8	0.23082432
T[T>G]G	0.010272262	0.0	0.0029865066	0.021720037	0.0032394603	6.4644884e-32	0.0044633113	0.023183381	0.0018186906	2.0372332e-38	0.0	0.01665282	0.0	1.4149923e-10	0.0005912873	0.0	0.003189486	3.243634e-25	0.0013999176	0.0037174996	0.005085424	0.0045090592	0.014864103	0.001557267	0.0110562295	7.971007e-05	0.018796433	0.0003069345	0.023183381	8	0.35191777
T[T>G]T	7.922527e-21	0.0	0.0	0.07799586	0.09439486	0.0	0.0052427985	0.07049315	0.008950801	2.655e-41	0.0	0.01528419	0.0	0.0018662141	0.00028999383	0.0	0.02961507	0.0	0.001040358	2.5929743e-16	0.0061640954	0.0	4.507411e-07	0.0	0.00011780429	0.000993305	0.39521155	9.855023e-15	0.39521155	27	0.3380458
