# Supplementary material for: SUITOR: Selecting the number of mutational signatures through cross-validation
Source: PLoS Comput Biol. 2022 Apr 4;18(4):e1009309. doi: 10.1371/journal.pcbi.1009309 (PMC9009674; doi:10.1371/journal.pcbi.1009309)
Supplement: S2 Data — (ZIP) [file pcbi.1009309.s015.zip › Supp_data_profiles_activities_matrices/10 PCAWG Pan-Cancer/PCAWG_Pan-Cancer_mutation_type_matrix.csv]

	SP117655	SP117556	SP117627	SP117775	SP117332	SP117712	SP117017	SP117031	SP117759	SP117621	SP117425	SP117930	SP99287	SP99293	SP99289	SP99297	SP99301	SP99305	SP99309	SP99313	SP99317	SP99321	SP99329	SP99333	SP99337	SP99341	SP99345	SP99113	SP99185	SP99209	SP99213	SP99221	SP99225	SP99241	SP1086	SP1003	SP1144	SP1132	SP1712	SP1114	SP1431	SP975	SP1419	SP1009	SP1724	SP967	SP1174	SP1377	SP1365
A[C>A]A	269	114	105	217	52	192	54	196	242	171	144	292	72	190	291	24	23	122	114	98	49	54	191	68	91	73	62	58	264	198	74	21	62	289	197	202	138	505	63	152	70	271	186	233	86	58	199	62	176
A[C>A]C	148	56	71	123	36	139	54	102	187	130	112	155	43	117	178	14	26	61	98	69	17	43	119	43	53	55	25	22	120	114	65	17	40	192	113	108	84	427	53	124	48	146	147	121	56	45	96	34	146
A[C>A]G	25	13	13	29	8	31	12	15	14	20	15	33	15	24	44	6	3	16	16	16	7	8	18	5	14	9	8	21	38	52	10	4	8	51	37	38	24	52	8	43	9	39	19	15	15	10	20	11	16
A[C>A]T	154	70	73	126	31	119	41	122	171	123	106	167	49	102	158	18	53	53	85	72	12	42	152	34	55	43	38	30	142	116	33	21	36	199	120	129	64	276	28	94	32	176	145	123	43	33	119	39	115
C[C>A]A	215	63	71	129	30	190	54	133	316	135	126	251	66	129	262	38	73	64	90	80	25	48	144	41	93	61	50	46	233	139	36	26	64	312	188	199	131	333	53	208	40	204	142	149	90	36	200	75	127
C[C>A]C	148	49	55	82	22	175	39	96	125	113	74	123	33	67	223	15	102	31	52	64	18	31	153	29	39	37	39	15	134	142	41	7	34	239	131	152	127	295	13	160	44	142	115	95	84	35	85	53	89
C[C>A]G	27	7	8	26	10	46	8	17	17	18	16	30	8	23	50	3	28	8	10	11	7	7	28	8	10	6	14	5	38	48	10	2	7	62	45	51	41	58	5	53	7	33	16	27	19	3	26	13	20
C[C>A]T	180	69	61	143	38	159	41	165	259	127	110	275	47	142	205	39	395	47	115	76	18	55	189	27	54	54	36	33	157	122	50	6	44	227	138	142	112	290	39	156	36	168	143	125	65	43	134	38	95
G[C>A]A	165	81	61	162	21	181	48	142	229	116	123	194	54	95	176	49	32	46	46	70	21	31	113	46	77	62	36	31	123	115	56	29	49	215	132	145	144	378	46	114	61	132	119	136	53	54	290	47	96
G[C>A]C	76	37	50	84	25	331	39	67	64	72	56	90	39	59	155	4	61	33	49	47	9	20	91	32	32	36	40	16	74	92	34	15	22	155	72	96	72	321	38	91	29	101	82	103	44	23	99	32	60
G[C>A]G	19	14	9	23	15	141	6	17	31	15	15	35	8	17	48	7	12	8	8	9	5	6	17	9	13	11	9	5	22	40	22	5	5	43	39	30	36	75	10	46	12	30	15	24	23	6	22	10	20
G[C>A]T	136	52	45	115	24	212	31	114	165	100	88	158	30	72	104	15	161	30	58	60	16	32	87	24	52	35	33	14	78	71	39	12	30	113	103	95	91	388	33	79	42	111	113	107	39	32	150	33	70
T[C>A]A	292	128	100	277	64	162	65	216	329	208	270	302	59	178	224	33	26	51	135	90	27	57	154	47	73	60	59	27	158	151	132	16	62	247	327	637	448	342	235	212	230	294	208	375	376	51	272	294	218
T[C>A]C	186	50	71	169	47	233	87	130	129	149	154	168	49	130	234	17	41	50	75	96	22	52	131	46	52	62	46	22	184	187	43	21	44	270	195	330	232	304	112	171	106	211	160	282	166	33	187	144	136
T[C>A]G	36	20	21	21	6	44	11	20	20	23	18	41	12	15	34	2	7	9	10	15	5	5	13	8	7	13	8	8	30	39	17	4	6	43	43	106	45	47	21	34	22	32	32	58	46	10	46	21	29
T[C>A]T	330	164	153	333	73	203	78	319	426	281	266	543	78	205	233	56	129	87	228	120	43	86	195	73	109	82	66	39	189	171	115	25	59	284	324	525	310	411	177	182	178	309	259	319	241	102	350	215	206
A[C>G]A	80	29	22	65	15	72	20	48	61	81	70	74	25	32	75	15	14	22	71	45	12	19	140	23	34	26	23	24	65	58	29	7	29	76	83	96	73	128	30	46	26	205	97	98	45	22	85	42	64
A[C>G]C	61	19	16	32	7	45	23	45	38	25	35	50	20	39	40	2	7	18	39	30	3	13	77	18	14	11	17	5	36	24	23	5	8	49	37	39	34	106	27	33	15	99	60	43	21	8	48	17	45
A[C>G]G	11	6	4	28	3	12	0	10	8	18	15	14	4	10	16	3	1	5	12	15	2	1	20	4	5	3	5	3	23	15	7	1	5	17	18	20	17	25	5	14	1	89	18	8	6	4	21	6	14
A[C>G]T	117	21	18	64	21	49	24	63	57	49	81	77	27	78	71	15	12	20	42	38	12	15	170	23	29	30	24	8	47	45	42	8	20	101	102	87	69	105	29	62	43	176	98	87	41	20	79	49	86
C[C>G]A	68	18	22	48	14	39	17	28	43	44	54	45	5	39	61	2	4	12	27	30	6	7	76	9	16	10	9	13	40	53	16	8	13	66	65	84	59	135	32	35	22	187	70	56	46	9	64	22	58
C[C>G]C	47	16	15	37	13	45	16	37	31	46	37	48	18	24	51	3	3	14	18	44	5	6	61	11	17	17	12	8	37	48	11	4	19	70	45	46	35	95	11	51	23	168	54	49	28	9	50	17	40
C[C>G]G	16	7	10	18	2	9	6	9	7	11	10	13	3	5	19	0	1	3	8	29	1	3	12	1	1	4	7	3	10	12	5	4	6	22	30	30	27	23	8	26	7	260	19	24	11	3	22	9	14
C[C>G]T	89	36	23	79	24	67	23	40	55	67	84	83	26	69	94	5	4	33	32	59	11	22	121	17	30	20	12	14	66	55	22	9	21	90	86	121	96	140	45	67	35	197	92	75	80	8	74	52	89
G[C>G]A	31	13	9	31	10	34	19	31	39	29	30	26	13	28	33	12	6	16	20	22	4	6	55	6	14	10	8	10	17	23	19	5	17	45	40	32	36	146	15	31	12	71	42	24	21	6	39	17	42
G[C>G]C	49	14	21	23	6	39	12	22	30	28	36	38	12	25	65	7	12	10	21	18	4	6	74	6	8	23	22	11	26	38	22	5	11	47	38	34	24	83	5	23	11	85	44	38	10	11	25	13	36
G[C>G]G	5	4	4	21	1	8	1	10	3	8	8	10	5	6	10	4	0	3	2	2	2	2	8	0	3	3	7	2	9	7	1	0	4	4	17	12	13	26	2	9	5	28	11	10	13	0	11	5	10
G[C>G]T	70	19	14	40	10	34	16	23	27	42	35	59	16	19	43	4	8	25	21	30	4	14	85	7	13	25	16	15	41	31	9	6	11	72	47	56	42	88	20	27	21	105	48	52	22	6	48	27	46
T[C>G]A	353	46	63	451	188	71	35	220	215	427	1016	137	24	125	77	11	14	45	53	73	14	39	245	14	23	19	46	16	54	52	124	14	16	98	879	2650	1772	416	1254	355	810	370	633	939	1669	19	841	1302	399
T[C>G]C	139	20	30	162	58	80	24	85	80	159	231	103	17	64	87	10	5	39	29	53	6	22	127	12	21	19	18	11	49	69	42	16	18	121	215	600	412	146	269	91	204	196	185	250	345	12	219	263	139
T[C>G]G	15	4	6	29	11	17	6	11	16	26	28	10	3	8	10	2	0	3	4	24	2	3	12	3	3	3	3	4	15	7	4	0	5	17	47	195	54	30	52	17	29	124	36	64	102	6	82	56	29
T[C>G]T	580	65	86	620	204	120	64	302	298	648	1222	275	42	227	157	25	22	82	83	120	21	51	357	24	67	60	42	42	128	119	149	27	36	210	1212	3462	2325	517	1599	494	1145	438	814	1334	2175	40	987	1534	559
A[C>T]A	239	104	155	238	51	161	424	162	292	197	178	216	72	147	244	22	312	75	150	143	37	67	181	49	72	75	61	54	165	158	71	36	78	258	254	264	249	370	96	240	78	395	176	181	145	53	217	109	161
A[C>T]C	120	49	96	107	28	102	275	68	132	100	70	104	36	69	124	13	121	40	65	77	11	40	87	34	45	54	41	16	96	104	59	15	35	134	125	123	100	285	47	149	39	197	115	99	58	29	97	57	94
A[C>T]G	486	341	375	612	150	113	292	637	871	721	351	535	98	128	145	45	945	123	130	95	50	342	163	121	115	138	46	79	88	158	261	63	134	166	307	252	950	340	215	215	220	590	456	212	191	304	366	273	347
A[C>T]T	209	78	99	177	18	96	415	139	191	162	108	132	50	116	159	26	99	48	84	90	25	51	93	26	55	54	45	43	144	110	79	34	50	190	201	189	124	341	48	166	69	302	168	149	85	29	144	82	126
C[C>T]A	254	92	132	205	52	141	305	141	216	205	179	191	66	157	310	39	65	48	117	124	28	51	127	53	81	51	59	60	145	161	113	30	59	350	317	393	308	312	131	387	105	370	191	209	214	36	210	132	148
C[C>T]C	152	80	113	141	41	140	122	111	135	142	94	122	40	134	216	29	110	51	77	111	29	56	89	45	51	79	45	43	101	118	69	36	57	226	285	238	174	367	92	359	101	254	137	165	118	46	169	115	100
C[C>T]G	330	188	277	420	105	110	190	403	529	543	251	329	70	87	97	18	572	84	73	77	22	195	118	89	71	80	27	37	77	82	173	26	79	125	244	217	832	259	127	219	180	419	347	154	147	185	309	167	273
C[C>T]T	249	91	114	209	48	170	237	142	216	196	142	192	84	176	330	33	111	82	147	145	55	62	168	55	84	87	67	71	229	215	96	45	77	448	357	347	290	410	111	468	118	405	190	197	201	56	205	182	154
G[C>T]A	186	97	143	153	32	145	202	110	196	143	128	153	59	97	254	24	320	59	90	76	18	47	127	51	58	65	44	38	140	148	79	23	67	229	157	191	162	453	102	149	70	239	170	159	122	28	160	100	115
G[C>T]C	149	66	109	119	31	208	259	121	163	117	114	174	36	77	174	15	586	49	74	100	23	46	97	44	54	56	46	32	83	102	86	24	62	169	161	182	146	374	86	143	86	187	130	132	95	45	150	112	84
G[C>T]G	475	268	293	489	121	163	238	530	677	629	239	405	43	85	128	30	1181	90	94	102	15	190	120	111	76	98	34	33	64	134	202	23	79	131	251	204	670	306	193	161	229	410	438	183	155	271	344	242	285
G[C>T]T	166	68	90	134	31	175	143	101	179	138	120	124	59	100	206	19	342	58	93	94	15	48	106	42	68	52	38	42	138	161	61	23	62	249	188	195	161	533	87	188	117	200	158	127	101	46	168	139	128
T[C>T]A	926	121	376	863	306	204	189	486	790	1026	2107	392	64	344	253	48	91	104	227	156	33	87	245	70	90	100	61	54	182	182	277	50	77	309	1123	4020	3086	642	1723	665	1541	920	891	1619	2436	127	1167	1014	611
T[C>T]C	464	96	187	383	111	186	151	245	359	410	560	279	57	229	193	43	120	101	149	154	47	76	156	57	72	99	61	30	144	166	119	39	72	225	428	898	692	419	371	245	352	455	292	399	539	66	374	252	208
T[C>T]G	247	177	192	354	106	78	123	286	415	401	357	276	40	74	73	22	389	63	65	40	19	131	81	55	56	69	26	30	63	67	140	13	70	96	268	608	677	210	257	146	283	330	328	272	330	177	342	275	216
T[C>T]T	767	82	278	622	169	180	149	341	631	719	1201	398	70	301	260	54	93	118	212	139	38	84	211	60	87	88	77	32	208	194	191	49	77	352	729	2127	1534	597	782	448	752	632	597	884	1327	93	742	533	369
A[T>A]A	193	39	42	91	28	100	52	80	116	79	72	117	31	96	145	19	61	35	62	52	16	36	134	29	35	34	59	21	110	137	26	24	45	219	121	103	61	179	27	111	38	141	85	72	60	32	74	53	100
A[T>A]C	103	32	48	73	17	73	39	58	87	52	56	90	28	47	88	15	90	22	39	51	15	27	95	24	29	27	33	13	60	73	43	18	22	105	50	52	36	80	27	51	24	90	60	56	19	18	49	26	66
A[T>A]G	147	46	43	106	35	96	37	74	67	81	56	88	57	78	148	20	17	43	42	40	17	29	142	26	50	24	71	50	110	145	45	29	37	205	77	95	51	98	29	88	19	98	82	41	26	25	48	28	64
A[T>A]T	239	125	73	133	33	133	78	193	237	142	118	286	44	71	140	41	205	51	114	67	15	59	169	60	60	70	57	26	100	134	70	30	38	172	131	131	69	188	51	120	71	210	150	114	56	54	129	81	127
C[T>A]A	157	35	11	50	22	114	29	44	43	54	39	94	22	66	102	5	8	21	35	35	8	18	96	15	15	48	77	12	62	94	13	6	14	154	71	82	31	157	16	96	10	93	57	42	28	16	43	14	46
C[T>A]C	118	30	31	57	14	85	31	56	49	51	52	63	19	68	173	9	23	22	35	96	5	25	89	15	19	27	58	9	64	82	33	15	24	229	58	57	47	58	9	54	15	91	61	45	14	15	54	18	62
C[T>A]G	217	31	26	61	34	156	30	41	53	59	45	76	20	57	185	16	16	26	37	77	11	28	159	15	26	54	127	37	85	125	107	15	29	186	102	106	55	132	14	120	17	108	55	38	37	17	41	21	58
C[T>A]T	193	42	43	81	28	93	32	94	82	120	97	124	41	73	170	19	30	28	34	74	15	23	242	24	27	58	69	16	83	117	39	16	30	204	90	94	69	146	16	105	12	132	114	72	42	22	77	20	94
G[T>A]A	96	20	15	35	12	55	17	26	36	31	30	36	22	26	51	6	20	15	12	28	5	15	65	13	15	16	38	4	41	51	28	7	13	101	49	58	44	90	9	61	7	76	39	30	22	6	23	13	38
G[T>A]C	44	13	17	22	9	38	25	29	28	29	30	34	11	36	54	9	49	19	14	47	3	14	37	11	23	13	24	12	29	54	21	9	14	65	20	33	23	44	2	30	7	63	30	25	11	9	33	9	30
G[T>A]G	102	18	20	38	17	64	25	40	38	40	29	50	33	42	91	9	20	27	22	32	9	16	72	15	28	11	39	29	56	65	36	4	21	118	74	71	29	57	10	64	11	76	51	21	23	11	21	11	40
G[T>A]T	88	20	20	51	11	55	22	47	49	65	46	69	23	28	61	11	32	17	44	32	3	16	115	10	19	18	18	13	29	53	31	9	24	86	47	58	23	94	14	55	8	86	74	46	21	9	49	15	62
T[T>A]A	226	77	57	94	38	139	52	130	164	109	91	167	27	76	140	22	64	38	65	58	10	47	122	26	45	29	63	26	83	107	61	18	37	218	163	141	60	180	57	108	50	201	168	75	54	53	114	68	87
T[T>A]C	67	26	24	59	18	68	24	45	30	52	37	60	15	80	182	13	20	18	29	45	8	19	98	15	26	17	42	10	71	101	22	10	27	167	45	58	40	55	9	39	3	98	48	52	14	10	49	16	45
T[T>A]G	107	19	19	43	17	94	16	29	38	35	32	50	31	56	116	6	9	21	25	35	6	14	65	11	19	15	37	28	71	74	19	10	14	111	68	53	34	92	11	70	13	92	45	40	27	5	30	18	32
T[T>A]T	179	66	56	104	23	148	29	137	148	142	96	161	49	94	192	18	50	50	87	85	15	38	211	23	54	42	51	34	84	142	68	22	32	242	106	122	75	169	31	94	37	208	128	119	49	31	97	45	126
A[T>C]A	251	86	73	186	66	577	113	155	168	206	140	274	133	454	853	80	165	146	181	289	66	65	189	66	143	80	188	97	333	429	76	64	118	910	626	474	268	624	85	759	126	599	176	203	211	85	144	182	138
A[T>C]C	73	21	47	71	19	96	34	49	88	68	43	101	30	125	302	14	67	27	65	91	15	26	77	24	34	30	37	20	110	140	34	13	40	294	76	67	43	86	22	51	32	228	85	49	31	19	61	49	48
A[T>C]G	128	87	51	135	43	306	101	80	97	121	85	180	110	189	587	14	81	99	88	160	36	38	114	36	92	51	82	111	238	284	51	42	85	586	290	234	152	258	48	381	74	385	120	123	93	42	89	107	99
A[T>C]T	193	78	83	167	40	254	101	126	163	177	114	199	130	232	521	70	82	124	118	220	56	69	194	83	92	84	107	102	255	279	78	46	97	563	299	249	153	360	93	289	80	475	188	201	115	57	150	134	144
C[T>C]A	95	34	32	63	17	172	55	67	65	56	49	136	27	125	350	14	80	32	64	131	23	37	76	21	53	37	73	36	140	169	32	17	47	299	186	190	78	230	28	318	21	215	85	56	64	21	67	47	54
C[T>C]C	107	31	33	78	11	93	34	52	83	88	64	84	45	148	419	12	51	31	39	123	9	31	99	17	21	30	50	24	104	142	55	16	31	369	57	49	57	109	22	58	19	179	74	48	27	21	79	26	39
C[T>C]G	97	46	37	65	23	128	58	59	92	92	48	119	35	105	292	19	81	35	46	168	10	19	66	23	52	35	37	29	84	130	62	18	33	281	111	112	66	143	24	156	31	222	78	50	38	18	65	40	64
C[T>C]T	171	51	38	108	22	125	47	84	117	126	108	124	62	125	341	28	101	28	73	139	16	21	131	24	48	54	34	34	119	158	93	22	55	350	130	121	117	202	32	146	30	192	96	71	42	29	99	36	89
G[T>C]A	89	54	45	99	36	214	68	71	97	90	72	182	43	162	527	16	261	65	77	107	22	43	96	33	53	48	66	41	179	240	50	30	68	420	195	164	109	308	41	274	49	261	85	72	54	54	103	71	66
G[T>C]C	48	30	34	51	15	131	24	39	79	52	40	98	25	65	238	11	132	21	33	69	8	23	65	17	27	41	37	11	93	116	50	12	29	206	42	40	37	64	15	38	21	149	62	32	33	38	62	30	47
G[T>C]G	67	24	26	71	21	113	53	60	74	65	30	116	44	73	305	6	85	26	36	94	9	18	75	18	45	34	34	27	110	155	32	11	28	322	88	85	116	101	22	96	27	159	68	55	34	22	73	38	55
G[T>C]T	106	39	61	130	35	157	64	75	97	98	83	163	48	118	337	27	154	55	95	104	18	41	112	32	66	47	65	61	155	186	49	30	63	432	123	104	69	176	41	127	28	188	107	85	50	46	104	62	58
T[T>C]A	150	51	52	96	28	464	100	91	99	108	112	188	57	231	647	22	150	57	114	150	11	53	103	35	56	52	92	41	210	271	45	31	61	444	256	217	128	331	43	306	42	335	93	107	73	41	101	71	91
T[T>C]C	98	38	46	81	20	116	60	80	102	78	53	158	35	128	368	23	106	29	70	82	8	30	98	34	37	30	53	32	124	146	41	18	37	312	97	60	39	112	24	52	29	174	98	56	29	26	81	43	56
T[T>C]G	69	37	22	54	15	235	68	49	66	59	44	93	44	84	346	6	61	40	47	73	15	16	65	28	44	18	47	29	107	148	44	12	34	258	125	73	114	129	22	112	31	150	51	55	28	21	65	28	76
T[T>C]T	144	76	81	125	27	232	80	114	152	135	96	204	67	175	451	26	204	67	99	110	18	51	121	42	61	62	85	45	153	223	68	34	77	533	155	164	89	248	46	148	51	241	134	119	59	37	119	71	102
A[T>G]A	86	18	13	32	12	49	21	32	35	39	38	49	12	36	56	2	11	13	24	51	7	8	54	15	22	16	31	17	55	47	22	9	17	62	36	25	16	60	11	27	13	115	43	38	17	10	31	26	33
A[T>G]C	26	4	6	12	6	18	7	20	24	24	9	26	5	13	25	2	14	5	12	45	2	3	13	7	11	9	11	5	26	17	14	4	6	43	17	12	7	26	5	7	6	63	21	18	7	6	22	6	21
A[T>G]G	44	17	11	33	7	25	17	28	34	27	33	40	12	27	24	1	6	13	16	39	8	13	39	8	13	11	20	2	33	33	9	6	11	67	40	19	25	25	6	18	10	96	50	47	12	10	38	6	23
A[T>G]T	83	26	25	67	13	60	23	59	52	48	59	87	19	42	58	13	42	17	28	147	9	16	44	12	12	30	10	19	53	48	29	4	11	76	73	43	45	67	19	44	28	219	42	60	16	16	53	51	44
C[T>G]A	36	9	10	14	7	29	17	23	31	23	22	34	11	13	39	2	4	9	11	87	4	2	31	5	9	6	11	6	16	26	11	0	8	47	35	25	16	44	5	7	8	133	37	31	4	10	23	14	13
C[T>G]C	31	15	9	34	5	32	9	24	30	33	29	38	9	19	77	1	19	11	23	96	2	7	22	5	9	15	14	5	33	43	34	8	5	77	14	20	20	26	8	7	9	84	24	27	8	6	29	10	21
C[T>G]G	49	23	8	43	8	45	16	34	34	44	39	62	16	26	42	1	26	17	11	107	6	12	57	6	21	21	14	14	33	27	17	7	8	55	45	22	26	45	10	27	9	123	50	28	18	10	37	17	24
C[T>G]T	268	53	44	132	18	63	31	155	128	109	208	123	18	45	100	5	83	35	34	426	11	21	50	9	24	61	15	6	62	83	202	5	19	122	70	43	94	44	9	23	25	261	66	41	12	27	152	25	95
G[T>G]A	19	8	7	21	2	21	8	18	14	20	19	18	9	9	15	4	8	3	9	14	2	6	30	6	3	5	6	2	25	16	10	2	6	22	18	18	16	26	5	8	3	59	23	16	7	4	18	3	20
G[T>G]C	17	5	6	7	4	24	4	5	5	23	13	16	6	7	27	1	19	5	5	22	3	5	15	4	4	11	10	4	12	20	19	2	1	21	18	11	8	12	4	5	2	23	15	15	8	6	19	2	10
G[T>G]G	43	20	14	28	7	28	14	25	28	44	20	33	14	18	29	6	12	18	22	39	1	13	48	4	9	9	11	16	24	23	10	7	11	39	35	23	21	39	8	23	8	58	55	27	8	11	27	11	38
G[T>G]T	89	15	14	34	7	70	17	46	59	65	68	74	12	19	28	3	95	16	18	99	9	16	40	3	21	27	8	5	29	27	65	3	11	46	36	25	38	19	14	11	11	82	39	22	8	13	67	15	48
T[T>G]A	83	26	16	38	15	49	19	47	23	44	65	52	18	38	64	8	12	7	32	124	8	11	75	9	19	17	26	7	41	42	29	7	13	94	50	52	28	66	12	31	17	195	55	32	13	8	41	25	43
T[T>G]C	48	10	8	30	8	39	15	28	21	30	27	36	11	29	45	4	17	7	19	73	6	14	40	4	15	16	14	7	32	29	18	4	14	81	32	23	17	34	6	7	15	120	31	34	7	9	27	9	25
T[T>G]G	63	31	15	53	16	56	11	45	40	52	44	59	15	36	52	4	14	15	32	83	6	10	51	10	15	16	26	14	45	48	18	5	15	82	42	34	28	84	10	24	12	144	51	57	21	13	45	17	49
T[T>G]T	197	64	52	122	38	104	47	127	124	131	125	166	38	90	124	15	65	35	64	382	21	42	109	29	36	48	37	19	77	93	50	18	23	211	105	103	93	90	33	37	46	397	120	104	35	34	155	67	103
[truncated: 2,491 more columns]
