# Supplementary material for: SUITOR: Selecting the number of mutational signatures through cross-validation
Source: PLoS Comput Biol. 2022 Apr 4;18(4):e1009309. doi: 10.1371/journal.pcbi.1009309 (PMC9009674; doi:10.1371/journal.pcbi.1009309)
Supplement: S2 Data — (ZIP) [file pcbi.1009309.s015.zip › Supp_data_profiles_activities_matrices/10 PCAWG Pan-Cancer/PCAWG_Pan-Cancer_Profiler_Activity.txt]

Samples	SBS96A	SBS96B	SBS96C	SBS96D	SBS96E	SBS96F	SBS96G	SBS96H	SBS96I	SBS96J	SBS96K	SBS96L	SBS96M	SBS96N	SBS96O	SBS96P	SBS96Q	SBS96R
SP117655	0	0	1250	1846	1125	0	2265	1535	2178	3152	0	0	0	0	1549	0	0	0
SP117556	644	910	950	0	0	605	1041	0	395	0	0	0	543	0	0	0	0	0
SP117627	0	0	1015	0	0	0	1382	0	1239	1146	0	0	1141	0	0	0	0	0
SP117775	0	0	1636	2304	640	945	1547	0	1798	1659	0	0	1882	0	0	0	0	0
SP117332	0	0	503	821	0	0	0	331	552	822	0	427	0	0	0	0	0	0
SP117712	2851	0	0	0	0	0	0	0	0	4677	2182	1597	0	0	0	0	0	0
SP117017	0	0	0	0	0	0	1882	0	486	0	0	0	3347	847	0	0	0	0
SP117031	0	1631	1745	1056	622	1027	1806	0	1067	0	0	0	1014	0	0	0	0	0
SP117759	0	1983	2233	1056	0	1495	2443	0	2056	0	0	0	2044	0	0	0	0	0
SP117621	1226	2015	2134	2331	0	0	1971	0	2232	0	0	0	965	0	0	0	0	0
SP117425	0	0	0	5175	0	0	0	339	4099	0	0	1430	2766	0	0	0	0	0
SP117930	0	0	1439	821	0	1606	1917	0	1031	2326	2258	1440	0	0	0	0	0	0
SP99287	0	0	0	0	0	0	0	0	0	980	802	522	1195	0	0	0	0	0
SP99293	2173	0	0	664	0	653	0	0	860	1465	1663	0	0	0	0	1206	0	0
SP99289	5335	0	0	0	0	0	0	0	0	4248	5667	0	0	0	1171	0	0	0
SP99297	335	251	0	0	0	230	0	0	178	0	227	0	417	0	0	0	0	0
SP99301	0	0	2883	0	0	0	6158	0	0	0	0	0	0	0	0	0	723	0
SP99305	757	0	293	0	0	0	0	550	377	1101	0	0	742	0	0	0	0	0
SP99309	0	0	0	0	0	657	912	0	769	945	1272	0	1264	0	0	0	0	0
SP99313	1968	0	0	0	1472	0	0	962	539	0	0	1306	0	0	0	1899	0	0
SP99317	293	0	0	0	0	131	0	0	138	259	0	162	498	0	0	0	0	0
SP99321	0	615	913	0	0	0	535	0	315	0	0	497	708	0	0	0	0	0
SP99329	0	2634	0	1184	0	0	0	2009	0	0	0	1356	1838	0	893	0	0	0
SP99333	0	0	297	0	0	0	525	0	232	809	0	370	448	0	0	0	0	0
SP99337	0	0	0	306	0	389	0	0	0	917	1015	0	1287	0	0	0	0	0
SP99341	0	704	268	0	251	323	487	0	346	0	668	0	734	0	0	0	0	0
SP99345	723	0	0	233	0	0	0	0	0	711	780	0	586	0	799	0	0	0
SP99113	904	458	0	168	0	0	0	0	0	0	0	0	973	0	0	0	0	0
SP99185	0	0	0	638	0	0	0	0	0	3412	2892	0	2020	0	0	0	0	0
SP99209	2380	0	0	0	0	0	0	0	598	2505	2176	0	0	0	983	1463	0	0
SP99213	0	0	694	644	794	0	983	0	641	973	0	0	728	0	0	0	0	0
SP99221	0	0	0	157	0	0	0	0	0	345	500	0	626	0	0	0	0	0
SP99225	0	0	281	0	0	0	0	0	239	838	861	393	837	0	0	0	0	0
SP99241	5030	0	0	982	0	0	0	0	0	4774	5532	0	0	0	1691	0	0	0
SP1086	0	0	0	4457	0	0	0	960	1477	2895	2542	0	3023	0	0	0	0	0
SP1003	0	0	0	13507	0	0	0	0	5743	3076	0	0	2886	0	0	0	0	0
SP1144	0	0	3014	9008	0	0	0	0	4670	2094	0	0	1436	0	0	0	0	0
SP1132	0	0	0	2436	0	0	3298	2191	0	6430	0	0	4581	0	0	0	0	0
SP1712	0	0	0	6265	0	0	0	0	2099	0	0	0	1546	0	0	0	0	0
SP1114	4391	0	0	1871	0	0	0	0	1138	2780	257	0	0	2094	0	0	0	0
SP1431	0	0	0	4288	0	0	1280	0	2359	0	0	0	1043	0	0	0	0	0
SP975	3683	0	1357	1497	0	0	0	2720	2141	0	0	2511	2512	0	0	3268	0	0
SP1419	0	2066	1168	3039	0	0	2057	1439	1396	0	0	0	1410	0	0	0	0	0
SP1009	0	0	0	5006	0	0	1637	1167	2509	3132	0	0	0	0	0	0	0	0
SP1724	0	0	0	8514	0	0	0	0	3438	0	0	0	2078	0	0	0	0	0
SP967	0	0	978	0	0	0	729	0	402	749	0	407	186	0	0	0	0	0
SP1174	0	0	0	3995	0	1212	2275	1087	1959	0	0	0	2803	0	0	0	0	0
SP1377	0	0	0	6462	0	0	1583	0	0	0	0	0	2086	0	0	0	0	0
SP1365	0	0	1184	2026	0	0	0	1464	964	2639	0	1344	0	0	0	0	0	0
SP1491	2863	0	0	2153	0	0	1775	636	2130	0	0	0	2450	0	0	0	0	0
SP116536	0	434	167	0	0	0	231	198	0	0	0	0	597	0	0	0	0	0
SP116539	0	246	0	0	0	0	0	0	50	0	0	0	306	0	0	0	0	68
SP116542	0	273	109	0	0	0	0	0	0	0	154	0	237	0	0	0	0	0
SP116545	0	195	62	0	0	0	114	0	0	0	0	0	201	0	0	0	0	56
SP116548	0	223	93	0	0	0	145	0	58	0	0	102	221	0	0	0	0	0
SP116550	0	0	40	27	0	0	0	0	0	0	77	0	174	0	0	0	0	43
SP116553	0	168	0	0	0	0	0	0	47	0	0	108	308	0	0	0	0	0
SP116557	56	89	41	0	0	0	0	0	35	0	0	0	99	0	0	0	0	52
SP116559	0	327	0	0	0	0	147	0	59	0	0	0	258	0	0	0	0	89
SP116562	0	0	95	74	0	0	0	0	0	262	183	185	263	0	0	0	0	0
SP116564	0	231	0	0	0	0	156	0	48	0	0	0	302	0	0	0	0	0
SP116571	0	188	94	132	0	0	0	85	80	193	148	0	0	0	0	0	0	89
SP116393	0	0	19	10	0	0	0	0	0	0	0	0	37	0	0	0	13	38
SP116442	0	128	0	0	0	0	81	0	0	0	0	0	172	0	0	0	0	0
SP116446	0	49	22	0	0	0	0	0	22	0	0	0	49	0	0	0	0	39
SP116448	0	0	0	0	0	0	30	0	11	0	0	17	0	0	0	0	0	22
SP116419	0	697	178	157	0	0	0	0	0	612	524	0	642	0	0	0	0	0
SP116383	0	0	381	1052	0	0	710	291	1132	1103	0	887	0	0	0	0	0	0
SP116385	0	447	205	273	0	0	0	331	0	0	625	0	680	0	0	0	0	0
SP116440	0	374	262	161	0	0	0	0	0	0	478	0	501	0	0	0	0	0
SP116450	0	553	0	685	0	0	0	0	383	0	617	545	957	0	0	0	0	0
SP116493	0	0	146	148	0	0	272	0	0	425	400	0	351	0	0	0	0	0
SP116391	0	323	234	0	0	266	0	252	0	0	215	0	257	0	0	0	0	0
SP116401	0	0	306	192	0	0	259	0	0	409	394	0	249	0	0	0	0	0
SP116409	0	446	0	0	420	254	0	0	246	0	380	0	508	0	0	411	0	0
SP116416	0	198	139	100	0	115	146	0	0	0	244	0	188	0	0	0	0	0
SP116424	0	0	155	0	0	0	107	116	73	171	0	0	164	0	0	0	0	0
SP116515	0	705	0	142	0	0	0	0	135	0	0	211	381	326	0	0	0	0
SP116499	0	1328	0	619	0	0	0	711	0	0	1270	0	733	0	0	0	0	0
SP116505	0	686	0	0	0	0	670	0	333	0	0	0	832	0	0	0	0	0
SP116509	0	0	0	0	0	0	0	1580	1527	0	0	0	2448	1839	0	0	0	0
SP116437	0	252	157	129	0	0	0	0	94	0	0	189	467	0	0	0	0	0
SP116512	0	2026	0	538	0	0	0	808	0	0	1555	935	0	0	0	0	0	0
SP116465	0	521	0	179	159	0	335	286	0	0	531	0	0	0	0	0	0	0
SP116496	0	0	0	1210	2277	0	0	1771	0	1565	0	1310	1377	0	0	0	0	0
SP116525	0	1060	0	523	0	0	807	0	721	0	0	0	1655	0	0	0	0	0
SP116481	0	627	0	676	0	372	430	417	549	0	654	0	0	0	0	0	0	0
SP116586	0	1142	0	380	0	0	0	0	0	0	1176	0	649	0	328	0	0	0
SP116528	0	0	543	572	0	0	0	790	0	1454	1673	0	0	0	0	0	0	0
SP116589	0	2937	0	561	0	674	0	1225	0	0	2933	0	0	0	901	0	0	0
SP116406	0	699	0	376	0	0	484	539	0	0	0	0	631	0	0	0	0	0
SP116484	0	312	100	0	0	0	0	181	109	0	0	0	431	0	0	0	0	0
SP116453	0	694	198	0	0	0	0	289	226	0	451	0	617	0	0	0	0	0
SP116469	0	643	234	0	0	276	0	396	0	388	505	0	0	485	0	0	0	0
SP116578	0	1214	0	468	0	0	0	809	0	0	934	631	1107	0	0	0	0	0
SP116531	0	302	0	0	0	0	338	0	152	0	0	0	403	0	0	0	0	0
SP116593	0	660	0	331	279	224	0	432	532	0	609	0	553	0	0	0	0	0
SP116487	0	307	116	189	0	208	0	233	122	82	325	0	203	0	0	0	0	0
SP116456	0	0	0	303	0	0	0	0	0	0	726	0	911	0	0	427	0	0
SP116472	0	1153	0	426	1746	0	0	912	0	0	1140	0	0	0	0	755	0	0
SP116518	0	4252	0	1256	1462	1048	1373	1761	1033	0	1916	0	0	0	0	0	0	0
SP116412	0	724	0	464	0	0	422	534	0	0	0	361	0	0	0	0	0	0
SP116534	0	512	0	144	0	137	0	0	130	0	0	208	451	0	0	0	0	0
SP116596	0	1700	0	608	539	587	0	974	0	0	1151	0	1176	0	0	0	0	0
SP116490	0	1354	0	516	0	751	0	739	0	0	863	0	834	0	0	0	0	0
SP116459	0	1333	314	709	0	758	0	754	467	0	1548	0	0	0	0	0	0	0
SP116475	0	573	174	257	0	355	0	540	0	352	688	0	0	0	0	0	0	0
SP116520	0	1661	0	699	0	0	0	805	706	0	1479	0	0	0	0	867	0	0
SP116431	0	1679	0	0	2281	742	0	0	816	0	1459	0	0	0	755	1320	0	0
SP116582	0	892	0	681	492	423	868	771	641	0	1044	0	1176	0	0	0	0	0
SP116599	0	753	254	0	0	0	347	440	321	0	0	0	473	0	0	0	0	0
SP116478	0	839	0	854	0	0	0	461	623	0	778	0	908	0	0	0	0	0
SP116462	0	300	0	179	0	177	250	225	132	150	0	0	339	0	0	0	0	0
SP116523	0	0	402	234	0	0	0	339	0	528	636	504	440	0	0	0	0	0
SP116434	0	99	52	0	0	0	101	0	0	0	0	0	92	0	0	0	0	70
SP117956	0	354	214	0	0	0	290	0	178	0	371	0	522	0	0	0	0	0
SP117975	0	0	479	0	0	0	367	383	334	539	0	0	398	0	0	0	0	0
SP2149	0	3377	0	879	0	0	0	2932	0	0	0	1583	2249	0	0	0	0	0
SP117113	0	0	396	0	0	273	554	0	267	367	0	0	260	0	0	0	0	0
SP117245	0	0	379	285	0	0	279	0	451	497	0	273	374	0	0	0	0	0
SP117402	0	0	0	1517	0	0	607	331	735	0	0	0	777	0	0	0	0	0
SP117136	0	0	259	0	0	0	258	0	145	377	0	161	293	0	0	0	0	0
SP117378	0	0	217	0	0	0	0	266	159	308	403	0	490	0	0	0	0	0
SP116947	0	0	375	217	0	0	372	0	228	625	373	0	517	0	0	0	0	0
SP117244	0	0	0	853	0	0	393	0	672	0	0	0	382	0	0	0	0	0
SP117162	376	670	524	243	0	0	444	0	222	0	0	0	519	0	0	0	0	0
SP117079	0	0	0	1205	0	0	0	0	1309	0	0	0	655	0	0	0	0	0
SP117344	0	1223	0	364	0	0	742	882	0	0	0	556	888	0	0	0	0	0
SP118074	0	0	1081	912	0	688	1075	0	0	1062	1293	0	768	0	0	0	0	0
SP117598	0	0	199	0	0	0	0	317	156	385	0	355	549	0	0	0	0	0
SP117312	0	0	371	721	0	0	331	0	0	448	0	0	369	0	0	0	0	0
SP118038	0	0	0	4636	0	0	889	0	2328	1389	0	0	0	0	0	0	0	0
SP117552	0	0	266	0	0	0	253	0	139	398	0	0	199	0	0	0	0	0
SP118073	0	0	410	0	0	157	236	0	135	326	0	174	228	226	0	0	0	0
SP117933	0	0	186	0	0	0	0	179	93	293	205	0	247	0	0	0	0	0
SP118012	0	0	277	0	0	0	227	0	264	381	0	196	367	0	0	0	0	0
SP117108	0	0	366	0	0	347	0	0	131	350	215	0	533	0	0	0	0	0
SP117812	260	316	286	0	0	125	256	0	147	0	0	0	283	0	0	0	0	0
SP117354	0	0	429	0	0	388	510	491	343	652	0	0	476	0	0	0	0	0
SP117370	0	0	370	0	0	182	288	0	276	292	0	0	377	0	0	0	0	0
SP116991	0	0	345	186	0	0	341	0	497	444	0	290	443	0	0	0	0	0
SP117629	0	880	0	898	0	0	0	1359	0	866	0	723	1065	0	0	0	0	0
SP124199	0	0	429	0	0	0	594	0	730	481	0	0	616	0	0	0	0	0
SP124195	0	0	506	0	0	0	459	0	278	507	0	0	305	0	0	0	0	0
SP117850	0	0	353	368	0	0	0	0	424	308	224	0	385	0	0	0	0	0
SP117127	0	0	287	0	0	157	271	0	138	393	0	0	254	0	0	0	0	0
SP117614	0	1471	0	479	0	0	811	1435	0	0	0	0	1253	0	0	0	0	0
SP116948	0	0	387	0	0	0	447	0	495	809	0	413	556	0	0	0	0	0
SP117409	0	0	0	926	0	0	0	1943	0	1942	0	1156	1632	0	0	0	0	0
SP117593	0	0	389	0	0	0	371	0	138	446	0	0	431	0	0	0	0	0
SP117372	0	0	0	9163	0	0	0	0	3553	0	0	0	0	0	0	0	0	0
SP118077	0	0	395	0	0	0	331	330	328	430	0	288	303	0	0	0	0	0
SP117840	0	0	263	150	0	0	281	220	170	352	0	274	318	0	0	0	0	0
SP117363	0	1041	373	0	0	630	801	0	499	1019	0	0	0	0	0	0	0	0
SP117887	0	2418	0	770	0	0	0	1543	0	0	0	1050	1835	0	0	0	0	0
SP116946	0	0	410	0	0	0	385	0	304	765	0	397	690	0	0	0	0	0
SP117901	0	1146	0	1902	0	0	939	842	983	864	0	0	0	0	0	0	0	0
SP117454	0	0	411	183	0	0	233	0	0	334	0	226	355	0	0	0	0	0
SP124197	0	3439	0	12104	0	0	0	0	5263	2431	0	0	0	0	0	0	0	0
SP117919	0	2175	0	1603	0	0	0	2040	0	0	0	1189	1996	0	0	0	0	0
SP117250	0	0	0	4844	0	0	0	0	3632	0	0	0	0	0	0	0	0	0
SP117983	0	0	322	808	0	0	549	440	574	854	0	0	0	0	0	0	0	0
SP117676	252	0	204	0	0	0	294	0	412	288	0	0	413	0	0	0	0	0
SP117057	0	0	229	531	0	0	0	0	755	604	0	388	491	0	0	0	0	0
SP117126	0	0	479	0	0	0	429	309	253	463	0	0	377	0	0	0	0	0
SP117728	0	0	287	0	0	0	364	0	198	468	0	321	355	0	0	0	0	0
SP117618	0	0	215	0	0	0	220	0	112	284	178	0	326	0	0	0	0	0
SP117257	0	0	230	146	0	0	213	0	356	291	0	0	248	0	0	0	0	0
SP116963	0	0	351	0	0	0	273	0	197	345	0	200	255	0	0	0	0	0
SP117078	0	0	0	0	0	755	1563	1045	1082	0	0	0	1458	0	0	0	0	0
SP117944	0	0	0	2080	0	0	0	1280	591	1955	0	990	1282	0	0	0	0	0
SP117639	0	0	699	557	0	0	940	0	1902	932	0	0	700	0	0	0	0	0
SP117834	0	0	614	480	0	0	0	892	0	1948	1300	0	0	0	0	0	0	0
SP117105	0	0	558	572	0	0	396	0	417	631	584	0	492	0	0	0	0	0
SP117785	0	0	0	1760	0	0	834	694	0	0	0	0	1151	0	0	0	0	0
SP117882	0	0	264	397	0	0	349	0	316	478	0	0	242	0	0	0	0	0
SP117778	0	0	357	0	0	0	460	0	276	775	598	0	379	0	0	0	0	0
SP117032	0	0	286	189	0	0	342	308	0	468	0	272	438	0	0	0	0	0
SP117710	0	0	0	0	0	0	578	0	932	0	0	312	821	0	0	0	0	0
SP117538	0	2466	0	1489	0	725	0	2303	0	0	0	1112	1709	0	0	0	0	0
SP124207	0	0	0	0	624	783	1567	1757	803	1947	0	1165	0	0	0	0	0	0
SP117800	0	0	524	560	0	0	368	0	401	958	0	547	809	0	0	0	0	0
SP117724	0	0	535	392	0	0	434	0	0	575	486	0	445	0	0	0	0	0
SP124193	0	0	0	436	0	0	337	0	1101	0	0	0	754	0	0	0	0	0
SP2357	0	2792	0	649	0	775	0	2018	1093	0	0	1306	1728	0	0	0	0	0
SP2144	0	1253	0	1252	0	0	0	1702	0	0	0	772	1136	0	0	0	0	0
SP2145	0	1491	0	786	0	433	0	1294	649	0	0	0	1256	0	0	0	0	0
SP2147	0	2962	0	1385	0	986	0	2481	0	0	0	1587	2599	0	0	0	0	0
SP2146	0	1308	0	1045	0	0	0	1010	0	0	848	0	911	0	0	0	0	0
SP2148	0	0	0	2594	0	0	0	1309	832	1384	0	669	0	0	0	0	0	0
SP2150	0	0	404	0	0	0	395	434	376	703	0	408	607	0	0	0	0	0
SP2152	0	238	372	177	0	360	0	0	207	0	283	0	395	0	0	0	0	0
SP2349	0	0	597	963	0	555	742	595	1000	807	0	0	679	0	0	0	0	0
SP2155	0	2444	0	1745	0	0	0	1983	0	0	0	1290	1512	0	0	0	0	0
SP2154	0	2448	0	880	627	786	0	2306	0	0	0	1174	2107	0	0	0	0	0
SP2158	0	0	765	656	0	0	0	0	1118	1240	0	1056	911	0	0	0	0	0
SP2156	0	0	465	1161	0	0	0	906	0	1098	1286	0	0	0	0	0	0	0
SP2159	0	0	0	3992	0	0	0	0	2454	0	0	0	728	0	0	0	0	0
SP2153	0	0	1228	2755	0	0	0	2422	0	2665	2091	0	0	0	0	0	0	0
SP2160	0	0	0	234	0	0	557	345	271	491	0	0	595	0	0	0	0	0
SP2151	0	0	0	678	0	0	0	341	220	0	0	282	587	0	0	0	0	0
SP116341	0	1677	0	2320	0	0	0	2216	0	1861	1773	0	0	0	0	0	0	0
SP116331	0	0	0	512	0	927	1262	0	0	0	0	709	1780	0	0	0	0	0
SP116351	347	604	464	0	0	412	542	0	375	0	0	0	522	0	0	0	0	0
SP116371	0	0	0	721	0	0	811	619	603	1114	0	712	0	0	0	0	0	0
SP116361	0	0	0	6619	0	0	0	1123	1281	1521	0	0	0	0	0	0	0	0
SP116343	0	0	629	825	0	0	1066	1546	0	1449	0	0	1132	0	0	0	0	0
SP116333	0	725	0	604	0	0	695	847	0	0	0	562	1190	0	0	0	0	0
SP116373	0	2515	0	1055	0	0	0	2670	0	0	0	1345	1452	0	0	0	0	0
SP116363	0	1732	0	769	0	0	0	1617	0	0	0	995	1329	0	0	0	0	0
SP116353	1059	1133	858	563	0	1091	1681	1538	755	0	0	0	1268	0	0	0	0	0
SP116345	0	0	356	0	0	0	692	361	303	556	0	0	290	0	0	341	0	0
SP116365	0	1325	0	1793	0	0	0	1482	0	0	822	0	957	0	0	0	0	0
SP116375	816	1063	1134	0	0	964	1207	1170	508	0	0	0	1009	0	0	0	0	0
SP116335	0	1575	430	0	841	543	0	1176	0	0	1397	0	0	0	0	768	0	0
SP116355	0	2664	0	1717	0	675	0	2082	0	0	0	1238	1672	0	0	0	0	0
SP116347	0	0	575	0	0	301	373	0	146	326	531	0	418	0	0	0	0	0
SP116367	0	1461	842	633	0	0	0	2273	0	1880	0	1345	0	0	0	0	0	0
SP116339	0	0	409	335	0	600	500	552	0	953	581	0	0	0	0	0	0	0
SP116349	0	0	407	0	0	0	0	0	268	583	647	389	589	0	0	0	0	0
SP116357	0	1859	0	1108	0	0	0	2051	0	0	0	1089	1269	0	0	0	0	0
SP116359	0	1975	0	2558	0	0	0	1691	0	0	1516	0	1487	0	0	0	0	0
SP116369	0	2578	0	1602	0	785	0	3054	0	0	1845	0	1695	0	0	0	0	0
SP116377	0	0	699	1275	0	716	0	1679	0	1829	0	1086	1529	0	0	0	0	0
SP116379	562	904	677	0	0	868	977	0	384	0	0	0	725	0	0	0	0	0
SP7692	0	0	0	10561	0	1856	0	0	9561	0	0	0	0	0	0	0	0	0
SP5052	0	7098	0	1425	0	1336	0	3752	0	0	0	2176	3016	0	0	0	0	0
SP7785	0	2586	0	1329	0	0	0	1938	0	0	0	1363	2257	0	0	0	0	0
SP3415	0	2151	0	2864	0	0	0	2789	0	0	0	1105	0	0	0	0	0	0
SP2799	0	0	267	0	0	0	518	311	260	662	0	0	427	0	0	0	0	0
SP9979	0	0	308	0	0	0	215	242	189	435	0	0	346	0	0	0	0	0
SP5393	0	0	621	351	0	0	0	741	288	800	0	686	736	0	0	0	0	0
SP11292	0	1202	0	1328	0	0	0	1062	0	0	804	0	1045	0	0	0	0	0
SP13036	0	0	0	2418	10771	0	0	0	3942	0	0	2975	0	0	0	5624	0	0
SP7421	0	0	0	2463	0	0	0	3115	0	2784	0	2026	2981	0	0	0	0	0
SP4875	0	3040	0	0	0	609	0	1991	0	0	0	1149	1417	0	0	0	0	0
SP8795	0	0	577	838	0	0	759	904	0	1170	0	843	799	0	0	0	0	0
SP4820	1336	2321	0	525	0	0	1277	2107	0	0	0	0	0	0	0	0	0	0
SP4593	0	0	321	0	0	0	363	295	369	370	0	0	468	0	0	0	0	0
SP8085	0	0	462	692	0	677	0	559	392	752	0	0	658	0	0	0	0	0
SP11235	0	0	399	372	0	512	560	689	251	753	717	0	0	0	0	0	0	0
SP6730	0	0	752	330	0	406	724	0	394	611	826	0	498	0	0	0	0	0
SP10635	0	0	295	0	0	0	327	0	237	442	0	280	456	0	0	0	0	0
SP5381	0	0	254	0	0	0	193	0	98	370	0	132	190	0	0	0	0	0
SP10084	0	3175	0	870	0	679	1244	0	0	0	0	982	2134	0	0	0	0	0
SP9251	0	1084	0	714	0	0	0	1503	0	0	0	645	1395	0	0	0	0	0
SP3016	0	0	0	1383	0	0	0	2250	0	1731	0	1380	1828	0	0	0	0	0
SP11045	0	0	0	1880	0	0	464	0	1253	375	0	0	0	0	0	0	0	0
SP2826	408	537	308	430	0	0	462	602	0	0	0	0	453	0	0	0	0	0
SP11171	0	2019	0	412	0	0	0	1223	0	0	0	850	1485	0	0	0	0	0
SP5784	0	1975	0	1131	2400	0	0	0	0	0	1136	0	1708	0	0	955	0	0
SP8564	0	0	739	430	0	440	671	806	638	956	0	0	770	0	0	0	0	0
SP5844	0	0	1306	393	0	0	671	593	0	807	0	0	719	0	0	0	0	0
SP6519	0	0	396	0	0	0	398	423	221	462	0	0	420	0	0	0	0	0
SP6766	284	0	233	0	0	0	231	253	125	327	0	0	320	183	0	0	0	0
SP5448	0	0	0	2173	0	0	1349	894	1018	0	0	0	1384	0	0	0	0	0
SP12049	0	5508	0	1493	0	0	0	3666	0	0	0	2563	3223	0	0	0	0	0
SP2714	0	2915	0	3710	0	0	0	3734	0	0	1915	0	0	0	0	0	0	0
SP2801	0	0	401	0	0	435	689	0	667	791	0	502	786	0	0	0	0	0
SP8891	0	2254	0	1584	0	0	1379	1394	1455	0	0	0	0	0	0	0	0	0
SP9481	0	0	399	0	0	0	198	298	0	573	0	242	344	0	0	0	0	0
SP5808	0	3087	0	1296	0	0	1648	2439	0	0	0	1308	2016	0	0	0	0	0
SP6429	0	1641	0	839	0	0	0	2316	0	0	1309	1235	1445	0	0	0	0	0
SP5017	0	0	442	0	0	0	873	542	288	669	0	456	330	0	0	0	0	0
SP8229	0	0	605	467	0	0	0	509	0	752	0	525	727	0	0	0	0	0
SP8157	0	0	396	714	0	0	0	830	0	776	0	486	645	0	0	0	0	0
SP5279	0	1374	781	1636	0	726	1377	603	1896	0	0	0	0	0	0	0	0	0
SP8660	0	2132	0	1143	0	0	0	2487	0	0	0	1207	1721	0	0	0	0	0
SP11878	0	0	765	3204	0	0	0	2608	0	0	0	1266	2073	0	0	0	0	0
SP9433	0	0	0	10551	0	0	0	0	2493	0	0	0	1229	0	0	0	0	0
SP2881	0	2231	0	786	0	741	1443	1836	0	710	0	0	1565	0	0	0	0	0
SP7378	0	0	436	280	0	618	0	571	248	679	0	0	0	290	0	0	0	0
SP9816	0	1803	0	1229	0	0	0	1925	0	0	0	925	1506	0	0	0	0	0
SP4265	0	955	430	510	0	0	0	996	0	1029	0	519	0	0	0	0	0	0
SP2793	0	3996	0	1319	0	1329	0	3478	0	0	0	2021	2626	0	0	0	0	0
SP6825	0	0	1272	4140	0	1326	2214	973	3207	0	0	0	0	0	0	1892	0	0
SP4523	0	0	456	470	0	323	0	703	0	998	0	569	0	371	0	0	0	0
SP9930	0	0	0	8011	0	0	0	2985	2045	2763	0	0	0	0	0	0	0	0
SP5820	0	0	867	567	0	0	793	0	516	928	0	0	849	0	0	0	0	0
SP10470	0	2805	0	1335	0	682	0	2936	0	0	0	1375	1986	0	0	0	0	0
SP9648	0	3326	0	868	0	0	0	2631	0	0	0	1814	3191	0	0	0	0	0
SP4535	0	0	509	0	0	0	333	0	227	533	0	0	439	0	0	0	0	0
SP11808	0	0	706	287	0	0	742	0	268	883	0	401	359	0	0	0	0	0
SP96163	0	0	0	2994	0	0	0	3035	0	2427	0	1621	0	0	0	0	0	0
SP11948	0	2337	0	1135	0	0	0	2272	0	0	0	951	1751	0	0	0	0	0
SP4557	0	0	397	315	0	997	0	672	417	957	0	0	816	0	0	0	0	0
SP96147	0	0	428	0	0	0	398	473	286	844	0	445	571	0	0	0	0	0
SP10150	0	0	0	4251	0	0	974	0	1665	0	0	0	954	0	0	0	0	0
SP4472	0	0	0	1209	0	0	1237	2247	0	2164	0	0	0	0	0	0	0	0
SP6813	0	0	0	5489	0	0	0	0	4708	0	0	0	1749	0	0	0	0	0
SP96511	0	3452	0	2745	0	0	0	3987	0	0	0	2065	2512	0	0	0	0	0
SP5636	0	0	431	307	0	335	413	463	0	738	488	0	0	0	0	0	0	0
SP5559	0	0	0	12170	0	0	0	0	3539	0	3340	0	0	0	0	2471	0	0
SP5473	0	0	540	1132	411	0	0	1246	0	1101	0	788	1025	0	0	0	0	0
SP8394	0	0	663	756	0	0	576	0	1055	0	582	0	820	0	0	0	0	0
SP6115	0	0	266	318	0	0	372	479	0	503	0	0	404	0	0	0	0	0
SP7291	0	0	344	0	0	370	539	360	250	537	0	0	400	0	0	0	0	0
SP2997	0	0	467	0	731	0	0	994	303	1159	0	0	0	0	0	0	0	0
SP8831	0	4266	0	3241	0	0	0	5153	0	0	0	2711	2738	0	0	0	0	0
SP2731	0	0	240	466	0	283	385	387	589	0	0	0	441	0	0	0	0	0
SP6223	0	2579	0	1142	0	0	0	1646	0	0	0	1113	1871	0	0	0	0	0
SP7171	0	0	440	335	0	0	0	0	781	1141	547	602	0	0	0	0	0	0
SP10563	0	0	555	859	0	0	597	0	1881	614	0	0	498	0	0	0	0	0
SP8987	0	2809	0	2192	0	821	0	3132	0	0	1944	0	0	0	0	0	0	0
SP5980	0	2828	0	1567	0	0	0	2708	0	0	0	1255	1928	0	0	0	0	0
SP12186	0	0	0	4764	0	870	0	0	2587	0	0	0	1372	0	0	0	0	0
SP10944	0	0	0	4679	0	0	1931	822	3678	0	0	0	2499	0	0	0	0	0
SP2766	1277	2495	0	732	0	547	969	1789	0	0	0	0	0	0	0	0	0	0
SP6673	0	6320	0	7116	0	0	0	3107	3583	0	0	2896	0	0	0	0	0	0
SP117698	0	0	279	0	0	0	375	0	194	437	314	0	344	0	0	0	0	171
SP124201	0	0	178	142	0	0	251	0	144	346	0	301	406	0	0	0	0	0
SP2143	0	0	252	0	0	0	0	300	244	665	0	249	423	0	0	0	0	0
SP124191	0	0	226	0	0	0	247	293	217	405	0	245	481	0	0	0	0	0
SP117247	0	0	430	323	0	0	420	0	0	558	649	0	523	0	0	0	0	0
SP117362	0	0	375	0	0	242	508	0	599	456	0	0	260	0	0	0	0	0
SP117470	0	3181	0	1278	0	0	0	2130	0	0	1342	1293	0	1036	0	0	0	0
SP117586	0	0	194	105	0	0	158	0	229	322	0	171	299	0	0	0	0	0
SP117709	298	0	252	0	0	0	249	0	313	377	0	0	314	0	0	0	0	0
SP2157	0	0	254	315	0	0	164	0	184	433	285	0	135	0	0	0	0	0
SP3368	0	648	368	0	0	307	538	449	172	0	0	0	521	0	0	0	0	0
SP5666	0	0	0	2277	0	0	879	220	806	0	0	0	892	0	0	0	0	0
SP2781	0	0	717	0	0	0	547	0	673	583	0	412	369	0	0	0	0	0
SP8532	0	0	0	13269	0	0	0	0	2063	956	0	0	0	0	0	0	0	0
SP7456	0	0	365	0	0	445	444	0	284	500	0	0	599	0	0	0	0	0
SP24708	0	1834	2782	0	0	0	0	0	0	0	981	0	2122	0	0	0	0	0
SP24301	0	1513	2699	0	0	0	0	0	0	0	0	985	2083	0	0	0	0	0
SP27201	0	1435	2872	0	0	0	0	0	0	0	967	0	1476	0	0	0	0	0
SP28791	0	668	570	238	0	0	0	0	0	0	991	0	780	0	0	0	0	0
SP23739	0	1182	1690	0	0	0	0	0	482	0	1112	0	1386	809	0	0	0	0
SP24702	1398	2193	1803	0	0	0	0	971	0	0	0	0	1587	0	0	0	0	0
SP25332	0	0	492	106	0	0	0	0	0	350	297	0	501	0	0	0	0	0
SP28335	0	2242	2153	0	0	0	0	0	0	0	1664	0	2043	0	0	0	0	0
SP26709	688	1006	1108	0	0	0	499	0	261	0	0	0	858	0	0	0	0	0
SP25350	0	1517	2557	0	0	0	0	0	0	0	0	849	2025	0	0	0	0	0
SP25380	0	1888	2669	589	0	0	0	0	0	0	1718	0	1325	0	0	0	0	0
SP24565	0	1191	2053	0	0	0	0	0	0	0	864	0	1403	0	0	0	0	0
SP25833	0	2194	1313	0	0	0	0	968	0	0	0	892	1573	0	0	0	0	0
SP25905	0	1934	1546	0	0	0	0	0	0	0	1034	0	1555	0	0	0	0	0
SP26439	0	0	707	0	0	0	0	836	0	943	1662	0	770	0	0	0	0	0
SP24236	0	3960	3025	0	0	0	0	0	0	0	0	1543	2429	0	0	0	0	0
SP23925	0	0	738	648	0	0	1418	1100	0	1339	2976	0	0	0	0	0	0	0
SP24815	0	3445	3046	0	0	0	0	0	716	0	0	1341	2613	0	0	0	0	0
SP27957	0	2081	3452	0	0	0	0	0	0	0	1251	0	1700	0	0	0	0	0
SP27603	0	2227	3068	0	0	0	0	0	0	0	1478	0	1930	0	0	0	0	0
SP27825	0	1817	2679	561	0	0	0	0	0	0	1864	0	1504	0	0	0	0	0
SP24135	0	1628	2868	0	0	0	0	1070	648	0	0	0	2407	0	0	0	0	0
SP26499	0	670	1046	211	0	0	0	0	0	0	668	0	935	0	0	0	0	0
SP25518	0	2901	3572	0	0	0	0	0	0	0	1755	0	2381	0	0	0	0	0
SP28659	0	1923	3654	0	0	0	0	0	0	0	2049	0	2394	0	0	0	0	0
SP23622	0	1232	1669	0	0	0	0	0	0	0	0	732	1429	0	0	0	0	0
SP27939	0	750	2657	0	0	0	0	0	0	0	788	0	1504	0	0	0	0	0
SP23754	0	495	1245	0	0	0	0	0	0	0	578	0	782	0	0	0	0	0
SP29697	0	723	1587	0	0	0	0	0	0	0	746	0	1115	0	0	0	0	0
SP27339	0	986	1998	0	0	0	0	0	0	0	865	0	1366	0	0	0	0	0
SP29559	0	1100	385	320	0	0	0	0	0	0	1408	679	1065	0	0	0	0	0
SP29331	0	1806	2615	0	0	0	0	0	0	0	1325	0	2046	0	0	0	0	0
SP26475	0	1717	1276	0	0	0	0	684	0	0	0	796	1555	0	0	0	0	0
SP23775	0	0	2815	784	0	0	0	0	0	2201	4371	0	1826	0	0	0	0	0
SP28275	0	888	2486	0	0	0	0	0	0	0	1186	0	1588	0	0	0	0	0
SP28581	0	1003	2633	468	0	0	0	0	0	0	1413	0	1726	0	0	0	0	0
SP23639	0	1359	2606	412	0	0	0	0	0	0	1244	0	1532	0	0	0	0	0
SP24391	0	1449	2479	0	0	0	0	0	0	0	1113	0	1772	0	0	0	0	0
SP28041	0	2746	4704	0	0	0	0	0	0	0	1586	0	2245	0	0	0	0	0
SP26649	0	826	2308	0	0	0	0	0	0	0	0	556	1267	0	0	0	0	0
SP78927	0	0	92	0	0	55	81	53	0	0	0	0	27	0	0	0	0	0
SP78913	0	204	202	0	0	147	0	292	0	0	465	0	197	0	0	0	0	0
SP107375	0	752	432	0	0	404	446	644	0	0	706	0	667	0	0	0	0	0
SP107408	0	0	954	0	0	0	0	0	0	529	0	267	381	379	0	0	0	0
SP107439	0	0	187	0	0	0	0	307	167	361	554	0	362	0	0	0	0	0
SP78816	0	129	82	0	0	0	106	132	0	0	0	111	93	0	0	0	0	0
SP78663	0	0	299	0	0	195	408	335	107	0	0	0	385	0	0	0	0	0
SP78709	0	221	288	0	0	162	345	0	0	0	212	0	121	0	0	0	0	0
SP107462	0	219	145	0	0	220	149	253	0	0	218	0	232	0	0	0	0	0
SP78951	0	191	146	0	0	0	178	187	0	0	0	157	260	0	0	0	0	0
SP107435	0	0	1097	0	0	0	0	328	0	666	0	0	352	407	0	0	0	0
SP78679	0	880	306	0	0	216	0	296	0	0	0	258	528	0	0	0	0	0
SP107360	0	0	622	0	0	0	258	0	0	303	0	0	313	0	0	0	0	0
SP78819	0	164	56	0	0	46	0	0	0	0	172	0	0	0	0	0	0	0
SP78821	0	640	0	0	0	0	524	498	0	0	0	0	598	0	0	0	0	0
SP107552	0	0	123	0	0	0	90	148	0	91	0	0	120	0	0	0	0	0
SP78865	0	0	165	0	0	0	99	122	0	132	128	0	60	0	0	0	0	0
SP107470	0	0	221	0	0	0	164	192	0	202	0	0	159	0	0	0	0	0
SP78673	0	0	213	0	0	0	133	162	0	204	216	0	223	0	0	0	0	0
SP78824	87	110	93	0	0	63	80	0	0	0	0	0	70	0	0	0	0	0
SP107550	0	0	102	0	0	59	85	63	41	0	93	0	0	0	0	0	0	0
SP78718	0	216	232	0	0	424	211	176	0	0	0	0	196	0	0	0	148	0
SP107451	0	0	137	89	0	0	261	347	0	0	278	0	0	0	0	0	0	0
SP107557	0	0	101	0	0	0	203	134	0	0	95	0	0	0	0	0	0	0
SP107358	0	0	293	0	0	0	98	152	0	236	213	0	311	0	0	0	0	0
SP78731	0	0	151	0	0	62	0	188	0	0	180	0	188	0	0	0	0	0
SP107455	0	273	141	0	0	0	0	238	0	0	323	201	252	0	0	0	0	0
SP107549	0	0	127	0	0	54	64	100	0	0	153	0	107	0	0	0	0	0
SP78814	0	245	188	0	0	144	214	240	0	0	459	0	265	0	0	0	0	0
SP107357	0	0	804	0	0	0	737	346	0	670	0	0	506	0	0	0	0	0
SP78919	0	0	161	0	0	0	213	134	59	130	141	0	0	0	0	0	0	0
SP107453	0	111	135	0	0	0	122	117	0	0	161	0	71	0	0	0	0	0
SP78719	0	0	44	0	0	0	0	0	15	26	0	0	33	0	0	0	0	0
SP78662	0	422	118	0	0	107	0	0	0	0	274	195	393	0	0	0	0	0
SP107457	0	147	167	0	0	85	196	0	0	0	279	0	175	0	0	0	0	0
SP107404	0	0	754	0	0	0	0	0	0	477	0	212	241	257	0	0	0	0
SP78714	0	148	146	0	0	0	84	117	0	0	142	0	133	0	0	0	0	0
SP107454	0	0	208	70	0	78	92	133	0	0	191	0	198	0	0	0	0	0
SP107359	0	0	1026	0	0	0	561	0	168	501	0	0	399	0	0	0	0	0
SP78664	0	188	136	0	0	0	156	207	0	0	218	0	219	0	0	0	0	0
SP78931	0	0	129	0	0	70	102	62	0	0	0	0	70	0	0	0	0	0
SP78815	0	0	73	0	0	0	113	61	0	90	0	0	0	0	0	0	0	0
SP107466	0	0	456	0	0	0	181	0	79	239	0	0	317	0	0	0	0	0
SP78901	0	0	235	0	0	140	188	0	0	0	167	0	89	0	0	0	109	0
SP107384	0	1419	1056	0	0	0	0	0	0	0	0	672	922	1063	0	0	0	0
SP107467	0	341	113	0	0	115	0	222	0	0	290	0	208	0	0	0	0	0
SP78680	0	0	61	0	0	0	90	121	39	98	0	0	128	0	0	0	0	0
SP78672	0	104	115	0	0	66	72	0	0	0	97	0	80	0	0	0	0	70
SP107365	0	0	396	0	0	0	0	0	76	210	0	106	229	126	0	0	0	0
SP78660	0	0	82	0	0	0	0	93	47	109	102	0	90	0	0	0	0	73
SP78659	0	170	252	0	0	0	0	0	0	0	142	0	171	0	0	0	0	0
SP107449	0	456	201	0	0	174	145	315	0	0	286	0	0	0	0	0	0	0
SP78813	0	0	241	0	0	174	397	320	105	0	0	0	314	0	0	0	0	0
SP78953	0	45	42	0	0	0	91	62	0	0	0	0	52	0	0	0	0	0
SP78804	0	0	331	0	0	0	429	679	0	379	0	0	499	0	0	0	0	0
SP107460	0	0	333	0	0	0	0	332	0	326	402	0	293	0	0	0	0	0
SP107548	0	146	181	0	0	103	192	246	0	0	199	0	73	0	0	0	0	0
SP78730	0	0	370	0	0	194	186	0	131	280	265	0	122	0	0	0	0	0
SP78727	0	470	179	0	0	0	0	0	0	0	0	204	389	0	0	0	0	0
SP78822	0	0	395	0	0	366	466	449	0	0	520	0	536	0	0	0	0	0
SP78818	0	124	105	0	0	81	194	114	0	0	0	0	154	0	0	0	0	0
SP78923	0	0	107	60	0	0	108	135	0	0	139	0	107	0	0	0	0	0
SP107405	0	0	1177	0	0	0	0	0	0	515	478	0	735	418	0	0	0	0
SP107437	0	0	766	0	0	0	473	0	0	559	537	0	266	0	0	0	0	0
SP78675	0	0	167	0	0	0	238	217	0	214	0	0	196	0	0	0	0	0
SP107371	0	0	839	0	0	0	0	0	0	653	384	0	448	352	0	0	0	0
SP107556	0	372	411	0	0	166	260	0	0	0	317	0	222	0	0	0	0	0
SP78807	0	0	236	0	0	0	174	0	0	188	266	0	245	0	0	0	0	0
SP78945	0	114	115	0	0	73	113	153	0	0	160	0	58	0	0	0	0	0
SP107480	0	0	146	0	0	0	93	80	0	0	178	0	124	0	0	0	0	0
SP107448	0	0	231	0	0	0	218	197	0	0	177	0	165	0	0	0	0	0
SP107436	0	0	201	0	0	0	274	229	0	214	198	0	0	0	0	0	0	0
SP79150	0	0	152	0	0	0	0	0	0	83	56	0	58	53	0	0	0	0
SP107546	0	167	347	0	0	197	231	0	0	0	0	0	136	0	0	0	0	0
SP107459	0	0	330	0	0	0	0	0	0	0	0	0	174	90	0	135	0	0
SP78823	0	0	155	0	0	0	0	80	0	90	0	0	38	54	0	0	0	0
SP78666	0	0	457	0	0	0	198	0	0	155	142	0	0	0	0	0	0	0
SP78721	0	0	138	0	0	0	0	0	0	55	56	0	66	0	0	0	0	33
SP78665	0	110	136	0	0	92	232	221	0	0	183	0	0	0	0	0	0	0
SP78935	0	0	163	0	0	0	229	178	0	145	0	0	75	0	0	0	0	0
SP107458	0	0	439	0	0	0	377	0	147	442	632	0	236	0	0	0	0	0
SP79160	0	0	129	0	0	100	114	119	0	0	0	0	127	0	0	0	49	0
SP107479	0	124	133	0	0	68	137	99	0	0	128	0	85	0	0	0	0	0
SP107377	0	587	1069	0	0	0	576	0	0	0	0	0	559	401	0	0	0	0
SP78937	0	1278	0	288	0	0	734	849	0	0	0	0	1031	0	0	0	0	0
SP107444	0	141	0	0	0	0	148	109	0	0	114	0	195	0	0	0	0	0
SP79144	0	0	270	0	0	0	308	326	0	0	327	0	400	0	0	0	0	0
SP107469	0	0	47	0	0	41	35	53	0	0	75	0	72	0	0	0	0	0
SP107373	0	0	786	0	0	0	0	0	172	489	315	0	416	328	0	0	0	0
SP107406	0	0	550	0	0	0	792	540	269	727	0	0	677	0	0	0	0	0
SP107369	0	684	624	0	0	0	454	0	0	0	0	0	668	0	0	0	0	0
SP107403	0	809	1474	0	0	0	785	0	396	0	533	0	1405	0	0	0	0	0
SP107363	0	0	672	0	0	0	351	0	146	385	0	0	261	338	0	0	0	0
SP78955	0	0	150	0	0	89	123	145	0	0	152	0	238	0	0	0	0	0
SP78711	0	0	23	0	0	0	23	0	0	0	0	0	38	0	0	0	0	0
SP78677	0	0	183	0	0	0	120	44	0	0	0	0	78	0	0	0	0	0
SP78805	0	0	156	0	0	142	186	277	0	0	265	0	138	0	0	0	0	0
SP107461	0	0	142	0	0	0	71	130	0	0	127	0	118	0	0	0	0	0
SP107472	0	250	186	0	0	0	186	147	0	0	0	0	236	0	0	0	0	0
SP107356	0	0	941	0	0	0	344	0	0	409	0	0	488	0	0	0	0	0
SP78825	0	242	91	0	0	0	176	259	0	0	0	142	245	0	0	0	0	0
SP107468	0	0	145	59	0	0	203	158	0	0	156	0	164	0	0	0	0	0
SP78851	0	720	598	0	0	742	672	917	0	0	0	0	530	0	0	0	0	0
SP78726	0	790	0	0	0	0	0	413	0	0	0	353	676	0	0	0	0	0
SP107379	0	0	1320	0	0	0	0	0	0	871	0	420	734	377	0	0	0	0
SP107474	0	462	145	122	0	139	0	491	0	0	631	0	0	0	0	0	0	0
SP107438	0	620	0	0	0	0	0	274	0	0	339	0	519	0	0	0	0	0
SP107478	0	162	162	0	0	115	176	219	0	0	224	0	112	0	0	0	0	0
SP78716	0	1195	820	0	0	447	0	0	0	0	1002	0	953	0	0	0	0	0
SP78676	0	171	351	0	0	120	231	185	0	0	0	0	213	0	0	0	0	0
SP107443	0	0	69	0	0	0	18	51	0	0	60	0	6	0	0	0	31	0
SP107361	0	0	1326	0	0	0	635	0	209	658	0	0	698	0	0	0	0	0
SP107464	0	0	732	0	0	0	0	0	0	297	0	188	351	302	0	0	0	0
SP78717	0	0	177	0	0	0	0	0	0	0	0	44	111	47	0	0	0	0
SP78671	0	0	290	0	0	0	219	307	0	0	300	0	273	0	0	0	0	0
SP78817	0	49	97	0	0	0	121	0	31	0	0	0	78	0	0	0	0	0
SP107381	0	0	591	0	0	0	335	0	142	470	0	0	435	0	0	0	0	0
SP107463	0	0	822	0	0	0	0	0	0	382	0	204	322	238	0	0	0	0
SP107477	0	0	226	0	0	164	228	236	0	188	212	0	0	0	0	0	0	0
SP78661	0	0	379	0	0	0	224	0	84	288	0	0	189	0	0	0	0	0
SP78939	0	0	179	0	0	0	106	81	0	85	0	0	47	0	0	0	0	0
SP78674	0	322	376	0	0	350	0	290	0	0	0	0	385	0	0	0	0	0
SP107553	0	0	78	0	0	0	0	36	20	0	37	0	46	0	0	0	0	0
SP107555	0	227	119	0	0	0	182	174	0	0	309	0	156	0	0	0	0	0
SP107446	0	172	0	0	0	0	170	275	0	0	0	0	303	0	0	0	0	0
SP78713	0	491	556	0	0	0	372	295	0	0	0	0	381	0	0	0	0	0
SP78720	0	305	125	0	0	89	0	205	0	0	375	0	0	0	0	0	0	0
SP78947	0	0	197	0	0	101	126	115	0	0	158	0	169	0	0	0	0	0
SP78875	0	0	111	0	0	51	79	123	0	0	146	0	66	0	0	0	0	0
SP107554	0	385	198	0	0	159	425	598	0	0	0	0	362	0	0	0	0	0
SP107407	0	0	1346	0	0	0	0	0	0	1074	796	0	1085	0	0	0	0	0
SP78820	0	166	175	0	0	0	285	194	0	0	199	0	156	0	0	0	0	0
SP78668	0	0	125	0	0	0	83	0	0	0	0	0	139	0	0	0	0	0
SP107547	0	0	80	0	0	41	54	90	0	0	108	0	48	0	0	0	0	0
SP79148	0	0	290	0	0	290	271	160	0	0	0	0	281	0	0	0	109	0
SP107386	0	0	778	0	0	0	0	0	0	430	305	0	420	0	0	0	0	0
SP78921	0	0	183	0	0	169	164	521	0	231	352	0	0	0	0	0	0	0
SP107545	0	0	167	0	0	0	143	124	0	138	0	0	104	0	0	0	0	0
SP107440	0	0	296	0	0	107	146	0	0	115	170	0	110	0	0	0	0	0
SP79066	136	317	69	0	0	81	119	203	0	0	0	0	0	0	0	0	0	0
SP107473	0	0	212	103	0	0	425	259	0	0	453	0	0	0	0	0	0	0
SP107362	0	0	1010	0	0	0	0	0	0	605	0	293	430	401	0	0	0	0
SP78722	0	0	37	0	0	0	0	0	0	110	0	0	0	0	0	0	0	69
SP78729	0	0	123	61	0	61	180	144	0	0	274	0	0	0	0	0	0	0
SP107441	0	324	189	0	0	164	202	330	0	0	306	0	217	0	0	0	0	0
SP78873	0	0	116	0	0	0	60	0	30	75	86	0	89	0	0	0	0	0
SP47708	701	0	595	0	0	0	336	0	0	0	0	0	503	401	0	0	0	0
SP47990	891	0	500	270	0	0	0	0	0	0	741	0	833	0	0	0	0	0
SP48414	0	0	524	0	0	0	0	310	0	361	692	0	447	0	0	0	0	0
SP48135	0	1207	2131	0	0	0	0	0	0	0	833	0	1263	0	0	0	0	0
SP47652	0	0	490	0	0	0	214	0	0	320	499	0	358	0	0	0	0	0
SP48888	0	0	335	0	0	0	0	0	0	218	477	0	253	374	0	0	0	0
SP48426	0	0	126	0	0	0	0	0	0	81	110	0	112	0	0	0	0	0
SP48480	924	0	782	0	0	0	435	0	412	0	0	0	756	826	0	0	0	0
SP48263	385	0	403	0	0	0	246	0	0	0	0	0	252	251	0	0	0	0
SP47628	0	0	230	0	0	0	0	146	0	213	553	0	0	0	0	0	0	0
SP47808	0	0	713	0	0	0	0	0	0	396	594	0	499	450	0	0	0	0
SP48850	0	1885	425	0	0	0	0	0	0	0	1667	688	1512	0	0	0	0	0
SP48189	0	0	531	0	0	0	0	0	0	492	947	345	485	0	0	0	0	0
SP48073	562	0	594	0	0	0	339	225	0	0	0	0	222	264	0	0	0	0
SP48008	597	0	527	0	0	0	0	0	199	0	452	0	690	458	0	0	0	0
SP48504	581	0	542	0	0	0	408	0	0	0	0	0	203	405	0	0	0	0
SP48534	717	0	574	0	0	0	359	0	0	0	0	0	579	591	0	0	0	0
SP48010	0	0	351	209	0	0	0	0	0	367	821	0	409	0	0	0	0	0
SP79365	0	0	19	0	0	0	0	0	0	37	0	29	19	0	0	0	0	0
SP79237	0	41	61	0	0	0	0	0	0	0	34	0	83	0	0	0	0	0
SP79462	0	0	17	0	0	0	15	15	9	0	0	0	30	0	0	0	0	0
SP79201	0	0	53	28	0	0	0	0	0	78	0	54	68	0	0	0	0	0
SP79371	0	44	27	0	0	0	0	0	0	0	63	0	64	0	0	0	0	0
SP79439	0	0	21	0	0	0	0	0	0	0	0	26	47	0	0	0	0	0
SP79175	0	0	45	0	0	0	0	25	0	37	0	0	38	0	0	0	0	0
SP79354	0	0	39	0	0	0	0	33	0	35	0	0	21	0	0	0	0	0
SP79184	0	25	32	0	0	0	0	0	0	0	37	0	7	0	0	0	0	0
SP79312	0	0	69	0	0	0	47	0	0	0	60	0	110	0	0	0	0	0
SP79252	0	37	52	0	0	0	0	29	0	0	0	0	43	0	0	0	0	0
SP79294	0	100	110	0	0	0	70	0	0	0	97	0	101	0	0	0	0	0
SP79246	0	97	48	0	0	0	70	0	0	0	0	0	73	0	0	0	0	0
SP79458	0	0	45	0	0	0	25	28	0	34	0	0	31	0	0	0	0	0
SP79222	0	167	108	0	0	0	0	0	50	0	133	0	249	0	0	0	0	0
SP79178	0	0	36	0	0	0	0	0	0	29	0	0	21	0	13	0	0	0
SP79474	0	67	68	0	0	0	0	0	0	0	108	63	77	0	0	0	0	0
SP79387	0	0	54	0	0	0	0	0	0	0	34	0	41	0	0	0	0	0
SP79306	0	0	49	20	0	0	0	0	0	62	129	0	0	0	0	0	0	0
SP79270	0	36	15	0	0	0	0	0	0	0	36	0	39	0	0	0	0	0
SP79210	0	0	30	0	0	0	0	0	0	0	0	0	60	0	0	0	0	0
SP79427	0	0	52	18	0	0	0	0	0	42	0	0	47	0	0	0	0	0
SP79297	98	133	143	0	0	0	33	0	0	0	0	0	139	156	0	0	0	0
SP79368	0	0	27	0	0	0	0	0	0	0	27	0	50	0	0	0	0	0
SP79351	0	0	30	0	0	0	0	0	0	36	0	0	41	0	0	0	0	0
SP79300	0	0	43	0	0	0	0	0	0	37	0	0	38	0	0	0	0	0
SP79435	51	48	42	0	0	0	0	0	0	0	53	0	72	0	0	0	0	0
SP79288	0	0	52	0	0	0	0	0	16	0	27	0	27	0	0	0	0	0
SP79447	0	0	30	0	0	0	17	16	0	0	0	0	32	0	0	0	0	0
SP79403	0	0	0	0	0	0	34	0	0	0	0	0	43	0	0	0	0	0
SP79377	0	0	83	0	0	0	0	0	22	0	59	0	58	0	0	0	0	0
SP79327	0	0	10	0	0	0	0	18	0	29	0	0	0	0	0	0	0	0
SP79324	0	0	36	0	0	0	0	0	0	0	32	0	41	0	0	0	0	0
SP79359	0	0	16	6	0	0	9	0	0	0	0	9	18	0	0	0	0	0
SP79330	0	42	51	0	17	0	28	0	0	0	0	0	42	0	0	0	0	0
SP79391	0	0	136	0	0	0	0	78	0	104	0	0	110	0	0	0	0	0
SP79399	0	0	13	0	0	0	0	0	11	20	0	0	40	0	0	0	0	0
SP79243	0	0	17	0	0	0	0	17	0	0	22	0	11	0	0	0	0	0
SP79192	0	0	0	0	0	0	34	0	0	0	0	0	54	0	0	0	0	0
SP79395	0	0	103	0	0	0	0	84	0	98	133	0	69	0	0	0	0	0
SP79195	0	28	46	12	0	0	0	0	0	0	0	21	24	0	0	0	0	0
SP79318	0	38	45	0	0	0	45	0	0	0	0	0	58	0	0	0	0	0
SP79282	0	0	0	0	0	0	317	0	0	0	0	0	286	675	0	0	0	0
SP79261	0	52	33	0	0	0	0	0	0	0	43	0	36	0	0	0	0	0
SP79228	0	0	16	0	0	0	28	0	10	0	0	0	41	0	0	0	0	0
SP79431	0	0	56	0	0	0	0	0	0	54	0	0	27	0	0	0	0	0
SP79172	0	0	39	0	0	0	33	24	0	0	0	0	24	0	0	0	0	0
SP79234	0	37	67	0	0	0	44	0	0	0	57	0	35	0	0	0	0	0
SP79345	0	20	44	0	0	0	0	18	0	0	0	0	36	0	0	0	0	0
SP79342	0	36	53	0	0	0	0	0	15	58	0	0	20	0	0	0	0	0
SP79415	0	0	70	35	0	0	0	0	0	101	108	0	50	0	0	0	0	0
SP79407	87	61	70	0	0	0	45	0	26	0	0	0	55	0	0	0	0	0
SP79374	0	0	54	0	0	0	0	0	0	0	0	39	102	0	0	0	0	0
SP79291	0	0	40	0	0	0	36	0	0	63	0	33	0	0	0	0	0	0
SP79336	0	177	0	0	0	0	212	0	0	0	0	0	265	459	0	0	0	0
SP79380	0	124	135	0	0	0	0	0	0	0	106	0	144	0	0	0	0	0
SP79455	0	0	45	0	0	0	0	0	0	0	65	0	87	0	0	0	0	0
SP79181	0	0	44	0	0	0	0	0	13	0	38	0	26	0	0	0	0	0
SP79207	0	0	28	0	0	13	0	0	0	0	44	0	50	0	0	0	0	0
SP79190	63	76	83	0	0	0	63	0	0	0	0	0	79	0	0	0	0	0
SP79303	0	0	77	0	0	0	0	28	0	0	54	0	45	0	0	0	0	0
SP79258	0	0	64	0	0	0	25	0	0	41	39	0	17	43	0	0	0	0
SP79249	0	0	73	0	0	0	94	44	0	0	0	0	0	51	0	0	0	0
SP79321	0	39	23	0	0	0	30	0	0	0	44	0	33	0	0	0	0	0
SP79423	0	73	107	0	0	0	0	0	0	0	75	0	117	0	0	0	0	0
SP79219	0	0	58	0	0	0	0	0	20	34	32	0	51	0	0	0	0	0
SP79240	0	0	70	0	0	0	0	0	0	0	55	29	71	0	0	0	0	0
SP79255	0	0	48	0	0	0	0	0	0	0	50	29	9	0	0	0	0	0
SP79466	0	0	11	0	0	0	21	0	8	0	0	0	0	0	0	0	0	0
SP79357	0	26	24	0	0	0	0	0	0	0	34	0	62	0	0	0	0	0
SP79443	0	0	43	0	0	0	0	31	10	0	0	0	6	0	0	0	0	0
SP79285	0	61	113	0	0	0	0	69	0	0	0	0	115	0	0	0	0	0
SP79470	0	56	71	0	0	0	26	0	0	0	54	0	28	0	0	0	0	0
SP79309	0	0	36	0	0	0	0	0	0	82	102	0	98	0	0	0	0	0
SP79383	0	0	104	0	0	0	39	0	40	137	104	0	90	0	0	0	0	0
SP79187	0	94	111	0	0	0	0	0	0	0	0	78	170	0	0	0	0	0
SP79315	0	0	50	0	0	0	0	0	0	26	0	0	17	0	0	0	0	14
SP79264	0	0	50	0	0	0	0	0	0	27	0	0	39	0	0	0	0	21
SP79333	0	0	117	0	0	0	0	0	0	271	303	0	215	0	110	0	0	0
SP79204	0	0	47	0	0	0	103	0	46	0	0	0	0	316	0	0	0	0
SP79419	0	0	85	0	0	0	0	0	0	0	90	0	144	0	0	0	0	0
SP79198	0	78	70	0	0	0	57	0	0	0	104	0	153	0	0	0	0	0
SP79339	0	0	15	0	0	0	19	0	0	0	24	0	18	0	0	0	0	14
SP79411	0	0	41	0	0	0	0	0	0	22	25	0	38	0	0	0	0	0
SP79279	0	35	21	0	0	0	0	0	13	0	24	0	36	0	0	0	0	0
SP79451	0	0	36	0	0	0	0	0	0	0	22	0	38	0	0	0	0	0
SP79231	0	76	71	30	0	0	0	0	0	0	111	0	112	0	0	0	0	0
SP79225	0	0	25	0	0	0	0	0	0	0	27	21	28	0	0	0	0	0
SP79267	54	103	65	0	0	0	79	0	0	0	0	0	57	0	0	0	0	0
SP109953	0	403	855	0	0	300	626	0	304	0	0	0	367	0	0	0	0	0
SP107650	0	0	1019	1015	0	410	795	0	1338	0	0	0	722	0	0	0	0	0
SP13206	0	0	0	5705	0	0	1325	0	1890	0	0	0	1078	0	0	0	0	0
SP13078	0	734	0	3785	0	0	953	0	1099	0	0	0	1070	0	0	0	0	0
SP107607	0	0	679	2510	0	0	908	407	1158	0	0	0	713	0	0	0	0	0
SP109941	0	0	278	141	0	298	425	0	199	0	420	0	528	0	0	0	0	0
SP109801	0	0	587	470	0	425	486	0	377	593	467	0	376	0	0	0	0	0
SP13072	0	0	726	1881	0	0	0	212	1075	554	0	0	462	0	0	0	0	0
SP107595	0	0	877	2046	0	1024	1169	331	1796	0	0	0	1215	0	0	0	0	0
SP107640	0	0	0	8524	0	0	1347	0	3529	0	0	0	0	0	0	0	0	0
SP13084	804	0	1134	435	0	0	1183	0	688	0	0	0	0	0	0	0	0	0
SP107603	0	0	0	3749	0	0	906	0	1191	0	0	0	1011	0	0	0	0	0
SP109957	0	0	0	3161	0	0	1351	318	2327	0	0	0	1599	0	0	0	0	0
SP114020	0	0	0	2966	0	0	1195	0	3348	0	0	0	1278	0	0	0	0	0
SP96540	0	0	0	1461	0	0	529	83	445	0	0	0	572	0	0	0	0	0
SP114032	0	0	944	836	0	0	991	0	932	0	0	0	763	0	0	0	0	0
SP107624	0	0	421	842	0	0	505	0	867	0	0	0	636	0	0	0	0	0
SP107575	0	0	794	426	0	0	738	0	315	554	496	0	615	0	0	0	0	0
SP13242	0	0	713	3669	0	0	0	0	2187	0	0	0	750	0	0	0	0	0
SP114016	0	0	0	2369	0	0	1052	64	1903	0	0	0	1250	0	0	0	0	0
SP114330	0	1593	3201	0	0	1789	2140	0	679	0	0	0	1406	0	0	0	0	0
SP96112	0	979	1850	0	0	978	1216	789	0	0	0	0	1112	0	0	0	0	0
SP96120	0	0	3154	0	2840	5800	3260	0	0	5309	0	3711	0	0	0	0	0	0
SP96124	0	1185	2642	0	0	2073	2013	0	686	0	0	0	788	0	0	0	0	0
SP19670	0	0	2715	0	0	3949	1777	0	599	1542	0	0	823	0	0	0	0	0
SP16934	0	0	2168	1228	4935	2722	1462	0	0	0	2768	0	0	0	0	1746	0	0
SP20993	0	0	3423	1515	0	2442	3059	0	0	0	2803	2786	0	0	0	2517	0	0
SP19983	2182	2506	3797	1529	3082	3808	2971	0	0	0	0	0	0	0	0	1727	0	0
SP96122	0	2590	3361	0	0	6757	3904	0	1056	1614	0	0	0	0	0	0	0	0
SP119755	0	2690	2753	0	1360	4163	2272	0	963	0	0	2442	2632	0	0	0	0	0
SP96126	0	2898	4093	0	0	4084	3707	0	0	0	2757	0	1422	0	0	0	0	0
SP96118	0	0	5020	0	0	0	12779	0	0	0	0	0	4402	0	0	0	2370	0
SP21528	0	0	3494	0	0	2561	2307	1514	797	0	0	0	1588	0	0	0	0	0
SP23078	0	2860	1948	1400	0	1244	1478	0	0	0	0	2468	0	0	0	2018	0	0
SP17430	0	1927	2093	0	0	1087	1215	1054	616	0	0	1119	1459	0	0	0	0	0
SP96110	0	2019	2788	0	0	3249	0	0	0	0	2317	0	2072	0	0	0	0	0
SP21057	2608	2933	2813	1213	0	2525	3510	0	0	0	0	0	0	0	0	2601	0	0
SP22750	0	0	3806	0	0	2796	2336	1448	0	0	0	0	1994	0	0	0	0	0
SP19750	0	910	1705	0	0	1461	1564	0	450	0	0	0	811	0	0	0	0	0
SP17016	0	1850	2290	0	1300	3144	1664	0	772	0	0	0	2329	0	0	0	0	0
SP16958	0	2081	4062	0	1732	3616	2523	0	1060	0	0	0	2218	0	0	0	0	0
SP17329	0	1433	2229	0	0	1330	912	0	791	0	0	1506	1561	0	0	0	0	0
SP96116	0	0	3038	0	0	5070	0	0	0	2022	1281	0	0	1149	0	0	0	0
SP96129	0	1574	2716	0	0	2006	2156	1677	0	0	0	0	1259	0	0	0	0	0
SP21193	0	0	3091	0	2146	1714	1981	1911	0	2434	0	0	1537	0	0	0	0	0
SP18787	0	2511	4689	0	0	5817	4170	0	1074	0	0	0	0	0	0	0	0	0
SP96114	0	2523	3865	1056	1687	3282	2841	0	0	0	0	0	2384	0	0	0	0	0
SP19582	0	1983	1673	749	1010	1241	0	1501	0	0	0	1418	1873	0	0	0	0	0
SP17294	0	0	3808	0	9179	4206	3889	3030	0	0	0	0	0	0	0	2675	0	0
SP80367	0	3307	1611	1734	0	1457	0	0	0	0	3453	3494	0	0	0	2145	0	0
SP82087	0	2493	3238	1241	0	1605	2277	0	0	0	0	2579	1770	0	0	0	0	0
SP80271	1535	2156	2324	0	2828	1865	1961	0	780	0	0	0	0	0	0	1520	0	0
SP81172	0	3549	2078	1689	0	1736	0	0	0	0	4095	3263	0	0	0	2672	0	0
SP81840	0	1713	2711	0	0	1883	2438	0	0	0	1980	0	788	0	0	0	0	0
SP80657	0	1118	2955	0	0	1416	1485	1080	0	0	0	0	1046	0	0	0	0	0
SP81494	0	0	3001	0	0	0	3826	4862	0	8336	0	0	0	0	0	0	6742	0
SP81711	0	2958	3594	1422	0	2977	3465	0	0	0	0	3212	2645	0	0	0	0	0
SP80423	0	2429	2432	0	0	1693	1906	0	1108	0	0	1807	2242	0	0	0	0	0
SP80754	0	0	2576	0	0	1734	0	0	0	0	1989	2474	2435	0	0	0	0	0
SP81440	0	1030	1836	499	0	1466	997	0	0	0	0	806	1030	0	0	0	0	0
SP80950	0	1130	1983	0	0	2057	0	0	0	0	1058	0	1310	0	0	0	0	0
SP82103	0	1169	2902	0	0	2183	0	0	0	0	1609	0	1483	0	0	0	0	0
SP81137	0	2960	2229	2322	0	0	0	0	0	0	3246	5996	0	0	0	3853	0	0
SP111062	0	2229	1535	921	1392	2642	2830	0	1222	0	0	0	2013	0	0	0	0	0
SP110846	0	0	0	1699	0	0	2434	1623	0	0	2001	0	0	0	0	2269	0	0
SP111096	0	2308	1386	0	6337	2198	1723	0	1928	0	0	0	0	0	0	685	0	0
SP111021	0	0	20	8	0	0	8	0	0	0	0	0	12	0	0	0	0	13
SP111092	0	4350	0	1805	8802	0	0	2890	0	0	4175	0	0	0	0	3106	0	0
SP111076	1039	1590	1378	0	1040	2042	2012	0	931	0	0	0	799	0	0	0	0	0
SP111098	0	1836	1238	917	2974	1582	1936	0	1205	0	1823	0	0	0	0	1003	0	0
SP111039	0	1190	986	0	0	761	801	0	527	0	1212	0	1764	0	0	0	0	0
SP111052	0	0	573	516	2923	0	0	0	0	0	1119	0	0	0	0	857	0	0
SP111014	0	0	0	0	7682	0	0	0	0	0	2029	0	1842	0	0	1994	0	0
SP111094	0	0	2538	1800	9828	0	3675	0	0	0	0	0	5151	0	0	3772	0	0
SP111015	0	0	0	0	10380	0	0	3455	0	4013	3694	0	0	0	0	0	0	0
SP111051	0	1812	756	1047	1128	852	0	0	0	0	1824	0	0	0	0	1073	0	0
SP111004	1805	2760	2796	0	1983	2862	3260	0	1002	0	0	0	1556	0	0	0	0	0
SP111078	0	0	1103	0	5182	1489	0	0	838	0	2674	0	0	0	0	2165	0	0
SP110863	0	0	0	0	22912	0	0	0	0	0	0	0	5859	0	0	0	0	0
SP111013	1070	1198	1268	0	2583	1162	1503	0	1164	0	0	0	0	0	0	626	0	0
SP111042	0	0	414	0	551	310	0	0	211	597	815	0	0	0	0	406	0	0
SP111040	0	2498	796	1039	2380	1547	0	0	0	0	2220	0	0	0	0	1094	0	0
SP23496	0	0	0	3845	11641	0	0	0	0	0	2885	0	4457	0	0	756	0	0
SP111030	0	0	0	2364	12709	1976	0	0	0	0	0	0	6276	0	0	731	0	0
SP110851	0	0	2100	2240	3011	2359	2988	0	0	0	3174	0	2459	0	0	990	0	0
SP111059	0	2296	1822	0	5220	3023	1836	2158	0	0	0	0	2618	0	0	83	0	0
SP111033	0	0	0	0	8477	0	3231	0	1377	0	0	0	3281	0	0	1443	0	0
SP111061	0	2188	1763	0	5868	3232	2736	0	1568	0	0	0	2870	0	0	324	0	0
SP111101	1621	1621	2981	0	4338	1441	2313	0	1222	0	0	0	1374	0	0	0	0	0
SP111168	0	1958	0	1685	0	0	0	1332	763	0	0	1396	2154	0	0	0	0	0
SP111067	742	1305	566	823	794	800	935	734	884	0	0	0	0	0	0	631	0	0
SP111036	0	0	1521	0	1706	3110	2352	1494	979	2365	0	0	0	0	0	0	0	0
SP111116	0	2503	2647	0	6183	3220	2847	0	1464	0	2575	0	0	0	0	444	0	0
SP111099	0	0	2496	2353	8189	0	0	0	1370	2980	0	0	0	0	0	452	0	0
SP111069	0	0	2157	0	9071	0	3055	0	2236	3695	0	0	0	0	0	1172	0	0
SP111024	0	0	0	0	21389	0	0	0	0	0	3882	0	4086	0	0	0	0	0
SP111082	0	0	0	0	18086	1962	0	0	0	0	3358	0	3799	0	0	0	0	0
SP110857	0	2080	1616	0	2199	2222	2546	0	943	0	0	0	1949	0	0	0	0	0
SP111017	0	0	0	0	16860	0	3014	0	0	0	0	0	4932	0	0	0	0	0
SP111080	0	0	1092	756	5008	1496	0	0	869	0	2047	0	1755	0	0	865	0	0
SP23506	0	1074	617	0	613	597	881	730	429	0	0	671	842	0	0	0	0	0
SP111075	0	0	0	1286	9029	0	3416	0	0	0	0	0	4637	0	0	0	0	0
SP111112	0	0	1310	0	8188	0	2361	0	1367	3215	0	0	0	0	0	851	0	0
SP111027	0	0	935	614	650	661	856	0	663	1025	0	0	1344	0	0	0	0	0
SP110842	0	0	2749	0	12713	0	3288	0	2020	3476	0	0	0	0	0	1453	0	0
SP111008	0	2037	1471	0	3570	1517	1973	0	844	0	1868	0	0	0	0	1384	0	0
SP111070	0	2418	2278	0	1126	2746	2758	0	1407	0	0	0	2352	0	0	0	0	0
SP110847	0	0	3418	1134	3647	1512	2919	0	1131	0	2064	0	1805	0	0	0	0	0
SP111072	0	0	1523	1604	2084	814	1433	0	923	0	0	0	1318	0	0	0	0	0
SP111084	0	4459	0	3197	4250	0	3189	0	0	0	3886	0	0	0	0	3680	0	0
SP23504	0	0	1170	2250	0	1172	971	0	4230	0	0	0	1153	0	0	0	0	0
SP23500	0	0	1461	0	13789	0	0	0	0	3447	0	0	0	0	0	0	0	0
SP111029	0	0	824	0	474	1655	832	0	430	1228	786	0	0	0	0	0	0	0
SP111049	0	2592	3461	0	8874	3545	3236	0	1646	0	0	0	0	0	0	1337	0	0
SP23498	0	0	2522	1899	7959	2523	3780	0	0	4202	0	0	0	0	0	2094	0	0
SP111002	0	1472	0	0	5213	0	1744	0	873	0	0	0	0	0	0	1132	0	0
SP110866	0	0	1890	0	17272	0	0	0	0	0	5644	0	0	0	0	0	0	0
SP111035	0	0	0	1835	11753	0	6160	0	0	0	0	0	0	0	0	2771	0	0
SP111009	0	0	0	0	18010	1715	0	0	0	0	0	0	4348	0	0	0	0	0
SP111000	0	0	0	0	20680	2719	0	0	0	0	0	0	5581	0	0	0	0	0
SP111045	0	0	2291	869	755	0	3055	0	0	1928	0	1630	772	0	0	0	0	0
SP110861	0	0	0	2043	6030	0	2587	0	0	0	0	0	3252	0	0	707	0	0
SP111088	0	0	2226	0	9367	2317	2186	0	986	2502	0	0	0	0	0	0	0	0
SP111089	0	1543	1237	886	1281	1121	1602	0	1003	0	0	0	2116	0	0	0	0	0
SP111038	0	0	0	0	12224	2727	4052	0	3532	0	0	0	4671	0	0	2235	0	0
SP110849	0	0	0	0	10375	0	3067	0	2479	0	0	0	3377	0	0	816	0	0
SP111057	0	1538	1149	794	1922	1897	1869	0	0	0	0	0	1772	0	0	370	0	0
SP111095	0	2977	2103	0	11738	5012	3267	0	1274	0	0	0	0	0	0	735	0	0
SP111064	0	2470	1817	0	3909	2436	3211	0	2165	0	0	0	3345	0	0	0	0	0
SP29914	0	0	0	3031	0	0	4110	3348	0	7656	0	0	6123	0	2715	0	0	0
SP31046	0	0	459	250	0	382	604	0	498	413	0	0	415	0	0	0	0	0
SP31334	0	0	0	3002	0	0	0	1076	3208	3402	0	1824	0	0	0	0	0	0
SP30011	520	1236	771	427	0	449	589	0	652	0	0	0	0	912	0	0	0	0
SP31174	0	0	0	929	0	1564	1534	0	971	1343	0	0	2473	0	0	0	0	0
SP32662	0	0	0	6267	0	0	2622	2761	1664	3379	0	0	0	0	0	0	0	0
SP31126	0	0	852	1622	0	0	1248	1108	941	2458	0	0	0	1247	0	0	0	0
SP32958	2520	0	0	3347	0	0	3352	0	3974	0	0	0	0	0	0	0	0	0
SP31422	0	0	1339	4075	0	0	0	3213	0	4490	3779	0	0	0	0	0	0	0
SP34005	0	0	427	704	0	0	628	0	501	584	0	0	546	0	0	0	0	0
SP31030	0	0	0	9420	2432	0	3868	0	11505	0	0	0	0	0	0	0	0	0
SP30907	0	0	0	1576	0	0	0	2188	0	4424	0	1881	2831	0	0	0	0	0
SP30185	0	0	0	1257	354	0	843	0	1783	0	0	0	814	0	0	0	0	0
SP33837	0	0	504	801	0	351	446	0	656	538	0	0	654	0	0	0	0	0
SP31790	0	955	920	744	0	1281	984	0	811	0	0	0	1492	0	0	0	0	0
SP30143	0	0	925	854	0	0	944	0	2124	0	0	0	1056	0	0	0	0	0
SP30071	0	0	0	1354	0	0	3588	0	1359	3869	0	3404	4421	0	0	0	0	0
SP30493	0	0	0	6917	0	0	0	0	5412	0	0	0	1809	0	0	0	0	0
SP32014	0	0	623	436	0	455	601	473	495	0	761	0	783	0	0	0	0	0
SP31814	0	0	0	1422	0	695	0	853	1053	1011	0	1017	1493	0	0	0	0	0
SP29987	0	0	0	1867	0	0	0	2122	1330	3814	0	2865	4814	0	0	0	0	0
SP30083	0	0	660	1520	0	525	988	447	792	917	0	0	0	0	0	0	0	0
SP32742	0	2431	0	9513	0	0	3151	0	6764	0	0	0	0	0	0	0	0	0
SP115162	0	0	386	1091	0	0	439	373	828	589	0	0	436	0	0	0	0	0
SP29940	0	0	1211	2103	0	1199	1597	918	1770	0	0	0	0	0	0	0	0	0
SP30843	0	0	917	262	0	0	774	0	536	548	0	0	0	0	0	0	0	0
SP32222	0	74	110	0	0	88	0	0	85	0	80	0	86	0	0	0	0	0
SP31190	0	0	0	1358	0	0	2183	1770	0	2800	0	2069	2809	0	0	0	0	0
SP30077	0	0	0	6760	0	0	0	4673	2009	7075	0	3898	0	0	0	0	0	0
SP32694	0	0	0	8147	0	0	0	1579	3152	0	0	3458	5666	0	0	0	0	0
SP33774	0	873	862	0	0	668	886	0	808	0	0	0	1058	0	0	0	0	0
SP30093	0	0	756	982	0	546	757	0	678	0	723	0	756	0	0	0	0	0
SP33094	0	0	0	2067	0	0	1950	1127	1906	1975	0	1512	2627	0	0	0	0	0
SP31606	0	0	461	229	0	253	722	398	465	0	0	0	596	0	0	0	0	0
SP30213	0	0	0	2777	0	0	832	0	2731	0	0	0	873	0	0	0	0	0
SP32894	0	0	418	0	0	486	617	487	414	0	0	0	444	0	0	0	0	0
SP117260	0	0	660	763	0	586	0	905	0	1209	1087	644	1155	0	0	0	0	0
SP117124	0	0	1123	1475	0	877	1400	1088	978	1151	0	0	914	0	0	0	0	0
SP117932	0	0	0	5799	0	973	1751	371	2279	0	0	0	2084	0	0	0	0	0
SP117189	0	0	332	0	282	373	412	466	265	439	0	0	323	0	0	0	0	0
SP117217	0	0	73	101	0	0	116	0	63	175	0	127	125	0	0	0	0	0
SP117779	0	0	748	793	0	989	949	965	667	0	0	0	1295	0	0	0	0	0
SP117376	0	0	0	674	961	1203	2698	0	818	0	0	1302	2979	0	0	0	0	0
SP117681	0	0	428	945	0	0	680	424	0	732	0	0	551	0	0	0	0	0
SP117408	0	0	368	1250	0	414	591	438	824	0	0	0	659	0	0	0	0	0
SP118015	0	0	706	662	0	695	888	0	943	0	757	0	1122	0	0	0	0	0
SP117509	0	0	0	5160	0	0	2654	639	3746	0	0	0	2888	0	0	0	0	0
SP117482	0	0	0	14385	0	0	0	0	6400	0	0	0	3052	0	0	0	0	0
SP117003	0	0	0	5414	0	0	1952	1112	1877	0	0	0	2113	0	0	0	0	0
SP124044	0	242	395	0	0	0	0	237	129	371	0	0	295	0	0	0	0	0
SP123972	0	0	0	704	4313	0	0	1228	0	1420	1472	0	0	0	0	880	0	0
SP123850	0	0	429	171	0	0	0	266	0	671	0	0	515	0	0	0	0	0
SP123902	0	0	0	0	0	0	0	315	0	322	0	345	699	0	0	0	0	0
SP123884	0	0	592	286	0	0	0	0	0	833	0	0	499	0	0	0	0	0
SP123964	0	0	479	194	0	0	199	0	154	606	0	0	375	0	0	0	0	0
SP123995	0	0	361	0	0	0	285	242	182	475	0	0	353	0	0	0	0	0
SP123846	0	371	374	0	0	0	155	242	124	0	0	230	471	0	0	0	0	0
SP124003	0	0	75	0	0	0	187	162	72	186	0	0	200	0	0	0	0	0
SP123876	0	316	168	0	0	0	0	274	0	374	0	215	421	0	0	0	0	0
SP123878	0	0	107	0	0	0	0	176	88	377	0	174	303	0	0	0	0	0
SP123842	0	364	0	0	0	0	303	221	140	0	0	0	747	0	0	0	0	0
SP123900	0	0	145	0	0	0	0	212	122	389	0	219	406	0	0	0	0	0
SP123978	0	0	176	0	0	0	0	128	71	271	0	120	213	0	0	0	0	0
SP123897	0	317	710	0	0	0	430	0	162	0	0	0	180	0	0	0	0	0
SP124013	0	0	191	0	0	0	0	107	71	273	0	103	203	0	0	0	0	0
SP124021	0	0	260	184	0	0	0	232	144	398	0	188	212	0	0	0	0	0
SP123852	0	0	602	170	0	0	0	0	0	503	0	199	483	0	0	0	0	0
SP123998	0	0	424	185	0	0	0	0	212	453	0	255	452	0	0	0	0	0
SP123967	0	0	194	0	0	0	0	119	84	246	0	126	128	0	0	0	0	0
SP123988	0	0	666	0	0	0	380	443	304	524	0	0	589	0	0	546	0	0
SP123984	0	0	348	0	0	0	0	158	0	350	0	0	258	0	0	0	0	0
SP123858	0	0	227	63	0	0	78	123	0	214	0	0	134	0	0	0	0	0
SP123890	171	275	169	0	0	0	0	0	97	0	0	201	342	0	0	0	0	0
SP123950	0	0	259	0	0	0	0	0	187	605	0	237	383	0	0	0	0	0
SP123886	0	0	104	0	0	0	0	85	61	124	0	91	122	0	0	0	0	0
SP124033	0	0	518	0	0	0	0	214	120	326	0	0	279	0	0	0	0	0
SP123892	0	0	623	0	0	0	0	243	125	385	0	0	346	0	0	0	0	0
SP123840	0	0	571	126	0	0	0	192	0	427	0	0	204	173	0	0	0	0
SP123969	0	573	500	192	0	489	0	0	210	0	0	0	555	0	0	0	0	0
SP123953	0	0	460	0	0	0	362	0	242	455	0	0	292	0	0	0	0	0
SP123955	0	0	189	104	0	0	0	176	0	337	0	0	328	164	0	0	0	0
SP123882	0	0	695	0	0	0	0	370	0	686	0	0	403	0	0	0	0	0
SP123894	0	320	428	376	0	0	0	341	384	462	0	0	376	0	0	0	0	0
SP124017	0	0	306	0	0	0	115	149	96	262	0	0	127	0	0	0	0	0
SP123856	0	0	70	0	0	0	0	135	75	290	0	122	379	0	0	0	0	0
SP123854	0	0	206	136	0	0	0	277	119	463	0	0	349	0	0	0	0	0
SP123888	0	0	250	0	0	0	0	0	77	394	0	0	201	0	0	0	0	0
SP123870	0	0	297	0	0	0	0	116	65	229	0	0	162	0	0	0	0	0
SP123958	0	211	84	0	0	110	0	0	138	216	0	0	237	0	0	0	0	0
SP123844	0	0	353	0	0	0	70	218	0	318	0	0	365	223	0	0	0	0
SP123872	0	0	703	458	0	0	0	466	540	582	0	0	387	0	0	0	0	0
SP123874	0	0	284	0	0	0	231	257	119	357	0	0	248	0	0	0	0	0
SP123836	0	0	564	321	0	0	0	342	0	422	356	0	285	0	0	0	0	0
SP43633	0	0	0	110	0	0	0	161	0	342	0	241	515	256	0	0	0	0
SP36498	0	0	0	0	0	589	0	814	424	1191	776	0	0	0	0	1361	0	0
SP37516	0	997	0	0	0	0	663	779	364	0	0	0	0	0	0	1423	0	0
SP39997	693	0	0	375	0	0	0	622	0	0	544	0	669	0	0	996	0	0
SP35617	0	0	0	0	0	651	0	1277	721	1703	1083	0	0	0	0	1727	0	0
SP37636	0	0	0	0	0	0	781	644	301	1148	0	0	1219	0	0	0	0	0
SP39907	0	0	0	0	0	0	0	1160	391	1631	0	840	1314	0	0	0	0	0
SP40736	0	0	0	0	0	0	720	942	482	1185	0	0	0	0	0	1574	0	0
SP42154	0	0	0	508	0	0	0	908	0	0	1514	0	1747	0	613	1480	0	0
SP39594	0	0	0	0	0	0	596	883	385	1155	0	0	0	0	0	1222	0	0
SP41453	0	0	0	0	0	0	598	647	353	926	0	0	0	0	0	1167	0	0
SP34452	0	0	0	0	0	0	1148	1702	756	1983	0	0	0	0	0	2630	0	0
SP42829	0	0	0	0	0	690	974	1145	547	1245	0	0	0	0	0	1576	0	0
SP37970	1088	1141	0	0	0	0	1064	928	494	0	107	0	0	0	0	1673	0	0
SP34186	0	0	0	0	0	0	1051	1298	568	1772	0	0	0	0	0	2221	0	0
SP37903	0	0	0	0	0	1078	0	0	636	1791	0	0	0	780	761	2186	543	0
SP35849	0	0	0	0	0	0	546	700	271	956	0	0	889	0	0	0	0	0
SP36586	0	0	0	296	0	0	769	622	242	544	0	0	0	0	0	633	0	0
SP34431	455	521	0	0	0	208	0	464	195	0	0	0	0	0	271	868	0	0
SP37432	0	0	0	0	0	0	889	1193	475	1502	0	0	0	0	0	1586	0	0
SP35989	0	689	0	0	0	0	0	723	247	967	0	487	800	0	0	0	0	0
SP39102	0	0	0	0	0	0	654	0	477	1029	0	573	1037	0	0	802	0	0
SP34493	0	691	0	0	0	348	0	551	358	445	0	0	869	0	0	660	0	0
SP36036	0	0	0	0	0	0	589	869	356	971	0	0	0	0	0	1033	0	0
SP35951	757	1496	0	0	0	583	807	1321	483	0	0	0	0	0	0	1521	0	0
SP39248	0	0	0	0	0	0	715	756	401	1324	0	0	0	0	0	1104	0	0
SP34246	0	0	0	0	0	0	0	1396	592	1729	0	0	0	0	0	1810	0	0
SP35412	0	0	0	880	0	0	0	1154	0	1452	1540	0	0	0	0	1758	0	0
SP39298	1162	1528	0	0	0	0	0	1608	638	0	0	1249	0	0	0	2510	0	0
SP38044	0	0	0	0	0	0	1146	1255	578	1531	0	0	0	0	0	2070	0	0
SP38271	0	999	0	0	0	0	962	0	452	0	978	0	0	0	566	1600	0	0
SP43201	0	0	0	0	0	0	0	1058	347	1470	0	0	939	0	0	994	0	0
SP34191	0	0	0	0	0	0	0	1095	428	1583	0	0	0	0	0	1253	419	0
SP40047	0	0	396	0	0	0	0	1751	534	1566	0	1120	0	0	0	1509	0	0
SP39349	0	0	0	0	0	0	0	658	382	959	666	0	0	0	0	1190	0	0
SP37369	0	0	0	0	0	0	0	764	281	805	0	481	0	0	0	872	0	0
SP38759	0	0	0	723	0	0	0	1351	0	2229	0	1171	2135	0	0	0	0	0
SP36218	0	736	0	0	0	0	0	857	0	0	963	0	1184	0	0	0	0	0
SP43510	625	571	0	0	0	0	0	676	284	0	0	563	0	0	0	1178	0	0
SP43770	0	0	0	359	0	0	0	669	0	1031	987	0	0	0	0	1279	0	0
SP43651	1126	1455	0	0	0	0	1066	1065	574	0	0	0	0	0	0	1936	0	0
SP106656	778	788	0	0	0	0	0	866	374	0	0	900	0	0	0	1639	0	0
SP97249	0	0	0	0	0	564	1253	1166	710	1183	0	0	0	0	0	1793	0	0
SP106638	1039	1059	0	0	0	0	0	1313	611	0	0	940	0	0	0	2315	0	0
SP97161	1363	993	0	0	0	0	0	1019	435	0	0	0	0	0	545	1986	0	0
SP43696	0	1184	0	571	0	0	0	0	0	0	1586	0	0	0	652	2236	0	0
SP97113	0	0	0	228	0	0	0	626	310	785	935	0	0	0	0	1423	0	0
SP97124	1004	1453	0	0	0	0	0	1234	554	0	0	1008	0	0	0	2375	0	0
SP43808	523	609	0	0	0	0	415	550	232	0	0	0	0	0	0	836	0	0
SP43822	0	804	0	0	0	686	1040	0	749	0	0	726	964	0	0	0	0	0
SP43514	0	0	0	292	0	0	0	0	0	626	713	0	0	0	327	1207	0	0
SP97258	0	0	0	0	0	0	0	1150	354	1323	0	891	0	0	0	1743	0	0
SP97194	1593	1903	0	888	0	0	0	0	0	0	1114	1421	0	0	0	3363	0	0
SP109470	1314	1178	0	403	0	0	936	0	515	0	395	0	0	0	0	2301	0	0
SP97278	0	1015	0	0	0	0	0	781	344	0	896	0	0	0	480	1637	0	0
SP109544	702	634	309	418	0	0	0	885	0	0	0	721	0	0	0	1346	0	0
SP97104	0	0	0	1071	0	0	0	1697	0	1772	1008	994	1363	0	0	0	0	0
SP106577	1315	1349	0	0	0	0	0	1292	609	0	0	0	0	0	0	2405	0	0
SP109457	0	0	0	0	0	0	793	0	1211	0	0	0	1041	0	0	592	0	0
SP109478	414	331	0	0	0	0	294	374	0	0	0	0	441	0	0	0	0	0
SP43688	0	770	0	0	0	0	0	577	283	0	811	0	0	0	0	1129	0	0
SP97243	918	1074	0	402	0	0	0	0	0	0	604	0	0	0	615	1763	0	0
SP97269	1581	1297	0	0	0	0	1046	0	519	0	602	0	0	0	0	1827	0	0
SP113926	0	0	0	0	0	0	0	642	0	706	600	0	0	0	0	741	0	0
SP106560	634	678	0	0	0	0	509	609	333	0	0	0	0	0	0	950	0	0
SP43792	733	968	0	0	0	0	0	946	425	0	0	707	0	0	0	1604	0	0
SP106602	876	591	0	0	0	0	0	759	351	0	261	0	0	0	359	1221	0	0
SP97145	619	278	132	0	0	153	0	313	152	0	0	0	0	206	0	477	0	0
SP43664	1165	1389	0	0	0	0	0	1171	533	0	465	0	0	0	0	2676	0	0
SP43532	689	807	0	0	0	0	0	732	396	0	0	736	0	0	0	1421	0	0
SP102816	605	970	0	0	0	451	0	688	340	0	0	0	0	561	385	1072	0	0
SP102795	0	1905	0	960	0	0	1585	0	0	0	1882	0	0	0	0	2927	0	0
SP103197	0	0	0	0	0	0	1151	1492	632	1901	0	0	0	0	0	2115	0	0
SP102827	969	1317	0	577	0	0	0	998	519	0	0	930	0	0	0	2217	0	0
SP103233	0	0	0	0	0	0	0	1394	579	2312	0	0	0	0	0	1922	0	0
SP103507	0	0	0	0	0	0	0	0	0	3355	0	2628	0	0	13286	0	0	0
SP103100	0	0	0	0	0	0	722	734	423	1144	0	0	0	0	0	1220	0	0
SP103416	0	0	0	0	0	0	835	899	559	1535	0	0	0	0	0	1389	0	0
SP103005	0	0	0	0	0	0	699	1254	361	1336	0	0	0	0	0	1320	0	0
SP102759	0	0	0	0	0	0	0	1605	667	2094	0	1141	0	0	0	2049	0	0
SP102741	0	0	0	0	0	0	995	1113	589	1791	0	0	0	0	0	1548	0	0
SP102945	0	0	338	0	0	0	0	847	392	1189	0	595	0	0	0	1008	0	0
SP103826	389	1008	0	0	0	359	0	635	285	0	0	0	0	0	0	1197	0	0
SP103706	772	1405	0	0	0	0	868	827	621	0	0	0	0	0	0	1438	0	0
SP102897	0	0	5409	0	0	0	8457	0	0	0	8511	0	5152	0	0	0	0	0
SP102881	0	0	0	0	0	0	803	1186	555	1672	0	0	0	0	0	1159	0	0
SP103715	0	0	0	0	0	0	787	1003	363	1281	0	0	0	0	0	1401	0	0
SP102929	638	960	0	0	0	319	617	664	393	0	0	0	0	0	0	1212	0	0
SP103619	0	0	0	0	0	0	0	460	184	653	0	358	859	0	0	0	0	0
SP103844	0	0	0	273	0	0	0	613	0	964	0	0	0	482	384	1244	329	0
SP103128	0	0	0	0	0	0	0	1104	504	2207	0	729	0	0	0	1216	0	0
SP103300	0	1222	0	0	0	663	0	1148	518	1157	0	0	0	0	0	1920	0	0
SP103057	0	0	0	0	0	0	0	1896	0	3426	0	0	0	0	6905	0	0	0
SP103340	486	874	0	0	0	0	582	626	384	0	0	0	0	0	0	1225	0	0
SP102913	0	0	0	0	0	0	0	1888	791	2274	0	1101	1992	0	0	0	0	0
SP102783	0	0	0	0	0	0	0	2108	862	2815	0	0	0	0	0	2818	734	0
SP103080	0	2091	0	0	0	1362	0	2011	854	1789	0	0	0	0	0	2636	0	0
SP103436	0	0	0	0	0	0	0	800	388	1363	0	713	1122	0	0	0	0	0
SP102804	0	0	0	0	0	0	0	1518	586	1776	0	1264	0	0	0	2062	0	0
SP102873	0	0	0	0	0	0	0	857	386	1036	0	0	990	0	833	983	0	0
SP103213	0	783	0	0	0	0	699	634	308	0	0	0	0	0	0	1001	0	0
SP103467	0	0	0	0	0	219	0	354	161	695	0	0	0	284	0	542	0	0
SP103261	0	0	0	0	0	0	0	1782	845	2278	0	1382	0	0	0	2615	0	0
SP103156	0	0	0	0	0	0	0	1215	485	1926	0	849	0	0	0	1638	0	0
SP103288	0	607	0	0	0	275	0	472	252	452	0	366	754	0	0	0	0	0
SP103444	533	1207	0	0	0	0	826	0	452	0	0	0	0	0	0	1353	0	0
SP103685	784	1015	0	0	0	0	0	709	272	0	191	0	0	447	0	1341	0	0
SP103140	0	0	0	0	0	0	0	1406	637	1675	0	1009	0	0	0	2090	0	0
SP103673	0	0	0	507	0	0	0	0	0	1453	1219	0	0	0	2531	2312	0	0
SP102839	0	0	0	0	0	0	820	705	436	1300	0	0	0	0	0	1259	0	0
SP103245	0	0	0	0	0	0	1346	1484	572	2015	0	0	0	0	0	2239	0	0
SP103037	416	391	0	0	0	0	324	400	181	0	0	0	0	0	0	684	0	0
SP103408	0	0	0	0	0	0	0	1148	406	1295	0	793	1261	0	0	1052	0	0
SP103021	734	1172	0	0	0	523	0	823	490	526	0	0	0	0	0	1551	0	0
SP103679	0	0	0	0	0	851	0	1091	424	1479	0	0	1334	0	0	0	437	0
SP103065	961	1582	0	0	0	578	0	1085	559	0	538	0	0	0	0	1881	0	0
SP102965	0	0	0	0	0	0	0	993	392	902	0	707	839	0	0	1050	0	0
SP103221	0	1456	0	0	0	613	0	1164	668	0	1363	0	0	0	0	2049	0	0
SP103547	0	0	418	0	0	0	0	1164	489	1510	0	0	0	0	1453	1560	0	0
SP102973	0	0	0	0	0	0	0	0	0	2749	0	0	0	0	13561	2738	0	0
SP103515	0	0	0	0	0	0	1004	1409	567	1886	0	0	0	0	0	1887	547	0
SP102747	284	175	0	0	0	0	0	189	84	0	0	0	0	0	0	353	0	0
SP103730	0	0	0	0	0	0	0	1072	537	1487	0	801	1155	0	0	875	0	0
SP103535	0	0	0	0	0	0	0	3173	0	4699	0	0	0	0	20227	0	0	0
SP102718	0	0	0	0	0	0	0	1774	736	2424	0	0	0	0	0	2277	0	0
SP103483	476	818	0	0	0	0	601	0	277	0	0	0	0	0	0	875	0	0
SP103428	0	0	0	0	0	0	0	1479	590	1774	0	875	0	0	0	1868	0	0
SP102755	0	0	0	0	0	0	0	2356	738	2345	0	1636	0	0	0	2759	774	0
SP103694	0	0	0	0	0	0	1343	1757	741	2786	0	0	0	0	0	2972	0	0
SP103595	0	0	0	0	0	0	757	838	505	1320	0	0	0	0	0	1243	0	0
SP103396	0	0	0	0	0	310	0	508	306	774	0	0	0	433	347	897	0	0
SP102716	0	582	0	387	0	0	0	0	0	0	899	0	0	0	304	1239	0	0
SP102733	849	786	0	0	0	0	643	633	289	0	0	0	812	0	387	0	0	0
SP102989	0	0	0	0	0	0	1172	1378	640	1915	0	0	0	0	0	1964	0	0
SP103603	0	1190	0	0	0	618	0	1180	528	814	0	0	1370	0	0	1342	0	0
SP102921	0	0	0	0	0	0	598	695	405	969	0	0	0	0	0	1152	0	0
SP103742	893	1142	0	483	0	404	670	792	551	0	0	0	0	0	0	1338	0	0
SP103555	0	449	0	0	0	0	0	318	0	0	0	242	500	341	0	0	192	0
SP103523	0	984	0	0	0	0	667	590	282	0	0	0	0	0	0	1076	0	0
SP103575	0	1440	0	594	0	808	0	1215	622	1076	0	1094	1977	0	0	0	0	0
SP103045	835	850	0	0	0	0	765	832	395	0	0	0	0	0	0	1587	0	0
SP103455	0	1913	0	0	0	809	1435	1682	641	0	0	0	0	0	0	2167	0	0
SP103856	0	0	0	0	0	0	546	560	330	879	0	0	0	0	0	910	0	0
SP97749	1427	0	0	0	0	690	0	895	585	1662	866	0	1236	0	721	0	0	0
SP49235	0	0	0	0	0	784	0	1082	679	2014	1837	0	1621	0	0	0	0	0
SP50177	2187	0	0	0	0	0	0	0	0	2643	1954	0	0	1335	2240	0	0	0
SP97685	3633	0	0	717	0	0	0	1024	0	3126	0	1374	0	0	0	0	0	0
SP97747	3453	1427	0	0	0	862	0	1053	732	1989	0	0	0	0	0	0	0	0
SP97771	0	0	0	0	0	0	0	0	0	9441	10956	0	0	5076	0	0	0	0
SP97681	2936	0	0	715	0	1004	0	0	0	2774	959	0	1613	1037	950	0	0	0
SP98082	0	0	0	880	0	0	0	0	0	3068	2007	0	2049	0	859	0	0	0
SP49334	0	0	0	537	0	0	0	814	0	2293	1947	0	1494	0	677	0	0	0
SP49124	4544	0	0	0	2962	0	0	0	1153	0	0	2896	0	0	0	5119	0	0
SP115501	0	0	0	0	0	1163	0	1489	0	2202	1851	0	1643	0	1174	0	0	0
SP98305	3083	0	0	1126	0	0	0	0	0	4194	1639	2481	2917	0	0	0	0	0
SP49247	0	0	0	1081	0	0	0	0	0	6023	5119	0	0	0	2922	0	0	0
SP49328	0	0	0	763	0	0	0	0	0	3595	3209	0	2088	0	1171	0	0	0
SP98092	0	0	0	571	0	0	0	0	0	2153	1722	0	1925	0	663	0	0	0
SP120755	0	0	0	193	0	0	0	0	0	704	643	0	1207	0	0	0	0	0
SP49417	0	0	0	1251	0	0	0	0	0	3566	2186	1381	2295	0	0	0	0	0
SP49175	0	0	512	0	0	639	930	0	381	822	812	0	0	0	2472	0	0	0
SP49223	0	0	320	0	0	472	424	561	342	1038	537	0	0	0	0	0	0	0
SP49187	2395	0	0	0	0	882	0	1086	733	2543	562	0	0	918	915	0	846	0
SP49157	0	0	0	807	0	0	0	0	0	4811	4410	0	0	1709	1558	0	0	0
SP49379	0	0	0	939	0	1391	0	1736	0	5360	2933	0	0	0	2179	0	1109	0
SP49541	0	0	0	0	0	1295	0	1841	1067	3701	3182	0	0	0	1154	0	0	0
SP98164	0	0	0	1403	0	0	0	0	0	5743	4226	0	2994	0	2166	0	0	0
SP49481	1308	0	0	0	0	0	0	424	194	780	0	0	0	0	0	634	0	0
SP98078	3699	0	0	0	0	0	0	2510	1125	4973	1125	1982	0	0	0	0	0	0
SP106677	0	0	0	0	0	0	0	0	719	2525	1941	0	1675	0	1104	0	0	0
SP106743	721	0	0	0	0	0	0	627	0	773	863	520	0	0	0	0	0	0
SP98359	0	0	0	871	0	0	1617	1436	0	2873	1963	0	0	0	0	0	0	0
SP98192	0	0	0	0	0	437	1108	0	369	913	0	0	1020	0	0	0	0	0
SP98053	0	0	0	0	0	0	0	0	964	4242	3616	0	2440	0	1543	0	0	0
SP106631	4318	0	0	1205	0	0	0	0	0	4082	3019	0	2691	0	3659	0	0	0
SP49551	2132	0	0	0	0	1068	0	1571	635	3085	1098	0	0	0	949	0	1010	0
SP49651	0	1310	0	670	0	0	0	1307	0	1774	1288	0	1369	0	0	0	0	0
SP98265	2622	5131	0	1130	0	1861	2275	1893	1883	1606	0	0	0	0	0	0	0	0
SP98297	0	0	0	1378	0	0	0	2080	0	4952	2586	2192	0	1303	0	0	0	0
SP98060	0	314	353	0	0	0	0	356	0	0	419	0	842	0	0	0	0	0
SP98289	0	0	0	0	0	0	0	0	0	5614	3388	0	0	0	20879	0	0	0
SP115498	0	0	0	1358	0	1812	0	0	1270	5361	4195	0	0	1623	2392	0	1400	0
SP98096	0	0	0	894	0	1091	0	0	1046	3096	3495	0	2675	0	1257	0	0	0
SP49114	0	0	0	0	0	2558	0	3173	1392	8363	3743	2368	0	0	0	0	1929	0
SP49286	0	0	0	0	0	0	0	1696	0	4747	2664	0	0	0	1161	0	0	0
SP49469	0	0	0	538	0	0	0	0	0	1981	1451	1061	1505	752	0	0	0	0
SP49205	0	0	0	414	0	0	1055	728	0	1385	0	0	1317	0	0	0	0	0
SP98327	0	0	0	0	0	849	0	1543	710	3725	2421	0	0	0	1532	0	0	0
SP49449	0	0	0	0	0	705	725	597	0	790	0	0	896	0	0	0	0	0
SP49391	1289	0	0	732	0	0	0	0	0	1290	844	0	991	0	479	0	0	0
SP49531	0	0	0	0	0	1422	0	2217	1334	5841	4079	2387	0	0	0	0	0	0
SP49322	0	0	0	572	0	0	0	0	0	2360	1841	1072	2003	0	0	0	0	0
SP49433	0	0	0	0	0	0	1054	0	525	1593	1744	0	1320	0	0	0	0	0
SP109384	924	0	0	0	0	465	0	575	419	1186	594	0	870	0	399	0	0	0
SP98065	1974	0	0	0	0	996	0	1157	578	2818	746	0	0	0	2187	0	0	0
SP49591	0	0	0	0	0	1096	0	1637	0	4904	0	0	0	0	0	0	0	0
SP49385	2058	0	0	0	0	0	0	0	634	2988	592	1064	1558	0	0	0	0	0
SP98313	0	0	0	0	0	863	0	0	542	1666	1606	1483	1182	0	0	0	0	0
SP49119	0	0	0	0	0	0	0	0	737	2735	2016	1086	1870	0	0	0	0	0
SP109301	0	0	0	0	0	0	0	0	1015	4569	3437	2203	2527	0	0	0	0	0
SP115830	0	0	0	751	0	626	0	0	0	1887	2041	0	1590	0	1091	0	0	0
SP49229	0	0	423	0	0	1168	1186	0	538	1208	1346	0	0	0	0	0	0	0
SP98853	8164	0	0	0	0	0	0	0	0	3818	0	0	2774	0	0	0	0	0
SP98855	1531	0	0	0	0	0	0	1174	0	2315	1477	1074	0	0	0	0	0	0
SP98859	0	0	0	0	0	0	1150	0	371	1602	1073	0	1528	0	0	0	0	0
SP98865	0	0	294	304	0	0	0	0	0	996	961	0	941	0	0	0	0	0
SP98879	2931	0	0	950	0	0	0	0	0	3892	2887	0	0	1695	1108	0	0	0
SP98871	0	0	0	451	0	0	0	0	0	2011	2132	0	1727	0	0	0	0	0
SP98867	4258	0	0	0	0	0	1571	0	683	2816	2011	0	0	0	0	0	0	0
SP98861	0	0	0	0	0	0	0	2632	0	6273	5425	2307	0	0	0	0	0	0
SP98877	3962	0	0	558	0	0	0	0	0	2757	3447	0	0	0	0	0	0	0
SP98889	3595	0	0	936	0	0	1926	0	0	3305	2897	0	0	0	0	0	0	0
SP98887	6031	0	0	0	0	0	0	0	933	4093	3242	0	0	0	1753	0	0	0
SP98875	2487	0	0	0	0	826	0	0	678	2451	1969	0	1881	0	930	0	0	0
SP98851	444	0	317	0	0	0	502	472	0	753	0	0	321	365	0	0	0	0
SP98833	0	0	0	505	0	0	0	0	0	1997	2155	0	0	0	0	1026	0	0
SP98873	4963	0	0	0	0	0	0	0	0	3244	3482	0	0	0	0	1735	0	0
SP98883	1905	0	0	654	0	936	0	0	0	2005	1808	0	2028	0	875	0	0	0
SP98849	1402	0	345	0	0	0	0	873	0	1657	430	0	0	0	500	0	0	0
SP98869	979	0	0	0	0	413	821	808	426	1008	0	0	0	445	0	0	0	0
SP98893	0	0	0	0	0	1132	0	1945	0	4391	3239	0	0	0	1215	0	0	0
SP98847	2389	0	0	0	0	0	946	899	0	1611	1250	0	0	0	0	0	0	0
SP98881	3696	0	0	0	0	0	0	1469	723	3196	0	1367	0	0	0	0	0	0
SP98841	0	0	0	601	0	0	0	1035	0	2589	2129	0	0	806	784	0	0	0
SP98845	6099	0	2663	0	0	0	8422	0	0	0	0	0	0	0	0	0	1635	0
SP98839	2683	0	0	0	0	0	0	0	0	1973	1548	0	0	0	0	1490	683	0
SP98843	0	0	0	0	0	0	0	0	964	2661	2549	0	1898	1713	0	0	0	0
SP98863	1287	0	0	286	0	0	0	0	0	661	648	0	1153	0	0	0	0	0
SP98891	6421	0	0	0	0	0	0	0	0	3891	3822	0	0	3798	0	0	0	0
SP98885	8278	2857	0	0	0	1167	0	0	0	0	3635	0	0	0	0	0	0	0
SP107047	4722	2563	0	0	0	1510	0	0	1003	3456	2844	0	0	0	0	0	0	0
SP107050	3237	0	0	620	0	0	0	0	0	2398	3409	0	0	0	0	0	0	0
SP99261	3543	0	0	1473	0	0	0	0	0	3077	3209	0	0	0	0	1842	0	0
SP107052	2201	0	0	0	0	618	0	0	514	1122	1753	0	1452	0	587	0	0	0
SP99269	2825	0	0	0	0	788	0	0	824	1898	2065	0	0	0	841	1299	0	0
SP99271	2544	0	0	0	0	617	0	0	551	1717	2314	0	0	853	834	0	0	0
SP107056	6768	0	0	0	0	0	0	0	0	4706	7563	0	0	0	1596	0	0	0
SP107060	3049	0	0	0	0	824	0	0	564	1747	2120	0	1596	0	1031	0	0	0
SP99279	5847	2021	0	0	0	0	0	0	0	0	4618	0	0	0	1122	0	0	0
SP107063	1316	0	0	0	0	0	0	0	452	1448	759	831	1016	0	0	0	0	0
SP107068	3474	0	0	504	0	0	0	0	0	2097	2522	0	0	0	0	0	0	0
SP107071	7002	0	0	1028	0	0	0	0	0	4154	4997	0	0	0	1522	0	0	0
SP107073	0	0	0	238	0	0	0	0	0	980	1751	0	0	0	432	0	0	0
SP98896	5925	0	0	0	0	0	0	0	1640	5475	7705	0	0	0	2164	0	0	0
SP99003	0	0	0	0	0	0	0	0	0	4180	3946	1858	2181	0	0	0	0	0
SP107078	1381	0	0	0	0	410	0	0	394	912	1189	0	1045	0	0	0	0	0
SP107080	5554	0	0	885	0	0	0	0	0	2490	3408	0	0	0	0	2710	0	0
SP98898	3942	0	0	830	0	0	0	0	0	4161	5660	0	0	0	0	0	0	0
SP107084	0	0	0	1448	0	0	0	0	0	5098	5648	0	0	0	1210	0	0	0
SP107088	1272	0	0	365	0	0	0	0	0	1175	928	0	1194	0	0	0	0	0
SP107091	1952	0	0	0	0	0	0	0	0	2656	2080	1019	1556	0	0	0	0	0
SP107094	1814	0	0	0	0	0	0	0	454	1574	1777	0	1225	0	538	0	0	0
SP112224	3860	0	0	0	0	0	0	0	649	2623	1978	0	0	0	0	1654	0	0
SP107097	3000	0	0	0	0	716	0	0	545	1368	2399	0	0	0	0	1255	0	0
SP107101	6725	3501	0	0	0	1654	0	0	1453	2874	2001	2303	0	1761	0	0	0	0
SP98900	0	0	0	0	1308	0	0	0	0	3000	2571	0	2005	0	824	0	0	0
SP107104	3202	2048	0	0	0	0	0	0	0	2294	2698	1449	0	0	0	0	0	0
SP107109	1187	0	0	328	0	383	0	0	0	901	585	0	1399	0	0	0	0	0
SP107111	3282	0	0	795	0	0	0	0	0	3897	4379	0	0	0	1357	0	0	0
SP107115	0	0	0	0	0	0	0	0	0	0	225	0	243	0	0	0	227	0
SP98902	5809	0	0	0	0	0	0	0	1219	3862	3309	0	0	0	0	2573	0	0
SP107119	4969	0	0	0	0	0	0	0	853	2964	3215	1762	0	0	0	0	0	0
SP98904	2121	0	0	0	0	0	0	0	0	1882	3592	0	0	0	812	0	0	0
SP98909	5914	0	0	0	0	1349	0	0	1253	3767	4143	0	0	1812	1890	0	0	0
SP107121	7372	0	0	0	0	0	0	0	1277	4240	2270	2479	3466	0	0	0	0	0
SP107123	2701	0	0	970	0	823	0	0	0	2387	4059	0	0	0	0	0	0	0
SP98907	6475	0	0	0	0	1567	0	0	1188	4682	5891	0	0	0	1970	0	0	0
SP107132	0	0	0	0	0	1231	0	0	0	4313	1345	706	0	0	0	0	0	0
SP107136	3880	0	0	0	0	0	0	0	820	3162	1827	1995	2100	0	0	0	0	0
SP107141	1524	0	0	0	0	0	629	0	269	914	692	0	0	0	0	681	0	0
SP98913	3697	0	0	0	0	0	0	0	756	2341	2922	0	0	0	932	1701	0	0
SP107146	3775	0	0	0	0	977	0	0	635	2988	2266	0	0	0	1907	0	0	0
SP107150	2720	0	0	0	0	0	0	0	598	1924	1702	0	0	0	648	1243	0	0
SP98915	2183	0	0	0	0	539	0	0	468	1274	1666	0	1258	0	777	0	0	0
SP107152	3822	0	0	0	0	0	0	0	822	3076	3651	0	0	0	0	1970	0	0
SP107155	2897	0	0	618	0	0	0	0	0	2751	1584	1089	0	0	0	0	0	0
SP112125	5016	0	0	0	0	0	0	0	0	3238	5334	0	0	0	1036	0	0	0
SP98921	3663	0	0	0	0	0	0	0	0	1944	2974	0	0	0	0	1263	0	0
SP112130	2839	0	0	0	0	0	0	0	500	2011	2535	0	0	0	0	1245	0	0
SP112133	8034	3081	0	0	0	0	0	0	0	0	0	2063	0	2004	0	0	0	0
SP98925	0	0	0	0	0	0	0	0	0	1595	1751	891	1581	0	0	0	0	0
SP112138	0	0	0	0	0	606	0	0	526	1162	1537	1063	1585	0	0	0	0	0
SP112141	6519	0	0	0	0	0	0	0	0	3964	4583	0	0	4309	1531	0	0	0
SP98927	5152	0	0	938	0	0	0	0	0	4020	4000	0	0	0	1384	0	0	0
SP112147	2674	0	0	564	0	0	0	0	0	2088	3239	0	0	967	979	0	0	0
SP112152	0	0	0	786	0	0	0	0	0	1707	2800	1045	1301	0	0	0	0	0
SP112156	2945	0	0	0	0	0	0	0	619	2262	2241	1229	0	0	0	0	0	0
SP98933	3819	0	0	0	0	0	0	0	683	2195	3179	0	0	0	0	1731	0	0
SP112160	3305	0	0	585	0	0	0	0	0	2861	2644	0	0	0	0	1400	0	0
SP98937	2316	0	0	373	0	0	0	0	0	1540	1814	0	0	0	656	0	0	0
SP112165	1922	0	0	514	0	622	0	0	0	1435	1898	0	1483	0	0	0	0	0
SP112168	5496	0	0	0	0	0	0	0	0	6277	5216	0	0	0	1499	0	0	0
SP98941	4477	2907	0	0	0	2111	0	0	805	2787	2217	0	0	1256	1602	0	1179	0
SP112170	4082	0	0	0	0	0	0	0	1128	4445	3124	2042	2887	0	0	0	0	0
SP112174	1396	0	0	411	0	0	0	0	0	1303	384	0	1025	581	537	0	0	0
SP98945	1728	0	0	0	0	0	0	0	0	909	1561	0	0	0	402	761	0	0
SP112178	4723	0	0	0	0	0	0	0	1115	4250	1612	2342	2897	0	0	0	0	0
SP112180	3193	0	0	0	0	1041	0	0	663	3745	3204	0	0	0	0	0	0	0
SP98949	3855	0	0	1287	0	1325	0	0	0	4088	4138	0	0	1615	1836	0	0	0
SP112182	3165	0	0	0	0	0	0	0	0	2691	2852	0	0	0	0	1359	0	0
SP98953	2837	0	0	1309	0	1430	0	0	0	2721	3032	0	2452	0	0	0	0	0
SP112186	0	0	0	0	0	0	0	0	0	4122	3712	0	0	2586	1355	0	0	0
SP98955	4620	0	0	1761	0	0	0	0	0	7345	4474	3176	0	0	0	0	0	0
SP112188	5288	0	0	0	0	0	0	0	0	0	0	0	0	15325	0	0	0	0
SP112190	7264	0	0	1092	0	0	0	0	0	4934	2675	2831	0	1954	0	0	1665	0
SP112192	6106	0	0	873	0	0	0	0	0	3535	4899	1825	0	0	0	0	0	0
SP112194	5581	0	0	1140	0	0	0	0	0	3286	4641	0	0	0	0	0	0	0
SP98959	0	0	0	590	0	0	0	0	0	1709	2192	0	1827	0	0	0	0	0
SP112196	2715	0	0	918	0	0	0	0	0	3540	2554	0	0	1329	1137	0	0	0
SP112198	3755	0	0	729	0	0	0	0	0	2372	2182	0	1537	0	0	0	0	0
SP112201	2080	0	0	0	0	0	0	0	392	1784	2112	0	0	0	544	0	0	0
SP98965	2085	0	0	936	0	0	0	0	0	3018	2817	0	1984	0	1048	0	0	0
SP112205	3906	0	0	0	0	0	0	0	657	2538	2245	0	1770	0	880	0	0	0
SP112208	4129	0	0	0	0	0	0	0	872	4222	1862	2070	0	0	0	0	0	0
SP98967	0	0	0	490	0	0	0	0	0	2301	1586	0	1766	0	0	0	0	0
SP112210	4300	0	0	0	0	0	1879	0	808	3016	2848	1831	0	0	0	0	0	0
SP112211	4301	2989	0	0	0	0	0	0	0	1812	4716	2156	0	0	0	0	0	0
SP98973	7540	4421	0	0	0	2678	0	3205	0	2767	3346	0	0	0	4268	0	0	0
SP112213	4545	2672	0	0	0	1580	0	0	0	1631	4594	0	0	0	1291	0	0	0
SP50097	4644	3988	0	0	0	0	0	0	0	4770	4125	0	0	2199	2274	0	0	0
SP112215	4671	0	0	0	0	0	0	0	0	4542	5699	0	0	0	0	0	0	0
SP112217	4648	0	0	0	0	0	0	0	0	5512	5953	0	0	0	1699	0	0	0
SP98975	3286	0	0	605	0	0	0	0	0	1799	2129	0	0	997	1108	0	675	0
SP112219	6275	0	0	1143	0	0	0	0	0	4475	4997	0	0	0	1694	0	0	0
SP112221	0	0	0	762	0	0	0	0	0	3324	3458	0	0	0	864	0	0	0
SP112228	4594	0	0	0	0	0	0	0	622	3033	2157	1337	0	0	0	0	0	0
SP50099	4372	2467	0	0	0	0	0	0	906	1235	5177	0	0	0	1553	0	0	0
SP98981	2038	0	0	0	0	0	0	0	588	2261	1586	1081	0	0	0	0	0	0
SP112234	6357	0	0	0	0	0	0	0	0	5699	5895	0	0	0	1321	0	0	0
SP98985	3823	0	0	0	0	0	0	0	665	2296	3744	0	0	0	0	1630	0	0
SP112237	0	0	0	513	0	0	0	0	0	1965	2155	0	1699	0	581	0	0	0
SP98989	0	0	0	0	0	1350	0	0	487	1289	1254	0	1538	0	0	0	0	0
SP112241	2766	0	0	0	0	879	0	1409	0	2648	1954	977	0	0	0	0	0	0
SP112245	1470	0	0	0	0	0	776	0	302	1294	1009	0	661	0	0	0	0	0
SP98991	0	0	0	439	0	521	0	559	0	1504	1115	0	1283	0	517	0	0	0
SP112248	7187	1958	0	0	0	0	0	0	696	0	0	0	0	0	0	2252	0	0
SP112051	5424	0	0	0	0	0	0	0	1165	5507	4092	0	0	0	1732	0	0	0
SP112252	0	0	0	1157	0	0	0	0	0	4360	6168	0	2680	0	1567	0	0	0
SP99001	2175	0	0	0	0	615	0	0	406	1525	1553	0	0	0	0	1196	0	0
SP112257	0	0	0	0	0	0	0	0	184	582	751	0	621	0	226	0	0	0
SP99007	1218	0	0	504	0	0	0	0	0	1407	975	879	1646	0	0	0	0	0
SP112261	1437	0	0	347	0	445	0	0	0	1461	1193	0	0	1014	645	0	0	0
SP50101	0	0	0	722	0	0	0	0	0	2440	2747	0	2027	0	810	0	0	0
SP112265	1911	0	0	0	0	0	0	0	533	1866	477	1092	1272	0	0	0	0	0
SP112268	0	0	0	0	0	1955	0	3351	0	7948	5857	0	0	0	0	0	0	0
SP99011	8304	4060	0	0	0	1801	0	0	1223	3325	3581	0	0	0	0	0	0	0
SP112269	0	0	0	1347	0	0	0	0	0	5766	6453	0	3234	0	0	0	0	0
SP99013	2554	1597	0	629	0	0	1205	1429	0	795	719	0	0	0	0	0	0	0
SP112273	6508	0	0	0	0	1532	0	0	1213	3371	4108	0	2975	0	1759	0	0	0
SP112274	1973	0	0	0	0	0	0	0	594	1683	1482	868	1086	0	0	0	0	0
SP50105	3640	0	0	0	0	0	0	0	907	3472	2575	0	0	0	0	1922	0	0
SP112276	1183	0	0	0	0	0	0	0	464	1301	1884	956	1165	0	0	0	0	0
SP99019	0	0	0	0	0	0	0	0	0	3323	3373	0	1899	0	1055	0	0	0
SP99021	4397	0	0	0	0	0	0	0	0	2411	3468	0	0	0	0	0	0	0
SP112283	3989	0	0	0	0	0	0	0	0	2226	0	1367	1511	0	0	0	0	0
SP112288	3441	0	0	576	0	0	0	0	0	1860	2142	0	0	0	0	1337	0	0
SP99025	5899	2315	0	0	0	847	0	0	0	0	3678	0	0	0	0	0	0	0
SP112290	5539	0	0	0	0	1143	0	0	935	3770	3722	0	0	0	1394	0	0	0
SP99029	4948	0	0	0	0	0	0	0	0	4661	6343	0	0	0	1368	0	0	0
SP99033	4625	2694	0	0	0	1236	0	0	0	2682	4923	0	0	0	0	0	0	0
SP99037	1224	0	0	0	0	0	0	0	0	1131	1194	0	0	0	0	811	0	0
SP99041	3360	0	0	0	0	936	0	0	703	2655	2896	0	0	0	817	0	0	0
SP99045	3895	0	0	0	0	0	0	0	919	3001	2418	0	0	0	973	2068	0	0
SP112300	0	0	0	0	0	921	887	1012	646	1421	0	0	1380	0	0	0	0	0
SP99049	6221	0	0	0	0	0	0	1320	1011	4090	0	1989	0	1312	0	0	0	0
SP112304	3065	0	0	621	0	0	0	0	0	2615	3266	0	0	0	0	1929	0	0
SP50107	8512	3863	0	0	0	1565	0	0	1203	2568	0	0	0	0	0	0	0	0
SP112310	5840	0	0	0	0	0	0	0	0	3531	7285	0	0	0	1286	0	0	0
SP99053	1825	0	0	611	0	0	0	0	0	2047	1845	0	1745	0	1991	0	0	0
SP99057	904	374	0	0	0	0	0	389	0	0	0	0	805	0	0	0	0	0
SP99061	0	0	0	0	0	0	0	0	0	6999	5751	0	0	3231	2849	0	0	0
SP50109	4583	0	0	0	0	0	0	0	669	2232	0	0	0	0	2116	1986	0	0
SP99065	2875	0	0	0	0	0	0	0	512	1616	1257	0	1630	0	852	0	0	0
SP106993	0	0	0	0	0	1763	0	0	0	7093	6646	0	0	0	2390	0	0	0
SP50111	1492	1522	0	0	0	1046	1355	1270	815	267	0	0	1492	0	0	0	0	0
SP99069	4199	0	0	949	0	0	0	0	0	4290	3510	0	0	0	1323	0	0	0
SP99073	5827	2264	0	0	0	0	0	0	723	0	0	0	0	0	0	1901	0	0
SP99077	0	0	0	504	0	0	0	0	0	2908	2565	1090	1589	0	0	0	0	0
SP99081	3932	0	0	0	0	0	0	0	0	2485	2670	0	0	0	0	1571	0	0
SP99085	3185	0	0	0	0	959	0	0	753	2461	2490	0	0	0	942	1524	0	0
SP99089	1669	0	0	0	0	0	0	0	600	2069	1281	977	1589	0	0	0	0	0
SP99093	5818	0	0	0	0	0	0	0	0	5358	6765	0	0	2377	0	0	0	0
SP99097	0	0	0	0	0	0	556	389	248	720	0	0	864	0	0	0	0	0
SP99101	0	0	0	466	0	0	1661	828	0	1644	0	0	1746	0	0	0	0	0
SP106998	3971	2315	0	1121	0	1288	0	0	0	3179	3789	0	0	0	0	0	0	0
SP99105	0	0	0	419	0	520	0	0	0	1615	1532	0	1161	0	0	0	0	0
SP99109	0	0	0	0	0	0	0	0	0	5364	4714	0	0	2501	2529	0	0	0
SP50113	7663	4811	0	0	0	0	0	0	0	0	5909	0	0	2439	4603	0	2038	0
SP50115	3319	0	0	1084	0	0	0	0	0	3302	3472	0	2207	0	0	0	0	0
SP50117	2193	0	0	0	0	0	0	0	1357	2369	1374	1420	1979	0	0	0	0	0
SP107004	5058	0	0	0	0	0	0	0	888	3754	5059	0	0	0	1368	0	0	0
SP99117	3396	2731	0	0	0	0	0	0	0	2048	4805	0	0	0	1018	0	0	0
SP99121	5772	0	0	0	0	0	0	0	0	3409	6572	0	0	0	0	0	0	0
SP107007	3602	0	0	0	0	1414	0	0	946	3494	2031	0	2309	0	1124	0	0	0
SP99125	3746	0	0	0	0	0	0	0	801	2970	2429	0	0	0	1107	1658	0	0
SP99129	5636	0	0	0	0	0	0	2395	0	4431	2994	0	0	0	0	0	0	0
SP99133	4168	0	0	621	0	0	0	0	0	2793	4104	0	0	0	0	0	0	0
SP50119	6411	0	0	1017	0	0	0	0	0	3758	5863	0	0	0	0	0	0	0
SP99137	5509	0	0	0	0	0	0	0	0	4876	4073	1944	0	0	0	0	0	0
SP50121	2575	0	0	618	0	0	0	0	0	2616	2382	1204	0	0	0	0	0	0
SP50123	4345	0	0	0	0	0	0	0	0	3749	4330	0	0	0	0	2017	0	0
SP99141	2482	0	0	600	1571	0	0	0	0	2412	2605	0	0	0	0	1771	0	0
SP50125	0	0	0	762	0	0	0	0	0	4846	4623	0	0	0	2211	0	0	0
SP99145	0	705	853	0	0	0	1092	0	637	1041	0	712	825	0	0	0	0	0
SP99149	4592	0	0	0	0	0	0	0	0	2337	3608	0	0	0	1144	1660	0	0
SP50129	2618	0	0	645	0	0	0	0	0	2418	2651	0	0	0	0	1270	0	0
SP99153	3113	0	0	0	0	0	0	0	0	1775	3083	0	0	0	0	0	0	0
SP99157	2157	0	0	803	0	0	0	0	0	1778	1662	0	1724	0	686	0	0	0
SP99161	2169	0	0	621	0	0	1247	0	0	2309	1546	0	0	0	0	0	0	0
SP99165	3224	0	0	785	0	891	0	0	0	1913	2946	0	0	0	0	1639	0	0
SP50131	4592	0	0	1386	0	0	0	0	0	5072	5551	2243	0	0	0	0	0	0
SP50133	2552	0	0	0	0	0	0	0	0	1854	3089	0	0	0	0	0	0	0
SP99169	1889	0	0	0	0	0	0	0	0	1993	3020	0	0	0	0	0	0	0
SP50135	3612	0	0	0	0	0	0	0	817	2255	2284	0	0	0	0	1686	0	0
SP50137	0	0	0	0	0	0	782	0	0	1015	975	0	1250	0	0	0	0	0
SP99173	5453	0	0	1194	0	1396	0	0	0	3828	5449	0	0	0	1613	0	0	0
SP99177	4615	0	0	0	0	0	0	0	0	2034	5006	0	0	0	0	1626	0	0
SP99181	2814	0	0	787	0	990	0	0	0	2401	1478	0	2025	0	1028	0	0	0
SP50139	1705	0	0	0	0	0	0	0	400	1349	954	810	1255	0	0	0	0	0
SP107010	3992	2261	0	0	0	1077	0	0	823	1439	3105	0	0	0	1177	0	0	0
SP99189	0	0	0	587	0	0	0	0	0	2551	2471	0	1568	0	745	0	0	0
SP50141	0	0	0	0	0	0	0	0	0	507	824	325	373	0	0	0	0	0
SP99193	3095	0	0	0	0	0	0	0	0	2228	2954	1045	0	0	0	0	0	0
SP50145	1848	0	0	0	0	582	0	0	479	1500	1533	0	1260	0	0	0	0	0
SP50147	3344	0	0	0	0	0	0	0	1531	5500	3417	2169	0	0	0	0	0	0
SP50149	4055	0	0	0	0	1010	0	0	628	2797	2860	0	0	0	1052	0	0	0
SP107017	0	0	0	689	0	0	0	0	0	2579	2336	1041	1437	0	0	0	0	0
SP107019	0	0	0	0	0	0	0	0	0	3517	3790	0	1926	0	1010	0	0	0
SP107023	2325	0	0	527	735	0	0	0	0	1885	1873	0	1379	0	0	0	0	0
SP50151	2505	0	0	0	0	779	0	0	713	1771	2331	0	1647	0	772	0	0	0
SP50153	6866	0	0	0	0	0	0	0	1023	3628	5954	0	0	0	0	0	0	0
SP99197	4435	4683	0	1711	4231	0	0	0	0	0	2908	0	0	0	0	5520	0	0
SP50155	5316	0	0	0	0	0	0	0	0	5527	6178	0	0	0	1751	0	0	0
SP99201	1068	0	0	212	0	530	0	0	356	817	752	0	1103	0	447	0	0	0
SP50157	2197	0	0	540	0	0	0	0	0	2297	2010	0	1839	0	0	0	0	0
SP99205	2909	0	0	711	0	0	0	0	0	2687	1926	1283	0	0	0	0	0	0
SP50159	2677	0	0	699	0	891	0	0	0	2664	2263	0	1976	0	906	0	0	0
SP50161	4401	0	0	1186	0	0	0	0	0	5205	5432	0	0	0	1485	0	0	0
SP107025	7399	2646	0	0	0	0	0	0	713	0	0	0	0	0	0	2308	0	0
SP107028	2787	0	0	0	0	0	0	0	0	3055	3684	0	0	0	913	0	0	0
SP50163	4768	0	0	822	0	0	0	0	0	3330	5403	0	0	0	0	0	0	0
SP99217	2258	0	0	0	0	0	0	0	359	813	989	0	1186	0	657	0	0	0
SP50165	4291	0	0	0	0	0	0	0	790	3390	2890	0	0	0	0	1912	0	0
SP107030	2984	0	0	0	0	0	0	0	594	2715	2973	0	0	0	908	0	0	0
SP50167	3628	0	0	867	0	0	0	0	0	2939	3295	0	1951	0	1070	0	0	0
SP99229	1561	0	0	396	0	0	1060	0	0	1187	1142	0	1241	0	0	0	0	0
SP99233	1802	0	0	0	0	0	0	873	529	1735	261	991	1143	0	0	0	0	0
SP107032	1355	0	0	0	0	0	0	0	0	1511	1661	0	0	0	527	0	0	0
SP50169	5206	0	0	0	0	0	0	0	984	4523	4297	0	0	0	2852	0	0	0
SP50171	5254	0	0	1040	0	0	0	0	0	4292	5745	0	0	0	1399	0	0	0
SP50173	2468	0	0	690	0	0	0	0	0	2576	3056	0	0	0	0	1584	0	0
SP50175	1029	0	0	0	0	0	0	0	0	821	1272	0	664	0	394	0	0	0
SP107034	3192	0	0	0	0	0	0	0	0	1670	2809	0	0	0	0	1252	0	0
SP50179	3546	0	0	0	0	0	0	0	0	3122	3295	1477	0	0	0	0	0	0
SP99237	0	0	0	495	0	0	0	813	0	1432	2170	1012	1505	0	0	0	0	0
SP107037	2969	0	0	0	0	795	0	0	771	2704	2231	0	1836	0	1012	0	0	0
SP107041	2472	0	0	0	0	0	0	0	0	2607	3630	0	0	0	0	0	0	0
SP50181	3895	1733	0	0	0	0	0	0	613	2409	1730	0	0	0	0	0	0	0
SP99249	2070	0	0	0	0	599	0	0	577	1315	1628	0	1252	0	529	0	0	0
SP99253	2692	0	0	719	0	0	0	0	0	2726	3165	0	0	0	867	1764	0	0
SP50183	6666	3248	0	1248	0	0	0	0	0	3085	6100	0	0	0	0	0	0	0
SP99257	6977	0	0	0	0	0	0	0	0	2898	5383	0	0	0	0	2942	0	0
SP107044	1809	0	0	0	0	0	0	0	397	1407	1335	0	0	0	0	912	0	0
SP50185	2310	1258	0	0	0	692	0	1099	510	1323	806	0	0	0	0	0	0	0
SP50263	0	0	1309	1496	0	0	2019	2263	0	3226	0	0	0	0	0	0	0	0
SP50317	0	0	0	6947	0	2240	0	1869	1620	3480	0	0	0	0	0	0	0	0
SP50406	0	0	152	0	0	0	136	0	51	144	0	0	104	0	0	0	0	0
SP51824	0	0	0	3275	0	2371	0	3461	2693	7208	0	0	0	0	2524	0	2767	0
SP55387	0	0	0	0	0	3418	0	2762	0	7716	0	0	0	0	2305	0	4057	0
SP50713	0	0	0	3943	0	0	0	1348	1745	4352	0	0	0	0	1098	0	1567	0
SP50485	0	0	403	0	0	0	291	0	277	522	0	286	543	0	0	0	0	0
SP51037	0	0	890	345	0	0	710	0	326	819	0	618	553	0	0	0	0	0
SP52284	0	0	402	393	0	501	956	777	496	1301	0	0	0	407	0	0	0	0
SP52232	0	0	0	0	0	3705	0	4711	0	9841	0	0	0	0	2797	0	4882	0
SP50412	0	0	214	159	0	0	316	0	0	442	545	0	423	0	0	0	0	0
SP50321	0	0	0	0	0	2117	0	1743	0	5230	0	0	0	0	1225	0	2354	0
SP53548	0	0	0	0	4564	0	0	0	0	0	0	0	0	0	0	5524	0	0
SP55004	0	0	85	0	0	0	81	0	0	158	109	0	135	0	0	0	0	0
SP50518	0	0	609	520	0	0	983	1000	603	1627	0	0	975	0	0	0	0	0
SP56303	0	2540	0	1708	0	3652	0	2290	0	2223	0	0	3303	0	0	0	0	0
SP55711	0	0	0	1418	0	0	1399	0	1325	1772	0	0	1945	0	0	0	0	0
SP55309	0	0	411	0	0	0	287	194	208	382	0	0	316	0	0	0	0	0
SP52607	0	0	629	569	0	0	605	0	626	982	0	0	597	0	0	0	0	0
SP51446	0	0	626	377	0	0	1028	0	685	1474	0	0	981	0	418	0	0	0
SP50592	0	0	759	0	0	0	971	0	660	1140	0	747	789	0	0	0	0	0
SP53073	0	0	0	0	3483	2610	0	2704	1143	7496	0	0	0	0	2889	0	3056	0
SP56771	2487	0	0	0	0	1439	1741	1997	1334	3282	0	0	0	0	0	0	0	0
SP56474	0	0	0	5574	0	0	0	2522	2120	3288	0	1883	2856	0	0	0	0	0
SP56533	0	0	0	1696	0	2325	0	2726	0	7218	3701	0	0	0	1957	0	1987	0
SP57024	0	0	0	2441	0	2700	0	2585	0	7479	3452	0	0	0	2411	0	2410	0
SP56566	0	0	0	8817	0	2019	0	1544	5695	5155	0	0	0	0	0	0	0	0
SP56941	0	0	400	2725	0	0	0	0	1025	734	0	0	486	0	0	0	0	0
SP58991	0	0	0	1869	0	3672	0	3720	1878	7134	0	0	4508	0	2919	0	2658	0
SP56607	2732	0	0	1435	0	2573	0	2722	1365	6122	0	0	0	0	2204	0	2083	0
SP57901	3701	4044	0	1572	0	3768	0	3961	1521	5444	0	0	0	0	2147	0	2633	0
SP57651	0	0	0	2957	0	1438	0	2595	0	4623	3000	0	0	0	2033	0	1638	0
SP57450	0	0	0	10284	0	0	0	3554	4090	7183	0	0	0	0	0	0	0	0
SP58612	4828	0	1441	0	0	3174	0	4037	1780	7714	0	0	0	0	2274	0	2964	0
SP58882	0	0	0	3791	0	0	0	3253	0	8618	6252	0	0	0	2056	0	0	0
SP127630	0	0	855	0	753	0	2767	0	1094	0	0	2975	3081	0	0	0	0	0
SP127636	1937	0	0	0	3858	0	2029	0	807	0	0	6064	2978	0	0	0	0	0
SP127628	0	0	0	0	961	0	1234	0	0	0	898	1714	1868	0	0	302	0	0
SP127640	0	0	0	1194	1986	1166	1940	1768	0	0	2440	4043	2837	0	0	0	0	0
SP127638	0	0	661	0	1189	1024	2386	0	637	0	0	1495	2383	0	0	0	0	0
SP127632	0	2592	0	0	0	0	5828	0	2621	0	0	4145	5350	0	0	0	0	0
SP59388	0	0	443	0	346	0	0	0	0	0	800	1425	999	0	0	0	0	0
SP116649	0	0	0	0	7030	0	3065	0	0	0	0	12960	0	0	0	0	0	0
SP59416	0	806	394	0	407	0	1179	0	347	0	0	1287	1234	0	0	0	0	0
SP124977	0	0	0	0	1460	0	2146	0	664	0	0	2996	2472	0	0	0	0	0
SP59356	0	1285	452	0	665	0	1226	0	443	0	0	1652	1730	0	0	0	0	0
SP116612	0	0	736	0	970	889	2265	1179	580	0	0	1583	1917	0	0	0	0	0
SP116659	0	0	0	0	0	0	2108	0	0	0	2219	5029	3501	0	0	0	0	0
SP116630	0	2002	0	0	0	2740	3189	0	0	0	0	2575	0	0	0	999	0	0
SP59412	0	0	0	0	2943	0	2264	0	0	0	1444	3086	3507	0	0	646	0	0
SP116686	0	0	0	0	1775	0	0	1609	0	0	0	4918	2716	0	0	0	0	0
SP116694	0	0	0	0	1124	0	2372	0	0	0	1634	3184	2296	0	0	1224	0	0
SP116712	0	0	194	0	0	152	293	0	0	0	327	251	390	0	0	0	0	0
SP116726	0	1963	808	0	1433	1336	2874	0	846	0	0	2175	2797	0	0	0	0	0
SP116723	0	682	0	0	0	0	887	0	261	0	0	1014	1278	0	0	0	0	0
SP59276	0	0	227	0	419	0	520	317	228	0	0	0	759	0	0	0	0	0
SP116703	0	0	0	0	592	0	1492	0	469	0	0	2283	1989	0	0	0	0	0
SP59312	0	0	0	0	2357	0	3449	0	1038	0	0	6076	3410	0	0	0	0	0
SP116701	0	1510	0	0	0	0	2540	0	773	0	0	1895	3282	0	0	0	0	0
SP59296	0	0	0	0	281	0	583	0	153	0	0	439	846	0	0	0	0	0
SP59280	0	765	338	0	1126	0	0	0	0	0	1083	866	998	0	0	124	0	0
SP59344	0	0	0	0	1299	0	524	0	0	0	425	0	901	0	0	0	0	0
SP59460	0	0	562	0	911	0	1466	0	443	0	1276	2395	1380	0	0	679	0	0
SP59404	0	0	241	0	373	322	0	0	0	0	473	334	539	0	0	0	0	0
SP116709	0	723	457	0	0	0	777	0	290	0	821	1055	1135	0	0	0	0	0
SP59448	0	0	0	0	0	0	7008	0	2327	0	4998	6041	5392	0	0	2757	0	0
SP116614	0	0	731	0	939	0	2174	0	621	0	0	3132	2224	0	0	683	0	0
SP59464	0	690	320	0	357	0	914	0	254	0	0	1027	960	0	0	0	0	0
SP59364	0	2375	0	0	0	0	1777	0	535	0	0	2011	2499	0	0	0	0	0
SP116663	0	0	1176	0	3131	1429	3105	0	912	0	0	3255	3006	0	0	1025	0	0
SP59444	0	0	790	0	874	0	976	0	444	0	969	1260	1348	0	0	0	0	0
SP116690	0	0	0	0	6749	0	3885	0	1731	0	0	6927	4351	0	0	1915	0	0
SP59270	0	0	201	0	0	176	318	245	134	0	0	273	612	0	0	0	0	0
SP59352	0	0	0	0	0	0	1960	0	0	0	1991	3676	2385	0	0	0	0	0
SP116652	188	220	179	0	125	141	244	0	89	0	0	301	255	0	0	0	0	0
SP116718	0	0	0	0	1005	0	1578	0	0	0	0	4168	2043	0	0	0	0	0
SP116720	0	935	0	0	0	0	1318	0	0	0	0	3521	1651	0	0	0	0	0
SP59284	0	0	273	0	351	388	486	0	0	0	613	857	743	0	0	229	0	0
SP116618	0	1323	0	0	662	1877	1429	1176	798	0	0	1590	1995	0	0	284	0	0
SP59436	0	0	235	0	0	0	427	0	0	422	561	804	565	0	0	0	0	0
SP116645	0	2001	0	0	1147	923	2332	0	1061	0	0	2380	2978	0	0	0	0	0
SP59320	0	0	0	0	0	0	1347	0	473	0	0	3207	1997	0	0	0	0	0
SP116672	0	0	0	0	343	0	876	0	285	0	0	696	1356	0	0	0	0	0
SP116635	0	1053	0	0	920	0	1354	0	702	0	0	1647	2008	0	0	0	0	0
SP59328	0	0	238	0	358	349	0	0	0	0	1024	833	708	0	0	158	0	0
SP116627	0	470	380	0	0	0	831	0	254	0	0	366	699	314	0	0	0	0
SP116725	0	0	208	0	409	0	354	0	0	319	0	371	421	0	0	0	0	0
SP59292	0	596	290	0	396	0	715	0	235	0	0	865	1078	0	0	0	0	0
SP116683	0	0	0	578	1065	0	1680	0	0	0	1300	2792	2233	0	0	0	0	0
SP59372	0	841	0	0	521	598	860	0	366	0	0	536	1314	532	0	0	0	0
SP116610	0	2183	0	0	1693	1060	2468	0	1267	0	1736	2940	3432	0	0	629	0	0
SP116638	0	0	0	313	501	0	1048	0	0	0	0	782	1593	0	0	0	0	0
SP59336	0	0	0	0	286	0	662	0	0	0	0	553	931	0	0	0	0	0
SP124971	0	0	0	0	1973	1143	3010	0	808	0	0	6328	3446	0	0	0	0	0
SP116665	0	444	223	0	0	0	539	0	154	0	0	372	764	0	0	0	0	0
SP116674	0	0	589	0	775	0	1200	0	306	1137	0	1027	1032	0	0	0	0	0
SP116657	0	3643	0	0	4028	0	5244	0	0	0	0	2925	5248	0	0	1150	0	0
SP116670	0	0	0	0	1098	1645	4871	0	1288	0	0	2467	4729	1529	0	0	0	0
SP116642	0	0	0	0	4667	0	0	0	0	0	2379	4648	3666	0	0	1384	0	0
SP116606	0	0	0	0	4267	0	5095	3836	2198	0	0	0	0	0	0	4538	0	0
SP116604	0	813	0	0	1180	0	1104	0	344	0	623	1334	1264	0	0	548	0	0
SP59376	199	0	256	0	176	133	229	0	162	0	0	229	354	212	0	0	0	0
SP59272	0	347	282	0	0	0	487	0	198	0	0	575	664	0	0	0	0	0
SP124969	0	0	0	0	4883	0	3464	0	0	0	3565	7300	3766	0	0	0	0	0
SP116608	0	0	0	0	876	0	0	0	0	0	0	4771	1596	0	0	0	0	0
SP59396	0	265	309	0	0	239	224	0	0	0	364	265	403	0	0	0	0	0
SP116688	0	0	330	0	280	0	825	0	246	0	0	1048	952	0	0	0	0	0
SP59392	0	0	263	0	159	226	278	0	129	0	364	0	390	0	0	0	0	0
SP59456	0	807	575	0	455	911	1458	0	541	0	0	865	1394	639	0	0	0	0
SP59348	0	0	0	0	0	0	1852	0	0	0	1554	3352	2390	0	0	0	0	0
SP59300	0	2154	0	1597	865	1514	2144	2251	757	772	0	1670	0	0	0	0	0	0
SP59340	0	751	460	0	347	0	1059	0	342	0	0	1021	1291	0	0	0	0	0
SP59380	0	471	311	0	446	0	398	0	0	0	0	820	560	378	0	0	0	0
SP59440	0	0	556	0	428	989	1260	0	1065	0	0	1137	1394	0	0	0	0	0
SP59428	0	0	197	0	506	0	0	0	0	630	0	757	635	373	0	0	0	0
SP59400	0	0	0	0	1378	3467	6602	0	1896	0	0	0	4135	2296	0	0	0	0
SP116624	0	796	0	0	419	0	1084	0	0	0	0	2351	1460	0	0	0	0	0
SP59432	0	773	303	0	0	0	830	0	285	0	0	978	1106	0	0	0	0	0
SP59452	0	0	0	0	7205	0	3587	0	0	0	3361	5495	4547	0	0	0	0	0
SP116679	0	0	0	202	0	0	499	0	0	0	0	1904	951	0	0	0	0	0
SP59360	0	0	0	0	1908	652	1196	0	0	0	881	1407	1378	0	0	442	0	0
SP59384	589	520	317	0	291	385	567	0	199	0	360	544	0	0	0	270	0	0
SP59332	0	0	266	0	449	230	396	0	191	0	667	757	687	0	0	82	0	0
SP116616	0	0	0	0	923	0	1757	0	457	0	1076	2146	1539	0	0	0	0	0
SP124981	0	0	0	0	930	0	1336	0	405	0	0	2598	1978	0	0	0	0	0
SP59368	0	0	0	0	10498	0	3406	2258	1444	0	0	3536	4135	0	0	0	0	0
SP116648	0	0	0	0	0	4718	6170	0	2844	0	4413	5735	0	0	0	4649	0	0
SP59420	0	0	0	0	343	0	725	0	224	0	592	1032	985	0	0	152	0	0
SP116706	0	1877	793	0	851	0	1793	0	702	0	1856	2051	0	0	0	1239	0	0
SP116654	0	720	412	0	368	0	1146	0	350	0	0	1302	1258	0	0	0	0	0
SP59308	0	525	329	0	236	0	644	0	207	0	0	1085	878	0	0	0	0	0
SP59288	2448	0	0	0	3455	1181	0	0	0	0	0	8179	0	0	0	0	0	0
SP116622	0	468	0	0	0	0	751	0	217	0	0	697	928	0	0	0	0	0
SP59316	0	0	392	0	626	0	820	0	281	0	0	898	854	0	0	281	0	0
SP59324	0	965	0	0	0	0	1244	694	0	0	0	0	1680	0	0	0	0	0
SP13289	0	343	184	0	0	0	0	0	0	0	332	284	578	0	0	0	0	0
SP116742	221	268	0	0	0	0	330	0	0	0	0	0	329	202	0	0	0	0
SP115134	0	190	150	0	0	0	229	169	0	0	0	0	317	0	0	0	0	0
SP96884	0	0	0	0	0	0	590	279	181	0	0	0	803	0	0	0	0	0
SP13385	462	478	275	0	0	0	430	0	163	0	209	0	478	0	0	0	0	0
SP13291	413	666	231	0	0	0	575	0	176	0	0	0	652	0	0	0	0	0
SP13514	0	0	0	0	258	0	390	0	0	0	0	909	835	0	0	0	0	0
SP115117	0	0	96	0	115	0	0	0	0	176	0	554	328	0	0	0	0	0
SP115114	0	0	260	0	281	0	0	0	0	557	418	806	420	245	0	0	0	0
SP13279	0	0	0	0	0	0	0	0	0	746	454	0	777	0	0	0	206	0
SP13487	0	328	0	0	0	0	344	0	0	0	353	0	629	0	0	0	0	0
SP13361	0	521	0	0	273	0	511	0	0	0	548	1030	752	0	0	0	0	0
SP13421	327	413	299	0	198	0	365	0	135	0	0	653	425	0	0	0	0	0
SP116738	0	0	279	0	0	0	0	232	0	276	434	0	517	0	0	0	0	0
SP13293	0	0	286	0	0	0	0	0	172	388	463	0	598	0	0	0	0	0
SP13281	0	0	134	0	0	0	0	0	0	533	371	611	413	0	0	0	0	0
SP13677	0	341	167	0	0	0	240	0	99	0	207	0	449	0	0	0	0	0
SP13399	0	432	268	0	0	0	0	0	0	0	651	314	646	0	0	0	0	0
SP116732	0	0	0	0	222	0	415	0	0	497	0	908	579	0	0	0	0	0
SP115073	175	234	159	0	0	0	118	0	0	0	0	208	226	199	0	0	0	0
SP13307	443	509	337	0	0	0	521	0	191	0	0	0	700	0	0	0	0	0
SP13299	495	604	538	0	0	322	495	0	193	0	0	0	576	0	0	0	0	0
SP13481	281	262	215	0	0	0	382	0	129	0	0	0	306	289	0	0	0	0
SP116780	0	0	0	177	0	0	483	0	0	726	601	0	1007	0	0	0	0	0
SP13433	0	558	283	0	0	0	466	0	0	532	0	0	550	0	0	0	0	0
SP115064	0	0	151	0	0	0	0	0	0	431	480	571	484	0	0	0	0	0
SP13359	276	229	199	0	0	0	307	188	131	0	0	0	308	0	0	0	0	0
SP116734	0	0	0	0	359	384	0	0	0	0	550	1300	687	0	0	0	0	0
SP116770	0	250	213	0	0	0	0	0	0	0	308	254	398	0	0	0	0	0
SP13323	0	375	380	0	0	0	403	0	133	0	330	0	422	0	0	0	0	0
SP13367	0	0	0	0	262	0	606	0	0	601	0	1172	1004	0	0	0	0	0
SP96882	0	791	453	0	0	0	729	0	0	0	1107	709	721	0	0	0	0	0
SP13283	152	272	172	0	0	136	181	0	82	0	0	0	320	214	0	0	0	0
SP116728	0	0	330	0	0	0	346	0	144	339	394	0	405	0	0	0	0	0
SP13478	0	512	0	0	0	0	379	0	140	0	338	0	727	0	0	0	0	0
SP116744	0	407	305	0	0	209	461	383	0	0	0	0	777	0	0	0	0	0
SP115093	0	726	0	0	0	0	573	0	0	0	0	1290	1121	0	0	0	0	0
SP13315	0	174	93	0	0	0	133	0	0	0	177	0	178	0	0	0	0	0
SP13331	0	0	0	0	0	0	572	0	0	0	575	855	1133	0	0	0	0	0
SP115108	0	0	0	0	272	0	0	0	0	569	541	1085	986	0	0	0	0	0
SP116752	0	952	0	0	0	0	683	0	0	0	958	0	1750	0	0	0	0	0
SP115085	0	503	0	0	0	0	505	0	0	0	482	0	801	0	0	0	0	0
SP115102	0	365	275	0	0	0	407	0	163	0	605	0	756	0	0	0	0	0
SP13379	308	423	227	0	125	0	392	0	155	0	0	0	421	0	0	0	0	0
SP116750	0	0	0	0	322	0	0	0	0	0	474	1429	963	0	0	0	0	0
SP115125	134	259	192	0	0	0	174	0	97	0	0	0	294	0	0	0	0	0
SP115089	0	0	242	0	0	0	0	0	0	666	676	667	0	0	0	277	0	0
SP13297	242	397	196	0	0	140	356	0	113	0	0	0	383	0	0	0	0	0
SP13339	0	0	187	0	0	0	210	227	0	293	0	0	341	169	0	0	0	0
SP13671	0	479	229	0	0	242	363	0	156	0	604	0	643	0	0	0	0	0
SP116776	0	0	0	0	0	0	400	0	189	518	361	0	811	0	0	0	0	0
SP13683	0	0	0	0	172	0	301	0	0	0	0	608	563	0	0	0	0	0
SP116758	0	0	0	0	226	0	410	0	0	0	0	1145	731	0	0	0	0	0
SP116782	0	437	0	0	267	0	434	0	0	0	0	1258	907	0	0	0	0	0
SP13317	290	390	248	0	0	0	317	0	103	0	0	0	423	0	0	0	0	0
SP115128	0	0	0	0	152	136	280	0	94	0	0	521	498	0	0	0	0	0
SP116754	0	0	0	0	0	0	0	0	0	525	668	610	901	0	0	0	0	0
SP116766	0	0	0	0	643	0	832	0	276	0	0	1809	1505	0	0	0	0	0
SP116748	0	562	298	0	0	0	482	0	0	0	663	463	852	0	0	0	0	0
SP115070	0	0	0	0	0	0	233	0	94	240	333	186	488	0	0	0	0	0
SP115131	0	400	0	0	0	0	506	0	0	0	0	462	703	0	0	0	0	0
SP115097	242	453	0	0	0	0	429	0	0	0	0	0	765	0	0	0	0	0
SP115060	0	357	171	0	0	0	0	0	0	0	476	685	473	0	0	0	0	0
SP13594	0	238	0	0	152	0	325	0	103	0	0	439	634	0	0	0	0	0
SP96834	359	587	333	0	0	0	698	0	167	0	0	0	486	0	0	0	0	0
SP115057	0	0	373	0	0	0	0	0	201	523	614	0	923	0	0	0	0	0
SP116768	0	0	0	0	427	0	0	0	0	0	351	722	623	0	0	0	0	0
SP13442	0	417	0	0	211	305	0	0	0	0	550	866	714	0	0	0	0	0
SP13325	0	0	71	0	0	0	0	0	0	186	202	408	197	0	0	0	0	0
SP116736	0	0	0	0	0	0	0	0	0	594	611	0	973	0	228	0	0	0
SP13619	334	444	300	0	0	0	487	0	169	0	0	0	531	0	0	0	0	0
SP115111	0	977	0	0	0	0	1130	0	0	0	0	1870	1624	0	0	0	0	0
SP116760	0	340	0	0	0	0	495	0	0	0	0	566	812	0	0	0	0	0
SP13311	0	0	286	0	0	0	230	0	112	351	387	0	439	0	0	0	0	0
SP13509	244	357	309	0	0	0	439	0	154	0	0	0	455	0	0	0	0	0
SP13539	0	362	0	0	0	0	370	0	0	0	360	0	684	0	178	0	0	0
SP13624	0	0	317	0	0	0	352	0	0	369	472	0	557	0	0	0	0	0
SP116746	0	0	0	0	474	0	397	0	0	0	0	1017	748	0	0	0	0	0
SP13490	436	637	201	0	0	0	453	0	211	0	0	421	598	0	0	0	0	0
SP116774	367	415	170	0	0	0	392	0	0	0	0	537	479	0	0	0	0	0
SP115105	0	337	196	0	0	0	307	0	127	0	431	0	547	0	0	0	0	0
SP13278	461	502	348	0	0	185	428	0	161	0	0	0	505	0	0	0	0	0
SP116756	0	0	0	0	925	0	0	432	0	0	0	1322	1068	0	0	0	0	0
SP13319	156	180	125	0	0	0	113	130	0	0	0	0	227	103	0	0	0	0
SP13280	0	0	155	0	162	0	0	0	132	611	0	632	667	0	0	0	0	0
SP13363	0	342	183	0	0	119	0	0	0	0	436	0	402	0	0	0	0	0
SP13347	0	498	244	0	0	0	0	0	0	0	758	0	881	0	231	0	0	0
SP116730	0	0	0	0	0	0	563	0	0	554	817	1074	716	0	0	0	0	0
SP13365	0	260	185	0	0	152	168	0	0	0	329	0	320	0	0	0	0	0
SP115099	0	0	0	0	174	180	318	0	0	0	380	540	506	0	0	94	0	0
SP116764	0	0	195	0	0	0	298	280	154	380	0	0	509	0	0	0	0	0
SP116772	339	503	156	0	0	0	470	0	159	0	0	0	362	0	0	0	0	0
SP96888	235	320	134	0	0	0	209	0	98	0	0	0	289	147	0	0	0	0
SP13327	0	785	309	0	0	0	643	0	0	0	879	682	1078	0	0	0	0	0
SP116740	0	468	0	0	0	0	595	0	0	0	0	1163	1021	0	0	0	0	0
SP116788	0	0	176	0	0	0	0	0	0	93	99	0	189	106	0	0	0	0
SP116789	0	0	66	0	0	0	72	0	0	0	0	44	84	69	0	0	0	0
SP116919	0	0	0	0	0	0	0	0	0	0	0	0	0	0	0	0	0	21
SP109002	0	0	282	0	0	215	156	0	0	0	188	0	550	0	0	0	0	0
SP109001	0	0	92	0	0	0	0	0	0	0	167	0	130	75	55	0	0	0
SP109006	0	0	184	0	0	0	167	0	0	0	263	0	595	0	0	0	0	0
SP108998	277	0	495	0	0	265	0	235	0	0	0	0	592	252	0	0	0	0
SP127706	0	1117	0	0	0	0	0	0	0	0	0	0	0	2236	0	0	0	0
SP108999	0	0	248	0	0	158	202	205	99	0	0	0	628	0	0	0	0	0
SP109007	0	0	348	0	0	217	0	0	0	0	266	0	480	217	0	0	0	0
SP109003	127	143	145	0	0	0	70	0	0	0	0	0	375	130	0	0	0	0
SP116868	0	0	257	0	0	0	177	125	0	0	0	0	389	171	0	0	0	0
SP116794	83	0	65	0	0	0	73	0	0	0	0	0	202	127	0	0	0	0
SP116791	99	0	83	0	0	0	87	0	0	0	0	0	229	139	0	0	0	0
SP116866	0	0	215	0	0	0	175	121	0	0	0	0	404	159	0	0	0	0
SP116883	0	0	333	126	0	0	0	0	0	0	0	670	585	288	0	0	0	0
SP116815	90	137	309	0	0	0	0	0	0	0	0	0	135	146	0	0	0	0
SP116853	0	0	246	0	0	0	142	192	0	0	0	0	357	197	0	0	0	127
SP116901	0	0	108	0	0	0	88	98	0	0	0	0	404	159	0	0	0	0
SP116830	0	466	281	0	0	0	503	330	0	0	0	0	974	518	0	0	0	0
SP116802	0	0	95	0	0	0	0	0	0	0	129	0	372	163	0	0	0	87
SP116885	0	0	409	143	0	0	0	0	0	0	0	770	616	322	0	0	0	0
SP116834	157	119	157	0	0	0	99	0	0	0	0	0	278	177	0	0	0	0
SP116913	0	195	261	0	0	0	221	0	0	0	0	0	607	217	0	0	0	0
SP116799	0	0	232	0	0	0	0	288	0	325	812	0	625	0	0	0	0	0
SP116920	0	0	86	0	0	0	0	0	0	0	0	0	199	92	0	0	0	69
SP116835	249	0	355	0	0	0	193	184	0	0	0	0	432	231	0	0	0	0
SP116852	0	108	183	0	0	0	86	119	0	0	0	0	210	123	0	0	0	0
SP116902	0	0	148	0	0	0	145	0	0	0	0	0	712	220	0	0	0	0
SP116871	0	0	38	0	0	0	0	0	0	0	58	0	225	47	0	0	0	0
SP116820	0	0	235	0	0	0	100	189	0	0	0	0	534	304	0	0	0	126
SP116889	0	0	240	107	0	0	0	0	0	0	0	483	465	253	0	0	0	0
SP116923	161	0	178	0	0	0	0	0	0	0	0	0	546	279	0	0	0	107
SP116829	0	356	238	0	0	0	471	319	0	0	0	0	939	493	0	0	0	0
SP116872	63	0	0	0	0	0	0	0	0	0	0	0	205	0	0	0	0	84
SP116904	0	0	43	0	0	0	0	0	29	0	0	0	105	0	0	0	0	92
SP116806	0	0	360	0	0	0	0	198	0	214	0	0	592	300	0	0	0	0
SP116857	0	212	222	0	0	0	255	231	0	0	0	0	477	206	0	0	0	0
SP116888	138	0	142	0	0	0	59	0	0	0	0	0	223	126	0	0	0	60
SP116818	93	0	135	0	0	0	0	0	0	0	0	0	196	176	0	0	0	270
SP116837	0	0	451	0	0	0	0	384	0	0	0	687	1131	509	0	0	0	0
SP116905	0	0	48	0	0	0	0	0	40	0	62	0	164	62	0	0	0	0
SP116804	0	0	341	0	0	0	248	221	0	0	0	0	645	288	0	0	0	0
SP116819	116	0	168	0	0	0	0	0	0	0	0	0	265	193	0	0	0	142
SP116856	0	216	165	0	0	0	179	202	0	0	0	0	396	179	0	0	0	0
SP116839	0	0	399	0	0	0	209	0	0	225	0	282	487	258	0	0	0	0
SP116925	0	0	131	0	0	0	0	143	0	0	0	0	387	179	0	0	0	82
SP116878	0	0	149	0	0	0	119	166	0	0	0	0	621	217	0	0	0	0
SP116893	0	241	260	0	0	0	0	0	0	0	0	187	583	431	0	0	0	0
SP116876	0	0	22	0	0	0	0	0	35	0	0	0	51	0	0	0	0	74
SP116927	0	0	200	0	0	0	121	207	0	0	0	0	528	268	0	0	0	0
SP116909	0	0	195	0	0	0	117	0	66	171	0	0	327	191	0	0	0	0
SP116795	0	0	49	0	0	0	60	0	0	0	0	0	132	76	0	0	0	41
SP116826	0	0	302	0	0	0	224	108	0	0	0	0	342	133	0	0	0	0
SP116891	0	0	139	0	0	0	0	0	0	105	112	0	185	213	0	0	0	0
SP116860	0	0	161	0	0	0	141	170	0	0	0	0	496	190	0	0	0	0
SP116848	0	0	213	0	0	0	98	176	0	0	0	0	618	268	0	0	0	112
SP116910	0	0	352	0	0	0	0	0	0	374	0	578	416	381	0	0	0	0
SP116797	0	0	52	0	0	0	61	0	0	0	0	0	95	0	0	0	0	66
SP116862	0	0	306	0	0	0	237	0	118	0	0	161	697	254	0	0	0	0
SP116823	0	0	217	0	0	0	141	0	0	0	0	0	288	105	0	0	0	81
SP116897	0	0	0	0	0	0	0	0	38	0	0	0	273	0	0	0	0	105
SP116846	0	123	148	0	0	0	0	0	69	0	0	0	453	173	0	0	0	0
SP116784	0	0	0	0	0	0	0	0	11	0	0	0	40	0	0	0	11	21
SP116896	0	0	0	0	0	0	0	67	0	0	0	0	282	0	0	0	0	74
SP116824	0	0	159	0	0	0	172	0	46	0	0	0	271	0	0	0	0	0
SP116881	114	119	133	0	0	0	0	0	0	0	0	0	370	261	0	0	0	0
SP116812	0	0	367	0	0	0	0	0	0	0	113	0	266	173	0	144	0	0
SP116915	0	0	446	0	0	0	0	0	0	269	187	225	698	320	0	0	0	0
SP116786	0	0	238	0	0	0	144	0	86	191	0	0	439	249	0	0	0	0
SP116851	0	0	96	0	0	0	73	86	0	0	0	0	138	84	0	0	0	0
SP101845	0	4196	0	1226	0	0	0	3376	0	0	0	2046	2713	0	0	0	0	0
SP101682	0	1314	897	655	0	0	938	0	0	0	954	0	1105	0	0	0	0	0
SP61553	0	0	485	0	430	0	479	0	239	567	0	0	345	0	0	0	0	0
SP101724	0	4805	0	1633	0	1290	0	2132	1019	0	0	0	3022	0	1372	0	0	0
SP102103	0	1632	0	0	0	0	1001	933	526	0	0	0	1560	0	0	0	0	0
SP102174	0	0	0	1015	0	0	0	2170	0	2215	1493	1382	1711	0	0	0	0	0
SP101622	0	3619	0	0	0	0	1139	3047	0	0	0	1361	1668	0	0	0	0	0
SP102161	0	1859	0	1181	0	0	998	1386	0	0	0	0	1839	0	0	0	0	0
SP101654	0	1651	0	520	0	0	1259	1173	0	942	0	1163	1816	0	0	0	0	0
SP102074	803	1072	577	470	0	344	0	907	0	0	0	0	851	0	0	0	0	0
SP101694	1643	3357	1089	910	0	740	0	2187	0	0	0	0	2230	0	0	0	0	0
SP101616	0	3571	0	794	0	0	0	2903	0	0	0	1991	2947	0	0	0	0	0
SP101666	0	1723	0	502	0	0	0	1629	0	1145	0	851	1549	0	0	0	0	0
SP101558	0	2142	0	0	0	0	0	1536	0	0	0	803	1406	0	0	0	0	0
SP102096	0	870	519	426	0	0	665	861	0	0	0	618	1200	0	0	0	0	0
SP102084	0	1393	628	501	0	0	0	1110	0	1138	0	793	1070	0	0	0	0	0
SP101580	0	1445	0	683	0	0	0	1574	0	1473	0	0	1866	0	0	0	0	0
SP102064	0	2101	0	526	0	500	0	1575	0	0	0	760	1353	0	0	0	0	0
SP101564	0	1158	0	1925	0	0	0	1031	0	0	0	0	1432	0	0	0	0	0
SP101921	0	2574	0	2910	0	0	2236	1573	1290	0	0	0	0	0	0	0	0	0
SP101648	0	1914	0	634	0	0	0	1624	0	1172	0	794	1512	0	0	0	0	0
SP101628	0	1323	574	614	0	0	0	1524	0	1480	0	1108	1459	0	0	0	0	0
SP101708	0	1349	323	0	0	0	541	1132	0	0	0	657	1038	0	0	0	0	0
SP102055	288	654	337	189	0	216	299	361	0	0	0	0	542	0	0	0	0	0
SP101634	0	2769	0	1093	0	0	0	2049	0	0	0	1191	1861	0	0	0	0	0
SP101588	917	1382	738	426	0	0	0	1415	0	0	0	869	941	0	0	0	0	0
SP101584	0	1514	527	552	0	0	801	1385	0	0	0	845	1584	0	0	0	0	0
SP101686	696	1351	739	0	0	0	786	945	0	0	0	0	936	0	0	0	0	0
SP101532	0	3184	0	810	0	0	1306	2158	0	0	0	0	1608	0	0	0	0	0
SP101732	0	7000	0	0	0	1897	0	3470	0	0	0	0	3599	0	0	0	0	0
SP101528	0	1898	0	449	0	0	0	1617	0	1098	0	795	1584	0	0	0	0	0
SP101536	0	0	545	0	0	0	564	755	448	935	0	0	851	0	0	0	0	0
SP101576	0	0	629	1361	0	0	0	2329	0	1827	1461	1057	1345	0	0	0	0	0
SP102015	0	4094	0	1415	0	980	0	2998	0	0	2292	0	0	1520	1234	0	0	0
SP102168	0	800	450	0	0	0	0	878	372	891	0	0	1010	0	0	0	0	0
SP101716	0	2238	1121	1013	0	0	0	2983	0	2501	2238	1766	0	0	0	0	0	0
SP101592	0	1468	481	586	0	0	0	1188	0	0	1147	964	1236	0	0	0	0	0
SP101658	276	486	262	0	0	0	0	278	196	0	0	0	448	0	0	0	0	0
SP102045	2465	7522	0	1466	0	0	3051	4936	0	0	0	0	0	0	0	0	0	0
SP101552	0	6880	0	1191	0	0	0	3520	0	0	0	2270	3145	0	0	0	0	0
SP101519	0	1379	0	517	0	0	1147	1392	0	1039	1682	0	0	0	0	0	0	0
SP101690	0	4301	0	1146	0	0	2129	2936	0	0	0	0	3267	0	0	0	0	0
SP102123	0	0	635	464	0	1661	0	1377	0	1254	0	777	0	0	0	0	793	0
SP101662	0	1254	0	568	0	0	0	1494	0	1112	0	679	1245	0	0	0	0	0
SP101600	0	0	202	210	0	0	286	271	0	631	0	341	0	209	0	0	0	0
SP101544	0	1061	539	474	0	0	782	1154	0	1148	0	0	1253	0	0	0	0	0
SP101881	0	1878	0	924	0	0	975	2362	0	1914	0	0	0	920	1112	0	0	0
SP102035	0	1356	0	573	0	0	0	1768	0	1212	0	964	1364	0	0	0	0	0
SP101642	0	4548	0	1751	0	0	0	4501	0	0	3729	2530	0	0	0	0	0	0
SP101596	0	0	463	424	0	0	0	1011	0	1124	758	635	846	0	0	0	0	0
SP101670	0	2959	0	0	0	0	0	3798	0	2315	0	1684	2524	0	0	0	0	0
SP101674	0	1680	0	530	0	0	0	1445	0	0	1290	0	1020	0	485	0	0	0
SP101572	0	0	659	293	0	0	373	0	264	931	493	0	718	0	0	0	0	0
SP101678	0	3677	0	1455	0	0	0	4080	0	0	0	2298	3458	0	0	0	0	0
SP101740	0	4870	0	1469	0	0	0	4767	0	0	2964	2389	2777	0	0	0	0	0
SP101700	0	2454	0	634	0	0	0	1643	0	0	0	944	1594	0	0	0	0	0
SP101891	0	3638	0	1047	0	0	1576	2816	0	0	0	1707	2361	0	0	0	0	0
SP102143	1087	2737	425	887	0	556	0	1763	0	0	0	0	0	1194	0	0	0	0
SP102113	0	1588	0	746	0	0	0	1747	0	0	0	857	1345	0	0	0	0	0
SP101521	0	0	418	976	0	0	0	1119	0	1188	0	973	1271	0	0	0	0	0
SP101526	0	0	0	8627	0	0	0	3447	0	2867	3319	0	0	0	0	0	0	0
SP101540	0	0	934	524	0	426	538	719	0	703	0	0	556	486	0	0	0	0
SP101604	0	1775	0	701	0	0	957	1670	0	0	0	0	1523	0	0	0	0	0
SP101548	0	1341	0	620	0	0	0	1394	0	1076	0	795	1415	0	0	0	0	0
SP101523	0	1002	0	782	0	0	0	1603	0	1127	0	780	1109	0	0	0	0	0
SP102090	0	0	672	1489	0	0	1226	1590	0	2198	0	1181	0	0	0	0	0	0
SP101795	0	2840	0	1571	0	791	0	1906	0	0	1346	0	1720	0	0	0	0	0
SP102187	0	3101	0	927	0	0	0	2100	0	0	1522	1139	1386	0	0	0	0	0
SP101515	0	1199	0	870	0	0	0	1410	0	944	911	0	1094	0	0	0	0	0
SP101931	0	2915	0	2408	0	0	0	2712	0	0	1887	1591	2452	0	0	0	0	0
SP101610	0	2388	0	507	0	599	0	1312	0	0	0	0	1495	0	515	0	0	0
SP61703	0	1859	895	0	0	623	0	1677	0	1510	1527	0	0	0	0	0	0	0
SP59707	247	307	292	0	0	190	254	0	144	0	0	0	338	175	0	0	0	0
SP68659	0	1269	0	433	0	0	0	852	0	781	0	648	1272	0	0	0	0	0
SP62616	0	4810	0	0	0	967	0	3601	0	0	0	1703	2772	0	0	0	0	0
SP59761	665	1529	396	537	0	0	0	993	0	0	0	594	903	0	0	0	0	0
SP66960	0	0	517	352	0	0	0	631	0	1027	0	538	750	420	0	0	0	0
SP61453	0	1118	447	737	0	0	0	811	0	0	0	688	1263	0	0	0	0	0
SP63796	0	916	442	516	0	0	0	1002	0	927	0	730	984	0	0	0	0	0
SP69155	0	576	503	0	0	0	0	816	399	806	0	0	880	0	0	0	0	0
SP59950	0	5628	0	1337	0	0	0	4384	0	0	0	3028	4690	0	0	0	0	0
SP59938	0	1745	0	739	0	0	0	1702	0	1686	0	0	1298	0	0	0	0	0
SP64976	0	1525	0	605	0	0	0	1058	0	983	1080	842	1380	0	0	0	0	0
SP64296	0	4175	0	0	0	950	0	2855	0	0	0	1293	2172	0	0	0	0	0
SP65807	0	4494	0	1085	0	0	0	2550	0	0	0	1275	2516	0	0	0	0	0
SP59803	1058	1722	632	0	0	570	0	1556	508	0	0	1160	1345	0	0	0	0	0
SP66159	0	3576	0	873	0	917	0	2018	0	0	1343	0	2036	0	823	0	0	0
SP63356	0	1698	0	0	0	0	0	1589	0	0	0	1027	2283	0	0	0	0	0
SP68348	0	2599	0	1409	0	0	0	2278	0	0	0	1163	1969	0	0	0	0	0
SP62450	0	0	399	293	0	0	0	569	0	753	484	0	615	0	0	0	0	0
SP67428	0	1645	0	788	0	0	0	1651	0	1650	0	0	1430	0	0	0	0	0
SP61713	0	1243	0	531	0	0	0	1452	0	1078	0	798	1386	0	0	0	0	0
SP68725	0	1093	0	0	0	0	0	1052	0	797	0	513	1062	0	0	0	0	0
SP67609	0	4150	0	1123	0	0	0	3172	0	0	0	1697	2795	0	0	0	0	0
SP62110	0	1944	685	661	0	728	1342	1279	661	0	0	0	1694	0	0	0	0	0
SP64546	0	987	0	368	0	0	0	1407	0	751	0	636	1243	0	0	0	0	0
SP63546	0	2539	567	1289	0	0	0	1886	0	0	1770	0	1516	0	0	0	0	0
SP60322	0	1083	0	686	0	0	0	1988	0	1094	1057	0	0	0	0	0	0	0
SP60243	0	1773	0	746	0	0	0	1231	0	0	959	0	1297	0	0	0	0	0
SP63966	0	0	804	693	0	0	1026	1023	0	1273	0	0	1088	0	0	0	0	0
SP60362	0	930	454	267	0	345	0	575	0	0	603	0	883	0	0	0	0	0
SP69077	0	4765	0	1874	0	0	0	4158	0	0	0	2089	3263	0	0	0	0	0
SP67346	0	2741	819	638	0	0	0	2237	0	0	0	1286	2345	0	0	0	0	0
SP66687	0	1590	0	0	0	0	0	1215	557	873	0	887	1610	0	0	0	0	0
SP63716	0	0	0	431	0	0	691	766	0	1109	0	0	1211	0	0	0	0	0
SP65376	0	4229	0	1418	0	0	0	3654	0	0	0	1781	3307	0	0	0	0	0
SP61343	0	1311	0	372	0	0	1091	938	0	0	0	0	1719	0	0	0	0	0
SP60001	0	3855	0	1157	0	0	0	2833	0	0	0	1640	2534	0	0	0	0	0
SP59860	0	2513	710	974	0	0	1471	1592	0	0	0	0	2207	0	0	0	0	0
SP60610	478	724	282	284	0	0	441	366	188	0	0	0	487	0	0	0	0	0
SP64036	0	2229	0	900	0	0	1306	1823	0	1613	0	0	0	0	0	0	0	0
SP60842	0	3003	0	1371	0	792	0	2141	0	0	0	0	2275	0	0	0	0	0
SP77443	0	0	575	727	0	0	1458	1573	660	2310	0	1404	0	0	0	0	0	0
SP72118	0	0	1274	479	0	416	915	0	379	0	708	0	470	0	0	0	0	0
SP76891	0	489	1418	0	0	409	932	0	388	0	0	0	757	0	0	0	0	0
SP125716	0	0	1788	528	0	0	1280	0	0	1320	0	0	766	0	0	0	0	0
SP125797	0	740	2176	0	514	0	896	0	559	0	471	0	690	0	0	0	0	0
SP76057	0	0	904	248	0	337	590	0	332	690	904	0	364	0	754	0	0	0
SP69565	0	2478	1263	1342	2854	0	2504	0	2141	0	1686	0	0	0	0	3299	0	0
SP75202	0	0	884	348	0	0	554	0	317	679	0	384	744	0	0	0	0	0
SP110736	0	641	1764	0	0	0	1119	0	457	0	0	483	0	0	0	0	0	0
SP107774	0	0	0	0	0	1164	1229	0	814	792	0	0	1120	0	0	0	0	0
SP110779	0	1866	1181	650	1487	834	2113	0	718	0	0	0	1983	0	0	0	0	0
SP107805	0	0	1262	0	3895	0	1637	1335	0	0	0	0	0	0	0	1729	0	0
SP110789	0	3804	0	1196	0	0	1743	1929	0	0	0	0	2116	0	0	0	0	0
SP71846	1545	1851	849	1255	0	0	1315	1107	0	0	0	0	1154	0	0	0	0	0
SP70122	0	0	829	309	0	459	888	0	0	515	538	0	286	0	0	0	0	0
SP71404	0	0	2055	0	1351	668	1929	0	989	0	0	1020	1346	0	0	0	0	0
SP76955	0	447	858	0	0	0	745	0	272	0	0	460	561	0	0	0	0	0
SP107781	0	751	978	0	0	0	828	544	431	0	0	0	825	0	0	0	0	0
SP70202	741	1406	0	1066	0	0	944	1253	0	0	0	0	1105	0	0	0	0	0
SP70677	0	0	556	426	0	0	385	0	0	842	512	0	504	0	0	0	0	0
SP70082	0	0	347	183	146	274	475	0	223	350	0	0	287	0	0	0	0	0
SP70288	763	1004	1343	0	465	490	1012	0	430	0	0	547	337	0	0	0	0	0
SP70266	0	0	0	0	250	582	826	0	380	741	0	0	941	0	0	0	0	0
SP107956	0	1294	1726	2095	769	0	1522	0	2451	0	0	0	1086	0	0	0	0	0
SP70956	0	985	944	496	0	0	912	0	0	0	0	579	773	0	0	0	0	0
SP108017	0	0	913	312	779	0	0	0	373	707	0	398	679	0	0	0	0	0
SP71536	0	511	687	0	0	0	822	387	246	0	0	0	551	0	0	0	0	0
SP70756	0	0	1756	0	0	0	908	0	390	1096	0	544	551	0	0	0	0	0
SP76675	0	2028	0	865	849	0	1846	1961	0	1786	0	0	0	0	0	0	0	0
SP71480	0	0	1351	0	0	0	1381	0	654	814	0	540	0	0	0	0	0	0
SP70313	0	0	1818	3770	0	0	0	209	3084	1224	0	0	0	0	0	0	0	0
SP73319	0	0	771	0	0	0	660	0	380	463	0	0	363	0	0	0	0	0
SP107813	0	0	1557	0	0	0	1198	0	367	970	0	523	0	0	0	0	0	0
SP77339	532	674	1333	243	0	432	617	0	379	0	0	0	412	0	0	0	0	0
SP76017	0	0	818	953	0	0	0	0	2965	0	0	0	1083	0	0	0	0	0
SP76915	0	0	0	0	9832	0	0	0	4014	0	0	0	0	0	0	5415	0	0
SP71974	1565	2121	1480	920	0	782	1863	1786	585	0	0	0	0	0	0	0	0	0
SP70178	0	0	2859	516	0	0	1389	0	0	1343	0	0	698	0	0	0	0	0
SP107920	0	0	675	302	396	0	631	0	459	534	0	423	359	0	0	0	0	407
SP110798	0	0	886	363	298	0	733	0	493	646	0	422	544	0	0	0	0	0
SP107952	0	0	921	559	0	0	1002	0	766	1107	0	649	683	0	0	0	0	0
SP70465	0	0	597	693	0	0	1040	842	798	1955	0	0	0	0	0	0	0	0
SP70780	538	808	1236	0	0	460	901	0	421	0	0	0	619	0	0	0	0	0
SP110803	0	653	788	0	0	264	181	0	249	0	0	324	123	625	0	0	0	0
SP107915	0	0	1727	0	0	0	854	0	473	857	0	0	435	0	0	0	0	0
SP71132	0	0	1143	0	620	474	1477	0	543	950	0	0	1023	0	0	0	0	0
SP71552	771	1141	1012	0	1279	0	1330	0	1083	0	0	0	0	0	0	1419	0	0
SP69573	0	526	1141	0	0	0	732	0	458	0	0	385	657	0	0	0	0	0
SP75681	0	0	0	0	1912	0	1334	0	679	0	0	0	0	0	0	2608	0	0
SP107874	1118	1950	1222	0	796	1052	1374	0	699	0	0	0	0	0	0	978	0	0
SP110816	0	0	498	0	0	0	609	382	0	533	0	0	650	0	0	0	0	0
SP77203	1553	2493	1005	1619	0	0	2194	2556	0	0	0	1540	0	0	0	0	0	0
SP76515	691	1329	1664	0	0	680	1173	0	668	0	0	0	758	0	0	0	0	0
SP110770	618	684	804	0	805	0	1034	0	709	0	0	0	0	0	0	1048	0	0
SP69812	0	913	930	261	0	299	575	0	445	0	0	0	626	0	0	0	0	0
SP76136	0	1738	0	728	2406	0	1819	0	0	0	0	0	1606	0	0	0	0	0
SP70106	1258	2557	740	975	0	0	1200	1572	0	0	0	1358	0	0	0	0	0	0
SP108059	0	0	584	0	0	0	558	0	297	595	0	413	468	0	0	0	0	0
SP108020	0	0	1625	0	0	0	1041	629	412	836	0	694	298	0	0	0	0	0
SP76867	426	708	1096	0	0	408	861	0	523	0	0	0	264	0	0	0	0	0
SP108088	0	0	1319	0	675	0	1294	0	964	1245	0	0	668	0	0	0	0	0
SP71734	0	747	985	368	0	525	768	0	0	0	552	0	594	0	0	0	0	0
SP76001	0	735	517	0	0	0	584	0	307	0	0	442	823	0	0	0	0	0
SP108033	0	0	1482	434	0	0	722	0	0	670	0	417	542	0	0	0	0	0
SP110822	1169	2261	925	3356	0	924	1196	1117	1027	0	0	0	0	0	0	0	0	0
SP69762	0	628	931	439	0	624	601	0	0	0	795	0	673	0	0	0	0	0
SP107945	0	516	1186	0	0	484	789	0	270	0	0	556	515	0	0	0	0	0
SP107770	0	792	586	249	0	351	583	0	341	0	0	0	549	0	0	0	0	0
SP73263	523	633	1071	0	0	477	729	0	372	0	0	413	416	0	0	0	0	0
SP77131	0	984	1071	0	0	1027	1204	0	762	0	0	741	609	0	0	0	0	0
SP75322	0	2609	2261	1728	2042	0	4473	2498	0	0	0	2818	0	0	0	0	0	0
SP70046	0	0	446	0	0	0	629	0	470	464	0	394	658	0	0	0	0	0
SP70932	0	0	933	0	0	375	931	552	369	609	0	0	567	0	0	0	0	0
SP71758	0	0	308	0	0	0	226	0	382	353	0	243	401	0	0	0	0	0
SP71228	0	1597	1354	0	0	0	2002	0	1542	0	0	1098	2118	0	0	0	0	0
SP76353	0	0	702	265	251	0	409	0	219	634	0	385	377	0	0	0	0	0
SP69587	0	0	825	0	0	0	0	0	168	475	388	0	281	0	0	0	0	0
SP69898	0	1633	2194	0	0	992	2108	0	1227	0	0	0	859	0	0	0	0	0
SP75977	523	874	851	0	350	383	761	0	414	0	0	0	459	0	0	0	0	0
SP70226	0	0	739	468	0	0	757	737	0	1058	0	771	801	0	0	0	0	0
SP108068	0	0	1410	468	0	0	980	0	421	1316	0	681	570	0	0	0	0	0
SP107784	0	0	948	0	0	1311	1771	866	619	1152	0	938	0	0	0	0	0	0
SP110824	0	0	1332	0	0	396	852	0	566	708	0	0	689	0	0	0	0	0
SP76843	555	912	1306	0	0	427	1226	0	658	0	0	0	808	0	0	0	0	0
SP71456	0	0	1457	0	2450	0	2647	0	1520	1760	0	0	0	0	0	1660	0	0
SP108065	0	958	718	0	0	753	807	0	374	0	0	456	833	0	0	0	0	0
SP70860	0	849	1155	0	0	932	1272	0	1260	0	0	0	1440	0	0	0	0	0
SP71084	0	0	1128	0	0	0	609	635	402	894	0	521	494	0	0	0	0	0
SP72262	367	607	672	262	248	265	735	0	380	0	0	0	430	0	0	0	0	0
SP69705	0	1027	1915	0	1073	653	1244	0	851	0	0	0	750	0	0	0	0	0
SP107786	0	1041	1429	0	0	0	1305	0	794	0	0	905	950	0	0	0	0	0
SP71576	0	0	969	0	0	0	937	0	610	0	0	0	604	0	0	555	0	0
SP108123	0	888	942	792	0	396	746	0	448	0	0	707	875	0	0	0	0	0
SP74896	0	981	1071	322	0	0	816	0	0	0	0	579	929	0	0	0	0	0
SP71950	0	0	2066	0	0	0	1092	0	879	1076	0	651	581	0	0	0	0	0
SP108049	0	400	682	0	0	375	396	0	419	0	0	0	609	0	0	0	0	0
SP77930	0	669	726	0	0	0	657	0	329	0	0	486	711	0	0	0	0	0
SP125807	720	1226	1456	670	0	751	1272	0	1106	0	0	0	894	0	0	0	0	0
SP125696	0	1332	921	1091	931	591	1273	0	1131	0	0	0	1047	0	0	0	0	0
SP125725	0	0	1644	612	952	573	1355	0	627	971	0	0	1029	0	0	0	0	0
SP125752	0	0	1119	0	511	0	1683	0	501	1351	0	0	945	0	0	0	0	0
SP118048	0	0	2807	1593	8519	1463	1362	0	0	0	2768	0	0	0	0	786	0	0
SP117981	0	0	0	0	0	0	1146	752	780	1185	0	0	1197	0	0	0	0	0
SP125749	0	976	996	268	0	410	766	0	321	0	0	578	806	0	0	0	0	0
SP125762	852	1409	1087	0	0	1170	1466	0	736	0	0	0	844	0	0	0	0	0
SP117164	0	656	1184	0	0	415	860	565	691	0	0	0	501	0	0	0	0	0
SP117002	0	0	1932	0	0	0	1544	733	1026	1067	0	0	876	0	0	0	0	0
SP117158	0	764	783	0	0	0	580	0	381	0	0	377	1045	0	0	0	0	0
SP125691	0	0	3972	0	0	0	2627	0	808	2447	0	1569	988	0	0	0	0	0
SP125721	0	0	957	298	0	445	710	0	343	685	0	603	703	0	0	0	0	0
SP125753	0	589	1111	0	0	450	835	0	487	0	0	0	656	0	0	0	0	0
SP117972	0	0	956	337	0	0	1051	0	410	916	0	0	502	0	0	0	0	0
SP125726	0	0	1528	0	0	0	796	0	478	882	0	495	875	0	0	0	0	0
SP125800	0	0	245	0	0	0	0	0	0	209	185	238	161	0	0	0	0	0
SP117745	662	837	1614	0	0	779	1337	0	609	0	0	0	137	0	0	0	0	0
SP117351	0	0	1132	589	0	462	885	749	0	0	0	541	611	0	0	0	0	0
SP117980	0	0	0	0	0	0	1117	0	767	1321	0	719	1333	0	0	0	0	0
SP117878	422	468	838	0	0	630	799	326	307	0	0	0	256	0	0	0	0	0
SP125805	489	739	1417	0	0	480	735	0	528	0	0	0	514	0	0	0	0	0
SP78013	565	569	1037	235	0	507	984	0	388	0	0	441	231	0	0	0	0	0
SP118083	0	2704	0	1812	0	0	0	3599	0	1958	0	1948	3864	0	0	0	0	0
SP125772	385	476	355	0	0	182	574	0	361	0	0	0	321	0	0	0	0	0
SP117216	727	1106	1309	252	432	649	1246	0	386	0	0	0	555	0	0	0	0	0
SP125784	0	0	1017	360	0	0	579	0	413	689	0	441	569	0	0	0	0	0
SP117323	0	1850	1541	777	2148	0	1928	0	1627	0	0	0	1632	0	0	0	0	0
SP118046	0	730	1121	0	0	0	1209	0	549	0	0	625	651	0	0	0	0	0
SP77888	0	0	990	0	0	0	759	0	401	620	0	0	647	0	0	0	0	0
SP125766	0	0	2627	0	0	0	1073	0	520	1345	0	995	606	0	0	0	0	0
SP125737	0	1299	1012	761	0	0	1176	925	644	0	0	0	1127	0	0	0	0	0
SP125763	0	1501	1472	523	0	646	1540	0	662	0	0	1075	1120	0	0	0	0	0
SP125802	0	670	1204	0	0	0	804	0	403	0	0	453	530	0	0	0	0	0
SP117656	0	2011	968	832	0	802	0	1776	0	1225	1322	810	0	0	0	0	0	0
SP77872	0	322	497	0	0	231	351	0	289	0	0	292	332	0	0	0	0	0
SP117309	0	0	1616	0	0	0	1147	0	917	927	0	582	682	0	0	0	0	0
SP117201	0	0	1378	727	0	0	1782	0	890	1305	0	0	715	0	0	0	0	0
SP125685	0	862	1202	427	0	435	845	0	548	0	0	575	750	0	0	0	0	0
SP117463	0	0	1422	0	315	470	1296	0	1072	0	0	0	1046	0	0	0	0	0
SP117568	0	1685	1591	2018	0	0	1637	0	954	0	0	998	1005	0	0	0	0	0
SP125717	0	0	1093	0	0	0	593	0	399	813	0	475	431	0	0	0	0	0
SP125707	0	0	0	0	0	0	0	0	0	120	0	0	0	0	55	0	0	106
SP125794	0	628	1231	0	0	0	966	0	394	0	0	498	489	0	0	0	0	0
SP125756	0	3017	0	3143	2047	0	0	2860	0	0	0	0	3108	0	0	0	0	0
SP117441	0	0	2052	0	0	0	1016	0	766	1173	0	598	535	0	0	0	0	0
SP125780	658	824	1309	0	0	388	1175	0	987	0	0	0	649	0	0	0	0	0
SP125764	0	3922	0	1565	1313	0	2635	2649	0	0	0	0	2853	0	0	0	0	0
SP117690	0	0	998	0	0	0	739	0	355	686	0	387	569	0	0	0	0	0
SP125742	0	0	754	0	0	0	644	427	249	764	0	423	401	0	0	0	0	0
SP125804	0	2905	0	938	0	0	2041	2137	0	2112	0	1603	0	0	0	0	0	0
SP125695	0	0	1115	0	0	0	829	0	654	751	0	0	557	0	0	0	0	0
SP77986	0	305	659	0	0	143	0	0	141	0	298	0	398	0	0	0	0	0
SP125689	0	2462	943	0	1718	1405	2202	0	1144	0	2252	0	0	0	1118	1583	0	0
SP117523	0	0	893	0	0	0	814	0	374	789	0	445	563	0	0	0	0	0
SP125694	0	0	1553	0	0	0	942	0	378	873	0	0	638	0	0	0	0	0
SP125745	0	0	795	173	0	0	629	0	252	539	0	374	433	0	0	0	0	0
SP117001	0	0	1030	0	0	0	728	0	223	618	0	319	377	0	0	0	0	0
SP117949	0	0	1577	0	543	0	1453	0	1108	1199	0	890	870	0	0	0	0	0
SP117653	0	0	1284	0	0	0	769	0	338	705	0	389	464	0	0	0	0	0
SP117522	474	691	892	0	0	0	825	0	355	0	0	0	455	0	0	0	0	0
SP125710	0	0	1397	0	0	0	828	0	481	788	0	536	441	0	0	0	0	0
SP117214	0	0	1525	0	0	581	1134	0	484	970	0	0	684	0	0	0	0	0
SP125768	0	2118	2003	1081	1001	1791	2646	0	0	0	0	2074	0	0	0	620	0	0
SP117722	0	0	1770	0	0	0	0	0	471	925	0	581	708	0	0	0	0	0
SP125699	0	0	1594	0	0	0	982	0	390	928	0	544	838	0	0	0	0	0
SP125771	0	3514	1896	0	0	0	1948	0	1394	0	0	1659	2159	0	0	0	0	0
SP125719	0	1407	1115	1391	0	0	728	0	815	0	0	983	1143	0	0	0	0	0
SP117648	0	0	1238	0	380	0	688	0	416	1010	0	0	1261	0	0	0	0	0
SP125760	0	679	1022	295	0	335	841	0	559	0	0	482	612	0	0	0	0	0
SP77956	0	786	1330	0	0	856	730	0	374	0	686	0	743	0	0	0	0	0
SP125785	0	0	1271	0	705	0	545	0	390	868	0	504	545	0	0	0	0	0
SP125706	1386	2926	0	1143	0	0	1696	1748	0	0	0	0	0	0	856	0	0	0
SP125705	540	837	1611	0	0	538	708	0	540	0	0	0	623	0	0	0	0	0
SP125715	0	467	503	0	0	223	396	0	203	0	0	0	423	0	0	0	0	0
SP116962	0	0	565	0	0	0	586	0	253	407	0	0	415	602	0	0	0	0
SP117660	0	0	779	0	0	320	695	0	302	614	0	387	738	0	0	0	0	0
SP117643	2355	3085	979	970	0	872	1618	2575	0	0	0	0	0	0	1186	0	0	0
SP125713	0	0	0	3753	0	0	0	2584	0	1770	0	1388	2380	0	0	0	0	0
SP117760	0	0	836	379	0	0	745	0	681	855	0	629	877	0	0	0	0	0
SP116968	0	0	1011	0	0	0	1001	0	586	1012	0	553	345	0	0	0	0	0
SP125775	0	0	592	212	0	317	803	0	281	451	0	369	341	0	0	0	0	0
SP125731	0	621	858	349	0	430	837	0	325	0	582	0	344	0	0	0	0	0
SP125733	405	702	1004	0	0	301	866	0	409	0	0	0	253	0	0	0	0	0
SP78502	0	0	777	0	0	0	425	0	329	594	0	0	541	0	0	0	0	0
SP125791	0	0	706	232	0	249	656	0	361	449	0	0	365	0	0	0	0	0
SP125755	0	0	595	0	0	1043	1043	0	365	0	698	0	1311	0	0	0	0	0
SP117340	0	2188	1899	0	0	0	2106	0	1220	0	0	1195	2046	0	0	0	0	0
SP125781	0	711	1265	0	0	0	967	0	509	0	0	0	732	0	0	0	0	0
SP125783	0	1093	1020	0	0	0	954	0	814	0	0	756	1180	0	0	0	0	0
SP116950	0	0	1849	0	0	0	1207	0	440	946	0	570	0	0	0	0	0	0
SP125712	0	0	1193	987	0	0	890	0	783	765	0	0	532	0	0	0	0	0
SP125786	0	1722	0	610	0	0	1098	1322	0	0	0	0	1508	0	627	0	0	0
SP125693	878	1493	2071	0	0	1224	2121	0	911	0	0	0	951	0	0	0	0	0
SP116949	0	0	0	0	1473	0	4356	0	3591	0	0	0	6107	0	0	0	0	0
SP78533	0	0	459	0	0	323	357	0	229	673	0	281	499	0	0	0	0	0
SP117215	0	1633	1505	0	0	548	1221	750	666	0	0	0	668	0	0	0	0	0
SP117040	0	857	2175	0	0	0	1169	0	393	0	0	648	573	0	0	0	0	0
SP117476	0	962	1256	0	444	0	1149	0	376	0	0	0	839	0	0	0	0	0
SP116985	0	0	1398	0	0	0	889	0	342	898	0	475	522	0	0	0	0	0
SP125769	0	518	628	0	0	0	440	0	215	0	0	299	587	0	0	0	0	0
SP125778	0	0	0	4319	0	0	0	5126	0	3235	0	2224	2811	0	0	0	0	0
SP117440	0	819	964	310	0	661	798	0	364	0	0	471	532	0	0	0	0	0
SP125730	0	594	1063	204	0	410	586	0	256	0	0	468	666	0	0	0	0	0
SP125686	0	0	1456	0	0	470	1071	0	400	721	601	0	0	0	0	0	0	0
SP125758	0	0	1264	645	0	0	0	0	521	1137	0	730	868	0	0	0	0	0
SP77848	0	0	842	242	0	301	283	0	294	0	0	404	619	0	0	0	0	0
SP117974	0	0	2173	0	0	538	955	0	360	640	619	0	318	0	0	0	0	0
SP117911	0	0	1894	0	0	0	1328	1063	584	1487	0	0	1069	0	0	0	0	0
SP117165	0	0	1045	432	0	0	751	0	554	968	0	492	862	0	0	0	0	0
SP117412	928	1761	931	736	0	541	936	1211	0	0	0	0	753	0	0	0	0	0
SP117650	0	740	659	0	266	0	807	0	502	0	0	0	815	0	0	0	0	0
SP117076	0	0	251	256	0	0	435	0	542	527	0	337	585	0	0	0	0	0
SP125757	0	0	1018	0	0	0	742	0	368	643	0	365	486	0	0	0	0	0
SP125711	0	0	1601	0	0	0	1044	0	764	1901	0	0	788	0	0	0	0	0
SP125811	0	911	1134	431	369	0	1011	0	0	0	0	0	960	0	0	0	0	0
SP125723	0	0	454	0	0	0	583	565	374	709	0	481	595	0	0	0	0	0
SP125809	0	0	1205	0	1941	0	1450	0	651	0	0	0	0	0	0	2113	0	0
SP125722	0	0	839	0	0	0	667	0	284	525	0	0	422	0	0	0	0	0
SP117908	493	803	1068	0	0	437	788	0	483	0	0	0	607	0	0	0	0	0
SP125741	0	0	1207	0	0	0	1757	0	574	1078	0	626	357	0	0	0	0	0
SP125724	0	0	1221	240	0	0	838	0	336	797	0	0	560	0	0	0	0	0
SP117037	0	0	1054	0	0	360	678	0	341	716	0	348	436	0	0	0	0	0
SP125777	0	1699	515	642	0	723	989	1937	0	1165	0	1126	0	0	0	0	0	0
SP117291	684	1271	1307	0	391	627	1457	0	767	0	0	0	737	0	0	0	0	0
SP125793	0	694	687	0	0	0	489	0	250	0	0	482	631	0	0	0	0	0
SP125744	0	634	901	0	0	314	769	0	414	0	0	362	374	0	0	0	0	0
SP125795	0	0	1001	0	0	0	681	0	399	878	0	527	559	0	0	0	0	0
SP125703	0	713	1283	0	0	0	1001	483	497	0	0	0	610	0	0	0	0	0
SP125761	0	1061	604	491	0	385	0	766	0	0	0	757	908	0	0	0	0	0
SP117661	0	523	1217	0	0	411	1175	0	421	0	0	548	379	0	0	0	0	0
SP125776	0	665	1627	0	0	0	1060	0	676	0	869	0	778	0	0	0	0	0
SP117261	437	657	1213	0	0	338	730	0	371	0	0	0	621	0	0	0	0	0
SP125698	1299	2578	717	1488	0	0	1443	2076	0	0	0	0	0	0	0	0	0	0
SP125714	0	0	1397	851	814	0	922	0	1111	0	0	1165	887	0	0	0	0	0
SP77972	0	0	3535	496	0	0	1505	0	0	0	1271	0	872	0	0	0	0	0
SP77866	0	384	870	0	0	354	396	0	336	0	415	0	334	0	0	0	0	0
SP125704	0	924	1228	303	0	0	816	0	0	0	0	603	824	0	0	0	0	0
SP117290	0	0	1386	0	0	0	1950	0	795	1714	0	1114	738	0	0	0	0	0
SP125738	0	478	740	0	0	0	600	0	1002	0	0	0	691	0	0	0	0	0
SP135427	0	0	0	289	0	0	0	319	200	631	528	0	668	298	0	0	0	0
SP135403	0	60	0	30	0	0	61	60	0	0	109	0	0	36	0	0	0	0
SP102557	0	268	0	0	0	0	245	264	135	0	0	0	327	0	0	0	0	0
SP106801	256	161	0	0	0	0	152	261	65	0	0	0	211	0	0	0	0	0
SP106758	218	309	203	0	0	216	237	0	167	0	0	0	406	187	0	0	0	0
SP106808	370	0	224	0	0	0	0	286	233	390	0	0	326	339	0	0	0	0
SP102617	0	1005	0	0	0	0	0	0	250	0	886	655	1266	0	0	0	0	0
SP102605	0	0	0	0	0	0	195	157	99	0	164	0	374	0	0	0	0	0
SP117086	0	0	46	0	0	0	0	0	26	106	0	66	134	0	0	0	0	0
SP117700	771	411	0	0	0	0	0	438	0	0	0	353	738	0	0	0	0	0
SP135339	0	0	0	0	0	0	539	511	283	940	541	0	620	0	0	0	0	0
SP135324	0	0	308	126	0	0	199	0	0	353	245	0	308	0	0	0	0	0
SP102529	0	0	0	0	0	287	474	723	265	1118	0	0	0	582	0	0	0	0
SP102507	0	0	548	0	0	0	330	0	148	465	353	0	535	0	0	0	0	0
SP102485	0	0	0	0	0	0	0	0	87	273	219	198	348	0	0	0	0	0
SP117043	0	532	0	0	0	0	625	494	317	609	0	0	595	0	0	0	0	0
SP135496	0	719	0	0	0	0	543	498	449	539	0	0	669	0	0	0	0	0
SP117228	0	0	0	389	0	0	506	0	303	633	0	0	852	0	0	0	0	0
SP118044	0	0	0	0	0	0	0	49	0	89	0	0	101	0	0	0	0	0
SP117984	355	0	0	0	0	0	369	0	154	362	113	250	394	0	0	0	0	0
SP135346	339	0	0	0	0	0	371	256	161	0	101	0	527	0	0	0	0	0
SP135492	0	162	0	0	0	937	0	0	0	0	0	0	0	0	0	0	145	0
SP102573	0	0	0	0	0	168	0	210	0	273	0	0	536	0	0	0	0	0
SP135460	0	0	0	0	0	0	0	317	164	369	0	297	463	185	0	0	0	0
SP117667	744	0	0	0	0	0	254	0	0	0	465	0	0	0	0	0	0	0
SP106815	0	0	0	0	0	0	0	0	519	1128	0	660	1054	811	0	0	0	0
SP106734	0	337	0	0	0	0	280	341	0	0	0	0	430	0	0	0	0	0
SP117796	0	0	109	0	0	0	321	271	119	387	0	0	261	0	0	0	0	0
SP102537	0	701	0	0	0	0	561	503	414	0	0	0	606	488	0	0	0	0
SP135334	0	538	0	207	0	0	328	317	0	218	0	328	451	0	0	0	0	0
SP102517	0	0	0	0	0	557	605	754	398	1430	0	0	845	0	0	0	0	0
SP117493	0	0	0	0	0	0	79	0	56	92	78	0	196	83	0	0	0	0
SP106722	0	342	0	0	0	0	0	0	184	0	467	242	678	0	0	0	0	0
SP135434	0	0	0	0	0	0	0	755	510	1282	810	0	1170	0	0	0	0	0
SP106753	0	0	51	0	0	0	0	131	0	169	0	0	207	0	0	0	0	86
SP102523	0	1038	0	0	0	0	472	0	230	0	483	0	635	0	274	0	0	0
SP102591	670	0	0	0	0	0	245	335	0	0	0	0	448	0	0	0	0	0
SP102547	0	0	0	0	0	0	0	476	0	558	605	0	714	328	0	0	0	0
SP118043	0	0	0	2167	0	0	0	0	1185	672	0	0	624	0	0	0	0	0
SP135478	0	0	0	250	0	0	0	0	0	671	616	0	567	630	0	0	0	0
SP102561	320	0	0	0	0	0	151	202	61	0	0	0	268	0	0	0	0	0
SP135274	0	530	0	0	0	0	362	256	153	0	0	0	617	0	0	0	0	0
SP106797	365	234	0	175	0	0	516	0	144	0	0	0	502	0	0	0	0	0
SP135488	0	2413	938	1630	0	0	0	2084	0	0	2360	1428	0	0	0	0	0	0
SP135480	0	0	74	84	0	0	0	186	0	217	245	0	103	189	0	0	0	0
SP135455	0	0	2846	0	0	0	7659	0	1236	0	0	0	0	0	0	0	0	0
[truncated: 541 more rows]
