# Supplementary material for: SUITOR: Selecting the number of mutational signatures through cross-validation
Source: PLoS Comput Biol. 2022 Apr 4;18(4):e1009309. doi: 10.1371/journal.pcbi.1009309 (PMC9009674; doi:10.1371/journal.pcbi.1009309)
Supplement: S2 Data — (ZIP) [file pcbi.1009309.s015.zip › Supp_data_profiles_activities_matrices/10 PCAWG Pan-Cancer/PCAWG_Pan-Cancer_Profiler_Profile.txt]

MutationsType	SBS96A	SBS96B	SBS96C	SBS96D	SBS96E	SBS96F	SBS96G	SBS96H	SBS96I	SBS96J	SBS96K	SBS96L	SBS96M	SBS96N	SBS96O	SBS96P	SBS96Q	SBS96R
A[C>A]A	0.00109066	0.05524405	0.00467171	0.00069009	0.00066429	0.06315342	0.00002157	0.00046253	0.00005105	0.08424217	0.00228272	0.00040546	0.04022457	0.00104694	0.00297232	0.04800949	0.00816696	0.06290210
A[C>A]C	0.00119958	0.06932750	0.00797181	0.00055920	0.00013558	0.00477638	0.01347504	0.00561362	0.00110635	0.05668678	0.00165537	0.00803718	0.00875885	0.00352286	0.00001281	0.00324234	0.00848189	0.00103162
A[C>A]G	0.00077877	0.00521188	0.00043843	0.00027795	0.00001945	0.00032359	0.00012547	0.00096346	0.00001650	0.01803250	0.00083776	0.00026287	0.00368576	0.00005663	0.00083297	0.00389005	0.01164314	0.00037631
A[C>A]T	0.00081855	0.07055867	0.00417010	0.00139346	0.00023280	0.02240386	0.00183546	0.00080043	0.00014637	0.04126817	0.00566611	0.00523435	0.01986361	0.00010427	0.00013413	0.01218571	0.01088611	0.00191794
C[C>A]A	0.00129119	0.01217147	0.00004181	0.00017840	0.00203275	0.03589740	0.00000000	0.00356538	0.00531924	0.02190782	0.00738178	0.00360637	0.02942115	0.00320310	0.00175231	0.00414506	0.27153244	0.00501425
C[C>A]C	0.00803270	0.04219096	0.00037718	0.00057869	0.00000492	0.00099421	0.00364559	0.00768950	0.00000000	0.03685116	0.00057362	0.00099176	0.00065784	0.00104319	0.00490637	0.00209916	0.11669602	0.00918068
C[C>A]G	0.00025859	0.00003060	0.00032149	0.00012172	0.00037942	0.00028215	0.00135784	0.00063598	0.00035652	0.00978556	0.00176726	0.00019283	0.00090141	0.00000589	0.00001050	0.00053366	0.05274760	0.00163681
C[C>A]T	0.00132440	0.03880309	0.00000000	0.00072097	0.00236602	0.02865628	0.02815745	0.00090789	0.00109177	0.00167802	0.00224097	0.00308343	0.00158037	0.00098771	0.00021396	0.00181779	0.20044390	0.00014164
G[C>A]A	0.00037365	0.00085252	0.00010154	0.00005000	0.00572688	0.14928834	0.00086602	0.00303253	0.00019260	0.02051781	0.00578969	0.00329257	0.03148507	0.00373226	0.00007019	0.00204903	0.00094101	0.01732231
G[C>A]C	0.00294363	0.02583914	0.00007039	0.00048639	0.00113519	0.01841094	0.00400543	0.00252556	0.00000904	0.04553901	0.00116427	0.00699122	0.00143714	0.00508238	0.00234145	0.00050694	0.03119005	0.00598960
G[C>A]G	0.00069444	0.00000000	0.00040129	0.00005959	0.00020348	0.00598203	0.00114593	0.00074165	0.00018158	0.01829757	0.00153645	0.00000000	0.00071009	0.00003680	0.00069047	0.00165102	0.01172156	0.00039733
G[C>A]T	0.00138623	0.01649057	0.00004928	0.00001459	0.00341445	0.08573178	0.01135319	0.00947354	0.00000000	0.00627338	0.00206384	0.00488993	0.01054642	0.00195448	0.00045536	0.00086096	0.00825909	0.00038844
T[C>A]A	0.00530299	0.00146589	0.00009604	0.03498809	0.00017954	0.16283121	0.00234239	0.00016725	0.00296343	0.02066718	0.00078886	0.02023017	0.00104892	0.00025825	0.00106138	0.03675315	0.00332342	0.03106832
T[C>A]C	0.00517006	0.02022832	0.00036933	0.01435829	0.00005817	0.07495742	0.00235660	0.00540944	0.00190533	0.06642193	0.00078404	0.00024530	0.00073600	0.00099870	0.00124078	0.03355975	0.01008211	0.00016727
T[C>A]G	0.00070565	0.00000000	0.00085883	0.00228950	0.00001127	0.01655459	0.00053069	0.00002688	0.00020879	0.01338965	0.00073141	0.00003509	0.00016332	0.00045274	0.00001124	0.00562262	0.00350138	0.00015013
T[C>A]T	0.00172097	0.00501092	0.00027752	0.01723192	0.00827655	0.25137050	0.03849150	0.00960478	0.00307063	0.00230123	0.00388961	0.02153428	0.00023486	0.00016937	0.00007385	0.00447305	0.00001289	0.00000000
A[C>G]A	0.00028009	0.00309959	0.00263773	0.00222618	0.00007045	0.00040172	0.00084490	0.06249498	0.00015412	0.00113281	0.01775330	0.00525979	0.01863161	0.00210739	0.00223792	0.00738567	0.01643267	0.00511368
A[C>G]C	0.00036204	0.00200461	0.00075544	0.00040793	0.00000238	0.00161554	0.00625800	0.03660601	0.00071187	0.00335073	0.00817492	0.00232992	0.00168506	0.00178184	0.00162593	0.01172056	0.00173126	0.00141768
A[C>G]G	0.00001392	0.00041713	0.00075119	0.00043498	0.00000805	0.00002296	0.00000000	0.01683999	0.00013920	0.00088207	0.00366883	0.00004418	0.00170639	0.00001407	0.00009926	0.00058617	0.00071541	0.00159608
A[C>G]T	0.00238317	0.01136509	0.00072703	0.00367687	0.00050946	0.00318276	0.00331123	0.05548604	0.00018973	0.00251054	0.01171004	0.01193578	0.00217431	0.00169047	0.00080229	0.01964252	0.00061966	0.00034363
C[C>G]A	0.00501089	0.00656183	0.00005042	0.00434500	0.00057293	0.00070630	0.00008570	0.03721121	0.00075351	0.00325589	0.00058619	0.00042193	0.00214412	0.00047414	0.00098506	0.00336351	0.00276299	0.00131375
C[C>G]C	0.00593288	0.00525965	0.00000000	0.00098379	0.00006642	0.00038308	0.00010603	0.03448347	0.00065832	0.00526965	0.00033033	0.00059069	0.00067815	0.00065646	0.00133660	0.01074484	0.00026499	0.00000001
C[C>G]G	0.00037570	0.00000001	0.00134757	0.00061509	0.00000000	0.00000800	0.00006109	0.01376682	0.00030120	0.00507807	0.00199552	0.00000018	0.00024083	0.00000975	0.00000000	0.00057143	0.00064401	0.00148888
C[C>G]T	0.00866808	0.01207902	0.00000000	0.00600521	0.00047569	0.00132475	0.00000521	0.04851085	0.00055623	0.00450855	0.00034662	0.00151904	0.00074057	0.00030675	0.00024175	0.01547432	0.00013332	0.00001169
G[C>G]A	0.00025090	0.00094525	0.00020580	0.00127954	0.00041715	0.00018368	0.00072167	0.02844759	0.00014633	0.00214423	0.00638288	0.00195147	0.00620265	0.00098179	0.00090953	0.00039830	0.00875010	0.00041484
G[C>G]C	0.00152032	0.00154459	0.00023467	0.00045198	0.00014510	0.00007109	0.00471688	0.02677120	0.00004149	0.00707124	0.00494639	0.00536372	0.00070038	0.00369244	0.00167022	0.00045702	0.00528315	0.00115148
G[C>G]G	0.00004062	0.00000146	0.00019458	0.00024821	0.00000180	0.00000005	0.00009821	0.00703586	0.00002044	0.00192365	0.00124175	0.00001647	0.00082951	0.00005144	0.00018675	0.00022373	0.00253189	0.00761277
G[C>G]T	0.00170905	0.00873605	0.00000000	0.00264133	0.00012411	0.00045206	0.00148905	0.03550617	0.00000398	0.00173553	0.00381718	0.01382981	0.00095254	0.00042315	0.00011708	0.00030254	0.00113520	0.00009846
T[C>G]A	0.00001911	0.00023932	0.00000000	0.22682139	0.00046908	0.00001104	0.00015701	0.00551582	0.00000018	0.00000002	0.00143756	0.00288096	0.00003266	0.00000338	0.00088709	0.00002215	0.00020129	0.00025781
T[C>G]C	0.00427619	0.00459201	0.00000145	0.04920728	0.00004416	0.00057931	0.00010377	0.04365998	0.00129667	0.00659295	0.00404642	0.00002348	0.00155971	0.00025334	0.00333086	0.01712733	0.00037454	0.00074162
T[C>G]G	0.00006425	0.00000000	0.00019447	0.00903189	0.00000180	0.00000442	0.00026821	0.00824597	0.00000412	0.00200203	0.00218275	0.00000000	0.00009292	0.00017067	0.00000404	0.00235171	0.00040242	0.00061881
T[C>G]T	0.00899010	0.01594064	0.00288871	0.28360690	0.00114517	0.00055733	0.00047089	0.03380987	0.00036710	0.00525151	0.00080364	0.00470917	0.00089488	0.00041638	0.00000000	0.00372863	0.00043301	0.00239823
A[C>T]A	0.00955854	0.01894437	0.01501931	0.00591558	0.00163575	0.00018239	0.04610223	0.01010882	0.00216167	0.00968385	0.01947551	0.00170294	0.09678595	0.03106776	0.00092714	0.04585300	0.03536227	0.02252210
A[C>T]C	0.00237229	0.00337849	0.00350163	0.00025484	0.00109757	0.00112669	0.02296499	0.01088808	0.00787856	0.01157225	0.00833211	0.00136836	0.03966459	0.04599259	0.00014498	0.02436637	0.00469077	0.00847554
A[C>T]G	0.00241470	0.01493285	0.35300353	0.00001724	0.00000000	0.00000000	0.00008625	0.00049211	0.00009906	0.00216193	0.00336630	0.00659267	0.06840781	0.00722063	0.00105692	0.03121014	0.00548749	0.00027176
A[C>T]T	0.00195629	0.02681446	0.00741284	0.00239656	0.00185410	0.00468137	0.01924508	0.02045496	0.00449847	0.00426642	0.01507252	0.00329382	0.06099678	0.03699968	0.00121156	0.03172416	0.00236052	0.00202327
C[C>T]A	0.01674624	0.00599561	0.00028065	0.00207153	0.00244651	0.00630449	0.01583970	0.01400282	0.04085852	0.01435056	0.02120218	0.00355058	0.01777470	0.10533317	0.00488537	0.01401408	0.00658016	0.00707474
C[C>T]C	0.00365157	0.00784163	0.00249854	0.00090161	0.00029283	0.00079867	0.00392360	0.00698384	0.02097959	0.00697885	0.02002989	0.00347737	0.00502109	0.17414530	0.00292517	0.00588573	0.01077170	0.00071238
C[C>T]G	0.00045157	0.00199242	0.17550460	0.00136941	0.00654159	0.00280615	0.04192760	0.01136312	0.00983865	0.00731483	0.00863080	0.00179406	0.02111113	0.00879936	0.00144047	0.00792959	0.00635843	0.02335745
C[C>T]T	0.01708493	0.03385094	0.00064078	0.00579608	0.00032904	0.00078043	0.00067938	0.00047096	0.01786621	0.00837790	0.01611648	0.00549986	0.02526250	0.18048145	0.00160345	0.00717765	0.01363524	0.03667295
G[C>T]A	0.01189318	0.00071368	0.00012445	0.00684732	0.00103054	0.00121155	0.06378270	0.01657937	0.00158077	0.03451154	0.00644340	0.00025248	0.02906630	0.03800080	0.00060064	0.02688072	0.00404651	0.00125237
G[C>T]C	0.00239757	0.00011055	0.00111036	0.00376947	0.00009384	0.00008657	0.06745377	0.00665586	0.00003231	0.02652838	0.00658821	0.00028383	0.02628907	0.06868530	0.00011239	0.01835131	0.00397530	0.02420673
G[C>T]G	0.00052016	0.00752589	0.21805829	0.00211459	0.00519245	0.00264688	0.09996394	0.01074236	0.00106306	0.01138923	0.00638321	0.00067372	0.00073332	0.00192522	0.00019062	0.00153012	0.00031229	0.00111859
G[C>T]T	0.00924135	0.00366703	0.00007228	0.00535859	0.00052761	0.00132366	0.05215004	0.00965284	0.00034233	0.00701244	0.00604629	0.01116160	0.04153984	0.08659877	0.00148485	0.00613766	0.00076508	0.00270572
T[C>T]A	0.00308430	0.00020708	0.00000000	0.18118534	0.00010520	0.00000000	0.00022161	0.00000000	0.33456408	0.00156258	0.00055206	0.00025031	0.00057959	0.00000049	0.00052093	0.00326554	0.00080521	0.00000000
T[C>T]C	0.00148134	0.00328577	0.00200634	0.00224668	0.00030873	0.00055877	0.00832470	0.04563400	0.18609367	0.01463489	0.03032907	0.00199795	0.01517526	0.05585071	0.00103705	0.00970943	0.00001494	0.00004069
T[C>T]G	0.00001656	0.00011516	0.13512991	0.01105111	0.00071380	0.00018118	0.00794208	0.00926899	0.06187483	0.00165116	0.00864403	0.00316652	0.01380010	0.00091720	0.00000000	0.00158691	0.00205409	0.00243936
T[C>T]T	0.00667500	0.01605967	0.00369551	0.07461614	0.00299799	0.00186312	0.00812144	0.00742862	0.23382384	0.00768177	0.01150405	0.00487010	0.02229202	0.02165477	0.00032360	0.00300119	0.00345831	0.05277473
A[T>A]A	0.00521944	0.00038314	0.00037773	0.00002908	0.00002264	0.00046358	0.01526397	0.00000000	0.00209272	0.01496480	0.00434637	0.02882055	0.02061381	0.00036831	0.08604767	0.00663896	0.00057957	0.04439467
A[T>A]C	0.00489156	0.01779975	0.00000000	0.00050308	0.00113858	0.00000351	0.02043146	0.00029987	0.00203692	0.01387609	0.00322664	0.00588245	0.01764182	0.00244974	0.00858995	0.00254421	0.00029200	0.00546588
A[T>A]G	0.00563182	0.01652165	0.00037182	0.00029369	0.00018047	0.00014850	0.00298124	0.00102183	0.00236851	0.01601605	0.00217953	0.00713423	0.02314772	0.00103313	0.06208828	0.00704207	0.00054749	0.00412460
A[T>A]T	0.00319863	0.03410880	0.00275373	0.00002143	0.00557870	0.00644836	0.06769337	0.00000000	0.00645030	0.00864014	0.01132561	0.02516290	0.00492012	0.00030699	0.02230803	0.00881563	0.00033159	0.01093677
C[T>A]A	0.00014696	0.00194309	0.00052913	0.00039714	0.00157422	0.00058034	0.00083873	0.00568856	0.00005865	0.00016953	0.00081984	0.00824337	0.00035513	0.00224398	0.11628041	0.00053695	0.00169401	0.00124171
C[T>A]C	0.01053029	0.03012185	0.00022558	0.00058834	0.01090288	0.00004938	0.00055043	0.00449643	0.00090799	0.00320681	0.00618906	0.00000000	0.00052980	0.00190653	0.05176036	0.00326471	0.00077760	0.00000007
C[T>A]G	0.00500970	0.00176196	0.00000000	0.00032497	0.00522790	0.00137010	0.00006130	0.01219671	0.00000000	0.00257009	0.00022120	0.00049688	0.00037351	0.00157218	0.15408207	0.00033351	0.00048968	0.00000007
C[T>A]T	0.00528709	0.05506867	0.00065729	0.00088190	0.03650987	0.00063704	0.00075189	0.00402051	0.00008472	0.00164821	0.01141500	0.00001257	0.00105985	0.00462812	0.05793703	0.00027315	0.00108388	0.00007194
G[T>A]A	0.00005062	0.00475642	0.00017905	0.00026131	0.00006944	0.00003138	0.00246352	0.00356905	0.00042923	0.00222247	0.00092500	0.01223476	0.00422324	0.00020006	0.05205683	0.00102188	0.00124521	0.00622255
G[T>A]C	0.00334790	0.01123373	0.00000000	0.00041988	0.00237635	0.00003509	0.00501922	0.00246007	0.00055505	0.00371563	0.00289796	0.00793609	0.00428738	0.00011228	0.01158055	0.00085199	0.00000000	0.00448375
G[T>A]G	0.00366291	0.00956360	0.00004500	0.00025494	0.00096394	0.00002089	0.00066937	0.00672863	0.00037775	0.01090667	0.00294492	0.00111587	0.00881009	0.00048504	0.03695066	0.00307647	0.00306855	0.00024327
G[T>A]T	0.00112053	0.03831395	0.00000000	0.00041072	0.00686392	0.00001693	0.00354214	0.00383465	0.00130137	0.00378974	0.00403186	0.00477130	0.01106815	0.00066326	0.00648394	0.00099097	0.00013781	0.00019954
T[T>A]A	0.00041829	0.00029208	0.00535612	0.00139699	0.00418719	0.01109347	0.04096163	0.00347545	0.00278313	0.00248577	0.00656918	0.04200871	0.00019972	0.00000000	0.08762115	0.00735072	0.00025171	0.00057146
T[T>A]C	0.01269014	0.02436316	0.00002097	0.00014076	0.00173884	0.00007940	0.00051834	0.00177648	0.00134576	0.00417220	0.00928076	0.00052328	0.00095341	0.00051439	0.01941411	0.01928198	0.00012138	0.00045911
T[T>A]G	0.00520417	0.00239182	0.00000100	0.00042462	0.00079953	0.00020133	0.00000000	0.00141907	0.00037389	0.00136555	0.00061758	0.01912732	0.00104584	0.00136780	0.06959955	0.00579021	0.00123993	0.00397948
T[T>A]T	0.00479974	0.06227443	0.00338592	0.00013143	0.01108306	0.00066568	0.00900006	0.00040771	0.00591220	0.00254273	0.01149254	0.02441434	0.00258789	0.00458114	0.02903186	0.04489855	0.00002300	0.00056753
A[T>C]A	0.13209737	0.00204546	0.00775125	0.00350107	0.00087916	0.00242968	0.00486356	0.00381046	0.00062823	0.05056846	0.03324151	0.02257050	0.03288832	0.00300605	0.02447653	0.01005289	0.01173904	0.01421075
A[T>C]C	0.02685020	0.00734810	0.00283545	0.00086436	0.00150853	0.00087606	0.00762465	0.00979002	0.00023321	0.00440604	0.03547497	0.01237543	0.01073133	0.00063577	0.00000648	0.00253243	0.00043490	0.01431596
A[T>C]G	0.09501662	0.00261328	0.00169550	0.00056267	0.00024259	0.00139520	0.00722975	0.01730817	0.00075801	0.02032049	0.00499753	0.00561956	0.02183676	0.00507923	0.00503553	0.00445925	0.00802097	0.00018433
A[T>C]T	0.07423503	0.00840549	0.00999630	0.00218412	0.00196432	0.00510405	0.00116963	0.03111453	0.00096629	0.02367128	0.02856036	0.02736041	0.05400561	0.00968354	0.00000000	0.01020115	0.00000000	0.00194118
C[T>C]A	0.03682449	0.00253554	0.00013171	0.00120004	0.00737003	0.00050289	0.00583985	0.00499974	0.00011594	0.00337804	0.02862766	0.01680307	0.00405197	0.00341836	0.00905450	0.02413386	0.01425403	0.00025350
C[T>C]C	0.02544228	0.01997294	0.00111983	0.00078836	0.03770060	0.00005358	0.00274009	0.00521908	0.00006743	0.00067263	0.05187104	0.00029991	0.00417871	0.00191328	0.00099059	0.00301864	0.00119946	0.06247655
C[T>C]G	0.04179802	0.00311970	0.00017573	0.00020102	0.02398932	0.00006833	0.01372568	0.01390936	0.00027645	0.00388134	0.00838145	0.00709568	0.00417758	0.00675715	0.00120074	0.00397349	0.01237408	0.00088219
C[T>C]T	0.02662546	0.00879031	0.00024878	0.00061243	0.13515673	0.00030797	0.00001179	0.00727786	0.00076425	0.00090425	0.04529230	0.00003998	0.01185137	0.00984028	0.00256911	0.00242477	0.01052175	0.00793826
G[T>C]A	0.04598573	0.00119738	0.00009579	0.00159090	0.00025416	0.00028493	0.03224005	0.00105717	0.00005119	0.02404873	0.04803368	0.00777241	0.00347084	0.00009844	0.00175687	0.00981282	0.00348810	0.00000000
G[T>C]C	0.01228292	0.00119651	0.00162993	0.00103877	0.00709204	0.00004768	0.02223794	0.00541915	0.00010704	0.00779878	0.04457248	0.01091420	0.00325141	0.00298195	0.00106321	0.00094499	0.00080451	0.00182666
G[T>C]G	0.04211466	0.00255016	0.00122955	0.00017097	0.00448377	0.00033350	0.02014118	0.00945617	0.00096913	0.00590068	0.01391682	0.00540006	0.00337597	0.00130760	0.00037207	0.00114892	0.00406533	0.00151065
G[T>C]T	0.02741402	0.00178406	0.00085951	0.00000000	0.00957021	0.00042409	0.01932596	0.00932297	0.00747204	0.01936226	0.05660203	0.00952154	0.02044371	0.01270107	0.00053392	0.00568504	0.00181364	0.00151711
T[T>C]A	0.05944460	0.00215410	0.00009395	0.00064087	0.00570957	0.00303062	0.01479171	0.00063911	0.00342242	0.01527733	0.05564371	0.02363739	0.00183323	0.00035708	0.00847594	0.02367839	0.00686237	0.00029253
T[T>C]C	0.01513338	0.00793464	0.00145710	0.00104372	0.00779770	0.00062425	0.02484760	0.01004229	0.00092816	0.00236410	0.06995421	0.01681320	0.00211937	0.00183131	0.00000000	0.00578296	0.00063478	0.00771211
T[T>C]G	0.04582009	0.00063599	0.00007997	0.00030263	0.00486043	0.00079803	0.01689428	0.00434421	0.00214730	0.00456909	0.01331534	0.00448327	0.00178155	0.00196807	0.00206210	0.00196573	0.00328511	0.00110995
T[T>C]T	0.03743622	0.00385882	0.00436043	0.00109784	0.01511084	0.00160081	0.02245957	0.00602282	0.00290197	0.00644099	0.06001943	0.04807931	0.02143602	0.00524234	0.00010623	0.00496415	0.00522075	0.01440722
A[T>G]A	0.00173355	0.00102536	0.00044749	0.00032722	0.00000659	0.00006800	0.00041265	0.00002320	0.00048998	0.00301351	0.00113501	0.07235128	0.00479757	0.00278153	0.00363940	0.00548069	0.00077318	0.00146650
A[T>G]C	0.00044997	0.00000031	0.00008578	0.00005041	0.00321795	0.00001178	0.00073398	0.00061576	0.00009991	0.00313849	0.00088644	0.01051879	0.00019882	0.00128623	0.00001040	0.02818359	0.00002849	0.00370144
A[T>G]G	0.00023447	0.00751478	0.00026084	0.00000444	0.00080367	0.00000425	0.00004246	0.01467011	0.00090384	0.00044729	0.00493196	0.00974385	0.00393379	0.00371778	0.00225114	0.01769235	0.00120773	0.02877921
A[T>G]T	0.00005349	0.00003956	0.00006469	0.00035220	0.05333912	0.00015465	0.00067827	0.00105417	0.00012340	0.00231596	0.00117728	0.01746909	0.00200946	0.00106356	0.00040512	0.06917233	0.00068890	0.00167862
C[T>G]A	0.00251275	0.00136316	0.00000000	0.00039726	0.00211270	0.00016847	0.00082673	0.00306579	0.00033276	0.00041785	0.00009461	0.03827892	0.00022809	0.00007532	0.00174569	0.00012535	0.00045894	0.00006759
C[T>G]C	0.00518884	0.00253063	0.00004611	0.00013424	0.01769461	0.00000684	0.00185114	0.00779327	0.00004163	0.00380555	0.00030966	0.00415835	0.00116096	0.00012042	0.00056170	0.01421320	0.00026082	0.00381449
C[T>G]G	0.00346338	0.00721817	0.00006919	0.00003358	0.00915368	0.00017962	0.00487989	0.01856467	0.00130463	0.00143205	0.00062762	0.01903116	0.00047417	0.00021314	0.00495860	0.00040371	0.00064777	0.00966326
C[T>G]T	0.00000205	0.00000000	0.00000000	0.00000000	0.30440158	0.00000382	0.00000015	0.00000000	0.00000150	0.00000300	0.00000000	0.00000055	0.00000013	0.00000000	0.00000761	0.00000044	0.00000042	0.00000006
G[T>G]A	0.00011452	0.00094673	0.00026764	0.00008578	0.00036066	0.00000017	0.00016128	0.00466780	0.00001747	0.00098539	0.00222177	0.01716082	0.00168417	0.00003534	0.00083583	0.00051456	0.00123853	0.02221902
G[T>G]C	0.00058538	0.00045873	0.00012235	0.00030550	0.00375539	0.00000057	0.00081039	0.00152576	0.00000683	0.00251729	0.00093612	0.00928303	0.00040511	0.00016244	0.00000719	0.00283665	0.00058459	0.02651690
G[T>G]G	0.00055076	0.00001608	0.00000000	0.00006308	0.00126722	0.00029581	0.00000004	0.00012475	0.00020801	0.00015107	0.00004304	0.00009139	0.00012646	0.00000218	0.00008554	0.00000007	0.00037795	0.28181384
G[T>G]T	0.00000238	0.00070545	0.00010702	0.00044936	0.07500597	0.00000000	0.00530185	0.00484907	0.00000429	0.00017829	0.00213928	0.01689872	0.00040321	0.00000564	0.00000000	0.00039786	0.00003149	0.02779143
T[T>G]A	0.00203995	0.00043575	0.00000000	0.00123198	0.00157563	0.00045469	0.00014265	0.00122476	0.00000830	0.00109957	0.00018900	0.09960808	0.00025813	0.00156176	0.00113995	0.00120589	0.00024288	0.00401753
T[T>G]C	0.00168865	0.00087184	0.00000727	0.00029515	0.00585675	0.00001505	0.00017440	0.00518075	0.00004437	0.00301687	0.00176517	0.01129251	0.00033766	0.00021002	0.00032043	0.04608968	0.00057312	0.00020763
T[T>G]G	0.00033736	0.00650391	0.00057923	0.00025587	0.00390302	0.00074615	0.00097374	0.01441038	0.00121021	0.00081230	0.00618050	0.02071469	0.00532715	0.00012716	0.00481557	0.02034884	0.00250185	0.01552963
T[T>G]T	0.00277667	0.00168156	0.00201343	0.00183935	0.11057590	0.00249338	0.00898329	0.00436264	0.00079627	0.00456049	0.00308078	0.06688260	0.00018217	0.00002075	0.00000000	0.07171954	0.00105736	0.01127895
