# Supplementary material for: SUITOR: Selecting the number of mutational signatures through cross-validation
Source: PLoS Comput Biol. 2022 Apr 4;18(4):e1009309. doi: 10.1371/journal.pcbi.1009309 (PMC9009674; doi:10.1371/journal.pcbi.1009309)
Supplement: S2 Data — (ZIP) [file pcbi.1009309.s015.zip › Supp_data_profiles_activities_matrices/10 PCAWG Pan-Cancer/PCAWG_Pan-Cancer_signeR_Activity.csv]

	SP117655	SP117556	SP117627	SP117775	SP117332	SP117712	SP117017	SP117031	SP117759	SP117621	SP117425	SP117930	SP99287	SP99293	SP99289	SP99297	SP99301	SP99305	SP99309	SP99313	SP99317	SP99321	SP99329	SP99333	SP99337	SP99341	SP99345	SP99113	SP99185	SP99209	SP99213	SP99221	SP99225	SP99241	SP1086	SP1003	SP1144	SP1132	SP1712	SP1114	SP1431	SP975	SP1419	SP1009	SP1724	SP967	SP1174	SP1377	SP1365
SigneR.A	1803.91088873313	934.290918597909	461.721682879175	2088.90205101846	716.7815394858	5671.15216042834	933.759560854354	909.159897735172	660.455397159823	1193.08930225692	945.052444398106	2068.84293786529	1616.11461022686	3490.3713760575	7491.85141157491	610.70077121727	24.5915206756327	1940.78376789353	1430.74725849118	2006.23783330387	743.725875895046	426.533501323995	1036.19033206721	917.176039249405	1779.61853892734	721.595475526798	1345.42840492971	1271.36002981216	4338.49781196034	5290.72445502769	574.944842355808	733.062335645725	1302.24361223884	7941.93980541207	6408.25388355707	4936.27006148583	1190.81707997227	6819.14016841822	682.473394331205	5351.44122072343	992.105448113057	5313.56279267914	1131.27257934902	2200.10071975418	1567.3812271792	504.546345847398	771.668269837922	1408.11915961653	1544.86129096333
SigneR.B	3047.7383329342	899.476217500118	873.308652251177	1574.36031929644	216.593169883015	26.0813537629134	126.578760289204	2090.08944478681	2444.205370864	2092.99306603146	1699.44008091379	2523.98175463816	574.584178872485	1099.07521743194	898.621548631284	302.303493325096	27.9469839990797	487.151929140961	1285.29380180014	75.5532296512596	72.4206866680483	657.095423284832	4543.48742795905	416.989131611851	449.006378402466	626.890876100777	302.041660591345	98.7710797433577	900.697733413937	1007.98395263828	250.630562314558	210.552795797941	371.558049392857	1886.9118845254	50.3984112610782	72.0602573559596	18.2660455257416	1397.22586557877	60.6810706476726	12.8248970387295	40.3400188446384	35.8762494347682	2452.91001742072	1093.05824068322	36.6328494683974	226.843195043253	957.415389948299	26.4078236782748	2063.6340950338
SigneR.C	1881.78557948181	1399.25232078386	1684.73214061132	2708.00303483006	687.376157810092	114.917294644206	784.22037166896	2699.78558325283	3465.45272723951	3369.11582738592	1264.36200550866	1783.34113312584	301.822630281159	316.798834642485	265.800520202997	133.884406018874	2522.31181050726	466.420310750618	275.86765143781	89.4167264911295	129.438418595664	1379.59422860278	244.009181779871	567.748066940239	378.872071095961	475.926730264309	100.627837862311	219.852893663462	173.309585686331	447.329965391826	1056.25086843708	166.05320598254	478.413749513762	355.831945866876	1199.0073703593	864.990113851655	4367.37554498089	726.691927109542	901.825962747117	818.19985374985	1044.52463460441	1885.9457823143	1987.40771201752	773.343041866962	729.147045086304	1545.01591077134	1562.89359142447	1174.83726313403	1502.47424539431
SigneR.D	625.178723921248	198.790827368881	62.6088861209359	889.7986992431	88.6123401578634	145.967051925463	146.082116344205	83.6666116414546	87.7792877716352	590.904182770014	397.582725458848	597.405382354566	222.489392362676	279.320794067938	59.5796552718289	50.0193067515553	11.2412461540989	266.90962428391	391.329575231491	1169.01614087651	72.8932538211266	35.3894092638367	1851.78227237882	63.2191959651949	207.094354709136	315.730107826708	234.593829029194	213.958818219668	456.683447033302	223.609669691771	475.525836748077	43.8082143764364	220.032069331812	268.4941759945	569.820556481434	38.0194880288392	18.3816677871776	1362.38237786836	19.9649395361619	12.8602907913236	33.3650064417901	5931.99144131284	1485.54325108227	784.862768808893	22.1801421798793	98.6515075284403	1352.18065139453	28.4765191475212	949.76913731626
SigneR.E	22.4572470576632	18.1731873170202	89.742168875704	70.6469055173846	34.0180343855476	1526.81758906496	59.7676330496742	22.9299842331062	54.6979926955156	268.375629510877	28.48905712783	684.929430669093	329.593511272543	1563.47756086341	5894.49319768819	116.418633812053	115.061325351824	95.3159333979994	389.353862964911	770.936530808058	41.3971628448389	155.910246065381	374.066411984278	95.8575140535021	211.487449404223	217.823137055984	624.275526129523	290.985774619828	1154.29951567309	1838.25045914893	172.304494218528	138.476804616222	390.772145927975	4880.00526730837	498.532758003141	340.759827816023	505.177393857893	177.90198558326	34.8833675165031	1356.21459948106	24.6765512501661	921.237952770336	104.098057302726	48.1281418234413	89.6930603901003	162.694366423564	247.863868196891	115.008438486847	33.3737965231968
SigneR.F	734.586443678381	120.855254527342	99.9430548296203	339.191201994222	20.7788134542537	21.3573002640297	27.1530748628324	383.625680614797	362.267840701964	355.84323742559	569.158898784727	256.622632751418	13.5230267785365	10.2816831198461	46.4599200068735	5.21992584863422	317.497639041206	33.4450208648702	8.33102322533908	1274.97987667723	19.3734399279289	32.042411180858	11.8973386643572	3.62422968308325	17.3781912214607	183.275333801177	2.38904860348051	3.38439534844851	25.9551072745714	77.8677127749845	604.82601800408	4.87826259445117	12.0148851333277	108.793922801946	30.1713784318324	9.14556072518567	282.602331152822	3.56379636907479	9.89581199722318	3.05906647282895	33.6611126849109	365.377764724174	60.8334370837141	11.9041711650533	2.65425654179052	63.921803811003	450.107509932738	15.9868427060162	206.944238357191
SigneR.G	1316.29592061835	86.3373671945347	82.9947362010859	1741.82277049856	729.772513724209	60.4561048728274	93.7535715611251	781.41495834194	591.973616378918	1745.10860677376	3957.97974262949	430.343705161327	5.40400388505732	403.042092846769	59.0981194137142	9.6302122800718	33.7768897343112	102.180936331397	13.4700169813711	72.763127288174	16.6681891369966	103.748220073997	700.188285685411	5.23227468299645	25.8895575395616	28.3333288468332	57.4055031651053	14.2244825892751	26.1009657257438	16.8909903057656	385.713318782226	25.5840594554097	5.90257010920896	87.9071369293353	3925.8277591025	12138.3192272363	7948.7643607676	1197.85584239111	5630.97471653372	1416.97824867726	3807.17753002962	470.238236350848	2445.79451725782	4221.2135560656	7612.47307709328	18.3005856987394	3300.30549072139	5776.83257669311	1633.24034216477
SigneR.H	603.665084090812	405.606707641976	323.203262796055	737.987422572261	56.1609955237818	111.167253017847	76.732608435042	761.531185803314	1269.23248505888	400.959374572961	344.210847201551	1322.45562118319	89.1132257218457	332.044946071837	51.1314224716085	136.875632983877	126.646946283281	52.1373125148015	398.502005984873	36.0740892909348	60.35216491512	162.174516655847	31.220016797669	145.025541681422	209.933375088177	170.447438909287	63.4881051764806	8.43721492350675	117.474767873448	23.497629925037	276.821799970169	13.1903086306034	82.836361669488	71.2352639072253	149.86579526475	240.115338264868	239.413971228994	696.328339838683	134.036306779061	13.8180653864308	228.345011600799	115.217946637835	340.808956584249	631.52259686837	24.6884432268584	249.028660260539	1121.45025526177	111.266353143375	249.5752692026
SigneR.I	629.007314643248	144.642967347712	23.2933071596981	12.9722982597702	74.0058742270614	525.757657279648	61.1978614107593	341.893635482593	313.06389080007	226.473690624741	437.502242488145	740.518909169493	30.2229195773204	44.8427884192032	23.9613595165901	27.8811877634758	45.8559264827709	8.43370654458371	257.093649417701	920.670696475433	23.530378721927	43.7212434505957	354.512988463471	44.349191468127	92.6932168048607	81.2675647701216	182.857846147946	18.8994346650022	223.361160956248	58.7214100477246	133.715913667071	21.4568858946608	26.8682705653655	414.644428763174	106.668540948298	22.3000747857641	10.338413007962	33.7866468410177	22.470833300201	7.41430491868576	30.2821272621708	1170.14297565509	458.872007448911	62.9368571240977	5.82775146249386	79.7355142970948	308.451604860878	245.834893295544	133.471013655119
SigneR.J	330.888837239069	128.868843270848	654.263358514392	331.840209617701	17.8328910555761	11.2689241573056	2387.12629375821	23.5183298002354	342.668691198819	149.487081382135	78.0653356699698	16.9036229244399	154.187384694438	186.883235834599	439.223856853948	57.6998364314507	37.2738779513374	63.9323517694162	386.993586214936	251.367221092476	117.519726320816	79.3983548707519	44.0500016805694	145.948478779893	176.338000036285	259.311037199887	144.881923258399	197.335299380047	359.17825406036	171.272794051112	356.998075416227	146.643470032682	264.472558160791	656.938106880363	757.254844601404	626.107527765736	394.048145990571	2111.05582219259	390.059127825975	1660.42291191485	241.420457991844	298.344816501689	360.558423370514	525.409666516822	464.089529184002	26.4324738641675	730.756117083776	651.249316794213	209.814819509679
SigneR.K	242.494270991441	30.6637232426766	162.603295777669	53.5843603185528	147.234709063333	1737.6429643891	18.1603483784138	125.893650551478	406.222917394863	144.069162021622	121.425105005556	141.633984150615	71.3461629279308	86.8636572626668	894.92571949766	11.8310891141502	12.7803867176898	62.1946620553562	17.3376163426325	71.8160406674215	65.9183609359149	34.9441949845101	40.4583295430416	63.0697996393675	149.501024166187	141.565041446753	70.2400325069125	68.6740972194614	913.969328845874	518.537552285902	78.6227362450599	6.90509748473763	74.6149979705428	741.82756067508	540.223871097582	781.22424498669	914.940449510042	2419.40786743606	40.2748344943696	1023.82901186432	29.2165913390261	22.9761240756803	47.8640392536968	391.947328428666	426.465487593729	64.4566145948225	283.598837166959	65.4809214119232	144.032973162489
SigneR.L	478.79725180288	431.338268892939	385.788877705873	197.684888735954	36.1192642631927	901.35779725667	1321.1882505754	605.821812862368	1401.81930423408	261.995898542258	164.233215576072	1227.90908542395	19.3714087868637	30.1975403268034	249.789988362444	21.5655150408399	6357.60955200935	44.0993047469413	339.439585131185	160.054556823869	7.78087859388785	147.402944458172	207.442155345696	79.2755914519674	114.678190361248	159.097195950827	44.5393919613906	13.7308040065086	21.2438458414168	40.4992489544068	273.239394883348	13.2445651899072	97.5119977626141	12.4343829913611	42.0055833407213	80.8663296303294	38.2718012436309	1358.00472236164	179.547740323849	14.1351844462899	231.732793476138	53.4766881818128	471.369536203399	28.0589722010244	32.0768715116726	89.3245025865313	498.856385882074	336.234627131215	121.4278156827
SigneR.M	1626.40200831003	47.7034448281509	878.00057945528	1310.90020540612	374.206324598027	35.6024216772603	147.845213996413	611.643205586667	1711.77465666805	1778.62782667489	3741.59075118412	468.902748623912	15.8399266599277	351.959229856068	29.7575613333402	34.323333830056	7.16122624653441	41.2943597754687	427.457813658905	42.5540169125717	10.516729877537	50.1502346991016	42.6281463800307	52.0281006620139	41.8045310507051	64.5554522566664	25.9184754332691	7.89572340875337	104.926585532252	35.2997893047545	477.291243482678	32.5376949359096	53.3850573888098	111.032951498184	458.812549807711	4746.05781483851	4185.47964731669	542.021989259186	1711.79267076598	510.335147632763	2082.84298755084	1658.64196017229	1096.83551234756	2050.5686616486	2930.44284343977	231.587344001832	1553.86778084915	10.0103437977339	603.716997770309
SigneR.N	204.200345093105	65.9043267840688	67.90101385983	78.4108015221993	59.3222108436811	21.3444160104314	305.275803346601	286.798545133114	22.7619116888312	31.0807802135432	20.5385032164985	146.033560569778	12.5737142353721	200.551739747971	17.2639554444912	7.10149202466861	8.70977214000448	9.49109058857304	74.4066590398758	1098.74351241961	20.6242658634184	102.103640463273	18.7491225368967	29.4201052670871	16.92978705063	51.3776754542655	27.1669954389552	6.53239130560029	71.1759570148561	53.0427745735664	23.6306047261182	8.4305297799192	7.02591171754208	133.122067685715	22.9713366165018	14.6931634458246	13.1918283967535	8.65990502629196	18.3844778053477	7.14335470236082	67.7773503304513	1361.76081357634	18.8538436755053	581.271069313439	9.08607029119293	9.75604647145841	34.6271701010662	87.327985643446	156.110185133781
SigneR.O	412.679021294805	96.6931920508843	21.9727020311683	218.428170888561	52.4207701403656	23.3056051580196	7.02058968159185	202.262811541643	149.882188950922	244.855227061531	13.9327325407808	363.507362775209	9.28480592781762	271.908078553419	14.4383545719756	77.6597511718451	6.72158533608382	97.1703408091249	75.627764996838	60.1795683290351	43.812146935509	71.0639091777137	25.4172081389921	24.4268140715631	28.0359547753845	154.951576360117	20.4536734549589	5.78177611631976	19.0980866019428	14.2470508491092	17.6655143194949	30.7412436084974	28.8828964561376	17.0323126587218	551.896923183022	90.2525421392814	11.454685073231	24.4928488921039	10.4598353846346	62.9473868686804	43.4475327150666	89.6091792597406	31.6191421624818	9.10549244427132	20.7979691824584	13.0416151280118	115.362388590132	23.0113926163977	16.1736626602106
SigneR.P	918.283356351785	35.544096467699	7.23455437846185	22.1931356550604	108.891065039285	280.322595277312	31.8405596026365	7.77354138250307	6.81510380329603	6.99594234393392	6.61302669330187	16.3304591208318	5.50698420054083	5.36096016810272	13.5442400936758	5.05366355912917	66.244163548857	4.47596053472971	4.4411821840624	4.83603175985114	3.51983149981236	37.3441076404645	342.710775339621	5.37327676183377	3.70444573936226	109.10090950068	559.312446973496	41.5763043850643	7.98774807600954	224.598154363723	270.859578213991	5.02231308155768	4.5517652954098	316.216413899376	8.0491275575699	213.52429416018	59.1074127537854	10.0210122156174	9.96081708818204	209.553611665152	2.86214465766862	5.09846082804437	4.07178397612941	2.91188740908471	31.1642781800189	27.4981840784486	14.8649907534103	3.79248813205434	5.59935891628271
[truncated: 2,491 more columns]
