# Supplementary material for: SUITOR: Selecting the number of mutational signatures through cross-validation
Source: PLoS Comput Biol. 2022 Apr 4;18(4):e1009309. doi: 10.1371/journal.pcbi.1009309 (PMC9009674; doi:10.1371/journal.pcbi.1009309)
Supplement: S2 Data — (ZIP) [file pcbi.1009309.s015.zip › Supp_data_profiles_activities_matrices/10 PCAWG Pan-Cancer/PCAWG_Pan-Cancer_signeR_Profile.csv]

	SigneR.A	SigneR.B	SigneR.C	SigneR.D	SigneR.E	SigneR.F	SigneR.G	SigneR.H	SigneR.I	SigneR.J	SigneR.K	SigneR.L	SigneR.M	SigneR.N	SigneR.O	SigneR.P
A[C>A]A	0.0252263967778706	0.0308826362240946	0.0144403564576245	0.0167095655927214	6.36805070044698e-05	0.0029161755202706	0.00115358678209064	0.0546941261921395	0.00267011022104786	0.012127330384931	0.0493762658379633	4.01717014678436e-05	0.00205687848253229	0.0266631743092126	0.000325682885162906	0.00657214682770528
A[C>A]C	0.0120700183894264	0.0283661823452785	0.0121680032199197	0.0135803864384653	0.00215794887883064	0.00175033102094062	0.000100902447975093	0.00881902298118692	0.00556873124682272	0.0108058892803004	0.0350022000384118	0.00190691878882591	0.00286249787336455	0.000826355238832473	0.000582524620586233	0.00376177452668024
A[C>A]G	0.00399795131315868	0.00254948769374293	0.00165839708863675	0.00283121615106595	0.000263337675362766	0.00012174006323229	0.000176487093693482	0.00179075127068129	0.000336511629239036	0.000831927096896349	0.0132825902304757	5.32334114056448e-05	0.00072179804539732	0.00137354294261414	3.10137505150181e-05	0.000860357828717987
A[C>A]T	0.013023261309289	0.0307522281189487	0.0072818233482944	0.0113899293820505	0.000864040717677668	0.00207031001273316	0.000839260397061136	0.0223553949706803	0.00321440318470482	0.00493346849374402	0.0324351714585566	0.00311434943440972	0.00167056637677534	0.00556010339885784	0.000235563228122881	0.00401970185271077
C[C>A]A	0.0130323473054342	0.0206373230971894	0.00263299701874155	0.0137890473206517	0.0132404519750473	0.00157439632157005	0.00245073487703817	0.057635320838706	0.00604713745701177	0.00547912049679461	0.094026567343517	0.0077209468384741	0.00249563146761838	0.00994152965968409	0.0151560897267635	0.00471318041405329
C[C>A]C	0.0105042829283246	0.0210342742161109	0.00111834548744688	0.0115045995571588	0.00982355155616023	9.21318013056226e-05	0.00115977389613358	0.0131591181037605	0.000187524708427577	0.000317201203800343	0.0695742396707326	0.016454983931768	0.000477617790455902	0.00634559241905931	0.00110817552036033	0.00674667885001837
C[C>A]G	0.00293548423510057	0.00118128478672968	0.00052141181782074	0.00327504164457124	0.00178781091256826	0.000185445683857421	0.000224486325007147	0.00593455369022519	0.000260427001184752	0.000148313141002084	0.0190894648837158	0.00378492798181611	0.00117686881653736	0.00047407751848084	0.00142894807596326	0.000681461025681835
C[C>A]T	0.00627605736389632	0.0250996112553421	6.63135085240477e-05	0.00940270587229265	0.0114073459015877	0.00233751540821566	0.00179172950623343	0.0502943725485906	0.00476987346372343	8.52671899110406e-05	0.0661564069589771	0.0497540523964446	0.000611035558730826	0.00905596068244842	0.00573517238609045	0.00353865524054872
G[C>A]A	0.014304037792571	0.0140678248688429	0.0032109515508311	0.00749392413615728	0.00191654514849694	0.00662287615352132	0.00159520278224008	0.125353734420635	0.00386450732874318	0.0100888093922387	0.0359599773657967	0.000946680602808396	0.00237440137991825	0.000522163958170195	0.000206923539949297	0.000678801068267986
G[C>A]C	0.00918512527693629	0.0127839963742524	0.00233584360423306	0.00829168685666068	0.00513555354124584	0.0014138545868151	0.000468156390366611	0.0220852906870189	0.00359842394604816	0.00365873191360286	0.0457960202475044	0.00332454324216582	0.00174181121141074	0.000483620498712806	3.71962865370181e-05	0.00483267025667808
G[C>A]G	0.00415305147393558	0.00043599994567549	0.00116458830981258	0.00190602249962637	0.000142004669297815	0.000243784423349726	7.45757619900117e-05	0.00670817647014019	2.01951721247489e-05	0.00054103528412079	0.0143062718299112	0.000699468185958001	0.00110075304281679	0.000722383600468297	2.95483847412627e-05	0.00131835053906939
G[C>A]T	0.00882664675244925	0.0156543759744654	0.000944707622895722	0.00731292544913366	0.000471057626925221	0.00407521194386908	0.00118141351184661	0.0772756658766019	0.0047504579611811	0.00354946045052898	0.0250700681976067	0.00852032937631882	0.000582757611314376	0.000823986851446182	6.66648970206069e-05	0.00208092429202173
T[C>A]A	0.0203001692864845	0.0168423815564575	0.00200888565726416	0.00712528424104128	0.000913707576792228	0.00194074231273564	0.0342291388394249	0.133825820309193	0.0166051556192783	0.000516283144275634	0.0373234117395046	0.00132070649379443	0.0104457004823974	0.0296727387117389	0.00158823572865894	0.00272328017299785
T[C>A]C	0.0201895457587795	0.0149204189927651	0.00466187324741981	0.0118682452185747	0.00171006724195712	0.000715523292121572	0.0148244737212367	0.0645897853694864	6.6122064084918e-05	0.00218380522885159	0.0462101966666384	0.00239625929711363	0.00300699630313776	0.0211823753789021	0.00186953987036979	0.00586877288139539
T[C>A]G	0.00384069636836124	0.000489690222584656	0.0014694891788656	0.00173405968692435	0.000592397110917105	9.50514830517675e-05	0.00267344181677305	0.0140707724055052	0.000160381957162396	0.000693462002521608	0.00910725706327474	0.000398098667663507	0.00133834425212822	0.00360877315108161	8.96988197718551e-05	0.000556665214019204
T[C>A]T	0.0208341758075506	0.0254184182841841	0.00424457373179312	0.00893880213228399	9.93233794909553e-05	0.00901532021071887	0.0202347555359723	0.220342166864741	0.0243317523765075	8.89545030533742e-05	0.033619894695979	0.0172587807135799	0.00711604973316316	0.0138900031525714	0.00275195426014592	0.00144052613504432
A[C>G]A	0.00436272948254089	0.0112340945936593	0.00419879752299167	0.0280307566740364	0.00248802862012452	0.000464219890118671	0.0038182649331655	0.00104559123940997	0.00734518392075263	0.00549992213150926	0.0131945746118536	0.00202582166675269	0.000489568908843833	0.0100596286644105	0.000289066299917576	0.00353973064167695
A[C>G]C	0.0032263242427058	0.00582879333602897	0.00274717138721935	0.0164540402855528	0.00102474054337119	0.000103172006226238	0.00112040032479081	0.00168342419019915	0.00417420794108763	0.0030311790021546	0.00613321913925899	0.000851650986668884	0.00132462797872332	0.00994002358730962	0.000458383471466315	0.00183512728999531
A[C>G]G	0.000738045764236304	0.0016212823595632	0.000525113008883926	0.0087843151061776	0.000125398180309175	5.21058220196135e-05	0.000784117281474777	4.44134847304277e-05	0.000331027727915587	0.000246122100327607	0.0022267625184558	0.000178321271818738	0.000405579930663896	0.000605155977193135	0.000249017364994279	0.000615030980902562
A[C>G]T	0.00654362250565319	0.0116481346810744	0.00371575853118722	0.0265417410513533	0.00205219655150005	0.000892939810008437	0.00475417904824768	0.00187650734470936	0.0114985372353728	0.00155816108866568	0.00747114507180121	0.0013388120828667	0.00012336304355255	0.0164450519947932	0.000591067908864538	0.00243079748167201
C[C>G]A	0.00448744459942592	0.00694851034838197	0.000760070313535868	0.0173597137939057	0.000220525855879577	0.000342333528364252	0.00484524433764949	0.000586687183517006	0.00130295190686405	0.00132435413280463	0.0087180332101342	4.06211434923407e-05	0.00108243466206904	0.00402141686172365	0.000326504794769857	0.00200304812927699
C[C>G]C	0.0046785376664935	0.00628383644563218	0.000440555661939454	0.0153080238762759	0.000901308855058784	2.5085605992545e-05	0.00133957244498524	0.000251674867638156	0.00113366130839846	0.00141402851427123	0.00959001618252278	5.19232634278997e-05	0.00131563281352261	0.0100963184899109	0.000184918785889806	0.00189233883776641
C[C>G]G	0.0013652144330543	0.000422660150831923	0.000864700955336606	0.00816376833484556	1.49375008908371e-05	9.32383297358249e-06	0.000582451197799897	3.69320894592262e-05	2.02679853908805e-05	1.59173827790358e-05	0.0035146404876423	0.000288455688608994	0.00153128413083939	0.00015545551200113	0.000283159915223402	0.000247201636051898
C[C>G]T	0.0074501651565718	0.0104145876066441	0.000895140983569563	0.0236795039378642	0.000762837513223116	0.00023114106611359	0.00700129096683845	0.0011685197325223	0.00236553243324081	0.00214434163842369	0.0080177100598211	5.11229228373309e-05	0.000216868025136402	0.0141332711677861	0.000387072650123305	0.00236291638221077
G[C>G]A	0.00227699381338778	0.00441338575874862	0.00109738114383178	0.0131199683675939	0.000517004311123025	0.000439692173291884	0.00137579851521128	0.000357304208371136	0.00279176951959791	0.00274569605197717	0.00780417530088116	0.000391564702433677	0.00109304744053894	0.00130491343191639	0.000165117890915001	0.001420742460795
G[C>G]C	0.0020383341534326	0.00431040300683693	0.00168178947429496	0.0125714442379845	0.00305425926245045	0.000330976196773725	0.000772436402221194	0.000392941896417329	0.00519797383386471	0.00394999306215723	0.0104268320011679	0.00144128587937771	0.000774005933675863	0.0028949032148559	9.55660450037603e-05	0.0018406000963341
G[C>G]G	0.000535961546730313	0.00065749366465121	0.000367206948371269	0.00422078075884374	0.000125674212165666	3.91795405160834e-05	0.000372359118306138	5.06401198705058e-05	0.000129502485300542	0.000534711968134	0.00306057630728672	0.000132198363521398	0.000159982230709698	0.00020122410305512	9.09616886931614e-05	0.000487877056222228
G[C>G]T	0.00263861250240002	0.0077794664095844	0.000426277849612	0.018932855884004	0.00108742062314559	0.000519022576875032	0.00295621655566493	0.000600944422323932	0.00871298969551082	0.00244468755910761	0.00525690548575639	0.000857587273526524	0.000509440111742494	0.00119318042345441	0.000106813644207718	0.00136430055040377
T[C>G]A	0.00587088446764865	0.00852097619865859	2.75055267745395e-05	0.0198081173156351	0.000117051020178279	0.000131391042923733	0.211370177409202	0.00113106012432866	0.000531332751597291	5.19611002032573e-05	0.00539995533779415	3.7009084966145e-05	0.0352117359947157	0.00816170700896164	0.000212459005574375	0.00282560545364781
T[C>G]C	0.0073539578246278	0.00989175113436365	0.00107067883032341	0.0227492620816922	0.000413055752008776	6.44309968218942e-05	0.0481643195853285	0.000858039680206774	0.000653232142294384	0.00068086179906576	0.00718590236763476	8.31461422240709e-05	0.0044827176055695	0.0157915151429951	0.000974288649130451	0.00321344245597347
T[C>G]G	0.00104820783276388	0.000375652418278484	0.000484517930434436	0.00540869632053002	0.00011913964799973	2.15458038879103e-05	0.0094150687118903	3.91881044900595e-05	5.96024188464346e-05	0.000125864141855878	0.00186261491625207	0.000120045357226678	0.00155464565012471	0.00131457047548932	3.74113695109936e-05	0.000399695969810143
T[C>G]T	0.0151499510095418	0.0201558069992962	0.00341431002732717	0.0388538942407097	0.000605884946161508	0.000915629221845591	0.262149751373942	0.00344569139606669	0.00250308815596738	8.52829219743914e-05	0.00531337539024746	0.000555047653255082	0.0316078024488681	0.0174960837095284	0.00117518450348931	0.00294491652429861
A[C>T]A	0.0202912083145228	0.0222765939743037	0.0216829158505114	0.0193583185457946	0.00340714053469504	0.00401262687336896	0.00192833457249771	0.00302060929258101	0.00813826427292023	0.0660355623279813	0.00777408538070418	0.0537244629150027	0.0127791305041202	0.0233012048644574	0.000313114374772872	0.000335465372544282
A[C>T]C	0.0112897852391081	0.00922725454972047	0.0111906089120735	0.0110141625224433	8.99618834995377e-05	0.00210988091995551	0.000139845668722516	0.00202982126037272	0.00484440389452566	0.0422400601037822	0.00450117674938977	0.0193047356611985	0.00617427642154417	0.015461283294252	0.0186924785066705	0.000771494087337089
A[C>T]G	0.00513879923246068	0.011359966353281	0.214809931823259	0.0189618213546091	0.00254336314466772	0.0100335915088498	0.00102381256551741	0.00230207332687989	0.00399741652605377	0.00442853967315214	0.00269268123380001	0.064373129735655	0.00189235368405551	0.0136782223325451	0.00284611832904736	0.000912133754822108
A[C>T]T	0.0133372810111018	0.0208175280376469	0.0146983783697919	0.0200681798917318	0.000106157795079922	0.00331976858339793	0.000695102698633518	0.00323901602686577	0.00653188200935455	0.0494912091117396	0.00416431781199744	0.017365861984865	0.0074910244875277	0.0160223258453495	0.00692387081057153	0.0012280794705809
C[C>T]A	0.0219497667617176	0.0100602159753571	0.011729682006264	0.0119836097244258	0.0104141448717207	0.00353342202153735	0.00506725076040537	0.00614478353067162	0.00566002322893893	0.0761393724069012	0.0141213953707513	0.00925191982679457	0.0244942843944119	0.0186714054768163	0.0587500834180348	0.00336407535501753
C[C>T]C	0.0112300160451992	0.00798492101770585	0.0125990385528266	0.0117924972870561	0.0105184893710807	0.00195724623448672	0.00157189149562187	0.00256729321173506	0.000380615122726473	0.0856753797294583	0.0234828114049249	0.00927776990081073	0.00819520436331079	0.0196478283893033	0.0759509711909332	0.00430177039708668
C[C>T]G	0.00560444031806763	0.00601767674292585	0.115113845583015	0.0156058850885741	0.000214524931615532	0.0113182594659082	0.00152777217184871	0.00455313282260688	0.00560025933638311	0.0114336465971114	0.00383570001165226	0.0518949945066054	0.011377189578905	0.00204027690968111	0.00935599799563688	0.00189216995504996
C[C>T]T	0.0212543923350764	0.0196423931803777	0.0125077098037179	0.0149219720925169	0.015767456271291	0.00222826152831861	0.00474706897412644	0.00206427750741069	0.000433241006065998	0.11314246442799	0.0192432604124267	0.00710934765445518	0.0103556693688153	0.0148390527923787	0.0588026789716518	0.00242683339464595
G[C>T]A	0.0190465833739844	0.0099716043759967	0.0109325898992904	0.0145403118597005	0.00396105996985679	0.00204425586005912	0.00259423465832587	0.00212769689888538	0.00356340885079501	0.0536081466927597	0.00656058875170752	0.0538717479876124	0.0124390218788302	0.0176506110923416	0.000420392518578556	0.00114702907703431
G[C>T]C	0.0144516794474646	0.00828146002596844	0.0151268403284056	0.0116112556076306	0.000150902583084305	0.00188231794972587	0.00162397021873256	0.00160116036512435	0.00423982472495805	0.0533553427030788	0.0079490172019827	0.0583221192894724	0.00557651932277716	0.0166401350137145	0.0113761482513011	0.00150519421108061
G[C>T]G	0.0063645607304162	0.00822622481764122	0.149893111451246	0.0139994611810669	0.000526922615274565	0.0131246592276965	0.00210493378448013	0.00441815501462232	0.00714778853393421	0.0015097913882815	0.00128940005778922	0.0905181073202234	0.00486489951532952	0.000186472551148331	0.00224270324239074	0.000625078691319896
G[C>T]T	0.0156284669987579	0.0119592157127792	0.012433501917539	0.0114314228538521	0.00251766719328562	0.00202224015034363	0.00142545890825414	0.00167097367019976	0.00954098162241391	0.072112666724064	0.00334697294773803	0.0424486204044121	0.0075722675799804	0.00967999496090791	0.0105344658325179	0.000524791108187559
T[C>T]A	0.0251974109743019	0.0148337835499326	0.00622367224431882	0.00105567209833841	0.0004440897677491	0.00573286969025168	0.174938656769403	0.00512999329192559	0.000252618516902315	0.0166471086140177	0.00364985514202492	0.0112069397557052	0.351029908958736	0.0436514852269344	0.149640124175719	0.00332728188314447
T[C>T]C	0.0196676479986029	0.0133616534496908	0.015618597204665	0.0124179829077284	6.58877658563359e-05	0.00495371877900456	0.0288732210116543	0.00394076837402639	0.00464081525578386	0.0321165241146744	0.00847205509117169	0.0126522111421493	0.0894393575923153	0.032370876301004	0.257556229521658	0.00476816660199728
T[C>T]G	0.00443902084557087	0.0032724207829853	0.0846384439101112	0.00919588874961533	0.000147079161240012	0.0062526370538207	0.0184852138238602	0.00248774242328371	0.00304154423303384	0.00117917198021738	0.000505317002948813	0.0270844875868129	0.0425933944143862	0.00388870040755499	0.0606717133815148	0.000138116605704376
T[C>T]T	0.0262489298767808	0.0194572397429311	0.0138461042708769	0.0088612773796198	0.00121138714611973	0.00763030522301415	0.0766168348628058	0.0050572906866088	0.00957056150958963	0.0397651515348862	0.00562561485291514	0.0102681656309368	0.218125264175225	0.0193492676331777	0.111865675677443	0.00180311201910429
A[T>A]A	0.0177098900295747	0.0140129649866327	0.00632576696538343	0.00182021600890103	0.00109755820348645	0.00064679894061104	0.00112924657682319	0.000812884724642576	0.0287859297781399	0.0104606352320065	0.00112315401480848	0.00558069163001521	0.000616806711214452	0.00912174313319808	0.00461763067568287	0.0691085915911487
A[T>A]C	0.00870307995262588	0.0117295301142894	0.00647450471254184	0.00333272220167822	0.00304575354790483	0.00202013549726689	9.02039116845557e-05	0.000335552024692434	0.0080505724357739	0.00987342688660495	0.000482062022128856	0.00734953029609187	0.00287095007887848	0.000585389906000685	0.00158457886144261	0.00959153530964147
A[T>A]G	0.0133697162979264	0.0153349178826726	0.00373275511612553	0.00394915129841752	0.001941998314221	0.000300013508058424	0.000354334639363811	0.000312470945758413	0.00844487429133925	0.0111948946394389	0.00452440832688399	0.000419802343631149	0.00165051322553537	0.00552372128805262	0.00194177716991414	0.0535746024953195
A[T>A]T	0.0150412468929862	0.0231896755822167	0.0161664936632523	0.00360841330983855	7.03971515341806e-05	0.00863959123605249	0.000772733292941718	0.00753588132924788	0.0301623984855273	0.00208873100784756	8.25948923186985e-05	0.0346226864183558	0.00364792907383022	0.00620084143427731	0.0112331263971956	0.0176698652110846
C[T>A]A	0.00663491611415443	0.0121518729267003	0.000350782492203698	0.00404981306129951	0.00548259874118162	0.000526364322624683	0.000499064974534257	0.000221825555145444	0.00927809643459919	0.00198145348201881	0.00793657013455927	6.79628926223397e-05	0.000167880514355554	0.00681599890504304	0.000877198375203848	0.114930277332981
C[T>A]C	0.00661422361637218	0.0175032973749976	0.000407854087253022	0.00586647135853223	0.0164091991005868	0.0102761614334805	0.000245381295307714	0.000106942037892954	3.54343784181314e-05	0.0019510671172143	0.00735431269738568	0.00161802459333326	0.0013533198674518	0.00814847046742147	0.000616386234802119	0.046118761656613
C[T>A]G	0.00981728466233442	0.0150095405855377	3.54799447833732e-05	0.00688191117872793	0.00977552035436094	0.00314039611236837	0.000368451888054156	0.000204043462486827	0.00349269199238096	0.00165399908680227	0.017675968296855	4.51354932418137e-05	0.000370325118295888	0.00894628041894215	0.000153385575611439	0.143173068407248
C[T>A]T	0.0079068391426758	0.0292450253305919	0.00223518496292125	0.00620059098791212	0.0130573068251884	0.0338125858202448	0.000903128281393601	0.000574491767210896	0.00206951231959926	0.00362481523831208	0.00993701118205285	4.20160274517042e-05	4.22104811689842e-05	0.00340156927723859	0.001527487456742	0.0519420872397204
G[T>A]A	0.00512132853468769	0.00789375202250709	0.000869809543444231	0.00385508564134493	0.000343419569061326	0.000154430822316407	0.000303119673738639	4.64106864486943e-05	0.00979953897936466	0.0012092003861672	0.00601867512949648	0.00126516342860104	0.000475697713562731	0.00392948896115631	0.000850543883986555	0.0457274053194527
G[T>A]C	0.00354879144086787	0.00728585678000018	0.00102217172047676	0.00374227642106138	0.00418609322831517	0.00244003071210494	0.00012386128235293	0.000164160273946495	0.0071544495464989	0.00260905677088152	0.0023981969307197	0.00305798168925521	0.00113222742419477	0.00114518082008671	0.000359925041700169	0.0093095760804448
G[T>A]G	0.00667280153461294	0.00853095772115069	0.000959806179657525	0.00586899878534461	0.00287990810427045	0.000844718391789219	0.000208187875735367	4.89501097112732e-05	0.00292261470239735	0.00339765839931941	0.0106940387756626	0.00113222376163708	0.000757037906009843	0.00290401979020365	0.00039579121003063	0.0304598672773114
G[T>A]T	0.00440042295770198	0.0172617935083777	0.00225251445690395	0.00686262275630635	0.00162335849695233	0.00717333579110642	8.58832345555175e-05	0.000220619285549343	0.00481114526173751	0.003504894499283	0.00514732013930345	0.00255310048678744	0.00114689432691008	9.62467797225039e-05	0.00136956978331907	0.00815766674997306
T[T>A]A	0.0144185564597949	0.0126770736057627	0.0119826913307416	0.00694268679268939	9.36314075718608e-05	0.00523140154071271	0.0013046639131544	0.0130176321513759	0.0387769667504657	0.000112102188979408	0.000102652450925286	0.0116278352818049	0.00355469151519681	0.0112618286445607	0.00478528951697855	0.0817097919222165
T[T>A]C	0.00694493278604312	0.0125243649170126	0.00101249560133968	0.00381072378697201	0.0169531281696964	0.00216972367796061	0.000397368326060751	0.000460741383741015	0.00188604145118468	0.00102008184728744	0.00209355299921184	0.000742619734109176	0.00101276377743418	0.0162478766582053	0.00164799320672146	0.0182371709733784
T[T>A]G	0.00740788973869324	0.008186837723228	5.45824303822417e-05	0.00244743336995073	0.00577143029263517	0.000563686235883314	0.000367740522116571	0.000174681123667802	0.0132727222728181	0.00228729850882641	0.00460063995362612	0.00010943554022812	0.000834046855366149	0.0117821662821324	0.00107193855067365	0.0587295058876371
T[T>A]T	0.0121744234686766	0.0300841356340347	0.00746682043059921	0.00711261208243188	0.00814928641624529	0.0122774101335404	0.00144206888365524	0.00228192764081278	0.0194476663416609	0.00190430891134177	0.00140530808790811	0.00606904599703011	0.00137061333756529	0.0365093123951856	0.0117456512569059	0.0303353585365774
A[T>C]A	0.0615552783129614	0.0113928009622479	0.0127253929848937	0.0102454874696595	0.0805120059969992	0.000818128663558419	0.00408982255061583	0.00312799376929708	0.0317102614018893	0.0164436977608075	0.00347731101727697	0.0157736712367129	0.000805901746748766	0.000999363790159765	0.00265209936921714	0.0255110052975931
A[T>C]C	0.00843829034337915	0.00752469947225963	0.0056900965210521	0.0108282905640551	0.037874117656345	0.00286903964326315	0.000339448991873313	0.000710969325880668	0.0131144297159836	0.00464903550436982	7.1737015993313e-05	0.0067983738962895	0.00168006843050881	0.0026328168786627	0.000586500269574778	0.000141842518550416
A[T>C]G	0.0334854804464044	0.00753821945853679	0.00458157472845633	0.00997082668514562	0.0516211473233811	2.86710971196745e-05	0.00120362728853958	0.00112501378359025	0.0114914007404613	0.0147535430910146	0.00721288374415188	0.0195130023400286	0.00183188826385671	0.00850559080059357	0.000764465210956923	0.00734368619273928
A[T>C]T	0.0373809337236566	0.0164156053204646	0.0151369828881896	0.0194196201548803	0.0447558788608257	0.00326529334957374	0.00288731253931599	0.00246109121500703	0.030396337626253	0.026091644288009	0.000152882707151528	0.0028366903707529	0.00106934197519126	0.00516170699103624	0.00321810795689786	0.00166483197384766
C[T>C]A	0.013350736237859	0.00494001691054673	0.00276586423979848	0.00893206003988396	0.0402078542299405	0.00703843154578333	0.00151012511889079	0.00120604816337511	0.0179966378899427	0.00179693003519268	0.00813562508630465	0.0127219072592413	0.000176751033322375	0.0196992532842242	0.00135017530624189	0.00635916412243587
C[T>C]C	0.00370644245591437	0.0124297266441785	0.00345370417372173	0.0142477993089838	0.0568796832831504	0.0358261031028787	0.000379136600672841	0.000240516385279304	0.00589714682505063	0.00245600880466265	0.00264766714630726	0.00657571736325981	0.00151579148446949	0.00566026503919405	0.00084694926874416	0.0016248273218347
C[T>C]G	0.0109047626455394	0.00447114760511193	0.00198116820672384	0.0102336795708576	0.0340908066323839	0.0220354376377302	0.000165508873140285	0.000393655939896826	0.00784870709347123	0.00425224394847349	0.0094662496812549	0.0241362869053332	0.00177101063982228	0.0141522112866785	0.000767106539073366	0.00227312578727532
C[T>C]T	0.0118643462434982	0.0104645059456611	0.00234260682588537	0.0120251364852706	0.0434832496383381	0.121310896922784	0.00130073545725876	0.00103147061386849	0.0112050236287689	0.007143717581819	0.0042217964949747	0.00714563439348135	0.000135628391713652	0.00737412258035572	0.0058320367316314	0.000918771271474508
G[T>C]A	0.0204080225642231	0.00454962020501199	0.00750298020083597	0.00709874950602502	0.0529421981887387	0.0016326887288785	0.00150528841669841	0.00134554958025625	0.0148829022709016	0.00511283487786243	0.00416988657292599	0.0270640097858699	0.00128168636025663	0.00488005826407282	0.00122680936844827	0.00225882056037033
G[T>C]C	0.00508928716399186	0.00445061848661311	0.00663027659618633	0.00787552793303628	0.0328060552315568	0.00802936611868176	0.000441304541245033	0.000539693876603208	0.0150006402808577	0.00529573863495569	0.000803150232625646	0.0105157617443208	0.00208909865462454	0.000894714288629554	0.000815272576987709	0.000864510947455031
G[T>C]G	0.0112891098941969	0.00338962622198841	0.00389817820618279	0.00786210587114745	0.0355662776751489	0.00511386232150704	7.43101999010527e-05	0.000579403148984105	0.00824922272844803	0.00325822933272365	0.0059084847075904	0.0218568034166962	0.00330719940489788	0.00322699713505939	0.00117587018385686	0.00137149014895623
G[T>C]T	0.0179060329633679	0.00774568805395828	0.00955431747946953	0.0105973061221672	0.0385479960423039	0.0107110494070673	0.000749037949426966	0.00113653300453647	0.0160780063278043	0.017686355411739	0.0008761430383838	0.0119775626675621	0.00146667027763738	0.000116578309702845	0.0191536179215921	0.000401658576564812
T[T>C]A	0.0247866751437852	0.00686673523467732	0.00599496255683162	0.00719514600933276	0.0656394944620242	0.00619468643717283	0.00245978552006654	0.00445203314369003	0.0301994774592233	0.000127769028093955	0.00198020161170336	0.0161581589222299	6.67250706129719e-05	0.0161334917523445	0.0073318683816496	0.00836695006811978
T[T>C]C	0.00505473064024143	0.00905183514927667	0.00763376379782461	0.0122524794864264	0.0481962532444055	0.00969408442131075	0.000720129393737495	0.00148061318715222	0.0227469953063379	0.00167045262751335	5.08227973808186e-05	0.0131824493458253	0.00283151001530952	0.00554726724072536	0.00322793289858039	0.000254955857334456
T[T>C]G	0.0110897486845152	0.00235378642291296	0.00291706077549786	0.00494869097453296	0.0388206858445585	0.00502576377163125	0.000108371293593826	0.000962753876839627	0.0086192939022507	0.000230800958774454	0.00614100006870368	0.0194564355813682	0.00390268850525001	0.00683741952344357	0.00320162291328285	0.00288499753651149
T[T>C]T	0.0172034071842989	0.010870480812895	0.0104847776185979	0.0118298510750622	0.05142319899345	0.0167640750699129	0.00150848271242209	0.00181958342888316	0.0417724824981743	0.0129119862476884	0.000203355950070043	0.0195254710240899	0.00221706766920298	0.00587252649452776	0.00606107405589145	0.00030383190811279
A[T>G]A	0.00531502798103797	0.0041061524136083	0.00261170548810995	0.00536936745308001	0.0017768043759968	0.00166041638090429	0.000160328234664287	0.000179863088875198	0.0430170453652477	0.00197803256423716	0.000721554633896228	5.53152677498601e-05	0.000704002356727036	0.0110325263202497	0.0011399908296077	0.00493829815600011
A[T>G]C	0.00223658290289974	0.00103908571910476	0.00134546473681301	0.0036589551958429	0.00195692528867276	0.00308818413947228	4.33446485791343e-05	8.20893638747627e-05	0.00766362108752979	0.00108246978687004	0.000172588569130914	0.000943416468396404	0.000531034823424423	0.0182134811063798	0.000395475487723324	0.000441036466274936
A[T>G]G	0.00245842980578395	0.00637280969666852	0.00197961490994602	0.0114747781520164	0.00249336330900985	0.00135702857125386	0.000222982723092382	0.000136236639244005	0.00701506661351606	0.00226533423821759	0.00148589840037792	0.000330748653610007	0.000471455386954532	0.0129546569828067	0.00543118366939357	0.00335478853878239
A[T>G]T	0.00543715561950758	0.00303194866660508	0.00267324764404423	0.00797203112606438	0.00313747461240679	0.0472474681379817	0.000388233277455294	0.000426589724300572	0.0185020158749521	0.000982563181270392	5.67704223538291e-05	0.00192034906328694	0.00124576977042769	0.0472768009588268	0.000638292095953327	0.00162954293173126
C[T>G]A	0.00258729635128558	0.00210658692980673	0.000755555493657157	0.00490320211416946	0.00161856738512705	0.00244651456578812	0.000108130706460504	0.000164068819066873	0.0234640666718527	0.000219054088418225	0.00112926091604171	0.000717207938547673	0.00094219167446648	0.0041531984497878	0.000382044674709609	0.00426469609188207
C[T>G]C	0.00356227583149879	0.00284942964589445	0.000711419821138371	0.00661365241148202	0.00408807416396377	0.0148076878353234	7.28160827205375e-05	5.70411199811212e-05	0.00610419403654961	0.000117525230750639	0.000427753156544056	0.00277597749243719	0.000972437179366992	0.0108011031869668	0.000146037725401836	0.00154820215069738
C[T>G]G	0.00321731030374425	0.00567778978104824	0.00134498001736595	0.0130518387459627	0.00242605214761458	0.00829498986146733	0.000136820321540715	0.00024381598384802	0.0130503751788891	0.000200965972099876	0.00253050874093057	0.00390099292577149	0.00132366481131655	0.00436303304534305	0.00203169961842662	0.00719375303961227
C[T>G]T	0.00725673934748371	0.00528316793656758	7.06018108574578e-05	0.00730215799037823	0.00167804682709964	0.271688739735744	0.00019764106880014	0.000662159722522385	0.0198808908422743	5.9388360596971e-05	0.000257328733350394	0.00304446968124513	0.00111331150821268	0.0132969732179958	0.00105278166374732	0.000396416559682487
G[T>G]A	0.0013704248314679	0.0021979568800811	0.00079538501996752	0.00537819306995801	0.000701917230106345	0.000839219971815715	8.78226832637687e-05	2.71884217717839e-05	0.0111374748937893	0.00115470125349326	0.000521462859320033	0.000203627647494698	0.000330805952335694	0.00174508564814479	0.000326300391906495	0.0018712247245378
G[T>G]C	0.000894410011303445	0.00142071742086086	0.000791921677421172	0.00403956166488718	0.00176911579554728	0.00361890813447085	5.67093204665435e-05	1.77471538050828e-05	0.00599772973808616	0.00102793025083949	0.000798447418147747	0.000614677843818915	0.000629432904945598	0.00280044596184584	0.000191289680176655	0.000300375306809797
G[T>G]G	0.00102416104056143	0.00548483882175027	0.00305140459874947	0.014352904254455	0.0022163104712485	0.00225812254209037	4.45890292586883e-05	0.000144502611701394	0.0060522800446213	0.00526101835659997	0.00245268925849422	0.000143998019629892	0.00162254666855722	0.00023752844504592	0.0062891424341907	0.00202936062587534
G[T>G]T	0.00248281955008271	0.00360904408278879	0.0013221777130194	0.00831140390952611	0.00119145475310042	0.0657570978229744	0.000519225766511417	0.000191860356319301	0.0196475711748062	0.000353371519528196	0.000198984043866662	0.00305104390295745	0.000448715864088816	0.00345932983889621	0.0016922881036206	0.000154606326863715
T[T>G]A	0.00502575376110841	0.00373425911910305	0.00171025207040196	0.00796047368413579	0.00200933072976307	0.00363088930890161	0.00111698673232774	0.000495577646458641	0.0580817679979677	0.000440806918061024	0.000482335038568934	4.73056275831139e-05	0.000251230621756738	0.0136231568295088	0.000789819828973612	0.00415803342514568
T[T>G]C	0.00369774747384685	0.00269568765633791	0.00134084281580609	0.00662584990455286	0.00352894501659453	0.00518673590928539	0.000158453070363262	9.54234312998614e-05	0.0103790991221037	0.000197279376289417	0.000415615041640643	0.000533258584425088	0.000954890174824982	0.0293445148660648	0.000321074785612206	0.00107363156552685
T[T>G]G	0.0032685274040998	0.00670631099560902	0.0025549567796642	0.0124149529170768	0.00271792001634364	0.00399407465005914	0.000420438994648741	0.000766802052881975	0.0146169770111831	0.00103808288496788	0.00245444368858126	0.000934738927759464	0.00117993805386169	0.014419389855043	0.00150977149622334	0.00507467509162675
T[T>G]T	0.01056148486281	0.0082343832739694	0.0066065388912106	0.0146961475174487	0.00613768382957317	0.0956408995946919	0.000864240484284945	0.00231847613122533	0.0570039777852326	8.45817496486856e-05	7.20031311088315e-05	0.00442799423829793	0.00406342482107163	0.0599243121370239	0.00186033319782144	0.00136364586172157
