# Supplementary material for: SUITOR: Selecting the number of mutational signatures through cross-validation
Source: PLoS Comput Biol. 2022 Apr 4;18(4):e1009309. doi: 10.1371/journal.pcbi.1009309 (PMC9009674; doi:10.1371/journal.pcbi.1009309)
Supplement: S2 Data — (ZIP) [file pcbi.1009309.s015.zip › Supp_data_profiles_activities_matrices/10 PCAWG Pan-Cancer/PCAWG_Pan-Cancer_SUITOR_Activity.csv]

	SP117655	SP117556	SP117627	SP117775	SP117332	SP117712	SP117017	SP117031	SP117759	SP117621	SP117425	SP117930	SP99287	SP99293	SP99289	SP99297	SP99301	SP99305	SP99309	SP99313	SP99317	SP99321	SP99329	SP99333	SP99337	SP99341	SP99345	SP99113	SP99185	SP99209	SP99213	SP99221	SP99225	SP99241	SP1086	SP1003	SP1144	SP1132	SP1712	SP1114	SP1431	SP975	SP1419	SP1009	SP1724	SP967	SP1174	SP1377	SP1365
1	444.692080618662	211.163297998927	426.104962375289	516.592073850031	293.741890424941	2318.28339851929	196.646746867497	211.672515567144	138.880968702255	197.121422557912	236.119124777988	503.306164104982	251.587509344049	529.241513525981	1847.60936214641	1.34234949225151	8.13077935891615e-11	346.973469707234	215.79531948069	287.876979863234	153.294338850061	126.077674533203	118.707533498432	289.494292579914	307.01770688368	231.987855414861	280.401828330696	185.028332324295	1321.86790781447	1410.83746651074	350.961346108091	86.0174935888734	242.629238680471	1480.01204816398	1066.43104579729	1174.23157073063	715.657590958505	2953.05514662071	154.414933619118	1544.67681170839	225.771461350195	836.202821562123	256.842206132706	780.552224356022	540.350431014441	164.820773925421	355.35965162373	233.376906383363	527.727309513643
2	376.454299005992	72.120901395148	11.3097999409045	152.257819293078	40.2173235363906	123.672432630149	4.95608637155361e-11	313.391883686704	727.670029356767	237.113422997768	192.00362870672	518.190930022813	81.8574266583732	195.971526365547	215.989166502937	129.123670644482	384.345273378458	65.4203383761537	150.710388405376	53.3767239989551	47.7711380433736	92.2054841225537	323.16949433858	25.5234012497833	138.255170139955	49.3397033773474	32.9321158090669	76.4033492434084	411.192512593413	113.690885942229	4.95608637155361e-11	5.39476650219336e-09	77.4792905720513	451.391723150553	378.255089002942	339.106760299465	305.682608186415	369.306572826848	38.2775675626676	505.406073585899	24.4885827280325	257.842347059509	252.254924583081	134.599186680011	179.13906349155	70.1930255190035	298.282747456637	99.5678483414244	142.360353402476
3	487.518182727744	171.565653846837	95.3804746350227	565.443947297478	75.8395140246196	121.921606996606	192.323602568907	187.685274112111	255.866575230414	372.064739463396	286.120518707855	471.709674662615	165.525889115	143.279234032436	30.4949154670805	62.4676259008549	7.60838993219926e-11	191.963921844231	274.733775022547	490.796486154228	50.5530365925651	62.8996375011733	1015.71233625489	91.2594170765303	160.496776162308	161.82474456387	119.3625358811	135.01785236121	430.556769872754	170.21732909563	249.097785490301	33.9128328156709	182.883816359012	247.197044020257	576.544129359869	6.20625201360734e-07	141.694692915052	1029.42948557876	7.60838993219926e-11	77.40153642791	4.50132959977981e-09	3224.42592957956	840.493032273082	436.549549021701	0.00087857253440296	85.8146609068312	704.065957907786	8.55030419139356e-11	579.585391830976
4	789.674566381461	143.535644226774	111.170030233723	367.291793622691	39.2095799362239	111.805926659072	64.1669856283962	407.313729042441	384.136006844249	375.58195843406	601.830402273334	334.235501279924	50.9375921998444	85.0243042549133	161.418760478139	14.8234521566455	306.942209015538	82.387548203276	70.8443317981563	1181.90977820826	30.61834710141	51.2957254391616	129.88221226583	7.1803324553462	51.4826926731672	187.269102557916	4.90569775152263	0.58701192887114	110.107368391345	164.720910827378	573.28765637317	6.66352114248964	39.6467883155572	238.854298774269	147.47527027799	70.3209630258139	308.364418907997	17.4676354501329	19.0615790875316	4.67651395785487	47.8398880024767	571.061797689364	158.682921089265	65.0081779999363	1.8191488127689e-05	69.4523446904123	438.315231497342	41.1950661571308	271.394658590063
5	1177.35682785196	352.043586638402	480.636180166794	899.051175668056	43.2683022022602	8.32917371756749e-11	682.299357349623	708.646625892703	1208.11361711637	776.085670304484	538.508803655474	757.316971183058	566.416599333779	609.971113429197	627.98311074359	206.275978040482	8.32917371756749e-11	433.44084293207	716.902124888625	8.32917371756749e-11	146.960456428878	266.669340775847	1350.12412305993	183.808535385564	445.086254542276	128.516847070492	258.162448221053	349.095934270538	911.239682945373	816.469651051439	213.839414913795	239.230726863596	341.776476792637	1299.76059652395	2.68327453547493e-06	254.004212316385	8.32917371756749e-11	186.072698110662	77.1385154698228	8.32917371756749e-11	8.32917371756749e-11	8.32917371756749e-11	765.705896071878	573.639664217651	2.96703669982791e-05	9.34390267731482	247.134504219707	3.2623362143429	845.668806955073
6	474.571830005228	172.475887987159	137.281858419661	479.877504537053	171.643264590892	1317.45663905399	268.171454349967	206.528734833427	180.957050932218	452.046779911826	314.695215837056	555.215095288772	518.072433462977	1284.95612646681	2324.15953960274	258.364468682744	3.11941430248662e-07	564.114608455472	461.394110499751	850.253698304122	270.411207068916	146.617588709424	413.239913862915	220.157340535315	465.678883610974	238.626240458822	463.859060148736	445.861216768206	1087.38905639037	1278.07642913046	99.9202560749308	251.046579212276	428.812533199091	2701.97028813781	1845.67564497758	1416.72499606925	625.370444462445	1587.80778546354	282.290506111372	2290.38785878025	354.238413237331	1797.67419861597	365.435586341908	657.647572168377	597.924203980599	174.311695592775	193.998331894272	603.974603730111	305.030363593051
7	177.129727092875	174.574605283954	7.11027636123288e-05	191.959897369156	66.4457530724584	869.958395472465	173.892652766134	155.312353562165	205.852919878258	234.654903399403	50.708150734308	479.888354939929	229.942209974933	385.027120362259	2038.3701566634	1.17491133064639e-07	46.6515080702323	163.303202594217	145.417120298932	592.089429505809	44.2328509601778	33.1608652838059	237.59501386104	67.9641987632805	242.980568001725	68.8199964320706	193.881117320744	202.920807393527	522.18648533836	818.109436488377	164.596571481483	61.035748303378	130.754590292833	1717.17756437475	520.530446535631	345.57421992056	461.577508758346	211.832989058257	31.7630585075107	704.669418513286	91.2338753869806	894.856413769069	207.895457383782	126.002118638835	72.7911565779694	61.0988267766148	213.621817034627	116.754224412185	230.500258940635
8	383.435121936785	203.961466004452	354.150906518958	377.593866817887	53.4146018353558	104.218358884641	1223.96810554326	157.611422280805	357.562859965895	311.4749186756	125.303604313704	86.3841196207657	164.511803454434	340.145398094221	592.886995405518	75.939447071902	99.3053841199744	89.8550316853347	287.710427991107	273.549321897401	120.207071110934	116.80543318804	10.240854146344	126.28087800212	172.766910352103	180.074506066643	102.987350791785	200.515136173415	423.705180111967	305.373958432815	267.223266376434	122.539697240792	174.487242740225	919.508693008963	1182.8861756705	899.238059353565	741.599067835396	1386.89479194987	284.052160783356	1753.99261867319	341.153188968754	900.458343317535	365.412523649202	503.611602107397	540.932393175383	94.0623043426302	529.974243044443	566.710139494835	291.852854398277
9	313.436243981808	141.386732928138	110.717213015872	320.53536407251	93.0657706529309	113.194318694491	139.285771627033	331.47575706291	232.217861231631	217.718522054851	32.5805097282504	462.518511339595	69.6856947392966	279.845561996545	124.348679137208	50.9019758272138	5.71989438902525e-11	75.8688365867223	173.733524099204	921.846760743375	70.2965309768625	132.206410319854	171.600665420621	85.6027722715672	95.043188628153	122.805892765311	58.1921266206495	80.866244617005	278.206637844101	224.769522172835	52.0301844728312	52.4665545473085	38.3019286016581	554.499361799737	263.761505933291	87.035235143968	6.44626645374519	101.501532555385	40.8110920821715	5.71989438902525e-11	124.333224452765	1334.00518614448	194.347702262286	479.226399446502	18.3574533807518	62.4301778454892	263.297466603761	192.617132964469	241.885319391447
10	389.132155427372	276.365329445965	592.576984431295	366.530959903746	91.9989290429602	860.053768394859	1650.08645254538	273.711215441525	726.002373910192	267.485108499705	275.77131984601	512.799844711071	58.8844334149166	0.00421297175131476	443.966358380488	2.58780066004584e-08	3870.03472154856	127.115187854222	231.473108302919	342.080051250905	0.000194752276400578	150.527706786503	167.201990726043	138.135019549327	126.205452383277	280.757754628012	127.569254971564	14.1177548099569	147.115478945137	316.029053813	288.392668400792	20.1280610230281	209.971359583794	32.535902945539	0.00985620159656332	194.468980378696	180.748991806214	2087.84712496733	256.52196406414	8.64124565026552e-09	190.21191492813	112.058700098195	360.339303403488	224.945026611385	137.971318851857	95.0609562101502	500.412611284727	251.324501383526	128.037320355516
11	7.6807026084641e-11	2.52587981416723e-06	110.205764672884	209.842491493268	29.9650072916039	1138.95533533683	0.000830649402252192	7.6807026084641e-11	99.0347841005952	163.059118402139	1.69609338546777e-06	506.669602368198	218.899741145444	1169.78661217345	4204.1744105304	116.659978422747	518.391809019563	82.2662034861787	308.556936313819	414.381752206766	26.5114856595074	164.530610815712	335.072413883484	95.0998747293624	138.366663755824	205.236405444646	506.425118511408	175.349490749028	994.929679831111	1421.09317858503	153.822270830569	131.520336691955	336.564430341054	3468.81812321576	288.251658275587	206.718801423798	0.00160851314142935	407.878938863715	0.0950597414055746	462.423206767372	7.6807026084641e-11	695.317118204542	144.374919868005	19.0109024916072	73.7402932936755	111.895588087269	294.063651901246	65.4787112289347	7.6807026084641e-11
12	514.92335659727	130.833658596725	224.747643310275	467.800532450292	148.30989263307	278.022236390576	164.650533403838	264.264373284581	284.15277751436	416.974634888706	296.782151459528	415.294065036438	79.8805226916963	380.416233434019	234.179977800169	94.8880595115566	4.27849449637538e-06	194.17120485978	193.644726334932	303.947221827691	107.9721976905	121.039109299296	126.30737288302	76.1276888023034	117.621936070801	198.690357428497	111.84613043989	34.2702086752122	186.071528959975	237.363939273532	103.780420152186	68.2787902227488	135.457392609919	277.651424046254	540.37189255973	397.127343896007	145.577922326081	368.426662015171	191.451017579253	235.29510236453	135.076195831995	535.425562540033	153.826588813701	216.894117769363	144.846242978713	56.253586759597	328.831966654245	155.349067001748	92.5050603681629
13	313.455723158779	71.3157962547527	69.2291002164877	101.258120212989	77.1248830810223	423.184963220469	93.6337758685178	72.4062788855136	51.0360736311109	188.389669561859	257.558341697287	181.194448193686	151.085560058713	2.66226764288301	21.9571982690984	17.0208456467284	107.097154236636	40.9019791997916	54.8321551379981	1068.37393399108	64.0891555494691	24.7325723009839	236.526657566621	61.0227014505465	122.536192393502	108.563424518389	223.780159441136	91.6737336749136	263.170424898252	189.565504886536	193.692263730789	42.3503061893814	81.3845999374704	440.07432871412	59.5461559044582	0.00404029936409461	5.61901099062685e-11	10.8530393877194	31.3196946295426	5.61901099062685e-11	57.1824475389041	1249.54066659446	296.528852889886	147.362005226053	6.90739742870759e-10	47.4347551965783	197.686808998096	168.083110119056	103.765185999444
14	1178.35503240553	918.228757125304	1079.34921614033	1752.33027527099	439.514903350748	171.545943177015	748.016832879671	1713.4584914103	2255.13028378784	2252.24967213667	813.591048251619	1105.85562473971	228.819989459927	263.493465903849	274.062679931113	57.1369292417316	2772.08398244914	274.065366408658	157.536054173206	148.17701491717	96.6113051984051	906.022562959243	196.694543672872	306.856899789074	219.408082722276	313.85743176335	72.6963367512566	172.59839125367	109.711958107396	241.835635216964	701.726731569716	92.8803739852326	335.011929218329	175.259117636729	791.473817383834	547.924294059406	3181.01362294497	611.770289199996	522.183233529074	647.06936628442	641.833346910548	1467.14936218718	1257.7658956024	433.420759012835	464.091499314823	956.053971173291	918.263693852693	737.145555491327	940.172155597727
15	503.963567828314	298.066560044538	270.600538962209	620.51899993444	102.847879998628	195.437813854539	135.93713481806	489.703278608348	693.958700307744	345.755432416181	267.017509546667	901.618851873202	155.995977776084	445.319376022994	421.200106694763	74.3042731508694	6.40974985447134e-11	105.413721924625	473.729717433669	115.781565165695	80.5923300051865	156.202749947802	182.365548466944	101.258098800005	155.191612011456	120.750215501416	120.495467755474	54.3426598595681	364.818903763426	327.870458859977	242.514177079466	21.7860757094736	127.257091592949	452.819657238336	471.602037741691	738.969816834495	336.81555985837	367.001287534623	143.190445884088	273.752212338664	225.347102321789	474.43896391763	230.722267263283	654.466345928555	280.694241824159	114.024318865662	319.888528833432	268.852877393811	329.175781304277
16	1094.70621417212	110.300924637378	115.058963999563	1410.37057935937	543.82752707387	131.8263380293	75.7341366452554	638.852644383009	548.642407470954	1359.59087214464	2941.01742092734	438.40213971812	40.6373161645024	337.94767001119	92.7532755531652	27.3276382367753	23.1911854170478	130.525493979823	89.8821233063902	178.439010888793	30.5441235019528	96.810963961175	719.613635276976	21.0709940367945	71.2626364456497	51.1140784519589	71.600632958572	43.1608548092556	129.421554271334	107.704277147856	331.886786135516	35.8153122529042	25.7211159009719	176.746268438963	2811.14360921497	8672.54656145072	5699.4673042307	1037.55174018601	4085.76363677873	998.773638115013	2763.8515112163	850.561110607818	1940.82673618397	3149.59835788187	5441.59718108711	37.2448671530302	2585.03424849971	4170.45169658187	1299.40792377622
17	1765.26156234962	80.9564651559999	710.837543613391	1567.2615805121	498.949837800976	67.3908512496827	285.619229569535	738.082528312214	1551.35681043969	1983.97808447616	4245.58426333055	468.418434955838	73.5396333633275	541.033228092675	202.409648260738	53.914380724955	7.16111218430924e-11	100.63884461198	364.799202893305	104.585112680192	16.0071261416383	84.7236761724059	272.194168024158	59.5907396379518	77.8900084503986	91.5613676941357	48.5404323602449	50.4384228164595	199.785287218975	108.483174789764	471.688734177155	57.5418496805238	81.8101735684433	291.640000866187	1803.41838331406	7646.63863488247	5907.57632075179	1002.4396322331	2993.64344497687	1045.78115375732	2851.72622661158	1478.14835853548	1589.16683893884	2969.25286704968	4736.91915441467	180.69016270358	2118.54251978767	1575.59112717497	1001.65212269422
18	839.468094199306	235.081044154023	241.916738734809	341.900973783964	118.931339096895	553.762476611517	8.17221725557998e-11	603.683696249632	397.258430566268	922.729325069207	674.923020567794	683.68809739065	146.167547056018	513.882489525769	833.93421877685	3.79789236960132e-09	0.000188420327988298	175.177973031813	327.022253843155	595.549993502745	4.21596081315333	172.516457983312	1933.4556216106	122.8390898529	83.2583819766213	436.167850417289	129.230785407959	8.17221725557998e-11	0.285378540812534	384.289437734256	150.819802962347	67.7058556522056	59.7410945668051	1037.81105100378	0.0456843226220862	0.000345155084648696	86.6527440829804	1081.59515940093	9.18084522024979e-11	2.92194708660073e-08	64.0157695340315	641.77999306032	1019.41888303629	630.593704127252	0.0116845347061793	136.825661922152	380.015482954315	8.17221725557998e-11	692.880550563675
19	1125.09531393713	129.273345999673	32.7238589236214	213.647183267365	155.023358209135	512.395135137232	121.245447835517	103.839107472533	135.799247709863	114.473240378211	80.6554124022213	227.580506230878	102.811419726226	179.741424823745	435.114814321786	59.682418368502	21.1974821426173	76.8142295741353	50.4721407455956	71.1512793273537	35.8411299120936	99.4485633297412	553.093705853498	42.3872879329953	68.7902824482309	162.586727343385	643.292247162493	129.750127890212	326.702616612268	520.815151741225	277.871133858957	49.8983335937794	100.452439652992	799.098295907413	407.938168413426	464.87810250496	183.92513000227	401.013127336903	49.0091688420209	514.69486802624	12.9122767695914	183.09492163676	135.734701911676	7.77692403838748	159.709106949305	42.5174616336177	98.0055177847	40.5513677833949	137.47755508815
20	1053.34828344002	627.706930938586	555.250810684159	770.711606039672	257.19109728316	413.951730370959	4.01429599642737e-08	1219.37737717354	1617.0497048521	884.008892686829	486.566647172247	1862.7818963034	0.179705602470666	33.0671522069494	54.0325302672964	152.858975558091	1563.61131335425	286.956425744193	512.761725657636	1.92639486177121e-07	6.54598400655701e-11	386.490879720042	538.208460221773	367.992789907813	245.984255319539	228.944677231528	77.1255169149242	6.54598400655701e-11	190.435020467043	473.713781743417	467.808185384413	104.64733208333	90.0264485319096	663.003058329722	485.363250392801	274.360532340348	161.642028600334	240.623514404907	418.505129573699	1.66532857585693	525.730770531232	760.699123659978	1159.34750362165	443.287835567795	244.445605575285	588.689560034725	862.770153935835	592.499854813565	734.081330667869
21	419.086389812446	242.311798695395	90.6332933071293	418.291720963926	16.3681863940594	553.23560683957	8.6336172857733	470.922992108422	833.175262677959	353.042227421255	367.923308206682	577.883375349313	111.981875119571	144.59509367517	102.586133472145	144.437049077629	51.0726056803421	131.775032802263	6.14526756687254e-11	151.784026670544	53.0297795073718	44.1985871122783	193.122698702292	120.863312638392	247.70163908424	157.660476287568	37.2968169745526	61.004311715744	175.768324071384	0.000289407214738781	48.4974847300255	74.0204166688534	82.8309400042353	259.208487933253	287.156345847104	160.241457240178	365.92177868485	1489.41902999834	167.356100441358	71.7589890710157	177.428280544043	124.968049084424	416.941181256542	286.039231254586	33.1664871431553	181.552191869773	1188.29743977491	70.3090703694362	160.126125886048
22	1078.95193684314	324.731030403174	103.119444792857	299.941498410296	99.097561578394	926.69286694464	337.692588288099	700.079169299937	426.15042888089	448.437399791066	723.799640873791	787.022918042812	31.5885635402715	818.634043807432	1137.35289224436	40.5347849248594	6.50648877076478e-11	80.8535927148041	557.071947623192	6.50648877076478e-11	31.2446669885261	147.822271625961	689.902484175469	70.4795386088933	160.976823785686	55.8346077860663	147.403873352913	7.48234706656059e-10	377.326409160294	473.951553156449	53.5246384525677	8.51741219768951	126.00497363643	323.927626645888	1426.18514167817	1322.00949992656	666.349239829541	1986.25120437083	123.185068301787	1398.65600245447	115.645279677539	1299.25179640492	462.956067811651	511.554304832766	363.37307576453	111.22628927049	295.124450639826	177.940676708734	565.737770753645
[truncated: 2,491 more columns]
