# Supplementary material for: SUITOR: Selecting the number of mutational signatures through cross-validation
Source: PLoS Comput Biol. 2022 Apr 4;18(4):e1009309. doi: 10.1371/journal.pcbi.1009309 (PMC9009674; doi:10.1371/journal.pcbi.1009309)
Supplement: S2 Data — (ZIP) [file pcbi.1009309.s015.zip › Supp_data_profiles_activities_matrices/10 PCAWG Pan-Cancer/PCAWG_Pan-Cancer_SUITOR_Profile.csv]

	denovo A	denovo B	denovo C	denovo D	denovo E	denovo F	denovo G	denovo H	denovo I	denovo J	denovo K	denovo L	denovo M	denovo N	denovo O	denovo P	denovo Q	denovo R	denovo S	denovo T	denovo U	denovo V
A[C>A]A	0.0780114956688195	3.95476515300118e-05	0.0229687206817848	0.000386185659118342	0.0576900545579328	0.00625358076663893	0.000500954158970188	0.0034755365711848	0.0365799325034104	4.84662954150363e-13	0.00063881762169118	0.000955529653664879	2.9881445515678e-05	0.00932600269364157	0.0210436196596107	0.00227030473129159	2.75383372519877e-06	0.0159046297785711	0.00736216007849989	0.00134328997204002	0.0924512106066374	0.0267840606081737
A[C>A]C	0.0487976328547361	1.90318721503769e-06	0.0084166591387884	0.00153734546487637	0.0276002195969403	0.000662140754847387	1.31874587907517e-07	0.00545700618641738	0.00221983113881541	0.00155757609467013	2.46288995332627e-05	0.00103682235096822	0.00850637127397942	0.00925599900579563	0.00699681653659623	3.14424434201233e-06	0.00163647647998965	0.0503421552665784	0.00428738319402507	0.0204502953014029	0.014580672725388	0.00392393475008486
A[C>A]G	0.0189850839010589	0.00110062854840992	0.0045740543944765	4.66648953553083e-09	0.00650227835327654	0.000492934144374946	0.00151625987858622	1.39442525597474e-08	0.00161200567836308	1.13199496626845e-20	0.000338673347742452	7.86501465725283e-13	0.000364764925601398	0.000943921797616855	0.000262093190942244	0.000661006003976393	0.000199662244392636	0.000335269561232766	0.00123198800621882	0.000148388823871536	0.00382727732433074	0.00142063827549074
A[C>A]T	0.0403411274010782	0.00970189652624297	0.0129767244747894	0.00106685406662125	0.0436189474506785	0.000157739781695782	0.000146534969709324	2.2242377421759e-08	0.00882780777661012	0.00420533049760547	8.96248654727913e-06	6.96550223772494e-05	0.00171947229747092	0.00466983201815464	0.0183186395703432	0.00135673448022	0.000644689759913674	0.0335861268979065	0.00393721932778939	0.00389891738842052	0.0297054534044676	0.0154675166729701
C[C>A]A	0.0429359035864711	0.215001323623002	0.0156422740548986	0.00121199465002917	0.0207707521349376	0.00737928696518059	7.88808077999268e-06	0.00795230041901928	0.00668540784188715	2.1917908852482e-10	0.014018812293121	0.00958677750977052	0.00322893894140587	5.22280484442153e-06	0.0480152322018116	0.000490006357626717	0.00177610597820716	0.00740285356187799	0.00822484400041197	1.63442780988732e-11	0.0373606248248008	7.58785846369418e-07
C[C>A]C	0.0518185608868294	0.101320095812624	0.00141070472769254	2.04964779174518e-07	0.00457992428311978	0.000511860176554297	0.0137541215034751	0.000145277124525912	0.00283631304361844	0.0175665777893818	0.00484645070058665	1.19302048207675e-09	0.00103039909695843	0.000559302706227006	0.0145310633260452	0.00157401693212276	4.3317788022757e-07	0.0446533367649936	0.00840816827556675	2.54693419264382e-12	1.43945078945668e-07	7.62452385410764e-08
C[C>A]G	0.0142482060953021	0.034804148526402	0.00362720625763275	0.000100623558310538	1.56791409141916e-14	0.000130170943974908	0.0019570027598308	3.35380449820216e-06	1.06143294202146e-14	0.00232669071111852	0.00227883976585357	0.00046191423275543	1.44088752696175e-11	1.97953783964464e-08	0.0033791467686464	5.85212643990844e-08	0.000900333647967546	6.0331003244742e-22	0.00103495438290513	0.000495853192675991	0.00303107036467635	9.98535429322611e-12
C[C>A]T	0.00440099865738314	0.209523526781375	2.59961766622738e-06	0.00253048424348699	2.84162686342088e-05	2.50330360104834e-07	0.0102965710853628	5.36561460389932e-07	2.31525086936795e-06	0.055887821083247	0.00689039781666498	8.56016724419737e-05	9.81307253485699e-10	8.09412661641036e-06	0.0686592714974471	1.45989456499287e-07	2.63457533014348e-06	0.0373699488846018	0.00451806541997314	0.00392970929836587	8.30836927153737e-06	0.007000274548424
G[C>A]A	0.036086897048982	0.00697953629799123	0.00284656597736798	0.00508359790224439	0.00899354607423859	0.000136008800701808	0.000981009036261508	0.00608714586104871	0.00523081299086188	0.00577010070781951	0.00713590388427102	0.000851294693526677	0.00241839846098507	2.53511014607935e-05	0.0623056484493837	5.43864849964811e-05	0.000967173167557195	0.010607858740364	0.0058485160009956	1.77639211790391e-06	0.186952531356759	0.000474320256881003
G[C>A]C	0.049810148919163	0.0024092300415657	1.14669161742794e-13	0.000889851634846306	2.01402758544225e-06	5.07845368441171e-08	1.44881287132415e-09	0.00277448805350721	3.30780619196302e-18	0.00784390270275231	0.00486203531775111	3.82016680494596e-05	0.00853544357110934	2.28591568978316e-05	0.015919100837453	9.76085842637363e-05	0.00118655104074075	0.0361144531005589	0.00604344355722959	0.00516282877082342	0.0292708995302092	6.09889022337663e-15
G[C>A]G	0.0205490212511183	2.9312305324236e-11	0.00179423593501904	6.4474001311871e-08	0.000611682458144144	0.000257371478848104	6.38947566666749e-10	2.60024343706119e-06	0.0012740346309355	0.00114795225563055	0.00161257252469861	3.09042047032084e-05	8.77446345247546e-22	0.00043282148893072	0.00227560907871382	0.000391191487066237	0.000381263503344077	8.58140023456398e-13	0.00178158825144728	0.00149193034407287	0.0107327098751159	0.000156480126274827
G[C>A]T	0.0159139903628237	0.0155021478072198	0.00426292785024994	0.00343717248748591	0.00639582737691696	0.000279721607754365	0.000809191150848667	0.000312277757225742	2.59733979016651e-07	0.0154062301488028	0.00174365373772689	9.36934848929635e-12	0.0044327310826504	1.09094668543901e-07	0.067504918209427	4.36522424927734e-08	8.57728971364322e-11	0.0217088536987849	0.00478732836595905	3.82039311313799e-05	0.0869414224194719	0.00199996825430135
T[C>A]A	0.0299447440477278	0.0248119928484566	0.000573623330977044	0.000352907397743751	0.00600897675169549	0.00301658492037879	0.00364079827028326	0.00372886156851057	0.0248502866246256	7.04254134364923e-11	0.00142140355110675	0.00110240402998403	0.0176104618583648	0.00242955760736259	0.214783600602032	0.0384724435616335	0.010429972437778	0.0114953424850702	0.00592916594372292	0.0072926284565546	0.0291141534767386	0.0177965990568904
T[C>A]C	0.0652495856360815	1.13442922531198e-08	0.00425150754545667	0.000157865120487213	0.00315566589882084	0.00574136460551311	0.003109705516517	0.00100699026463874	0.0244274294803962	0.00547013828012995	0.00317219906557861	0.00330782889944652	2.67500381106826e-15	0.00496164783856859	0.0927883199625096	0.0209395359208665	0.000110690071917228	0.0279598049005711	0.00800886740469136	0.00444692046624675	0.0261513613992108	0.0022232271772429
T[C>A]G	0.0136832920554643	4.26980359113949e-13	0.000729639268684393	4.49763596871031e-10	5.61520751318133e-09	0.000200477572627813	7.89798351979875e-07	0.000514665119613133	0.00429637918377761	0.000711323030398402	0.00211716922407743	0.000175529584858914	0.000147163879927548	0.00160084662238012	0.0186270032550055	0.00360374464569503	0.000664623484013867	6.0331003244742e-22	0.00110806670698724	0.00107250986261461	0.00627703142000728	5.06674483689308e-05
T[C>A]T	1.78257222928035e-05	0.0543184269966498	0.000472071281622308	0.00756694347226265	0.000687236692975338	0.000552566321506044	0.0109645326006434	4.06945840538714e-07	0.00436528807285335	0.0124658378636154	1.60020133442056e-05	0.000344245858744714	0.0162965181130737	0.000334153144038239	0.294744484773295	0.0171604107685718	0.00552791797259568	0.0211010006830345	0.00606416231079214	0.043781240965691	0.101415092028017	0.020880423760499
A[C>G]A	0.00667220140578457	0.0148140438175254	0.0538409237201755	5.02927767807968e-07	0.0189102006980353	1.25575911506117e-07	3.05163467560025e-07	0.00265886394742224	0.00735752870432748	0.00114587673912749	0.00502280659816678	9.20342345805273e-22	0.00593580336808272	0.00322901150738842	1.96493634230559e-05	0.00550195856924182	1.83613016445142e-05	0.00548522004955137	0.00285984053019653	2.75278038361663e-08	0.0029547854428576	0.0148192398608085
A[C>G]C	0.00573151390829734	0.00207682425091273	0.0298924177075555	6.2225125207245e-22	0.00599067823637417	0.000169861334919946	3.80284711933494e-05	0.00197939540876183	0.00990176808162198	0.000295783639716299	0.00268432854421671	0.000252188223817574	0.00314574738070817	0.00126489019931548	0.00131277089691325	0.00179754490691128	0.000463056968043607	0.00631946561894546	0.00144502771690978	0.00503779900720284	0.00123444992248859	0.0080408515142863
A[C>G]G	0.00152498456707538	0.000105312121281285	0.0168669627893442	7.41789274446965e-05	0.00221022660932457	2.22663842069456e-05	0.000393447999010342	5.03586526024566e-06	1.07422385486695e-07	6.55272426872025e-06	0.000573237113581996	0.000183994131729066	4.87366574173534e-11	0.000461853129464793	8.14371885523899e-06	0.00106425584882745	0.000311792103142231	0.000835934163658641	0.000385360794719709	7.5319167487923e-22	2.75696737674818e-12	0.00217229168041904
A[C>G]T	0.00247716130345701	0.00707435247416838	0.0462243606299362	1.01533038886556e-20	0.00794920739882549	0.00793833715288487	6.5809070246177e-05	0.000469891340422062	0.0139480578713238	2.62195523447888e-06	0.00152490126282162	4.94900991431409e-08	0.00900827308091109	0.00215926151292514	0.000641788226726054	0.0058516478672111	7.69542191238309e-09	0.0160180446869093	0.00124764658959959	0.00232615877313861	0.00355292404606008	0.0272686069884141
C[C>G]A	0.00791545569450394	0.0024224907655282	0.0302014436638673	0.000246690228449445	0.0031755064299062	0.00478256488408094	0.0024932152841233	3.51089924066966e-05	0.00234035957737494	7.95840815830696e-22	7.21715906850584e-12	0.000285306685464177	0.000484100316114403	6.5064616288406e-13	3.87078786858658e-05	0.00675566567524546	0.000468251820510937	0.01225813110354	0.00172455175311917	0.000726846900204228	0.00261270436903567	0.00693558100834044
C[C>G]C	0.00932544899040006	0.00438401185670081	0.0248451004763905	7.56052201922997e-07	0.000623390371846696	0.00612666937725098	0.00265727367353981	0.000471743805523607	0.0111216252216948	4.88032704573716e-21	3.60779934400106e-15	0.000325192306477242	0.00117775550891877	2.54116769862911e-13	0.000308249416284289	0.00201823839864801	0.000759166142285424	0.0143063068435175	0.00186397425020181	0.000669555555615565	1.84546720621332e-05	0.00355933627118762
C[C>G]G	0.00460346535773554	2.4050504535977e-07	0.0147497661323888	6.2225125207245e-22	5.91941148643881e-22	0.00113263960990882	0.000881095910315308	7.6519129834886e-22	2.93381128381436e-10	2.94322327445824e-15	6.41917921961731e-22	0.000213614073220859	8.77446345247546e-22	0.000709955953714784	2.13985476653295e-14	0.000748659550759096	0.00110509581841581	0.000859752509396497	9.40598897888979e-05	0.000916439253926118	8.02305286788432e-22	0.000275116866733612
C[C>G]T	0.00671936509668307	0.00012388062463372	0.038719966238091	1.43233733062882e-06	8.94707822838209e-05	0.0131358753196835	0.00103564020329191	0.000267028734564727	0.0147668799349405	1.71712335153144e-20	3.1026041842899e-17	0.000451244902160181	0.00156884043879671	5.67607572422645e-12	0.00104661647791995	0.00939126943725149	2.91227010280033e-09	0.0230048942271258	0.00181728095493753	0.0014985765347609	0.00284612516526281	0.0113509694153426
G[C>G]A	0.00575941277779908	0.00532736145990793	0.0251198081950709	0.000388634251599798	0.00555928120096101	0.000341529142814775	1.66247719998959e-07	0.00125382820696612	3.8609722408841e-06	2.18484063231772e-05	0.00192598726774596	1.00477184364967e-13	0.00255700203540226	0.000130308072573036	8.19948338461165e-12	0.00180292636175337	0.000791770496797285	0.00378657333472803	0.00138994815836109	0.00128627831139952	0.00224010109221431	0.00425849226462349
G[C>G]C	0.00849232202519294	0.00176127209549875	0.0177418520594282	0.000266755129714528	2.43519820525714e-18	0.000535715805069391	2.42053650380954e-09	0.00357291716294437	0.00056730889644219	0.00262050039358051	0.00326199401301982	3.45662291250696e-06	0.00724893432523142	0.000312916026730504	9.08611990940834e-05	0.00106897434583501	0.000331225945449901	0.0133235227461123	0.00167195111138048	0.00423167541092788	0.00149055848750103	0.0029739786047636
G[C>G]G	0.00273331393047876	0.00173316444526593	0.00814195756246137	5.42953193158239e-05	0.00111846069710122	7.26331952031083e-14	5.60116840016178e-08	0.000221720960898008	9.46177609091468e-14	4.83252958853321e-09	0.000374079279193712	1.60498121578918e-05	8.39045260334769e-05	0.00024936384884903	7.69200166866414e-22	0.000621477901946997	1.68423604056267e-07	1.26139654104565e-06	0.000440011994937213	1.47562811537797e-05	0.000133263425223863	0.000515097425045802
G[C>G]T	0.0017574116506109	2.13945427324622e-06	0.0315546091267594	0.000414106348679562	0.00376633244003235	0.00291495910750582	1.03708238036831e-08	3.37460684150052e-05	4.4253635567561e-08	0.00198739697150637	0.00153295168492918	1.58232522025443e-16	0.0115696181331215	1.9551206583692e-15	0.000589828323577198	0.00424256292868452	4.26709506213975e-05	0.0149640924090721	0.00112821947244807	0.000969252338279966	0.00326199573013402	0.0062820949544585
T[C>G]A	0.0047853505893306	0.000397457542549718	0.000877699842705082	1.98135136255489e-14	0.00290641468480802	5.88097213213793e-05	6.13560079905623e-05	0.00213724663721956	1.6943974758416e-06	0.000114742112297191	0.0060387437267869	9.20342345805273e-22	0.00332634707344676	5.42473000469996e-07	5.04832648966769e-05	0.285098554865108	0.0332950755499476	0.00315656685131638	0.00581208359899451	7.10470552752808e-06	0.00348824203481758	7.775797471653e-10
T[C>G]C	0.00979833698935078	5.89330680406306e-09	0.0314641386205727	5.79149840464256e-14	0.00619475672903621	0.00784337495108254	0.00210006925971985	4.90551152882252e-07	0.0165635054054233	4.92546789152693e-16	0.00108574941304178	0.00130978522253067	1.67312493108037e-15	2.44866948568604e-12	0.00109851266896072	0.0685396077163942	0.00112276056909465	0.012414567193565	0.00329498812170183	0.00256639476523922	5.13981559955897e-06	0.0069234813684256
T[C>G]G	0.00242230540733179	4.35384975226712e-05	0.00837253473532759	9.35960603489202e-19	0.000122663813251557	0.000526394063990317	6.32714773878198e-11	2.40679682068416e-06	0.000982726467338344	6.21490425057849e-05	0.00113927114650798	5.33492443848257e-14	8.77446345247546e-22	0.000566552347834139	3.91479313740533e-19	0.0130219145600172	0.00112308023277392	2.64467323545252e-08	0.000446286217971325	3.32094138697098e-05	2.56544848009162e-05	0.000347939952015241
T[C>G]T	0.00136783943037845	0.00097402325750179	0.0205375047566942	0.000400139687069321	0.00306138575361574	0.0284296127117334	0.000167357533850847	3.32807905792784e-06	0.00934030766136531	1.16471742879869e-06	4.24717063785033e-05	0.000694416406377302	0.0028418271328064	0.00443898010798302	0.00193519879669512	0.35381562346015	0.0307411753194483	0.0265270815000664	0.00502070372674154	0.00206556187300722	0.00597556931606386	0.0175504529311075
A[C>T]A	0.0112218557865621	0.00632744826967214	0.0364000226992063	0.0035495049677485	0.057911886794971	0.0168752889277088	0.0011858878045575	0.0464292869130468	0.027033787907343	0.101060642152968	0.0086968719039346	2.31072930860827e-17	0.00466572859189146	0.0197189257790192	0.00284877779180213	9.41194058402854e-05	0.011021826563172	3.449803884989e-09	1.92786309291494e-05	2.5351389319172e-08	0.00753312008622433	0.026787981597864
A[C>T]C	0.00769857133007999	1.37858980723454e-06	0.0189167408064822	0.00197967221464328	0.0241614463605735	0.0107073216528032	4.67721193950959e-07	0.0343613541930919	0.0151831833838723	0.0445011770987365	0.000629321063642871	0.02184926889058	0.00474340280071682	0.00910682944433135	0.00158048608561738	1.70226912311625e-08	0.00343411570470136	1.36731879781154e-05	0.00100887696200326	0.000489883344085196	0.00664251110547743	0.0117359697099828
A[C>T]G	0.000150135943412897	0.0093294470471706	0.00928459013614758	0.00799954965760914	0.0278158415720044	0.00203041920444284	3.97275586475688e-06	0.00877492891728783	0.0306361019766375	0.0172332322618453	9.55264902825775e-06	0.00249653792587854	0.00484201173947451	0.316187235617939	0.00437497740146423	0.00260486908441038	0.00136292441675909	0.000555608472231079	0.00129822572464708	0.0376100324303487	0.00315572254251779	0.00800069338852438
A[C>T]T	0.00215037684686577	0.00699050047340158	0.0394638348572762	0.00264461769088369	0.0510393329072935	0.00810697255169744	4.79386527527015e-07	0.055241737232787	0.0184105995537841	0.0308207193390248	0.0025582834141842	0.00602241597722624	0.00296096140724851	0.0100814808999743	0.000270039351203263	4.45698471047923e-06	0.00514766579345058	0.00191193986565217	0.00105975702658994	0.00461907983070245	0.016197280811863	0.020845699279504
C[C>T]A	0.0219295684638701	0.00774713875114706	0.015564454683612	0.00277836282053271	0.024571802757127	0.0107078008836144	0.0174678312967796	0.114605044812427	0.0119402797403839	0.00961547197709847	0.0139659788112142	0.0620808349271014	0.00327399485286961	0.00201922194455184	0.00212714892521933	0.000168082392310099	0.0198767484121931	5.36960693603829e-09	0.00442111825644092	0.0185479956458509	0.0117004923532216	0.0157489016137773
C[C>T]C	0.0145552134266618	0.0167045173776776	9.13816264975285e-05	0.00234706862599573	1.94330279228608e-10	5.69319648786681e-05	0.00667737362254772	0.137545640657235	0.0051311533565825	0.0146798317658803	0.00788703594967065	0.0844867743458215	0.00593838285807819	0.00956089305781741	0.0024098210292968	0.00201403567309304	0.00164335932402087	0.0298738184308213	0.00654853042068496	0.00313500553137346	0.00363201183131662	1.06596421026888e-05
C[C>T]G	0.000475557011449602	0.00491521669708515	0.0137787584973311	0.00967669763882638	0.00237783911510064	4.77384728227123e-07	0.00573280289739245	0.0144249441902713	0.00244842339738153	0.0248720674623009	4.7148521001693e-07	0.00822088873991663	0.000777651690441289	0.153297754291902	3.15782660165169e-11	6.60431740963693e-05	0.0087598692145062	0.00197807458140463	0.00165820863219432	0.0548700074368016	0.0361567236780625	0.0114538108446942
C[C>T]T	0.0139328170033422	0.0262125383688191	0.00841837328023366	0.00277837147621146	0.0261279110458317	0.00887784092486102	0.0281895266586514	0.200006977340149	0.000259223807518403	1.9254177656025e-06	0.0103348327333676	0.0570926719047958	6.04805725197157e-05	0.00299205898635444	0.000347583240137962	0.00645438262740728	0.00208521618717291	0.0308139261225972	0.00460385849748656	0.0169172144704216	0.00114048496279263	0.00904408562045484
G[C>T]A	0.0156590327581225	3.99267521358851e-09	0.0205293255221898	0.00172351379028246	0.0135437999128408	0.0185690511093385	0.00625697856122133	0.0471542260263092	0.0160371372207148	0.0979051941252522	0.00940312343249255	6.60096678257606e-13	0.000166817332993669	0.00396755057353128	0.000949494076609789	0.00197635832980845	0.00942343125726562	0.00662154291269755	0.000904848147350027	0.0114717462336269	0.00719887455071856	0.0182154815778544
G[C>T]C	0.0110521664180888	0.000152911837238187	0.0107224647921287	0.00197266575296035	0.00851969260962691	0.0154110523949031	0.0022556992606132	0.0417246453489303	0.0133966100694102	0.107975286200338	0.00125579828753096	0.012488496861255	0.00362367294310957	0.0115659994769648	0.00125348724582983	0.00363221066884769	0.0014755570923255	0.0114388570178509	0.00164719508790798	0.00868038222580537	0.00580527301058574	0.0113921385945808
G[C>T]G	2.6552320193734e-10	0.00646518015356296	0.000593114866764586	0.0110736145126162	6.15948604953573e-07	0.000168940645570689	0.00760998320061992	4.25398564908947e-08	0.00304030366414064	0.0559685438223006	1.27267218576648e-06	1.04905666360783e-15	1.5179473322746e-06	0.196661676544891	4.22473361957542e-09	0.00450305132619946	0.000619664199929551	0.00709641569281033	7.18272564176138e-13	0.090410894178506	0.0344424715567031	0.00979407960782473
G[C>T]T	0.0043508688370622	0.00248074541021905	0.0161830865511191	0.00203985260841291	0.026754829302197	0.01076321257215	0.0124015276000322	0.0897318194851922	0.00172985800184327	0.0701842280693493	0.0027072298927669	0.00924075849846309	0.00834426010675696	0.00388275727513768	0.000602529531197009	0.00231274803432905	0.00292778559451877	0.00360996397899189	0.000683936738588944	0.0163792196832284	0.00728302738555929	0.0163401643752154
T[C>T]A	0.0207803132355671	1.09264253424869e-06	0.000717583467098335	0.00428602037602581	6.34747303148507e-07	0.00278065745274406	0.022568351920429	0.00243392113720621	0.0221422731551664	0.00535385610008688	0.00152720029282555	0.153210036009557	0.00190728897801643	4.97959974309324e-06	0.00467849363004566	0.0799709413406317	0.416303182167972	0.00225154747863392	0.00706554039640814	0.0350456243422593	0.00298728464037182	0.0122225511293215
T[C>T]C	0.0188200780470277	0.000861787461143071	0.0099350084105388	0.00309943925244918	0.00920527918100333	0.00262265405685631	0.00155994356361567	0.0123342052649523	0.00620014183161567	0.0155114867680682	2.21014491648438e-05	0.286584729771236	0.00427874947928943	0.00960837015432661	0.00281400426450324	0.00443917993725858	0.090304770011552	0.0156343531603644	0.00499850972716127	0.0237416154433366	0.00668684600474598	0.0169856938191822
T[C>T]G	6.27488716558621e-10	0.00353770981012925	0.00558428425881964	0.00484251752787899	4.91736910278756e-08	3.8496366025121e-11	4.15352789758569e-08	1.95278944069801e-08	3.47456293402819e-07	0.000509254480797517	1.92949016030951e-08	0.0631107738742464	0.0022038398192382	0.116788478509803	3.1818027397929e-05	0.00614774069095987	0.0482594978998378	6.10064061778568e-09	0.000237050901972129	0.0348654246091108	0.0177521048858368	0.00565288902077267
T[C>T]T	0.0161607689177902	0.0137031365994325	0.0211327780622659	0.0066041330137107	0.0241676675924072	0.0180777789866236	0.00814020277117895	0.0420123632320978	0.00188783882547712	0.000798034324830461	0.00461328395778796	0.110561517758399	0.00705803587274512	0.00202257787962321	0.00124022976071891	0.00783452694594329	0.251247690344801	0.00334465426983682	0.00372839516754505	0.051627943435252	0.0108302704955377	0.0176693800681889
A[T>A]A	0.00707729281293114	0.00396039394473684	0.00053643246737008	1.36349305363539e-10	0.0277522010732958	0.0254304528443474	6.63127555724997e-07	0.00553494848758589	0.00930884881418895	0.00234252165966145	0.00150747273229026	0.00315259479618573	0.0293849575707206	2.72437967291442e-08	0.000583161480540429	0.000664494369304137	3.02491561496006e-07	2.70148846207071e-16	0.0695397568912835	0.0279348775280048	2.26500507437317e-13	0.0145984411512084
A[T>A]C	0.00631205486617193	3.48484685221789e-08	0.00255706036295734	0.00241935445907491	0.0218168850287359	0.0144570327605265	4.18300415763236e-07	0.00200415364789554	0.00309349299812745	0.00792314844168166	0.00320889443092804	0.00130685054758728	0.00798666484816656	0.00165047313048389	0.00024211813422647	7.37197891825489e-08	0.00156988102110128	0.00891217474699298	0.00924390450798431	0.0225600213848442	1.90940960951e-08	1.0296635864959e-06
A[T>A]G	0.0122761976013637	6.88513935666034e-10	0.00790857650560229	0.000578694655665319	0.0311159849867409	0.0181344286301946	0.000959828372035383	0.00407193486223809	0.0070133422050615	4.6189563837544e-05	0.000903762994257934	0.0018007596712107	0.00851838984319162	0.00154401751035926	0.000448961165823519	0.000633708433273403	0.000661123968712264	0.00411739779162848	0.0547895042380092	0.00969423936183236	1.71647955821131e-05	0.00368012848719026
A[T>A]T	2.65069235153807e-07	0.0160254224916676	2.45105765217938e-09	0.00718885923164388	0.0320278628324957	0.0113344150307801	0.0109452468316377	2.54059236661363e-15	0.00836995726196991	0.0247845169326933	1.49396137588855e-05	0.00764975471233794	0.0176447096723078	4.59548902433574e-06	0.000883351443016602	0.000690226574562361	0.000369325160841502	0.0132974478471388	0.0156574737193538	0.0717859686057615	0.0111052110382882	0.0275242897117148
C[T>A]A	0.00230282962359021	0.00225104605017041	0.00124750469162676	0.000180905038876695	1.25114393613466e-07	0.000145368753797917	5.46094325874247e-07	0.00283094638491208	0.00225093781679938	4.75353219755413e-20	0.00631481058684719	0.00051765991027658	0.00997605972993006	0.00138620684752461	0.000626261671708036	0.000286696035167726	0.000104022613859655	0.0198067564533665	0.111016523121476	0.00179917917990051	0.000775521919060176	0.0128104639148005
C[T>A]C	0.00681611502658687	0.00116835615352817	3.59069789859256e-09	0.0111997861464901	0.00689732581152129	0.00625230754851238	0.00785063547004833	0.00151026061076765	0.0127915086585019	0.00176554440759561	0.0163380405955785	0.000911812832771568	8.77446345247546e-22	0.000973589123832659	0.000325419828534816	2.31543921611168e-09	0.00129135959232669	0.0345090808089886	0.0453168024435315	0.00184153878228657	0.00175877956698876	1.06176349133142e-05
C[T>A]G	0.0149670449845893	4.42156740415764e-06	0.00362880225586435	0.00386893503689187	2.3564619517066e-05	0.00320135736613808	0.00632854087773614	0.00105882294077675	0.00598631974569167	8.62667809180961e-06	0.00867642614767086	0.000314252068696186	0.00500745959477317	0.00165539180684976	0.000642866024224233	0.000198485486273557	0.00045796726399915	0.0275714972097687	0.141567809781222	1.61937884046546e-06	0.00361640648233117	5.04289769355536e-10
C[T>A]T	0.00520076716305087	0.00190214885743199	1.48611317606164e-14	0.0348488494916814	0.0173472442610653	0.00572096297215365	2.13375364242178e-10	0.00278978797796888	1.23775675993517e-13	7.95840815830696e-22	0.0116132698999657	0.00147589358066497	5.02722277962911e-18	0.00217669350729047	8.67010843052383e-09	0.000777335787114855	1.72754656744644e-08	0.0505145060319836	0.0494457203543029	0.00112897300106161	0.00827646163316036	0.0219609154885164
G[T>A]A	0.00638889360465081	0.00277437149234178	0.0067729028308171	2.75889060091348e-09	0.0113738518432865	6.08555559986972e-07	0.000606548969698658	6.13897682631011e-12	0.00173220124903847	0.00103586451682625	0.00115070061438679	0.000501619802881763	0.0110124378962044	4.82727524258424e-10	5.40633633761095e-11	0.000592992601206789	6.65165181456341e-06	0.00307460582083862	0.0463007762597121	0.00391545218228003	4.95386127191721e-09	0.00676937290842519
G[T>A]C	0.00481616781522471	9.94813303886343e-22	0.00309511817136071	0.00272319940026808	0.00880569341588865	0.00241206191458213	0.000218627891764469	4.37723611752021e-10	0.00212311335809478	0.00452349010205243	0.00614264516316541	0.00029894642886531	0.0100177568564694	4.36584414892834e-12	0.000223324603653012	0.000114118997415945	0.00083267965843791	0.00971765870057369	0.00915276928259102	0.00512388374570778	0.000198295685598021	2.38935599030049e-11
G[T>A]G	0.0149397860706976	7.34794609228287e-06	0.00975467186091916	0.000964248355489566	0.0131868725757243	0.00354256648544184	0.00589766128129182	0.000277958310141382	0.00262396584921613	0.00149568488879985	0.00199497453667867	0.000444420468127435	0.00264896434282919	0.000270049408230531	5.97328725886766e-09	0.000448972257182412	0.000420741632830055	0.00634809719865	0.0308215481625175	0.0017096426128939	0.00024196274601702	0.0032099398750861
G[T>A]T	0.00546597791390734	0.0010340870980715	0.0105395211902553	0.00757390570006075	0.0276184206125169	8.6587251326387e-11	0.0031531965178663	8.83438574875991e-10	5.5466738106094e-15	0.00320157962541177	0.000169761775702114	0.00121911237912009	0.00279472991033395	0.000233115784628714	6.09734387084338e-07	0.000340380175458985	0.000622853751981837	0.0166715819069009	0.00748228635752166	0.00492618941778965	0.0019042498034532	0.0090339287154694
T[T>A]A	1.57475177660099e-10	0.0088096706329656	0.0043505340831563	0.0025561953694756	0.0100034084672455	0.00184151910991198	0.0105439868442101	0.00189849975991631	0.00673014244600625	1.2665930339888e-05	0.00298548703207578	0.00162515256049058	0.0289711636769712	0.000228998145356163	4.43206245837515e-10	0.00136770013141054	4.26308074910454e-06	0.00262622089281788	0.0790059753659134	0.0579387180303419	0.0174907523823697	0.0439466740683881
T[T>A]C	0.00550104725668612	7.43214650720657e-06	4.6722944262852e-06	0.00130167846252945	0.0115804207979783	0.00570498255914643	0.00568080984477085	1.94233940671436e-05	0.0231765100206378	1.76719441227342e-13	0.0207802563746957	0.001809320505575	5.74390412045462e-16	5.3886925793584e-21	0.000222879492217988	0.000720105193995553	0.000400581489998715	0.0163186796689222	0.0177124184042477	0.00301819461484952	0.000232156679050891	0.0117125277969354
T[T>A]G	0.00572774875217283	0.000144921161950984	0.00166886013268107	8.41576803895679e-05	0.00951438333953173	0.00414384075030622	0.00725223705036551	0.000637045059445381	0.0112925583628495	4.06939592279044e-14	0.00486471739475996	0.000920984106421778	0.0167383630555525	5.216396233353e-17	0.000298440615199885	0.000257837129048002	0.000657792766361049	0.00465185820851372	0.0598018975912485	5.64844740129959e-16	0.000231656903836538	0.0100694799615672
T[T>A]T	2.23617921534199e-07	0.0099268331162546	3.89339873409952e-06	0.00962159683483137	0.0385358395477777	5.59839272570208e-06	0.0193398215957336	1.5845240882427e-05	0.0503806087651134	0.00059317067349082	0.00337973764165022	0.0111178944394166	0.0115205066558319	0.000212073267546118	7.0256243173906e-06	0.00198311638559227	1.646627494082e-05	0.0292599086153	0.0269956190399458	0.0197537231660944	0.00715166061959611	0.0425595834102167
A[T>C]A	0.0187796213397418	0.0204099507434922	9.49324715757566e-06	7.42437711759306e-09	0.00294620594379941	0.205069980568975	0.0183738504588887	0.00568814647872884	0.000419408022121916	0.0153129712575796	0.0629043858175568	0.000221381603734762	0.0233942357384131	0.00737647976065993	0.000321374186765818	0.00122385671925969	0.00116190170236849	0.00815152526133548	0.0232129470229105	0.0211951776429731	0.0118443423301489	0.0365878602760377
A[T>C]C	8.59329021101997e-05	0.00288163702065475	0.0124590391141159	0.00267634256502586	0.0115826884694843	0.0233368905604452	0.00623394982918296	0.000261361469456639	0.00594148820867223	0.00707293685095594	0.0469207540421091	0.000136373120337581	0.0145775774834576	0.00505060051033104	0.00103136487699308	6.7699474564203e-05	0.00112431742998494	0.00566968631160597	1.72608397643582e-10	0.00803641604601451	0.00175279584415845	0.00410676114509807
A[T>C]G	0.0155679427594312	3.35257555865077e-08	0.00672853448495668	0.000656070666182699	0.0107532710454116	0.0881301182356552	0.140494467022633	0.00883341356660176	0.00534419025734319	0.0143714898107995	0.00272256012114474	0.00131545571224062	0.00480493281632589	0.00622372010281025	0.0026160674630991	0.000919777297714537	0.00110903395716604	0.00740025777285275	0.00660701976851008	3.74621511837924e-11	0.00140534276486495	1.52331667894942e-06
A[T>C]T	0.00206440850545103	0.01574509868471	0.0217400333941627	0.0042507677921567	0.0271059668630649	0.137893574251837	3.82392322312607e-09	0.0133075205769584	0.0137130341332844	9.06658951641235e-06	0.0290128995112916	0.00261995335063335	0.0361982456365869	0.0137379716020283	0.00156368733856188	0.0022750041779405	0.000344465523364604	0.0135353170349842	0.00294548435549395	0.0153461308240739	0.0141653504096456	0.000895672199477985
C[T>C]A	0.00831258099894124	0.0113867211881775	0.00477374029128961	0.00451122184797118	1.23231413279713e-10	0.0202916577904928	0.0321156891893676	0.00303151156257485	0.0185951277785358	0.0149427854330586	0.0429145554239158	0.00029718992661078	0.0129227544766493	8.66801835793278e-05	7.10534574300342e-07	0.00126877818581491	6.71524989220582e-05	0.00456891467718676	0.00379011229837122	0.000766187357579386	0.00047464716267449	0.0372437391158388
C[T>C]C	2.8480685010292e-05	0.004744906315347	0.012957342108905	0.0381850809595203	0.0127411690807042	0.000375169832084218	0.0259440283840043	2.58540372663834e-05	0.0106746571802001	0.0058163781162349	0.0700626020926996	0.000770519494088024	0.00518486578068034	0.00479980059136435	0.000494692060512491	0.000589425306870885	0.00121922876802756	0.0167878788458389	0.0017026974285254	2.53091127728842e-06	1.36910121818583e-07	0.00214798717738999
C[T>C]G	0.00446329552752932	0.0135137015066013	0.00666310199788034	0.0233289585894493	2.2895256641515e-05	0.0113824566213818	0.108865771175095	0.00256488551175672	0.0160768802637756	0.0221031590855376	0.00754559278232889	0.000751868059331263	0.00304932951680233	0.00286509959455901	0.000548766540399767	0.000104832141335747	0.00140369168072301	0.00875318840177648	0.00143368231999752	2.71306719098245e-10	4.41643796511028e-07	7.58010377949349e-06
C[T>C]T	0.00329300135326135	0.0139742494572194	0.0113091629396026	0.130655327333825	0.00986618053814538	0.0252689189398618	0.00165130397676011	0.00724265328904829	2.29183072252565e-06	0.00904697369030061	0.0562100826459757	0.00503502490627155	0.00334880338159936	0.0016332329268589	0.000354041881463153	0.00102732163021696	4.56631708453901e-09	0.00612444080559273	0.000428304038971375	1.68108614958562e-07	0.0009250946663078	0.0203070847355236
G[T>C]A	0.0185923535827483	0.000100266996144698	0.0011762464885613	1.32135242252794e-14	0.000122282828432177	0.0316454167453614	0.0296255273921949	0.00126824627166167	0.00158421759851352	0.0312432514806607	0.0677327500216499	4.14876265225673e-06	0.00788090033682167	0.00173139490149755	0.000150764441371273	0.00175714388632346	1.21788853872577e-06	0.00186501648295413	1.03793533685646e-05	0.0227460094055847	2.9130186688682e-07	0.0272903899137086
G[T>C]C	0.00412155993435046	1.1738600662882e-09	0.00435356500329437	0.00806432507905441	0.00274209776712434	0.00489526445314854	0.00157850916333388	0.00216027007458533	0.00424344565547369	0.0118246696470238	0.0487788572894927	0.000287942577359328	0.0186935133666133	0.00363608011356829	5.78873114680883e-05	0.000703927392476274	0.000937121488912205	0.00626981027523161	0.00124389245307453	0.0187587607945961	0.00228173972410347	7.57763646620695e-22
G[T>C]G	0.00727388680383175	1.94780257937489e-07	0.00653121679470131	0.00527789988059839	0.00702759043243987	0.0093427211006725	0.114468017020178	0.00226642075560348	0.000218274172071032	0.0121944181890683	0.00952711995591208	0.00113413779096358	0.0020873673354787	0.00349995120902041	0.000743614157775184	1.85426592713899e-07	0.00166404264857808	0.00142213689123398	0.000394292551552887	0.0105179660618563	2.10085971976742e-05	1.77183515338029e-14
G[T>C]T	0.0113194032490866	0.00424043703537395	0.0106929879930959	0.0115743609601824	0.0175253084275577	0.03251504415409	0.00553898660266076	0.0158679787952154	0.000770124414209155	0.00944152309753515	0.0553739260193598	0.0179742501881138	0.0157599277521674	0.00377234486276667	0.000368489428263785	0.000623796460156893	8.80414851822387e-11	5.09652867194749e-13	0.000952031737520835	0.0289544422937785	0.00124741194033052	0.000171137164699328
T[T>C]A	0.0148127106611143	0.000122797450007509	3.72420439946414e-07	0.00011845720852602	1.0628529394451e-08	0.0356407785051583	0.031580692981887	8.36710847315104e-06	0.00192174465294967	0.0185598055031608	0.0821046453855436	0.00553422354624924	0.0147917086106843	2.85937806563203e-08	0.000737846306878477	0.00123066437728464	7.63054782580811e-10	0.000742900468753356	0.00118628145856639	0.0114890719915049	7.44377565393358e-07	0.0868151527488899
T[T>C]C	1.36290461370827e-18	0.00407490962350773	0.0119561243274621	0.00892427663767558	0.0138295042204875	4.78179335366106e-07	0.00831696934315013	7.08471416788508e-05	0.0112566300774399	0.00899703548398689	0.0693856418300602	0.00191032576391819	0.0231807439004821	0.00233308528459465	5.81400001761337e-05	0.000695716238467059	0.00154204428424724	0.00349536041739992	3.70851685137284e-10	0.0254586700575359	0.00469470864309502	0.00756052001081254
T[T>C]G	0.00641472270626778	1.75115173449628e-08	5.67139256182053e-08	0.00418149754870867	0.00453915323641839	0.00477899568506016	0.136007114150334	0.00365989094885361	0.00149149408675529	0.00653292754568278	0.00540759611524835	0.00331067606572855	1.38971984719687e-12	0.00256491804006334	0.000350289641269272	2.4738395908805e-05	0.00183650439823642	0.000548552037438416	0.000548336072957353	0.00571695755375078	0.00211942514167354	0.0101033754997017
T[T>C]T	0.00165771083009525	0.0175868028350848	0.00699766612042078	0.0159141865507192	0.0209265766745051	0.0282386874029673	0.010685418042826	0.0116640905394504	0.0102906202560018	0.0170761268045933	0.0713857292784377	0.0038828446434536	0.0444404387562554	0.00252242850997001	8.10376928242436e-06	0.00190725482462999	1.07960296882774e-05	2.83962557910694e-05	3.64416188275957e-14	0.0329634229592519	0.00497142357201755	0.019113048865083
A[T>G]A	0.00262138445010523	1.3643580971774e-05	0.000386142514565671	0.000214529305315327	0.00708122841838642	0.00245845156975877	9.37422410080358e-08	0.00143648355112543	0.011248552497787	7.95840815830696e-22	0.00251788411137019	0.000638314273687302	0.0645338715019772	0.00126725596228469	0.000344179321216849	0.000147774028796859	0.00040540128960062	0.00320752002890668	0.00378454058737296	0.00171325515037126	2.4866335472154e-05	0.019558693875178
A[T>G]C	0.00132414439295583	7.32921287201308e-11	0.0018230066197449	0.00313486090430767	0.000320020588253118	0.0010667261968635	1.5069334940223e-11	0.00105770638661964	0.0306102667557894	0.00155507690238828	0.00341741341899441	0.000573690871177534	0.0111412567651944	0.000662055565782844	0.000160186221888193	2.504976801706e-11	0.000522102074634429	0.00166396836241429	0.000442363245413583	0.000835566530516261	2.44990359763906e-20	5.15784590468536e-16
A[T>G]G	1.64454435606891e-15	0.00224452636509173	0.0185870335847368	0.00118420847166084	0.0097085571203538	0.000709430349566394	0.000489612451003294	0.00113910442569121	0.0180882512916512	2.01180736253165e-08	0.0033728133619897	0.00529824043511391	0.00897366011041523	0.00153399863984397	1.82183498052932e-05	0.00062806562278716	2.46526725508545e-05	0.00579510034229487	0.00307004143252676	1.57403153976909e-10	0.00161321735206833	0.0038630180199503
A[T>G]T	0.000652936332063124	0.00390949191960257	0.00209980602742095	0.0497368981560373	0.000612155861537379	0.000546066072783915	2.51752351812969e-07	0.00199207154952637	0.0816502307089429	0.0029227719375721	0.00642394843145897	0.000796110754928894	0.0234070020891003	0.00096333433817295	0.000586180376965828	0.000626503249055782	0.00125995841534965	0.00203773423173728	0.00149881779575381	1.23358538751733e-06	1.73402554956304e-06	0.00377629678453835
C[T>G]A	0.000270047332685197	0.000595282496353041	0.00280619663656087	0.0018466731689026	2.53457885878228e-14	0.000196251754908536	0.00863442178578339	2.66186343000071e-06	0.00267765911392665	2.57452458212921e-21	6.41917921961731e-22	9.70280717687608e-05	0.0342336107356279	4.78283645877374e-13	4.38430666859506e-07	1.10073231576612e-06	0.000617522752822583	0.00496919263569514	0.00357810178785763	0.00266567772902927	0.00210393175166097	0.00799702675813563
C[T>G]C	0.000901599370014377	9.94813303886343e-22	0.00550957056271703	0.0157205982494204	1.37463913120028e-05	0.00350855302647019	0.0156557075571313	7.94822000948151e-12	0.0187410893604939	0.00196927338115206	0.000147848502054004	0.000223852787973674	0.00781270634739368	0.000170863671278708	0.000191220324723254	0.000150204461969689	0.000667506250402927	0.00703436616849697	0.00117771494202288	0.00212174659873365	6.33666990737498e-16	8.96795298663326e-21
C[T>G]G	7.78801719817575e-05	0.00122444118469267	0.0178430956062607	0.00872494353721652	0.000893972994332441	7.95382182852177e-05	0.0165585263729339	1.30702277688357e-12	0.00588821376315429	0.00142844604072472	3.83718852259561e-21	0.00182271677703595	0.0180497130227116	0.000487242997721222	0.000251873891361172	0.0003503511197307	0.000681893487741613	0.0119884793453683	0.00672013310286399	0.00650933217145645	0.00273596239427032	5.94066432603242e-15
C[T>G]T	0.00431121620890899	8.58118427210122e-05	2.6747983881749e-07	0.294479181110965	1.19536822491546e-07	0.00170806072635569	0.0101521966133882	0.000284680019897497	0.00614595549662538	1.28804953998645e-06	7.66412330653165e-08	0.000228900240519602	0.0180207074476315	4.71172129894527e-10	0.00073646822978893	0.000102149887918946	0.000583631023515915	0.000239084593601148	0.000626663640406139	0.00389628365656631	1.67078378415907e-06	0.00917577390078168
G[T>G]A	5.43874560281358e-05	5.83846524978698e-11	0.00815425990631591	0.000643242207045252	0.00346463380090796	0.000212614757621466	2.3060467078923e-07	0.000322267909630451	0.000946934403960473	0.000205149657523638	0.00168233997699205	0.000156903333512271	0.0164673495824698	0.000473833270627613	7.69200166866414e-22	3.58335263200435e-05	0.000309279693699469	0.00204847479514404	0.00169629706299506	0.00083579727461584	0.000634636490672253	0.00405891810090364
G[T>G]C	0.00100254593456836	9.94813303886343e-22	0.00414223983011624	0.00381395645217427	0.000107987511040362	0.00040115231820102	2.37169404519702e-05	0.000260940913392925	0.0048420963768233	0.000952990805898046	0.00251433281258463	0.000186377136827631	0.0100362519143132	0.000772066867930931	3.00240795895039e-05	2.48533239328585e-06	0.000569627443242682	0.00389738389187946	0.000305866837209576	0.00112326033712238	2.42949100268939e-15	7.57763646620695e-22
G[T>G]G	1.32488462551776e-18	1.39584789962228e-09	0.0253697633903725	0.00270844620766143	0.0132327380057004	1.13638187746328e-12	0.00537495336346292	0.00115191422680833	8.61970575381818e-22	7.95840815830696e-22	0.000136770167934569	0.00618728574935604	0.00908640978940657	0.00341386686977167	0.000488269257768235	1.71067094867624e-06	0.00102693218999451	0.00354209999923986	0.00168010465070076	1.77577011640438e-08	0.000464605219864752	7.57763646620695e-22
G[T>G]T	2.81095678412481e-10	0.000419517093564008	0.00883871629543954	0.0709634490259222	0.00279613232802011	1.29604211395963e-11	1.59147927992806e-07	1.37345111321072e-09	0.0025388689038331	0.00313087842234656	0.00325475595297669	0.00127616757642375	0.0270976476109722	0.000216929279241503	1.06302269050752e-06	0.00103666747975532	8.94471642609587e-12	0.00291341046290114	0.000381557622136138	0.00504523006485072	0.0027502554490152	0.00079922033616092
T[T>G]A	0.000579226580734038	1.12289916654207e-09	2.35629770438786e-05	0.00119973565520619	4.52542438415886e-06	0.000477473172957156	0.000722214856792975	8.60212171947266e-05	0.00928605171150755	7.95840815830696e-22	0.00172637434272512	8.90327971295419e-10	0.0868489860157766	8.49906592878264e-07	0.000364590865377072	0.00133043121019144	2.9121533475694e-07	0.00813967813509996	0.00245674285569821	2.11455835897867e-14	0.00353163239373257	0.0324097670330478
T[T>G]C	0.00179957042603476	6.41985536191795e-06	0.00466858221846755	0.00478187435229409	0.000422445548849528	0.00136328923965388	4.77942621003663e-07	6.7540798155613e-05	0.0473260020582781	0.00128908016881499	0.00583808915050314	0.000535338068252255	0.0137216619437196	1.54710581309542e-08	9.27090614380506e-05	0.00015210418027223	0.000942502522043899	0.00462766325239911	0.000570309036582198	1.24041222062252e-09	0.000624030114892116	0.00588642564139137
T[T>G]G	7.0613689664228e-06	0.00284860637388154	0.0183037961620567	0.00320775802470356	0.00740372332825533	4.45600617326583e-06	0.000513500143032637	0.000271725687479697	0.0205698941431611	0.000586250922572172	0.00462679047204232	0.00134686189648457	0.0182379332367436	0.00121023839860008	8.85905056431901e-14	0.000529167933816443	0.000786683636553471	0.007147017453071	0.00458785186894421	0.00124308251936872	0.0068206415521242	0.00999901215102388
T[T>G]T	2.47379973470293e-07	0.00966875402746522	1.03571491277132e-05	0.0986453020195877	8.48746766983667e-05	0.000647033939715711	0.0139844718526286	4.01892399100541e-07	0.104441654814324	7.11772305735299e-05	0.00635954548618729	0.00115115286758721	0.0716782270390612	0.00109223352266896	3.08923927975503e-08	0.000770654612727779	0.00286621401763995	0.0110005069611765	1.54601794853122e-05	0.0146091578877172	0.0129831758252097	0.0188839640598681
