# Supplementary material for: SUITOR: Selecting the number of mutational signatures through cross-validation
Source: PLoS Comput Biol. 2022 Apr 4;18(4):e1009309. doi: 10.1371/journal.pcbi.1009309 (PMC9009674; doi:10.1371/journal.pcbi.1009309)
Supplement: S2 Data — (ZIP) [file pcbi.1009309.s015.zip › Supp_data_profiles_activities_matrices/11 MSH6 KnockOuts/MSH6 KnockOuts_Analyzer_Activity.csv]

	S1-Signature 18	S2-Signature 20	max	max_id	max_norm
HAP1_CHK2_56	578.91095	95.18218	578.91095	1	0.85879964
HAP1_EXO1_40	1767.4095	255.72154	1767.4095	1	0.87360114
HAP1_FANCC_27	624.4574	131.28046	624.4574	1	0.8262884
HAP1_MSH6_30	1041.0433	485.4016	1041.0433	1	0.68200517
HAP1_NEIL1_3	887.70135	173.2616	887.70135	1	0.83669406
HAP1_NUDT1_41	1674.8666	280.82187	1674.8666	1	0.85640764
HAP1_POLB_35	753.7061	88.26728	753.7061	1	0.8951662
HAP1_POLE_34	766.68207	127.14186	766.68207	1	0.8577552
HAP1_POLM_21	770.9162	86.948364	770.9162	1	0.8986456
HAP1_MSH6_30.18	157.6813	4481.748	4481.748	2	0.96601284
HAP1_MSH6_30.9	2.9583192e-05	5909.046	5909.046	2	1.0
HAP1_MSH6_30.4	54.248417	3989.68	3989.68	2	0.9865852
HAP1_MSH6_30.2	67.15478	6289.8164	6289.8164	2	0.98943603
HAP1_MSH6_30.16	106.61175	4733.723	4733.723	2	0.9779743
HAP1_MSH6_30.6	27.02765	4937.48	4937.48	2	0.9945558
HAP1_MSH6_30.5	0.00042935097	4043.1895	4043.1895	2	0.9999999
