# Supplementary material for: SUITOR: Selecting the number of mutational signatures through cross-validation
Source: PLoS Comput Biol. 2022 Apr 4;18(4):e1009309. doi: 10.1371/journal.pcbi.1009309 (PMC9009674; doi:10.1371/journal.pcbi.1009309)
Supplement: S2 Data — (ZIP) [file pcbi.1009309.s015.zip › Supp_data_profiles_activities_matrices/11 MSH6 KnockOuts/MSH6 KnockOuts_Analyzer_Profile.csv]

	S1-Signature 18	S2-Signature 20	max	max_id	max_norm
A[C>A]A	0.067940384	0.014391736	0.067940384	1	0.5481338
A[C>A]C	0.016524585	0.0066820313	0.016524585	1	0.611451
A[C>A]G	0.0049009677	0.0015546943	0.0049009677	1	0.5524783
A[C>A]T	0.035523087	0.008439965	0.035523087	1	0.51958036
C[C>A]A	0.059032388	0.022304103	0.059032388	1	0.59520555
C[C>A]C	0.017016044	0.024913117	0.024913117	2	0.85069734
C[C>A]G	0.00764846	0.006374845	0.00764846	1	0.7643537
C[C>A]T	0.036205243	0.06201069	0.06201069	2	0.86954546
G[C>A]A	0.10181869	0.026214652	0.10181869	1	0.500492
G[C>A]C	0.025576025	0.014381147	0.025576025	1	0.6863491
G[C>A]G	0.009424213	0.0029580828	0.009424213	1	0.5498593
G[C>A]T	0.08023548	0.029796481	0.08023548	1	0.59104025
T[C>A]A	0.06477025	0.016620245	0.06477025	1	0.50034547
T[C>A]C	0.036356427	0.014832576	0.036356427	1	0.6135592
T[C>A]G	0.009812822	0.0030789303	0.009812822	1	0.5497685
T[C>A]T	0.10884113	0.039745953	0.10884113	1	0.58697206
A[C>G]A	0.0059440527	0.00393955	0.0059440527	1	0.72061586
A[C>G]C	0.0045482977	0.0019498713	0.0045482977	1	0.62524086
A[C>G]G	0.0022325611	0.000861259	0.0022325611	1	0.6002084
A[C>G]T	0.0054130456	0.005016665	0.0054130456	1	0.7829254
C[C>G]A	0.0039931103	0.0013190809	0.0039931103	1	0.5624738
C[C>G]C	0.0034180088	0.0012740305	0.0034180088	1	0.59193504
C[C>G]G	0.00017159876	0.00048099927	0.00048099927	2	0.91602695
C[C>G]T	0.0058921957	0.0014923069	0.0058921957	1	0.50361556
G[C>G]A	0.0036925003	0.0012861037	0.0036925003	1	0.5754583
G[C>G]C	0.002141032	0.0021290304	0.002141032	1	0.79465586
G[C>G]G	0.00029839136	0.00031002556	0.00031002556	2	0.80172205
G[C>G]T	0.0031507802	0.003195411	0.003195411	2	0.7978497
T[C>G]A	0.0069784415	0.0012947973	0.0069784415	1	0.58069533
T[C>G]C	0.006908825	0.0012298285	0.006908825	1	0.5907537
T[C>G]G	0.000615322	0.0002558464	0.000615322	1	0.6180488
T[C>G]T	0.007985289	0.0036337145	0.007985289	1	0.63910866
A[C>T]A	0.009124916	0.036848314	0.036848314	2	0.9401751
A[C>T]C	0.0053007836	0.011957539	0.011957539	2	0.89773893
A[C>T]G	3.277548e-05	0.024210798	0.024210798	2	0.99965227
A[C>T]T	0.0069699655	0.021783821	0.021783821	2	0.92402965
C[C>T]A	0.0094785085	0.010077133	0.010077133	2	0.80535173
C[C>T]C	0.008813205	0.009032412	0.009032412	2	0.7995383
C[C>T]G	0.0027549258	0.013223086	0.013223086	2	0.94918525
C[C>T]T	0.0069431113	0.009985251	0.009985251	2	0.8484123
G[C>T]A	0.0032636705	0.04411229	0.04411229	2	0.9813435
G[C>T]C	0.0023495466	0.03207279	0.03207279	2	0.98152393
G[C>T]G	9.583801e-19	0.02867051	0.02867051	2	1.0
G[C>T]T	0.0014250395	0.03562919	0.03562919	2	0.9898271
T[C>T]A	0.013572351	0.0097666485	0.013572351	1	0.73687357
T[C>T]C	0.009599323	0.007142947	0.009599323	1	0.7433161
T[C>T]G	0.0023757357	0.0057179104	0.0057179104	2	0.9035354
T[C>T]T	0.009823495	0.009628645	0.009823495	1	0.79229397
A[T>A]A	0.0034411717	0.0027333705	0.0034411717	1	0.7555742
A[T>A]C	0.0017209431	0.002043958	0.002043958	2	0.82213193
A[T>A]G	0.0025741267	0.00248722	0.0025741267	1	0.78992915
A[T>A]T	0.003575774	0.010661113	0.010661113	2	0.9206539
C[T>A]A	0.002044968	0.0016561766	0.002044968	1	0.7591404
C[T>A]C	0.0040952405	0.005108075	0.005108075	2	0.8291819
C[T>A]G	0.0036149635	0.0023014345	0.0036149635	1	0.71244615
C[T>A]T	0.00433014	0.0027526806	0.00433014	1	0.71214366
G[T>A]A	0.0015569632	0.0005380323	0.0015569632	1	0.57353026
G[T>A]C	0.0014321213	0.0011232157	0.0014321213	1	0.7532241
G[T>A]G	0.0018120443	0.0015227812	0.0018120443	1	0.76583236
G[T>A]T	0.0016810683	0.0023583763	0.0023583763	2	0.84519315
T[T>A]A	0.0067633437	0.00555276	0.0067633437	1	0.7616271
T[T>A]C	0.005974349	0.002355818	0.005974349	1	0.6054571
T[T>A]G	0.002685549	0.0016013785	0.002685549	1	0.69884896
T[T>A]T	0.0073105716	0.0067662047	0.0073105716	1	0.7826985
A[T>C]A	0.004059066	0.024304816	0.024304816	2	0.9588521
A[T>C]C	0.0016746541	0.010599003	0.010599003	2	0.96098435
A[T>C]G	0.0007550319	0.030825619	0.030825619	2	0.99374557
A[T>C]T	0.0063254084	0.010531797	0.010531797	2	0.866304
C[T>C]A	0.0034726101	0.020087916	0.020087916	2	0.9574688
C[T>C]C	0.002477913	0.013626375	0.013626375	2	0.955359
C[T>C]G	0.0	0.036494773	0.036494773	2	1.0
C[T>C]T	0.0071826065	0.017664734	0.017664734	2	0.90540266
G[T>C]A	0.00088486314	0.019207772	0.019207772	2	0.9883009
G[T>C]C	0.0010491057	0.0077745747	0.0077745747	2	0.96648794
G[T>C]G	0.0008202358	0.014911439	0.014911439	2	0.9860625
G[T>C]T	0.0035512105	0.010888637	0.010888637	2	0.922676
T[T>C]A	0.0042087096	0.017879596	0.017879596	2	0.9429641
T[T>C]C	0.0048204223	0.011113896	0.011113896	2	0.89972544
T[T>C]G	0.0027667482	0.015487132	0.015487132	2	0.95610976
T[T>C]T	0.0054012	0.017571714	0.017571714	2	0.9267979
A[T>G]A	0.0023770686	0.00090689195	0.0023770686	1	0.5975442
A[T>G]C	0.0012551711	0.0012518443	0.0012551711	1	0.7951396
A[T>G]G	0.00314424	0.0012894185	0.00314424	1	0.6147829
A[T>G]T	0.004087745	0.0029258532	0.004087745	1	0.73583573
C[T>G]A	0.0023906564	0.0010416217	0.0023906564	1	0.6290291
C[T>G]C	0.0026340347	0.0047941473	0.0047941473	2	0.87628627
C[T>G]G	0.0026311737	0.0055413703	0.0055413703	2	0.8912579
C[T>G]T	0.007984488	0.005818078	0.007984488	1	0.73929596
G[T>G]A	0.0019476453	0.00035422138	0.0019476453	1	0.58555293
G[T>G]C	0.0009915454	0.0004628343	0.0009915454	1	0.6449576
G[T>G]G	0.0014489816	0.00070414937	0.0014489816	1	0.6541242
G[T>G]T	0.0038784486	0.0017633984	0.0038784486	1	0.6389133
T[T>G]A	0.0043204133	0.0010410433	0.0043204133	1	0.5160656
T[T>G]C	0.0034915006	0.0012550564	0.0034915006	1	0.58314365
T[T>G]G	0.0054718927	0.0022643642	0.0054718927	1	0.616924
T[T>G]T	0.011044773	0.004226179	0.011044773	1	0.5982513
