# Supplementary material for: SUITOR: Selecting the number of mutational signatures through cross-validation
Source: PLoS Comput Biol. 2022 Apr 4;18(4):e1009309. doi: 10.1371/journal.pcbi.1009309 (PMC9009674; doi:10.1371/journal.pcbi.1009309)
Supplement: S2 Data — (ZIP) [file pcbi.1009309.s015.zip › Supp_data_profiles_activities_matrices/11 MSH6 KnockOuts/MSH6 KnockOuts_mutation_type_matrix.csv]

	HAP1_CHK2_56	HAP1_EXO1_40	HAP1_FANCC_27	HAP1_MSH6_30	HAP1_NEIL1_3	HAP1_NUDT1_41	HAP1_POLB_35	HAP1_POLE_34	HAP1_POLM_21	HAP1_MSH6_30.18	HAP1_MSH6_30.9	HAP1_MSH6_30.4	HAP1_MSH6_30.2	HAP1_MSH6_30.16	HAP1_MSH6_30.6	HAP1_MSH6_30.5
A[C>A]A	41	130	35	73	55	126	62	49	61	68	87	56	93	75	84	60
A[C>A]C	8	41	8	19	16	32	11	13	11	31	31	26	53	27	45	24
A[C>A]G	2	11	0	3	6	12	4	4	4	6	5	11	14	8	8	4
A[C>A]T	13	74	21	37	30	67	22	31	38	32	53	30	62	41	47	39
C[C>A]A	36	106	49	64	44	100	50	49	66	100	133	97	142	129	119	74
C[C>A]C	7	45	16	32	16	35	16	11	17	116	139	127	162	116	110	95
C[C>A]G	7	13	4	10	9	15	8	8	5	33	34	20	40	34	33	29
C[C>A]T	36	79	32	78	31	71	25	34	46	297	339	241	425	319	285	243
G[C>A]A	59	205	61	122	95	177	80	74	81	146	165	100	175	124	135	100
G[C>A]C	14	47	19	42	23	43	22	24	19	82	67	56	94	82	78	47
G[C>A]G	8	17	8	12	6	17	7	9	5	18	17	22	20	10	10	9
G[C>A]T	53	151	61	109	77	128	59	77	54	150	171	131	187	145	152	122
T[C>A]A	39	113	51	81	73	114	50	42	43	89	84	82	107	92	84	62
T[C>A]C	27	59	22	48	33	66	31	34	30	78	91	60	110	71	61	55
T[C>A]G	7	17	6	11	10	21	12	5	4	15	21	10	23	15	14	12
T[C>A]T	72	184	76	133	101	203	104	78	89	196	252	156	258	209	194	149
A[C>G]A	3	12	3	6	4	11	5	8	7	30	22	13	27	15	17	15
A[C>G]C	3	8	5	5	4	8	5	1	5	10	12	11	8	7	10	11
A[C>G]G	2	7	2	0	1	3	1	2	3	6	5	3	5	4	5	3
A[C>G]T	1	13	5	6	10	13	3	2	4	18	31	26	27	22	34	17
C[C>G]A	3	2	4	2	3	11	5	6	2	3	11	7	10	7	4	5
C[C>G]C	4	7	1	6	3	2	3	6	1	7	8	3	5	7	4	11
C[C>G]G	0	0	0	0	0	0	1	0	1	4	1	1	2	3	2	4
C[C>G]T	5	9	2	7	7	11	4	6	4	10	8	8	8	7	5	8
G[C>G]A	1	5	4	5	3	10	3	2	2	9	6	6	6	8	5	6
G[C>G]C	3	4	2	4	2	5	0	1	2	13	11	11	10	8	7	14
G[C>G]G	1	1	0	0	0	1	0	0	0	3	1	1	1	4	1	0
G[C>G]T	4	7	3	5	5	5	0	3	2	13	21	12	23	13	18	11
T[C>G]A	5	11	5	9	5	13	9	4	4	5	8	6	11	4	8	5
T[C>G]C	4	11	5	2	8	17	4	8	5	4	6	7	5	6	10	7
T[C>G]G	0	1	0	1	1	2	1	0	0	0	1	2	1	2	2	1
T[C>G]T	5	14	8	21	5	7	6	9	4	20	20	15	20	13	21	18
A[C>T]A	15	21	9	28	11	18	12	14	16	183	198	154	226	180	193	140
A[C>T]C	3	13	3	17	8	9	3	7	7	45	70	47	76	59	60	55
A[C>T]G	1	6	2	11	6	8	4	4	0	122	137	115	142	105	123	90
A[C>T]T	5	16	7	15	15	15	5	10	11	94	130	89	127	117	114	83
C[C>T]A	10	17	7	21	20	16	5	6	2	49	54	36	62	53	57	38
C[C>T]C	8	19	5	8	10	20	9	5	9	40	50	38	54	47	40	47
C[C>T]G	2	14	0	5	6	5	2	7	4	62	86	53	87	64	60	47
C[C>T]T	1	17	8	9	11	18	2	8	5	50	52	40	51	44	63	47
G[C>T]A	9	19	11	25	8	18	3	5	8	215	255	178	262	214	213	183
G[C>T]C	4	6	11	20	6	15	4	8	5	135	190	139	187	171	156	125
G[C>T]G	3	9	2	16	4	6	3	1	4	120	178	124	196	128	129	114
G[C>T]T	4	9	8	17	8	14	3	5	6	162	206	148	205	172	186	149
T[C>T]A	11	28	8	11	20	25	8	15	11	41	50	48	61	47	59	37
T[C>T]C	2	15	6	14	7	28	8	11	7	39	43	30	36	37	31	34
T[C>T]G	2	10	3	5	2	5	1	1	2	20	30	25	46	32	30	15
T[C>T]T	6	21	9	8	15	21	7	6	10	45	53	35	62	53	46	43
A[T>A]A	1	7	3	6	5	9	0	3	2	12	15	12	19	8	12	17
A[T>A]C	1	4	2	3	3	3	0	1	2	10	8	8	15	11	8	11
A[T>A]G	2	2	1	2	3	8	1	6	2	13	19	6	19	12	8	10
A[T>A]T	3	10	1	6	4	13	5	5	2	50	65	39	69	57	49	41
C[T>A]A	0	3	3	1	6	4	1	2	1	6	8	5	12	11	6	10
C[T>A]C	1	8	4	4	7	7	4	5	5	21	40	13	37	20	27	20
C[T>A]G	1	10	2	2	5	7	4	3	2	7	13	14	16	9	10	12
C[T>A]T	3	10	3	9	2	10	1	5	1	14	12	12	16	12	13	17
G[T>A]A	0	3	0	3	2	3	0	2	2	2	2	1	5	2	5	2
G[T>A]C	2	2	2	3	3	0	1	1	1	4	8	2	8	8	5	4
G[T>A]G	3	2	2	4	1	2	2	2	1	10	7	9	9	5	6	7
G[T>A]T	0	4	2	3	2	3	2	0	3	13	14	8	15	9	15	8
T[T>A]A	8	13	7	14	10	6	6	3	4	25	36	28	42	20	26	16
T[T>A]C	3	14	2	4	6	12	9	5	2	12	14	9	12	13	12	12
T[T>A]G	2	4	1	6	3	4	1	1	5	6	8	5	13	11	7	6
T[T>A]T	3	15	7	7	6	16	6	8	8	33	43	31	42	37	25	26
A[T>C]A	2	11	5	22	6	16	7	7	5	99	155	111	138	116	127	90
A[T>C]C	2	6	4	4	2	6	2	3	3	41	75	37	77	41	56	40
A[T>C]G	6	10	5	13	4	12	3	4	2	125	221	121	195	123	162	116
A[T>C]T	2	18	1	6	12	13	8	9	4	40	53	41	57	63	54	59
C[T>C]A	5	13	7	14	5	11	3	7	2	82	133	67	149	83	96	82
C[T>C]C	2	9	2	9	8	9	4	2	1	56	92	50	95	65	59	53
C[T>C]G	4	11	2	14	3	9	5	2	3	153	227	146	237	166	182	156
C[T>C]T	5	23	6	23	8	16	7	3	6	73	102	50	111	99	91	83
G[T>C]A	3	5	5	7	6	8	5	1	0	95	97	75	128	80	101	87
G[T>C]C	0	0	3	8	5	2	3	3	1	34	57	38	39	27	38	33
G[T>C]G	1	4	0	8	8	6	2	5	0	67	82	57	91	71	80	65
G[T>C]T	3	10	4	10	3	8	1	7	5	56	61	41	70	38	59	51
T[T>C]A	2	14	3	16	6	14	2	8	5	78	120	55	103	82	101	77
T[T>C]C	0	14	4	12	6	14	2	5	6	42	72	49	74	47	58	42
T[T>C]G	3	5	4	10	4	10	6	5	4	70	92	42	97	90	83	61
T[T>C]T	3	14	3	13	11	12	6	10	6	86	107	73	118	82	73	69
A[T>G]A	0	2	0	6	3	3	3	4	2	6	4	4	4	5	1	8
A[T>G]C	0	1	2	3	4	4	0	0	0	3	9	6	10	2	7	6
A[T>G]G	3	4	2	1	3	8	2	3	4	5	7	5	10	8	5	6
A[T>G]T	0	7	2	9	5	7	5	4	3	19	19	11	16	11	10	16
C[T>G]A	2	4	1	3	3	2	3	4	1	7	5	4	6	6	3	6
C[T>G]C	1	7	3	5	0	10	2	4	0	21	36	16	31	23	17	22
C[T>G]G	2	8	2	5	4	6	3	2	1	28	32	23	35	22	24	28
C[T>G]T	6	24	7	15	5	17	2	2	4	30	38	17	43	29	26	20
G[T>G]A	3	2	3	2	3	1	1	1	2	1	2	3	3	2	2	0
G[T>G]C	0	2	0	3	1	2	1	1	0	1	3	2	3	1	3	3
G[T>G]G	0	4	3	1	1	3	1	0	1	3	4	2	4	7	2	3
G[T>G]T	2	8	3	4	5	8	0	7	1	7	14	5	10	7	10	9
T[T>G]A	1	8	1	2	6	6	5	8	3	6	5	5	7	6	4	5
T[T>G]C	2	5	3	4	2	10	1	3	3	8	4	5	10	9	4	5
T[T>G]G	4	5	4	10	6	8	8	3	5	9	13	15	9	15	11	8
T[T>G]T	17	22	7	12	8	12	9	7	11	25	23	17	25	28	18	15
