# Supplementary material for: SUITOR: Selecting the number of mutational signatures through cross-validation
Source: PLoS Comput Biol. 2022 Apr 4;18(4):e1009309. doi: 10.1371/journal.pcbi.1009309 (PMC9009674; doi:10.1371/journal.pcbi.1009309)
Supplement: S2 Data — (ZIP) [file pcbi.1009309.s015.zip › Supp_data_profiles_activities_matrices/11 MSH6 KnockOuts/MSH6 KnockOuts_Profiler_Activity.txt]

Samples	SBS96A	SBS96B
HAP1_CHK2_56	0	678
HAP1_EXO1_40	0	2035
HAP1_FANCC_27	0	760
HAP1_MSH6_30	345	1189
HAP1_NEIL1_3	0	1067
HAP1_NUDT1_41	0	1967
HAP1_POLB_35	0	847
HAP1_POLE_34	0	899
HAP1_POLM_21	0	863
HAP1_MSH6_30.18	3826	822
HAP1_MSH6_30.9	5082	837
HAP1_MSH6_30.4	3466	585
HAP1_MSH6_30.2	5387	981
HAP1_MSH6_30.16	4049	800
HAP1_MSH6_30.6	4235	738
HAP1_MSH6_30.5	3544	506
