# Supplementary material for: SUITOR: Selecting the number of mutational signatures through cross-validation
Source: PLoS Comput Biol. 2022 Apr 4;18(4):e1009309. doi: 10.1371/journal.pcbi.1009309 (PMC9009674; doi:10.1371/journal.pcbi.1009309)
Supplement: S2 Data — (ZIP) [file pcbi.1009309.s015.zip › Supp_data_profiles_activities_matrices/11 MSH6 KnockOuts/MSH6 KnockOuts_Profiler_Profile.txt]

MutationsType	SBS96A	SBS96B
A[C>A]A	0.00631728	0.06281105
A[C>A]C	0.00528146	0.01472238
A[C>A]G	0.00110399	0.00429620
A[C>A]T	0.00440206	0.03224256
C[C>A]A	0.01633078	0.05751041
C[C>A]C	0.02653446	0.01696366
C[C>A]G	0.00610785	0.00769857
C[C>A]T	0.06557567	0.03909584
G[C>A]A	0.01503857	0.09380855
G[C>A]C	0.01282472	0.02450072
G[C>A]G	0.00210105	0.00879974
G[C>A]T	0.02241172	0.07671591
T[C>A]A	0.00948665	0.06088992
T[C>A]C	0.01125282	0.03517650
T[C>A]G	0.00200300	0.00915699
T[C>A]T	0.02934084	0.10386577
A[C>G]A	0.00349981	0.00585103
A[C>G]C	0.00159170	0.00451498
A[C>G]G	0.00063432	0.00210743
A[C>G]T	0.00508387	0.00503002
C[C>G]A	0.00087312	0.00413718
C[C>G]C	0.00097625	0.00341575
C[C>G]G	0.00053769	0.00025081
C[C>G]T	0.00089163	0.00562943
G[C>G]A	0.00100807	0.00328803
G[C>G]C	0.00231028	0.00208913
G[C>G]G	0.00030945	0.00030466
G[C>G]T	0.00318535	0.00326409
T[C>G]A	0.00043002	0.00656907
T[C>G]C	0.00039591	0.00660556
T[C>G]G	0.00019725	0.00051307
T[C>G]T	0.00308273	0.00787213
A[C>T]A	0.04057694	0.01295038
A[C>T]C	0.01315227	0.00574479
A[C>T]G	0.02809140	0.00205224
A[C>T]T	0.02409727	0.00837342
C[C>T]A	0.01029399	0.00969162
C[C>T]C	0.00900765	0.00900143
C[C>T]G	0.01446834	0.00344314
C[C>T]T	0.01072136	0.00663510
G[C>T]A	0.05047518	0.00677237
G[C>T]C	0.03671510	0.00535554
G[C>T]G	0.03256694	0.00227003
G[C>T]T	0.04061088	0.00468244
T[C>T]A	0.00921052	0.01334407
T[C>T]C	0.00705695	0.00897876
T[C>T]G	0.00610186	0.00245060
T[C>T]T	0.00956274	0.00977692
A[T>A]A	0.00271196	0.00306977
A[T>A]C	0.00209420	0.00177241
A[T>A]G	0.00231367	0.00276663
A[T>A]T	0.01179288	0.00395213
C[T>A]A	0.00160814	0.00213206
C[T>A]C	0.00510871	0.00438748
C[T>A]G	0.00212479	0.00333780
C[T>A]T	0.00270213	0.00381336
G[T>A]A	0.00041452	0.00134410
G[T>A]C	0.00099114	0.00159507
G[T>A]G	0.00145923	0.00200769
G[T>A]T	0.00241805	0.00171073
T[T>A]A	0.00528993	0.00706279
T[T>A]C	0.00189733	0.00542466
T[T>A]G	0.00147466	0.00265196
T[T>A]T	0.00664827	0.00732947
A[T>C]A	0.02760720	0.00561762
A[T>C]C	0.01149273	0.00267064
A[T>C]G	0.03490303	0.00339368
A[T>C]T	0.01135222	0.00636308
C[T>C]A	0.02240493	0.00496582
C[T>C]C	0.01527788	0.00316536
C[T>C]G	0.04186147	0.00241364
C[T>C]T	0.01927327	0.00751073
G[T>C]A	0.02190562	0.00259960
G[T>C]C	0.00900301	0.00187242
G[T>C]G	0.01717000	0.00189891
G[T>C]T	0.01206554	0.00424952
T[T>C]A	0.02007331	0.00484504
T[T>C]C	0.01203316	0.00475258
T[T>C]G	0.01707399	0.00403443
T[T>C]T	0.01933996	0.00662549
A[T>G]A	0.00075039	0.00235071
A[T>G]C	0.00128717	0.00115780
A[T>G]G	0.00095560	0.00316412
A[T>G]T	0.00282775	0.00382022
C[T>G]A	0.00085335	0.00246599
C[T>G]C	0.00518802	0.00239418
C[T>G]G	0.00600346	0.00283064
C[T>G]T	0.00557828	0.00701739
G[T>G]A	0.00005183	0.00218086
G[T>G]C	0.00043097	0.00084806
G[T>G]G	0.00060587	0.00136906
G[T>G]T	0.00146356	0.00349603
T[T>G]A	0.00055184	0.00424500
T[T>G]C	0.00092150	0.00314378
T[T>G]G	0.00175094	0.00561706
T[T>G]T	0.00306276	0.01134242
