# Supplementary material for: SUITOR: Selecting the number of mutational signatures through cross-validation
Source: PLoS Comput Biol. 2022 Apr 4;18(4):e1009309. doi: 10.1371/journal.pcbi.1009309 (PMC9009674; doi:10.1371/journal.pcbi.1009309)
Supplement: S2 Data — (ZIP) [file pcbi.1009309.s015.zip › Supp_data_profiles_activities_matrices/11 MSH6 KnockOuts/MSH6 KnockOuts_signeR_Activity.csv]

	HAP1_CHK2_56	HAP1_EXO1_40	HAP1_FANCC_27	HAP1_MSH6_30	HAP1_NEIL1_3	HAP1_NUDT1_41	HAP1_POLB_35	HAP1_POLE_34	HAP1_POLM_21	HAP1_MSH6_30.18	HAP1_MSH6_30.9	HAP1_MSH6_30.4	HAP1_MSH6_30.2	HAP1_MSH6_30.16	HAP1_MSH6_30.6	HAP1_MSH6_30.5
SigneR.A	75.5080516289231	199.202504722029	104.313975251402	375.277460166887	134.283093816695	214.125997274339	65.2242564057403	102.036853972468	69.4281395668138	3521.52471332721	4723.08337180067	3127.95035097061	4930.54284198148	3705.07533221352	3870.09541327403	3209.07048122208
SigneR.B	598.687583661209	1813.04106548466	652.434855838031	1145.70823231758	921.429143425484	1734.92747463677	776.09986446346	788.969444846539	786.299653145002	1117.1813875649	1208.51460953236	903.55504804574	1413.85846619735	1122.29391120063	1078.71502777216	832.965296608196
