# Supplementary material for: SUITOR: Selecting the number of mutational signatures through cross-validation
Source: PLoS Comput Biol. 2022 Apr 4;18(4):e1009309. doi: 10.1371/journal.pcbi.1009309 (PMC9009674; doi:10.1371/journal.pcbi.1009309)
Supplement: S2 Data — (ZIP) [file pcbi.1009309.s015.zip › Supp_data_profiles_activities_matrices/11 MSH6 KnockOuts/MSH6 KnockOuts_signeR_Profile.csv]

	SigneR.A	SigneR.B
A[C>A]A	0.000774489095933614	0.0669575391651595
A[C>A]C	0.00392486725709389	0.016544528911716
A[C>A]G	0.00060930107160069	0.00491037835868997
A[C>A]T	0.00131912589354129	0.0354230228056711
C[C>A]A	0.0122519257766017	0.0592129242959694
C[C>A]C	0.0271288499739954	0.0169608459391282
C[C>A]G	0.0059891036940989	0.00768364039654978
C[C>A]T	0.0689717264430709	0.0360483499903253
G[C>A]A	0.00573389597105499	0.102685225397141
G[C>A]C	0.0111917384899607	0.0257280793273014
G[C>A]G	0.00121387011408459	0.0094380147502833
G[C>A]T	0.0160373559889358	0.0802539498990331
T[C>A]A	0.00303526724298496	0.0655407247720245
T[C>A]C	0.00875809680025916	0.0365954465893842
T[C>A]G	0.00125572492303589	0.00975971918189762
T[C>A]T	0.0206425897245523	0.109656456574155
A[C>G]A	0.00339394215579057	0.00595535211859599
A[C>G]C	0.0011911850552716	0.00463090391112553
A[C>G]G	0.000545013487862538	0.00218844684364107
A[C>G]T	0.00485792917834361	0.00535719951297737
C[C>G]A	0.000626804820368159	0.00394432847024351
C[C>G]C	0.00068853698875468	0.00341468375748529
C[C>G]G	0.000547205496159801	0.000261027968238681
C[C>G]T	0.000425086721650609	0.00568356972152037
G[C>G]A	0.00067316219453264	0.00365184224198394
G[C>G]C	0.00214390043718085	0.00209893865956138
G[C>G]G	0.000316848868294878	0.000369095684908887
G[C>G]T	0.0031609899984691	0.00318531290713565
T[C>G]A	0.000216905655968067	0.00616971243572557
T[C>G]C	0.00020113085161981	0.00602934015185065
T[C>G]G	0.000165198434479306	0.000643246150393549
T[C>G]T	0.00242096710740262	0.00788155128839055
A[C>T]A	0.0443756180525346	0.0089312523006267
A[C>T]C	0.0139373288369513	0.0051568029718717
A[C>T]G	0.030662526233829	0.000580513028485411
A[C>T]T	0.0258668255839683	0.00689695313074656
C[C>T]A	0.0100979291389	0.00934390365313445
C[C>T]C	0.00904112321663194	0.0087706299154769
C[C>T]G	0.016054087825349	0.00262198676627936
C[C>T]T	0.0107821240875408	0.00687193673523296
G[C>T]A	0.0550994361537862	0.00316433581936253
G[C>T]C	0.0403565781265599	0.0023917186957626
G[C>T]G	0.0361726937134528	0.000471425140668197
G[C>T]T	0.0450052102071076	0.00162191960510562
T[C>T]A	0.0086165245607078	0.0135360580582754
T[C>T]C	0.00637878697265175	0.00963380440668187
T[C>T]G	0.00663755504847373	0.0023751815636193
T[C>T]T	0.00949839641224172	0.0097207125490894
A[T>A]A	0.00248785275950821	0.0034957841089056
A[T>A]C	0.00212108326319887	0.00175817651220075
A[T>A]G	0.0023764316686182	0.00269148788095108
A[T>A]T	0.0125694493333006	0.00347599996409246
C[T>A]A	0.00155723347456028	0.0020158588458239
C[T>A]C	0.00540168534129428	0.00403785806608175
C[T>A]G	0.0019045023001033	0.00361097744260959
C[T>A]T	0.00233351872001486	0.00430098355537847
G[T>A]A	0.000296403040791931	0.00155638115799844
G[T>A]C	0.00103270084836052	0.00147986186941352
G[T>A]G	0.00145009123098074	0.00185454057584403
G[T>A]T	0.00249999551110975	0.00174184179916138
T[T>A]A	0.00517445723202192	0.00667670329021328
T[T>A]C	0.00137538892901607	0.00596720816398461
T[T>A]G	0.00123953146851725	0.00276583691319767
T[T>A]T	0.00662300029059696	0.00727762726685842
A[T>C]A	0.0300175732268026	0.00396368155429818
A[T>C]C	0.0130078658799854	0.00165642393878596
A[T>C]G	0.0388078399288355	0.00120951808171899
A[T>C]T	0.0116056999256568	0.00618388371750296
C[T>C]A	0.0247366176076111	0.00325272569811082
C[T>C]C	0.0167478633457062	0.00253594109758018
C[T>C]G	0.0461684521772144	0.000490310716371716
C[T>C]T	0.0205142571070794	0.00705534890779183
G[T>C]A	0.0240604729860868	0.00108112284292164
G[T>C]C	0.00955676491426881	0.00115155926691706
G[T>C]G	0.018653719312421	0.000958786979266784
G[T>C]T	0.0127972714515025	0.00361501688731801
T[T>C]A	0.0216676123115253	0.00415830779632516
T[T>C]C	0.0129183305740726	0.00471355018996631
T[T>C]G	0.0189568670426545	0.00269620891729623
T[T>C]T	0.0207254815011432	0.00528404409817371
A[T>G]A	0.000535432886747033	0.00234469414064412
A[T>G]C	0.00127420224608036	0.00126964170648773
A[T>G]G	0.000825440868636055	0.00308872140686345
A[T>G]T	0.00255881957081325	0.00410765350046442
C[T>G]A	0.000716076337692751	0.00236285959841731
C[T>G]C	0.00531303178920405	0.00264704349978512
C[T>G]G	0.0063024900373862	0.00266160514368466
C[T>G]T	0.00510023033959843	0.00808502961210462
G[T>G]A	0.000138660865363735	0.00162832738875297
G[T>G]C	0.000333028805133274	0.001034072270578
G[T>G]G	0.000507006220563809	0.00149540812121734
G[T>G]T	0.0012137736295872	0.00385474875131347
T[T>G]A	0.000331209018490633	0.00398593596080448
T[T>G]C	0.00065889506401291	0.00348823317555349
T[T>G]G	0.00145112765752042	0.00531115492581279
T[T>G]T	0.00235907987496958	0.0109687801758289
