# Supplementary material for: SUITOR: Selecting the number of mutational signatures through cross-validation
Source: PLoS Comput Biol. 2022 Apr 4;18(4):e1009309. doi: 10.1371/journal.pcbi.1009309 (PMC9009674; doi:10.1371/journal.pcbi.1009309)
Supplement: S2 Data — (ZIP) [file pcbi.1009309.s015.zip › Supp_data_profiles_activities_matrices/11 MSH6 KnockOuts/MSH6 KnockOuts_SUITOR_Activity.csv]

	HAP1_CHK2_56	HAP1_EXO1_40	HAP1_FANCC_27	HAP1_MSH6_30	HAP1_NEIL1_3	HAP1_NUDT1_41	HAP1_POLB_35	HAP1_POLE_34	HAP1_POLM_21	HAP1_MSH6_30.18	HAP1_MSH6_30.9	HAP1_MSH6_30.4	HAP1_MSH6_30.2	HAP1_MSH6_30.16	HAP1_MSH6_30.6	HAP1_MSH6_30.5
1	51.2806975304736	128.593468128872	77.4406450397363	348.89224244161	99.3649935489134	151.527224783289	38.4388295232485	67.0606827721111	35.9136542099432	3683.90303502937	4930.26750369442	3284.20180341241	5178.99896452374	3894.14981463765	4067.50612287833	3365.57974245397
2	626.719302467164	1906.40653186388	682.559354957738	1185.10775755447	967.635006447482	1815.47277520987	808.561170473643	831.93931722475	827.086345786871	964.096964974792	988.732496312334	766.798196591662	1189.00103548276	954.850185366994	905.493877126892	684.420257550599
