# Supplementary material for: SUITOR: Selecting the number of mutational signatures through cross-validation
Source: PLoS Comput Biol. 2022 Apr 4;18(4):e1009309. doi: 10.1371/journal.pcbi.1009309 (PMC9009674; doi:10.1371/journal.pcbi.1009309)
Supplement: S2 Data — (ZIP) [file pcbi.1009309.s015.zip › Supp_data_profiles_activities_matrices/11 MSH6 KnockOuts/MSH6 KnockOuts_SUITOR_Profile.csv]

	denovo A	denovo B
A[C>A]A	0.00370792465085094	0.0649477308308527
A[C>A]C	0.00468927769940758	0.0160274772967626
A[C>A]G	0.000869971583278379	0.0047451529542926
A[C>A]T	0.00305058674836234	0.0339836877995264
C[C>A]A	0.0149237920864706	0.05707549054527
C[C>A]C	0.0264718608390831	0.0174881591352615
C[C>A]G	0.00611488136667542	0.00758797386520564
C[C>A]T	0.0671200088270199	0.0377191474245752
G[C>A]A	0.0111149820330179	0.0976216401308236
G[C>A]C	0.0120911481535352	0.0250534317825053
G[C>A]G	0.00165633698426901	0.00908411118972752
G[C>A]T	0.0196850309608696	0.0775043737789448
T[C>A]A	0.00693404608633563	0.0622244548872323
T[C>A]C	0.0105178985052309	0.0351906350066801
T[C>A]G	0.00173778642592055	0.00943215055045503
T[C>A]T	0.0259268873734306	0.105040743787663
A[C>G]A	0.00353351647229358	0.00584317236851302
A[C>G]C	0.00143491846803574	0.0043967367897136
A[C>G]G	0.000585794765550259	0.00215933340128908
A[C>G]T	0.00493305107083297	0.00539916516794733
C[C>G]A	0.000790612509069798	0.00383446034810034
C[C>G]C	0.000855523639421036	0.0032812994801262
C[C>G]G	0.00054322821424254	0.000187980030503041
C[C>G]T	0.000614775412905455	0.00564572240628462
G[C>G]A	0.00080173372870829	0.0035657841211068
G[C>G]C	0.00212738297895493	0.00213899780545695
G[C>G]G	0.000310624582216373	0.00030218592991675
G[C>G]T	0.00320228742135781	0.00315697842525968
T[C>G]A	0.000160880706319771	0.00666068927843348
T[C>G]C	9.76300849302229e-05	0.00658988872699414
T[C>G]G	0.00018281995180136	0.000597615305430435
T[C>G]T	0.00276263107998435	0.00774734266702564
A[C>T]A	0.0423744750849043	0.0106836090909225
A[C>T]C	0.0132839932812728	0.00567586693283008
A[C>T]G	0.02904170092381	0.00137122404230711
A[C>T]T	0.0247352305981614	0.0078055257931635
C[C>T]A	0.0101811145144418	0.00954018089963498
C[C>T]C	0.00907662190569015	0.00882459211477389
C[C>T]G	0.0153146593775848	0.00333447001499252
C[C>T]T	0.0105854561079703	0.00712545301756205
G[C>T]A	0.0522719053320077	0.00552894040749518
G[C>T]C	0.0380022572196092	0.0040121435402562
G[C>T]G	0.0344913223957974	0.00141867109021725
G[C>T]T	0.0424612323710226	0.00332242846684291
T[C>T]A	0.00898809763877338	0.0133948147406153
T[C>T]C	0.0066516483642285	0.00946426072907289
T[C>T]G	0.00637992291054957	0.00257129287904143
T[C>T]T	0.00958352348329932	0.00982401041543668
A[T>A]A	0.00259325198726112	0.00339960932117167
A[T>A]C	0.0021054883412099	0.001744320594293
A[T>A]G	0.00247138327759426	0.00256652771508744
A[T>A]T	0.0120752501632258	0.00397084455667239
C[T>A]A	0.00157767656299356	0.00202493818269755
C[T>A]C	0.00531434452156189	0.00414419051768596
C[T>A]G	0.00203970103939502	0.0035409406782753
C[T>A]T	0.00243541956408741	0.0042466050827233
G[T>A]A	0.00033100929208922	0.00150682857537769
G[T>A]C	0.00106135229576402	0.0014152810130673
G[T>A]G	0.00146226724806704	0.00180099326652014
G[T>A]T	0.00249218353848826	0.00172134339401103
T[T>A]A	0.00530433765083686	0.00670827244438414
T[T>A]C	0.00163552855529397	0.00576908087777445
T[T>A]G	0.00138080464785764	0.00263274451732196
T[T>A]T	0.00665483451401942	0.00728518944825693
A[T>C]A	0.0283465967405412	0.00518610680567727
A[T>C]C	0.0123838650623253	0.00216553835782595
A[T>C]G	0.0368403912154147	0.0024078152745281
A[T>C]T	0.0113711160554138	0.0065603539335167
C[T>C]A	0.0234059120069709	0.00439575901763199
C[T>C]C	0.0158541978957843	0.00309453557606844
C[T>C]G	0.0441367910782025	0.00138098887505069
C[T>C]T	0.0197570335121459	0.0077666880906595
G[T>C]A	0.022868385779722	0.0018999285171712
G[T>C]C	0.00911682330197623	0.00142422389110978
G[T>C]G	0.0177212884265838	0.00161061983128675
G[T>C]T	0.0123512682083751	0.00396365471479001
T[T>C]A	0.0206109017698731	0.0049658979734228
T[T>C]C	0.0123686005953957	0.00517387006927712
T[T>C]G	0.0180268071173382	0.00347445218377026
T[T>C]T	0.0199984008118454	0.00608415766695288
A[T>G]A	0.000616609299698078	0.00228935340129067
A[T>G]C	0.00125175511400422	0.00125393633302858
A[T>G]G	0.000917862943975123	0.00304329895607962
A[T>G]T	0.00269702319064851	0.00401736012456274
C[T>G]A	0.000771539951686413	0.00231695717860361
C[T>G]C	0.00522842921579981	0.00274872397578465
C[T>G]G	0.00612284085373967	0.00279228268406633
C[T>G]T	0.00538162354845567	0.00787112201876045
G[T>G]A	3.04766605609457e-05	0.00186924025725852
G[T>G]C	0.000358859040941028	0.00095923870346581
G[T>G]G	0.000554594192732135	0.00140908841966689
G[T>G]T	0.00134786336919666	0.00374846693863093
T[T>G]A	0.000383654536922989	0.0041428037619234
T[T>G]C	0.000798923530401015	0.00338463584186888
T[T>G]G	0.00161888845069508	0.0053027173439326
T[T>G]T	0.00285285040338368	0.0106872757039727
