# Supplementary material for: SUITOR: Selecting the number of mutational signatures through cross-validation
Source: PLoS Comput Biol. 2022 Apr 4;18(4):e1009309. doi: 10.1371/journal.pcbi.1009309 (PMC9009674; doi:10.1371/journal.pcbi.1009309)
Supplement: S2 Data — (ZIP) [file pcbi.1009309.s015.zip › Supp_data_profiles_activities_matrices/12 Exogenous Mutagens/Exogenous Mutagens_Analyzer_Activity.csv]

	S1-Signature 4	S2-Signature 18	S3-Signature 4	S4-Signature 26	S5-Signature 22	S6-Signature 7	S7-Signature 30	S8-Signature 23	S9-Signature 16	max	max_id	max_norm
MSM0.1_s1	14.838685	189.11862	2.704952e-33	7.7163005	0.09391421	9.44531	3.483217	7e-44	6.030434	189.11862	2	0.81966585
MSM0.1_s2	6.0361624	188.26802	2.044045	6.241393	1.1884127	15.077962	6.04e-43	7e-44	2.89e-43	188.26802	2	0.8602369
MSM0.10_s1	3.477e-42	209.39066	11.766013	4.8036275	6.73e-43	6.98e-43	33.573864	2.1e-43	16.183788	209.39066	2	0.7594379
MSM0.10_s2	1.1042698e-36	214.77214	4.390902	3.9944913	1.68e-43	10.87113	45.396183	2.1e-43	9.014285	214.77214	2	0.74460125
MSM0.10_s3	3.744e-42	231.3814	15.408802	1.2666928	2.5636234	3.581612	34.04374	7e-44	1.5742927	231.3814	2	0.79836196
MSM0.100_s1	7.404196	150.39151	9.202583	14.1904125	2.5213342	17.154074	8.487689	0.27036124	7.5370164	150.39151	2	0.69254047
MSM0.100_s2	15.404862	191.42856	7.2e-43	13.200701	1.1688972	16.670795	4.83e-43	7e-44	3.6931076	191.42856	2	0.79244524
MSM0.101_s1	4.6979218	192.2023	12.62515	6.9230256	1.9966091	5.8592095	9.976011	3.912129	3.038e-42	192.2023	2	0.80692047
MSM0.101_s2	9.097441	166.39421	1.872e-42	4.3488936	0.0	13.877288	12.944511	3.5e-43	2.89e-43	166.39421	2	0.8051501
MSM0.102_s3	87.100624	367.0568	1.296e-42	3.1363792	4.3449225	2.9760084	8.45e-43	7.328748e-10	1.5053514	367.0568	2	0.7874726
MSM0.102_s4	132.77576	404.8827	1.44e-43	8.17e-43	6.1739316	1.4e-43	0.1957439	2.1e-43	9.64516	404.8827	2	0.7312664
MSM0.102_s5	156.60155	449.4113	2.87e-43	9.094474	13.99458	1.4e-43	1.1377006	2.1e-43	2.89e-43	449.4113	2	0.71308005
MSM0.103_s1	3013.0513	243.29134	79.86302	5.019731e-07	227.75896	21.978825	3.5607872	3.5e-43	8.27385	3013.0513	1	0.8374756
MSM0.103_s5	3329.5913	462.07187	0.20813894	12.028423	254.47084	27.819794	26.373829	7.71e-43	3.2681196e-06	3329.5913	1	0.8096145
MSM0.103_s6	3280.755	326.86066	1.4954125e-11	4.464347	275.6938	32.024498	6.522967e-10	2.8e-43	7.23e-43	3280.755	1	0.8369704
MSM0.104_s1	24.983744	244.39008	18.15293	4.08e-43	10.753773	7.7868247	2.7540305	6.3e-43	25.980656	244.39008	2	0.7299539
MSM0.104_s2	25.584433	223.441	4.328733	5.890751	11.3218	13.019654	21.21716	0.66223913	6.233055	223.441	2	0.71684897
MSM0.104_s3	30.20566	230.38214	4.0996985	0.6331705	4.3001285	2.79e-43	10.912995	2.7122047	15.841914	230.38214	2	0.7702822
MSM0.105_s1	8.413274	185.5185	5.76e-43	8.17e-43	7.143182	24.026443	36.796974	8.94209	13.824019	185.5185	2	0.6517094
MSM0.105_s3	11.393439	206.82373	4.32e-43	6.8e-43	9.925553	11.04643	5.720542	6.2560997	3.9688275	206.82373	2	0.81064546
MSM0.106_s1	20.717325	198.53699	2.87e-43	12.975173	0.0	15.26733	8.691566	7e-44	4.1202354	198.53699	2	0.7626984
MSM0.106_s2	36.05037	215.08617	1.2535403	2.72e-43	8.957885	35.522163	45.224926	1.959198	17.33431	215.08617	2	0.5951659
MSM0.106_s3	33.53957	179.8505	4.895e-42	4.08e-43	1.725359	29.10721	26.497465	9.352396e-30	37.364475	179.8505	2	0.5837698
MSM0.107_s1	13.485516	204.09973	0.7388745	11.106222	3.0468984	3.1421645	6.04e-43	2.1e-43	2.2446291	204.09973	2	0.8580521
MSM0.107_s2	12.054426	177.45961	1.7772396	1.8212982	8.127488	20.545685	9.67e-43	1.4e-43	1.9147168	177.45961	2	0.79329115
MSM0.108_s2	8.076678	168.75237	2.87e-43	9.328555	3.1939068	6.526956	8.45e-43	7.1050396	8.280557	168.75237	2	0.7987746
MSM0.108_s3	1.046825	213.40215	11.2032	9.103474	2.1833818	8.611881	1.087e-42	0.120984435	1.44e-43	213.40215	2	0.8686469
MSM0.109_s1	7.923377	144.55005	0.78349435	0.9736594	3.36e-43	7.424368	9.845191	2.0404289	5.2079964	144.55005	2	0.8086781
MSM0.109_s2	7.009493	259.341	10.6852045	11.556622	1.68e-43	3.5036585	8.243356	5.7561574	2.7289531	259.341	2	0.83976835
MSM0.11_s1	0.92062736	196.14023	2.87e-43	308.44608	2.0201402	8.37e-43	8.45e-43	12.178183	2.591772	308.44608	4	0.59055686
MSM0.11_s2	12.355569	130.89119	1.296e-42	298.3702	1.009e-42	18.002253	2.41e-43	1.4e-43	17.415188	298.3702	4	0.62546897
MSM0.11_s3	25.824968	149.42682	2.304e-42	331.20123	21.631498	2.79e-43	32.24259	1.4e-43	37.56694	331.20123	4	0.5539464
MSM0.110_s1	58.806705	232.86401	20.961302	585.562	189.34477	73.33868	404.13098	34.612835	166.40785	585.562	4	0.33156988
MSM0.110_s2	39.19295	225.92447	9.335795	554.98627	7.4169235	194.11188	445.16214	0.12952568	1.59e-42	554.98627	4	0.37594074
MSM0.110_s3	53.53587	198.49	12.37585	505.55637	38.485786	272.01517	707.0299	4.2e-43	4.1115475	707.0299	7	0.39463592
MSM0.111_s1	72.38496	310.97043	86.801186	17.792572	3.1595063	19.522778	16.212358	5.6e-43	1.6440182	310.97043	2	0.58841544
MSM0.111_s2	112.279785	345.68677	130.61906	8.17e-43	3.3027759	20.971905	24.178114	7.3517904	19.0405	345.68677	2	0.5210593
MSM0.111_s3	43.657192	222.51736	43.5215	13.155957	1.68e-43	9.76011	15.635486	5.3655787	7.990719	222.51736	2	0.61536217
MSM0.112_s1	5.35e-43	194.13765	4.8731866	8.804305	3.36e-43	8.720707	15.665961	0.09932659	9.954762	194.13765	2	0.8013743
MSM0.112_s2	4.062134e-39	207.57735	9.182277	8.7391815	1.7988948	1.4e-43	10.207391	8.087652	14.095462	207.57735	2	0.7993329
MSM0.112_s3	18.46151	222.2551	9.297957	6.9151645	2.8378386	13.490316	26.842356	2.8838609e-24	9.466052	222.2551	2	0.71795636
MSM0.113_s1	17.107271	190.35503	8.63e-43	10.019999	3.36e-43	2.092e-42	3.608207	2.3187847	8.209548	190.35503	2	0.821846
MSM0.113_s2	3.209e-42	229.66264	5.371766	7.538355	0.0	1.4e-43	2.41e-43	7e-44	3.3688867	229.66264	2	0.93380946
MSM0.114_s1	8.553957	160.74791	0.23256643	6.73231	4.231127	9.201998	1.1925365	2.1e-43	4.0262303	160.74791	2	0.82469237
MSM0.114_s2	5.0982477e-21	181.05971	5.4279246	1.36e-43	2.2668374	19.128979	7.24e-43	7e-44	1.44e-43	181.05971	2	0.8709674
MSM0.114_s5	7.6668453	211.009	1.2313053e-05	9.998951	8.41e-43	6.98e-43	3.5294013	5.470644	4.7413096	211.009	2	0.87044114
MSM0.115_s1	1.0353063e-34	208.08597	13.293402	8.090522	2.9176822	17.72158	0.4381662	7e-44	4.8218756	208.08597	2	0.8148437
MSM0.115_s2	5.35e-43	192.56111	8.78491	7.5051885	3.36e-43	18.40822	1.504612	2.1e-43	1.8156917	192.56111	2	0.8351172
MSM0.116_s1	22.48727	194.50014	5.3066974	3.4003544	8.560504e-08	5.6392493	2.41e-43	2.533762	9.68355	194.50014	2	0.7986011
MSM0.116_s2	12.346144	203.82416	2.8494096	0.5963302	0.0	2.3940966	13.929472	3.1819856	3.31667	203.82416	2	0.84072596
MSM0.116_s3	20.410631	211.0243	2.87e-43	4.08e-43	0.87115467	14.163765	2.3082533	7e-44	8.885577	211.0243	2	0.8189912
MSM0.117_s1	3.8104775	206.19989	4.135929	7.64659	4.745068	7.205827	9.67e-43	7e-44	3.0514162	206.19989	2	0.8707942
MSM0.117_s5	1.872e-42	203.6963	6.860227	2.1083887	1.68e-43	4.080465	4.83e-43	7e-44	3.2832224	203.6963	2	0.92577195
MSM0.118_s1	6.0922284	216.38058	9.662259	1.3059075	2.2867215	7.0829916	3.63e-43	9.145973	15.835268	216.38058	2	0.80801755
MSM0.118_s2	3.744e-42	234.8404	3.121738	6.1078954	1.0611712	1.6425418	9.757381	3.9067984	8.795727	234.8404	2	0.872255
MSM0.119_s1	9.850964	209.83397	8.63e-43	1.36e-43	3.7876673	6.3990917	3.63e-43	1.4e-43	12.966343	209.83397	2	0.8640902
MSM0.119_s2	18.869478	179.76144	1.583e-42	9.132861	1.68e-43	0.46649188	5.368071	4.2e-43	4.277242	179.76144	2	0.8250646
MSM0.12_s1	2.7861242	257.09665	3.2239501	2.9557233	16.52391	18.876923	4.7344627	2.1e-43	14.773667	257.09665	2	0.8009955
MSM0.12_s3	14.961171	166.48976	2.87e-43	5.440001	17.134905	7.3585896	34.217884	7e-44	48.30948	166.48976	2	0.5664617
MSM0.12_s4	14.492771	210.15392	3.5803566	9.910875	45.728725	4.059032	5.017278	9.807778	17.134525	210.15392	2	0.65696657
MSM0.120_s1	4.1420085e-22	240.48795	11.181547	3.0252817	8.444514	11.388836	8.80905	2.71e-32	7.23e-43	240.48795	2	0.8487694
MSM0.120_s2	9.568719	251.89076	1.8548002	5.3436813	1.68e-43	6.0825734	6.0853105	5.18709	18.86983	251.89076	2	0.82618886
MSM0.120_s3	15.524874	208.77484	0.10565505	11.70049	2.710968	2.8481717	22.580875	2.1e-43	8.67e-43	208.77484	2	0.79007787
MSM0.121_s3	2.68e-43	186.69116	1.44e-43	1.172097	0.0	20.852993	27.760077	1.4e-43	14.385407	186.69116	2	0.74419934
MSM0.121_s4	1.872e-42	220.3731	7.7707067	6.793496	3.36e-43	5.776875	3.63e-43	0.9181817	3.1094906	220.3731	2	0.90043074
MSM0.121_s5	25.055447	204.71352	1.008e-42	11.430317	2.212821	8.369676	5.564822	4.83184	7.23e-43	204.71352	2	0.78081745
MSM0.122_s1	131.16261	229.52548	77.888054	7.5085335	1.68e-43	15.626339	18.108213	6.6297803	13.634087	229.52548	2	0.45897463
MSM0.122_s2	242.5176	448.45374	241.83826	4.67247	4.86832	15.661629	32.353382	1.1037102	8.125942	448.45374	2	0.44863537
MSM0.122_s4	45.708824	223.28465	42.635784	6.702263	1.68e-43	5.58e-43	12.53446	7.8274827	2.265717	223.28465	2	0.65487206
MSM0.123_s1	7.186065	229.81525	10.656317	1.36e-43	1.68e-43	6.5872326	7.1985726	7e-44	11.998057	229.81525	2	0.84045494
MSM0.123_s2	8.9332075	189.36015	4.2326456e-18	1.36e-43	3.4058163	1.5573083	18.726013	7.886604e-11	5.6441264	189.36015	2	0.8318892
MSM0.123_s3	31.86896	224.91063	8.527664	17.40771	8.414289	11.937527	16.56275	2.8241396	4.905503e-33	224.91063	2	0.69749755
MSM0.124_s1	11.59399	291.6526	6.669858	1.36e-43	3.2284207	11.202098	8.515354	0.6631669	11.546922	291.6526	2	0.8451924
MSM0.124_s2	2.2444634e-18	273.11642	11.044242	2.5651944	5.5824018	14.005255	9.890795	2.8e-43	4.34e-43	273.11642	2	0.863734
MSM0.124_s3	13.245104	317.22955	4.0710664	9.246941	6.183007	8.103254	10.909334	2.8e-43	4.9803953	317.22955	2	0.8482784
MSM0.125_s1	8.02e-43	226.5942	5.76e-43	10.05894	2.2167294	4.9164724	3.815849e-05	0.886708	9.98335	226.5942	2	0.88980347
MSM0.125_s2	11.602593	226.35503	4.32e-43	2.72e-43	9.253708	2.1930356	1.1758628	2.3398404	0.87667376	226.35503	2	0.8918752
MSM0.125_s3	3.0465052	248.25957	6.8033943	4.08e-43	8.091836	10.147543	0.005444565	4.040549	2.89e-43	248.25957	2	0.8853927
MSM0.126_s1	52.97577	211.68896	33.626583	12.525525	20.52148	19.722803	35.654648	3.5e-43	43.726112	211.68896	2	0.4917945
MSM0.126_s2	20.618681	247.10739	21.10241	4.2951827	12.1431875	14.154737	11.054055	3.4671307	5.4423184	247.10739	2	0.7281032
MSM0.127_s1	27.609287	205.13266	1.5401274	5.3084145	0.0	2.79e-43	9.844948e-07	7e-44	10.254577	205.13266	2	0.82103944
MSM0.127_s2	18.26381	169.96045	2.87e-43	2.4083848	1.68e-43	7.7061276	2.390722	2.230227	1.8906461	169.96045	2	0.829681
MSM0.128_s2	16.132648	277.53653	3.309848	11.689501	2.013371	6.0058875	5.332872	3.5e-43	7.235823	277.53653	2	0.8429189
MSM0.128_s3	8.02e-43	313.25012	9.885364	12.447823	3.3723936	14.176154	2.9750745	4.9e-43	8.67e-43	313.25012	2	0.87965184
MSM0.128_s4	3.477e-42	254.86551	5.76e-43	6.335381	9.119827	24.682732	4.8144426	4.9e-43	12.199528	254.86551	2	0.816831
MSM0.129_s1	4.6516647	225.12804	2.0989192	1.36e-43	5.04e-43	1.4e-43	1.1439958	2.8e-43	5.0753922	225.12804	2	0.9455267
MSM0.129_s2	22.371193	198.5884	2.554764	4.124107	6.73e-43	1.813e-42	11.879508	9.98527	9.235217	198.5884	2	0.7675256
MSM0.129_s3	0.47648147	224.91896	11.362874	2.72e-43	4.6389246	15.368441	1.2e-43	2.6784723	1.0201443e-12	224.91896	2	0.86692625
MSM0.13_s1	117.49949	179.4275	4.092351	25.73361	201.2128	1.4e-43	2.41e-43	3.5e-43	48.17329	201.2128	5	0.34924346
MSM0.13_s2	36.54496	196.12242	6.7417855	13.978263	88.08064	8.761714	7.24e-43	7e-44	2.1149603e-12	196.12242	2	0.55998206
MSM0.13_s3	64.165184	183.71817	9.674731	9.798524	114.12989	9.434813	1.328e-42	1.6564955e-30	19.42967	183.71817	2	0.44770983
MSM0.130_s1	1.069e-42	187.00111	2.87e-43	4.1624246	5.4563265	24.002974	23.107798	1.4300202e-08	6.210824	187.00111	2	0.74817955
MSM0.130_s2	11.3710985	163.85634	10.544087	3.808455	10.547992	7.997459	19.508469	7e-44	1.572617	163.85634	2	0.7148852
MSM0.130_s3	2.941e-42	183.17201	12.206306	6.122208	7.271733	8.039976	6.4638925	3.4928327e-15	9.121882	183.17201	2	0.7881823
MSM0.131_s1	2.941e-42	197.38182	5.637635	3.5056403	1.68e-43	4.6370375e-14	2.9034793	6.164e-42	2.6305664	197.38182	2	0.9307866
MSM0.131_s2	7.493489	173.98515	7.124114e-28	7.9314933	1.68e-43	8.332815	1.087e-42	0.78401774	0.45536467	173.98515	2	0.8743749
MSM0.131_s3	4.037032	175.08163	5.76e-43	2.72e-43	2.8680556	3.058241	1.087e-42	7.517601	6.00694	175.08163	2	0.8817145
MSM0.132_s1	76.32485	185.25595	2.87e-43	18.393362	327.36313	6.464068	9.965782	2.8e-43	29.915234	327.36313	5	0.50079846
MSM0.132_s2	30.150612	222.92166	7.16586	27.1517	151.73549	1.4e-43	7.24e-43	0.8654651	12.802309	222.92166	2	0.4923256
MSM0.132_s3	51.70546	155.21443	2.87e-43	18.686892	171.64584	10.531163	7.2650886	1.4e-43	10.551416	171.64584	5	0.40330294
MSM0.14_s1	1147.7239	227.25728	3.0658858e-13	5.44e-43	54.843067	16.757881	3.1953016e-21	4.2e-43	16.454292	1147.7239	1	0.78448075
MSM0.14_s2	1344.4451	302.0087	1.296e-42	4.9531813	109.76864	6.98e-43	9.67e-43	2.1e-43	2.1916885	1344.4451	1	0.7624306
MSM0.14_s3	1512.0911	233.73058	1.439e-42	2.3878202	111.40284	8.277749	2.41e-43	1.7477161	5.5939364	1512.0911	1	0.806349
MSM0.15_s1	26.350773	166.51326	0.3014665	1.36e-43	1.009e-42	13.689446	6.4194865	4.5253	5.5504246	166.51326	2	0.7455256
MSM0.15_s2	26.695015	171.23183	5.76e-43	2.7237823	0.0	1.4e-43	2.41e-43	0.7319045	2.751046	171.23183	2	0.8388224
MSM0.15_s3	28.684566	178.45789	1.44e-43	1.36e-43	1.68e-43	12.477566	7.24e-43	7e-44	7.2441664	178.45789	2	0.7866287
MSM0.16_s1	179.5388	196.567	81.821144	4.7688837	15.084041	32.916817	24.592752	5.2223453e-10	29.062864	196.567	2	0.3483054
MSM0.16_s2	236.79475	241.27417	33.497757	4.7315416	5.04e-43	4.6347084	10.515313	1.4e-43	24.729378	241.27417	2	0.43380773
MSM0.16_s3	153.06007	246.96245	34.291943	10.491477	24.936277	15.634579	20.30018	7.71e-43	15.134495	246.96245	2	0.47418773
MSM0.17_s1	25.268478	189.15364	0.004561864	0.84696656	2.5354018	12.0219555	3.895946	0.98233885	1.0246681	189.15364	2	0.8024029
MSM0.17_s2	3.814138	259.39658	6.671404	10.017811	2.2296286	13.336363	2.665175	7e-44	0.2787026	259.39658	2	0.8692628
MSM0.18_s1	5.336301	212.04076	5.7383194	11.763906	7.6787777	3.3960075	8.520743	4.4469934	0.19644046	212.04076	2	0.8183166
MSM0.18_s2	11.677262	172.36073	8.63e-43	3.2654226	3.36e-43	3.6975486	6.04e-43	2.4200945e-22	6.119999	172.36073	2	0.8743906
MSM0.19_s1	8.868203	199.82747	3.0837724e-13	9.874426	0.0	8.354969	3.63e-43	7e-44	5.79e-43	199.82747	2	0.8805879
MSM0.19_s2	9.358196	199.36627	3.0207372e-31	3.3613515	4.3209963	1.4e-43	8.128264	2.47824e-40	6.292769	199.36627	2	0.86370105
MSM0.2_s1	1870.9338	284.25732	1921.6707	2.72e-43	17.143456	2.51e-42	9.67e-43	3.5e-43	4.34e-43	1921.6707	3	0.46938643
MSM0.2_s2	860.87787	276.56232	855.98315	13.917929	18.42736	1.013267	6.04e-43	8.41e-43	1.3526638	860.87787	1	0.42446786
MSM0.2_s3	1402.3842	184.35667	1477.4006	2.72e-43	2.356e-42	50.855244	5.487127	4.2e-43	17.226213	1477.4006	3	0.47085312
MSM0.20_s1	3.440766e-29	185.64034	5.3957148	5.781302	1.68e-43	5.7830014	3.444098	0.0	2.8597534	185.64034	2	0.8886386
MSM0.20_s2	22.739452	200.45885	7.2e-43	5.44e-43	1.7760406	1.4e-43	2.988097	14.09393	11.651929	200.45885	2	0.79011536
MSM0.21_s1	9.190421	215.79236	1.8004429	12.750183	4.124607	3.1648622	3.63e-43	7e-44	4.651962e-11	215.79236	2	0.8742802
MSM0.21_s3	1.2315685	173.60785	1.9113705	4.4324875	0.0	15.81649	7.7947884	5.6e-43	5.840066	173.60785	2	0.82421327
MSM0.21_s5	8.602251	196.52507	2.451244e-06	2.1666653	4.704587	11.902241	3.7801978e-10	7e-44	9.866688	196.52507	2	0.84068596
MSM0.22_s1	1.1969244e-26	172.46907	4.467428	279.94235	5.1237326	24.890629	21.483185	2.1e-43	7.291021	279.94235	4	0.54287386
MSM0.22_s2	0.3062192	171.12582	13.358646	231.3572	1.68e-43	15.269014	1.2e-43	2.8e-43	11.9776745	231.3572	4	0.52178633
MSM0.22_s3	13.966625	255.94429	2.0153978	248.60052	14.1819	8.82794	19.346745	1.1898567e-13	31.980162	255.94429	2	0.43025708
MSM0.23_s1	2.14e-42	211.36987	14.063115	11.757017	3.080247	13.034783	6.3544407	9.798274	4.34e-43	211.36987	2	0.78442675
MSM0.23_s2	8.099425	181.79945	3.7594328	5.020211	1.68e-43	7.701898	7.24e-43	5.43413	13.489337	181.79945	2	0.80690765
MSM0.24_s1	27.28386	249.04373	1.872e-42	921.0831	145.96707	1.1852479e-20	128.01436	1.4e-43	0.002134363	921.0831	4	0.62599343
MSM0.24_s3	3.477e-42	279.38617	2.635807	1136.9427	191.99046	19.824549	115.007355	1.9316366e-26	1.298634e-29	1136.9427	4	0.6512494
MSM0.24_s4	48.90968	245.3093	1.296e-42	1073.0099	170.15219	12.624939	136.94814	1.4e-43	1.4512581e-37	1073.0099	4	0.6360635
MSM0.25_s1	13.8722315	272.30698	11.820432	2.0353105	2.792669	21.937946	16.454126	0.36017844	9.012879	272.30698	2	0.7767045
MSM0.25_s2	16.600264	257.91296	5.2412705	1.36e-42	4.9601884	20.480108	2.41e-43	3.6575933	5.216274	257.91296	2	0.8211993
MSM0.26_s1	156.07776	205.64763	120.21952	8.815819	3.2360733	22.74107	3.4361339	2.1e-43	6.8662057	205.64763	2	0.39019334
MSM0.26_s2	192.04903	254.43047	127.82543	9.625378	11.303098	24.982384	13.628015	12.560454	6.5850573	254.43047	2	0.3896395
MSM0.26_s3	166.53038	297.92114	100.29602	7.304906	26.598404	6.98e-43	1.8138711e-30	4.9e-43	6.7237406	297.92114	2	0.49212685
MSM0.27_s1	43.16136	194.26366	14.645507	21.869774	80.081985	19.349802	21.319342	2.8e-43	254.35165	254.35165	9	0.3918872
MSM0.27_s2	17.730412	229.08087	26.864548	8.17e-43	26.714643	19.426197	16.897928	3.5e-43	55.517	229.08087	2	0.5840449
MSM0.27_s3	92.66435	238.64545	8.890682	5.754224	42.323093	23.851051	2.416e-42	4.2e-43	203.06743	238.64545	2	0.38791752
MSM0.28_s2	2.0453894e-11	258.54724	7.7678905	2.72e-43	0.0	19.310518	9.67e-43	1.4e-43	1.446e-42	258.54724	2	0.90519613
MSM0.28_s4	12.235878	202.30354	2.87e-43	8.400175	6.642425	17.062895	8.45e-43	2.1e-43	7.23e-43	202.30354	2	0.8202218
MSM0.29_s1	1.9230456	231.42169	10.13743	1.089e-42	3.36e-43	14.968126	1.087e-42	0.23686318	12.780891	231.42169	2	0.85248226
MSM0.29_s2	16.161016	223.05	8.63e-43	3.1742897	4.7995086	3.816401	1.6290909	1.7417873	17.080238	223.05	2	0.8216912
MSM0.3_s1	34.902287	162.79543	40.260418	7.2021165	735.8399	14.0989275	6.993337e-28	1.299868e-07	7.23e-43	735.8399	5	0.739464
MSM0.3_s2	2.674e-42	179.31346	32.97235	7.2377195	509.80582	6.994134	6.555037	5.2758458e-31	9.644602	509.80582	5	0.677462
MSM0.3_s3	15.095298	204.1942	42.705402	1.0434011e-33	1323.1132	6.914508	12.814417	3.5e-43	17.100899	1323.1132	5	0.8157606
MSM0.30_s2	16.984278	284.3263	4.32e-43	4.973479	6.3702426	5.1116476	11.603226	1.4e-43	1.157e-42	284.3263	2	0.86324507
MSM0.30_s6	9.888954	181.18797	1.44e-43	2.8607302	1.6640805	13.043744	1.3263603	2.1e-43	1.157e-42	181.18797	2	0.8629156
MSM0.31_s4	19.648352	171.18716	1.152e-42	4.2596188	18.36766	1.8651805	40.61804	8.140632e-35	23.366533	171.18716	2	0.61288744
MSM0.31_s5	13.617175	190.26698	8.386353	13.453739	12.812251	4.475026	35.125187	7e-44	28.848444	190.26698	2	0.61979204
MSM0.31_s6	5.35e-43	122.409805	8.019244	4.08e-43	28.912088	17.312574	53.752785	2.1e-43	26.184977	122.409805	2	0.477061
MSM0.32_s1	3.1443272	143.25864	4.32e-43	5.03246	2.3336608	6.923862	5.8001842	1.4e-43	3.5101292	143.25864	2	0.84268165
MSM0.32_s5	11.504356	176.42795	1.008e-42	2.72e-43	1.778238	7.0313654	3.9378405	0.38266867	2.1481638e-34	176.42795	2	0.8774785
MSM0.33_s1	11.389643	188.43454	8.63e-43	3.963602	3.36e-43	6.0002418	1.41657885e-08	7e-44	4.25681	188.43454	2	0.8803507
MSM0.33_s2	7.820102	188.70639	4.32e-43	2.883302	5.04e-43	1.115e-42	7.24e-43	0.6322916	6.0864987	188.70639	2	0.91547894
MSM0.34_s1	19.377077	211.84886	1.0722815e-31	1.9875575	3.7453463	2.79e-43	1.9975799	6.9731107	3.482941	211.84886	2	0.8493916
MSM0.34_s2	13.079895	139.7659	4.5492754e-05	6.816882	2.1678567	10.597057	3.5074902	1.4e-43	6.901317	139.7659	2	0.7644312
MSM0.34_s3	7.9736066	184.76541	1.2384089	0.43627268	1.68e-43	5.937393	12.629077	1.4e-43	9.681516	184.76541	2	0.8298033
MSM0.35_s1	96.89795	338.3527	4.32e-43	1.36e-43	12.893002	1.4e-43	2.41e-43	0.96465755	2.947285e-21	338.3527	2	0.7533877
MSM0.35_s3	149.97339	366.72626	1.44e-43	2.5166492	9.56567	1.4e-43	2.41e-43	1.4e-43	2.7858191e-33	366.72626	2	0.6935301
MSM0.35_s4	86.32351	295.2283	1.2718603e-15	1.36e-43	2.019e-42	2.79e-43	4.83e-43	1.4e-43	3.9460757	295.2283	2	0.76583636
MSM0.36_s1	8.890765	154.24515	6.5608697	11.127043	3.5268168	7.1912723	8.910476	0.85810214	4.156333	154.24515	2	0.75070584
MSM0.36_s2	2.14e-42	143.92708	10.745654	12.746871	2.6292808	21.413696	17.358267	4.9e-43	4.1464915	143.92708	2	0.6758176
MSM0.36_s3	3.4981256	209.33232	7.8227997	17.425493	2.4220858	3.148007	7.80206	7e-44	1.0849595e-31	209.33232	2	0.8324978
MSM0.37_s1	17.51722	212.35245	2.4862583	5.5434275	2.019e-42	8.38001	5.750095	2.359752	4.048008	212.35245	2	0.82167906
MSM0.37_s2	5.6553626	229.99373	2.0167978	5.8274155	2.8336518	8.427154	1.7294551	8.475e-42	1.2985401	229.99373	2	0.8922021
MSM0.38_s1	1.337e-42	160.14192	5.562519	2.72e-43	0.0	3.5085275	9.954659	7.9533925e-30	6.727918	160.14192	2	0.8614619
MSM0.38_s3	8.466738	172.79108	10.472445	7.7066073	1.513e-42	3.7105238	1.751081	7e-44	2.89e-43	172.79108	2	0.84330094
MSM0.39_s1	5.556706	170.6893	1.439e-42	12.146629	7.960567	10.466757	3.8288e-41	7e-44	5.79e-43	170.6893	2	0.82530385
MSM0.39_s2	8.873615	142.03818	2.87e-43	2.72e-43	6.4552455	8.949571	14.487155	4.2e-43	2.89e-43	142.03818	2	0.78559303
MSM0.4_s1	5.35e-43	191.80534	13.814185	3.316939	1.68e-43	12.8326025	8.754759	2.1e-43	1.44e-43	191.80534	2	0.83204126
MSM0.4_s2	9.669076	156.60307	5.76e-43	0.6603184	4.878e-42	4.792067	2.54215	7e-44	1.44e-43	156.60307	2	0.89864033
MSM0.40_s1	75.87878	170.4034	12.254504	5.44e-43	358.31998	17.967052	1.5686367	3.5e-43	495.7113	495.7113	9	0.4378674
MSM0.40_s2	112.703316	163.96875	16.404148	1.089e-42	909.6965	45.338673	8.45e-43	6.3e-43	840.09344	909.6965	5	0.43563563
MSM0.40_s5	38.969246	208.0012	1.152e-42	8.099297	270.79733	9.790142	1.208e-42	9.292785	485.26163	485.26163	9	0.47103104
MSM0.41_s1	39.086582	253.56898	41.7254	6.4626184	15.957	3.167778	27.27596	9.54451	25.7954	253.56898	2	0.60004354
MSM0.41_s2	126.96474	289.1964	71.84846	13.9991	16.719013	21.47517	61.668785	20.12762	33.7327	289.1964	2	0.44102836
MSM0.41_s3	75.44402	269.5784	48.7163	28.411266	39.259254	16.069197	61.31694	9.470546	35.62675	269.5784	2	0.46169162
MSM0.41_s4	1.872e-42	191.09927	8.587182	4.08e-43	3.0344996	1.7484833	1.2e-43	1.9194019	5.490425	191.09927	2	0.9019253
MSM0.42_s1	1189.554	234.4413	45.5016	2.9930665	171.99043	2.79e-43	1.328e-42	3.5e-43	7.111771	1189.554	1	0.72024685
MSM0.42_s2	722.44586	200.69562	17.304289	12.842724	80.2129	11.267573	8.05374	6.3e-43	8.67e-43	722.44586	1	0.68619907
MSM0.42_s3	887.4558	242.04903	15.356505	3.846456	118.14003	1.6871204	7.99264	6.135981	15.12662	887.4558	1	0.6838208
MSM0.43_s1	9.669171	152.29704	8.63e-43	1.490752	1.68e-43	13.685557	1.2e-43	3.5e-43	8.67e-43	152.29704	2	0.85974294
MSM0.43_s2	5.35e-43	200.05786	1.129666e-06	2.370588	5.105652	4.5948963	2.2910445	4.902117	0.34263307	200.05786	2	0.91074157
MSM0.44_s1	36.765797	165.75029	42.46754	3.9526057	2.6924362	14.004868	2.3565258e-29	8.997377e-37	9.163258	165.75029	2	0.60317403
MSM0.44_s2	184.28522	266.17795	184.74014	4.3778176	3.36e-43	10.450348	1.977118e-10	2.8e-43	4.34e-43	266.17795	2	0.40948465
MSM0.44_s3	46.39116	168.84604	95.44795	3.6668258	2.9506302	16.367258	2.41e-43	13.4778	7.360523	168.84604	2	0.47628242
MSM0.44_s4	185.60431	155.70088	126.788124	1.36e-43	1.345e-42	2.3505414e-13	3.8431208	8.295714	3.7434728	185.60431	1	0.38349935
MSM0.45_s1	12.512021	190.24191	0.49882483	2.72e-43	6.5898805	1.6147058e-16	12.488898	5.1077385	1.44e-43	190.24191	2	0.8364514
MSM0.45_s2	20.563509	213.51184	0.17874049	3.423845	1.68e-43	5.699252	3.7276692	1.3448124	7.1989613	213.51184	2	0.8351769
MSM0.46_s1	12.607944	185.41185	4.9193027e-09	6.8e-43	1.68e-43	0.712144	11.072429	7.3047466	14.011255	185.41185	2	0.80223066
MSM0.46_s5	13.7879505	175.14882	2.87e-43	4.4076943	3.516683	11.102913	6.238527	1.032631	8.317059	175.14882	2	0.78348035
MSM0.47_s1	1.604e-42	85.93909	3.0396733	1.0060607e-28	3.9331868	0.0	26.258179	1.4e-43	12.441833	85.93909	2	0.6529732
MSM0.47_s3	24.924175	176.93834	2.015e-42	17.311686	31.098457	2.1073718e-16	74.056465	7.149127	15.927687	176.93834	2	0.5093129
MSM0.48_s1	5.2821765	187.4032	6.3828864	3.8608046	1.68e-43	12.514959	7.2502236	3.5e-43	2.89e-43	187.4032	2	0.8415268
MSM0.48_s2	12.231612	208.18944	11.458554	4.455036	3.36e-43	14.304155	1.208e-42	7e-43	6.8658786	208.18944	2	0.80848795
MSM0.49_s1	82.282425	232.3927	158.94173	5.44e-43	8.809049	5.126598	1.449e-42	6.9631524e-34	1.7536521	232.3927	2	0.47494328
MSM0.49_s2	8.521468	180.4714	14.191656	7.4635534	5.04e-43	4.296137	2.4418194	2.1e-43	6.2607794	180.4714	2	0.80694824
MSM0.5_s1	126.63928	246.2304	7.0816245	7.942809	2.4438713	20.58219	18.195324	1.4e-43	42.20642	246.2304	2	0.52242506
MSM0.5_s2	114.67602	233.77327	4.7604094	13.936624	22.23297	20.196495	18.187223	1.4e-43	29.548002	233.77327	2	0.51119095
MSM0.5_s3	170.62614	207.065	20.25403	8.912377	8.705902	15.22522	53.059216	1.4e-43	60.70115	207.065	2	0.38025036
MSM0.50_s1	100.15551	217.73247	3.2141234e-05	13.097342	10.373217	27.110548	26.47346	5.6e-43	1.178677e-21	217.73247	2	0.5513016
MSM0.50_s2	90.13344	211.95596	9.295014	6.8461676	7.1045504	15.865017	34.77674	2.8739984e-11	17.694448	211.95596	2	0.53840834
MSM0.50_s3	58.073246	177.18904	25.765789	4.688334	8.41e-43	6.9578323	56.761913	7e-44	10.067251	177.18904	2	0.5219065
MSM0.51_s1	1.069e-42	185.19171	10.215551	2.72e-43	1.68e-43	3.5975423	1.4798573	6.569109	5.382807	185.19171	2	0.8717506
MSM0.51_s2	5.2339616	195.95177	1.7955236	0.9760113	3.1563735	6.36495	0.7896939	6.3339596	3.8816311	195.95177	2	0.8728991
MSM0.52_s1	5.480892	170.27489	6.8985186	9.978604	2.7937922	9.2020235	9.623029	3.3654115	7.5072966	170.27489	2	0.7563588
MSM0.52_s2	8.02e-43	218.57253	8.63e-43	1.36e-43	6.681397	5.7467165	10.655329	0.12755509	1.44e-43	218.57253	2	0.9040009
MSM0.53_s2	19.242922	254.68939	56.8434	76.279465	38.81631	37.408127	151.71631	2.8082774	90.63492	254.68939	2	0.34963715
MSM0.53_s5	6.9009285	6.175249	0.48629168	3.3524075	1.68e-43	2.2842581	5.93793	4.9e-43	2.4490178	6.9009285	1	0.2501598
MSM0.53_s6	0.05851622	60.65419	2.435336e-29	0.9845122	8.260268	0.75489587	11.989784	7e-44	13.337653	60.65419	2	0.63155246
MSM0.54_s1	840.6764	246.71214	123.552284	14.692859	36.322124	22.757803	17.891264	2.9949724e-24	37.558434	840.6764	1	0.627294
MSM0.54_s2	1068.5576	311.20053	37.630066	5.44e-43	50.97392	9.001557	4.83e-43	2.8e-43	33.01057	1068.5576	1	0.7074787
MSM0.54_s3	901.83044	196.98566	123.253426	16.403433	55.747112	26.528345	7.24e-43	4.2e-43	3.992471	901.83044	1	0.6807599
MSM0.55_s1	10.924214	244.33905	27.097977	4.5067673	1.085208	3.9294286	2.5110905	0.8872431	2.89e-43	244.33905	2	0.82747984
MSM0.55_s2	15.092639	258.60934	86.77673	12.431905	2.8761947	9.772786	11.871794	9.81e-43	1.0286555	258.60934	2	0.64902186
MSM0.55_s3	17.44074	179.99731	41.47614	5.9712424	5.761385	1.4e-43	38.529217	2.1e-43	4.34e-43	179.99731	2	0.62244886
MSM0.56_s4	13.886396	250.7124	1.583e-42	6.8e-43	9.3773895e-12	2270.669	5.8949675e-33	8.686572	3.4645174	2270.669	6	0.8913607
MSM0.56_s5	4.6704686e-06	199.85925	7.2e-43	2.0651516e-38	15.876074	1620.0967	1.571e-42	2.1e-43	24.910994	1620.0967	6	0.8706719
MSM0.56_s6	3.550556e-10	160.10748	1.008e-42	2.72e-43	8.454791	1015.19714	2.671487	7e-44	4.1763107e-28	1015.19714	6	0.8556732
MSM0.57_s1	1.872e-42	219.59402	3.6960328	1.5403497	6.069012	12.384812	4.83e-43	3.5e-43	8.400542	219.59402	2	0.87249625
MSM0.57_s2	6.8192767e-26	193.46559	7.9070797	4.08e-43	7.272824	2.4347785	3.63e-43	5.919959e-21	8.67e-43	193.46559	2	0.9165498
MSM0.58_s4	41.374992	219.51938	2.0721702e-06	1.497e-42	43.620502	31.910532	4.83e-43	2.1e-43	64.03391	219.51938	2	0.54816896
MSM0.58_s5	12.409697	207.14955	10.137004	2.1639588	20.804869	13.763455	14.917155	2.1e-43	42.79562	207.14955	2	0.6390717
MSM0.58_s6	1.872e-42	203.1795	10.337809	8.963056	1.5728266	6.5987144	9.644759	12.844772	12.048189	203.1795	2	0.7661668
MSM0.59_s2	15.43742	123.775955	2.87e-43	1.36e-42	1.68e-43	1.8859186	8.538622	7.385325	14.306154	123.775955	2	0.7224443
MSM0.59_s3	5.165167	165.10085	4.0406236e-30	5.7838764	5.6995277	14.187511	6.04e-43	2.8e-43	2.89e-43	165.10085	2	0.8426224
MSM0.6_s1	0.0046340777	206.78804	9.981326	0.0661221	1.009e-42	19.802248	6.04e-43	1.4e-43	2.0458822	206.78804	2	0.86635196
MSM0.6_s2	8.02e-43	160.01749	2.87e-43	1.0871539	4.769442	3.7945526	3.5564277	7e-44	1.44e-43	160.01749	2	0.92375475
MSM0.60_s1	4.01e-42	238.85355	13.543392	6.7764	4.6788797	7.0546913	0.8459554	4.457454	1.650884e-34	238.85355	2	0.86475235
MSM0.60_s5	5.5243683	185.16333	7.2e-43	5.4506097	6.73e-43	11.670692	2.1074834	2.2622793	2.5376844	185.16333	2	0.8623621
MSM0.61_s1	19.902082	162.45941	4.32e-43	7.4570565	2.2739432	3.5574222	10.267267	7e-44	6.7535205	162.45941	2	0.7639011
MSM0.61_s2	6.4473934	237.23508	2.87e-43	8.260345	5.433453	22.10684	1.208e-42	1.0507e-41	2.5913318e-20	237.23508	2	0.84883505
MSM0.62_s1	9.867206	215.4735	15.020579	6.9923916	1.68e-43	15.153687	11.96617	4.2e-43	8.498975	215.4735	2	0.76146454
MSM0.62_s2	10.061816	213.9191	0.942715	0.49638692	6.7427526	22.945524	13.140865	7e-44	0.026868982	213.9191	2	0.7973844
MSM0.63_s1	5.0588474	270.77576	6.3700366	44.343487	252.85172	75.54012	302.99695	17.26559	39.484013	302.99695	7	0.29861143
MSM0.63_s2	8.874917	261.39636	1.2846016	10.568891	79.15399	94.83928	195.69406	8.103379	20.044102	261.39636	2	0.3844292
MSM0.63_s3	1.069e-42	188.7039	7.2010045	25.50569	108.28146	101.5223	265.318	4.3777323	20.601475	265.318	7	0.36772522
MSM0.64_s1	1.337e-42	257.4917	15.70397	8.75789	12.956676	31.527544	56.885925	7.6141e-41	3.784834	257.4917	2	0.6651666
MSM0.64_s2	13.494736	225.79927	1.583e-42	11.619667	5.906556	42.887386	29.159735	2.0682697	2.9781195e-09	225.79927	2	0.6823057
MSM0.64_s3	1.069e-42	194.94847	2.87e-43	7.903005	7.970054	33.652264	20.361258	0.9514004	2.8658612	194.94847	2	0.72565335
MSM0.65_s1	13.068838	157.22734	1.5200619	5.6596937	3.36e-43	20.14427	46.263397	12.056579	6.4288487	157.22734	2	0.5992602
MSM0.65_s3	4.2944546	227.79523	8.614339	1.225e-42	4.633521	24.437202	23.91217	7e-43	6.987138	227.79523	2	0.7576152
MSM0.65_s4	6.013799	150.55563	1.44e-43	13.19878	7.7778063	23.344025	58.564423	0.4129408	2.89e-43	150.55563	2	0.57935554
MSM0.66_s1	3.209e-42	198.38649	9.412203	10.33203	7.0011325	37.393345	73.019875	1.4e-43	5.30719	198.38649	2	0.58203065
MSM0.66_s2	1.1073313	189.47891	1.728e-42	10.97847	11.729453	48.876724	72.67673	3.5e-43	5.79e-43	189.47891	2	0.56586605
MSM0.66_s3	5.35e-43	194.80838	14.119335	6.8e-43	18.694342	19.293905	52.60851	1.3592972	33.24532	194.80838	2	0.5830332
MSM0.67_s1	15.479532	232.66565	4.249728	29.84087	10.103135	31.28355	115.15805	0.8443468	14.318777	232.66565	2	0.51254296
MSM0.67_s2	14.417314	308.04764	25.594572	90.708435	132.84286	61.72979	303.44052	7.02845e-40	37.853268	308.04764	2	0.31606475
MSM0.67_s3	51.283268	260.29404	3.1072143e-37	35.575348	36.55254	29.074062	175.60652	15.277496	33.26335	260.29404	2	0.40867186
MSM0.68_s1	26.34958	179.40417	7.1595035	12.675676	31.358799	19.223606	141.20709	2.2846317	37.326588	179.40417	2	0.39257815
MSM0.68_s2	29.882471	275.1159	8.63e-43	9.420103	29.15871	18.406807	109.854866	9.501976e-36	14.648117	275.1159	2	0.5655154
MSM0.68_s3	20.814487	237.89752	1.296e-42	12.763146	40.23789	1.6449012	99.61155	31.432442	46.376335	237.89752	2	0.48473516
MSM0.69_s1	6.299088	170.48767	2.015e-42	5.47341	0.9469879	4.10602	14.479977	1.4e-43	2.314e-42	170.48767	2	0.8448635
MSM0.69_s3	14.511368	256.56747	2.2074297e-13	2.980124	1.68e-43	1.4e-43	4.83e-43	0.91569465	1.44e-43	256.56747	2	0.9330587
MSM0.7_s4	23.145767	192.97633	4.070879	2.7065861	3.0100658	29.708185	2.41e-43	108.98238	17.27993	192.97633	2	0.5053321
MSM0.7_s5	20.211105	155.67117	44.539955	18.375391	0.8619415	4.984666	23.119347	120.992485	15.996636	155.67117	2	0.38460803
MSM0.7_s6	21.73222	192.78119	7.288689	12.868433	4.3492866	2.0068078	10.1382	84.15966	4.037333e-05	192.78119	2	0.5749092
MSM0.70_s1	1.872e-42	319.1923	11.100016	2.394767	4.625326	0.897582	4.83e-43	7.5830207	5.10809	319.1923	2	0.909636
MSM0.70_s2	4.624541	258.8845	11.321389	11.751859	3.36e-43	14.459298	11.979195	7.71e-43	1.013e-42	258.8845	2	0.8270521
MSM0.71_s1	8.725671	201.33632	8.959508	1.8656752	5.3388133	16.02906	2.7343576	3.1020448	3.1811256	201.33632	2	0.8012666
MSM0.71_s2	9.732022	182.51794	2.87e-43	7.254815	3.162455	6.48379	10.752343	4.58516	4.7469335	182.51794	2	0.79620284
MSM0.72_s1	1.069e-42	163.72841	62.754192	7.5792475	17.085466	36.692467	5.4342127	72.49631	3.8774357	163.72841	2	0.44293085
MSM0.72_s2	20.14057	216.43176	10.19453	1.8672136	0.7599879	13.337878	14.633944	102.230804	8.830043	216.43176	2	0.55720085
MSM0.72_s3	1.337e-42	190.34637	22.275688	4.0737348	7.0404544	30.1939	10.171045	62.629017	9.605083	190.34637	2	0.5659423
MSM0.73_s1	22.602451	220.82089	5.381872	6.9696274	3.36e-43	1.9029078e-16	3.6715918	6.9755096	6.665766	220.82089	2	0.80860794
MSM0.73_s2	9.03467	200.89235	5.76e-43	1.36e-43	2.0106485	9.65226	20.897524	3.5e-43	2.314e-42	200.89235	2	0.8284649
MSM0.74_s1	153.59012	161.95511	2.1906203e-22	3.952508	36.599014	14.095031	6.365866	10.390001	12.40157	161.95511	2	0.4055475
MSM0.74_s2	142.2649	195.93553	8.63e-43	2.72e-43	41.807278	3.6339645	6.578149	12.3910675	13.735335	195.93553	2	0.47060713
MSM0.74_s3	108.517235	216.69795	7.2e-43	8.955552	20.466223	1.5737686	11.983655	8.2937765	14.330012	216.69795	2	0.55447257
MSM0.75_s1	5.35e-43	207.91333	5.76e-43	300.0082	1.68e-43	3.4538636	3.7102005e-12	1.4349142	14.276009	300.0082	4	0.56918234
MSM0.75_s2	16.795961	222.72144	21.53201	389.06396	9.168401	25.088856	62.96736	5.9483404	34.02109	389.06396	4	0.4941703
MSM0.8_s1	9.677353	201.41641	6.1600447	5.3924255	1.68e-43	3.3541565	5.832408	7e-44	2.89e-43	201.41641	2	0.8688003
MSM0.8_s2	17.755478	157.54573	3.903301	0.42855686	1.68e-43	4.692361	6.470737	7e-44	8.0741415	157.54573	2	0.7922033
MSM0.80_s1	10.311765	215.39655	6.5255604e-17	9.047757	1.2178924e-05	12.670144	0.31745178	2.1e-43	5.922663	215.39655	2	0.84913325
MSM0.80_s2	17.57446	237.12971	2.7691095	5.44e-43	0.0	1.4124988	10.877607	1.4e-43	7.23e-43	237.12971	2	0.8790285
MSM0.81_s1	14.134515	162.70682	2.024982	15.548542	0.4103868	2.2477198	4.1025634	1.477764	6.930703	162.70682	2	0.7763322
MSM0.81_s2	5.7911315	209.85063	11.128766	10.584288	1.68e-43	5.3803744	2.41e-43	7e-43	1.013e-42	209.85063	2	0.8645249
MSM0.82_s1	3.2706518	223.28702	8.203239	4.6068053	3.2339306	9.68907	1.5086635	2.906925	3.6927583	223.28702	2	0.8574801
MSM0.82_s2	5.2054067e-34	232.05702	8.642855	8.6815135e-07	1.68e-43	7.2399316	19.63036	7e-43	9.624417	232.05702	2	0.8371628
MSM0.83_s1	22.32574	242.87518	107.231224	2.4578023	20.521696	53.898426	1.208e-42	465.92358	14.522082	465.92358	8	0.5011248
MSM0.83_s2	46.24066	199.50883	32.330837	8.106259	26.400827	37.17657	9.796382e-32	261.26566	8.792081	261.26566	8	0.42151752
MSM0.83_s3	72.41016	234.77928	84.98406	1.089e-42	23.007637	42.075893	30.335949	528.7403	16.654734	528.7403	8	0.51185524
MSM0.84_s1	1.1723833	201.3323	15.589797	24.430143	74.44956	2.8064103	1.691e-42	1.4e-43	42.700996	201.3323	2	0.5554276
MSM0.84_s2	11.451347	226.86449	4.32e-43	7.6969323	73.17807	3.5927992	16.712416	1.4e-43	33.25174	226.86449	2	0.6086273
MSM0.85_s1	7.2963037	217.68729	4.651671	4.08e-43	3.0711465	1.673e-42	18.40265	4.2e-43	9.319528	217.68729	2	0.8358809
MSM0.85_s2	7.4825535	209.52917	1.728e-42	8.483742	4.029011	2.79e-43	0.65536463	7e-44	3.7805414	209.52917	2	0.8955754
MSM0.86_s1	8.02e-43	216.05019	17.007383	8.455536	1.4487278	0.4360111	12.957949	1.47027e-40	0.03644688	216.05019	2	0.8426549
MSM0.86_s2	8.213919	181.25401	12.502361	10.777077	3.8817718	4.19e-43	7.4958885e-38	1.0436953e-25	7.0651817	181.25401	2	0.8102754
MSM0.87_s2	601.5248	246.14592	78.89234	5.4377975	53.741558	83.45453	54.70633	2.1e-43	235.20164	601.5248	1	0.44258898
MSM0.87_s3	301.28705	267.81717	58.940247	12.222176	43.685585	67.19607	36.7693	1.4e-43	137.11511	301.28705	1	0.32570425
MSM0.87_s4	179.29578	355.34195	42.283714	26.705803	18.500261	56.093193	9.430145	2.1e-43	107.82089	355.34195	2	0.44670594
MSM0.88_s1	33.21809	153.33633	1.008e-42	7.2060246	6.73e-43	16.238987	28.175068	10.691444	17.880938	153.33633	2	0.5748383
MSM0.88_s2	8.02e-43	182.55354	1.44e-43	2.72e-43	8.006142e-36	17.35078	17.583813	2.1e-43	8.890172	182.55354	2	0.8064091
MSM0.89_s1	6.7321744	190.1583	2.1953294	12.332676	8.139105	2.3805136e-08	8.45e-43	6.7719975	8.847777	190.1583	2	0.80857396
MSM0.89_s2	16.047064	204.67729	3.0471314e-20	12.746957	1.0214527e-18	9.023071	11.992453	8.121573	1.1271976	204.67729	2	0.77607
MSM0.9_s2	5.250694	196.459	5.76e-43	8.08779	2.856758	9.54525	10.017998	2.1e-43	8.259142	196.459	2	0.8169568
MSM0.9_s3	0.84777576	187.26874	4.4765596	1.36e-43	2.9636164	8.700769	5.3943357	7e-44	5.1825542	187.26874	2	0.8716889
MSM0.9_s6	26.247229	197.65678	2.0005295	6.2574306	2.5149539	7.5416408	4.83e-43	0.31484348	2.2461138	197.65678	2	0.807489
MSM0.90_s3	148.118	252.45352	141.45909	2.72e-43	5.04e-43	39.57882	31.606594	5.081845	4.34e-43	252.45352	2	0.40830407
MSM0.90_s4	226.30017	207.19879	345.3419	6.6057277	3.36e-43	29.88712	13.413374	5.6e-43	8.940598	345.3419	3	0.41225615
MSM0.90_s5	151.62161	318.32462	211.20024	1.5678637	1.682e-42	10.873807	11.004395	1.7110054	0.8020748	318.32462	2	0.45017973
MSM0.91_s1	5.849814	206.9786	1.008e-42	14.045323	4.28712	11.492824	2.41e-43	5.302046	6.167822	206.9786	2	0.8144802
MSM0.91_s2	5.35e-43	178.06927	1.4814351	2.8127558	3.8347418	17.55379	4.0443172	6.7050666e-12	6.8696933	178.06927	2	0.8295178
MSM0.92_s1	275.6914	256.61783	235.92084	11.260447	3.551997	9.902062	2.8152816	1.4e-43	8.285453	275.6914	1	0.3428805
MSM0.92_s2	333.28003	201.80759	206.7962	2.413523	20.432348	2.9086089e-15	8.45e-43	4.9e-43	20.729855	333.28003	1	0.4243122
MSM0.92_s3	260.37115	214.80801	153.7612	5.67938	7.4449015	8.677189	7.3095512	1.4e-43	26.476418	260.37115	1	0.3803661
MSM0.93_s1	150.15526	170.197	66.68932	17.922577	654.8818	62.69752	11.464582	7e-43	942.5583	942.5583	9	0.45390236
MSM0.93_s2	202.39792	165.92073	27.031645	33.32598	796.47235	72.68008	23.059381	19.108171	1190.501	1190.501	9	0.4704613
MSM0.94_s1	73.02799	262.00583	36.635506	12.320937	995.0518	38.916645	9.451646e-39	7e-43	1169.7578	1169.7578	9	0.45204252
MSM0.94_s2	68.51642	170.2914	25.516718	39.382084	718.72754	26.39815	17.648804	2.8e-43	1125.8981	1125.8981	9	0.5135508
MSM0.95_s1	774.35333	353.02396	182.90848	9.621776	37.885612	112.69336	88.99108	5.6e-43	70.99298	774.35333	1	0.4749263
MSM0.95_s2	587.90674	245.25197	123.3087	4.08e-43	9.994775	90.212524	152.8996	4.2e-43	86.50512	587.90674	1	0.453604
MSM0.95_s3	386.1277	276.17114	119.62873	14.172336	22.446507	91.38026	104.72195	7.9127297e-17	46.25393	386.1277	1	0.36396152
MSM0.96_s1	181.41216	216.30234	5.112875e-28	26.433447	244.89221	2.79e-43	7.8589478	7e-44	34.222904	244.89221	5	0.34437436
MSM0.96_s2	99.4859	173.0117	7.2e-43	9.53e-43	183.51224	8.90988	7.572114	14.873516	33.45561	183.51224	5	0.35235184
MSM0.96_s3	274.89288	210.41573	0.6360959	68.0434	677.8642	16.632822	5.7873306	4.9e-43	47.380913	677.8642	5	0.5207716
MSM0.97_s1	11.640688	175.71127	21.109524	1.633e-42	3.7157836	7.212421	19.453362	1.7346909	13.203225	175.71127	2	0.69237375
MSM0.97_s2	13.949994	212.25185	1.2104399	1.36e-43	6.031521	0.27595875	11.859478	7e-44	4.138124	212.25185	2	0.84996825
MSM0.97_s3	17.609392	219.83453	4.4046283	2.935262	1.68e-43	11.739013	3.1102653	2.8e-43	4.004242	219.83453	2	0.83385205
MSM0.98_s1	8.160613	192.70192	4.32e-43	3.0231133	7.6072745	6.4885225	0.91329706	1.4e-43	6.9731708	192.70192	2	0.85316193
MSM0.98_s2	7.293498	196.86958	4.3456163	6.262136	2.0084248	4.9254904	8.45e-43	3.5981543	2.3278682	196.86958	2	0.86486363
MSM0.99_s1	1.069e-42	201.70406	7.2e-43	2.610927	1.68e-43	15.612794	14.926764	1.0494131	16.233723	201.70406	2	0.7999759
MSM0.99_s3	8.02e-43	213.7718	1.728e-42	9.15493	1.177e-42	8.549761	8.14187e-14	8.427003	5.225755	213.7718	2	0.8720779
