# Supplementary material for: SUITOR: Selecting the number of mutational signatures through cross-validation
Source: PLoS Comput Biol. 2022 Apr 4;18(4):e1009309. doi: 10.1371/journal.pcbi.1009309 (PMC9009674; doi:10.1371/journal.pcbi.1009309)
Supplement: S2 Data — (ZIP) [file pcbi.1009309.s015.zip › Supp_data_profiles_activities_matrices/12 Exogenous Mutagens/Exogenous Mutagens_Analyzer_Profile.csv]

	S1-Signature 4	S2-Signature 18	S3-Signature 4	S4-Signature 26	S5-Signature 22	S6-Signature 7	S7-Signature 30	S8-Signature 23	S9-Signature 16	max	max_id	max_norm
A[C>A]A	0.025809372	0.07286883	0.021676857	0.008689431	0.008697306	0.0	1.532906e-14	0.0	0.0034129159	0.07286883	2	0.7813743
A[C>A]C	0.017714426	0.0035820196	0.07802245	0.003541878	2.69259e-10	0.0	0.00039270797	0.11315201	0.0021371015	0.11315201	8	0.40008283
A[C>A]G	0.016984707	0.0030405377	0.008883021	0.0020850543	0.0	0.0	0.0	0.0	0.0034819744	0.016984707	1	0.63135654
A[C>A]T	0.021688018	0.022991052	0.042328022	0.006153475	0.0008641216	0.0	0.0024225577	0.023909371	2.3762212e-14	0.042328022	3	0.53489286
C[C>A]A	0.10629347	0.043512907	0.03801271	0.0059770527	0.0036299964	0.0011682131	0.0030116404	0.005957761	0.0105936425	0.10629347	1	0.5122395
C[C>A]C	0.10279974	0.0	0.17194602	0.0	0.0015318729	0.0032656617	0.0	0.0	0.0024252133	0.17194602	3	0.6638751
C[C>A]G	0.05763082	0.0004560567	0.0	0.0017682185	0.0038284515	0.0018108371	0.0	0.0	7.654662e-08	0.05763082	1	0.9453316
C[C>A]T	0.14341107	0.0151401805	0.05345945	0.000984553	5.347268e-18	0.010659666	8.260046e-06	0.022109844	0.0	0.14341107	1	0.7454572
G[C>A]A	0.022791615	0.17165129	0.013761158	0.0016174872	0.0029099346	3.92222e-40	1.2885516e-23	0.0	0.0	0.17165129	2	0.9201079
G[C>A]C	0.02179466	0.0077206516	0.13098465	0.0024237928	1.3674824e-34	0.00074619864	0.000885599	0.03392162	0.0	0.13098465	3	0.4881148
G[C>A]G	0.020270169	0.005510928	0.009656503	0.0018755429	0.0	0.0	3.742433e-31	0.0	0.00041737754	0.020270169	1	0.5933897
G[C>A]T	0.017376332	0.06596399	0.036028676	0.0009261326	1.7978074e-21	2.9890252e-37	8.3993876e-33	0.0	0.0016768763	0.06596399	2	0.81463873
T[C>A]A	0.058849134	0.069233656	0.0	6.569289e-09	0.0049819727	0.0014831799	1.2842053e-22	0.0	4.3093703e-08	0.069233656	2	0.6826464
T[C>A]C	0.06296723	0.01767914	0.09077729	0.00096802064	8.794196e-14	0.004965131	0.0017094209	0.029476529	0.0045150355	0.09077729	3	0.49114686
T[C>A]G	0.020732919	0.005705501	0.0	0.00039158444	9.7852266e-05	0.0006344263	0.0	0.0	0.0001396017	0.020732919	1	0.649133
T[C>A]T	0.079151526	0.13670866	0.009101336	0.0	0.0	0.009574084	0.0	7.605484e-28	0.0	0.13670866	2	0.75498533
A[C>G]A	0.0053359624	0.0048152846	0.011618048	0.00010817919	0.0013726869	4.29129e-05	0.0048233685	0.0	0.00086820323	0.011618048	3	0.46532282
A[C>G]C	0.0017294247	0.0027273549	0.008688974	0.0	3.939401e-05	5.2439194e-05	0.004375717	0.0019077833	0.0015510882	0.008688974	3	0.4740697
A[C>G]G	0.0028688472	0.0017204282	0.0036622817	0.0	0.0006296159	0.00012537841	0.0	0.001940981	0.0013066776	0.0036622817	3	0.40898192
A[C>G]T	0.002568195	0.004220664	0.0068987138	5.6616023e-05	0.00043139255	1.0793127e-12	0.005260911	0.001051487	0.0006865038	0.0068987138	3	0.56826055
C[C>G]A	0.010054592	0.0021275473	0.0039157923	0.0	0.0027494356	0.00025635082	0.0141387135	0.0007070242	0.0015585999	0.0141387135	7	0.5082254
C[C>G]C	0.005053227	0.002040749	0.017103253	0.0013373188	0.0024816992	0.00051087677	0.0019467962	0.0013624441	0.0013796042	0.017103253	3	0.31087834
C[C>G]G	0.004993618	0.0015529861	0.0032794967	0.0	0.0	0.00035872462	3.4468314e-16	0.0	0.0016781061	0.004993618	1	0.52637005
C[C>G]T	0.0075939056	0.0035287237	0.011010613	0.0	0.0027473443	0.0012984187	0.0020956132	0.0019421314	0.0005969351	0.011010613	3	0.38598907
G[C>G]A	0.005886223	0.002402402	0.0077977185	0.00050331233	4.044082e-11	0.0002869644	0.0030553506	0.0	0.00067972037	0.0077977185	3	0.42818034
G[C>G]C	0.0031280813	0.0012273522	0.02333422	0.00048521004	0.00039236541	0.0	0.0009162605	0.004762736	0.00041605087	0.02333422	3	0.5146508
G[C>G]G	0.004869814	0.00082273566	0.005297663	4.846462e-10	0.0	0.0	0.00050720316	0.0	4.8647904e-05	0.005297663	3	0.6020848
G[C>G]T	0.0024587063	0.0023558547	0.012346086	0.00012438909	0.00018893149	0.0	0.0032729413	0.004912823	2.0706722e-15	0.012346086	3	0.3852979
T[C>G]A	0.011337976	0.0045259665	5.6410004e-06	0.0	0.0011192336	0.0004304173	0.006260134	0.0017617273	0.00173223	0.011337976	1	0.50584763
T[C>G]C	0.0064875707	0.0025464254	0.012583617	0.0	0.001851003	0.0011856809	0.0054149185	0.0011685375	0.00039585007	0.012583617	3	0.37424868
T[C>G]G	0.0044757985	0.0011876657	0.0017091415	8.587931e-05	0.00020041375	0.00017694019	0.0	0.00021351833	1.9e-43	0.0044757985	1	0.6052673
T[C>G]T	0.007243281	0.005910694	0.009419805	0.0	0.0020524068	0.0014201804	0.003406775	0.007915336	0.0012589504	0.009419805	3	0.4680395
A[C>T]A	0.0075249067	0.030068977	0.0039823144	0.029014733	0.003694482	0.0007412815	0.08771196	0.0	0.0030977183	0.08771196	7	0.60943913
A[C>T]C	0.0029444515	0.010101129	0.013686348	0.019989012	0.0019063882	0.019204859	0.06667327	0.0	0.0010619271	0.06667327	7	0.3753509
A[C>T]G	0.0010546426	0.014207813	0.0029954498	0.0064625423	0.0019566957	4.913e-42	2.3667223e-35	0.0	8.428676e-35	0.014207813	2	0.8608055
A[C>T]T	0.0027461445	0.009620795	0.012824155	0.015966384	0.0015417403	0.0023345621	0.11158208	0.0	3.1917526e-14	0.11158208	7	0.43028492
C[C>T]A	0.0078025465	0.02415167	0.0029294556	0.0068277484	0.008904371	0.08083039	0.021751767	0.044598777	0.0064236647	0.08083039	6	0.5035198
C[C>T]C	0.0058086566	0.010182058	0.013649707	0.0012974378	0.006910243	0.13071035	0.013244904	0.20699257	0.012048483	0.20699257	8	0.40307093
C[C>T]G	0.0011328444	0.01266528	0.0015169738	0.0	0.0034978937	0.01657284	0.0	0.0036358004	0.004187642	0.01657284	6	0.72939956
C[C>T]T	0.01618277	0.008068415	0.017781908	0.0	0.003466243	0.12806611	0.040803563	0.18772231	0.005201608	0.18772231	8	0.3642235
G[C>T]A	0.0022765636	0.015920972	0.0027483595	0.0055237445	0.0029010563	0.00071029796	0.053547602	0.017333223	0.0012623027	0.053547602	7	0.62298125
G[C>T]C	0.0022112469	0.0077437274	0.016322752	0.013048146	0.00046761055	0.01743229	0.060878668	0.006369605	0.00043281284	0.060878668	7	0.34288025
G[C>T]G	0.0009540073	0.011105892	0.0023941463	0.0017621856	0.0017619922	1.9050404e-07	0.0016808609	0.0	0.0	0.011105892	2	0.8704379
G[C>T]T	0.004138926	0.009784544	0.014172928	0.0044559776	1.3930147e-28	0.0058904146	0.06398919	0.0005160294	0.0010067256	0.06398919	7	0.4328424
T[C>T]A	0.0066895024	0.01611138	2.4994446e-25	0.009674269	0.0035840021	0.09473203	0.023509882	0.0	0.0013774545	0.09473203	6	0.42437387
T[C>T]C	0.005261229	0.0061241095	0.0057397694	0.00845106	0.0060393782	0.2192988	2.047253e-28	0.0	4.6801985e-09	0.2192988	6	0.7203223
T[C>T]G	0.0013263379	0.009012097	0.0	0.002095191	0.00073781883	0.024172833	0.0	0.0	0.0006203603	0.024172833	6	0.65787685
T[C>T]T	0.011403056	0.007700536	0.003081238	0.0061821784	5.4061204e-18	0.13294537	0.047941864	0.018134927	0.0025984328	0.13294537	6	0.472664
A[T>A]A	0.0014511305	0.0029097947	0.007975809	0.00897443	0.04228894	0.0019651195	0.007445226	0.0	6.6e-44	0.04228894	5	0.55034095
A[T>A]C	0.0	0.0007456151	0.0005403824	0.0085963365	0.014596226	0.0017019501	0.008294466	0.031524308	5.012437e-07	0.031524308	8	0.41573375
A[T>A]G	0.0030710886	0.0011805581	0.0035472533	0.017695485	0.057580184	0.0016331255	0.003054024	0.002480588	0.0	0.057580184	5	0.65200174
A[T>A]T	0.0018955667	0.0033339201	0.0018794533	0.0072991727	0.017268939	0.008364293	0.028682347	0.0033088857	0.0020228464	0.028682347	7	0.2583797
C[T>A]A	0.00059411494	0.0009102486	0.0026022554	1.5099955e-22	0.08607969	0.0023251825	0.004662127	0.020648887	0.009654978	0.08607969	5	0.7927735
C[T>A]C	0.00010032943	0.000858328	0.0019866934	0.0	0.06320995	0.004330001	0.01277857	0.042587128	0.012143454	0.06320995	5	0.66559625
C[T>A]G	0.005702498	0.0	0.0	0.0026593374	0.19033733	0.0007831067	0.0	0.02539994	0.0	0.19033733	5	0.9002493
C[T>A]T	0.0009767552	1.02896e-40	0.0006958342	0.0	0.075889975	0.0025170683	0.007695017	0.053156815	0.054798074	0.075889975	5	0.56512123
G[T>A]A	0.0006663939	0.0	0.0007539372	0.0052192453	0.04135549	0.000541492	0.0	0.0	0.033849515	0.04135549	5	0.5712045
G[T>A]C	1.996907e-34	0.000495609	0.00034127515	0.0043900814	0.013005989	0.00040597917	0.002025934	0.005680101	0.01825436	0.01825436	9	0.39328802
G[T>A]G	0.0036479137	0.0	0.0	0.0023239742	0.069197446	0.0	0.0005262784	0.0	0.030451773	0.069197446	5	0.6736667
G[T>A]T	3.1120617e-05	0.0017043627	0.0	0.006572902	0.017887795	0.000288621	0.006172069	0.0	0.026812429	0.026812429	9	0.36939302
T[T>A]A	5.2031863e-19	0.005448928	0.0058474233	0.0	0.04938546	0.0026770805	0.001061548	0.0023890133	0.034735672	0.04938546	5	0.45584863
T[T>A]C	1.57949e-24	0.0016217099	0.00046844417	0.00035080165	0.025457453	0.0026836721	0.01060755	0.006853619	0.013599271	0.025457453	5	0.48602995
T[T>A]G	0.0026093165	0.000882153	0.0	0.0046002595	0.05094526	0.00023113031	0.0049160556	0.0	0.028230747	0.05094526	5	0.5766308
T[T>A]T	0.00073267263	0.0045619644	0.0011603418	0.0028953434	0.023206439	0.012784135	0.019752307	0.0	0.04233986	0.04233986	9	0.31301692
A[T>C]A	0.00033259907	0.008135082	0.001928478	0.082314	0.008539927	0.0004963531	4e-45	0.00039169306	0.147635	0.147635	9	0.5117192
A[T>C]C	0.00020840825	0.0013324156	0.0003234163	0.06299374	0.00070851797	0.00016590481	0.006224601	0.0062247477	0.004105192	0.06299374	4	0.7290419
A[T>C]G	2.66999e-40	0.0044523505	0.00024279597	0.034107804	0.006335991	0.00018369852	3.5209826e-32	0.0010609344	0.06596484	0.06596484	9	0.49109897
A[T>C]T	0.00021937503	0.0068527744	0.0	0.056534335	0.00014886279	0.0017374365	0.010391221	0.0	0.038621027	0.056534335	4	0.34976536
C[T>C]A	0.0005522757	0.0018096115	0.0060232366	0.023169992	0.005721681	0.0014392693	1.12944465e-32	0.005637061	0.06361462	0.06361462	9	0.55736184
C[T>C]C	0.00014905393	0.0010669808	0.0	0.045020193	0.0005575908	0.0013006452	0.0047176364	0.010225504	0.0029785554	0.045020193	4	0.68784386
C[T>C]G	0.0003434961	0.0028146075	0.0022946429	0.015816584	0.0034577895	0.0012107248	4.54473e-40	0.006902574	0.032037497	0.032037497	9	0.42602852
C[T>C]T	0.0009905229	0.003400765	0.00049470866	0.016571825	0.00083001226	0.0064520333	0.006274851	0.007677027	0.02412744	0.02412744	9	0.3090423
G[T>C]A	0.00021368462	0.00020146783	0.00043003197	0.090468265	0.003869619	0.0007353636	0.0	2.3940202e-28	0.04734126	0.090468265	4	0.5895523
G[T>C]C	0.00017603012	0.0	0.0	0.08066542	0.0	0.0	0.0	0.0022137535	0.0	0.08066542	4	0.98453754
G[T>C]G	0.00054807815	0.0008806637	0.0	0.05883565	0.0015917503	7.4568605e-05	1.2839163e-37	0.0	0.014959582	0.05883565	4	0.67748
G[T>C]T	0.0	0.003496399	0.0	0.073202915	0.00096602796	0.0010775732	0.0024506496	0.0	0.0071484135	0.073202915	4	0.6564299
T[T>C]A	4.6958856e-13	0.011441284	0.0	0.017363915	0.0035044635	0.0048748073	0.008165031	4.508685e-18	0.08913915	0.08913915	9	0.45982313
T[T>C]C	0.00042822582	0.0023008352	0.00045332732	0.042898417	0.000355618	0.0017457592	0.0036323848	0.00257898	0.0027097994	0.042898417	4	0.60458285
T[T>C]G	0.00022037436	0.004653244	0.00041819352	0.00518479	0.000278473	0.0033432192	0.0057764347	0.0	0.03184744	0.03184744	9	0.42255604
T[T>C]T	2.265924e-22	0.0087785795	0.0	0.016667908	0.00054715853	0.008540863	0.012665293	0.00025897665	0.024522195	0.024522195	9	0.50103605
A[T>G]A	0.0006842964	0.001542545	0.00093924714	0.0029569173	0.0029243843	0.0003450444	0.0005912115	0.00013234557	0.0	0.0029569173	4	0.48603454
A[T>G]C	0.0	0.0009401607	0.0	0.0021469155	0.0012975282	0.00025148003	0.00017058394	0.002640824	0.0	0.002640824	8	0.5691823
A[T>G]G	0.0022170448	0.0012061246	0.0	0.0050582723	0.0015944283	0.00019972367	0.008698123	0.0042124717	0.0	0.008698123	7	0.2677228
A[T>G]T	0.0	0.0043477546	0.0	0.0024393615	0.0011937262	0.0007912217	0.0029838348	4.676888e-05	3.162541e-30	0.0043477546	2	0.81071186
C[T>G]A	0.0	0.00093239156	0.00016000241	5.9358645e-05	0.0039190343	0.00047429622	0.009324069	0.0017862214	0.002089432	0.009324069	7	0.30924514
C[T>G]C	4.7205525e-05	0.0005156696	0.00014918779	0.0022156104	0.002520899	0.000886563	0.012993408	0.00086347957	0.0	0.012993408	7	0.47390765
C[T>G]G	0.0033496653	0.00055952923	0.0	0.002857284	0.005465692	0.0	0.027172424	0.0008432379	2.14e-43	0.027172424	7	0.4291403
C[T>G]T	5.2600622e-05	0.001620595	0.00081027264	0.0017326372	0.0026398737	0.0016174178	0.01913932	0.00029626404	0.0	0.01913932	7	0.42313412
G[T>G]A	0.0002603094	0.00029256174	0.0	0.0020900767	0.0011739878	0.0	0.004820322	0.0	0.0018387053	0.004820322	7	0.29410797
G[T>G]C	8.0485814e-05	0.00036575476	0.0	0.0034889947	0.0	0.0	0.0032781614	0.0025887534	0.00017839989	0.0034889947	4	0.35032135
G[T>G]G	0.0025617452	0.00046613108	0.0	0.0045772726	0.0022408431	0.0	0.011126676	0.0023630862	0.00077711174	0.011126676	7	0.31318283
G[T>G]T	0.00025540992	0.0013940869	0.0	0.0012468607	0.000585498	0.0009960473	0.0015690337	0.0	0.00056423224	0.0015690337	7	0.6287332
T[T>G]A	0.00015622769	0.0016546731	0.00012710562	0.0012232935	0.0018920734	0.0001631266	0.016185885	0.00039911031	0.0029485812	0.016185885	7	0.38208804
T[T>G]C	0.0	0.0017438092	0.0	0.0005211405	0.0017665129	0.0	0.007448055	0.00075831386	6.8464026e-31	0.007448055	7	0.57963467
T[T>G]G	0.0026656664	0.0020261	0.00027148894	0.0029141733	0.005512097	0.00013765236	0.018525977	0.0022118182	0.0020226662	0.018525977	7	0.27343547
T[T>G]T	0.0	0.00607416	0.0	0.0002249426	0.0	0.0034319975	0.020780776	0.00017994901	0.0036591836	0.020780776	7	0.64663345
