# Supplementary material for: SUITOR: Selecting the number of mutational signatures through cross-validation
Source: PLoS Comput Biol. 2022 Apr 4;18(4):e1009309. doi: 10.1371/journal.pcbi.1009309 (PMC9009674; doi:10.1371/journal.pcbi.1009309)
Supplement: S2 Data — (ZIP) [file pcbi.1009309.s015.zip › Supp_data_profiles_activities_matrices/12 Exogenous Mutagens/Exogenous Mutagens_mutation_type_matrix.csv]

	MSM0.1_s1	MSM0.1_s2	MSM0.10_s1	MSM0.10_s2	MSM0.10_s3	MSM0.100_s1	MSM0.100_s2	MSM0.101_s1	MSM0.101_s2	MSM0.102_s3	MSM0.102_s4	MSM0.102_s5	MSM0.103_s1	MSM0.103_s5	MSM0.103_s6	MSM0.104_s1	MSM0.104_s2	MSM0.104_s3	MSM0.105_s1	MSM0.105_s3	MSM0.106_s1	MSM0.106_s2	MSM0.106_s3	MSM0.107_s1	MSM0.107_s2	MSM0.108_s2	MSM0.108_s3	MSM0.109_s1	MSM0.109_s2	MSM0.11_s1	MSM0.11_s2	MSM0.11_s3	MSM0.110_s1	MSM0.110_s2	MSM0.110_s3	MSM0.111_s1	MSM0.111_s2	MSM0.111_s3	MSM0.112_s1	MSM0.112_s2	MSM0.112_s3	MSM0.113_s1	MSM0.113_s2	MSM0.114_s1	MSM0.114_s2	MSM0.114_s5	MSM0.115_s1	MSM0.115_s2	MSM0.116_s1
A[C>A]A	14	14	17	10	16	10	9	25	17	40	46	55	85	123	100	14	14	23	16	11	14	13	15	27	15	12	23	9	18	15	9	13	34	18	24	32	43	14	13	10	20	13	16	12	10	12	21	12	22
A[C>A]C	0	1	2	1	0	4	0	1	2	4	3	2	63	68	44	2	0	0	4	2	0	2	0	1	1	0	1	1	1	2	1	0	11	3	6	8	15	3	1	2	4	1	0	1	0	3	1	2	4
A[C>A]G	3	0	2	0	0	0	1	0	0	0	3	2	52	56	62	0	3	1	1	0	1	4	2	1	1	2	2	0	3	2	1	1	4	3	1	4	1	3	0	1	1	2	0	0	0	2	2	1	1
A[C>A]T	5	3	2	6	11	4	12	6	6	14	10	18	70	98	74	6	6	5	3	3	4	6	2	3	1	4	4	4	2	7	3	8	20	13	9	16	18	9	6	9	4	6	6	2	6	4	10	6	2
C[C>A]A	11	8	9	6	9	3	11	5	9	67	83	93	312	378	324	13	10	8	11	10	11	13	12	15	10	7	11	12	14	10	8	18	22	29	26	43	51	14	8	16	7	7	10	12	9	7	7	8	15
C[C>A]C	1	1	1	1	2	0	2	4	1	5	8	7	335	329	378	5	4	7	0	1	1	3	5	1	1	0	2	2	2	0	2	0	12	7	5	21	32	13	1	1	3	2	2	2	2	0	2	1	3
C[C>A]G	1	1	0	0	0	2	2	1	2	3	7	4	180	195	209	1	2	2	2	1	2	2	2	1	2	1	0	0	0	2	0	1	6	2	5	1	4	3	0	0	3	2	0	0	0	1	0	0	3
C[C>A]T	6	4	5	5	7	4	4	4	3	18	24	38	456	501	504	9	3	7	2	9	10	10	6	4	5	6	6	4	7	4	7	7	12	14	20	15	23	9	1	3	2	3	1	4	1	6	6	1	4
G[C>A]A	27	36	32	35	36	28	37	35	30	58	64	80	113	161	135	38	39	39	36	41	42	33	23	23	31	27	31	33	49	37	30	19	44	55	40	48	65	36	34	29	36	37	49	38	36	45	41	28	34
G[C>A]C	3	4	2	2	4	5	1	2	1	4	1	4	92	79	79	6	5	4	0	1	3	5	2	0	3	1	6	1	3	4	2	3	7	5	8	16	32	10	2	4	3	2	2	1	1	3	4	5	3
G[C>A]G	2	0	1	1	0	0	1	2	2	2	2	4	61	68	74	2	2	1	2	2	1	4	2	1	1	1	1	0	1	2	0	3	7	2	2	0	5	2	1	2	0	2	0	1	2	2	0	0	4
G[C>A]T	14	16	18	18	12	10	16	9	9	26	18	25	80	85	98	23	11	14	8	16	12	9	13	14	13	16	13	6	14	12	10	11	19	16	19	27	32	17	12	13	12	20	11	15	9	20	12	14	13
T[C>A]A	18	12	17	19	24	14	12	15	6	27	36	35	215	234	219	31	22	17	11	14	12	14	13	15	8	17	15	8	18	18	11	10	24	16	18	34	29	22	16	15	14	15	14	9	17	14	11	16	17
T[C>A]C	3	2	2	5	5	3	4	3	2	5	10	14	225	227	195	7	8	6	6	2	4	7	5	9	3	3	2	1	9	2	3	6	17	11	14	15	13	6	3	3	7	3	9	2	6	3	6	4	4
T[C>A]G	0	2	1	1	0	1	1	0	0	2	3	1	67	72	89	4	3	1	0	0	3	1	0	2	0	1	2	1	1	0	1	1	3	1	0	2	5	3	1	2	3	1	2	2	2	1	3	0	2
T[C>A]T	31	26	27	25	25	17	26	25	21	60	99	93	276	306	300	31	24	36	17	24	27	31	27	29	23	22	28	19	32	33	20	24	35	37	32	37	47	32	19	23	36	28	41	15	21	25	27	28	31
A[C>G]A	2	1	2	0	2	2	1	2	2	2	0	4	16	13	24	0	0	0	4	2	2	1	2	2	1	2	1	1	1	1	0	0	4	1	4	5	5	5	5	0	4	0	0	0	0	3	0	1	1
A[C>G]C	0	0	3	1	1	1	0	0	0	4	1	2	8	2	5	1	0	1	0	1	1	0	1	1	2	0	0	0	0	0	2	0	2	1	1	3	3	6	0	1	1	0	0	0	0	1	0	0	1
A[C>G]G	0	0	1	0	0	0	0	0	1	1	0	0	12	13	13	1	0	2	2	0	0	0	1	0	0	1	2	0	2	1	0	1	0	0	0	0	1	1	0	0	0	0	0	0	1	1	0	0	0
A[C>G]T	1	0	0	1	1	0	1	1	0	2	1	2	6	13	7	1	2	0	1	3	1	1	3	0	2	2	0	0	2	1	0	2	2	4	1	1	2	2	0	4	2	1	1	1	0	2	1	1	0
C[C>G]A	0	0	2	4	3	0	2	0	0	1	2	0	19	29	28	0	2	2	2	1	1	1	1	0	0	0	0	1	1	0	0	0	7	2	4	4	5	3	0	0	0	1	1	0	0	0	0	1	0
C[C>G]C	0	1	2	0	2	0	2	2	0	0	0	1	12	21	19	0	0	0	2	0	0	1	1	0	0	1	2	0	2	1	1	1	4	1	3	4	4	3	0	2	2	1	0	0	1	1	1	0	0
C[C>G]G	0	0	0	1	1	1	1	0	0	0	0	1	13	21	21	0	2	2	0	1	0	1	0	0	0	0	1	0	2	0	1	2	0	1	0	2	1	2	0	1	0	0	1	0	1	1	0	0	0
C[C>G]T	2	1	2	0	3	4	0	0	0	1	0	2	25	37	20	1	5	0	1	1	1	0	1	0	2	1	0	0	1	2	0	2	3	1	2	1	3	0	3	1	1	0	0	0	1	1	0	0	1
G[C>G]A	0	0	2	2	1	0	0	0	0	1	0	0	11	24	11	3	1	0	2	0	0	1	2	2	1	0	0	0	0	0	0	2	2	0	3	4	4	3	0	0	2	1	0	1	2	0	0	0	0
G[C>G]C	1	0	1	0	1	1	0	2	0	2	1	0	10	9	9	1	0	0	0	0	0	0	0	2	0	1	0	0	3	0	0	3	2	0	1	3	4	0	1	0	0	0	0	0	0	0	1	1	1
G[C>G]G	0	0	1	0	1	0	0	0	0	1	0	0	13	18	13	0	0	0	0	0	1	0	2	1	1	0	0	0	0	0	0	0	0	1	1	1	0	0	1	0	2	0	1	1	0	2	0	0	0
G[C>G]T	0	1	2	1	2	0	0	1	0	1	1	0	6	13	8	2	0	1	0	0	0	0	0	0	1	1	0	0	1	1	0	2	2	2	2	3	4	1	1	3	0	0	0	0	0	0	0	0	0
T[C>G]A	1	1	0	3	1	1	0	1	2	1	1	3	29	26	29	3	2	3	3	1	1	2	2	1	2	0	1	0	2	0	1	3	2	3	6	4	7	1	0	2	4	0	0	0	0	1	0	2	0
T[C>G]C	0	1	5	3	1	0	0	0	1	1	0	1	20	14	21	1	0	3	3	0	0	1	0	0	0	1	1	1	1	1	0	1	1	5	5	1	1	2	0	0	4	1	0	0	0	0	1	0	1
T[C>G]G	0	1	0	0	0	1	0	0	0	0	0	0	17	17	19	1	0	0	0	0	0	0	1	0	0	1	0	0	0	1	1	2	0	0	0	0	1	2	0	3	0	1	1	0	0	0	1	1	0
T[C>G]T	1	0	1	1	1	0	1	0	0	3	4	3	23	14	20	3	4	1	1	3	0	0	2	0	0	1	0	2	2	2	0	2	4	1	7	2	7	4	1	2	1	1	1	0	1	0	2	2	1
A[C>T]A	3	7	9	13	10	6	2	7	6	7	8	8	27	45	31	7	10	9	14	7	15	21	8	7	8	7	9	7	6	6	6	15	39	29	49	13	12	10	8	5	3	6	8	2	5	5	3	8	8
A[C>T]C	5	2	2	3	6	2	4	6	8	3	2	7	20	18	16	6	6	5	3	4	5	4	2	1	4	1	4	2	2	2	2	4	33	73	110	5	2	6	4	4	4	3	2	3	2	5	0	2	1
A[C>T]G	4	4	1	4	3	4	3	6	4	0	5	3	4	11	7	2	6	5	2	3	4	6	4	3	6	1	5	1	6	5	1	5	5	6	7	1	2	3	1	3	4	1	5	1	4	4	5	5	1
A[C>T]T	4	4	6	2	6	3	3	5	3	5	6	2	8	25	17	3	7	2	5	3	3	7	7	3	1	1	2	3	2	10	5	5	33	92	142	4	8	3	2	5	5	0	3	0	2	2	7	3	2
C[C>T]A	2	3	8	11	7	8	5	7	6	11	7	4	32	48	40	5	4	8	6	7	6	23	21	4	13	1	8	5	6	3	12	8	18	17	29	11	8	9	9	7	9	5	3	3	2	2	8	8	8
C[C>T]C	2	4	0	4	2	4	4	6	3	2	7	5	26	24	30	5	10	6	8	9	4	10	8	2	2	5	4	6	6	5	2	1	40	62	57	8	8	7	5	7	4	6	4	3	5	6	4	4	4
C[C>T]G	2	0	6	4	3	1	2	3	2	3	2	3	2	11	13	2	2	3	8	3	3	5	5	8	2	2	3	3	5	4	2	1	5	3	2	2	3	3	4	1	2	1	3	3	5	1	2	1	1
C[C>T]T	2	2	5	4	3	3	3	6	5	6	3	5	44	80	70	6	6	3	8	4	5	13	9	1	4	6	3	5	5	5	5	5	37	54	54	13	24	9	3	3	5	3	1	1	4	2	4	5	1
G[C>T]A	4	4	7	6	7	5	3	4	3	4	4	7	14	18	13	2	3	4	4	5	1	10	5	6	1	2	2	6	8	6	6	5	19	19	45	7	6	7	4	5	7	1	4	3	6	1	3	10	2
G[C>T]C	4	1	7	6	9	1	0	4	3	2	3	5	10	9	15	3	3	3	6	4	2	8	2	4	1	1	1	0	0	6	4	6	45	121	118	5	1	3	1	1	2	1	2	1	1	4	3	3	4
G[C>T]G	2	1	1	5	5	3	0	4	4	3	3	2	8	10	10	0	4	1	2	5	3	3	0	0	3	0	1	3	4	2	4	2	4	4	4	4	3	2	4	3	5	3	0	2	2	6	0	1	0
G[C>T]T	0	0	4	9	7	3	4	1	2	2	3	2	22	24	14	5	3	1	9	2	5	6	3	1	0	3	5	3	2	5	4	2	44	82	76	9	17	3	7	4	3	4	4	3	4	1	4	0	1
T[C>T]A	7	6	4	6	3	2	5	3	7	6	2	3	25	37	27	9	5	4	5	4	3	8	8	4	5	2	5	4	4	1	1	2	12	13	16	8	12	3	5	2	12	3	6	4	3	0	5	7	7
T[C>T]C	6	8	2	5	4	6	8	3	4	5	2	3	27	28	31	3	3	0	7	3	6	3	3	4	6	4	2	2	2	4	7	3	30	53	100	5	4	1	2	0	5	0	0	2	9	2	8	5	4
T[C>T]G	0	4	0	1	2	1	3	1	3	1	0	3	10	9	9	2	7	2	3	3	2	6	1	0	2	2	2	1	4	4	2	3	3	3	4	0	2	2	1	0	2	1	2	5	2	1	2	0	0
T[C>T]T	2	2	1	3	3	6	2	0	1	4	3	2	45	46	31	1	2	2	7	3	5	7	4	1	4	1	4	0	4	4	10	3	37	46	84	10	13	9	4	2	2	3	1	5	3	1	3	4	1
A[T>A]A	1	0	0	2	3	0	1	0	0	3	1	2	16	22	21	6	2	1	4	1	0	0	1	1	4	0	0	1	1	0	1	4	8	2	2	3	2	2	2	0	1	0	0	0	0	1	0	2	1
A[T>A]C	0	0	0	2	0	0	0	0	0	1	1	1	3	4	3	0	1	1	1	0	0	0	0	0	0	1	1	0	0	0	0	2	16	1	3	0	0	0	0	0	0	0	0	0	0	0	0	0	0
A[T>A]G	1	1	1	0	1	0	0	1	0	0	1	1	19	25	22	0	3	1	0	1	0	1	2	3	2	1	0	0	1	1	2	2	17	5	6	1	1	1	1	0	0	1	0	0	1	0	1	2	0
A[T>A]T	0	2	1	1	0	1	1	1	1	2	5	4	19	19	6	1	1	4	1	2	1	2	3	1	2	1	1	1	1	1	0	3	26	6	9	1	2	1	1	1	2	2	0	3	1	1	0	0	0
C[T>A]A	0	0	0	1	0	0	0	0	0	1	0	2	19	13	22	2	0	2	0	0	0	0	1	0	1	1	1	0	0	0	1	6	18	5	7	2	0	1	0	1	0	0	0	0	1	1	0	0	2
C[T>A]C	1	0	1	1	0	1	0	2	0	2	1	1	17	20	18	0	1	0	1	1	0	0	2	1	1	1	1	0	3	2	0	1	24	6	9	0	2	0	2	1	2	0	0	1	0	0	0	0	1
C[T>A]G	0	1	0	0	1	1	1	0	0	0	1	2	89	71	79	2	4	1	2	2	0	3	0	0	1	1	1	0	0	3	1	6	42	4	16	2	3	0	0	1	0	0	0	1	1	0	1	0	0
C[T>A]T	0	0	3	0	1	0	0	0	0	0	1	4	17	25	25	4	1	2	4	2	0	1	4	1	0	1	0	0	0	2	1	3	27	5	10	0	0	2	1	1	1	0	0	1	0	1	0	0	1
G[T>A]A	0	0	0	1	0	0	0	0	0	1	1	0	8	6	14	2	0	0	0	2	1	2	1	0	0	0	0	0	0	0	0	6	14	6	2	0	1	0	0	0	0	0	0	1	0	0	1	1	0
G[T>A]C	0	0	0	0	0	0	0	0	0	2	0	0	3	2	6	0	0	0	2	1	0	1	0	0	0	2	0	0	0	0	1	2	13	1	4	0	0	0	0	0	0	0	0	0	0	0	1	0	0
G[T>A]G	1	0	0	0	0	0	0	1	0	0	1	0	26	31	43	1	1	1	2	0	0	3	1	0	1	0	0	1	0	1	0	2	22	4	10	1	1	0	0	0	3	1	1	0	0	0	1	0	0
G[T>A]T	1	0	0	1	1	0	0	0	0	2	3	0	4	6	10	3	1	0	2	0	1	1	0	0	0	1	0	0	0	0	1	3	16	3	5	0	2	1	1	2	1	0	0	0	0	0	0	0	1
T[T>A]A	3	0	3	1	0	2	1	3	1	1	0	3	11	19	17	3	0	1	1	2	0	3	4	4	1	1	1	1	2	0	2	2	16	3	2	0	2	1	1	5	0	2	0	0	1	0	2	0	1
T[T>A]C	1	0	1	0	2	0	1	0	1	3	3	2	7	6	3	1	0	0	0	2	0	1	1	0	0	0	0	1	0	1	0	3	14	3	8	2	4	1	0	0	1	0	0	2	0	0	0	0	0
T[T>A]G	0	0	3	0	0	3	1	0	0	0	4	2	15	32	21	1	1	0	0	1	0	3	1	0	0	1	0	0	0	0	4	2	21	7	6	0	1	0	0	1	2	2	0	1	0	2	0	0	0
T[T>A]T	0	0	2	3	3	3	2	0	3	2	5	7	5	16	12	1	4	3	2	1	1	2	3	1	2	0	0	2	1	2	2	2	38	4	10	1	7	2	1	2	2	0	2	1	0	3	1	3	0
A[T>C]A	4	1	5	4	4	5	4	3	1	5	7	2	5	9	4	10	5	7	3	3	6	5	6	4	2	5	1	3	5	42	31	40	75	57	53	5	7	3	5	1	4	2	3	1	1	5	2	1	3
A[T>C]C	1	1	0	0	1	0	2	1	1	0	2	1	2	4	1	0	1	0	0	0	2	0	0	0	1	2	0	0	2	33	22	30	46	32	35	2	2	2	1	1	2	0	1	2	0	1	0	1	0
A[T>C]G	3	3	0	1	3	1	1	1	1	1	2	1	3	7	0	2	5	4	2	3	0	2	2	0	1	1	1	1	1	16	14	20	26	15	20	2	3	0	4	5	0	0	1	2	3	0	4	0	3
A[T>C]T	4	3	2	4	1	3	5	1	0	1	1	3	3	3	5	1	1	2	3	1	3	6	5	1	2	2	3	0	4	22	19	31	44	40	37	4	2	2	4	4	2	4	0	2	1	4	2	2	3
C[T>C]A	0	0	3	1	0	1	3	1	0	0	0	0	4	3	6	3	0	0	1	0	1	1	3	2	3	2	0	0	1	6	9	6	23	13	16	3	1	2	0	0	0	3	1	1	0	1	1	1	0
C[T>C]C	2	1	2	1	0	0	0	0	0	1	1	0	1	3	0	0	0	2	0	0	0	1	1	0	1	1	0	0	0	12	15	12	30	23	15	0	1	0	1	1	2	1	1	1	0	0	1	1	1
C[T>C]G	0	1	0	1	1	0	0	1	2	0	1	2	4	6	0	0	0	1	1	0	2	1	4	2	1	0	0	2	2	7	8	3	17	6	7	2	4	3	0	2	2	0	1	0	0	1	1	0	2
C[T>C]T	1	1	3	3	0	0	1	0	2	1	0	1	3	7	6	2	1	1	0	0	1	1	1	2	2	1	1	0	2	8	5	7	14	8	11	3	5	2	1	2	1	1	2	1	1	1	0	2	0
G[T>C]A	1	1	2	2	0	2	0	1	0	0	1	2	3	2	2	1	0	0	1	0	3	0	1	1	0	0	1	1	2	30	41	24	72	65	62	3	2	3	1	2	2	4	2	0	0	0	2	1	3
G[T>C]C	0	0	0	0	0	2	1	1	1	1	0	2	0	1	2	0	1	0	0	0	0	0	0	2	0	0	0	0	1	29	21	34	45	58	42	1	0	1	0	0	0	0	0	0	0	2	1	0	0
G[T>C]G	0	0	1	1	1	2	0	1	1	0	0	2	4	2	4	0	0	1	0	1	1	0	0	1	0	1	2	0	1	17	23	18	55	40	45	3	0	2	1	0	0	2	1	1	0	0	0	0	0
G[T>C]T	1	1	1	1	1	0	2	0	0	2	0	1	0	4	2	0	1	1	1	1	2	2	2	2	0	3	4	2	0	27	32	35	45	61	33	1	1	1	2	1	1	0	2	2	0	2	2	3	0
T[T>C]A	3	3	2	4	4	5	4	2	3	6	3	1	9	6	3	5	3	8	4	1	3	4	6	1	1	2	3	1	6	5	9	14	28	15	22	6	4	4	5	6	5	4	0	3	4	4	1	3	4
T[T>C]C	0	0	2	0	1	3	3	0	1	1	0	1	4	3	3	4	2	0	3	1	0	0	0	0	0	0	2	1	1	9	19	14	27	22	25	0	0	1	1	5	2	0	1	0	0	2	0	0	1
T[T>C]G	1	3	0	0	1	0	1	0	0	1	1	0	2	2	3	2	6	1	1	2	0	3	4	0	0	2	0	1	2	3	3	4	13	5	14	2	4	3	2	1	1	0	2	1	1	0	2	3	0
T[T>C]T	2	2	2	2	2	2	2	1	1	3	4	3	2	2	6	3	2	2	4	0	1	3	3	1	0	2	4	1	0	8	7	10	25	12	15	6	2	5	4	2	2	1	5	3	0	0	2	2	2
A[T>G]A	1	1	1	0	0	0	2	0	0	0	1	0	3	2	2	0	1	0	0	1	0	0	0	0	0	0	0	0	1	0	0	2	4	1	4	3	0	0	0	1	1	0	1	0	0	1	0	0	0
A[T>G]C	0	0	0	0	0	1	1	0	0	0	1	2	0	1	0	0	0	1	0	0	0	0	0	1	0	0	0	0	1	0	0	0	2	0	2	0	1	1	0	0	1	1	0	0	0	0	0	0	0
A[T>G]G	0	0	1	0	0	0	0	0	0	0	1	0	6	7	7	1	0	1	0	1	0	0	3	0	0	0	0	0	0	0	0	0	2	1	4	2	0	0	0	0	1	2	0	0	1	0	0	0	0
A[T>G]T	0	2	2	2	2	2	1	1	3	0	3	2	1	1	0	1	2	4	0	2	0	1	2	2	1	0	0	0	0	0	0	2	6	6	0	1	0	2	3	3	2	0	1	2	0	2	3	1	0
C[T>G]A	0	0	1	1	0	0	0	0	1	0	1	1	0	1	1	0	0	1	1	0	0	1	0	0	1	0	0	0	1	0	1	4	5	1	5	0	0	0	1	0	1	0	0	0	1	0	1	0	0
C[T>G]C	0	0	0	0	0	0	0	1	0	0	0	2	1	1	2	0	0	0	0	0	0	2	0	1	1	0	0	1	2	2	0	2	6	5	5	0	0	0	1	0	1	0	0	1	0	0	1	0	0
C[T>G]G	1	0	0	2	0	1	0	1	1	1	1	4	6	15	9	0	1	2	0	0	1	0	0	0	0	0	0	1	2	2	1	4	31	6	18	1	2	0	0	0	1	1	0	0	0	1	0	0	0
C[T>G]T	0	0	1	2	3	1	0	0	1	1	3	1	2	1	1	1	1	0	0	0	0	0	0	0	0	1	0	1	0	0	0	4	23	3	8	2	0	0	1	1	1	0	0	0	0	1	0	0	0
G[T>G]A	0	0	1	1	0	1	0	0	0	0	0	0	2	0	3	0	1	0	0	0	0	0	1	0	0	0	0	0	0	1	0	2	7	0	5	0	0	0	0	0	0	0	0	0	0	0	0	0	0
G[T>G]C	0	0	0	0	0	0	0	1	0	0	0	1	1	0	0	0	0	0	0	0	0	0	0	0	0	1	0	0	0	0	0	1	6	0	1	0	0	0	0	0	0	0	0	0	0	0	0	0	0
G[T>G]G	0	0	1	1	0	0	0	0	0	1	0	0	15	3	10	1	0	0	0	0	0	0	0	0	0	0	0	0	1	2	1	2	17	2	9	0	1	2	0	0	1	1	0	1	0	0	0	0	0
G[T>G]T	0	0	0	0	1	0	0	0	0	0	1	0	1	3	1	0	1	0	0	0	1	0	1	0	0	0	0	0	1	0	0	0	2	0	0	0	1	0	0	1	0	1	0	0	0	0	0	0	0
T[T>G]A	0	0	0	3	0	0	0	0	0	0	1	1	2	4	1	0	0	0	1	0	2	0	2	0	0	1	0	0	0	2	0	4	11	3	9	0	1	0	1	2	1	1	0	0	0	2	1	0	1
T[T>G]C	0	0	1	1	1	0	0	0	0	0	0	4	1	0	0	0	0	0	0	0	0	1	0	0	0	1	0	0	0	1	1	0	2	3	5	1	1	1	0	0	1	1	0	0	1	0	0	0	1
T[T>G]G	1	3	0	0	1	1	0	1	0	0	3	0	5	11	10	0	3	0	1	2	0	2	0	0	0	0	1	0	1	1	0	5	22	4	13	4	2	1	0	1	1	0	0	0	1	1	0	1	0
T[T>G]T	1	0	4	2	0	1	4	1	1	2	1	4	3	1	4	2	1	1	2	1	2	0	2	0	1	2	3	0	2	0	0	7	24	3	16	1	3	1	1	1	6	3	2	1	1	0	1	1	1
[truncated: 275 more columns]
