# Supplementary material for: SUITOR: Selecting the number of mutational signatures through cross-validation
Source: PLoS Comput Biol. 2022 Apr 4;18(4):e1009309. doi: 10.1371/journal.pcbi.1009309 (PMC9009674; doi:10.1371/journal.pcbi.1009309)
Supplement: S2 Data — (ZIP) [file pcbi.1009309.s015.zip › Supp_data_profiles_activities_matrices/12 Exogenous Mutagens/Exogenous Mutagens_Profiler_Activities.txt]

Samples	SBS96A	SBS96B	SBS96C	SBS96D	SBS96E
MSM0.1_s1	196	36	0	0	0
MSM0.1_s2	189	0	0	31	0
MSM0.10_s1	213	0	0	30	35
MSM0.10_s2	206	0	0	52	33
MSM0.10_s3	248	0	0	44	0
MSM0.100_s1	144	0	0	44	31
MSM0.100_s2	206	0	0	37	0
MSM0.101_s1	202	0	0	38	0
MSM0.101_s2	167	0	0	41	0
MSM0.102_s3	313	155	0	0	0
MSM0.102_s4	358	198	0	0	0
MSM0.102_s5	395	238	0	0	0
MSM0.103_s1	0	3622	0	0	0
MSM0.103_s5	0	4139	0	0	0
MSM0.103_s6	0	3945	0	0	0
MSM0.104_s1	230	61	46	0	0
MSM0.104_s2	228	0	32	54	0
MSM0.104_s3	235	37	29	0	0
MSM0.105_s1	199	0	0	89	0
MSM0.105_s3	211	0	0	46	0
MSM0.106_s1	218	0	0	44	0
MSM0.106_s2	195	50	0	120	0
MSM0.106_s3	181	0	39	91	0
MSM0.107_s1	193	46	0	0	0
MSM0.107_s2	179	0	0	46	0
MSM0.108_s2	183	0	0	30	0
MSM0.108_s3	212	0	0	35	0
MSM0.109_s1	148	0	0	32	0
MSM0.109_s2	275	0	0	36	0
MSM0.11_s1	131	0	0	0	400
MSM0.11_s2	81	0	0	0	404
MSM0.11_s3	82	0	0	0	526
MSM0.110_s1	0	0	410	335	1058
MSM0.110_s2	0	0	0	528	979
MSM0.110_s3	0	0	0	794	1037
MSM0.111_s1	256	206	0	71	0
MSM0.111_s2	299	279	0	92	0
MSM0.111_s3	207	97	0	61	0
MSM0.112_s1	172	0	0	37	35
MSM0.112_s2	193	0	0	33	36
MSM0.112_s3	254	0	0	58	0
MSM0.113_s1	233	0	0	0	0
MSM0.113_s2	247	0	0	0	0
MSM0.114_s1	196	0	0	0	0
MSM0.114_s2	172	0	0	37	0
MSM0.114_s5	244	0	0	0	0
MSM0.115_s1	215	0	0	42	0
MSM0.115_s2	182	0	0	50	0
MSM0.116_s1	208	37	0	0	0
MSM0.116_s2	212	0	0	32	0
MSM0.116_s3	224	0	0	35	0
MSM0.117_s1	206	0	0	32	0
MSM0.117_s5	221	0	0	0	0
MSM0.118_s1	224	0	0	46	0
MSM0.118_s2	235	0	0	36	0
MSM0.119_s1	244	0	0	0	0
MSM0.119_s2	194	0	0	0	25
MSM0.12_s1	244	0	38	41	0
MSM0.12_s3	157	0	59	0	81
MSM0.12_s4	203	0	84	36	0
MSM0.120_s1	242	0	0	43	0
MSM0.120_s2	271	0	0	36	0
MSM0.120_s3	231	0	0	35	0
MSM0.121_s3	192	0	0	61	0
MSM0.121_s4	246	0	0	0	0
MSM0.121_s5	226	0	0	38	0
MSM0.122_s1	186	250	0	69	0
MSM0.122_s2	406	603	0	0	0
MSM0.122_s4	194	105	0	45	0
MSM0.123_s1	245	0	0	30	0
MSM0.123_s2	229	0	0	0	0
MSM0.123_s3	272	0	0	53	0
MSM0.124_s1	302	0	0	45	0
MSM0.124_s2	318	0	0	0	0
MSM0.124_s3	340	0	0	36	0
MSM0.125_s1	256	0	0	0	0
MSM0.125_s2	255	0	0	0	0
MSM0.125_s3	282	0	0	0	0
MSM0.126_s1	215	95	59	66	0
MSM0.126_s2	282	0	0	60	0
MSM0.127_s1	210	41	0	0	0
MSM0.127_s2	178	0	0	28	0
MSM0.128_s2	301	0	0	30	0
MSM0.128_s3	312	0	0	46	0
MSM0.128_s4	254	0	0	60	0
MSM0.129_s1	239	0	0	0	0
MSM0.129_s2	198	30	0	33	0
MSM0.129_s3	221	0	0	40	0
MSM0.13_s1	177	93	312	0	0
MSM0.13_s2	166	60	127	0	0
MSM0.13_s3	162	76	176	0	0
MSM0.130_s1	192	0	0	60	0
MSM0.130_s2	192	0	0	39	0
MSM0.130_s3	168	34	0	32	0
MSM0.131_s1	213	0	0	0	0
MSM0.131_s2	178	0	0	22	0
MSM0.131_s3	175	0	0	25	0
MSM0.132_s1	184	0	477	0	0
MSM0.132_s2	218	0	239	0	0
MSM0.132_s3	128	70	232	0	0
MSM0.14_s1	0	1472	0	0	0
MSM0.14_s2	277	1497	0	0	0
MSM0.14_s3	0	1887	0	0	0
MSM0.15_s1	183	0	0	42	0
MSM0.15_s2	205	0	0	0	0
MSM0.15_s3	195	0	0	33	0
MSM0.16_s1	166	314	0	90	0
MSM0.16_s2	185	375	0	0	0
MSM0.16_s3	240	215	0	70	0
MSM0.17_s1	170	36	0	31	0
MSM0.17_s2	262	0	0	38	0
MSM0.18_s1	230	0	0	31	0
MSM0.18_s2	198	0	0	0	0
MSM0.19_s1	228	0	0	0	0
MSM0.19_s2	209	0	0	23	0
MSM0.2_s1	0	4145	0	0	0
MSM0.2_s2	0	2052	0	0	0
MSM0.2_s3	0	3178	0	0	0
MSM0.20_s1	187	0	0	23	0
MSM0.20_s2	223	0	0	33	0
MSM0.21_s1	248	0	0	0	0
MSM0.21_s3	163	0	0	49	0
MSM0.21_s5	235	0	0	0	0
MSM0.22_s1	125	0	0	0	399
MSM0.22_s2	125	0	0	0	325
MSM0.22_s3	215	0	0	0	388
MSM0.23_s1	221	0	0	51	0
MSM0.23_s2	194	0	0	33	0
MSM0.24_s1	0	0	237	0	1262
MSM0.24_s3	0	0	299	0	1480
MSM0.24_s4	0	0	288	0	1431
MSM0.25_s1	296	0	0	57	0
MSM0.25_s2	269	0	0	47	0
MSM0.26_s1	156	318	0	58	0
MSM0.26_s2	205	370	0	85	0
MSM0.26_s3	276	334	0	0	0
MSM0.27_s1	156	0	261	0	241
MSM0.27_s2	196	58	82	60	0
MSM0.27_s3	176	106	164	0	176
MSM0.28_s2	247	0	0	40	0
MSM0.28_s4	206	0	0	42	0
MSM0.29_s1	234	0	0	39	0
MSM0.29_s2	246	0	0	27	0
MSM0.3_s1	0	0	1008	0	0
MSM0.3_s2	118	0	644	0	0
MSM0.3_s3	0	0	1644	0	0
MSM0.30_s2	301	0	0	30	0
MSM0.30_s6	177	0	0	34	0
MSM0.31_s4	183	0	47	0	52
MSM0.31_s5	218	0	38	0	54
MSM0.31_s6	141	0	64	55	0
MSM0.32_s1	149	0	0	22	0
MSM0.32_s5	202	0	0	0	0
MSM0.33_s1	191	0	0	24	0
MSM0.33_s2	207	0	0	0	0
MSM0.34_s1	213	38	0	0	0
MSM0.34_s2	155	0	0	29	0
MSM0.34_s3	197	0	0	27	0
MSM0.35_s1	294	157	0	0	0
MSM0.35_s3	318	213	0	0	0
MSM0.35_s4	240	147	0	0	0
MSM0.36_s1	181	0	0	26	0
MSM0.36_s2	128	0	0	55	32
MSM0.36_s3	213	0	0	0	40
MSM0.37_s1	194	38	0	28	0
MSM0.37_s2	222	0	0	37	0
MSM0.38_s1	187	0	0	0	0
MSM0.38_s3	206	0	0	0	0
MSM0.39_s1	208	0	0	0	0
MSM0.39_s2	155	0	0	27	0
MSM0.4_s1	196	0	0	36	0
MSM0.4_s2	175	0	0	0	0
MSM0.40_s1	0	0	844	0	305
MSM0.40_s2	0	0	1717	0	404
MSM0.40_s5	169	0	615	0	262
MSM0.41_s1	259	106	62	0	0
MSM0.41_s2	255	278	0	131	0
MSM0.41_s3	222	173	0	89	107
MSM0.41_s4	213	0	0	0	0
MSM0.42_s1	0	1358	305	0	0
MSM0.42_s2	160	751	149	0	0
MSM0.42_s3	193	921	193	0	0
MSM0.43_s1	151	0	0	27	0
MSM0.43_s2	221	0	0	0	0
MSM0.44_s1	124	111	0	42	0
MSM0.44_s2	203	453	0	0	0
MSM0.44_s3	125	177	0	57	0
MSM0.44_s4	114	375	0	0	0
MSM0.45_s1	199	30	0	0	0
MSM0.45_s2	257	0	0	0	0
MSM0.46_s1	198	0	0	35	0
MSM0.46_s5	188	0	0	37	0
MSM0.47_s1	112	0	21	0	0
MSM0.47_s3	219	0	81	52	0
MSM0.48_s1	190	0	0	34	0
MSM0.48_s2	225	0	0	34	0
MSM0.49_s1	262	232	0	0	0
MSM0.49_s2	193	32	0	0	0
MSM0.5_s1	238	151	0	0	86
MSM0.5_s2	231	146	0	0	84
MSM0.5_s3	198	239	0	0	113
MSM0.50_s1	210	114	0	74	0
MSM0.50_s2	170	117	0	60	50
MSM0.50_s3	200	86	0	57	0
MSM0.51_s1	186	0	0	28	0
MSM0.51_s2	197	0	0	29	0
MSM0.52_s1	192	0	0	35	0
MSM0.52_s2	243	0	0	0	0
MSM0.53_s2	271	0	114	165	190
MSM0.53_s5	0	14	0	0	14
MSM0.53_s6	53	0	28	0	16
MSM0.54_s1	290	1061	0	0	0
MSM0.54_s2	355	1165	0	0	0
MSM0.54_s3	204	1131	0	0	0
MSM0.55_s1	231	66	0	0	0
MSM0.55_s2	258	94	0	50	0
MSM0.55_s3	182	67	0	43	0
MSM0.56_s4	0	0	0	2598	0
MSM0.56_s5	0	0	0	1897	0
MSM0.56_s6	0	0	0	1209	0
MSM0.57_s1	253	0	0	0	0
MSM0.57_s2	212	0	0	0	0
MSM0.58_s4	231	0	106	67	0
MSM0.58_s5	175	0	55	43	54
MSM0.58_s6	221	0	0	47	0
MSM0.59_s2	113	28	0	32	0
MSM0.59_s3	163	0	0	34	0
MSM0.6_s1	240	0	0	0	0
MSM0.6_s2	174	0	0	0	0
MSM0.60_s1	278	0	0	0	0
MSM0.60_s5	182	0	0	34	0
MSM0.61_s1	181	0	0	0	33
MSM0.61_s2	231	0	0	50	0
MSM0.62_s1	235	0	0	50	0
MSM0.62_s2	215	0	0	55	0
MSM0.63_s1	261	0	426	346	0
MSM0.63_s2	253	0	148	290	0
MSM0.63_s3	176	0	202	357	0
MSM0.64_s1	276	0	0	115	0
MSM0.64_s2	230	0	0	104	0
MSM0.64_s3	186	0	0	85	0
MSM0.65_s1	170	0	0	96	0
MSM0.65_s3	232	0	0	71	0
MSM0.65_s4	171	0	0	92	0
MSM0.66_s1	183	0	0	112	50
MSM0.66_s2	195	0	0	144	0
MSM0.66_s3	199	0	57	82	0
MSM0.67_s1	226	0	0	136	98
MSM0.67_s2	277	0	219	270	225
MSM0.67_s3	260	0	94	179	114
MSM0.68_s1	207	0	72	112	73
MSM0.68_s2	326	0	65	101	0
MSM0.68_s3	276	0	114	109	0
MSM0.69_s1	174	0	0	29	0
MSM0.69_s3	276	0	0	0	0
MSM0.7_s4	199	0	0	194	0
MSM0.7_s5	114	112	0	192	0
MSM0.7_s6	162	55	0	127	0
MSM0.70_s1	353	0	0	0	0
MSM0.70_s2	275	0	0	40	0
MSM0.71_s1	211	0	0	42	0
MSM0.71_s2	197	0	0	34	0
MSM0.72_s1	139	71	0	169	0
MSM0.72_s2	160	71	0	168	0
MSM0.72_s3	165	52	0	127	0
MSM0.73_s1	202	42	0	31	0
MSM0.73_s2	210	0	0	34	0
MSM0.74_s1	154	172	77	0	0
MSM0.74_s2	159	179	82	0	0
MSM0.74_s3	211	128	55	0	0
MSM0.75_s1	147	0	0	0	388
MSM0.75_s2	159	0	0	0	642
MSM0.8_s1	233	0	0	0	0
MSM0.8_s2	200	0	0	0	0
MSM0.80_s1	255	0	0	0	0
MSM0.80_s2	271	0	0	0	0
MSM0.81_s1	175	0	0	0	36
MSM0.81_s2	244	0	0	0	0
MSM0.82_s1	230	0	0	32	0
MSM0.82_s2	245	0	0	34	0
MSM0.83_s1	0	345	0	629	0
MSM0.83_s2	0	240	0	405	0
MSM0.83_s3	0	417	0	666	0
MSM0.84_s1	214	0	152	0	0
MSM0.84_s2	242	0	134	0	0
MSM0.85_s1	238	0	0	24	0
MSM0.85_s2	235	0	0	0	0
MSM0.86_s1	228	0	0	30	0
MSM0.86_s2	198	0	0	0	27
MSM0.87_s2	0	877	230	0	267
MSM0.87_s3	197	411	156	0	171
MSM0.87_s4	273	256	0	115	159
MSM0.88_s1	161	44	0	65	0
MSM0.88_s2	179	0	0	49	0
MSM0.89_s1	203	0	0	0	34
MSM0.89_s2	219	0	0	47	0
MSM0.9_s2	213	0	0	29	0
MSM0.9_s3	191	0	0	25	0
MSM0.9_s6	211	0	0	35	0
MSM0.90_s3	189	336	0	100	0
MSM0.90_s4	0	848	0	0	0
MSM0.90_s5	271	443	0	0	0
MSM0.91_s1	256	0	0	0	0
MSM0.91_s2	178	0	0	38	0
MSM0.92_s1	208	604	0	0	0
MSM0.92_s2	145	648	0	0	0
MSM0.92_s3	147	544	0	0	0
MSM0.93_s1	0	0	1562	0	548
MSM0.93_s2	0	0	1833	0	740
MSM0.94_s1	0	0	2025	0	604
MSM0.94_s2	0	0	1558	0	671
MSM0.95_s1	222	1153	0	272	0
MSM0.95_s2	0	867	0	256	188
MSM0.95_s3	236	587	0	250	0
MSM0.96_s1	208	159	351	0	0
MSM0.96_s2	148	109	270	0	0
MSM0.96_s3	0	361	956	0	0
MSM0.97_s1	145	41	0	41	29
MSM0.97_s2	212	39	0	0	0
MSM0.97_s3	225	0	0	40	0
MSM0.98_s1	201	0	0	26	0
MSM0.98_s2	205	0	0	24	0
MSM0.99_s1	195	0	0	59	0
MSM0.99_s3	211	0	0	36	0
