# Supplementary material for: SUITOR: Selecting the number of mutational signatures through cross-validation
Source: PLoS Comput Biol. 2022 Apr 4;18(4):e1009309. doi: 10.1371/journal.pcbi.1009309 (PMC9009674; doi:10.1371/journal.pcbi.1009309)
Supplement: S2 Data — (ZIP) [file pcbi.1009309.s015.zip › Supp_data_profiles_activities_matrices/12 Exogenous Mutagens/Exogenous Mutagens_Profiler_Profile.txt]

MutationsType	SBS96A	SBS96B	SBS96C	SBS96D	SBS96E
A[C>A]A	0.07551406	0.03140613	0.01085863	0.00488454	0.01384039
A[C>A]C	0.00197631	0.03604066	0.00017391	0.01919957	0.00159216
A[C>A]G	0.00337287	0.01434176	0.00135085	0.00000095	0.00179209
A[C>A]T	0.02282061	0.03205615	0.00112618	0.00436231	0.00760462
C[C>A]A	0.04246905	0.09480238	0.00858418	0.00177917	0.01202244
C[C>A]C	0.00000000	0.10825734	0.00101822	0.00000038	0.00000009
C[C>A]G	0.00091141	0.03809203	0.00353157	0.00035835	0.00112730
C[C>A]T	0.01471298	0.11406219	0.00120826	0.00619983	0.00261079
G[C>A]A	0.18298613	0.03041219	0.01272991	0.01893302	0.02015674
G[C>A]C	0.00843038	0.04559759	0.00039629	0.00565526	0.00295939
G[C>A]G	0.00608395	0.01586579	0.00028170	0.00004770	0.00242854
G[C>A]T	0.07091930	0.02509736	0.00368033	0.00696273	0.00920626
T[C>A]A	0.07209183	0.04729838	0.00806003	0.00577831	0.01030668
T[C>A]C	0.01881062	0.06563370	0.00206322	0.00517619	0.00466752
T[C>A]G	0.00612285	0.01406684	0.00096866	0.00029970	0.00091903
T[C>A]T	0.14409003	0.07139138	0.00563182	0.01632369	0.01828524
A[C>G]A	0.00464803	0.00784714	0.00156599	0.00187722	0.00143251
A[C>G]C	0.00218011	0.00402814	0.00090835	0.00292318	0.00179317
A[C>G]G	0.00168415	0.00272668	0.00120646	0.00108111	0.00026167
A[C>G]T	0.00415959	0.00398340	0.00069358	0.00269444	0.00144850
C[C>G]A	0.00193971	0.00969034	0.00426464	0.00395922	0.00022937
C[C>G]C	0.00195531	0.00790362	0.00223883	0.00139745	0.00198528
C[C>G]G	0.00165517	0.00405799	0.00068358	0.00023413	0.00067671
C[C>G]T	0.00329012	0.00793603	0.00291014	0.00246706	0.00216356
G[C>G]A	0.00242532	0.00651838	0.00034206	0.00160661	0.00071877
G[C>G]C	0.00112419	0.00790782	0.00037386	0.00121387	0.00120432
G[C>G]G	0.00105383	0.00411889	0.00008305	0.00000000	0.00036703
G[C>G]T	0.00246909	0.00462336	0.00018417	0.00246815	0.00094290
T[C>G]A	0.00417599	0.01044850	0.00202647	0.00204983	0.00092535
T[C>G]C	0.00270380	0.00871737	0.00184812	0.00167521	0.00055056
T[C>G]G	0.00089537	0.00422819	0.00011312	0.00038365	0.00132352
T[C>G]T	0.00552442	0.00933342	0.00224767	0.00378649	0.00063273
A[C>T]A	0.03185056	0.00801153	0.00427902	0.02781263	0.03348219
A[C>T]C	0.01054558	0.00532329	0.00080553	0.02763392	0.02068324
A[C>T]G	0.01504101	0.00233709	0.00210842	0.00179712	0.00480967
A[C>T]T	0.00933706	0.00479370	0.00031922	0.03403812	0.02817506
C[C>T]A	0.01952902	0.00668744	0.00936179	0.07033491	0.00947799
C[C>T]C	0.00429418	0.00663225	0.00915128	0.10813583	0.00111123
C[C>T]G	0.01210119	0.00213526	0.00441587	0.01313297	0.00067579
C[C>T]T	0.00047453	0.01614114	0.00452079	0.11669091	0.00432855
G[C>T]A	0.01451821	0.00267376	0.00312290	0.02965300	0.01009356
G[C>T]C	0.00810182	0.00489375	0.00009438	0.02251856	0.01922187
G[C>T]G	0.01205222	0.00164684	0.00143150	0.00193663	0.00272672
G[C>T]T	0.01006070	0.00602283	0.00005463	0.02114573	0.01448961
T[C>T]A	0.01351125	0.00497813	0.00491687	0.05997057	0.00733041
T[C>T]C	0.00305395	0.00408992	0.00400143	0.09441573	0.00716502
T[C>T]G	0.00884045	0.00134307	0.00134383	0.01341377	0.00249345
T[C>T]T	0.00322860	0.00892842	0.00219187	0.08424392	0.00907015
A[T>A]A	0.00273233	0.00194569	0.03086060	0.00220012	0.00395266
A[T>A]C	0.00028425	0.00001350	0.01025070	0.00879787	0.00291388
A[T>A]G	0.00088365	0.00182105	0.03713141	0.00135643	0.00917953
A[T>A]T	0.00302209	0.00138203	0.01331263	0.01204782	0.00693268
C[T>A]A	0.00022038	0.00054847	0.05909463	0.00358081	0.00037408
C[T>A]C	0.00007625	0.00011716	0.04294797	0.01267383	0.00005576
C[T>A]G	0.00000000	0.00062623	0.11234769	0.00000000	0.00006098
C[T>A]T	0.00021010	0.00013541	0.07149494	0.00507666	0.00012119
G[T>A]A	0.00022949	0.00015656	0.03680341	0.00012922	0.00198744
G[T>A]C	0.00036894	0.00006150	0.01432755	0.00256739	0.00133717
G[T>A]G	0.00002809	0.00122015	0.05032434	0.00000375	0.00019239
G[T>A]T	0.00219913	0.00001323	0.02225133	0.00028908	0.00313916
T[T>A]A	0.00590445	0.00120079	0.04164860	0.00353270	0.00050330
T[T>A]C	0.00142553	0.00028345	0.02170902	0.00440915	0.00109403
T[T>A]G	0.00105384	0.00106151	0.04082600	0.00062330	0.00433278
T[T>A]T	0.00410904	0.00039402	0.02963539	0.01430798	0.00556431
A[T>C]A	0.00901882	0.00046007	0.04638251	0.00055519	0.07794615
A[T>C]C	0.00019790	0.00032189	0.00046093	0.00174619	0.04937188
A[T>C]G	0.00452722	0.00000187	0.02162724	0.00097216	0.03586819
A[T>C]T	0.00637869	0.00019025	0.00791114	0.00214306	0.05728480
C[T>C]A	0.00230513	0.00124299	0.02330760	0.00173240	0.02268358
C[T>C]C	0.00059337	0.00012567	0.00055841	0.00384794	0.02923474
C[T>C]G	0.00291261	0.00055426	0.01272791	0.00190003	0.01506693
C[T>C]T	0.00288618	0.00062008	0.00854429	0.00674559	0.01726370
G[T>C]A	0.00000163	0.00000622	0.01013104	0.00011015	0.06764383
G[T>C]C	0.00000634	0.00009494	0.00024106	0.00003643	0.04420962
G[T>C]G	0.00026115	0.00026859	0.00226554	0.00000483	0.04342686
G[T>C]T	0.00302564	0.00001424	0.00138268	0.00095426	0.05149926
T[T>C]A	0.01250955	0.00018278	0.02916977	0.00717667	0.02520944
T[T>C]C	0.00176401	0.00038248	0.00027444	0.00259836	0.02870674
T[T>C]G	0.00528209	0.00008942	0.01134709	0.00431621	0.00552379
T[T>C]T	0.00862668	0.00021880	0.00745550	0.00926580	0.01819888
A[T>G]A	0.00144986	0.00074270	0.00239097	0.00032974	0.00238276
A[T>G]C	0.00086117	0.00005370	0.00103767	0.00065121	0.00132079
A[T>G]G	0.00137395	0.00161151	0.00280326	0.00174000	0.00407908
A[T>G]T	0.00473524	0.00014303	0.00137523	0.00136738	0.00230296
C[T>G]A	0.00074641	0.00000931	0.00400211	0.00377402	0.00195858
C[T>G]C	0.00015070	0.00000886	0.00305591	0.00366846	0.00607527
C[T>G]G	0.00085304	0.00200742	0.00769025	0.00185384	0.00878051
C[T>G]T	0.00191457	0.00019253	0.00220748	0.00336019	0.00725692
G[T>G]A	0.00035230	0.00015173	0.00210157	0.00057591	0.00234230
G[T>G]C	0.00017968	0.00014523	0.00010438	0.00132185	0.00382434
G[T>G]G	0.00057036	0.00170876	0.00276243	0.00132122	0.00566850
G[T>G]T	0.00151779	0.00022158	0.00078114	0.00082675	0.00099168
T[T>G]A	0.00191832	0.00020363	0.00312592	0.00179062	0.00653719
T[T>G]C	0.00198858	0.00005018	0.00223285	0.00090371	0.00173586
T[T>G]G	0.00184457	0.00176454	0.00843751	0.00234785	0.00622969
T[T>G]T	0.00676202	0.00010042	0.00166475	0.00581218	0.00612408
