# Supplementary material for: SUITOR: Selecting the number of mutational signatures through cross-validation
Source: PLoS Comput Biol. 2022 Apr 4;18(4):e1009309. doi: 10.1371/journal.pcbi.1009309 (PMC9009674; doi:10.1371/journal.pcbi.1009309)
Supplement: S2 Data — (ZIP) [file pcbi.1009309.s015.zip › Supp_data_profiles_activities_matrices/12 Exogenous Mutagens/Exogenous Mutagens_signeR_Activities.csv]

	MSM0.1_s1	MSM0.1_s2	MSM0.10_s1	MSM0.10_s2	MSM0.10_s3	MSM0.100_s1	MSM0.100_s2	MSM0.101_s1	MSM0.101_s2	MSM0.102_s3	MSM0.102_s4	MSM0.102_s5	MSM0.103_s1	MSM0.103_s5	MSM0.103_s6	MSM0.104_s1	MSM0.104_s2	MSM0.104_s3	MSM0.105_s1	MSM0.105_s3	MSM0.106_s1	MSM0.106_s2	MSM0.106_s3	MSM0.107_s1	MSM0.107_s2	MSM0.108_s2	MSM0.108_s3	MSM0.109_s1	MSM0.109_s2	MSM0.11_s1	MSM0.11_s2	MSM0.11_s3	MSM0.110_s1	MSM0.110_s2	MSM0.110_s3	MSM0.111_s1	MSM0.111_s2	MSM0.111_s3	MSM0.112_s1	MSM0.112_s2	MSM0.112_s3	MSM0.113_s1	MSM0.113_s2	MSM0.114_s1	MSM0.114_s2	MSM0.114_s5	MSM0.115_s1	MSM0.115_s2	MSM0.116_s1
SigneR.A	193.548220301354	190.439773117131	232.699822322358	244.306080862617	254.134157014975	158.12479568427	196.692305153122	197.905062740425	175.491240567265	361.524018961165	383.296469134992	429.360374154767	38.2848166681659	227.317102066446	79.4390521519206	252.156454810554	238.749795165975	243.35034057406	211.592489183486	210.460410165231	211.743474459109	250.351934367679	206.432833001131	202.779653466529	177.963032450353	170.875028787047	210.995167264735	152.809851396073	264.297176823624	163.029709301226	104.308426922995	114.860743766378	168.171737764255	161.034773408182	134.267292326799	312.977696718608	356.76971005737	230.602746024	206.372347445281	216.90149731753	247.126904932548	191.67418753414	226.6352758771	163.0832555177	176.301998622486	212.085546287407	209.319133166574	195.831823254788	200.231749564685
SigneR.B	10.3075129073438	5.54039300101457	5.27427876186186	4.15394645889748	4.86014550460973	5.71766415179658	11.3007374993221	6.20350002473931	5.65718129359738	81.8782174726741	158.757781075156	180.633899446898	2610.86350127365	2902.9710456758	2950.59799190984	11.9950579829542	21.0239725954125	23.1081742688765	5.25524097152756	10.192280062198	14.7467253996298	20.7452825883474	19.6839584710834	10.352890677115	8.04298398194385	8.10114450615461	5.51538897387828	3.70308663127103	7.69024292497289	5.72029198328047	7.48221880772552	16.0608857894911	9.653901078293	17.8360550885306	24.9139112024631	14.3516752327659	15.0734610765198	9.38633375163598	2.72982976070652	4.00777896623334	11.763874917735	10.4725439086151	4.71817511169485	5.97903651739384	4.3442115401224	6.66991786851887	4.47798365245487	2.81738450212271	17.2012388341963
SigneR.C	5.41005222808547	4.98241397232714	7.44896602968269	5.58611652229744	13.6057823875013	9.82805348730257	4.97019875835867	11.8035053487303	5.27509329260949	12.0518016859821	3.26418451514785	5.37915082848155	910.186950961406	902.771662350967	798.712470531961	27.7926811684987	8.53889606506401	12.005332040425	5.7791002900686	5.39242677586374	4.69430088942553	13.5339527944602	9.54628858932417	4.56692876980253	6.19019153017158	3.00268106102779	10.1049234526193	4.73793290949493	14.003532662281	2.57324424182366	5.19188115393778	7.66779817904399	57.7368286856865	26.084162031167	33.10420929237	155.942075081794	248.109600702885	83.8303177827215	4.05735658346364	11.1730921847813	13.8632346111943	6.3638634816423	4.65502013270563	4.58602905594048	5.4954778056411	5.55018798105645	10.9711344151012	7.69180205584339	11.0748163825209
SigneR.D	3.49196567656833	2.3535393178522	8.23531003065396	3.35900041588761	3.47901945942433	4.37936992383896	2.73584492858197	2.71972847786282	1.32029062474622	2.53606609574814	1.5679967158923	2.51218658949802	11.6866255601399	12.3132068161084	11.2645613090823	27.7625932254817	14.653648537553	11.3160606789901	18.0023671582234	11.4006960939758	1.72064610506461	19.879261533769	26.0358706778074	3.07774108643354	8.24087319355928	8.79672966139001	2.77898826012428	2.74341240235614	3.19138356545937	5.07120402978045	3.47427975341446	42.5373506127199	387.869357370209	4.01973711237809	40.401244394177	5.48570482850864	12.283579470551	3.66455260684039	4.47794080826036	8.6015087677986	6.36297252297657	3.64322504384357	1.84865089065867	5.72159662304078	2.13847074301993	3.03024823614162	5.02398632718805	2.89054263383068	3.89711736723796
SigneR.E	7.74879154061252	3.82981751259494	15.3706379659718	16.6988803774696	6.22671966795274	20.104664681834	11.8435538468344	7.69614357984554	5.28789948207696	2.44041704540167	3.05252913226399	5.90323902170527	3.20295009937612	10.2420301878853	4.92276554473156	3.53929544113494	9.34523326113297	2.84475097234223	6.81447872431982	2.03553197821856	13.6607983893439	6.20651591962226	7.43905386135615	10.0867271130888	2.8811619416395	9.04880005320008	6.48967619463298	3.80906810702909	10.4174061917666	342.707248702744	349.973032150475	416.148095730962	1009.93006294532	1006.3906423359	1182.99853550557	18.6661980102673	3.3352794851532	17.2863901685578	14.2333215458698	13.9566541644229	12.8894240397199	12.7206090482278	5.66462432654753	6.9073328389868	1.69546644737861	10.8794558145063	8.38465121345277	4.85074653625227	3.32761138139947
SigneR.F	6.91642511736036	9.91645517010237	3.1159584934871	13.0384175133745	5.25383007471349	16.3360330034897	12.4804592796977	9.09367491657864	12.9497586425029	3.02799847734355	2.39383127804298	2.09507198338814	37.5570849332732	59.4753940572807	64.3599490375079	5.4470752993552	14.4328975592665	3.5263891409541	34.2595555757301	13.7163099441151	11.7204887081066	47.425832168096	34.0221243380006	3.51297034427575	16.6193125040128	9.13488917215914	7.47655284395105	9.67667348364027	6.1976782101166	3.79795581564072	7.20811665450036	2.70162769267442	144.451447317561	273.729414567178	397.464437608413	16.6578397774407	23.7270428633066	13.5280804201192	9.26350772897352	3.81315139501476	13.7092857136781	4.62120772806085	1.83871193108751	7.2601106297224	16.6529090996642	2.9708624733493	13.8346806881142	15.2669865137812	4.67356636925044
[truncated: 275 more columns]
