# Supplementary material for: SUITOR: Selecting the number of mutational signatures through cross-validation
Source: PLoS Comput Biol. 2022 Apr 4;18(4):e1009309. doi: 10.1371/journal.pcbi.1009309 (PMC9009674; doi:10.1371/journal.pcbi.1009309)
Supplement: S2 Data — (ZIP) [file pcbi.1009309.s015.zip › Supp_data_profiles_activities_matrices/12 Exogenous Mutagens/Exogenous Mutagens_signeR_Profile.csv]

	SigneR.A	SigneR.B	SigneR.C	SigneR.D	SigneR.E	SigneR.F
A[C>A]A	0.0691157756508688	0.028649143547691	0.025918659731089	0.00797429428566724	0.0118765136539846	0.00108490106808054
A[C>A]C	0.00481107285965814	0.00276419188747646	0.0611934878312739	0.0028535798241049	0.00277603128145571	0.000469194548423263
A[C>A]G	0.00266859506896904	0.0165847279216312	0.0108052402429945	0.00198452623323739	0.00155448150343695	0.00016959637015439
A[C>A]T	0.0217948960867886	0.0157814050945988	0.0362648187239085	0.0020531703225099	0.00662603411538815	0.000910394943905718
C[C>A]A	0.0397399458755118	0.105708858064608	0.0631791712475032	0.0103578642753665	0.00879483453065708	0.0019573887073839
C[C>A]C	9.97929731151785e-05	0.0803105747368067	0.12894120667272	0.00670035196878386	0.000262868225928878	0.00179414247737327
C[C>A]G	0.000637651090324145	0.0605553320699569	0.0164374864095485	0.00340638708813742	0.00121237435630199	0.00127708203824385
C[C>A]T	0.0124697707289473	0.138224331922064	0.0857872392745485	0.00400463950859599	0.00231983617823199	0.00970583242173635
G[C>A]A	0.163191624260418	0.0328434216834878	0.0276555255639421	0.00445269843245348	0.015030125115857	0.00574608706571372
G[C>A]C	0.0081854899800523	0.00217560878712457	0.0830446209533269	0.00251377302825609	0.00229897016232793	0.000747427363831415
G[C>A]G	0.00496479500522701	0.0196462420252198	0.012914145654241	0.000791569841231355	0.00179801912654724	0.00016656565220631
G[C>A]T	0.0623377046207807	0.0161529686235769	0.0316417337087833	0.0026427580515092	0.00579040155402685	0.00156066609610725
T[C>A]A	0.0654428823057097	0.0715664503435941	0.0171602952868093	0.0050214557509157	0.00494244210397459	0.00345033665462409
T[C>A]C	0.016320511052077	0.0496919215796217	0.0792855703492357	0.00509442164926586	0.00258102611321015	0.0048243287368935
T[C>A]G	0.00510859399334544	0.0235949777693016	0.00545842698712103	0.000792923423471758	0.000661473318041505	0.000714851237676541
T[C>A]T	0.129078756500909	0.0882516501023067	0.0442663949534616	0.00258348453424534	0.00607724973903994	0.0140542843574448
A[C>G]A	0.00480462720475151	0.00381447921704321	0.00888657878225059	0.00146958565410974	0.00131275413920778	0.00037947916278219
A[C>G]C	0.00289559783037366	0.000459133734297451	0.00596266151820577	0.00086779981487829	0.000802240461830162	0.000370580403976856
A[C>G]G	0.00156734710769011	0.00247369492944235	0.00329238276154216	0.00101442536161798	0.000232889097771982	0.000386036918820875
A[C>G]T	0.00427609644045455	0.00154121279566459	0.00548913792235765	0.00076728938138161	0.00131970482815335	0.000368739489804467
C[C>G]A	0.00289199827031974	0.00923713724468928	0.00703487307576271	0.00274663432363	0.0015952912197179	0.000469309939985363
C[C>G]C	0.00198216084955936	0.00282485234754292	0.011547773273632	0.0023064340473401	0.00155370539878109	0.000544216841764335
C[C>G]G	0.0014138352372592	0.00474260307180236	0.00359099470269602	0.000779720713286418	0.000255452470234813	0.000418260782605249
C[C>G]T	0.00341204136189572	0.00654551133671122	0.00901519078975313	0.0021466943210783	0.000572366393805029	0.00131714687331752
G[C>G]A	0.00236097656235013	0.00463898997220304	0.00692620939619088	0.00065383256250501	0.00101876498649358	0.000493840230440472
G[C>G]C	0.00134019370185781	0.000411747103627589	0.0135053210756938	0.000854649144694186	0.000551561428320188	0.000149218231148221
G[C>G]G	0.000723967353173438	0.00408734358118873	0.00477644825475969	0.000197691435383708	0.000286555415345685	0.000108379033284948
G[C>G]T	0.00244151641144368	0.000673710409313966	0.008248713849521	0.000444597465396793	0.000944321761323237	0.000223866515215154
T[C>G]A	0.0045950759426998	0.0110175499665084	0.00541311251268401	0.00177379100599632	0.00108854254501078	0.000705821765481465
T[C>G]C	0.0026890303918423	0.00469616309139917	0.00979289615761144	0.00161774966323132	0.00098568682503591	0.00136830802641898
T[C>G]G	0.000969070295642172	0.00431363249318839	0.00283468425726778	0.000281921873285064	0.00023115571727883	0.000247672572543308
T[C>G]T	0.0058712326873232	0.00578247394959531	0.00916305380904379	0.00214667437296488	0.000594290872649375	0.00208195260826641
A[C>T]A	0.0335858058969595	0.00893567213543365	0.00722154569473359	0.00382169723041122	0.0433318777345168	0.00234975133618549
A[C>T]C	0.0118794916604272	0.00114091435879399	0.00992771102288809	0.00178304326113037	0.034337342834997	0.0200812190946427
A[C>T]G	0.013442131312853	0.00145910071839035	0.00305289969883811	0.00129079230135059	0.00563340312408734	0.000526101571066172
A[C>T]T	0.0133562015712155	0.00128915458351397	0.00930774077490436	0.000973917926504216	0.0483703658058318	0.00384609789519604
C[C>T]A	0.0238918358906012	0.008828144123098	0.00610725407440326	0.00875363687072412	0.00915181010232499	0.0791370157087625
C[C>T]C	0.0110967996647118	0.00259646024417375	0.0126776438247693	0.0106660959132947	0.00221651448525809	0.147564930909311
C[C>T]G	0.0120942950291758	0.00175526880485297	0.00204927742934377	0.00389754267246001	0.000245993461959405	0.0149169586116733
C[C>T]T	0.00955681645321898	0.0107842700972665	0.0204945139424342	0.00615915358480797	0.00366757160907616	0.150590443406412
G[C>T]A	0.0181580981064372	0.00227300159370387	0.00469905037974869	0.00262623119993932	0.0177728283897895	0.00428197908061627
G[C>T]C	0.00882357612482988	0.000504614257466106	0.0103964392657564	0.000754524485923965	0.0305767215229364	0.0193863781447759
G[C>T]G	0.010600052400394	0.00147857867684973	0.00231073072658544	0.00109119881818398	0.00249468234155817	0.000586375541689537
G[C>T]T	0.0113821752653494	0.00232845519170872	0.0106052465397037	0.000606675295257847	0.0242672015703743	0.00784467169829224
T[C>T]A	0.0168128294770621	0.00760045103047549	0.0030288428800878	0.0037288019553487	0.0110850067428122	0.0782151886735681
T[C>T]C	0.00730831375738018	0.00436834231816566	0.00565508368267485	0.00548049420430036	0.00681708873713256	0.164243478644758
T[C>T]G	0.00849404855018589	0.00203837712805104	0.000802100187409032	0.00100721400329275	0.00188116542652165	0.0198037034962507
T[C>T]T	0.00917042750805857	0.0101225364003452	0.00717044900175461	0.00276306206710795	0.0121401099608556	0.119950776057328
A[T>A]A	0.00282072563247978	0.00380001912916515	0.00430812921544261	0.0230187694872389	0.0088657414801289	0.00168216071165099
A[T>A]C	0.00104749842736049	0.000691524775782861	0.000585450148965486	0.00893106934882861	0.00822238616959652	0.00575115984820404
A[T>A]G	0.000958955894400787	0.00726658106814522	0.00216074336027512	0.0303166916182389	0.0145064345677464	0.00133272191843967
A[T>A]T	0.00407756802380198	0.00312956521820899	0.00183660636378758	0.0108700803385891	0.012297442391762	0.00956267056035141
C[T>A]A	0.000854544592016878	0.00654626037776408	0.00108476089954298	0.0515290354518151	0.00122814559166584	0.00331512938595844
C[T>A]C	0.00118556930795222	0.00477794197475307	0.000858291987208852	0.0416945917796749	0.000955768939192205	0.00979022028823672
C[T>A]G	4.5475511899839e-05	0.0219698381867861	0.000242267220097176	0.0988977059088054	0.00283626795970886	0.00108526616583579
C[T>A]T	0.00102126796556092	0.00677949484830961	0.000530442986165341	0.0658987969418691	0.00114660559735267	0.00558392610998801
G[T>A]A	0.000232358774610785	0.00388149802932289	0.00033342625949306	0.0353768547061637	0.00361023788330169	0.000613314498004984
G[T>A]C	0.000630617222327793	0.000900329419982974	0.000373181912183238	0.0151066401061855	0.00320907321969637	0.000652964398496506
G[T>A]G	8.70882843962238e-05	0.0101352786557188	0.00029037496767753	0.0478972571351339	0.00236241384545142	0.000164900850391606
G[T>A]T	0.00209892331979765	0.00159253901176529	0.000204788265137119	0.0206804916832316	0.00557317208253583	0.000441235957357702
T[T>A]A	0.00546897767444399	0.00324602250629596	0.00329317938385573	0.0402470465817578	0.000715400194761439	0.00275002523269932
T[T>A]C	0.0019043746963733	0.0017457983279307	0.00037724680781853	0.020120038657966	0.00290377817525619	0.00345114748380756
T[T>A]G	0.00118485331911598	0.00714142614452164	0.00030851069440103	0.0378002306073416	0.00498317761848481	0.000652810819127622
T[T>A]T	0.00552500892886775	0.00279133228876692	0.000952319569008876	0.0305289881354739	0.00533167295441644	0.0125023692907797
A[T>C]A	0.00990794896793385	0.00131777239260692	0.00216012656576902	0.0609748513442238	0.0589647898775252	0.000612254498215348
A[T>C]C	0.00164624627756451	0.000308320062934535	0.000420622153823769	0.00190870841709465	0.0444851070250495	0.000485126299709978
A[T>C]G	0.00485958781916671	0.000720488458166445	0.00052291378248097	0.0297951876615206	0.0239937782573067	0.000578117752962115
A[T>C]T	0.00741159409208972	0.000584570496602102	0.000577436510224982	0.0148516800360862	0.0431977766093119	0.0014854964059134
C[T>C]A	0.00260847068400867	0.000349489182203889	0.00393186987331766	0.0285674062000916	0.015469886988841	0.0015034553438154
C[T>C]C	0.00135861275831232	0.000335379815759113	0.000181843782231478	0.00173016533670924	0.0312419650857168	0.00205680134323982
C[T>C]G	0.00308708392940684	0.000364592820587218	0.0019414855494154	0.0151200814720756	0.0105757716651521	0.0012759669681918
C[T>C]T	0.00376960651134555	0.000857731363638871	0.00132207287605059	0.0103335695111026	0.0133149425795834	0.00667648877741743
G[T>C]A	0.00122860948465006	0.000457417765812854	0.000394848565238222	0.020103403376054	0.0599441553849287	0.000530892921718362
G[T>C]C	0.000234331925246237	0.000343732095002901	0.000170792070454439	0.000333129267435051	0.0516289696213178	0.000132454679479754
G[T>C]G	0.000973603712306948	0.00080725994279535	0.000285835363365637	0.00673939489781052	0.0392847244900244	0.000162485444990811
G[T>C]T	0.0034796722752992	0.000162558280844072	0.000134897240030151	0.00332468590857369	0.0504951763772925	0.000868620654752139
T[T>C]A	0.0130628421030438	0.00127555149821503	0.00037093549594243	0.0362785322888929	0.0145980324700358	0.00478450202663663
T[T>C]C	0.00223625878992389	0.000426452610811221	0.000677295856620129	0.00118144504469001	0.0308068498306411	0.00161966730515331
T[T>C]G	0.00514657269342448	0.000458794116746264	0.000691601095666486	0.0129614324402677	0.00478227861272403	0.00335574635007309
T[T>C]T	0.00911242039871961	0.000607095784013897	0.000485816601879755	0.0101839180732448	0.0155318283474202	0.00808622556455087
A[T>G]A	0.00138218582827118	0.000943529728001872	0.000754354843584113	0.00165061837402636	0.00246752730545029	0.000427929932218451
A[T>G]C	0.000895734663496054	0.000143778001719165	7.91631016507539e-05	0.000772408269529058	0.00158988024777431	0.000576701010504327
A[T>G]G	0.00158929899634176	0.00276649382110655	0.000680360042456515	0.000996432388614425	0.00550558516855055	0.000737474520110941
A[T>G]T	0.00426905293778599	0.000397650956144766	0.000151617621709084	0.000772882752748205	0.00262050843238579	0.000994380218787185
C[T>G]A	0.00133849458376025	0.000130019388433111	0.000174472412543494	0.00353637290603928	0.00193196927495356	0.00100170680094656
C[T>G]C	0.000983986588030686	0.000272608436790654	0.000179789010480464	0.00160258483843036	0.00469778761243266	0.00155729992633206
C[T>G]G	0.00141882733419086	0.00434894227550898	0.000725510364403945	0.00331111553238667	0.010842461164616	0.000269613129152077
C[T>G]T	0.00231847557574926	0.000222525536988757	0.000540007228838629	0.00167299669936329	0.00652816680423699	0.00206756638530547
G[T>G]A	0.000425029967186629	0.000371052497839925	0.000176719540150059	0.00151905140390218	0.0028852613291186	0.000160799943904265
G[T>G]C	0.000439877669836962	0.000155413735424855	0.000151739934489075	0.000181208454171293	0.00331416157219286	0.000337783318713708
G[T>G]G	0.000753724358937737	0.00297334713274773	0.000921110215681007	0.00179035955409593	0.00683584469509651	0.000172856075425288
G[T>G]T	0.00136690473136511	0.000430233975372418	0.000184536210359842	0.000618623867902928	0.00130302558656453	0.000918612321735597
T[T>G]A	0.00235592201337426	0.000361779142673882	0.000358474305594733	0.00248185546108675	0.00484359691632635	0.000487829182855996
T[T>G]C	0.00203981372320151	0.000212858459946791	0.000111347222266307	0.00109567123296203	0.00225323476660395	0.000269015405172941
T[T>G]G	0.00260149462065168	0.00295073773557095	0.00145029351806812	0.0043938198695536	0.007364520169022	0.00046278777765021
T[T>G]T	0.00669838203977335	0.000280989460196003	0.000409806148637537	0.00160064748243112	0.00601506857134417	0.00442033918885117
