# Supplementary material for: SUITOR: Selecting the number of mutational signatures through cross-validation
Source: PLoS Comput Biol. 2022 Apr 4;18(4):e1009309. doi: 10.1371/journal.pcbi.1009309 (PMC9009674; doi:10.1371/journal.pcbi.1009309)
Supplement: S2 Data — (ZIP) [file pcbi.1009309.s015.zip › Supp_data_profiles_activities_matrices/12 Exogenous Mutagens/Exogenous Mutagens_SUITOR_Activity.csv]

	MSM0.1_s1	MSM0.1_s2	MSM0.10_s1	MSM0.10_s2	MSM0.10_s3	MSM0.100_s1	MSM0.100_s2	MSM0.101_s1	MSM0.101_s2	MSM0.102_s3	MSM0.102_s4	MSM0.102_s5	MSM0.103_s1	MSM0.103_s5	MSM0.103_s6	MSM0.104_s1	MSM0.104_s2	MSM0.104_s3	MSM0.105_s1	MSM0.105_s3	MSM0.106_s1	MSM0.106_s2	MSM0.106_s3	MSM0.107_s1	MSM0.107_s2	MSM0.108_s2	MSM0.108_s3	MSM0.109_s1	MSM0.109_s2	MSM0.11_s1	MSM0.11_s2	MSM0.11_s3	MSM0.110_s1	MSM0.110_s2	MSM0.110_s3	MSM0.111_s1	MSM0.111_s2	MSM0.111_s3	MSM0.112_s1	MSM0.112_s2	MSM0.112_s3	MSM0.113_s1	MSM0.113_s2	MSM0.114_s1	MSM0.114_s2	MSM0.114_s5	MSM0.115_s1	MSM0.115_s2	MSM0.116_s1
1	13.9019107201731	23.7353297313783	4.71809458440966e-12	11.7728704122814	2.13454876586487e-07	19.4456505912582	25.3878756274773	5.7557693683299	17.8726838323151	12.92126703155	4.71809458440966e-12	4.71809458440966e-12	71.0056976942196	74.1382162109664	85.3506634582824	12.4727758758822	14.645486805083	4.71809458440966e-12	21.908255205676	12.1337239950193	19.4302072792979	35.1093212425457	30.3211424417142	9.17064701140003	28.2173314568485	10.1096344684545	13.8571465655501	8.8278019313225	11.5350121101039	4.71809458440966e-12	30.0350897638477	4.71809458440966e-12	3.70450707168288	75.590057794784	101.341022117586	23.8870468685614	25.4361515406151	10.8060180558213	10.407873499675	4.71809458440966e-12	18.4764398408444	0.000130212032063794	2.46600804703678	17.3952122753944	26.804351260935	4.71809458440966e-12	24.1066908576794	25.6884610819892	12.2499065744564
2	16.5769714977776	4.58393424806197	28.7751451538232	35.461922764089	53.1757515664603	11.5009011431906	11.0872120175895	24.4082295948458	21.6927281726603	7.25526119663657	15.9139680201374	20.2577746982881	16.6106152741888	26.7614597003744	36.2696022559264	14.5967497726858	23.6108343738898	7.79252531844282	38.6016531099814	21.5634822512037	28.4402554262231	39.3680335658703	8.60855096873005	8.93881545523468	3.97678750705644e-12	5.60533674218377	15.7239720528916	12.3618100708149	3.97678750705644e-12	27.8916817026598	9.59596430485119	3.97678750705644e-12	302.455327054499	738.743710969778	1042.78876789787	30.9819195367797	30.259593908475	16.7007994376052	17.3489972512122	14.6605600732126	9.97575973774769	8.21637996300821	14.3623836108897	4.96147209213016	10.1085221935336	19.5939613633323	21.1770482025252	5.57347299540347	7.18774762854364
3	9.83220606823209	7.64277327361621	4.51782760275629	2.64646169261819	4.42904843454771e-12	15.8083568123446	16.583347627358	7.28993925502918	4.90773355442036	3.4246367481853	3.07598620913301e-10	11.5449782155734	5.75863245196779	17.3646130698991	13.4830414191737	4.42904843454771e-12	5.99314395619396	0.121538244677983	4.42904843454771e-12	4.42904843454771e-12	14.2119769122438	4.42904843454771e-12	4.42904843454771e-12	11.8395666158662	4.42904843454771e-12	11.3101371892269	10.6484586013365	1.30231147026581	14.7912079253995	346.539355411092	337.189985279669	364.425935282357	619.174674959691	590.082352150514	523.825856671563	18.726974216965	4.42904843454771e-12	15.0308469428379	9.33066734413765	10.9869098034023	5.50514063722113	11.095518141292	10.702047959672	9.23844242594964	4.42904843454771e-12	12.4083046136355	10.2086053410721	6.72668895025365	6.525482282754
4	6.38650734269398	4.98904741629579e-12	16.5178360210077	9.74558202944203	3.3115928524121	7.53594577980889	4.7363535232144	0.00337406158421203	4.98904741629579e-12	5.40778900977485	12.9556439576099	4.98904741629579e-12	13.7157304487611	7.4021033598333	4.98904741629579e-12	28.43178054925	7.26658041487979	17.5949982543821	13.9688108029444	5.11004562534487	5.18205343356589	18.7329709683563	36.6054604943091	3.24221214284205	4.18386057605374	8.36164117588874	4.98904741629579e-12	5.04957376286963	1.47667343518801e-05	4.98904741629579e-12	16.419915848599	28.9439906174437	168.888279608514	2.36145634319477e-06	22.1553424176681	2.8372079098821	20.6804465734662	4.93056446525004	8.82450015283949	13.4998877599428	12.4076824094924	7.95597484097533	2.95470917765981	4.32971766845478	4.98904741629579e-12	5.36785217903399	5.6984960935751	1.92644313023114	8.33595995459848
5	14.7471611362435	5.34114812345931	7.04514987227828e-12	7.04514987227828e-12	7.04514987227828e-12	7.2988410459961	16.2584976664015	4.35998547339032	8.73257621953545	86.6096268857247	159.529235119632	172.192290627909	2476.4685058025	2758.55625929637	2751.45162625215	22.5276767845278	21.9693132703815	22.9647778807656	8.60318189665615	13.6312097522466	23.0491903284868	32.0009848634671	29.6327021769712	11.9924780906137	11.6298603889432	9.87309617467291	4.60813656290879e-08	6.17843873182802	5.47602574756424	0.129138999518084	8.80482905961581	24.9704434011696	41.1993656675973	1.38912548033802	0.000765826865949237	54.3286065056312	82.0931621869622	33.4146328789734	7.04514987227828e-12	7.04514987227828e-12	15.9528529376822	18.0484053200073	7.04514987227828e-12	4.62177409180855	7.04514987227828e-12	7.46355500217646	7.04514987227828e-12	7.04514987227828e-12	19.1480105862867
6	0.533064845691344	1.3533943292217	5.69327227989672e-12	5.69327227989672e-12	2.82520562163212	1.65155854963278	1.72830033189398	1.74130300509045	5.69327227989672e-12	5.69327227989672e-12	2.36047482812257	13.3741402159362	264.81436993	277.612277264971	325.789850710308	9.43311832985457	10.2603164711107	2.1051331948832	5.86222575555442	9.88010256390852	5.69327227989672e-12	7.90124934528718	5.69327227989672e-12	3.35427179680828	5.18967484004899	2.6030018034383	1.95776157916124	5.69327227989672e-12	5.69327227989672e-12	3.03092039246154	0.498758797225092	20.9534221843663	194.385299395096	22.2087587533538	54.8378876579403	2.88169694149446	2.46733814593045	5.69327227989672e-12	5.69327227989672e-12	0.927576369999484	1.81186635672869e-05	5.69327227989672e-12	5.69327227989672e-12	4.73982966194502	2.81078629765137	5.69327227989672e-12	3.56896581258613	5.69327227989672e-12	0.47532548792557
7	7.82958706929271	11.3066621079571	37.4029296486206	49.6893192891167	22.8065131661797	16.3444814485547	1.52873928418582	8.99706250945746	9.83719693998593	22.6654755420584	27.3987785640478	18.9968505902913	22.6470660471953	88.4922126204142	1.4427217513324e-09	19.7046924245999	31.1289422890154	31.9187556431315	34.1094165161657	10.2753643728123	0.90178063869535	42.3974579336893	55.2154130043789	10.385197923489	29.5656773515201	8.93150314893547	0.00400915282629072	13.3204157999836	29.0677158393959	4.56669714009375e-12	4.56669714009375e-12	90.5282879938652	343.889428785929	4.56669714009375e-12	52.6106470171625	27.3711418096165	30.509795388852	29.1297344640691	27.3531768309416	18.5175932555043	50.474105090562	17.260920538956	4.56669714009375e-12	7.51278996712554	6.27465740633746	4.75950439805983	4.56669714009375e-12	23.5129773744718	0.0993300433170873
8	2.10939618246769	4.93625965412178	13.7534925214347	5.75922631478489	17.8987343301837	6.42479344863767	0.677118916133011	13.4886172380924	1.2472123859409	7.45870730308117	6.3745813537854e-12	6.3745813537854e-12	750.980030961567	722.31801798582	675.563439796074	23.9545701085119	9.79240798759728	12.8645161693394	6.3745813537854e-12	6.3745813537854e-12	6.3745813537854e-12	6.1887274023485	5.70797210068473	5.54155881121556	6.43936083429889	6.3745813537854e-12	12.2915175546248	2.79596123956397	13.0642969832206	6.3745813537854e-12	2.08496790572249	3.98951981518446e-07	23.9949495335487	26.1589036586185	33.4433737348753	111.897944355481	166.974219940396	56.3973411188763	4.34240258215478	8.7184604106458	13.7471766297282	6.3745813537854e-12	6.01369421152217	4.29462532198397	6.13578934771929	0.094012850334394	15.1598683785447	10.1639554065952	9.8447914242371
9	3.53457387886315e-12	3.53457387886315e-12	6.01850435021104	2.91815489564767	3.53457387886315e-12	12.1607370169618	3.53457387886315e-12	13.6922659564596	3.64226864579801	16.9815067374174	14.4385078294987	15.3529894871352	2.97971514484632e-05	37.0552979259085	6.76450444120223e-08	8.77240601663847	10.5468752588803	16.7779997538304	24.3034347784346	17.9865997875543	3.53457387886315e-12	19.239700798068	13.659377299388	7.9510217886931e-06	3.53457387886315e-12	18.5902651863564	7.82455145361078	10.1702427189935	20.5405211786538	21.2622518905662	3.53457387886315e-12	7.952674947884	105.302054083045	5.16827309093082e-06	7.2653949530935e-10	16.9126375378659	43.6065829575522	25.5660362845681	8.48600734796801	25.2393560770492	10.0804129350756	14.0359665172939	3.53457387886315e-12	3.53457387886315e-12	3.53457387886315e-12	15.1369997946862	3.53457387886315e-12	2.40032604219526	10.1023451107063
10	160.084298747352	161.101449449945	171.014414864873	173.006295571194	191.982951866685	120.829281051198	165.01394528542	160.264462949281	140.068462977531	305.277611263871	323.405425257208	381.283838240247	8.16337748169285e-08	129.300128117643	57.0943695034942	197.106973839301	178.78654787588	188.860198834382	140.643059466098	166.42043653095	170.786017857861	164.061514676053	131.248643777645	174.536369435191	139.774363173227	137.616273361475	184.694060571522	119.993981672656	216.526100055743	132.15084008593	80.3741105468439	70.2261950268159	9.83951683002197e-12	52.8333400195802	9.83951683002197e-12	243.175707697253	267.973305794706	173.024470955125	157.906822215045	169.450448011043	175.380233976249	156.387527063725	210.50286327667	138.907015632648	156.86687246851	179.177195085313	177.081693833666	156.008175011968	171.032461592747
[truncated: 275 more columns]
