# Supplementary material for: SUITOR: Selecting the number of mutational signatures through cross-validation
Source: PLoS Comput Biol. 2022 Apr 4;18(4):e1009309. doi: 10.1371/journal.pcbi.1009309 (PMC9009674; doi:10.1371/journal.pcbi.1009309)
Supplement: S2 Data — (ZIP) [file pcbi.1009309.s015.zip › Supp_data_profiles_activities_matrices/12 Exogenous Mutagens/Exogenous Mutagens_SUITOR_Profile.csv]

	denovo A	denovo B	denovo C	denovo D	denovo E	denovo F	denovo G	denovo H	denovo I	denovo J
A[C>A]A	0.00595016331440358	0.00934937109365922	0.0157882804701989	0.0063106734685177	0.0298920437498985	0.0169485644154909	0.0227992941829631	0.0271342052074429	0.0122658642493786	0.0828842892668262
A[C>A]C	1.04499402659776e-20	1.23978981750542e-20	0.00416594721154669	9.88240889739222e-21	0.00445004070159788	8.6600120550018e-21	1.07963819504135e-20	0.0663997388609201	0.0789237192903626	0.00190943451661324
A[C>A]G	1.04499402659776e-20	1.23978981750542e-20	0.00300818586684474	0.00399923740519212	0.0181498873166518	8.6600120550018e-21	3.26810937392033e-08	0.0101186849650173	0.000526500591244617	0.00351349967597031
A[C>A]T	0.00180431719448218	0.0051455880669416	0.00946777384894562	0.000140079832752569	0.0178119335441087	0.00368405696981791	0.0042767443595986	0.0396531708826764	0.0288555620615198	0.0251940622187322
C[C>A]A	0.00471612599182835	0.0170288214824866	0.0123704775638005	0.0132136351753553	0.121817517945826	0.00800350832058118	0.00472079641239943	0.0450030440392705	0.0229912583316551	0.0469065073261938
C[C>A]C	0.00284608157370718	1.23978981750542e-20	1.11319185836242e-20	0.00440267782333328	0.0782342971201075	0.00354695668076251	1.07963819504135e-20	0.169289171349856	1.39490100549748e-20	5.0107954920997e-21
C[C>A]G	0.00148599500723958	0.00186285359735992	0.00200878535050684	0.00127118023391756	0.0709774941499496	0.00314084669136613	1.07963819504135e-20	0.000741086165059609	1.39490100549748e-20	5.0107954920997e-21
C[C>A]T	0.0106798880628522	0.0115894896221902	0.00376873290316422	7.71480931142935e-15	0.155711374575758	0.0019600120985507	6.02855522267983e-09	0.0664468050712244	0.0255781505278721	0.0141320908180317
G[C>A]A	0.0152227693477361	0.0251723549998765	0.0251431715651826	7.69834436892885e-10	0.0338808759937777	0.0278396769350906	0.0288654802033037	0.0261324313740759	0.0465237098353861	0.196791665560765
G[C>A]C	0.00126628704597305	0.000524825533968557	0.00412479637036995	9.88240889739222e-21	6.99826227548644e-21	0.00144919580262979	0.000742412217210301	0.111069259808754	0.0328366120312441	0.00856407739735666
G[C>A]G	0.000188013603549495	7.92935637215043e-05	0.00278751452192708	0.00140444676661558	0.0213419550417909	8.38146121416757e-05	0.00217508027024196	0.0124391707929552	1.39490100549748e-20	0.00619604411579243
G[C>A]T	0.00589479381939346	0.00964410221880362	0.0109995224556677	0.00376954755586421	0.016163520137964	0.00811440085669578	0.00885967227668372	0.0384513303041103	0.0171494170603901	0.0761513038840494
T[C>A]A	0.00790846825837783	0.0112944522659421	0.00801407336618076	0.00304814368745683	0.0801989472306451	0.0124665744690305	0.0167277479630244	1.45046955417171e-09	0.0161600861762688	0.078318982153086
T[C>A]C	0.00593563733297584	0.00727167822639852	0.00466893492047064	0.00509389001925808	0.0538621819555373	0.0022891420221654	3.49363269258037e-06	0.0883124511365257	0.0308016802827689	0.0189444843232722
T[C>A]G	0.00118254320165031	1.23978981750542e-20	0.00121453686201688	0.000619053345357681	0.0261695842761937	0.000721712902195483	0.00109122701802827	0.000251563360811128	0.00190850095994241	0.00638672305866539
T[C>A]T	0.0225140525045217	0.0149915765610559	0.0208556853940844	0.00316881998657307	0.0993598215394828	0.0152267158909264	0.00900160463687193	0.0276013525126116	0.0430833340731473	0.158244474016009
A[C>G]A	0.000498531439877163	0.00223358541126459	1.11319185836242e-20	0.00126850286377012	0.00376711608674832	0.00160915916168876	0.00683882176445721	0.0112622375288711	0.00220513722003036	0.00484552036129712
A[C>G]C	0.000309464369553384	0.000681589428800227	0.000149169057935671	0.00149121534684829	0.000306749143296928	0.000316419249028262	0.00457896038150414	0.00771432261870424	0.0034265934949676	0.00276066843654619
A[C>G]G	0.000292190084086194	1.23978981750542e-20	1.11319185836242e-20	0.00131617549040511	0.00261825165756506	0.00064321469268931	0.00146202732147768	0.00364995000685796	0.00215907501249862	0.00172889702274307
A[C>G]T	0.000405797802222659	0.00269159033944341	1.11319185836242e-20	0.000742630406124753	0.00175354221187502	0.0008771176577862	0.00574936478145538	0.00641603187941557	0.00295796326745193	0.00424519843811785
C[C>G]A	0.00042927078730651	0.00330235650032717	1.11319185836242e-20	0.0020226202595752	0.0101717601827804	0.00220325519498016	0.0127898597763656	0.00568736943180116	0.00208753958319121	0.00141639356491273
C[C>G]C	0.000668147253826986	0.000562111201970655	0.00113386163248509	0.00149106451513724	0.00193296401156917	0.00251683455416636	0.00385257582815333	0.0160200642582579	0.00252786202218185	0.0019186311385013
C[C>G]G	0.000491375156876684	0.000299669184444313	1.11319185836242e-20	0.00184129097585019	0.00516932424195079	8.6600120550018e-21	0.000405537357077789	0.00367298391909959	0.000305020817332566	0.0017686478401733
C[C>G]T	0.00154747682156284	0.0010662665436057	1.11319185836242e-20	0.000744842744248354	0.00630195289526453	0.00305533393277392	0.00384535973760357	0.01108564328283	0.00302154342560285	0.00358859562539885
G[C>G]A	0.0004923668424645	0.00111343249054846	1.11319185836242e-20	0.000898117894708617	0.00486214291545236	0.000157450707074026	0.00489607050826165	0.00823343205675178	0.00114261034493702	0.00225698185260525
G[C>G]C	1.04499402659776e-20	1.23978981750542e-20	0.000336955002253037	0.000555820616527049	6.99826227548644e-21	0.000304362428955847	0.002375831340495	0.0183536431124941	0.00519592610834362	0.00113030071804269
G[C>G]G	1.04499402659776e-20	0.000580295045985758	1.11319185836242e-20	0.00024871260882772	0.00414630777041104	8.6600120550018e-21	0.000597829964487857	0.00596879916207292	1.39490100549748e-20	0.000918728818431497
G[C>G]T	5.44664243039806e-05	0.00163764656458659	0.000193697369878949	5.58990716066291e-20	6.46306084018454e-05	0.000462955356377064	0.00293942349088679	0.0114393475849566	0.00472145423909156	0.00240001756717613
T[C>G]A	0.000810201367043649	0.00378551023116761	1.11319185836242e-20	0.00203953213565031	0.0126541561172646	0.00129498822680007	0.00672464800204267	0.00291234379669667	0.00301062065580028	0.00425708072421966
T[C>G]C	0.0013356080320229	0.00391556105259964	1.11319185836242e-20	0.000607443493557794	0.00436160535427686	0.00203527398250379	0.00384480181722359	0.012695197611987	0.0023610189439505	0.00247268711604424
T[C>G]G	0.00030175374460502	1.23978981750542e-20	0.000365405714386663	1.74392665634596e-11	0.00473546869146494	0.000416217450058946	1.07963819504135e-20	0.00245111095080416	0.00065139306660723	0.00131969128858105
T[C>G]T	0.00183855222803871	0.00347292231347018	1.11319185836242e-20	0.00123216980270524	0.00634036743787504	0.00266213370437225	0.00307343487690414	0.00987993138713234	0.00852256113151794	0.00620548870688686
A[C>T]A	0.00368040805060604	0.0344043112090078	0.0127429831393782	0.00452207653815034	0.00835645007998095	0.00507820077786444	0.101382678026774	0.00736670994554327	0.00569484000548756	0.0264663392184919
A[C>T]C	0.0180443484801832	0.0839631146041917	0.0142261552240963	0.00114704486869957	0.000146159432967755	0.0019204177767325	0.0311585782160198	0.0129544782658511	0.000791914926379173	0.0053039110317303
A[C>T]G	0.0013006743051061	0.00103279769907836	0.00689013847830016	1.228979200597e-05	0.00115106705245878	0.00395232147790021	0.00765692272329959	0.00396534063415832	0.00270243574519535	0.0157725915302073
A[C>T]T	0.00294558490062167	0.122237555862662	0.00828038746644991	8.95066677869324e-05	0.000460743201225053	0.000377147305083682	0.0516760654212527	0.011297900762175	1.39490100549748e-20	0.00221541491034028
C[C>T]A	0.077767650071856	0.013987001169893	0.00346528279027919	0.00614535523165601	0.00856603093843284	0.00958825608434147	0.0397207939802386	0.0034045437836773	0.0406500121391584	0.0208889465714962
C[C>T]C	0.115445700433007	0.0498832864108299	0.00417859340357584	0.00732794929713865	0.00337856072668237	0.00466048545088792	1.07963819504135e-20	0.00756404801847478	0.141803217139784	0.00225521491253546
C[C>T]G	0.0174243275700141	1.91894616991555e-10	1.11319185836242e-20	0.00431525121723585	0.00143134979528979	0.00474475455719969	0.00677130627018247	0.00202682501927132	0.0069264924922975	0.0136624419772715
C[C>T]T	0.115806729688544	0.0507401716628309	9.23889509805359e-20	0.00107360446466581	0.0141225412133068	0.00128783625912111	0.0141928988918334	0.0123804916958009	0.136789216580591	5.0107954920997e-21
G[C>T]A	0.00215127388407266	0.0368679306151819	0.00255706588728045	0.0013985777382029	0.00254430605364872	0.0032363732957899	0.0401729174052861	0.00363951129118625	0.016851239859737	0.0136650500548058
G[C>T]C	0.0156994050738619	0.107035709412614	0.0138429392266964	0.000104099838264798	6.99826227548644e-21	9.70571268323058e-05	1.07963819504135e-20	0.0130160459293282	0.00618960860672936	0.00363187484200531
G[C>T]G	0.00112546467545942	0.00195743567048226	0.00242262125005038	9.88240889739222e-21	0.00115488168543667	0.00327472348426894	0.00582977551906042	0.00301714979331656	0.00177727409248241	0.0124189423849137
G[C>T]T	0.00604428967768039	0.0985257556434411	0.00509630873517661	0.000625114935506712	0.00246026479768062	8.42403482544054e-17	0.0100162235218937	0.012204394138948	0.00392457835876722	0.00561343603461625
T[C>T]A	0.0918244423995099	0.00430675959323445	8.56548511733306e-18	0.00261456150194423	0.00663570733838426	0.00445885370548975	0.0541826022321657	0.0011368853008812	1.39490100549748e-20	0.0124887052723322
T[C>T]C	0.198757612006607	0.0529712746206533	0.00989140285550729	5.05527609486035e-06	0.00337209736915589	0.0075622102502772	8.88485824671052e-07	0.00161128867553812	0.000547206757491429	9.30683653326421e-06
T[C>T]G	0.0248888871474763	1.23978981750542e-20	0.00339274070523197	0.000890837958256712	0.00195761930407106	0.00204082019556424	0.00339690576374178	2.10286935144911e-12	1.32334356713133e-08	0.0099557473939384
T[C>T]T	0.120847361198401	0.0652995711452284	0.00206041308417242	0.00220918041818297	0.0113767009686647	8.6600120550018e-21	0.0330344324714819	0.00210537249140234	0.0177803910374388	5.25869646916912e-05
A[T>A]A	0.00207126758093373	1.23978981750542e-20	0.00125099136725375	9.88240889739222e-21	6.99826227548644e-21	0.0367084822774371	0.0325159228700485	0.00674906407440979	1.39490100549748e-20	0.000890241400580845
A[T>A]C	0.0013840021456068	1.23978981750542e-20	0.00415904033141136	0.000268945708631486	6.99826227548644e-21	0.0118260343547972	0.0134115821833362	7.73443836386766e-21	0.0184221253633333	5.0107954920997e-21
A[T>A]G	0.00152198815580552	1.23978981750542e-20	0.0106875724970227	9.88240889739222e-21	0.00147129364466535	0.0532501548115397	0.0226551833359287	0.00384252288290603	0.00110471420103791	5.0107954920997e-21
A[T>A]T	0.00808765067534051	0.00464673545404996	0.00197352882530341	0.00336318652671478	0.00143046864619684	0.0140975615160705	0.0342641460120742	0.00216191762595579	0.00366582579868884	0.00164193525626789
C[T>A]A	0.00211075438753866	0.00239608305928852	6.81013368263479e-05	0.0125975703055586	1.94885054803905e-15	0.0797169837600843	0.00628796590856207	0.00155574461260567	0.0151260097902413	0.000281727562215524
C[T>A]C	0.00375795317253293	0.0054459634866349	1.11319185836242e-20	0.0131186625328133	6.99826227548644e-21	0.0575293700396563	0.00769150326668327	0.000357390959018475	0.0300287592587095	5.0107954920997e-21
C[T>A]G	0.000523919235933217	1.23978981750542e-20	0.00243331660425359	9.88240889739222e-21	0.0049990170672511	0.19088715934912	1.07963819504135e-20	7.31025160739089e-19	0.0136521175401573	5.0107954920997e-21
C[T>A]T	0.00188851838562825	0.00349603280586909	1.11319185836242e-20	0.0519070357794101	2.00626202855737e-13	0.0715324645405852	1.07963819504135e-20	7.73443836386766e-21	0.0368800273526007	5.0107954920997e-21
G[T>A]A	0.000529768030489312	1.23978981750542e-20	0.00588645980292599	0.0360017694296478	0.000415524131265259	0.0374677305071223	5.36908834661498e-20	0.000545111868612718	1.39490100549748e-20	5.0107954920997e-21
G[T>A]C	0.000398992442879292	3.09737592940671e-05	0.00338496016963705	0.0181783525158665	1.05528718200418e-17	0.0103900266079813	0.00521086454814738	6.95771663595226e-05	0.00528715017120007	2.2050327237104e-05
G[T>A]G	1.04499402659776e-20	0.00176298438864449	0.00203891596460347	0.0322798030992899	0.00391485509726876	0.0660935743737301	1.07963819504135e-20	7.73443836386766e-21	1.39490100549748e-20	5.0107954920997e-21
G[T>A]T	0.000473389291376893	0.000807267107373305	0.0035702900959121	0.0265785844906622	0.000187720866042402	0.0145157963470453	0.0135406046166246	7.73443836386766e-21	3.92349229214303e-05	0.0010826764767808
T[T>A]A	0.00306108912649838	4.3827761190048e-10	1.11319185836242e-20	0.0362751092710459	6.99826227548644e-21	0.0418993657299338	0.0122599609572559	0.00417792183490508	0.00410296253342936	0.00512183780763101
T[T>A]C	0.00263109827927564	0.004991234682887	1.91715720334769e-07	0.0141552158487119	6.99826227548644e-21	0.0225845253187222	0.00975064794030975	9.3691372181926e-05	0.00596312777048722	0.0009044044439307
T[T>A]G	0.000280508506139508	0.00172770599067301	0.00403785974282318	0.0289803664476751	0.00298009923556632	0.0463886331377767	0.0096321405453961	7.73443836386766e-21	1.39490100549748e-20	0.00029964989547997
T[T>A]T	0.0122542520013356	0.00548522484812946	0.00130316466353947	0.0418809055618749	0.000797039574922662	0.0185671866862373	0.025066534276847	0.00100977244902888	0.00225472977418316	0.00316253043480122
A[T>C]A	0.00135123729722384	0.00495679052888694	0.0847738488225089	0.14448442633784	0.000490984437296545	0.00351467324718335	9.6098552756996e-08	0.00194081583450464	0.00612547565667267	0.00824062998840694
A[T>C]C	0.000304540682635839	0.00164109850597917	0.0624590237601811	0.00366241461628527	6.91286351866052e-05	0.000554106885573056	0.00742829353156674	0.000422241388903275	0.00467088815610575	0.000565830373440613
A[T>C]G	0.000655946546411661	1.23978981750542e-20	0.0352397501971691	0.0634654852528935	4.88905196207372e-05	0.00424792811253073	0.00282348027993589	0.000457760952619693	0.00358266156409552	0.00463223200692141
A[T>C]T	0.00234918817396523	0.00353731922130484	0.0571997495928291	0.036357648570236	0.000556330304376666	8.6600120550018e-21	0.0129964422126097	0.000283509781700501	0.00208107560577184	0.00656177747899867
C[T>C]A	0.00149060564849453	3.56577021230618e-10	0.0238429252348024	0.0621066758990651	6.99826227548644e-21	0.00250664365025998	0.00166366449895572	0.0045726328604685	0.00640550633065714	0.00146317826671768
C[T>C]C	0.00126912926091307	1.23978981750542e-20	0.0426707914589038	0.0026286873563113	7.19014473454254e-05	0.000280369116566956	0.00997225475769166	8.9696445572716e-19	0.00688392472260742	5.61529110317257e-13
C[T>C]G	0.00139419189808905	1.23978981750542e-20	0.0157587884749746	0.0305320795239626	1.23921797253373e-08	0.00229748211516404	0.00316105234065833	0.00208551209213088	0.00638682332799026	0.00265504973488325
C[T>C]T	0.00643656278709442	1.23978981750542e-20	0.0163284594790111	0.0227683509476132	0.0011049148154824	3.62578630489524e-09	0.00985054732260542	0.000585178644586147	0.00728724631816093	0.00273922640339005
G[T>C]A	0.000681224227541528	0.0046616134959121	0.0885376059739222	0.0452390546433897	4.05209467047212e-12	0.00208268675411209	1.07963819504135e-20	0.00032351873632252	0.000722044999503045	5.0107954920997e-21
G[T>C]C	1.04499402659776e-20	1.23978981750542e-20	0.0803761327883682	9.88240889739222e-21	6.99826227548644e-21	8.6600120550018e-21	1.07963819504135e-20	7.73443836386766e-21	0.000951815694274996	5.0107954920997e-21
G[T>C]G	0.000172903314012965	0.0106115961901025	0.0565415722374137	0.0145581350757517	0.000601605891523881	0.000976055506218351	1.07963819504135e-20	3.12671339105077e-19	1.39490100549748e-20	1.00052497059977e-05
G[T>C]T	0.0012746736980323	0.0065865707819041	0.072027991722217	0.00709934202832838	6.99826227548644e-21	0.000964865351013848	0.00359318481621987	7.73443836386766e-21	1.39490100549748e-20	0.00333981208317253
T[T>C]A	0.00566526456321699	0.00623510246169106	0.0178065554772339	0.0857234797621703	0.000881384681942158	0.00119738943906033	0.0128508274090261	7.73443836386766e-21	0.00549338279701761	0.0115591492594447
T[T>C]C	0.00185486583509269	6.79040472484846e-06	0.0423905672002083	0.00247706911856914	0.000360875158037611	0.000515142933967776	0.00615574941034845	0.000640864872496546	0.00255527443005782	0.0019716315790503
T[T>C]G	0.00352134523414733	0.00624678844816133	0.00489771019907711	0.030436351075947	0.000386042118470921	8.6600120550018e-21	0.00538088769934618	0.000609757066303756	0.00136386034873354	0.00458800890332365
T[T>C]T	0.00886072972701679	0.00428435291438091	0.0161797141662841	0.0233001960261345	0.000525789462652472	0.000609132205336381	0.0164881518249607	1.21695492264741e-11	0.00372492863205131	0.00852004080288524
A[T>G]A	0.000468207628081303	0.000342315696817291	0.0025650552802683	9.88240889739222e-21	0.000652761388134416	0.00292165467711542	0.00248477001023067	0.000960975010774614	0.000469415900753243	0.00153641312321915
A[T>G]C	0.000282953459984734	1.23978981750542e-20	0.00164611098382311	9.88240889739222e-21	6.99826227548644e-21	0.00117308568449786	0.00198164098578604	7.73443836386766e-21	0.00193354616197547	0.000861648070723595
A[T>G]G	0.000299562847982527	1.97643639811112e-12	0.00186727696856909	9.88240889739222e-21	0.00250524685716921	0.00120330561085436	0.015889038382888	7.73443836386766e-21	0.00302832838189917	5.0107954920997e-21
A[T>G]T	0.00114536431398375	0.00123051453713728	0.00161200098904079	1.34645550020488e-08	0.000185463385756459	0.00164197561259271	0.00665744993633072	7.73443836386766e-21	0.00131669791525969	0.00443864605177615
C[T>G]A	0.000532390849774088	0.00316635465917688	0.000126115902776779	0.00196358018958145	6.99826227548644e-21	0.00351160802491168	0.00698190988033027	6.52618390721533e-05	0.00168866440660825	0.000585357941483992
C[T>G]C	0.00085861398263648	0.00298825425332545	0.00165608886105916	9.88240889739222e-21	4.21797075908933e-05	0.00203512883979163	0.0105069948152849	0.000107082335081359	0.000876967166592053	5.0107954920997e-21
C[T>G]G	1.04499402659776e-20	0.0102103654860587	0.00233605157320565	0.000252173520218984	0.00389434903750058	0.00442492717420686	0.0167241040487193	7.73443836386766e-21	0.000768791393597976	5.0107954920997e-21
C[T>G]T	0.00162511614381657	0.0084254086520843	0.00061080582171725	9.88240889739222e-21	6.99826227548644e-21	0.00234287652986432	0.0149839873795099	0.000679979637807326	0.00085595247031779	0.000595534619661475
G[T>G]A	1.04499402659776e-20	0.000908418275370457	0.00143802955747409	0.00170839299578412	0.000334924153492491	0.000964002922745045	0.00517399032883091	8.79306333573716e-09	1.39490100549748e-20	5.0107954920997e-21
G[T>G]C	1.04499402659776e-20	1.23978981750542e-20	0.0015545684446334	9.88240889739222e-21	6.72297469368435e-05	8.6600120550018e-21	0.00595674647836368	7.73443836386766e-21	0.00151149491754604	2.14055322187161e-09
G[T>G]G	1.04499402659776e-20	0.0028641231677797	0.0040698472173742	0.000827689507122596	0.00304034022362913	0.00178557260625561	0.00903174805014124	1.75531962061879e-13	0.00175703075177777	5.0107954920997e-21
G[T>G]T	0.0010836936373659	1.23978981750542e-20	1.11319185836242e-20	0.00067600243628802	0.000357916592522272	0.00040766648801033	0.00516120289561737	8.89817266477742e-05	1.39490100549748e-20	0.00114966631443865
T[T>G]A	0.000304826604734038	0.00685075827487672	0.00103610534296541	0.00268976954930061	0.000125233096148601	0.00170701776192175	0.0121646564848163	0.000277283990189549	0.00102421529541649	0.0008753669390926
T[T>G]C	0.000138376491785239	0.00347755772069966	0.000231800730925069	0.000107030394783558	8.18416974429525e-05	0.00164949057334948	0.00559466108662745	9.68526667703685e-21	0.00133256166797401	0.00160626487135437
T[T>G]G	0.000315929951802144	0.00714257053850548	0.00181202272978836	0.00217727516448839	0.00287877210497518	0.00472080647921738	0.0164952056011944	0.000876053269508803	0.00224196413953959	0.000900202103766635
T[T>G]T	0.0038629056013614	0.010325510353603	6.91302554443361e-19	0.00375113804027302	0.000217569314280203	8.6600120550018e-21	0.0171290772115196	0.000283004691320236	0.0021035205903923	0.0054255946011521
