# Supplementary material for: SUITOR: Selecting the number of mutational signatures through cross-validation
Source: PLoS Comput Biol. 2022 Apr 4;18(4):e1009309. doi: 10.1371/journal.pcbi.1009309 (PMC9009674; doi:10.1371/journal.pcbi.1009309)
Supplement: S2 Data — (ZIP) [file pcbi.1009309.s015.zip › Supp_data_profiles_activities_matrices/13 Hypermutation/A PCAWG Colorectal With Hypermutation/PCAWG_Colorectal_With_Hypermutation_SUITOR_Activity.csv]

	V1	V2	V3	V4	V5	V6	V7	V8	V9	V10	V11	V12	V13	V14	V15	V16	V17	V18	V19	V20	V21	V22	V23	V24	V25	V26	V27	V28	V29	V30	V31	V32	V33	V34	V35	V36	V37	V38	V39	V40	V41	V42	V43	V44	V45	V46	V47	V48	V49
denovo A	107866.725577494	122256.346615587	77990.6258568075	110542.509713061	9750.69897468332	84942.3032531483	93339.8299048701	53884.4040213195	5264.05636750698	6310.37063238282	94593.5238290575	19513.558624959	3641.41184763571	8216.32825448437	12622.6591013192	9311.15294372708	173067.906744106	13874.4222894363	16089.5576571824	18167.4666426293	160926.777705844	15540.87606072	16374.8180095451	16532.4567535928	24675.8971066973	24058.2551245797	10791.0529310373	89960.7961350313	11907.7235023406	9734.31219628181	10802.1247652547	60627.567987268	16241.3308247112	10855.2457423944	6039.70137167722	11244.7052837198	15045.1820636398	8598.69868875672	10082.3498227984	10113.4250037811	13362.3725390218	15101.3275288435	15226.7979435512	10308.7368063832	21341.202906383	15353.0223362959	13660.3857664939	80371.4674974998	12650.0425772145
denovo B	360.274421429747	2105.65338319749	3357.37414242156	3432.49028584353	1057.30102522176	3491.6967460118	4138.17009420763	753602.595979862	228966.943632963	613.629367555592	310.476169998936	4560.44137485659	845640.588154258	1170.67174543628	247244.340899119	2093.84705618475	2259549.09325932	3154.57771043237	2455.44234266255	3434.53335719721	212.222292550206	3741.1239391334	2900.18199029804	2428.54324624766	5472.10289306885	512.744875181283	1469.94706885828	703079.203865675	1508.27649754397	835.687803622924	1642.87523464127	900185.432014181	1961.66917513116	1524.7542575007	861.298628264453	2104.29471617273	2246.81793621509	1163.30131116009	2477.65017710663	1274.57499612081	1451.6274608481	3159.67247101292	2411.20205630231	1139.26319351647	5445.79709341643	1847.9776635551	1542.61423337322	2346097.53250705	2318.95742266452
[truncated: 11 more columns]
