# Supplementary material for: SUITOR: Selecting the number of mutational signatures through cross-validation
Source: PLoS Comput Biol. 2022 Apr 4;18(4):e1009309. doi: 10.1371/journal.pcbi.1009309 (PMC9009674; doi:10.1371/journal.pcbi.1009309)
Supplement: S2 Data — (ZIP) [file pcbi.1009309.s015.zip › Supp_data_profiles_activities_matrices/13 Hypermutation/A PCAWG Colorectal With Hypermutation/PCAWG_Colorectal_With_Hypermutation_SUITOR_Profile.csv]

	denovo A	denovo B
A[C>A]A	0.01223551	0.00105032
A[C>A]C	0.006955296	0.002234708
A[C>A]G	0.000988073	0.000170624
A[C>A]T	0.007496664	0.012462535
C[C>A]A	0.014881362	0.002756992
C[C>A]C	0.014930584	0.000776388
C[C>A]G	0.00276306	0.000195208
C[C>A]T	0.035962834	0.01577883
G[C>A]A	0.015280806	0.000922522
G[C>A]C	0.006726826	0.001539952
G[C>A]G	0.001498999	5.14E-05
G[C>A]T	0.014142641	0.009545028
T[C>A]A	0.00995105	0.039547124
T[C>A]C	0.009341235	0.006842144
T[C>A]G	0.001663585	0.001072326
T[C>A]T	0.007588916	0.305703868
A[C>G]A	0.004504716	0.000484351
A[C>G]C	0.002182848	0.000191268
A[C>G]G	0.000464751	5.66E-06
A[C>G]T	0.005089778	0.000179236
C[C>G]A	0.001586324	9.08E-06
C[C>G]C	0.001343473	8.82E-06
C[C>G]G	0.000393507	3.84E-06
C[C>G]T	0.002338989	2.07E-05
G[C>G]A	0.001451809	0.00028914
G[C>G]C	0.002330994	0.000201616
G[C>G]G	0.000283504	1.33E-06
G[C>G]T	0.002264013	0.000274965
T[C>G]A	0.003819583	1.24E-05
T[C>G]C	0.002407447	3.51E-05
T[C>G]G	0.000358773	2.96E-06
T[C>G]T	0.008278332	7.52E-05
A[C>T]A	0.030870777	0.001167297
A[C>T]C	0.011481616	0.003343717
A[C>T]G	0.06385122	0.004906767
A[C>T]T	0.013782375	0.0057491
C[C>T]A	0.010530126	0.000815214
C[C>T]C	0.011627259	0.001431525
C[C>T]G	0.044234034	0.00174483
C[C>T]T	0.013729281	0.002719438
G[C>T]A	0.028521812	0.00286859
G[C>T]C	0.034649355	0.012886649
G[C>T]G	0.071707542	0.015059126
G[C>T]T	0.025774679	0.017127346
T[C>T]A	0.013147285	0.00493314
T[C>T]C	0.012525479	0.014952311
T[C>T]G	0.023923529	0.067636641
T[C>T]T	0.011699829	0.038206124
A[T>A]A	0.005176767	0.000856639
A[T>A]C	0.004516504	0.000301346
A[T>A]G	0.002948377	6.22E-05
A[T>A]T	0.018043322	0.004752664
C[T>A]A	0.002732229	0.000191649
C[T>A]C	0.004379731	0.000387789
C[T>A]G	0.002981503	0.000285064
C[T>A]T	0.006295535	0.001133602
G[T>A]A	0.001999095	8.48E-05
G[T>A]C	0.002719964	0.000180152
G[T>A]G	0.00222016	9.22E-06
G[T>A]T	0.003842371	0.000512772
T[T>A]A	0.010294265	0.00121688
T[T>A]C	0.002610869	0.000754364
T[T>A]G	0.00197607	0.00066661
T[T>A]T	0.008996913	0.005512097
A[T>C]A	0.022978007	0.010043098
A[T>C]C	0.008606229	0.005624525
A[T>C]G	0.01854593	0.004232936
A[T>C]T	0.012591061	0.009362832
C[T>C]A	0.013238982	0.001323727
C[T>C]C	0.01021179	0.002107492
C[T>C]G	0.018391314	0.001542054
C[T>C]T	0.015354654	0.003290552
G[T>C]A	0.02060274	0.013682215
G[T>C]C	0.009229972	0.012265807
G[T>C]G	0.015905834	0.00545246
G[T>C]T	0.012897377	0.01846278
T[T>C]A	0.016993377	0.009394848
T[T>C]C	0.011631908	0.008481755
T[T>C]G	0.010929314	0.00543968
T[T>C]T	0.017601078	0.015256704
A[T>G]A	0.002451771	0.004165863
A[T>G]C	0.001311621	0.004127249
A[T>G]G	0.001857825	0.002144465
A[T>G]T	0.003134064	0.033768023
C[T>G]A	0.001765274	0.004332565
C[T>G]C	0.004165058	0.001775187
C[T>G]G	0.004712786	0.003102831
C[T>G]T	0.016508524	0.023353236
G[T>G]A	0.000952955	0.001278867
G[T>G]C	0.001330295	0.002108104
G[T>G]G	0.002445269	0.001073232
G[T>G]T	0.007608241	0.005922854
T[T>G]A	0.002350548	0.014748065
T[T>G]C	0.001267351	0.008701856
T[T>G]G	0.003051693	0.003206899
T[T>G]T	0.004081004	0.145326013
