# Supplementary material for: SUITOR: Selecting the number of mutational signatures through cross-validation
Source: PLoS Comput Biol. 2022 Apr 4;18(4):e1009309. doi: 10.1371/journal.pcbi.1009309 (PMC9009674; doi:10.1371/journal.pcbi.1009309)
Supplement: S2 Data — (ZIP) [file pcbi.1009309.s015.zip › Supp_data_profiles_activities_matrices/13 Hypermutation/A PCAWG Colorectal With Hypermutation/PCAWG_Colorectal_With_mutation_type_matrix.csv]

	SP18310	SP17172	SP96133	SP110242	SP114330	SP21017	SP22383	SP81312	SP22031	SP96112	SP19215	SP96120	SP16886	SP96124	SP19295	SP19670	SP17905	SP16934	SP20993	SP19983	SP18121	SP96122	SP119755	SP96126	SP19606	SP96118	SP21528	SP21400	SP23078	SP17430	SP96110	SP18946	SP21057	SP22750	SP19750	SP17016	SP16958	SP17329	SP96116	SP96129	SP21193	SP18787	SP96114	SP19582	SP17294	SP80367	SP82087	SP80615	SP80271
A[C>A]A	239	321	674	554	246	596	626	870	447	152	179	733	1436	204	577	429	4207	343	359	503	379	619	503	470	467	148	296	861	327	255	370	1564	388	301	157	375	460	208	434	273	348	573	463	250	493	352	297	3629	301
A[C>A]C	261	280	368	423	118	362	377	2151	953	81	221	302	2088	107	822	108	6046	150	185	231	435	205	222	210	290	67	124	2565	208	161	131	2276	213	158	83	155	211	118	131	132	180	165	211	151	225	220	191	4824	164
A[C>A]G	25	32	64	55	21	115	49	68	48	12	23	41	225	16	59	21	672	26	24	43	48	42	49	42	49	5	21	84	20	20	20	159	30	21	8	19	26	18	27	24	27	36	37	17	32	41	25	499	19
A[C>A]T	462	491	495	723	136	572	577	4247	2292	93	315	429	9082	119	2085	183	43284	182	216	244	488	310	299	256	399	128	168	4518	216	167	216	11724	246	155	77	212	191	126	207	134	226	203	246	151	277	262	205	28963	182
C[C>A]A	930	1109	978	1742	159	1252	1078	2083	618	109	871	489	2554	172	866	263	8929	219	248	357	1319	400	414	410	328	299	153	2353	222	135	246	4277	308	222	146	300	331	147	341	194	215	407	292	166	417	300	234	7915	206
C[C>A]C	2136	2036	1341	2356	88	1589	1475	1021	292	52	1712	263	976	75	306	93	4437	121	121	141	1909	191	193	184	242	447	95	1219	134	100	108	1351	194	95	49	116	154	73	121	79	169	161	154	126	168	197	158	3358	113
C[C>A]G	310	322	321	435	17	344	272	177	63	17	278	42	218	17	67	22	918	23	33	48	345	63	48	49	35	95	15	241	23	22	35	347	27	26	16	29	47	10	43	23	22	48	39	23	57	34	36	794	19
C[C>A]T	5176	5354	3566	7976	143	4568	4000	8542	2537	90	4633	411	10376	150	2906	231	53093	184	243	314	5435	494	334	402	289	1257	136	9478	136	139	195	21621	327	181	149	198	259	118	248	173	188	395	254	166	384	236	185	40332	195
G[C>A]A	336	368	949	789	258	1062	1018	1329	482	137	246	965	1170	328	843	637	3601	436	386	636	446	959	668	582	302	203	377	1283	217	229	501	1743	438	394	208	527	691	208	716	316	316	887	541	213	705	239	249	3482	350
G[C>A]C	317	492	404	523	90	633	833	1388	435	58	325	243	1422	81	477	107	4253	111	146	158	613	235	149	185	151	98	103	1552	115	90	110	1868	140	128	55	137	163	60	156	96	148	191	135	95	190	131	100	4412	111
G[C>A]G	51	99	119	136	21	196	151	91	37	10	66	70	83	22	54	31	224	33	46	35	122	61	41	37	20	34	26	97	18	19	43	113	44	45	22	43	43	14	50	24	22	60	41	23	46	19	28	296	21
G[C>A]T	869	1229	1043	1468	169	1620	1947	6763	1504	92	768	575	5948	177	2175	319	24038	258	267	395	963	655	398	398	270	286	224	6170	161	130	304	13054	299	242	152	326	430	137	470	193	239	542	315	136	449	200	165	25839	234
T[C>A]A	245	333	777	689	273	747	671	23822	12463	186	165	930	47830	297	10843	584	84127	429	463	611	380	965	682	526	449	158	382	18422	314	201	385	36579	454	395	212	453	523	246	655	291	340	730	535	246	623	328	370	94495	347
T[C>A]C	401	426	609	689	188	612	535	5015	1296	132	226	495	5395	154	1808	340	18606	267	233	337	426	549	366	331	279	133	229	4228	189	165	221	7750	249	224	99	252	299	144	380	157	184	409	304	174	317	233	200	16521	184
T[C>A]G	57	60	117	101	39	125	103	719	279	21	37	99	1481	36	241	63	2854	46	51	55	62	110	75	80	46	26	60	588	30	28	51	715	41	50	34	46	61	14	81	27	44	94	47	21	64	40	34	2625	26
T[C>A]T	1172	1273	1732	2424	463	2054	1729	216989	84443	250	782	1512	281651	525	94456	960	655929	679	725	1027	1266	1674	1071	1043	535	482	605	169593	408	306	694	307317	673	655	372	760	837	378	1144	523	467	1381	813	367	1040	494	508	727224	503
A[C>G]A	330	334	301	347	61	226	255	415	67	51	242	143	324	42	104	40	2994	89	131	160	267	67	166	79	213	81	69	715	92	85	87	436	171	66	26	62	64	48	42	78	91	70	119	101	111	134	111	1271	77
A[C>G]C	95	125	123	130	30	93	111	147	39	32	107	72	195	20	65	20	941	61	67	86	128	37	67	55	153	28	50	253	61	49	42	187	100	38	14	44	31	33	36	30	65	48	57	62	78	97	55	727	49
A[C>G]G	19	32	32	33	6	25	19	7	4	7	15	19	12	6	7	13	32	12	7	13	21	8	29	12	35	6	9	14	10	11	11	30	40	9	4	8	8	6	6	9	11	8	12	16	18	27	18	90	12
A[C>G]T	283	295	265	281	60	191	218	131	64	44	242	172	208	35	78	35	1630	149	204	219	346	86	157	98	531	48	101	218	200	83	85	338	176	51	43	74	78	63	56	75	118	63	166	115	195	224	203	979	101
C[C>G]A	21	61	75	60	31	44	54	26	10	17	40	78	30	18	31	25	77	49	67	81	49	38	64	41	117	9	21	44	59	33	35	41	90	33	17	27	34	33	21	50	70	37	51	53	78	62	46	277	38
C[C>G]C	26	50	79	68	20	32	53	18	13	9	28	56	31	17	24	19	60	35	57	33	41	29	55	61	79	8	18	30	44	23	35	40	58	22	15	25	33	16	19	22	62	21	38	36	51	59	34	228	39
C[C>G]G	20	27	30	37	7	17	17	7	4	3	22	12	11	5	4	8	14	7	15	10	22	11	14	16	19	3	10	13	7	8	8	13	16	12	2	3	9	3	8	11	10	8	18	22	11	13	8	77	7
C[C>G]T	39	82	102	77	51	56	94	30	12	32	44	116	59	26	36	25	140	79	95	97	85	59	90	78	201	6	46	59	82	81	51	83	120	43	29	47	60	32	35	62	86	46	70	88	131	108	99	436	63
G[C>G]A	65	90	78	99	18	72	68	228	57	18	51	52	174	16	59	19	1424	25	44	36	69	33	54	42	55	20	37	359	30	28	39	222	76	20	13	21	42	10	19	30	43	11	31	42	61	44	44	623	41
G[C>G]C	171	182	159	211	15	130	120	217	45	16	142	67	237	22	66	27	722	52	75	72	298	36	49	57	198	37	41	215	62	38	36	294	53	27	10	36	30	19	16	34	35	31	58	41	65	66	58	845	35
G[C>G]G	11	23	27	24	2	21	16	5	2	2	16	5	3	3	4	3	12	4	12	3	15	9	11	8	7	3	1	3	6	6	14	11	15	6	3	2	1	5	6	7	3	11	10	10	17	8	7	57	8
G[C>G]T	130	167	142	133	20	91	124	177	69	14	106	65	291	16	60	27	1247	55	102	88	191	32	82	50	159	25	41	157	55	43	44	263	95	28	14	27	40	30	26	46	63	24	48	63	75	86	80	973	43
T[C>G]A	59	120	143	121	89	106	104	57	20	36	51	134	58	94	103	69	189	161	214	216	117	72	148	114	375	11	100	112	161	85	80	138	189	72	51	78	74	74	64	103	91	76	128	123	141	265	152	560	111
T[C>G]C	40	83	115	112	49	76	75	60	26	32	52	81	72	39	46	28	195	92	113	110	104	50	90	86	192	11	54	82	82	61	68	93	139	41	23	50	44	58	48	68	48	48	79	77	117	117	94	485	59
T[C>G]G	3	16	21	13	10	10	12	6	2	7	3	13	12	6	14	6	14	17	18	20	10	6	10	14	23	3	7	15	9	8	7	13	18	8	8	9	15	5	4	17	11	9	14	15	16	19	15	49	14
T[C>G]T	195	366	332	274	136	275	237	151	83	58	188	288	263	121	149	94	525	333	464	496	352	138	274	199	1021	40	196	176	422	169	188	311	338	127	95	152	171	153	116	234	163	122	284	249	388	585	388	1281	184
A[C>T]A	5746	5240	3635	5620	210	3373	2712	1611	578	166	3406	374	1541	148	642	171	9668	199	275	292	4373	322	325	282	403	1339	200	1918	205	207	221	2383	302	233	124	250	287	172	203	177	248	270	295	218	316	228	254	5038	246
A[C>T]C	1476	1345	1031	1618	91	1085	1190	2753	976	77	1149	172	2508	82	1196	111	11962	106	123	129	2018	172	185	184	152	345	89	2962	106	99	93	3493	136	96	68	124	165	81	121	94	118	148	175	85	175	129	149	7588	100
A[C>T]G	11764	10953	4768	5642	1064	4305	4213	8210	2500	627	4768	1012	6099	831	3060	858	18004	743	1128	1321	4231	1103	1020	1321	871	2071	1118	9612	682	796	832	8309	965	1223	577	888	1409	863	888	894	1028	1423	1310	610	1237	575	1122	14115	809
A[C>T]T	1589	1408	1197	1913	177	1094	1244	3858	1425	92	1244	281	4414	119	1799	125	19978	152	210	235	2103	291	273	257	293	372	177	4028	152	198	186	5175	196	161	106	184	247	136	163	139	202	201	236	144	253	160	183	13642	199
C[C>T]A	1048	947	769	1163	144	899	752	1071	229	89	683	227	905	121	261	116	3820	138	207	212	1509	264	241	238	216	277	138	1509	144	142	164	1312	216	158	64	143	213	121	195	154	152	199	198	130	236	156	203	2599	137
C[C>T]C	1143	1109	885	1459	101	993	952	1569	365	77	868	161	1325	103	406	101	5981	113	150	148	2873	260	216	169	168	335	124	2245	103	122	135	1868	161	107	78	121	196	98	191	113	138	164	184	112	169	127	138	3849	111
C[C>T]G	8916	8178	3628	4338	648	3440	3065	4117	982	394	3313	672	2586	588	1158	625	8592	446	693	749	2979	761	701	911	591	1449	738	5827	457	469	566	4066	602	758	345	498	942	411	515	602	671	994	802	398	849	385	683	6979	525
C[C>T]T	1202	1069	918	1433	150	999	975	2388	552	120	886	236	2197	120	646	151	10335	162	205	218	3633	310	271	215	304	345	162	3375	152	170	148	2879	234	148	103	183	225	141	169	141	213	259	237	134	247	174	178	7000	168
G[C>T]A	5297	4276	2975	4906	121	3281	2901	6318	921	86	3067	221	2010	115	1358	106	8866	138	189	223	6033	197	188	223	193	1196	143	5411	123	123	149	4984	232	150	70	144	185	96	110	137	154	186	186	138	218	164	181	8352	125
G[C>T]C	4414	4705	3267	4831	171	4815	4507	20339	3534	84	4028	242	7760	112	5462	118	23946	160	246	222	10322	215	162	270	220	1106	170	16847	126	128	124	18689	237	149	106	159	204	103	129	148	182	213	190	99	213	126	170	28791	129
G[C>T]G	10662	11813	5906	7965	831	9896	7656	32010	5115	499	5717	937	9315	715	7373	783	22558	546	1064	1030	5976	980	857	1178	699	2221	902	28688	523	586	681	25677	881	953	485	635	1067	547	705	739	868	1288	1103	470	1086	469	926	32137	697
G[C>T]T	3227	3166	2226	3467	121	3025	3323	24801	4126	83	2824	257	10212	118	6435	114	29330	157	226	242	7961	226	190	208	222	790	169	19307	118	139	138	22757	252	160	83	172	241	127	124	121	164	234	194	128	233	185	167	38918	163
T[C>T]A	1002	1050	806	1126	199	866	724	7909	1153	103	653	257	3525	182	1539	172	11735	269	291	333	2306	279	284	265	315	306	237	6003	357	216	166	5196	308	191	138	234	324	237	201	180	185	282	272	209	250	346	257	10445	237
T[C>T]C	932	1121	851	1155	152	1053	856	22845	3508	109	754	235	9261	154	4917	143	28396	193	212	231	3140	277	247	245	320	293	199	18090	235	143	147	15475	237	186	104	190	244	179	158	151	202	238	243	163	234	218	207	28082	179
T[C>T]G	4756	4233	2046	2290	433	1797	1711	127415	18777	270	1772	476	48866	398	19213	387	96494	376	513	637	1686	520	457	589	408	830	541	95589	332	329	383	58506	406	520	244	372	652	316	373	403	470	686	587	287	603	265	479	109102	392
T[C>T]T	882	1191	787	1128	202	1021	909	53685	9836	101	724	338	26052	199	12843	194	72628	264	301	323	2825	286	317	302	414	266	227	38207	282	217	183	35411	262	217	120	243	305	243	200	207	218	300	299	238	312	270	289	73856	248
A[T>A]A	174	465	254	322	68	253	237	1018	316	70	214	191	720	48	342	33	2745	107	134	157	1018	105	140	118	212	54	83	1037	132	64	86	934	143	65	45	76	87	71	53	66	92	63	119	77	130	143	138	2400	108
A[T>A]C	290	466	304	478	53	474	414	370	108	46	283	84	327	36	169	20	1337	59	91	79	1103	56	74	75	128	84	45	379	61	48	31	524	94	44	27	55	69	51	34	52	87	51	75	67	81	98	82	1241	61
A[T>A]G	112	167	156	180	59	147	172	68	33	34	113	102	97	40	58	31	560	68	102	99	430	60	79	74	177	34	55	116	86	66	54	149	108	40	29	53	59	61	36	54	77	48	93	84	72	99	111	550	81
A[T>A]T	1825	2202	1610	2302	177	1698	1789	3678	1670	113	1576	312	3661	141	1553	115	16454	181	305	275	3132	328	265	383	349	658	169	4316	161	162	167	5960	272	140	130	174	240	129	139	206	177	259	229	157	331	219	218	10941	249
C[T>A]A	35	144	138	148	53	98	104	100	35	32	84	95	162	20	57	18	1053	64	70	78	284	42	63	62	145	16	36	124	134	56	50	224	86	23	22	47	41	31	19	41	70	37	45	65	93	321	91	971	70
C[T>A]C	302	515	326	423	49	335	396	135	51	30	453	121	241	38	88	25	2320	97	74	92	544	42	100	79	270	72	40	197	73	70	36	409	92	33	18	45	63	46	39	39	94	44	73	79	141	117	77	1730	75
C[T>A]G	60	200	181	199	62	121	179	88	49	42	132	92	243	26	65	38	1647	68	81	73	429	40	78	74	209	25	36	136	88	54	43	284	104	43	16	48	56	48	26	51	93	55	82	73	98	107	77	1145	72
C[T>A]T	151	481	374	289	77	259	396	267	161	61	274	273	624	60	224	43	5245	256	207	219	338	100	152	125	589	39	69	450	243	112	77	934	163	68	33	123	144	94	71	67	209	109	149	159	405	362	200	4247	211
G[T>A]A	45	118	89	105	18	78	83	166	37	20	91	60	106	12	53	18	376	46	71	50	576	28	56	37	97	23	18	202	56	32	27	151	47	25	11	19	28	23	17	25	52	30	55	38	62	98	54	453	26
G[T>A]C	142	254	155	211	31	264	269	166	44	22	196	50	149	14	64	13	929	41	54	38	974	19	47	42	92	57	21	199	37	29	33	266	53	12	13	30	32	23	24	24	51	25	31	44	65	56	50	871	31
G[T>A]G	164	236	153	173	24	162	168	29	13	22	169	79	51	18	31	14	167	37	47	45	659	24	51	52	116	43	29	60	56	37	27	67	54	29	16	31	26	33	18	33	54	34	52	55	52	65	56	285	39
G[T>A]T	239	333	234	307	47	241	271	249	143	31	241	131	388	24	143	17	2204	82	82	105	632	64	71	76	212	62	40	364	80	68	54	571	109	28	22	58	72	50	29	42	98	41	66	86	149	113	92	1888	111
T[T>A]A	613	1062	795	793	131	805	670	1154	483	69	568	349	1327	112	593	136	4015	227	369	379	979	283	260	259	284	212	122	1129	243	126	147	1869	310	137	113	154	193	132	149	147	185	270	197	124	356	307	234	3920	178
T[T>A]C	95	168	132	142	42	149	155	367	146	27	90	106	512	24	168	22	3116	57	89	83	364	42	71	54	156	29	25	536	66	48	33	678	101	32	20	39	58	46	21	37	59	33	71	55	78	114	67	1960	73
T[T>A]G	50	158	84	71	29	63	122	265	155	23	71	70	646	15	109	21	2491	45	63	70	290	44	56	48	134	11	21	353	91	41	41	493	77	25	15	34	36	42	25	26	39	32	49	46	64	84	59	1863	55
T[T>A]T	527	873	614	707	115	536	545	2196	1186	64	458	312	4674	103	970	78	20827	213	266	265	687	208	231	220	453	169	88	2748	302	151	136	4193	242	118	59	172	168	145	130	134	197	155	212	177	348	351	204	12896	246
A[T>C]A	1882	2898	1774	2362	172	1538	2298	8440	1266	127	3137	487	5870	135	1772	134	29844	258	392	380	5912	284	382	321	373	387	169	12356	226	182	219	10627	367	164	108	215	190	191	146	199	218	201	243	212	394	298	270	25230	232
A[T>C]C	787	1072	640	1047	67	616	1066	3449	730	45	1405	151	2834	58	837	64	18523	105	123	95	1891	85	120	120	189	154	78	4699	58	68	65	5856	150	71	35	74	96	73	46	68	95	78	84	93	111	80	90	14218	103
A[T>C]G	2106	2527	1701	2769	85	1387	2696	1506	473	56	4093	200	3159	81	485	69	19343	117	168	160	3971	161	175	162	219	420	89	2994	88	96	123	3551	192	109	70	102	112	94	65	123	125	110	138	122	162	112	135	12682	158
A[T>C]T	639	1327	623	960	160	594	952	3298	1079	134	1112	320	5758	95	1215	119	35412	255	304	297	2845	185	294	242	383	144	174	5263	168	191	175	8020	253	194	98	223	178	196	109	197	215	168	221	228	310	214	251	23627	220
C[T>C]A	1298	1774	1074	1696	61	821	1345	877	195	33	2115	196	985	53	231	65	6571	139	163	196	3494	97	136	113	205	253	73	1459	203	60	105	1403	154	77	45	87	121	74	48	69	116	99	112	86	243	531	126	5414	138
C[T>C]C	966	1243	816	1271	61	718	1199	721	236	46	1633	178	1123	67	270	39	9491	210	127	130	1675	75	127	137	486	194	65	1567	78	80	84	1897	141	57	36	102	120	76	41	63	150	86	108	104	336	191	94	7108	162
C[T>C]G	2359	2536	1926	3155	59	1510	2637	475	233	41	4419	151	1590	50	186	50	8925	138	114	109	4240	113	133	133	328	423	76	1117	64	67	91	1488	130	74	47	79	127	39	50	65	106	90	97	64	211	94	74	6829	126
C[T>C]T	1295	2200	1325	1747	67	985	2007	639	257	61	1884	408	1525	60	384	69	14138	664	206	296	2412	147	277	233	897	227	100	1335	142	107	133	2556	183	76	58	141	228	86	66	122	311	154	196	183	892	159	133	13363	345
G[T>C]A	1555	2658	1445	2232	96	1415	2142	16989	1980	52	3157	176	7210	87	3110	80	28537	133	168	177	8327	140	138	185	214	393	91	23216	125	76	93	16167	175	109	57	103	98	80	65	99	101	169	139	90	144	279	132	28433	82
G[T>C]C	680	1209	766	1059	49	1114	1411	13183	1711	41	1357	114	5768	59	2614	51	22801	82	118	107	2566	92	74	104	165	167	78	15674	37	62	58	17530	126	74	47	71	77	55	56	66	77	84	79	53	130	74	75	27800	74
G[T>C]G	1441	1949	1307	2091	55	1440	2106	4488	640	30	2971	96	3549	56	777	65	16410	70	106	100	5408	69	93	134	179	315	79	9192	40	56	76	5757	111	71	35	57	90	45	46	77	69	75	79	58	122	69	65	13268	89
G[T>C]T	825	1498	823	1272	91	842	1246	12408	3117	65	1721	203	12023	89	3969	94	47024	192	158	187	5258	131	144	188	301	204	116	19091	74	98	94	19659	161	119	49	126	116	107	50	123	119	125	128	97	234	95	131	42960	171
T[T>C]A	1361	1775	1156	1647	80	1026	1215	6600	1391	56	1601	507	6056	76	1695	84	27431	325	376	323	5453	183	311	222	330	337	119	10030	367	135	152	8555	297	126	83	133	132	122	75	107	146	162	208	140	473	640	208	24785	195
T[T>C]C	1090	1541	958	1331	78	1127	1524	4477	1394	58	1475	188	5279	58	1573	76	29016	105	192	158	2763	138	157	160	264	252	82	7270	92	77	97	8254	186	97	58	87	123	67	71	84	105	128	114	82	207	145	113	19202	135
T[T>C]G	1368	1375	1089	1659	57	988	1193	1920	785	27	1616	169	4578	55	770	50	20527	95	131	140	2941	97	116	97	152	295	56	4104	73	43	73	4218	138	52	33	56	98	56	37	53	74	76	76	55	145	126	62	13721	85
T[T>C]T	2006	2722	1450	1984	106	1502	1784	4299	2002	83	2002	261	10979	84	1911	114	59430	267	253	305	3869	196	243	279	361	404	138	8914	129	131	147	11982	297	131	79	154	183	134	99	149	178	189	191	184	362	200	179	35938	217
A[T>G]A	44	162	120	65	39	83	117	1129	696	19	80	194	4316	29	438	23	11136	134	139	165	181	64	123	70	230	10	58	1779	115	53	51	2829	114	38	20	46	38	60	42	37	57	51	110	52	203	146	122	12873	95
A[T>G]C	85	202	84	135	10	107	252	1148	655	10	219	34	3163	5	659	5	13169	33	23	24	206	19	30	28	105	23	11	2047	17	24	12	3126	37	12	6	21	13	17	5	13	35	18	32	22	61	25	30	10874	33
A[T>G]G	80	151	115	107	30	86	215	632	268	25	137	89	1727	24	198	21	7420	52	62	62	153	39	69	51	104	17	34	1010	43	46	41	1191	90	23	12	33	40	32	17	28	57	36	40	62	59	71	77	6086	54
A[T>G]T	223	672	348	395	37	313	744	8291	5193	38	383	197	26695	30	4286	32	106040	259	145	167	392	67	127	79	682	57	50	13486	91	56	54	25190	147	39	28	101	125	55	26	53	120	86	130	83	427	109	94	91868	223
C[T>G]A	81	157	128	138	19	115	177	1295	551	12	151	83	4194	17	526	12	12227	68	83	65	129	42	48	43	121	28	26	2669	60	24	34	3129	63	31	10	33	26	14	12	31	33	44	45	36	113	196	47	11923	40
C[T>G]C	350	657	390	483	19	412	671	590	228	15	747	64	1300	16	217	21	6518	71	40	61	408	28	60	42	299	55	20	1309	32	34	27	1247	45	19	15	31	50	25	7	20	51	37	59	36	178	68	37	5304	66
C[T>G]G	468	638	403	542	29	478	763	1041	350	30	925	90	2642	29	304	24	10633	64	69	93	412	52	78	87	218	58	27	2221	41	45	51	1856	109	37	10	38	54	39	22	43	66	38	72	63	110	69	44	8928	73
C[T>G]T	616	2127	1720	1309	67	1248	2353	6930	2437	39	1388	707	17317	49	3027	46	71393	1438	255	966	792	143	365	245	3256	117	55	12751	180	122	131	17659	194	63	41	339	451	123	63	135	539	186	420	273	2587	160	112	68245	829
G[T>G]A	20	68	56	61	16	50	66	855	189	12	45	45	986	5	163	12	2676	32	46	31	81	8	46	29	52	8	19	1053	42	31	31	1290	40	13	10	22	18	7	9	10	27	15	36	20	35	66	33	3760	29
G[T>G]C	42	205	101	129	3	139	407	1193	308	4	165	23	1284	10	347	7	4945	13	19	26	152	9	26	22	79	13	13	1651	18	12	10	1997	27	5	8	23	13	8	6	13	19	13	23	12	50	29	13	6391	20
G[T>G]G	87	219	215	279	44	201	449	700	183	25	215	81	768	14	150	23	2600	36	47	69	164	33	65	56	105	28	23	1067	28	26	29	969	63	20	11	36	43	35	18	35	62	31	39	55	82	49	42	3574	49
G[T>G]T	280	1046	622	787	28	864	2065	2789	841	28	748	210	3862	36	912	25	15007	267	106	230	565	64	83	87	810	74	36	3989	51	56	41	5532	98	50	24	122	159	41	31	44	158	62	122	95	591	82	58	19532	208
T[T>G]A	42	170	133	77	63	117	126	6906	3639	23	62	239	20705	30	2387	23	32162	199	213	258	205	67	184	77	314	12	60	8953	183	58	67	7934	154	53	28	62	63	66	46	60	58	72	124	80	342	346	169	39301	119
T[T>G]C	54	137	91	116	21	104	169	5116	1429	18	90	72	7202	15	1640	9	21850	67	65	79	132	34	45	52	148	21	27	8103	38	41	23	6377	63	22	18	44	33	29	13	25	45	32	60	48	120	109	66	20732	60
T[T>G]G	210	278	192	239	42	198	263	1630	650	38	204	92	3251	33	508	31	8774	93	106	125	279	48	103	85	155	36	44	2348	68	45	70	1527	139	53	29	58	68	32	34	44	78	47	61	79	112	125	73	9139	84
T[T>G]T	513	1245	882	824	113	759	1142	75301	31212	80	582	552	145165	80	29876	102	339431	511	459	494	705	181	303	228	1483	111	129	102642	319	142	170	102583	312	134	83	219	271	181	138	154	252	213	333	194	1045	373	255	381341	448
[truncated: 11 more columns]
