# Supplementary material for: SUITOR: Selecting the number of mutational signatures through cross-validation
Source: PLoS Comput Biol. 2022 Apr 4;18(4):e1009309. doi: 10.1371/journal.pcbi.1009309 (PMC9009674; doi:10.1371/journal.pcbi.1009309)
Supplement: S2 Data — (ZIP) [file pcbi.1009309.s015.zip › Supp_data_profiles_activities_matrices/13 Hypermutation/B PCAWG Colorectal WithOut Hypermutation/PCAWG_Colorectal_WithOut_Hypermutation_SUITOR_Activity.csv]

	V1	V2	V3	V4	V5	V6	V7	V8	V9	V10	V11	V12	V13	V14	V15	V16	V17	V18	V19	V20	V21	V22	V23	V24	V25	V26	V27	V28	V29	V30	V31	V32	V33	V34	V35	V36	V37	V38	V39	V40	V41	V42	V43
denovo A	810.767971442627	661.126911037071	2010.11338377269	721.930698818042	271.932329378859	335.569766329537	2173.47195563144	1163.48845318075	1944.11112107007	1587.68533116177	2717.14449277083	22584.615468534	707.36240821248	373.821772469642	939.908266484314	1214.46993158998	3005.03123542819	906.376542507063	927.378041352091	867.988263181816	1095.98220612892	549.194877281351	3.83217216257684	976.239092101777	907.100231945611	1205.23934937203	854.714530167077	884.965284669559	953.100656218796	1808.33869113846	1019.54818854995	1039.26694404583	2218.27799732206	2976.26059611738	654.246179962814	3502.61966596462	1955.54248459393	1107.94838358374	959.575288463242	347.779867596947	287.118714293412	688.60488729219	2325.63490523747
denovo B	323.684779531776	272.167287027423	732.286408611218	217.94780556689	61.6163945861115	783.635654595043	113.882852636492	322.074784431345	299.663362309565	739.379688841352	926.116771513415	0.0085521762511485	106.187478227632	906.822343528631	559.160365141109	220.665415481496	620.063633976573	251.588972371032	160.05320453446	529.067358221218	762.096761602216	270.502273948237	291.829872136651	290.902804351973	1287.42035844678	320.662509256438	647.692227043631	791.995567196141	1399.37965058526	1112.71735360809	780.698673152042	662.010296904242	1057.56555322576	552.674449769217	216.425760997731	16241.9922949447	1070.01940689231	1130.38150624907	0.138436408768347	422.720611100329	311.450130068154	149.386700933533	463.488888824722
denovo C	862.745022387178	374.009591980969	7945.62257312275	1712.34958744537	5270.08385056276	1114.39900197462	1778.44465354143	3244.36214529009	9867.71354884168	5062.22794730864	3974.58448491307	69.8001510732866	1752.66785273766	870.568629840329	364.476992909436	3360.32431563088	2319.87508251989	2194.69606381922	1392.72888545052	3403.78534584198	3302.78848300738	562.093419625974	6742.49629032105	1320.99506932519	409.8463716424	6888.44626957657	2655.40590601963	452.113211405507	1453.65876359394	1465.69546865533	468.04055265345	562.108407808445	1214.7374149648	1370.98264783887	427.304941013726	1801.02806289184	2449.70133310664	894.088655109335	773.091620318786	1314.22025825284	2157.8378344377	1581.57144334142	38.1322708438383
denovo D	709.816181574593	210.220010507157	2907.04762128232	462.033529726759	73.6626786085897	2105.020216237	4540.53549418332	3749.31749594677	390.317102419235	1962.04386768653	966.64647722908	0.000193740083817424	952.221668763734	4694.23855266607	887.382863632195	1026.44271991827	2944.8599984264	651.860857117693	534.606407277862	573.179520006822	92.6463591543124	1047.21801688776	155.642365462736	983.259417977708	419.361624518864	573.979096542092	1644.45982535817	1270.23561232815	2240.08012356523	8801.28888237052	3126.48370963461	1052.26495136053	5187.062072055	866.600065854341	1026.17570482313	403.08424787303	2786.50891880801	1248.00466940713	1046.62765215025	854.073744899094	330.216399573491	540.765414114363	11208.4854038979
denovo E	4606.80299889368	2316.26825113504	491.733867608594	4077.96283247016	3933.40215151078	647.609474106802	2881.30270739653	3488.8024499932	3156.50786557794	2252.09460933953	3850.73934051247	1491.51776679276	5306.71945148395	2916.4720969618	2808.93883532568	2694.83039456322	1527.94783466143	5166.06774489524	2114.42492943599	2448.10318553277	5797.82163626908	2672.42887728967	3648.83221101808	3391.99917753473	3554.87224340199	6065.97616514762	5155.12922677951	1447.58636875225	1064.07134257941	1347.03298383048	4339.14190245962	1293.74510691041	0.00672536324195278	1616.6244991012	4149.98091975899	732.824724041729	2750.79184959028	3110.66889171823	0.668400460305742	2719.84194556517	2297.66270530432	3384.12447696718	1047.92825642563
denovo F	1359.27320196102	1276.92114355668	2454.46615072472	742.639378604976	468.772579775616	1639.70565046428	1972.13455169945	1706.01203724678	948.647860357546	3197.23462144234	1880.16126803239	0.336644063330645	1358.04195912316	2160.73537444274	2764.05306951095	1828.604650651	4054.70674434086	765.568231533577	392.496169245126	1465.41805863301	1512.55506947284	1507.49959595205	526.051545192674	1539.4495940654	3068.69140927512	72.7127831946688	2186.26940848677	3343.52078493798	1350.10869877061	2165.26012909246	2557.33761452275	2335.63145451806	5466.87857399331	570.136300679463	967.216742900257	77.9595714737655	1831.53057330239	3128.21612263902	144.462555554499	593.868040850959	403.465810046838	262.609701663901	1567.14310764351
denovo G	1856.08677159732	1587.86260982962	2317.88980102026	1202.0711846691	1062.48201107415	619.03722942498	3452.00501836735	2192.55924996883	1813.33897274924	2156.86778896678	3055.34933579768	86.0716068996325	1812.02543080323	689.633719090544	1532.64431989047	1316.52433037938	2591.40054959637	2110.93829548647	1165.15587713176	1766.57621267986	1385.14648456868	2425.80610356775	849.707677582158	2125.01110207391	1262.95201207131	1827.20093784223	1758.16376097276	1507.87665043915	33.5487681668687	0.0597529976587173	2429.37377667565	1848.48724712417	3100.67656205637	2543.7900047507	1286.943097639	3997.98222122589	6486.14776987914	2085.71580925423	7662.23248689878	952.257003837845	1327.15276844324	2448.91278035502	1484.99662765985
denovo H	278.869864911885	225.450496723502	5214.75730999472	250.10139245229	263.067839821448	9783.95110790794	1633.21390736067	5735.35117787213	861.682457139024	2317.4403099942	1590.2731305372	338.633307878507	265.822101179193	803.695297189047	713.455714906926	783.140937833814	1139.09303082585	332.952104037629	214.172120909267	2294.87981129699	3342.99436990429	727.281072767332	341.615054405282	760.17034024285	3903.76730381878	1306.81229476642	2736.18539824823	1749.70092891043	18292.9288957902	500.539253157873	482.40248249097	6175.45688500728	836.747534011767	1015.9383484593	371.745612029502	9.52286143026225	942.777461995256	911.995230009915	621.226289735947	459.25694519034	423.111466227612	290.060436259009	2470.10553672664
