# Supplementary material for: SUITOR: Selecting the number of mutational signatures through cross-validation
Source: PLoS Comput Biol. 2022 Apr 4;18(4):e1009309. doi: 10.1371/journal.pcbi.1009309 (PMC9009674; doi:10.1371/journal.pcbi.1009309)
Supplement: S2 Data — (ZIP) [file pcbi.1009309.s015.zip › Supp_data_profiles_activities_matrices/13 Hypermutation/B PCAWG Colorectal WithOut Hypermutation/PCAWG_Colorectal_WithOut_Hypermutation_SUITOR_Profile.csv]

	denovo A	denovo B	denovo C	denovo D	denovo E	denovo F	denovo G	denovo H
A[C>A]A	0.004535575	0.010652633	0.050788101	0.012480624	0.021038388	0.036126462	0.017935147	0.017268326
A[C>A]C	0.002022483	0.028366886	0.01097108	0.011317556	0.011629439	0.019405572	0.010803452	0.006052279
A[C>A]G	5.70E-07	0.001541909	0.002674496	0.001548881	0.002253107	0.002475986	0.000978934	0.001056296
A[C>A]T	0.004803328	0.009748832	0.02295519	0.010457366	0.008329893	0.029530229	0.008664652	0.008056855
C[C>A]A	0.012384323	0.096666899	0.036857761	0.010005576	0.012009832	0.00124947	0.014533973	0.00867858
C[C>A]C	0.01892345	0.09469152	0.011256233	0.005579038	0.00290735	0.001501723	0.00446454	1.16E-08
C[C>A]G	0.004148763	0.007187924	0.004093549	0.00079588	0.001761248	0.000435908	0.000618208	0.001356886
C[C>A]T	0.056459399	0.041092062	0.029756162	0.002532142	0.009147543	0.002519222	0.006301845	0.009985429
G[C>A]A	0.0063133	0.005283468	0.087930268	8.76E-06	0.026570856	0.017770955	0.018411041	0.028573141
G[C>A]C	0.003771546	0.036165445	0.015602434	0.00456642	0.00714191	0.004769481	0.006831646	0.005010341
G[C>A]G	0.001361098	0.001363469	0.005156064	0.000532133	0.002486855	0.001236937	0.001569091	0.001653962
G[C>A]T	0.011261412	0.00646808	0.053697908	0.003139568	0.014266791	0.012437093	0.0118829	0.016930766
T[C>A]A	0.004479569	0.020691123	0.075676927	0.015195082	0.025129278	0.015460877	0.026306801	0.022777961
T[C>A]C	0.004375065	0.019272757	0.04026703	0.008114444	0.016285609	0.015408405	0.012037987	0.010190247
T[C>A]G	0.000846278	0.002011516	0.009081107	0.001143369	0.004065479	0.000791139	0.001804819	0.002052161
T[C>A]T	0.01756376	0.007657852	0.135971568	0.021309108	0.045037416	0.005303425	0.043245027	0.038948346
A[C>G]A	0.003513202	0.006975693	0.003503219	0.011382814	0.001886396	0.018734851	0.004607956	0.002301622
A[C>G]C	0.001112191	0.004360761	0.001891997	0.00705041	0.001815956	0.009487941	0.001616679	0.002134703
A[C>G]G	0.000280287	0.000530328	0.000803362	0.001196578	5.97E-20	0.004064631	3.40E-15	0.000206987
A[C>G]T	0.001743866	0.008123468	0.002523202	0.029023582	0.004252659	0.013514672	0.001607316	0.005415088
C[C>G]A	0.000311574	0.010684268	0.001633651	0.005225864	0.000831406	0.009201041	0.002138178	0.001719653
C[C>G]C	0.000371394	0.01875587	0.001667018	0.003848161	1.53E-09	0.005836258	0.001331077	0.000292597
C[C>G]G	0.000125193	0.002122284	0.000604041	0.000339029	0.000293315	0.002848696	0.000278834	1.47E-06
C[C>G]T	0.00010239	0.009543062	0.002006519	0.009674956	0.001537575	0.014388789	0.003018789	0.003172677
G[C>G]A	0.000932804	0.003064166	0.001460588	0.001671369	2.64E-06	0.010065164	0.001750341	0.001312205
G[C>G]C	0.001522967	0.008016406	0.001529662	0.007157135	0.001415676	0.004408992	0.002132383	0.001558327
G[C>G]G	0.000134245	0.000728268	0.000636437	0.000532698	2.42E-21	0.001322743	0.000498069	0.000269003
G[C>G]T	0.001127121	0.003827407	0.001542325	0.008884209	0.000379592	0.011690832	0.001442875	0.001444236
T[C>G]A	1.87E-21	0.006403171	0.002047074	0.027019231	0.007048291	0.014334394	0.004310653	0.003066162
T[C>G]C	0.000313964	0.005515219	0.002191424	0.011123426	0.001747276	0.013907662	0.00367042	0.002466214
T[C>G]G	7.21E-05	0.001223442	1.60E-07	0.001672332	0.000797363	0.001374782	0.000555695	0.000680151
T[C>G]T	0.000715287	0.014798055	0.002560339	0.06813897	0.012538674	0.024355904	0.00302213	0.008872227
A[C>T]A	0.054041132	0.001539324	0.011230022	0.002804555	0.019031535	0.026135907	0.009140209	0.010335865
A[C>T]C	0.014250953	0.015288778	0.008656751	0.002750049	0.009538605	0.010263884	0.007466955	0.004619063
A[C>T]G	0.080055742	0.011079255	0.023546219	0.014011187	0.161318464	0.009345377	0.098804113	0.048904323
A[C>T]T	0.015338048	0.016247643	0.012460893	0.003073495	0.013873414	0.025974798	0.011472053	0.007347454
C[C>T]A	0.011167467	0.013147607	0.012671317	0.007520639	0.012927339	0.01787841	0.010641275	0.005978148
C[C>T]C	0.013664877	0.019011735	0.012266215	0.002054763	0.009807992	0.015948614	0.006954046	0.003389224
C[C>T]G	0.057952756	0.012750948	0.021202321	0.006152564	0.095221975	0.015110077	0.051400914	0.030679271
C[C>T]T	0.014163726	0.026825054	0.013484941	0.004795543	0.013569284	0.019622679	0.012770246	0.006220021
G[C>T]A	0.047840487	0.00162099	0.004818444	0.004391042	0.013385116	0.008126671	0.005179728	0.007153808
G[C>T]C	0.045707344	0.017805412	0.005355702	0.000825698	0.016916256	0.00128729	0.008224369	0.007657045
G[C>T]G	0.091649929	0.007876805	0.029514905	0.005214676	0.118950477	0.016221051	0.066305315	0.039900947
G[C>T]T	0.03315461	0.007522382	0.008132893	0.004727886	0.014367901	0.009481346	0.009695943	0.008559471
T[C>T]A	0.011173665	0.008666916	0.009382835	0.020232647	0.02409873	0.026815933	0.014367985	0.007705517
T[C>T]C	0.011341396	0.022925078	0.009563923	0.011090849	0.018663267	0.017307405	0.0147208	0.006364418
T[C>T]G	0.031767674	0.009297362	0.013596563	0.006622809	0.069618714	0.004811672	0.040140997	0.025445251
T[C>T]T	0.009451867	0.016325891	0.01187084	0.014655825	0.022343456	0.028248776	0.017840143	0.010229931
A[T>A]A	0.002111519	0.008794401	0.003514482	0.011154398	0.000480083	0.011477641	0.018360012	0.004040304
A[T>A]C	0.003444317	0.004386971	0.000636818	0.004828388	0.001640572	0.009148125	0.010597985	0.00240763
A[T>A]G	0.001191925	0.003513269	0.00102508	0.006380684	0.003863714	0.013409346	0.006028897	0.001984239
A[T>A]T	0.029379634	0.010801766	0.011002228	0.011697379	0.010445119	0.007305258	0.029097061	0.011534409
C[T>A]A	0.000614192	0.015018319	0.001031559	0.01944705	0.001180285	0.006937158	0.000489826	0.000626514
C[T>A]C	0.002827645	0.010047998	0.001496918	0.007068441	0.001717798	0.011751153	0.002390686	0.004841937
C[T>A]G	0.000834699	0.008759338	0.00062831	0.006040993	0.003572118	0.012157347	0.003779096	0.002650823
C[T>A]T	0.001118029	0.017835552	0.003008385	0.026269619	0.004283894	0.014706828	0.002955427	0.016807103
G[T>A]A	0.000879021	0.006848908	0.0007998	0.006970883	0.001505566	0.004985332	0.001678015	0.00125743
G[T>A]C	0.002299139	0.000770069	0.000556138	0.003181977	0.000927835	0.006119551	0.003215245	0.002063522
G[T>A]G	0.001682713	0.002209142	0.000674026	0.004069117	0.001981358	0.008374545	0.001225724	0.001417559
G[T>A]T	0.002706559	0.007350693	0.001697893	0.006422401	1.50E-07	0.013707319	0.005172907	0.005658115
T[T>A]A	0.009087802	0.007106573	0.016380141	0.031434439	0.007176572	0.006076684	0.018830894	0.012450329
T[T>A]C	0.001173479	0.0033661	0.001403425	0.008721589	0.000408131	0.008810755	0.005896094	0.002542285
T[T>A]G	0.000377946	0.004735168	0.001848239	0.008362712	0.000971295	0.007592969	0.002067149	0.001307143
T[T>A]T	0.007030621	0.016363568	0.009022422	0.029795963	0.00117817	0.016859977	0.020982433	0.011803957
A[T>C]A	0.01673462	0.008233348	0.014082718	0.019993027	0.002981735	0.027878285	0.033847765	0.013313208
A[T>C]C	0.006684373	0.003046459	0.00336627	0.003410902	0.002004428	0.012708813	0.013519057	0.004349876
A[T>C]G	0.018653306	6.81E-14	0.005270547	0.004081466	0.005976272	0.016407034	0.009905231	0.006167051
A[T>C]T	0.005596107	0.017528036	0.004409196	0.010174396	0.001572284	0.021974298	0.054054219	0.011727493
C[T>C]A	0.010976192	0.007482678	0.003761159	0.035601338	0.005533523	0.000477691	4.78E-09	0.007538736
C[T>C]C	0.008600616	0.018420099	0.001664038	0.009831492	0.004195165	0.012336665	0.00082623	0.01377996
C[T>C]G	0.018971674	0.006754272	0.003545679	0.002886988	0.004940838	0.00700207	0.002114075	0.009186918
C[T>C]T	0.009398008	0.019078958	0.005136696	0.00577322	0.003262147	0.01308021	0.004935335	0.047993882
G[T>C]A	0.017025162	0.004922061	0.005690759	0.017953501	0.008913176	0.00299475	0.006499261	0.003798692
G[T>C]C	0.007305583	0.001617675	0.003566495	0.00379592	0.006453246	0.004852073	0.005164304	0.005073603
G[T>C]G	0.014349817	3.50E-06	0.002364808	0.002250596	0.006074475	0.005046609	0.00395917	0.004819091
G[T>C]T	0.008633484	0.011856559	0.003563363	0.003983178	0.007512284	0.007098256	0.018167123	0.011142192
T[T>C]A	0.014962501	0.008561164	0.011466042	0.057264569	1.01E-06	0.010891013	0.003899348	0.014973935
T[T>C]C	0.011515712	0.003217206	0.007091954	0.009018621	0.004410275	0.010342552	0.008713111	0.007042489
T[T>C]G	0.013315217	0.000689215	0.004781605	0.009564644	0.00279908	0.004450762	0.002854601	0.005946722
T[T>C]T	0.017433066	0.011630197	0.007122535	0.012938755	0.000145373	0.008239306	0.038937147	0.015590888
A[T>G]A	0.000257067	0.003737411	0.00373549	0.018297504	0.000436434	0.006412475	0.003403309	0.007802028
A[T>G]C	0.000956475	0.000771011	0.000273631	0.001658641	0.000121551	0.003805276	0.001964728	0.002505903
A[T>G]G	0.000746223	0.001673157	0.001882051	0.003611392	0.000355843	0.012947399	0.00246041	0.001705689
A[T>G]T	0.002133575	0.003404967	0.001821654	0.008777649	0.001953434	0.008099077	0.00403476	0.022399664
C[T>G]A	0.001224886	0.002884446	0.001877447	0.016584315	0.000746528	4.05E-11	7.16E-10	0.00328869
C[T>G]C	0.002383413	0.002586649	0.000641941	0.004831455	0.001313105	0.003709665	0.000312984	0.007178707
C[T>G]G	0.002759481	0.002284451	0.002290022	0.002491578	0.000753024	0.012585787	0.002537493	0.004344817
C[T>G]T	0.00283102	0.006408724	6.84E-06	0.008265474	0.001572074	0.002337513	2.14E-06	0.138695324
G[T>G]A	0.000314972	0.001365822	0.000670356	0.00543881	0.000203574	0.004795129	0.001089607	0.000905918
G[T>G]C	0.000572606	0.000582884	0.000554367	0.002365454	6.90E-06	0.002442157	0.001163625	0.001606572
G[T>G]G	0.001210494	0.00170084	0.001571186	0.002211424	0.000840849	0.011766027	0.001522622	0.002660221
G[T>G]T	0.002758979	0.002619339	0.000913829	0.003480071	0.002115323	0.004628156	0.003364156	0.030063986
T[T>G]A	0.000296278	0.005157912	0.003612593	0.04085151	0.000586668	0.002340327	0.001306906	0.011426939
T[T>G]C	0.000838973	0.001639352	0.00071605	0.010106394	0.000487963	0.003929398	0.003098514	0.004628381
T[T>G]G	0.001451832	0.002905356	0.001990221	0.009670629	0.002113743	0.012934256	0.003203648	0.003960886
T[T>G]T	0.003998877	0.007862999	0.00874092	0.047398118	4.47E-05	0.003526854	0.026875114	0.046993577
