# Supplementary material for: SUITOR: Selecting the number of mutational signatures through cross-validation
Source: PLoS Comput Biol. 2022 Apr 4;18(4):e1009309. doi: 10.1371/journal.pcbi.1009309 (PMC9009674; doi:10.1371/journal.pcbi.1009309)
Supplement: S2 Data — (ZIP) [file pcbi.1009309.s015.zip › Supp_data_profiles_activities_matrices/13 Hypermutation/B PCAWG Colorectal WithOut Hypermutation/PCAWG_Colorectal_WithOut_mutation_type_matrix.csv]

	SP114330	SP96112	SP96120	SP96124	SP19670	SP16934	SP20993	SP19983	SP96122	SP119755	SP96126	SP96118	SP21528	SP23078	SP17430	SP96110	SP21057	SP22750	SP19750	SP17016	SP16958	SP17329	SP96116	SP96129	SP21193	SP18787	SP96114	SP19582	SP17294	SP80367	SP82087	SP80271	SP81172	SP81840	SP80657	SP81494	SP81711	SP80423	SP80754	SP81440	SP80950	SP82103	SP81137
A[C>A]A	246	152	733	204	429	343	359	503	619	503	470	148	296	327	255	370	388	301	157	375	460	208	434	273	348	573	463	250	493	352	297	301	410	205	173	373	411	311	234	165	225	240	280
A[C>A]C	118	81	302	107	108	150	185	231	205	222	210	67	124	208	161	131	213	158	83	155	211	118	131	132	180	165	211	151	225	220	191	164	223	107	87	538	234	184	106	103	111	134	206
A[C>A]G	21	12	41	16	21	26	24	43	42	49	42	5	21	20	20	20	30	21	8	19	26	18	27	24	27	36	37	17	32	41	25	19	25	17	20	36	21	21	15	21	7	19	21
A[C>A]T	136	93	429	119	183	182	216	244	310	299	256	128	168	216	167	216	246	155	77	212	191	126	207	134	226	203	246	151	277	262	205	182	253	122	98	260	261	161	114	94	119	103	190
C[C>A]A	159	109	489	172	263	219	248	357	400	414	410	299	153	222	135	246	308	222	146	300	331	147	341	194	215	407	292	166	417	300	234	206	286	241	125	1738	387	252	153	184	215	145	230
C[C>A]C	88	52	263	75	93	121	121	141	191	193	184	447	95	134	100	108	194	95	49	116	154	73	121	79	169	161	154	126	168	197	158	113	199	115	72	1708	194	139	76	60	59	73	170
C[C>A]G	17	17	42	17	22	23	33	48	63	48	49	95	15	23	22	35	27	26	16	29	47	10	43	23	22	48	39	23	57	34	36	19	29	40	13	139	39	29	14	10	34	9	27
C[C>A]T	143	90	411	150	231	184	243	314	494	334	402	1257	136	136	139	195	327	181	149	198	259	118	248	173	188	395	254	166	384	236	185	195	270	354	115	934	350	208	115	127	161	132	221
G[C>A]A	258	137	965	328	637	436	386	636	959	668	582	203	377	217	229	501	438	394	208	527	691	208	716	316	316	887	541	213	705	239	249	350	307	215	237	365	513	296	258	221	278	219	177
G[C>A]C	90	58	243	81	107	111	146	158	235	149	185	98	103	115	90	110	140	128	55	137	163	60	156	96	148	191	135	95	190	131	100	111	124	84	57	666	181	111	78	71	59	62	119
G[C>A]G	21	10	70	22	31	33	46	35	61	41	37	34	26	18	19	43	44	45	22	43	43	14	50	24	22	60	41	23	46	19	28	21	20	23	19	46	37	24	18	20	9	22	22
G[C>A]T	169	92	575	177	319	258	267	395	655	398	398	286	224	161	130	304	299	242	152	326	430	137	470	193	239	542	315	136	449	200	165	234	254	178	126	299	327	202	168	150	183	171	158
T[C>A]A	273	186	930	297	584	429	463	611	965	682	526	158	382	314	201	385	454	395	212	453	523	246	655	291	340	730	535	246	623	328	370	347	361	243	193	624	533	321	303	240	291	301	350
T[C>A]C	188	132	495	154	340	267	233	337	549	366	331	133	229	189	165	221	249	224	99	252	299	144	380	157	184	409	304	174	317	233	200	184	253	166	145	467	285	226	152	129	148	203	197
T[C>A]G	39	21	99	36	63	46	51	55	110	75	80	26	60	30	28	51	41	50	34	46	61	14	81	27	44	94	47	21	64	40	34	26	34	32	22	62	51	31	27	29	33	36	28
T[C>A]T	463	250	1512	525	960	679	725	1027	1674	1071	1043	482	605	408	306	694	673	655	372	760	837	378	1144	523	467	1381	813	367	1040	494	508	503	529	551	367	646	900	430	450	404	471	569	519
A[C>G]A	61	51	143	42	40	89	131	160	67	166	79	81	69	92	85	87	171	66	26	62	64	48	42	78	91	70	119	101	111	134	111	77	217	71	47	164	116	77	50	28	43	43	194
A[C>G]C	30	32	72	20	20	61	67	86	37	67	55	28	50	61	49	42	100	38	14	44	31	33	36	30	65	48	57	62	78	97	55	49	91	37	26	90	66	52	24	19	21	18	115
A[C>G]G	6	7	19	6	13	12	7	13	8	29	12	6	9	10	11	11	40	9	4	8	8	6	6	9	11	8	12	16	18	27	18	12	36	9	5	12	11	13	3	5	3	3	21
A[C>G]T	60	44	172	35	35	149	204	219	86	157	98	48	101	200	83	85	176	51	43	74	78	63	56	75	118	63	166	115	195	224	203	101	216	68	57	166	170	102	44	53	39	55	422
C[C>G]A	31	17	78	18	25	49	67	81	38	64	41	9	21	59	33	35	90	33	17	27	34	33	21	50	70	37	51	53	78	62	46	38	122	26	33	197	54	60	25	20	9	22	88
C[C>G]C	20	9	56	17	19	35	57	33	29	55	61	8	18	44	23	35	58	22	15	25	33	16	19	22	62	21	38	36	51	59	34	39	91	27	21	322	47	51	16	13	7	15	72
C[C>G]G	7	3	12	5	8	7	15	10	11	14	16	3	10	7	8	8	16	12	2	3	9	3	8	11	10	8	18	22	11	13	8	7	27	9	2	38	13	17	3	5	0	4	10
C[C>G]T	51	32	116	26	25	79	95	97	59	90	78	6	46	82	81	51	120	43	29	47	60	32	35	62	86	46	70	88	131	108	99	63	140	30	30	176	108	104	36	33	23	29	183
G[C>G]A	18	18	52	16	19	25	44	36	33	54	42	20	37	30	28	39	76	20	13	21	42	10	19	30	43	11	31	42	61	44	44	41	84	24	17	66	38	35	22	9	7	10	47
G[C>G]C	15	16	67	22	27	52	75	72	36	49	57	37	41	62	38	36	53	27	10	36	30	19	16	34	35	31	58	41	65	66	58	35	87	32	19	154	68	48	24	25	13	20	105
G[C>G]G	2	2	5	3	3	4	12	3	9	11	8	3	1	6	6	14	15	6	3	2	1	5	6	7	3	11	10	10	17	8	7	8	18	5	3	16	9	7	5	4	8	2	10
G[C>G]T	20	14	65	16	27	55	102	88	32	82	50	25	41	55	43	44	95	28	14	27	40	30	26	46	63	24	48	63	75	86	80	43	141	45	26	81	74	56	19	16	11	16	138
T[C>G]A	89	36	134	94	69	161	214	216	72	148	114	11	100	161	85	80	189	72	51	78	74	74	64	103	91	76	128	123	141	265	152	111	262	44	77	145	214	114	54	68	42	58	344
T[C>G]C	49	32	81	39	28	92	113	110	50	90	86	11	54	82	61	68	139	41	23	50	44	58	48	68	48	48	79	77	117	117	94	59	184	32	38	119	123	73	36	34	23	22	164
T[C>G]G	10	7	13	6	6	17	18	20	6	10	14	3	7	9	8	7	18	8	8	9	15	5	4	17	11	9	14	15	16	19	15	14	20	3	4	25	15	6	6	3	2	5	30
T[C>G]T	136	58	288	121	94	333	464	496	138	274	199	40	196	422	169	188	338	127	95	152	171	153	116	234	163	122	284	249	388	585	388	184	531	92	155	303	387	263	101	136	73	78	847
A[C>T]A	210	166	374	148	171	199	275	292	322	325	282	1339	200	205	207	221	302	233	124	250	287	172	203	177	248	270	295	218	316	228	254	246	317	211	147	287	290	274	164	128	119	165	262
A[C>T]C	91	77	172	82	111	106	123	129	172	185	184	345	89	106	99	93	136	96	68	124	165	81	121	94	118	148	175	85	175	129	149	100	161	119	69	340	187	148	87	79	63	85	113
A[C>T]G	1064	627	1012	831	858	743	1128	1321	1103	1020	1321	2071	1118	682	796	832	965	1223	577	888	1409	863	888	894	1028	1423	1310	610	1237	575	1122	809	692	900	963	1025	1301	868	891	663	729	1020	826
A[C>T]T	177	92	281	119	125	152	210	235	291	273	257	372	177	152	198	186	196	161	106	184	247	136	163	139	202	201	236	144	253	160	183	199	301	143	119	400	245	222	122	100	103	130	182
C[C>T]A	144	89	227	121	116	138	207	212	264	241	238	277	138	144	142	164	216	158	64	143	213	121	195	154	152	199	198	130	236	156	203	137	233	116	99	333	229	195	117	92	76	110	210
C[C>T]C	101	77	161	103	101	113	150	148	260	216	169	335	124	103	122	135	161	107	78	121	196	98	191	113	138	164	184	112	169	127	138	111	200	103	89	413	223	178	85	75	59	76	130
C[C>T]G	648	394	672	588	625	446	693	749	761	701	911	1449	738	457	469	566	602	758	345	498	942	411	515	602	671	994	802	398	849	385	683	525	485	555	583	727	829	565	543	371	298	433	498
C[C>T]T	150	120	236	120	151	162	205	218	310	271	215	345	162	152	170	148	234	148	103	183	225	141	169	141	213	259	237	134	247	174	178	168	294	152	121	576	244	217	137	101	96	141	195
G[C>T]A	121	86	221	115	106	138	189	223	197	188	223	1196	143	123	123	149	232	150	70	144	185	96	110	137	154	186	186	138	218	164	181	125	196	117	99	237	211	155	118	81	75	108	217
G[C>T]C	171	84	242	112	118	160	246	222	215	162	270	1106	170	126	128	124	237	149	106	159	204	103	129	148	182	213	190	99	213	126	170	129	163	147	113	509	278	151	108	93	71	112	161
G[C>T]G	831	499	937	715	783	546	1064	1030	980	857	1178	2221	902	523	586	681	881	953	485	635	1067	547	705	739	868	1288	1103	470	1086	469	926	697	596	770	698	861	1130	723	630	477	397	605	607
G[C>T]T	121	83	257	118	114	157	226	242	226	190	208	790	169	118	139	138	252	160	83	172	241	127	124	121	164	234	194	128	233	185	167	163	195	154	114	306	262	168	120	81	81	125	180
T[C>T]A	199	103	257	182	172	269	291	333	279	284	265	306	237	357	216	166	308	191	138	234	324	237	201	180	185	282	272	209	250	346	257	237	326	152	157	277	375	323	160	130	127	155	311
T[C>T]C	152	109	235	154	143	193	212	231	277	247	245	293	199	235	143	147	237	186	104	190	244	179	158	151	202	238	243	163	234	218	207	179	263	151	113	496	342	259	134	129	93	159	249
T[C>T]G	433	270	476	398	387	376	513	637	520	457	589	830	541	332	329	383	406	520	244	372	652	316	373	403	470	686	587	287	603	265	479	392	301	385	394	503	603	389	372	255	290	406	349
T[C>T]T	202	101	338	199	194	264	301	323	286	317	302	266	227	282	217	183	262	217	120	243	305	243	200	207	218	300	299	238	312	270	289	248	355	133	149	413	374	304	178	153	137	161	304
A[T>A]A	68	70	191	48	33	107	134	157	105	140	118	54	83	132	64	86	143	65	45	76	87	71	53	66	92	63	119	77	130	143	138	108	195	57	65	235	208	119	180	48	52	62	170
A[T>A]C	53	46	84	36	20	59	91	79	56	74	75	84	45	61	48	31	94	44	27	55	69	51	34	52	87	51	75	67	81	98	82	61	128	51	29	126	116	82	115	33	24	31	92
A[T>A]G	59	34	102	40	31	68	102	99	60	79	74	34	55	86	66	54	108	40	29	53	59	61	36	54	77	48	93	84	72	99	111	81	110	46	56	94	108	74	54	32	29	38	103
A[T>A]T	177	113	312	141	115	181	305	275	328	265	383	658	169	161	162	167	272	140	130	174	240	129	139	206	177	259	229	157	331	219	218	249	288	234	122	423	385	192	255	107	102	172	313
C[T>A]A	53	32	95	20	18	64	70	78	42	63	62	16	36	134	56	50	86	23	22	47	41	31	19	41	70	37	45	65	93	321	91	70	150	35	37	248	78	67	37	39	24	18	219
C[T>A]C	49	30	121	38	25	97	74	92	42	100	79	72	40	73	70	36	92	33	18	45	63	46	39	39	94	44	73	79	141	117	77	75	142	31	40	188	92	58	39	41	26	22	128
C[T>A]G	62	42	92	26	38	68	81	73	40	78	74	25	36	88	54	43	104	43	16	48	56	48	26	51	93	55	82	73	98	107	77	72	133	46	57	166	83	62	39	17	35	36	101
C[T>A]T	77	61	273	60	43	256	207	219	100	152	125	39	69	243	112	77	163	68	33	123	144	94	71	67	209	109	149	159	405	362	200	211	224	85	70	311	198	131	72	83	55	40	336
G[T>A]A	18	20	60	12	18	46	71	50	28	56	37	23	18	56	32	27	47	25	11	19	28	23	17	25	52	30	55	38	62	98	54	26	90	27	35	125	45	49	25	16	18	28	80
G[T>A]C	31	22	50	14	13	41	54	38	19	47	42	57	21	37	29	33	53	12	13	30	32	23	24	24	51	25	31	44	65	56	50	31	66	21	24	36	60	24	37	16	14	17	57
G[T>A]G	24	22	79	18	14	37	47	45	24	51	52	43	29	56	37	27	54	29	16	31	26	33	18	33	54	34	52	55	52	65	56	39	59	17	28	51	36	48	22	24	11	14	71
G[T>A]T	47	31	131	24	17	82	82	105	64	71	76	62	40	80	68	54	109	28	22	58	72	50	29	42	98	41	66	86	149	113	92	111	130	57	38	153	100	76	58	24	31	20	126
T[T>A]A	131	69	349	112	136	227	369	379	283	260	259	212	122	243	126	147	310	137	113	154	193	132	149	147	185	270	197	124	356	307	234	178	309	184	93	270	314	156	176	85	112	139	450
T[T>A]C	42	27	106	24	22	57	89	83	42	71	54	29	25	66	48	33	101	32	20	39	58	46	21	37	59	33	71	55	78	114	67	73	111	29	25	89	92	58	62	27	26	27	136
T[T>A]G	29	23	70	15	21	45	63	70	44	56	48	11	21	91	41	41	77	25	15	34	36	42	25	26	39	32	49	46	64	84	59	55	94	22	36	95	62	49	29	18	23	17	124
T[T>A]T	115	64	312	103	78	213	266	265	208	231	220	169	88	302	151	136	242	118	59	172	168	145	130	134	197	155	212	177	348	351	204	246	341	161	90	394	336	186	240	78	59	86	470
A[T>C]A	172	127	487	135	134	258	392	380	284	382	321	387	169	226	182	219	367	164	108	215	190	191	146	199	218	201	243	212	394	298	270	232	418	222	157	369	372	241	313	131	127	151	365
A[T>C]C	67	45	151	58	64	105	123	95	85	120	120	154	78	58	68	65	150	71	35	74	96	73	46	68	95	78	84	93	111	80	90	103	160	83	49	138	156	90	117	41	35	53	120
A[T>C]G	85	56	200	81	69	117	168	160	161	175	162	420	89	88	96	123	192	109	70	102	112	94	65	123	125	110	138	122	162	112	135	158	166	138	73	121	159	126	96	65	70	73	165
A[T>C]T	160	134	320	95	119	255	304	297	185	294	242	144	174	168	191	175	253	194	98	223	178	196	109	197	215	168	221	228	310	214	251	220	383	184	122	533	509	269	491	93	100	145	248
C[T>C]A	61	33	196	53	65	139	163	196	97	136	113	253	73	203	60	105	154	77	45	87	121	74	48	69	116	99	112	86	243	531	126	138	233	119	81	179	134	94	68	60	37	60	408
C[T>C]C	61	46	178	67	39	210	127	130	75	127	137	194	65	78	80	84	141	57	36	102	120	76	41	63	150	86	108	104	336	191	94	162	197	93	52	340	122	109	30	40	40	52	212
C[T>C]G	59	41	151	50	50	138	114	109	113	133	133	423	76	64	67	91	130	74	47	79	127	39	50	65	106	90	97	64	211	94	74	126	121	103	61	198	103	95	48	35	25	53	137
C[T>C]T	67	61	408	60	69	664	206	296	147	277	233	227	100	142	107	133	183	76	58	141	228	86	66	122	311	154	196	183	892	159	133	345	178	148	63	377	144	141	94	75	64	62	239
G[T>C]A	96	52	176	87	80	133	168	177	140	138	185	393	91	125	76	93	175	109	57	103	98	80	65	99	101	169	139	90	144	279	132	82	184	121	79	186	174	113	91	65	65	91	240
G[T>C]C	49	41	114	59	51	82	118	107	92	74	104	167	78	37	62	58	126	74	47	71	77	55	56	66	77	84	79	53	130	74	75	74	75	59	48	88	93	66	47	34	46	49	104
G[T>C]G	55	30	96	56	65	70	106	100	69	93	134	315	79	40	56	76	111	71	35	57	90	45	46	77	69	75	79	58	122	69	65	89	92	92	48	80	77	54	51	25	30	41	101
G[T>C]T	91	65	203	89	94	192	158	187	131	144	188	204	116	74	98	94	161	119	49	126	116	107	50	123	119	125	128	97	234	95	131	171	171	131	74	315	198	119	122	69	83	112	152
T[T>C]A	80	56	507	76	84	325	376	323	183	311	222	337	119	367	135	152	297	126	83	133	132	122	75	107	146	162	208	140	473	640	208	195	484	153	125	252	278	141	120	79	61	88	641
T[T>C]C	78	58	188	58	76	105	192	158	138	157	160	252	82	92	77	97	186	97	58	87	123	67	71	84	105	128	114	82	207	145	113	135	189	114	63	150	150	85	83	41	55	71	174
T[T>C]G	57	27	169	55	50	95	131	140	97	116	97	295	56	73	43	73	138	52	33	56	98	56	37	53	74	76	76	55	145	126	62	85	124	83	51	87	82	52	54	31	33	40	172
T[T>C]T	106	83	261	84	114	267	253	305	196	243	279	404	138	129	131	147	297	131	79	154	183	134	99	149	178	189	191	184	362	200	179	217	317	191	100	426	414	164	361	73	84	138	313
A[T>G]A	39	19	194	29	23	134	139	165	64	123	70	10	58	115	53	51	114	38	20	46	38	60	42	37	57	51	110	52	203	146	122	95	149	37	36	93	94	66	50	40	32	35	232
A[T>G]C	10	10	34	5	5	33	23	24	19	30	28	23	11	17	24	12	37	12	6	21	13	17	5	13	35	18	32	22	61	25	30	33	41	8	11	25	34	14	18	10	7	13	43
A[T>G]G	30	25	89	24	21	52	62	62	39	69	51	17	34	43	46	41	90	23	12	33	40	32	17	28	57	36	40	62	59	71	77	54	94	36	22	46	44	58	28	16	12	18	68
A[T>G]T	37	38	197	30	32	259	145	167	67	127	79	57	50	91	56	54	147	39	28	101	125	55	26	53	120	86	130	83	427	109	94	223	116	64	31	89	97	78	48	35	37	49	185
C[T>G]A	19	12	83	17	12	68	83	65	42	48	43	28	26	60	24	34	63	31	10	33	26	14	12	31	33	44	45	36	113	196	47	40	70	29	20	61	58	41	25	17	11	14	246
C[T>G]C	19	15	64	16	21	71	40	61	28	60	42	55	20	32	34	27	45	19	15	31	50	25	7	20	51	37	59	36	178	68	37	66	81	34	20	56	38	23	16	19	10	12	97
C[T>G]G	29	30	90	29	24	64	69	93	52	78	87	58	27	41	45	51	109	37	10	38	54	39	22	43	66	38	72	63	110	69	44	73	96	49	26	64	66	53	23	17	13	25	68
C[T>G]T	67	39	707	49	46	1438	255	966	143	365	245	117	55	180	122	131	194	63	41	339	451	123	63	135	539	186	420	273	2587	160	112	829	189	141	80	120	194	167	99	75	71	50	431
G[T>G]A	16	12	45	5	12	32	46	31	8	46	29	8	19	42	31	31	40	13	10	22	18	7	9	10	27	15	36	20	35	66	33	29	54	12	16	32	29	19	23	14	8	3	75
G[T>G]C	3	4	23	10	7	13	19	26	9	26	22	13	13	18	12	10	27	5	8	23	13	8	6	13	19	13	23	12	50	29	13	20	44	12	10	18	24	17	15	6	5	4	41
G[T>G]G	44	25	81	14	23	36	47	69	33	65	56	28	23	28	26	29	63	20	11	36	43	35	18	35	62	31	39	55	82	49	42	49	119	32	32	43	41	53	17	21	21	11	64
G[T>G]T	28	28	210	36	25	267	106	230	64	83	87	74	36	51	56	41	98	50	24	122	159	41	31	44	158	62	122	95	591	82	58	208	89	62	30	70	84	69	53	38	22	34	124
T[T>G]A	63	23	239	30	23	199	213	258	67	184	77	12	60	183	58	67	154	53	28	62	63	66	46	60	58	72	124	80	342	346	169	119	266	58	59	116	122	95	67	54	35	38	520
T[T>G]C	21	18	72	15	9	67	65	79	34	45	52	21	27	38	41	23	63	22	18	44	33	29	13	25	45	32	60	48	120	109	66	60	104	25	18	48	49	30	41	22	18	23	167
T[T>G]G	42	38	92	33	31	93	106	125	48	103	85	36	44	68	45	70	139	53	29	58	68	32	34	44	78	47	61	79	112	125	73	84	144	36	52	77	78	71	44	28	22	28	163
T[T>G]T	113	80	552	80	102	511	459	494	181	303	228	111	129	319	142	170	312	134	83	219	271	181	138	154	252	213	333	194	1045	373	255	448	442	186	90	288	383	210	300	100	77	114	816
