# Supplementary material for: SUITOR: Selecting the number of mutational signatures through cross-validation
Source: PLoS Comput Biol. 2022 Apr 4;18(4):e1009309. doi: 10.1371/journal.pcbi.1009309 (PMC9009674; doi:10.1371/journal.pcbi.1009309)
Supplement: S2 Data — (ZIP) [file pcbi.1009309.s015.zip › Supp_data_profiles_activities_matrices/13 Hypermutation/C PCAWG Esophageal With Hypermutation/PCAWG_Esophageal_With_Hypermutation_SUITOR_Activity.csv]

	V1	V2	V3	V4	V5	V6	V7	V8	V9	V10	V11	V12	V13	V14	V15	V16	V17	V18	V19	V20	V21	V22	V23	V24	V25	V26	V27	V28	V29	V30	V31	V32	V33	V34	V35	V36	V37	V38	V39	V40	V41	V42	V43	V44	V45	V46	V47	V48	V49
denovo A	308.960616262712	3462.65794515497	143.282481769662	7921.94876421618	4460.73252131406	4.31902930322063e-10	12897.1424272917	7362.54592030117	16.7232147071265	1241.75016148575	239.310618108882	1680.83251202971	16739.1941673798	6200.38662842475	32470.0295713387	3011.9521587151	4680.31978967672	8649.97903573992	884.409756788406	6466.11322902722	519.386383418876	4690.70189109286	7950.2414234255	1399.24414973331	451.843770423932	994.053406662732	7020.74916078488	6039.9912820393	5747.38923658042	28676.8446300824	16160.0205338991	16288.0862979966	690.931409551779	2079.65043704138	7897.40809164266	15826.4328559543	5361.01029071241	31934.4909663263	9846.9841983964	1631.74882163483	2126.84589343369	25814.9971945298	71.1685430593581	154.020969719272	604.61047170065	3495.95377410733	134.97550811257	38317.7054952172	1754.14119329972
denovo B	4976.30017105258	4495.7248096242	538.242044470795	3547.34861381207	4215.07739850664	1.78126036369587	8.97458301241316e-08	2517.25148006073	3668.57918567423	2755.64744167537	1508.11252275708	403.59942211536	3316.94934795022	1085.31540106479	261.377647836981	3012.15635447591	1852.4648279412	3317.44422378823	1450.07770119088	1674.6373420939	5319.68146221638	2650.07182349848	2761.45905117637	1894.97334291213	644.118747161446	3037.77660529005	10075.5308022844	2108.75797026969	3518.33220207659	2418.70760148155	1650.37282182454	1966.73368952086	3811.34589498844	6088.54395414638	7040.60812968343	6121.47321150887	2179.99530298929	3697.25850466042	1123.29710396004	6004.64121773624	2256.74046723671	5625.98912124805	358.228179895185	1240.44770205776	5992.32714384421	6190.35671328706	4.12174606684692e-05	744.421712197554	2461.38096152491
denovo C	487.088674576134	3916.82084415445	161.007976813866	14446.7729411901	2142.58914056091	3.9357877494369e-10	45032.6106468522	1833.88607404432	561.607698213758	1366.24042690332	3.9357877494369e-10	1242.75320427655	15207.4348043645	2026.52939216978	33665.1345285701	4895.1650335871	4384.39111354239	7187.35739650231	173.957990105198	14649.3811954381	881.406310271494	1101.05357757042	11580.373837393	1093.96061938444	87.5447698941452	920.553058956864	7617.57101172428	4627.10038859959	5196.70735517727	7342.63557255741	24534.1599472597	12697.970518322	1479.59172575927	2368.83819518881	6089.68810832842	9514.96687095415	2777.15043372692	37130.048953749	8789.52223701448	3244.15658693236	1942.13906044135	0.100058618206232	0.00130980802895405	335.328570980085	595.611557494884	2595.51472154334	6221.07876673227	21303.8406759628	5540.49875311827
denovo D	1548.51713445145	3390.96604623851	1540.72148561539	901.151790476846	1970.83534148962	3.27095726578329	800.34872463524	1252.99241704382	750.455541798756	1506.72714704054	0.337131053806785	469.036603213515	398.926646760639	129.983349199536	12500.825987126	406.369597171276	0.00624506342972027	1608.89860632133	901.100588326069	1571.01680344904	7.95895864733161	559.15564678658	582.610012991304	968.386089303665	32.6819168472849	916.339459864137	2167.68455258792	4722.95706811246	2589.86632351512	1407.2060266285	271.63514801484	2030.38921229577	1813.28775501623	386.83097283647	1615.74545406691	407.344456849785	722.664696865582	1013.47517075843	11847.3658089287	1117.64324653654	466.860185994106	79.6618032594129	2367.41677218594	1633.10483601611	711.040584102049	916.928529843179	3438.60794130996	4729.97364750595	1935.62317873472
denovo E	4449.13451516716	5124.17235644907	2611.7472468249	3911.14955382643	3448.60037907483	38.7288511098659	259.77360100658	2951.93284083999	3635.87442704078	3791.7183330665	3440.84039543077	1284.75791888049	5427.60401523408	2114.36377388921	4.65441041302765e-08	7721.83945912069	1817.44418788014	4436.94037789938	1676.47620205575	4432.5496380251	7236.38444976687	2697.61580093532	4579.10996213829	3440.53292468252	1013.55471887185	1564.84792827274	3666.32404668147	2721.80508052855	3866.95499766837	2612.47484006229	4172.89083470535	4948.35247893471	5908.99118973735	4331.63732535749	3831.29326373983	2339.11245156636	4354.58484500397	386.946155321621	4097.70807267439	5412.11525057335	8058.77369400927	4057.63743735254	1661.55526731666	1741.91414313214	3374.55107156527	6730.09924016337	4998.41014972613	4533.94770920014	6620.0005725833
denovo F	3013.95782724481	10303.6476026439	5030.99423132223	10355.6780996014	327.13155927785	17.2187364293234	4993.36866100918	9209.37952471429	2197.72837854234	3851.89595290366	2052.37509722598	907.017559450031	2615.90576844744	1990.40859801156	761.789723400192	7716.4955866886	8807.38834101253	7026.38016406236	3405.96831006834	6204.35468577778	4059.12467225319	1752.3743598145	1317.22042244098	1776.88194346578	1074.24874510828	4140.41798975743	3428.10814874833	3363.39215626564	3136.73937936108	114.098692395446	3.55904631826201e-05	1952.48037691922	5616.81929023182	3800.46018730721	5648.23301367791	6264.66483977278	2413.57033323899	4977.92696065662	20046.186937447	3138.65573125314	2059.59420413579	3066.52335361745	4829.6320992721	3109.17786204192	2248.81617475292	1954.08957347042	3046.94564625917	4841.15389056016	3074.34185394448
[truncated: 49 more columns]
