# Supplementary material for: SUITOR: Selecting the number of mutational signatures through cross-validation
Source: PLoS Comput Biol. 2022 Apr 4;18(4):e1009309. doi: 10.1371/journal.pcbi.1009309 (PMC9009674; doi:10.1371/journal.pcbi.1009309)
Supplement: S2 Data — (ZIP) [file pcbi.1009309.s015.zip › Supp_data_profiles_activities_matrices/13 Hypermutation/C PCAWG Esophageal With Hypermutation/PCAWG_Esophageal_With_Hypermutation_SUITOR_Profile.csv]

	denovo A	denovo B	denovo C	denovo D	denovo E	denovo F
A[C>A]A	0.002335322	0.043200146	0.002207722	0.015941266	0.01270128	0.016536595
A[C>A]C	0.002394135	0.015349689	0.000350944	0.007836609	0.010826585	0.012820076
A[C>A]G	0.000314249	0.002715744	8.42E-05	0.000959813	0.001383754	0.002599287
A[C>A]T	0.002211374	0.019821906	0.000979929	0.008166912	0.007697116	0.015600912
C[C>A]A	0.001082823	0.035975017	0.002120613	0.013128424	0.005398371	0.012349834
C[C>A]C	0.001006466	0.01238987	0.000847557	0.006231672	0.005177151	0.012085661
C[C>A]G	4.30E-19	0.004740371	0.00042235	0.001639455	0.001098272	0.00189408
C[C>A]T	0.001850307	0.032435116	0.001427127	0.010064273	0.008113409	0.013809161
G[C>A]A	0.000699975	0.080041746	0.003860032	0.02309334	0.004856617	7.68E-12
G[C>A]C	0.001080665	0.017242999	0.000933173	0.004803562	0.004557626	0.007705766
G[C>A]G	5.83E-05	0.005027993	0.000321764	0.001578928	0.001519491	0.001040383
G[C>A]T	0.000492838	0.046857271	0.002642833	0.014479706	0.002778224	0.005435457
T[C>A]A	0.001133942	0.056292881	0.002999263	0.027339649	0.013980405	0.009089588
T[C>A]C	0.000987993	0.03383535	0.001715998	0.017036638	0.007829541	0.009034724
T[C>A]G	4.52E-18	0.006701777	0.000397189	0.003142635	0.001849067	0.001012753
T[C>A]T	0.002220315	0.10600576	0.004768598	0.034470602	0.020239946	0.00829197
A[C>G]A	0.000955788	0.005681325	0.000853169	0.005153024	0.003617918	0.013754075
A[C>G]C	0.000581191	0.002931132	0.000720094	0.001993128	0.002894574	0.008097933
A[C>G]G	0.000250026	0.000875612	1.25E-22	0.001379032	4.19E-05	0.003518976
A[C>G]T	1.02E-05	0.004534624	0.003184097	0.003819986	0.003337499	0.017010905
C[C>G]A	0.000548143	0.0023175	0.000641462	0.004578632	0.001058506	0.009945605
C[C>G]C	0.000686997	0.002147378	0.000224202	0.001802249	0.001008549	0.008554953
C[C>G]G	0.000133663	0.000492497	9.48E-12	0.001222042	0.000763942	0.002236663
C[C>G]T	0.000530816	0.003339343	0.00132534	0.005036313	0.001816369	0.013969749
G[C>G]A	0.000630336	0.00253957	0.000209971	0.002011686	0.001172387	0.006493703
G[C>G]C	0.000480662	0.003130678	0.001001638	0.001426904	0.000503085	0.007401899
G[C>G]G	0.000131071	0.000511529	6.22E-08	0.000446923	0.000107362	0.001601961
G[C>G]T	0.000626623	0.003466742	0.000787119	0.003524108	0.000661629	0.009764072
T[C>G]A	0.000283756	6.77E-06	0.002160604	0.089798866	4.27E-06	0.021609229
T[C>G]C	0.000555386	0.002944651	0.001238388	0.020459098	0.001132696	0.014833367
T[C>G]G	0.000198133	0.000272385	0.000111203	0.005498746	3.67E-05	0.002066938
T[C>G]T	5.38E-07	0.00379606	0.006488517	0.101012	0.003121103	0.038312845
A[C>T]A	0.007131814	0.013978568	2.97E-05	0.008807301	0.027684949	0.016922135
A[C>T]C	0.003288107	0.006954523	0.000333102	0.002780075	0.015625027	0.008666563
A[C>T]G	1.82E-05	0.027819454	0.007891265	0.006444084	0.107606021	0.003249931
A[C>T]T	0.00422783	0.010024338	3.09E-16	0.007748363	0.02121631	0.014602666
C[C>T]A	0.005566035	0.011144453	0.000673913	0.012349974	0.023980195	0.01193079
C[C>T]C	0.004396257	0.010394395	0.000267386	0.006075779	0.021238491	0.008550167
C[C>T]G	0.001191997	0.021713672	0.005099861	0.0049898	0.076625641	0.003255437
C[C>T]T	0.005497032	0.013404782	1.07E-06	0.009985669	0.023945194	0.014090361
G[C>T]A	0.003987746	0.01160625	0.000458957	0.007558157	0.017925314	0.010735178
G[C>T]C	0.002151849	0.009420592	0.00228464	0.003622246	0.019427295	0.009280085
G[C>T]G	0.00020199	0.027484602	0.0085553	0.003605316	0.092723361	0.002538145
G[C>T]T	0.002524891	0.010043866	0.001431575	0.00632563	0.019959099	0.010555026
T[C>T]A	0.011230051	0.005064302	0.000270935	0.183463461	0.026653765	0.013956897
T[C>T]C	0.007923071	0.008933193	0.001744298	0.043549279	0.027612923	0.012543171
T[C>T]G	0.001088659	0.013502185	0.003647911	0.023462802	0.049882558	0.001497273
T[C>T]T	0.010789199	0.008146525	0.001219102	0.102187034	0.033564304	0.014658003
A[T>A]A	0.001632925	0.005409692	0.001245254	0.00263243	0.008874456	0.011693153
A[T>A]C	0.002158905	0.005027774	0.001051786	0.00175507	0.007906281	0.006775652
A[T>A]G	0.001584287	0.003799269	0.000528562	0.003135756	0.006495256	0.008688704
A[T>A]T	0.008216374	0.018028297	0.003432202	0.006431788	0.019155645	0.012780329
C[T>A]A	0.00165554	0.002922806	0.000904659	0.0018227	0.002285489	0.009311082
C[T>A]C	0.012634538	0.003723792	0.00828559	0.002475153	0.003700829	0.00886724
C[T>A]G	0.00592813	0.002927039	0.002280042	0.00356103	0.002372351	0.010725255
C[T>A]T	0.035467296	0.005878839	0.027393519	0.008845619	0.005712521	0.016187525
G[T>A]A	0.000756237	0.002425025	0.000319268	0.001965724	0.00181319	0.005817111
G[T>A]C	0.003443947	0.00213082	0.001769013	0.001533246	0.00241118	0.004492981
G[T>A]G	0.001868058	0.00221181	0.000735859	0.001463882	0.002533653	0.006265769
G[T>A]T	0.008343877	0.005532618	0.004672978	0.004142055	0.002732534	0.009003884
T[T>A]A	0.003040308	0.011837691	0.003801982	0.003040178	0.016811872	0.014837162
T[T>A]C	0.004189739	0.002490738	0.001891269	0.002148567	0.003202094	0.007925752
T[T>A]G	0.001633415	0.002178689	0.001223898	0.001846468	0.0021482	0.006823681
T[T>A]T	0.01509829	0.008118054	0.008366345	0.004813851	0.011480529	0.016563532
A[T>C]A	0.004911049	0.01125256	0.004135133	0.00286138	0.017853824	0.026242266
A[T>C]C	0.005807755	0.00379172	0.001722168	0.001733972	0.006110818	0.010530174
A[T>C]G	0.004950275	0.005268635	0.001423683	0.002824699	0.008663886	0.015224954
A[T>C]T	0.008884995	0.008315808	0.003139173	0.005843767	0.01613823	0.021775329
C[T>C]A	0.010436851	0.004993351	0.004838137	0.001606245	0.003948986	0.014929921
C[T>C]C	0.047415451	0.005905766	0.023981541	0.003462445	0.003418416	0.012972872
C[T>C]G	0.032402291	0.006608547	0.013037509	0.001835926	0.00325398	0.010891776
C[T>C]T	0.143804026	0.020872336	0.087725865	0.015213277	0.007045603	0.010679453
G[T>C]A	0.004119542	0.005822308	0.00185207	0.000771814	0.010441977	0.013172854
G[T>C]C	0.010358145	0.004040918	0.004956256	2.19E-10	0.007055976	0.008846528
G[T>C]G	0.009121315	0.004151283	0.003260744	0.001408309	0.005828544	0.008428064
G[T>C]T	0.015365078	0.00704269	0.00705483	0.004146981	0.010378228	0.013809117
T[T>C]A	0.003386792	0.008536739	0.010476711	0.002470753	0.006891474	0.024269667
T[T>C]C	0.013983179	0.005527515	0.005422796	5.36E-08	0.009331014	0.012711463
T[T>C]G	0.008199058	0.003966881	0.003645289	0.000987528	0.003759873	0.009601576
T[T>C]T	0.024675008	0.009625552	0.008402912	0.002242143	0.014525331	0.016813177
A[T>G]A	0.000802779	0.002272245	0.004716858	0.001366192	0.001280456	0.010915556
A[T>G]C	0.004728279	0.000149789	0.003708886	2.27E-18	0.001281643	0.002866994
A[T>G]G	0.00269373	0.002550102	0.001185784	0.002179264	0.000350813	0.008783291
A[T>G]T	0.055216627	0.003821256	0.04146675	0.000745318	0.003509908	0.007838423
C[T>G]A	0.002201376	0.001456097	0.003118143	0.000254023	0.001021232	0.006924281
C[T>G]C	0.010804593	8.26E-05	0.023774313	0.001234213	2.67E-05	0.005523808
C[T>G]G	0.007736948	0.001447028	0.009285562	0.002315733	0.000870312	0.010825834
C[T>G]T	0.185980732	0.004671907	0.392296635	0.009953967	0.00239808	0.014390823
G[T>G]A	0.00100757	0.001112272	0.000890973	0.000780486	0.000753281	0.004435421
G[T>G]C	0.003295535	0.000525629	0.005377115	0.000251029	0.000121519	0.003344514
G[T>G]G	0.003050338	0.001095537	0.002622429	0.001130897	0.001588327	0.008171272
G[T>G]T	0.054996803	5.86E-05	0.081464356	0.001785424	0.004485831	0.008008011
T[T>G]A	0.000298123	0.002399602	0.008371965	0.001411286	0.001355484	0.015942504
T[T>G]C	0.00709008	0.000757916	0.006622708	0.001166216	6.86E-05	0.006643701
T[T>G]G	0.004639312	0.003216084	0.003615539	0.001887292	0.001723282	0.011054968
T[T>G]T	0.104297742	0.006760587	0.079570782	0.002484659	0.007926432	0.021161647
