# Supplementary material for: SUITOR: Selecting the number of mutational signatures through cross-validation
Source: PLoS Comput Biol. 2022 Apr 4;18(4):e1009309. doi: 10.1371/journal.pcbi.1009309 (PMC9009674; doi:10.1371/journal.pcbi.1009309)
Supplement: S2 Data — (ZIP) [file pcbi.1009309.s015.zip › Supp_data_profiles_activities_matrices/13 Hypermutation/C PCAWG Esophageal With Hypermutation/PCAWG_Esophageal_With_mutation_type_matrix.csv]

	SP111062	SP111006	SP110846	SP111086	SP111096	SP111021	SP111058	SP111092	SP111076	SP111098	SP111039	SP111052	SP111166	SP111014	SP111066	SP111094	SP111015	SP110853	SP111051	SP110855	SP111004	SP111078	SP110863	SP111013	SP111042	SP111040	SP111031	SP23496	SP111030	SP111019	SP111026	SP110860	SP110851	SP111059	SP111170	SP111054	SP111033	SP111113	SP110865	SP111061	SP111101	SP110859	SP111168	SP111067	SP111036	SP111116	SP111099	SP23502	SP111069
A[C>A]A	325	513	147	451	323	2	259	392	256	222	177	54	356	115	330	417	241	409	165	315	347	209	287	155	72	249	571	287	306	270	222	271	334	385	539	412	198	420	621	416	259	336	152	151	353	373	195	442	303
A[C>A]C	178	304	110	200	148	1	168	253	126	135	79	42	180	88	194	236	169	196	112	165	238	103	157	99	41	151	258	139	152	156	147	175	217	203	264	239	124	243	453	193	137	357	112	115	163	194	107	294	173
A[C>A]G	25	54	17	44	30	0	16	46	13	20	28	1	35	14	30	57	36	28	18	25	23	24	34	16	11	23	52	21	23	14	22	35	31	42	34	39	18	39	73	31	25	40	15	17	29	28	8	42	21
A[C>A]T	212	305	113	264	152	0	172	279	138	131	101	47	167	76	205	301	183	245	146	207	224	115	160	93	37	170	312	158	168	166	134	176	202	208	340	253	131	291	471	227	144	299	129	109	169	224	122	299	152
C[C>A]A	266	377	108	307	200	2	163	226	190	214	95	43	243	95	289	295	190	285	122	191	254	187	165	134	54	219	423	204	246	163	168	200	261	337	350	351	154	369	522	281	151	335	116	121	224	292	119	281	182
C[C>A]C	132	227	75	185	95	0	114	198	84	117	62	28	134	68	155	173	136	181	86	134	151	64	103	64	20	132	238	114	114	100	97	119	134	169	207	228	86	188	392	110	111	157	96	70	114	144	59	183	98
C[C>A]G	40	53	12	40	28	0	27	36	20	30	15	8	32	12	40	47	30	39	16	34	50	24	26	22	11	29	78	18	35	22	20	31	30	42	46	48	19	44	68	30	20	55	14	16	27	43	10	27	31
C[C>A]T	330	316	93	288	200	0	150	249	215	205	80	48	238	134	332	252	208	278	108	207	449	164	171	144	51	157	474	193	216	151	124	235	265	268	333	553	168	306	492	244	171	296	132	131	276	310	121	307	178
G[C>A]A	430	517	115	416	364	0	178	224	319	293	152	56	360	100	386	335	189	362	138	278	408	236	310	181	61	247	928	324	426	355	286	268	400	556	625	451	221	508	431	620	241	517	75	145	488	555	130	261	323
G[C>A]C	131	187	70	177	109	2	97	182	95	94	66	24	114	44	125	136	117	146	56	113	164	79	107	67	20	104	248	100	134	96	114	100	137	137	199	180	90	182	301	166	81	307	53	68	126	179	62	153	106
G[C>A]G	40	52	26	39	23	0	23	33	21	28	29	7	23	13	34	32	18	35	10	23	52	25	22	24	4	26	82	22	46	30	27	24	32	38	44	33	16	45	69	34	24	31	5	15	30	51	14	24	38
G[C>A]T	316	345	86	285	225	1	141	208	225	171	95	36	232	81	278	228	134	245	107	202	276	119	173	116	47	182	557	199	246	171	142	171	283	322	381	355	147	359	364	330	184	278	90	89	290	336	92	246	194
T[C>A]A	397	567	153	474	382	1	226	278	264	295	147	70	370	100	530	365	224	381	143	325	464	221	286	215	58	252	703	365	364	251	221	293	388	467	624	503	231	396	656	453	286	380	140	188	464	476	235	372	369
T[C>A]C	215	347	109	290	242	0	169	274	175	211	111	39	233	92	324	265	154	252	131	205	278	123	185	128	34	158	448	229	268	157	182	193	233	310	379	306	152	246	493	292	152	329	133	100	311	314	135	248	199
T[C>A]G	46	57	15	44	37	0	31	47	43	25	30	5	46	18	53	44	33	41	16	41	40	35	39	22	10	31	103	46	48	24	25	37	45	53	64	57	34	47	73	53	36	38	18	18	60	66	28	42	43
T[C>A]T	728	783	182	657	602	0	324	428	562	461	171	108	663	209	778	542	373	593	247	432	803	410	440	349	81	392	1285	502	535	396	375	495	667	775	1023	907	391	684	827	888	455	643	207	240	853	906	302	541	477
A[C>G]A	88	208	122	178	57	0	114	217	69	78	43	21	106	53	133	173	165	184	76	152	121	55	81	52	20	68	191	106	101	75	69	87	139	108	126	130	61	144	341	111	82	84	90	66	71	85	86	184	70
A[C>G]C	59	134	64	99	34	0	115	99	38	47	47	13	80	34	76	92	95	108	47	63	69	36	50	26	17	42	91	60	59	36	46	56	92	81	80	113	40	92	209	70	54	58	56	39	44	53	47	93	61
A[C>G]G	12	46	24	21	10	0	14	65	12	8	10	2	19	10	21	32	29	36	4	24	22	6	9	4	6	36	20	22	8	11	8	11	27	21	28	33	22	32	112	22	13	23	22	21	10	12	8	23	16
A[C>G]T	97	281	111	297	60	0	242	218	55	107	41	28	141	59	173	178	181	216	57	162	119	51	69	52	31	77	170	105	104	82	91	101	190	117	126	151	77	147	378	118	69	78	105	59	70	102	126	182	111
C[C>G]A	53	118	68	119	26	0	88	121	36	43	24	9	52	21	105	107	100	106	50	107	70	33	35	30	7	50	100	79	57	38	42	51	82	75	114	89	45	114	309	59	38	50	70	44	34	60	45	104	49
C[C>G]C	42	82	56	97	22	0	66	136	28	38	22	8	46	19	54	75	97	85	37	77	53	18	39	25	10	50	80	43	48	28	27	49	62	59	84	71	33	100	262	52	35	55	47	34	35	40	32	93	31
C[C>G]G	15	24	27	17	10	0	12	38	5	12	8	2	10	2	24	23	19	25	3	15	20	7	13	5	2	29	22	23	16	6	11	18	9	23	26	19	8	17	81	12	10	14	12	12	11	11	10	20	22
C[C>G]T	57	165	86	179	42	0	143	197	49	73	28	17	100	30	128	122	126	171	53	123	73	39	68	48	14	78	105	105	85	44	67	55	104	105	146	125	55	161	424	70	50	75	89	78	54	69	75	141	89
G[C>G]A	39	87	48	82	20	0	46	87	35	31	15	17	45	21	58	59	83	73	33	67	43	25	27	26	11	40	61	47	36	33	31	37	69	57	71	62	25	71	183	43	34	58	30	29	34	39	34	67	22
G[C>G]C	48	110	43	94	20	1	117	108	23	40	11	15	58	23	76	75	104	63	24	71	46	25	36	23	10	37	66	46	47	28	31	43	63	47	73	87	31	91	177	55	36	117	30	34	36	43	33	79	46
G[C>G]G	6	10	9	15	5	0	7	41	5	5	6	2	9	6	13	7	24	16	1	13	6	7	10	3	4	9	13	10	17	1	6	9	11	10	10	16	12	18	43	12	6	7	10	11	12	12	2	7	9
G[C>G]T	65	111	67	145	27	0	89	147	34	47	26	13	61	35	92	66	116	111	50	98	51	22	51	27	7	59	83	58	61	41	44	52	103	72	90	88	42	118	293	53	40	65	60	46	49	59	60	93	59
T[C>G]A	206	673	281	322	113	0	280	316	118	174	36	80	146	57	1717	202	194	275	177	356	126	96	93	102	22	148	240	586	344	160	77	202	327	132	320	171	101	269	1584	159	100	109	361	172	104	124	471	514	207
T[C>G]C	85	258	123	210	45	0	143	183	79	93	35	28	84	49	415	143	133	174	86	168	65	59	68	52	19	84	147	218	141	60	57	83	157	91	174	120	53	189	573	84	48	86	122	78	78	80	125	232	88
T[C>G]G	17	43	25	22	9	0	23	36	8	13	3	3	7	10	143	18	14	32	16	33	11	6	11	7	6	18	28	41	36	11	6	15	24	13	27	14	10	33	114	22	10	14	27	21	12	11	33	42	15
T[C>G]T	278	1032	389	661	197	2	599	472	223	301	73	75	295	111	1923	344	319	463	245	600	175	156	188	164	44	239	455	842	456	180	200	359	504	244	523	288	180	428	1833	241	182	212	471	272	189	239	612	756	345
A[C>T]A	282	409	192	358	201	1	209	347	180	225	185	58	340	168	323	590	228	397	138	298	333	177	251	156	59	191	367	260	329	360	321	331	334	287	357	435	317	515	651	379	258	339	169	146	217	347	182	537	320
A[C>T]C	136	186	104	201	93	1	120	207	102	128	101	32	213	82	140	243	110	214	67	177	175	108	142	73	33	90	216	107	206	189	188	162	168	150	179	233	152	242	323	176	138	168	82	69	116	182	96	244	188
A[C>T]G	632	786	267	654	525	5	372	420	484	465	435	189	859	286	391	1090	324	643	262	668	1013	377	611	458	129	286	703	446	544	436	616	572	780	756	744	473	447	429	691	751	1069	676	238	244	506	918	722	709	785
A[C>T]T	213	315	158	288	134	0	152	311	139	171	132	45	223	122	190	420	197	372	118	237	248	152	158	104	38	173	287	161	245	228	240	284	213	221	267	278	222	276	580	246	197	234	153	102	168	262	125	359	228
C[C>T]A	204	311	184	335	175	1	188	255	147	182	145	77	288	127	281	283	210	330	94	250	260	179	225	131	55	171	290	220	274	284	310	302	257	244	294	359	274	436	583	292	230	297	124	125	185	288	141	460	290
C[C>T]C	162	240	141	281	118	0	142	223	112	138	134	45	208	105	182	236	142	352	83	212	199	121	225	88	37	131	232	150	271	214	282	260	206	186	226	272	234	306	380	227	163	452	109	103	149	245	100	327	319
C[C>T]G	445	637	240	543	384	7	271	347	376	376	232	124	621	201	325	708	227	457	162	524	748	296	435	299	108	182	552	366	421	364	438	483	580	508	543	324	365	294	487	519	731	514	148	181	431	722	481	558	556
C[C>T]T	190	321	159	288	176	2	190	333	159	221	157	49	287	139	277	295	226	359	110	247	284	163	260	156	46	167	349	227	327	305	272	369	269	231	280	332	292	309	591	284	208	398	150	133	181	287	143	421	295
G[C>T]A	201	296	143	244	140	1	139	229	122	169	134	42	236	116	230	282	153	235	88	197	225	130	165	115	39	132	281	186	175	201	197	239	214	196	266	299	173	353	424	262	145	276	95	107	152	237	120	353	238
G[C>T]C	203	233	140	289	135	1	180	182	135	143	137	34	213	103	196	204	144	212	77	189	228	123	191	119	30	111	267	139	200	166	181	236	230	171	198	289	160	337	364	208	181	199	97	95	142	219	114	288	199
G[C>T]G	596	835	267	652	431	3	384	357	487	431	261	121	778	218	379	860	255	528	202	620	829	266	572	403	94	228	716	359	446	337	576	552	744	580	641	424	412	452	637	677	888	605	153	183	509	833	681	658	671
G[C>T]T	203	291	147	242	139	1	154	236	123	180	127	50	263	110	219	236	148	257	92	204	231	106	187	110	45	111	269	174	213	176	201	259	245	174	243	292	186	297	412	245	192	212	119	91	127	227	135	268	226
T[C>T]A	495	872	364	536	678	3	372	528	248	493	138	160	474	190	2179	490	265	621	252	485	292	256	377	384	64	289	679	841	617	684	346	785	562	299	520	503	367	712	2773	481	365	392	494	436	317	435	785	1521	621
T[C>T]C	287	372	220	390	254	1	261	312	240	274	171	76	335	147	645	346	218	433	137	373	248	190	284	219	50	207	424	392	412	400	320	465	355	207	410	385	304	529	970	338	276	290	196	159	200	362	265	813	450
T[C>T]G	297	430	163	348	304	4	232	266	270	254	183	109	414	145	448	480	184	306	133	355	466	209	330	244	63	122	400	313	285	246	319	364	395	350	378	231	206	230	532	390	472	336	154	148	264	443	404	501	393
T[C>T]T	428	605	329	498	448	1	338	452	266	447	168	127	422	183	1315	487	257	592	213	484	311	234	345	264	67	272	607	615	506	592	376	677	450	278	472	488	389	595	1716	428	383	433	341	299	278	452	496	1296	580
A[T>A]A	105	230	94	210	82	1	144	133	76	145	84	28	151	51	158	195	144	169	62	164	129	70	137	64	31	96	150	117	116	83	107	127	129	144	170	145	81	146	277	137	128	124	73	56	94	111	127	199	115
A[T>A]C	84	139	51	150	68	0	136	119	66	77	61	34	145	44	135	108	105	126	59	117	107	70	126	72	12	65	112	80	84	96	83	107	126	98	119	142	84	202	218	95	90	181	66	45	64	124	64	175	97
A[T>A]G	78	170	62	112	42	1	111	148	62	65	58	20	113	56	115	145	99	112	54	100	106	73	108	54	23	67	97	90	77	97	86	84	84	103	132	127	65	147	271	121	83	96	63	62	68	87	54	175	83
A[T>A]T	221	386	143	354	212	0	365	280	188	198	95	71	398	136	519	271	215	314	133	275	294	145	260	150	38	166	361	205	223	331	332	386	310	219	374	438	249	505	543	255	250	401	126	105	203	288	163	567	262
C[T>A]A	72	143	49	131	40	0	107	96	36	57	36	25	101	35	105	186	113	110	47	87	46	36	57	41	12	53	83	58	61	64	59	72	47	72	101	93	47	153	226	80	60	132	53	41	38	63	58	164	62
C[T>A]C	83	211	54	342	121	0	544	209	55	78	52	60	374	129	706	221	184	270	73	298	82	99	264	76	21	83	239	156	139	454	420	353	93	114	263	352	122	983	422	116	84	453	59	57	60	125	99	690	128
C[T>A]G	58	144	51	186	82	0	233	147	58	66	49	25	202	69	291	234	169	139	51	130	85	81	114	46	18	87	161	114	113	244	168	170	79	92	174	205	79	457	392	77	73	240	56	53	55	83	85	354	78
C[T>A]T	138	549	114	1013	408	0	1913	517	76	222	89	149	1067	345	2304	467	443	685	122	726	164	227	811	137	44	204	573	463	432	1393	1362	1053	229	269	703	783	323	2145	968	313	225	1023	119	85	99	311	304	2138	351
G[T>A]A	43	80	40	79	26	0	66	66	26	44	28	9	46	23	64	90	74	74	32	61	42	22	36	23	8	44	60	54	37	49	33	43	61	52	70	68	23	79	160	53	32	50	29	24	35	33	44	78	40
G[T>A]C	44	81	30	122	45	0	144	95	22	45	24	21	107	53	214	63	75	86	32	87	45	41	64	37	10	42	85	56	50	129	121	102	55	57	91	109	42	215	163	49	45	143	38	23	30	50	42	205	56
G[T>A]G	42	92	35	80	35	0	88	80	26	46	23	10	91	32	92	110	74	89	31	76	47	35	57	26	15	64	80	47	53	73	76	63	63	67	94	94	40	160	195	51	30	80	45	39	40	64	42	148	47
G[T>A]T	82	185	52	229	95	0	380	211	47	85	46	45	256	76	484	158	151	217	63	192	83	93	206	52	12	108	223	136	135	352	276	253	90	117	240	250	98	535	393	103	99	244	64	48	66	96	78	478	107
T[T>A]A	185	346	169	363	125	0	270	274	148	191	53	63	233	116	311	252	204	244	101	360	224	121	218	119	40	127	365	160	165	123	196	378	255	190	257	336	203	260	380	209	229	165	96	94	156	242	135	362	216
T[T>A]C	83	144	56	168	58	1	157	124	33	64	32	27	177	53	227	98	100	116	42	119	64	42	99	36	10	47	107	91	85	160	120	115	82	78	123	146	68	292	237	78	59	170	53	50	59	65	67	281	79
T[T>A]G	37	107	29	111	37	0	109	102	28	59	33	12	94	36	120	96	80	74	36	94	64	31	51	29	7	47	68	59	57	60	68	75	42	51	90	83	47	183	190	70	39	74	43	33	48	52	46	133	54
T[T>A]T	160	394	116	524	190	0	688	345	128	196	81	85	521	172	870	312	265	401	145	389	223	149	384	105	37	173	369	242	220	610	411	513	210	215	433	421	168	823	575	249	202	583	149	84	99	235	161	959	273
A[T>C]A	181	434	180	479	162	0	374	300	185	258	147	85	341	142	390	393	369	415	148	398	326	154	226	151	71	162	341	230	277	215	252	322	305	252	346	372	206	413	702	276	298	236	168	110	242	238	234	461	251
A[T>C]C	90	158	84	186	56	0	196	198	40	91	44	26	223	82	304	124	164	171	61	155	139	77	130	44	26	56	124	102	116	181	154	166	148	97	177	255	89	306	372	110	133	199	74	53	76	95	77	330	86
A[T>C]G	108	222	87	254	86	0	201	189	97	115	75	24	239	69	297	195	194	188	84	237	150	84	133	88	28	80	209	133	172	169	160	190	158	176	208	256	125	327	505	135	129	163	100	84	118	146	100	345	127
A[T>C]T	193	349	147	437	150	0	381	288	143	189	106	61	325	142	496	297	323	365	134	349	263	156	228	121	52	136	297	260	233	348	308	322	274	255	317	422	157	462	753	227	311	390	176	107	194	238	186	557	213
C[T>C]A	88	278	90	437	80	0	410	179	78	100	44	37	337	135	501	212	207	245	60	261	149	104	189	78	33	110	217	156	147	345	254	259	147	127	244	345	126	576	447	128	109	372	66	72	115	136	135	637	149
C[T>C]C	118	464	83	896	285	1	1699	528	66	152	80	115	1359	370	2575	346	455	689	122	792	143	310	689	159	40	118	613	518	488	1477	1394	1086	211	247	653	1084	387	2315	1066	259	223	1527	101	71	120	357	234	2266	263
C[T>C]G	93	335	77	598	204	0	962	402	90	138	37	77	913	195	1526	270	277	450	90	526	149	146	356	128	22	112	454	345	296	913	833	669	152	202	495	760	270	1740	749	171	147	984	52	67	125	204	167	1652	223
C[T>C]T	208	1219	131	3035	1018	1	6228	1505	163	456	127	419	3480	1113	8904	1030	1355	2354	197	2453	315	843	2550	370	111	398	2096	1610	1599	4944	4901	3540	453	775	1984	2661	1002	6158	2644	705	658	3708	102	131	254	1057	692	7271	899
G[T>C]A	124	205	118	246	101	0	208	170	98	129	75	36	198	82	216	193	200	178	86	189	178	104	126	80	44	57	199	135	141	140	139	210	218	122	174	273	134	266	392	136	136	172	72	60	122	144	109	290	140
G[T>C]C	76	216	81	273	102	1	358	185	56	91	52	34	313	95	555	172	199	244	65	218	133	112	148	72	30	50	206	174	165	322	304	294	146	115	186	304	122	577	358	134	95	306	47	31	75	145	100	534	123
G[T>C]G	108	176	75	219	75	0	307	175	76	86	30	22	290	75	403	155	151	175	50	209	115	77	139	57	16	47	204	138	128	256	221	241	101	119	198	305	133	536	355	105	101	298	63	46	87	136	81	468	82
G[T>C]T	126	307	119	446	181	1	655	298	103	169	102	67	456	179	865	256	259	366	95	371	175	173	303	104	54	97	330	254	261	562	475	450	228	212	299	426	203	791	643	166	165	461	98	50	118	204	147	784	170
T[T>C]A	145	435	148	790	127	0	541	185	137	191	88	83	312	95	540	389	353	315	81	359	192	123	221	128	45	203	282	187	230	248	225	280	265	175	319	274	148	396	526	211	163	244	74	86	146	215	235	644	278
T[T>C]C	118	286	102	362	138	1	509	257	93	134	62	54	450	163	609	224	235	283	87	264	171	160	198	90	37	72	273	166	166	433	335	363	217	174	246	411	160	661	458	153	136	553	85	74	128	212	121	764	154
T[T>C]G	66	198	58	296	66	0	288	157	61	66	45	24	246	70	421	159	152	178	46	185	86	69	130	66	18	63	180	136	112	243	186	204	127	96	188	247	121	417	296	112	66	306	48	45	88	125	93	515	125
T[T>C]T	155	402	154	635	192	1	828	396	140	171	84	87	693	234	1257	324	335	476	112	508	266	207	376	137	61	171	427	328	296	832	626	598	251	243	459	657	301	1001	730	224	311	929	108	99	192	311	190	1246	269
A[T>G]A	58	212	43	286	34	1	220	98	36	84	34	24	115	43	162	147	149	121	29	148	67	27	67	39	18	45	94	73	65	89	110	81	78	70	112	114	47	202	222	80	51	58	43	36	42	60	97	220	95
A[T>G]C	19	67	18	95	28	0	261	66	21	25	16	16	168	47	262	65	56	103	20	103	31	43	72	26	13	17	67	51	55	157	128	108	32	36	69	157	42	407	139	38	43	135	16	15	27	45	42	277	48
A[T>G]G	57	98	43	124	50	0	128	100	26	39	21	16	89	50	114	88	103	121	38	86	59	37	45	36	20	47	84	61	71	98	83	77	66	47	106	127	51	220	323	62	39	95	49	34	37	60	40	171	52
A[T>G]T	111	472	76	1062	306	0	2297	559	71	162	52	160	1678	496	2978	520	505	773	91	1032	177	383	823	154	42	119	759	516	586	1988	1893	1454	180	270	717	1469	449	3695	1010	273	205	1535	49	61	113	313	347	3089	354
C[T>G]A	31	112	26	152	32	0	181	75	35	58	7	13	109	27	158	75	79	76	22	117	62	32	58	32	8	37	92	39	61	88	76	93	40	40	87	153	57	247	210	50	35	81	30	32	26	40	56	203	72
C[T>G]C	33	193	38	407	103	0	1288	174	27	60	21	52	623	115	1132	177	164	280	37	435	78	94	301	67	12	46	265	182	179	480	684	484	67	108	242	502	152	1509	476	102	61	324	23	32	46	112	166	916	136
C[T>G]G	43	161	51	244	60	0	517	169	34	74	19	32	338	78	507	150	165	202	64	247	78	65	147	62	6	57	184	138	153	262	315	290	81	90	197	369	102	830	562	94	59	197	41	47	51	100	89	603	104
C[T>G]T	338	2254	193	7085	1713	0	20801	2326	278	864	80	749	9000	1945	19133	2606	2740	4727	309	7127	515	1324	6414	734	137	675	4550	3101	3319	8049	13585	8329	849	1418	3951	6929	2275	20882	5808	1671	1237	4764	117	233	412	1767	2435	15482	2669
G[T>G]A	29	60	21	70	18	1	70	62	12	28	11	10	43	23	64	71	46	52	11	46	25	14	32	13	9	29	41	27	26	40	38	55	32	38	56	59	19	70	127	42	24	39	30	13	19	26	23	93	32
G[T>G]C	17	71	17	117	32	2	306	71	10	23	12	18	149	50	256	59	74	68	16	115	27	41	87	21	13	22	65	52	63	146	160	117	30	30	78	158	31	400	151	37	25	116	18	13	22	31	41	247	39
G[T>G]G	49	97	32	106	35	2	161	140	24	40	24	18	133	40	175	185	89	123	29	108	52	42	70	24	14	45	90	65	61	102	131	115	46	55	113	163	51	306	287	52	51	93	66	39	36	73	60	225	53
G[T>G]T	106	583	68	1679	436	0	4408	662	91	222	41	237	2170	587	4412	596	711	1198	97	1527	164	407	1368	172	52	151	1002	764	752	2200	2961	1950	231	354	1031	1783	578	5291	1498	442	312	1372	67	77	130	443	499	3815	532
T[T>G]A	62	319	61	522	53	0	355	97	54	108	34	46	179	63	296	210	232	169	31	202	108	51	92	60	21	54	127	76	96	108	117	158	113	98	156	169	55	255	324	106	64	95	50	49	44	81	149	305	161
T[T>G]C	35	145	32	205	69	1	426	116	27	46	25	36	283	100	395	112	118	129	24	168	47	52	106	39	10	45	109	69	96	277	211	193	51	50	150	281	58	619	300	77	50	230	27	23	30	68	79	492	70
T[T>G]G	68	186	58	246	61	1	250	155	52	68	24	30	183	63	269	143	128	180	52	196	71	52	78	51	18	63	128	103	101	196	129	162	94	86	158	207	90	371	352	81	59	136	56	46	58	80	61	331	86
T[T>G]T	264	1054	178	2055	654	0	4654	1061	179	380	72	309	3336	912	5818	1124	938	1425	213	2046	327	687	1606	306	86	268	1463	999	1084	3808	3181	2739	351	536	1485	2881	854	6906	2020	580	507	3044	129	149	258	603	658	6427	797
[truncated: 49 more columns]
