# Supplementary material for: SUITOR: Selecting the number of mutational signatures through cross-validation
Source: PLoS Comput Biol. 2022 Apr 4;18(4):e1009309. doi: 10.1371/journal.pcbi.1009309 (PMC9009674; doi:10.1371/journal.pcbi.1009309)
Supplement: S2 Data — (ZIP) [file pcbi.1009309.s015.zip › Supp_data_profiles_activities_matrices/13 Hypermutation/D PCAWG Esophageal WithOut Hypermutation/PCAWG_Esophageal_WithOut_Hypermutation_SUITOR_Activity.csv]

	V1	V2	V3	V4	V5	V6	V7	V8	V9	V10	V11	V12	V13	V14	V15	V16	V17	V18	V19	V20	V21	V22	V23	V24	V25	V26	V27	V28	V29	V30	V31	V32	V33	V34	V35	V36	V37	V38	V39	V40	V41	V42	V43	V44	V45	V46	V47	V48	V49
denovo A	2358.75954854439	887.273263930808	1096.23259437546	32.5246143591047	105.270218924624	2311.72006114657	1525.43225929349	1760.49545044463	507.021160381649	429.20962796902	4201.72159394668	32.3721280389584	720.235642556381	5252.62838986388	939.148617110987	792.796822250471	1820.32290411814	564.868487729229	124.787031384861	0.132407442809076	321.338150731029	3526.8060804714	2641.27005212623	796.883168484921	2392.36861639392	5862.28879579301	274.778967666077	380.792719506081	1990.19789635855	3810.95905409169	3001.69752327234	2369.14108316767	14.3311025679488	58.1276815993405	2830.31023288586	1047.19256087484	1117.28538983158	1185.62972906052	2370.90841030345	1310.09121167448	1511.20505500674	3785.85206910995	2249.23067379405	3832.4140762535	6380.69529667021	2405.2681808161	534.933779815007	143.152640921826	909.275302124506
denovo B	3635.0268728308	0.0029795745819887	3151.04824923568	6.78077237822883e-11	631.318944719529	2654.77917118555	1721.24303789991	619.112629653127	92.1867277325731	0.00398866276948512	989.912552125363	203.528179380052	874.568102827974	3340.36171843365	1436.38242539984	976.899714503128	1170.15278448828	314.918342055065	1926.05247038685	1596.20760697373	1957.77614968691	2394.63052270597	4142.3116029353	561.179460459605	4032.0910082938	1039.32510138057	192.264883260458	838.207076741857	4511.86303624336	4042.72143521382	9.3470231790764e-05	1083.28492139295	439.262831689986	1966.48080596519	2819.83426665949	140.499281063078	1804.47232658374	581.270050264002	1350.94383315028	802.53330828054	631.032875546982	719.327543392756	1430.38269457312	3495.87896376349	637.754581813743	638.825876256118	805.480083425024	1167.14122907562	2319.36114883531
denovo C	73.6127065838176	110.739152279218	5568.46867211223	1.13049757300968e-10	8508.65632045728	121.980767428476	1229.35663106738	196.794029174447	2215.44162941176	7377.69929354075	4057.57798130976	5682.98715848722	776.387751631317	553.215704637727	5277.59578774383	15002.0131689978	1637.59922814157	362.416146661018	889.579817949688	9821.94973910755	9124.58730891997	1404.61137762766	3324.66424865705	6611.59712586496	2887.3965486499	3397.89546786086	1.13332161687437e-08	9.30135039477182e-05	567.809681080983	5216.81293370471	3394.6741759347	4022.9737836293	19417.7728777877	15455.0106734895	750.641363202489	14428.9970689896	4942.68876826363	1.13049757300968e-10	4569.52010926031	5133.85991524347	239.591302522664	9588.76284517433	2377.12524491513	171.206729467736	2276.53947882734	1957.97095891244	1047.00365919446	0.000366192571514546	9042.11744387063
denovo D	1449.19753813758	1256.75723529103	1198.5801775533	6.45085584933281e-11	3699.08432002709	1143.29425469281	2109.04533604809	0.285939176157209	850.47470915648	2365.05544153427	2724.45028146398	4829.5077741024	1262.80161705214	2410.62167273388	1852.64952371829	356.834989632695	1548.46994273561	542.598937716503	866.863540157152	919.016049441401	659.126977901208	2178.29634648222	1166.04423110186	1938.80622222334	1024.44061591653	1280.52959056292	1000.40366120833	950.813719957013	1562.11588111564	1240.34549441981	683.21239262267	768.560661434834	4272.7936569788	3201.31853531729	764.90895593408	775.805290932214	1408.4593526076	781.423260310073	519.15592230901	1288.51012051127	5.96269491383903e-07	2243.41569491656	2869.65255811412	466.380970090463	2210.15262341411	6.45085584933281e-11	4320.45891766246	591.77118904145	0.0481577031516542
denovo E	535.397408976859	173.680338626544	845.436726957899	5.78428918420614e-11	9.89983644042894	436.403034248216	1372.90843914052	5.78428918420614e-11	747.059050228738	403.324348090702	4512.35978756799	3449.48032332384	69.831862460115	664.185564069415	21.4733346323359	6940.49416754975	768.365761031724	72.3178179563688	1059.58749488663	1550.26792865292	2848.19556760414	899.380830589244	1304.45486287601	1576.40633862221	2524.77250717853	815.679658699478	25.1469525777087	463.644161384932	386.878607193066	997.755406126459	4583.61988580396	4778.95211255069	1639.0350336381	2700.82492226268	867.095552373852	2240.15349486941	108.247322015746	350.953610423933	3494.23692147774	2445.91370769056	159.709827726635	2959.8425276634	843.23193131259	270.882103860245	890.309429230875	1.46796748067393	2089.211825361	6.38683911665283e-06	4895.17269731075
denovo F	1077.06972909336	2553.35569263674	0.000199887310262239	5.44375276222155e-11	3335.1367993395	885.340764101733	1086.111199187	182.897021533859	219.697614126124	499.567248840645	824.584709303836	1983.91495125733	1498.37471731342	583.133881350228	651.65441023814	459.64639197847	371.819254051906	170.086574717917	1254.61711957953	4620.89164185268	2586.84333532524	2716.77205014301	1091.91317998314	898.234929426585	810.607901364381	15.5918070963131	2865.97663809175	1334.71342521982	857.050758299924	654.017234774172	2479.81434605839	981.209493284779	1299.30589037699	1177.99347318312	662.354099184747	412.270967794442	776.6164031267	505.776208441174	914.215023783276	1360.33415670257	671.999375650739	1388.05920760798	584.70517544374	961.393246912273	1056.5085384527	1570.19724792685	4359.5111216123	754.288559987165	538.355805460815
denovo G	1825.5416780691	1884.79402358995	1533.95713104758	19.6306754651298	6090.50977296659	763.459642334978	2182.26827984559	2143.21772384498	702.504616596756	1441.63070929403	6561.6794632791	5258.6885882936	1872.74840431609	2103.66621076641	1283.39528244244	1127.32452616361	991.368198590449	789.907406028895	3137.70468212333	505.189862188307	952.668010455619	2013.27940549967	2999.87074246236	635.769712909421	2268.1880810017	1700.00392030951	2194.60206659479	1695.43813638592	842.98109810498	1390.50948336125	465.76193693161	1166.62419061649	938.908600405219	881.160511156006	1764.93721227015	1498.70837629046	1532.07146766223	1700.07907515082	2487.31423699445	1761.12915451998	1105.24363246438	1183.55067596482	2303.87721721531	2002.90825031889	973.358048199243	5.93073763699867e-11	7099.35772860801	176.03815228517	379.444115344576
denovo H	1295.99514970762	796.952903445364	2361.50755294082	8.84478220159965	681.20179854034	495.614156867916	1437.3754060866	2.75213587501102e-10	587.718969499413	138.385142023579	1043.17043996878	98.8809848536642	615.061543739522	0.00102006943729189	384.20329647162	561.046884630692	1115.01291564051	55.909399568931	530.911122385772	3173.4268981979	1416.74184525573	1215.8420481475	225.047467962624	155.051600001452	874.956741280564	900.440394697774	1614.83676533062	1293.12802284735	386.323792011669	674.728072502034	3230.59752111217	1633.32272477915	658.605769576512	1229.58173700921	200.952815626735	261.678246017908	1235.75693199109	65.0335934659073	598.887010978989	785.537399367828	779.483516338451	1688.32569476435	141.602239184261	833.982193425755	1374.13230946261	2159.70210621823	1721.7153504251	8047.29368767198	612.959514200676
denovo I	2533.34769019252	2362.34483060539	809.839882773963	6.95184993546358e-11	2067.03070868836	2018.34312226121	1850.2569580709	2338.19521357304	65.9255320025156	892.222483306869	1848.67482609954	2.8128936565675	801.972774749707	3116.14486489745	1604.53981209499	2554.03059935268	1150.8902412628	430.988819977682	1783.91592039401	1396.76655442282	4188.63902677607	2971.25551055493	2160.43420583946	4635.05594870776	3734.15245554941	1899.23088636991	1119.90024745122	1257.23081433891	2421.72771854085	3855.11327675318	0.490158209676543	4581.85353175835	677.166933737695	534.634624018165	2893.92149476884	4000.78068274553	962.437393165846	1283.83606501687	2062.82428885043	2404.08120748156	1649.68758452047	2141.85392106548	1864.23718336418	3049.87343809931	1830.4596892774	965.44997692327	683.365453699417	66.2465686805933	0.306339457246798
[truncated: 17 more columns]
