# Supplementary material for: SUITOR: Selecting the number of mutational signatures through cross-validation
Source: PLoS Comput Biol. 2022 Apr 4;18(4):e1009309. doi: 10.1371/journal.pcbi.1009309 (PMC9009674; doi:10.1371/journal.pcbi.1009309)
Supplement: S2 Data — (ZIP) [file pcbi.1009309.s015.zip › Supp_data_profiles_activities_matrices/13 Hypermutation/D PCAWG Esophageal WithOut Hypermutation/PCAWG_Esophageal_WithOut_Hypermutation_SUITOR_Profile.csv]

	denovo A	denovo B	denovo C	denovo D	denovo E	denovo F	denovo G	denovo H	denovo I
A[C>A]A	0.012251114	0.052594346	0.004837325	0.004229917	0.008328773	0.016420964	0.029521592	0.008592578	0.015026635
A[C>A]C	0.009792852	0.015363232	0.002304032	0.00707407	0.002366663	0.010125264	0.019537743	0.006543036	0.012632106
A[C>A]G	0.000714358	0.00271135	0.000365649	0.001282439	0.000776036	1.65E-06	0.005304633	0.001138811	0.001523809
A[C>A]T	0.009446182	0.021330243	0.002325987	0.005631705	0.003914336	0.015409985	0.023261285	0.002018537	0.008179304
C[C>A]A	0.006745738	0.041009522	0.002390611	0.010332728	0.007331953	0.010851677	0.018126354	0.004944044	0.010178701
C[C>A]C	0.007052509	0.010831666	0.000980084	0.007344856	0.001858359	0.010046262	0.01439634	0.003221519	0.007264174
C[C>A]G	0.000958359	0.004845753	8.37E-05	0.002053071	0.001460535	2.71E-08	0.002991286	0.001437126	0.002048709
C[C>A]T	0.013972884	0.033568436	5.51E-10	0.030986728	0.005032759	0.011788936	0.004338415	0.00141093	0.014035678
G[C>A]A	0.00670558	0.092239728	0.008046322	0.000451675	0.006874591	0.000985377	0.012377886	0.016036818	0.019863246
G[C>A]C	0.006064352	0.016445439	0.00225129	0.005389083	0.000883987	0.007386558	0.00966257	0.002793165	0.008072471
G[C>A]G	0.001414838	0.004680984	0.000681882	0.000215192	1.57E-06	0.000626806	0.002042508	0.000672862	0.003987911
G[C>A]T	0.007569175	0.053734393	0.004254943	0.009529801	0.000945996	0.007183375	0.007322339	0.00887855	0.010535444
T[C>A]A	0.016931836	0.069059884	0.003833637	0.014201736	0.012311008	0.016787205	0.008356153	0.01466909	0.018928381
T[C>A]C	0.007516786	0.040505233	0.00435106	4.44E-05	0.004558672	0.017259765	0.015301737	0.010070573	0.011516914
T[C>A]G	0.001624544	0.007149347	0.000802143	0.00049974	0.00080631	0.002186994	0.001852625	0.001293595	0.003763465
T[C>A]T	0.028282225	0.129605398	0.006222919	0.045073853	0.013262588	0.016990044	5.39E-07	0.015543797	0.02685834
A[C>G]A	0.004722863	0.005067904	0.000439474	0.006663097	0.003034735	0.016676851	0.014367786	0.00120846	0.002580592
A[C>G]C	0.003212479	0.001887739	0.0005301	0.002311466	0.001096203	0.007090606	0.009447546	0.001615078	0.004180347
A[C>G]G	1.00E-10	0.000407426	7.02E-05	0.000721591	0.000198791	0.00315647	0.004095237	9.61E-22	0.001278706
A[C>G]T	0.004192544	0.002482732	1.04E-10	0.006581082	0.00819902	0.019936817	0.015548618	0.001355519	0.003121981
C[C>G]A	0.002742884	0.00086065	0.000296391	0.003184252	0.001115582	0.012670478	0.00799712	0.001120496	0.002505427
C[C>G]C	0.001846882	0.001103442	0.000303925	0.002177237	0.00113905	0.008153714	0.009005823	9.61E-22	0.001920791
C[C>G]G	0.000734724	0.000333703	0.000128207	0.000184571	0.000161578	0.003330933	0.002417658	9.61E-22	0.001115405
C[C>G]T	0.002751786	0.002147356	0.000250875	0.003951622	0.003691026	0.018562935	0.011667548	0.001014115	0.003135987
G[C>G]A	0.001781091	0.002098047	0.000485958	0.003075141	0.000398628	0.007356523	0.006725019	0.000380169	0.000962021
G[C>G]C	0.001723519	0.001639146	9.75E-05	0.00483128	0.002718761	0.006157049	0.00688145	1.35E-12	0.001175448
G[C>G]G	7.11E-22	0.000154558	0.000210426	0.000494974	1.05E-13	0.001913479	0.001815073	4.18E-05	0.00049629
G[C>G]T	0.001393223	0.002998844	0.000274915	0.003264163	0.00212042	0.012580985	0.008219004	1.88E-18	0.002290589
T[C>G]A	0.009127038	1.71E-10	3.22E-15	5.73E-11	0.002802225	0.090235927	1.05E-11	0.050488979	2.65E-09
T[C>G]C	0.003933863	0.001974629	4.24E-07	0.004302798	0.002987639	0.034546214	0.006267059	0.008759271	0.00310931
T[C>G]G	0.000786967	7.02E-12	0.000287277	7.64E-22	3.84E-10	0.007507413	0.000747127	0.000852347	0.000703422
T[C>G]T	0.017224235	0.003085795	0.000783275	7.30E-05	0.009906984	0.132214301	0.006219775	0.054276455	0.001176348
A[C>T]A	0.016797363	0.007637723	0.005838495	0.009093515	0.003322134	0.005252494	0.0278113	0.015868762	0.039565043
A[C>T]C	0.008842449	0.001963633	0.00312651	0.004434805	0.002391694	0.002934586	0.013597441	0.007645867	0.022987187
A[C>T]G	0.144264393	0.024984244	0.016531088	4.88E-05	0.016730199	1.20E-05	0.027499619	0.050027146	0.029539285
A[C>T]T	0.010169524	0.005940999	0.004400319	0.009089629	1.32E-06	0.005635546	0.024013787	0.010676347	0.029554445
C[C>T]A	0.009200968	0.004206722	0.004839687	0.009256285	0.002916853	0.00085722	0.018450829	0.019912641	0.040867502
C[C>T]C	0.005014053	0.000859754	0.00474613	0.002341305	0.00300493	0.001674053	0.014249392	0.011239313	0.041682213
C[C>T]G	0.090833824	0.024991551	0.011887589	0.004443871	0.011135436	0.006511477	0.013519302	0.028223135	0.03009581
C[C>T]T	0.009772552	0.006705328	0.004875777	0.010409994	0.003433015	0.008762269	0.018891255	0.01368684	0.039824146
G[C>T]A	0.012106767	0.00938202	0.003195408	0.006934188	0.004123514	0.007776731	0.015443181	0.011493546	0.022667608
G[C>T]C	0.016753363	0.005279836	0.002935903	0.011121648	0.004755826	0.008788357	0.008239575	0.008601914	0.021135615
G[C>T]G	0.119234686	0.026112277	0.014125235	0.021706508	0.016598107	0.003417301	0.003532399	0.035956683	0.031217183
G[C>T]T	0.014446816	0.006309056	0.002556738	0.014740554	0.004478385	0.011142288	0.008705794	0.010533383	0.022570005
T[C>T]A	2.80E-06	0.006582548	0.004468021	0.026869269	0.000109221	0.006193301	0.013695137	0.217999222	0.050342971
T[C>T]C	0.010567225	0.004898624	0.004980583	0.017102169	0.005072338	0.008931371	0.01071385	0.056259926	0.043544515
T[C>T]G	0.059208756	0.015889915	0.007874333	0.005769972	0.009193858	0.003059265	0.01135776	0.045978233	0.014229479
T[C>T]T	0.00994768	0.004307273	0.005403128	0.023290798	0.003633594	0.004199805	0.015032735	0.130955223	0.05528577
A[T>A]A	0.008900198	0.005076459	0.000882683	0.004647443	0.007352053	0.011046091	0.01408932	0.002896693	0.006340079
A[T>A]C	0.0059993	0.004399389	0.001680515	0.006629079	0.003956495	0.004330532	0.007640973	0.003815271	0.008074092
A[T>A]G	0.004713106	0.003695543	0.001464125	0.00258884	0.002078594	0.006175218	0.013065198	0.002221208	0.006943346
A[T>A]T	0.015319975	0.017563013	0.005029824	0.032633844	0.007385298	0.010299725	0.003652798	0.005654199	0.022425458
C[T>A]A	0.001846686	0.002964752	5.49E-09	0.004844035	0.005533757	0.004155357	0.01305283	0.001981907	0.00095055
C[T>A]C	0.002530416	0.003329555	0.010724624	0.005483282	0.007260752	0.002480658	0.01480787	0.003157059	0.003663143
C[T>A]G	0.002141995	0.001954877	0.00327878	0.00529154	0.005810725	0.005479481	0.015450976	0.00290692	0.002186488
C[T>A]T	0.0025451	0.006786432	0.03427512	0.004949869	0.026094542	0.007702374	0.033160511	0.006280224	0.000160738
G[T>A]A	0.002138341	0.002911634	0.000170193	0.003112779	0.00235236	0.005920432	0.006573482	0.000266996	0.000887786
G[T>A]C	0.002305111	0.001803245	0.002369786	0.005387279	0.001481307	0.003501174	0.00494676	0.001622029	0.001991627
G[T>A]G	0.001595401	0.001836127	0.001235213	0.002219156	0.00160614	0.004639783	0.008820659	0.00101957	0.003223578
G[T>A]T	0.002354553	0.004999551	0.007582717	0.002075681	0.005122576	0.005321129	0.015934528	0.002305609	0.002408124
T[T>A]A	0.014369957	0.009225339	0.001077512	0.032119602	0.012077128	0.014296186	0.001135376	0.002823883	0.016945854
T[T>A]C	0.003128433	0.002354923	0.002281852	0.00444413	0.003248043	0.010010274	0.007349291	0.000707419	0.003720899
T[T>A]G	0.002189985	0.002328282	0.000711117	0.003930312	0.002419814	0.005477058	0.00766959	0.000925842	0.002332948
T[T>A]T	0.007964241	0.005795375	0.011736158	0.014213208	0.01173713	0.010973469	0.022918628	0.005178798	0.010216268
A[T>C]A	0.021394187	0.009419091	0.002683132	0.023986358	0.012374272	0.022376194	0.019694829	0.004884619	0.013901038
A[T>C]C	0.008105697	0.002912078	0.004055821	0.008375565	0.000417356	0.009238721	0.008772277	0.001481066	0.006364217
A[T>C]G	0.009657925	0.004667963	0.001978319	0.014817142	0.004286026	0.01275074	0.009944683	0.003551637	0.009923572
A[T>C]T	0.01887795	0.008997746	0.006162209	0.017185461	0.004216515	0.022736493	0.019719481	0.005201659	0.010448005
C[T>C]A	0.004746418	0.003881699	0.005647976	0.017349051	0.007759029	0.00919383	0.007967813	0.002107508	0.007459987
C[T>C]C	0.002817196	0.005513227	0.041157606	0.019684423	0.004687738	0.011531911	0.01179918	0.001566165	0.005959354
C[T>C]G	0.002925444	0.007166001	0.024041823	0.018489028	0.005106427	0.009584942	0.005201242	0.000223695	0.007567325
C[T>C]T	1.16E-08	0.022501007	0.145784013	0.014584243	0.040758989	0.000250091	0.042860374	0.002693412	1.22E-07
G[T>C]A	0.012513744	0.005315854	0.001744255	0.018989354	0.005062733	0.012091483	0.005700058	0.003458018	0.007461864
G[T>C]C	0.009101011	0.002500019	0.00851648	0.016724352	0.002996423	0.008449027	0.002509814	0.000754578	0.004640538
G[T>C]G	0.007438111	0.003146132	0.006542862	0.01322221	0.000763657	0.009107035	0.002136363	0.002512802	0.006048708
G[T>C]T	0.011205762	0.006812884	0.013993981	0.015486165	0.001948997	0.013313274	0.012678321	0.004062842	0.0075137
T[T>C]A	0.010861947	0.005834365	0.001367402	0.019939297	0.024856307	0.013700274	0.016554432	0.003264247	0.007650527
T[T>C]C	0.011067374	0.004114807	0.008320442	0.028417691	0.003222854	0.008622503	0.003204215	0.002268293	0.008326091
T[T>C]G	0.003905295	0.002356723	0.004671304	0.012631784	0.005657386	0.008349944	0.003657555	0.001593209	0.006776791
T[T>C]T	0.015235266	0.007389042	0.018504962	0.031153623	0.001862793	0.013375585	0.010230146	0.002617518	0.013186944
A[T>G]A	0.003057806	0.001482761	4.58E-05	0.009414237	0.009656126	0.005592312	0.008431446	0.001888258	0.000263402
A[T>G]C	0.002095674	0.000466867	0.003362023	0.002752842	0.002769355	0.001614766	0.00269307	0.000485131	0.001097162
A[T>G]G	0.001059893	0.002190714	0.001181113	0.004788804	0.001283395	0.006648621	0.007814232	0.000629272	0.002783021
A[T>G]T	2.77E-07	0.004508105	0.046301356	0.02552923	0.02575498	0.000193828	0.009684601	0.000631085	0.005616141
C[T>G]A	0.001349767	0.000179108	0.000506801	0.009241045	0.006361354	0.003088094	0.001664602	0.000159507	0.003736592
C[T>G]C	0.002093421	0.00029685	0.012109405	0.00683784	0.01525155	0.004117094	0.00221314	0.000937559	0.002870534
C[T>G]G	0.003351521	0.001338886	0.005902921	0.013344076	0.007896972	0.009749639	0.002130474	0.000973976	0.002858142
C[T>G]T	0.005202515	0.014085005	0.246169994	0.014189878	0.346963772	0.025886114	0.000596231	0.003053039	0.005145236
G[T>G]A	0.000811786	0.000819467	0.000502783	0.002809384	0.001916881	0.00188188	0.005036733	0.000531824	0.00104166
G[T>G]C	0.001219644	0.000634446	0.003049919	0.004155942	0.003816153	0.002369667	0.002169328	2.03E-05	2.33E-08
G[T>G]G	0.002783677	6.17E-05	0.002409346	0.00280723	0.0031516	0.00500363	0.01022913	0.001127815	0.001059362
G[T>G]T	0.004861767	0.001573348	0.061364385	0.023369459	0.056157121	0.007119586	0.00122279	0.000960627	0.00452516
T[T>G]A	0.004929056	9.33E-05	4.36E-22	0.014376785	0.016872243	0.005446541	0.01043796	0.002428709	1.00E-05
T[T>G]C	0.000740625	0.001022322	0.004641041	0.007048077	0.006098854	0.000552954	0.006927031	0.001525103	0.001055934
T[T>G]G	0.002400812	0.003337975	0.002522287	0.009154534	0.003805053	0.00841382	0.00723378	0.001125407	0.00427567
T[T>G]T	0.003764965	0.010387637	0.080582562	0.061764163	0.059565173	0.004550855	0.01804668	0.002081516	0.008685444
