# Supplementary material for: SUITOR: Selecting the number of mutational signatures through cross-validation
Source: PLoS Comput Biol. 2022 Apr 4;18(4):e1009309. doi: 10.1371/journal.pcbi.1009309 (PMC9009674; doi:10.1371/journal.pcbi.1009309)
Supplement: S2 Data — (ZIP) [file pcbi.1009309.s015.zip › Supp_data_profiles_activities_matrices/13 Hypermutation/D PCAWG Esophageal WithOut Hypermutation/PCAWG_Esophageal_WithOut_mutation_type_matrix.csv]

	SP111062	SP110846	SP111096	SP111021	SP111092	SP111076	SP111098	SP111039	SP111052	SP111014	SP111094	SP111015	SP111051	SP111004	SP111078	SP110863	SP111013	SP111042	SP111040	SP23496	SP111030	SP110851	SP111059	SP111033	SP111061	SP111101	SP111168	SP111067	SP111036	SP111116	SP111099	SP111069	SP111024	SP111082	SP110857	SP111017	SP111080	SP23506	SP111075	SP111112	SP111027	SP110842	SP111008	SP111070	SP110847	SP111072	SP111084	SP23504	SP23500
A[C>A]A	325	147	323	2	392	256	222	177	54	115	417	241	165	347	209	287	155	72	249	287	306	334	385	198	416	259	152	151	353	373	195	303	218	279	342	203	269	132	256	230	123	289	244	420	196	127	424	149	248
A[C>A]C	178	110	148	1	253	126	135	79	42	88	236	169	112	238	103	157	99	41	151	139	152	217	203	124	193	137	112	115	163	194	107	173	141	140	164	156	111	103	177	153	81	160	142	192	154	88	232	90	87
A[C>A]G	25	17	30	0	46	13	20	28	1	14	57	36	18	23	24	34	16	11	23	21	23	31	42	18	31	25	15	17	29	28	8	21	24	19	18	19	16	13	23	39	16	25	36	29	21	7	54	19	20
A[C>A]T	212	113	152	0	279	138	131	101	47	76	301	183	146	224	115	160	93	37	170	158	168	202	208	131	227	144	129	109	169	224	122	152	155	161	179	147	139	83	164	123	90	166	181	214	154	75	285	62	120
C[C>A]A	266	108	200	2	226	190	214	95	43	95	295	190	122	254	187	165	134	54	219	204	246	261	337	154	281	151	116	121	224	292	119	182	140	212	226	156	159	106	222	155	85	192	187	251	160	71	283	113	192
C[C>A]C	132	75	95	0	198	84	117	62	28	68	173	136	86	151	64	103	64	20	132	114	114	134	169	86	110	111	96	70	114	144	59	98	93	92	113	89	68	65	125	80	53	146	107	129	128	61	212	59	63
C[C>A]G	40	12	28	0	36	20	30	15	8	12	47	30	16	50	24	26	22	11	29	18	35	30	42	19	30	20	14	16	27	43	10	31	12	30	43	19	22	16	21	39	9	21	11	42	26	12	39	22	32
C[C>A]T	330	93	200	0	249	215	205	80	48	134	252	208	108	449	164	171	144	51	157	193	216	265	268	168	244	171	132	131	276	310	121	178	126	190	184	135	166	100	154	146	79	211	242	236	252	81	247	76	123
G[C>A]A	430	115	364	0	224	319	293	152	56	100	335	189	138	408	236	310	181	61	247	324	426	400	556	221	620	241	75	145	488	555	130	323	276	384	369	232	263	96	272	223	104	271	232	488	196	168	232	247	315
G[C>A]C	131	70	109	2	182	95	94	66	24	44	136	117	56	164	79	107	67	20	104	100	134	137	137	90	166	81	53	68	126	179	62	106	111	108	105	80	95	53	109	105	69	128	103	121	113	59	147	55	77
G[C>A]G	40	26	23	0	33	21	28	29	7	13	32	18	10	52	25	22	24	4	26	22	46	32	38	16	34	24	5	15	30	51	14	38	19	22	32	38	25	9	29	27	13	27	19	49	14	20	32	10	19
G[C>A]T	316	86	225	1	208	225	171	95	36	81	228	134	107	276	119	173	116	47	182	199	246	283	322	147	330	184	90	89	290	336	92	194	184	243	224	143	191	72	166	137	72	169	177	267	173	99	211	160	190
T[C>A]A	397	153	382	1	278	264	295	147	70	100	365	224	143	464	221	286	215	58	252	365	364	388	467	231	453	286	140	188	464	476	235	369	257	309	378	214	227	128	268	239	169	338	281	368	247	164	335	210	303
T[C>A]C	215	109	242	0	274	175	211	111	39	92	265	154	131	278	123	185	128	34	158	229	268	233	310	152	292	152	133	100	311	314	135	199	182	214	236	192	135	83	195	147	87	209	126	249	147	120	259	155	216
T[C>A]G	46	15	37	0	47	43	25	30	5	18	44	33	16	40	35	39	22	10	31	46	48	45	53	34	53	36	18	18	60	66	28	43	30	32	38	30	26	17	37	39	22	27	31	44	32	26	35	20	28
T[C>A]T	728	182	602	0	428	562	461	171	108	209	542	373	247	803	410	440	349	81	392	502	535	667	775	391	888	455	207	240	853	906	302	477	419	580	545	335	405	199	427	368	213	502	470	690	514	249	463	313	437
A[C>G]A	88	122	57	0	217	69	78	43	21	53	173	165	76	121	55	81	52	20	68	106	101	139	108	61	111	82	90	66	71	85	86	70	79	78	81	64	76	40	81	68	31	106	81	99	90	31	214	38	56
A[C>G]C	59	64	34	0	99	38	47	47	13	34	92	95	47	69	36	50	26	17	42	60	59	92	81	40	70	54	56	39	44	53	47	61	48	31	46	46	30	30	57	44	21	66	50	44	52	16	113	27	30
A[C>G]G	12	24	10	0	65	12	8	10	2	10	32	29	4	22	6	9	4	6	36	22	8	27	21	22	22	13	22	21	10	12	8	16	12	17	18	15	13	6	25	20	14	21	17	16	5	5	33	5	6
A[C>G]T	97	111	60	0	218	55	107	41	28	59	178	181	57	119	51	69	52	31	77	105	104	190	117	77	118	69	105	59	70	102	126	111	78	81	84	90	56	44	106	98	38	119	81	93	82	31	297	40	86
C[C>G]A	53	68	26	0	121	36	43	24	9	21	107	100	50	70	33	35	30	7	50	79	57	82	75	45	59	38	70	44	34	60	45	49	45	55	40	43	29	30	50	58	19	64	50	46	65	28	117	27	28
C[C>G]C	42	56	22	0	136	28	38	22	8	19	75	97	37	53	18	39	25	10	50	43	48	62	59	33	52	35	47	34	35	40	32	31	38	30	32	39	28	28	36	52	14	52	52	47	49	19	95	12	26
C[C>G]G	15	27	10	0	38	5	12	8	2	2	23	19	3	20	7	13	5	2	29	23	16	9	23	8	12	10	12	12	11	11	10	22	19	9	13	8	5	8	14	24	9	14	8	24	19	8	34	2	4
C[C>G]T	57	86	42	0	197	49	73	28	17	30	122	126	53	73	39	68	48	14	78	105	85	104	105	55	70	50	89	78	54	69	75	89	59	69	60	48	45	46	90	72	33	80	71	76	82	32	201	31	34
G[C>G]A	39	48	20	0	87	35	31	15	17	21	59	83	33	43	25	27	26	11	40	47	36	69	57	25	43	34	30	29	34	39	34	22	50	37	37	39	22	24	43	33	19	40	52	43	33	17	90	17	27
G[C>G]C	48	43	20	1	108	23	40	11	15	23	75	104	24	46	25	36	23	10	37	46	47	63	47	31	55	36	30	34	36	43	33	46	42	34	35	29	21	31	51	33	14	47	40	53	31	14	113	12	31
G[C>G]G	6	9	5	0	41	5	5	6	2	6	7	24	1	6	7	10	3	4	9	10	17	11	10	12	12	6	10	11	12	12	2	9	10	5	10	7	8	4	7	15	4	4	8	6	9	3	26	5	4
G[C>G]T	65	67	27	0	147	34	47	26	13	35	66	116	50	51	22	51	27	7	59	58	61	103	72	42	53	40	60	46	49	59	60	59	40	52	43	47	37	33	50	41	16	64	40	74	47	19	129	16	30
T[C>G]A	206	281	113	0	316	118	174	36	80	57	202	194	177	126	96	93	102	22	148	586	344	327	132	101	159	100	361	172	104	124	471	207	150	187	105	69	145	59	131	174	109	242	81	161	229	329	496	475	87
T[C>G]C	85	123	45	0	183	79	93	35	28	49	143	133	86	65	59	68	52	19	84	218	141	157	91	53	84	48	122	78	78	80	125	88	85	86	58	49	58	37	82	100	62	108	75	93	111	87	233	107	61
T[C>G]G	17	25	9	0	36	8	13	3	3	10	18	14	16	11	6	11	7	6	18	41	36	24	13	10	22	10	27	21	12	11	33	15	14	13	13	9	10	7	11	27	9	32	9	19	18	15	28	9	4
T[C>G]T	278	389	197	2	472	223	301	73	75	111	344	319	245	175	156	188	164	44	239	842	456	504	244	180	241	182	471	272	189	239	612	345	248	262	158	134	237	108	259	278	178	381	159	254	324	419	791	491	186
A[C>T]A	282	192	201	1	347	180	225	185	58	168	590	228	138	333	177	251	156	59	191	260	329	334	287	317	379	258	169	146	217	347	182	320	215	238	223	284	201	102	235	225	144	297	243	311	277	154	306	134	117
A[C>T]C	136	104	93	1	207	102	128	101	32	82	243	110	67	175	108	142	73	33	90	107	206	168	150	152	176	138	82	69	116	182	96	188	120	96	119	183	73	71	147	127	76	170	131	143	158	74	175	77	70
A[C>T]G	632	267	525	5	420	484	465	435	189	286	1090	324	262	1013	377	611	458	129	286	446	544	780	756	447	751	1069	238	244	506	918	722	785	434	437	596	606	430	272	630	485	379	951	549	798	1184	548	413	464	452
A[C>T]T	213	158	134	0	311	139	171	132	45	122	420	197	118	248	152	158	104	38	173	161	245	213	221	222	246	197	153	102	168	262	125	228	185	185	178	245	150	99	163	177	95	203	176	215	189	114	241	105	80
C[C>T]A	204	184	175	1	255	147	182	145	77	127	283	210	94	260	179	225	131	55	171	220	274	257	244	274	292	230	124	125	185	288	141	290	199	180	186	347	133	87	218	185	106	279	215	229	215	112	283	174	104
C[C>T]C	162	141	118	0	223	112	138	134	45	105	236	142	83	199	121	225	88	37	131	150	271	206	186	234	227	163	109	103	149	245	100	319	167	123	187	299	114	89	158	149	112	229	150	190	147	103	200	99	69
C[C>T]G	445	240	384	7	347	376	376	232	124	201	708	227	162	748	296	435	299	108	182	366	421	580	508	365	519	731	148	181	431	722	481	556	313	353	490	450	287	202	430	355	240	668	382	632	797	349	326	272	355
C[C>T]T	190	159	176	2	333	159	221	157	49	139	295	226	110	284	163	260	156	46	167	227	327	269	231	292	284	208	150	133	181	287	143	295	169	212	211	319	164	110	230	243	137	236	218	270	226	113	303	144	97
G[C>T]A	201	143	140	1	229	122	169	134	42	116	282	153	88	225	130	165	115	39	132	186	175	214	196	173	262	145	95	107	152	237	120	238	166	150	189	179	108	98	181	173	94	192	126	194	186	112	234	120	107
G[C>T]C	203	140	135	1	182	135	143	137	34	103	204	144	77	228	123	191	119	30	111	139	200	230	171	160	208	181	97	95	142	219	114	199	197	140	190	168	116	98	184	151	92	227	140	162	191	115	212	102	110
G[C>T]G	596	267	431	3	357	487	431	261	121	218	860	255	202	829	266	572	403	94	228	359	446	744	580	412	677	888	153	183	509	833	681	671	510	493	576	552	339	210	545	434	254	867	491	757	960	460	396	340	370
G[C>T]T	203	147	139	1	236	123	180	127	50	110	236	148	92	231	106	187	110	45	111	174	213	245	174	186	245	192	119	91	127	227	135	226	172	150	185	163	110	97	161	184	103	197	151	171	206	101	229	121	79
T[C>T]A	495	364	678	3	528	248	493	138	160	190	490	265	252	292	256	377	384	64	289	841	617	562	299	367	481	365	494	436	317	435	785	621	415	470	268	382	380	122	318	393	274	623	275	414	472	531	654	1843	194
T[C>T]C	287	220	254	1	312	240	274	171	76	147	346	218	137	248	190	284	219	50	207	392	412	355	207	304	338	276	196	159	200	362	265	450	267	263	175	287	238	129	230	237	157	341	191	277	330	188	354	485	135
T[C>T]G	297	163	304	4	266	270	254	183	109	145	480	184	133	466	209	330	244	63	122	313	285	395	350	206	390	472	154	148	264	443	404	393	223	263	304	292	261	140	360	254	175	478	261	384	506	282	270	418	261
T[C>T]T	428	329	448	1	452	266	447	168	127	183	487	257	213	311	234	345	264	67	272	615	506	450	278	389	428	383	341	299	278	452	496	580	346	409	303	376	329	151	320	364	231	526	250	384	452	346	493	1072	186
A[T>A]A	105	94	82	1	133	76	145	84	28	51	195	144	62	129	70	137	64	31	96	117	116	129	144	81	137	128	73	56	94	111	127	115	86	94	106	81	75	62	111	97	56	125	84	111	123	50	223	38	58
A[T>A]C	84	51	68	0	119	66	77	61	34	44	108	105	59	107	70	126	72	12	65	80	84	126	98	84	95	90	66	45	64	124	64	97	101	75	68	89	63	51	101	81	53	98	88	81	83	48	128	44	63
A[T>A]G	78	62	42	1	148	62	65	58	20	56	145	99	54	106	73	108	54	23	67	90	77	84	103	65	121	83	63	62	68	87	54	83	83	65	76	75	70	55	84	78	52	82	74	83	82	38	141	34	46
A[T>A]T	221	143	212	0	280	188	198	95	71	136	271	215	133	294	145	260	150	38	166	205	223	310	219	249	255	250	126	105	203	288	163	262	262	298	227	236	189	105	207	212	79	288	246	217	256	88	297	94	139
C[T>A]A	72	49	40	0	96	36	57	36	25	35	186	113	47	46	36	57	41	12	53	58	61	47	72	47	80	60	53	41	38	63	58	62	51	68	41	44	40	45	69	49	22	60	69	56	46	24	154	23	36
C[T>A]C	83	54	121	0	209	55	78	52	60	129	221	184	73	82	99	264	76	21	83	156	139	93	114	122	116	84	59	57	60	125	99	128	257	239	91	214	99	49	128	122	44	170	100	67	87	49	173	33	143
C[T>A]G	58	51	82	0	147	58	66	49	25	69	234	169	51	85	81	114	46	18	87	114	113	79	92	79	77	73	56	53	55	83	85	78	126	132	57	105	58	45	85	94	44	99	74	43	78	25	169	35	66
C[T>A]T	138	114	408	0	517	76	222	89	149	345	467	443	122	164	227	811	137	44	204	463	432	229	269	323	313	225	119	85	99	311	304	351	695	657	148	629	252	72	377	346	79	453	235	126	187	104	451	67	457
G[T>A]A	43	40	26	0	66	26	44	28	9	23	90	74	32	42	22	36	23	8	44	54	37	61	52	23	53	32	29	24	35	33	44	40	38	37	36	33	39	30	41	33	25	45	61	36	39	21	76	12	22
G[T>A]C	44	30	45	0	95	22	45	24	21	53	63	75	32	45	41	64	37	10	42	56	50	55	57	42	49	45	38	23	30	50	42	56	76	77	34	59	34	27	46	48	19	74	45	46	52	25	87	20	34
G[T>A]G	42	35	35	0	80	26	46	23	10	32	110	74	31	47	35	57	26	15	64	47	53	63	67	40	51	30	45	39	40	64	42	47	48	41	46	55	33	28	47	51	25	52	48	44	46	21	97	17	27
G[T>A]T	82	52	95	0	211	47	85	46	45	76	158	151	63	83	93	206	52	12	108	136	135	90	117	98	103	99	64	48	66	96	78	107	177	162	73	168	88	45	121	102	33	135	107	77	83	39	174	32	133
T[T>A]A	185	169	125	0	274	148	191	53	63	116	252	204	101	224	121	218	119	40	127	160	165	255	190	203	209	229	96	94	156	242	135	216	171	207	167	144	133	68	175	152	55	259	188	193	231	105	270	63	128
T[T>A]C	83	56	58	1	124	33	64	32	27	53	98	100	42	64	42	99	36	10	47	91	85	82	78	68	78	59	53	50	59	65	67	79	101	83	61	86	46	39	69	59	22	93	50	66	72	37	156	18	49
T[T>A]G	37	29	37	0	102	28	59	33	12	36	96	80	36	64	31	51	29	7	47	59	57	42	51	47	70	39	43	33	48	52	46	54	42	58	43	39	38	31	46	53	19	60	49	50	48	21	109	18	25
T[T>A]T	160	116	190	0	345	128	196	81	85	172	312	265	145	223	149	384	105	37	173	242	220	210	215	168	249	202	149	84	99	235	161	273	378	324	156	300	176	85	243	217	73	314	167	134	170	88	351	62	172
A[T>C]A	181	180	162	0	300	185	258	147	85	142	393	369	148	326	154	226	151	71	162	230	277	305	252	206	276	298	168	110	242	238	234	251	226	247	202	193	165	113	221	239	135	274	235	254	256	114	360	91	142
A[T>C]C	90	84	56	0	198	40	91	44	26	82	124	164	61	139	77	130	44	26	56	102	116	148	97	89	110	133	74	53	76	95	77	86	154	102	107	111	56	53	92	92	35	123	107	85	122	51	119	38	67
A[T>C]G	108	87	86	0	189	97	115	75	24	69	195	194	84	150	84	133	88	28	80	133	172	158	176	125	135	129	100	84	118	146	100	127	147	141	106	125	66	68	141	135	59	149	151	117	168	69	217	65	52
A[T>C]T	193	147	150	0	288	143	189	106	61	142	297	323	134	263	156	228	121	52	136	260	233	274	255	157	227	311	176	107	194	238	186	213	265	261	195	191	170	98	210	206	121	261	226	184	224	91	363	89	143
C[T>C]A	88	90	80	0	179	78	100	44	37	135	212	207	60	149	104	189	78	33	110	156	147	147	127	126	128	109	66	72	115	136	135	149	224	194	94	156	96	57	126	146	28	165	115	99	131	49	201	42	96
C[T>C]C	118	83	285	1	528	66	152	80	115	370	346	455	122	143	310	689	159	40	118	518	488	211	247	387	259	223	101	71	120	357	234	263	890	755	132	660	265	57	267	266	42	521	194	104	196	109	305	43	449
C[T>C]G	93	77	204	0	402	90	138	37	77	195	270	277	90	149	146	356	128	22	112	345	296	152	202	270	171	147	52	67	125	204	167	223	620	483	103	460	171	32	202	229	46	339	159	105	144	87	199	27	247
C[T>C]T	208	131	1018	1	1505	163	456	127	419	1113	1030	1355	197	315	843	2550	370	111	398	1610	1599	453	775	1002	705	658	102	131	254	1057	692	899	2636	2571	257	2292	912	109	1084	962	92	1593	515	216	468	276	655	66	1515
G[T>C]A	124	118	101	0	170	98	129	75	36	82	193	200	86	178	104	126	80	44	57	135	141	218	122	134	136	136	72	60	122	144	109	140	149	155	135	112	95	67	123	103	54	155	119	126	177	52	204	69	80
G[T>C]C	76	81	102	1	185	56	91	52	34	95	172	199	65	133	112	148	72	30	50	174	165	146	115	122	134	95	47	31	75	145	100	123	303	226	90	169	94	31	129	106	31	192	110	79	120	52	143	31	129
G[T>C]G	108	75	75	0	175	76	86	30	22	75	155	151	50	115	77	139	57	16	47	138	128	101	119	133	105	101	63	46	87	136	81	82	246	163	74	152	65	37	106	108	35	148	79	82	116	55	117	49	81
G[T>C]T	126	119	181	1	298	103	169	102	67	179	256	259	95	175	173	303	104	54	97	254	261	228	212	203	166	165	98	50	118	204	147	170	415	339	141	247	156	82	206	186	62	241	161	140	179	106	262	71	181
T[T>C]A	145	148	127	0	185	137	191	88	83	95	389	353	81	192	123	221	128	45	203	187	230	265	175	148	211	163	74	86	146	215	235	278	168	235	129	165	116	63	210	182	66	235	140	147	194	65	364	54	147
T[T>C]C	118	102	138	1	257	93	134	62	54	163	224	235	87	171	160	198	90	37	72	166	166	217	174	160	153	136	85	74	128	212	121	154	345	213	97	225	121	55	126	147	48	234	142	115	188	70	198	51	131
T[T>C]G	66	58	66	0	157	61	66	45	24	70	159	152	46	86	69	130	66	18	63	136	112	127	96	121	112	66	48	45	88	125	93	125	196	159	72	133	59	32	90	99	25	138	88	64	94	42	159	33	73
T[T>C]T	155	154	192	1	396	140	171	84	87	234	324	335	112	266	207	376	137	61	171	328	296	251	243	301	224	311	108	99	192	311	190	269	517	454	170	384	202	82	212	237	80	398	252	177	262	108	364	66	211
A[T>G]A	58	43	34	1	98	36	84	34	24	43	147	149	29	67	27	67	39	18	45	73	65	78	70	47	80	51	43	36	42	60	97	95	76	63	49	50	49	29	92	61	24	73	49	52	68	18	179	29	54
A[T>G]C	19	18	28	0	66	21	25	16	16	47	65	56	20	31	43	72	26	13	17	51	55	32	36	42	38	43	16	15	27	45	42	48	95	62	27	81	29	6	45	41	9	69	32	18	37	13	51	9	46
A[T>G]G	57	43	50	0	100	26	39	21	16	50	88	103	38	59	37	45	36	20	47	61	71	66	47	51	62	39	49	34	37	60	40	52	65	54	46	45	32	18	38	44	25	67	53	44	50	18	125	14	33
A[T>G]T	111	76	306	0	559	71	162	52	160	496	520	505	91	177	383	823	154	42	119	516	586	180	270	449	273	205	49	61	113	313	347	354	1115	860	138	801	316	53	281	354	47	655	272	70	213	98	307	27	586
C[T>G]A	31	26	32	0	75	35	58	7	13	27	75	79	22	62	32	58	32	8	37	39	61	40	40	57	50	35	30	32	26	40	56	72	76	59	24	61	27	28	55	39	8	62	61	32	58	17	83	9	39
C[T>G]C	33	38	103	0	174	27	60	21	52	115	177	164	37	78	94	301	67	12	46	182	179	67	108	152	102	61	23	32	46	112	166	136	332	219	50	221	66	31	108	139	17	204	84	36	82	41	111	16	190
C[T>G]G	43	51	60	0	169	34	74	19	32	78	150	165	64	78	65	147	62	6	57	138	153	81	90	102	94	59	41	47	51	100	89	104	237	169	56	117	60	41	86	107	27	155	95	63	94	49	116	27	109
C[T>G]T	338	193	1713	0	2326	278	864	80	749	1945	2606	2740	309	515	1324	6414	734	137	675	3101	3319	849	1418	2275	1671	1237	117	233	412	1767	2435	2669	5472	4901	600	4405	1302	171	2473	2225	155	3485	975	261	997	548	1155	73	4064
G[T>G]A	29	21	18	1	62	12	28	11	10	23	71	46	11	25	14	32	13	9	29	27	26	32	38	19	42	24	30	13	19	26	23	32	36	37	26	23	20	12	25	21	9	34	27	27	24	9	60	8	16
G[T>G]C	17	17	32	2	71	10	23	12	18	50	59	74	16	27	41	87	21	13	22	52	63	30	30	31	37	25	18	13	22	31	41	39	100	64	13	57	30	9	31	41	9	53	36	20	32	16	47	6	62
G[T>G]G	49	32	35	2	140	24	40	24	18	40	185	89	29	52	42	70	24	14	45	65	61	46	55	51	52	51	66	39	36	73	60	53	110	64	43	71	44	22	49	51	16	67	46	48	49	27	97	16	58
G[T>G]T	106	68	436	0	662	91	222	41	237	587	596	711	97	164	407	1368	172	52	151	764	752	231	354	578	442	312	67	77	130	443	499	532	1394	1195	152	1021	381	49	536	513	55	863	319	72	279	179	294	29	897
T[T>G]A	62	61	53	0	97	54	108	34	46	63	210	232	31	108	51	92	60	21	54	76	96	113	98	55	106	64	50	49	44	81	149	161	99	106	50	72	53	51	131	86	21	125	86	56	86	30	268	33	84
T[T>G]C	35	32	69	1	116	27	46	25	36	100	112	118	24	47	52	106	39	10	45	69	96	51	50	58	77	50	27	23	30	68	79	70	171	91	32	97	53	20	65	52	20	104	47	34	40	11	106	18	74
T[T>G]G	68	58	61	1	155	52	68	24	30	63	143	128	52	71	52	78	51	18	63	103	101	94	86	90	81	59	56	46	58	80	61	86	106	111	64	100	45	29	69	60	20	116	81	74	89	28	148	28	76
T[T>G]T	264	178	654	0	1061	179	380	72	309	912	1124	938	213	327	687	1606	306	86	268	999	1084	351	536	854	580	507	129	149	258	603	658	797	2178	1612	242	1396	569	125	541	698	83	1189	511	186	441	216	639	65	1011
[truncated: 17 more columns]
