# Supplementary material for: SUITOR: Selecting the number of mutational signatures through cross-validation
Source: PLoS Comput Biol. 2022 Apr 4;18(4):e1009309. doi: 10.1371/journal.pcbi.1009309 (PMC9009674; doi:10.1371/journal.pcbi.1009309)
Supplement: S2 Data — (ZIP) [file pcbi.1009309.s015.zip › Supp_data_profiles_activities_matrices/13 Hypermutation/E PCAWG Head SCC With Hypermutation/PCAWG_Head_SCC_With_Hypermutation_SUITOR_Activity.csv]

	V1	V2	V3	V4	V5	V6	V7	V8	V9	V10	V11	V12	V13	V14	V15	V16	V17	V18	V19	V20	V21	V22	V23	V24	V25	V26	V27	V28	V29	V30	V31	V32	V33	V34	V35	V36	V37	V38	V39	V40	V41	V42	V43	V44	V45	V46	V47	V48	V49
denovo A	2825.62418300197	646.142469444931	2167.52955819081	954.584622543648	2070.06620280812	4535.72983266475	2472.79426251968	0.294300828762433	4462.30475073113	1945.89375376158	496.773874966826	13015.9515476978	5.29827589924965e-05	6459.45610407769	1928.46632886093	3036.43149831425	162.606172092364	558.418339459424	2152.66281226661	57.7450452334471	1485.97997007415	223.144564417058	1050.52852736546	7608.08835863707	2059.3832586543	3114.24708586078	937.831602145741	0.00015184779772835	643.494082241197	1642.19862845812	0.00456400667815704	98.830783015642	2959.99898921091	5140.74324004689	578.437658207196	638.918962459602	810.261437060931	2915.71332336266	0.0559627746184098	11721.8856881533	10694.7436822189	554.363760866829	401.616526791582	712.099310871872	1783.34516664381	1957.90616571184	2006.19135725655	810.94973518628	95.4546550389355
denovo B	8927.61571705324	197.405440974264	2751.04764253658	1021.61915835632	1353.08543725285	1627.84133272046	1185.20007841052	15.5990579397572	4888.29550148468	4542.69888754697	435.240207278604	4584.73640879785	1.0756878403086e-10	9740.97067011261	0.912138437152483	3674.67298263402	270.765445059345	206.583790733365	247.893689538029	693.269095953041	8865.88537366178	475.421251800944	623.430941820132	4861.65939372959	1103.7687950775	6931.08254799993	415.467803594457	2594.54954557152	488.248540726033	377.742887630275	140.486595056498	33.6152420510246	5327.61404295244	7341.94088563782	7833.25264597309	546.387377617838	668.143506255415	2344.35097771138	1622.20327054244	1015.1354959268	5786.93368211964	416.39408566677	500.257487697668	222.223505292325	1554.23557521751	980.92715854955	310.493867267647	173.910349435631	212.748617456018
denovo C	923.323966699185	125.659107220549	748.625828110118	159.992353250656	160.125669123001	1271.46316107961	785.853805569767	227.59478094017	631.647868533395	1357.45180896509	37.2877250401576	444.360641100654	7291.07377581127	2755.3113912228	899.365136173155	181.968507795472	1006.30758011451	123.074035744787	521.672770896173	7.64970406925311e-11	440.909844652947	25.4850731270268	713.651804956027	550.714125767115	1031.63854161909	325.920394057869	456.212982437204	3292.91338780236	149.97512810678	668.041523695139	21.1755967976009	10.9491443261288	349.899522036079	302.675491204116	2.91133834632712e-07	29.4067947065652	282.103371428641	1597.12940603716	0.00045698119245797	169.364532054497	0.000269351032647184	57.1015459147573	270.565313663549	102.837860201602	507.65965426986	647.848857746173	528.187128600721	659.082525340962	22.294875045785
denovo D	2459.97103344393	1173.71883187948	424.351999011555	1686.16552642324	2237.2259784036	1739.18985454424	1830.80588558315	1711.27393718725	2298.11002750505	9.35690106780747	1166.45851789621	0.269074605106041	1072.16911515521	0.252749857557521	729.193784255445	749.762601330942	479.332967380584	1327.69301815759	2477.34662386897	2141.804596227	2642.70511684806	1527.14655005539	1400.47872379465	733.888115827116	443.295904262132	2920.19082355769	1638.81550107335	751.526460123137	951.73126941267	2664.47216863839	1604.03717173093	252.125560896332	1944.33557832091	2009.32310477795	2355.35042957082	2183.51576447954	1819.93011635842	1539.21454240142	501.630053877273	189.100340402022	917.965476036581	1338.06488325795	756.301511900523	1136.95266002924	1540.28616843505	2806.79328012657	2522.56055478857	707.542323060941	227.534200717552
denovo E	1218.41438502965	511.47319300435	3428.30125934418	772.6906473181	849.926397212051	1.44626150523335e-05	754.349455275658	4146.11315550195	3.53132644987961e-10	10519.943060439	440.037945917345	748.764637574805	13013.7037946788	1714.26602707922	4504.57327649846	143.147608479643	2140.79113377398	673.879142615885	646.055588151177	2580.08145773466	1131.386666531	5538.26653957049	360.679283416609	1733.48107374499	617.183186776515	1074.64250751019	438.655065357774	5937.9057745057	768.368459500672	1478.31920630356	543.977055461375	75.8567207530276	255.393017165719	271.867911247567	2040.39919203258	698.128171035825	507.775399693869	1578.69095115425	14235.5679017722	1296.9590259337	5038.94275728328	460.481966323529	2804.9884412097	347.993101389044	108.157394620668	584.656999218123	1571.64278343654	65.9332768186029	57.2926695842114
denovo F	1014.22784971289	28.0904700487368	1820.24119071564	61.3468658383566	372.846175630148	6053.01334001896	975.431384333057	1790.03171411349	3323.67462024016	29972.9422479752	509.050284058427	3479.75759656018	5847.4039403658	5231.14750745785	34564.7763940358	864.736309506177	573.069412068976	536.625599016874	285.059271196326	88.7739397651694	440.375106265572	6074.51764783665	159.89409412156	983.593543215766	1072.7160720333	1153.39802429151	1422.26871264486	8156.8227815419	899.398443534778	1622.63896782401	22.9133753877954	1.63365458889032e-10	651.412787191589	6601.22322467054	7701.82262817317	1.63365458889032e-10	732.122870794582	1182.76418519219	32842.7039009291	1947.92905588235	6029.1718507128	85.5027627446144	2171.51136323285	0.434212143023439	391.090796009224	1278.51766430927	5564.9021093429	3.13087489873444e-07	60.9186274756502
denovo G	809.836731133039	33.6034320397237	125.6085072166	57.5085825610233	86.3641889078869	217.268384621701	139.686769168966	5302.04500607678	382.08417326879	360.178705927833	98.3833399571842	1705.14778879711	1.19852099672086	371.030918516109	193.545058934167	362.700263809095	202.046320505199	54.4450050733497	65.7256500470507	67.9961238887079	333.344860345561	167.601083160229	80.1261632969007	1155.70341000506	172.144196694234	306.763673072345	42.0429191443665	138.859155402832	41.1035021300755	39.6601428139531	577.02478181621	5.46866106853129e-11	167.907274419016	350.894444750119	188.983161683933	76.5265525886527	60.9553410088765	578.990859533777	234.323007710481	1606.18375402044	328.207652244525	66.2094340714837	82.2855374396001	33.2987631672991	178.583884258727	159.436945409983	87.9033494016297	55.6726532573282	0.00208137949986395
denovo H	8803.7590964871	304.937952127492	1046.32574284411	842.109835320247	1684.3841754253	1248.48094803305	1331.92037973835	0.0803855248392601	909.763946129905	972.375661129687	206.776435103595	63643.9689474688	1.37408379100382e-10	4385.36828997355	203.944458855543	3886.48810226925	216.161517816114	469.309938526518	790.659573210722	273.396860242359	2654.17001321097	106.500656789355	238.246380954533	34879.8310569447	1043.89835913248	985.595604387187	497.728911638636	986.511769859219	199.69626844504	305.005417150648	127.397546034751	51.6276480855789	1332.31215699399	2396.08738655614	1303.46117161252	982.145677311784	316.726394171661	1427.18904778892	16.469786883039	45238.546746589	2999.04735539608	145.899887526417	225.529665941923	310.186095698272	945.636339260592	589.951627337187	665.154176075622	418.94348864578	103.751631077311
[truncated: 8 more columns]
