# Supplementary material for: SUITOR: Selecting the number of mutational signatures through cross-validation
Source: PLoS Comput Biol. 2022 Apr 4;18(4):e1009309. doi: 10.1371/journal.pcbi.1009309 (PMC9009674; doi:10.1371/journal.pcbi.1009309)
Supplement: S2 Data — (ZIP) [file pcbi.1009309.s015.zip › Supp_data_profiles_activities_matrices/13 Hypermutation/E PCAWG Head SCC With Hypermutation/PCAWG_Head_SCC_With_Hypermutation_SUITOR_Profile.csv]

	denovo A	denovo B	denovo C	denovo D	denovo E	denovo F	denovo G	denovo H
A[C>A]A	0.032163773	0.013830163	0.009299858	0.011697863	0.005710021	0.0018494	0.005658123	0.039750409
A[C>A]C	0.011706776	0.007607447	0.005003453	0.010556269	0.001456833	0.00152159	0.005305792	0.02209363
A[C>A]G	0.001670308	0.001322165	5.77E-13	0.00112103	0.00138929	1.29E-05	0.000753222	0.011158115
A[C>A]T	0.017150303	0.011973824	0.005496677	0.002520853	0.004157523	0.001025914	0.005546338	0.024052714
C[C>A]A	0.021576447	0.006803661	0.012164641	0.018324548	0.004430887	0.002938992	0.003759913	0.05512681
C[C>A]C	0.008524615	0.002247741	0.006309771	0.00524939	0.000997958	0.002274497	0.006616894	0.045457766
C[C>A]G	0.004973999	5.94E-14	0.001022308	0.001249899	0.001400034	0.000379736	0.000846547	0.012566154
C[C>A]T	0.019008307	0.006508496	0.014674972	0.013380582	0.001529392	0.002950886	0.007253529	0.038695408
G[C>A]A	0.03297285	0.004094536	0.018470207	0.034367554	0.006522521	2.38E-17	0.002221544	0.025883408
G[C>A]C	0.011919307	0.003413895	0.003136476	0.00737154	0.002370125	0.000941696	0.002289717	0.020868376
G[C>A]G	0.001811783	0.000902738	1.66E-09	0.002667858	0.001344046	3.02E-22	9.02E-22	0.010057974
G[C>A]T	0.019222292	0.006340774	0.010650041	0.017395139	0.002392868	0.000939689	0.004314172	0.015274748
T[C>A]A	0.038048172	0.00685265	1.58E-18	0.012888688	0.014607026	0.028819753	0.026713997	0.031879301
T[C>A]C	0.022597344	0.004580607	2.07E-12	0.012603982	0.008217566	0.012277406	0.013023275	0.032707964
T[C>A]G	0.005526984	0.000896892	1.23E-18	0.001763595	0.001882272	0.002529295	0.003108251	0.005855084
T[C>A]T	0.048217076	0.014069479	0.014691231	0.033137098	0.017313922	0.015495241	0.022862697	0.031123394
A[C>G]A	0.013124361	0.005506938	0.006527209	0.002368662	6.49E-06	0.00480656	0.005360161	0.01396586
A[C>G]C	0.008040866	0.003892828	0.003573237	0.004736988	4.44E-18	0.001668839	0.002467578	0.00487435
A[C>G]G	0.002353183	0.001266186	0.000908	0.001036564	0.00019614	0.000756549	0.000901483	0.00332159
A[C>G]T	0.020259979	0.012732922	0.000652387	0.000218378	0.002405418	0.00366257	0.004529154	0.005845753
C[C>G]A	0.006677357	0.004810403	0.004509724	0.000840928	3.88E-22	0.004844687	0.004265431	0.011154162
C[C>G]C	0.006596992	0.003045188	0.003729655	0.001259633	1.73E-19	0.001679031	0.00158547	0.009013584
C[C>G]G	0.003155314	0.000880749	0.000912307	0.001785204	8.90E-15	0.000716169	0.001018412	0.004278876
C[C>G]T	0.015716779	0.01314941	0.000771322	4.91E-22	0.001506501	0.005482173	0.003271469	0.007174605
G[C>G]A	0.004351424	0.00261127	0.002293626	0.002063589	3.88E-22	0.00198169	0.00189711	0.008216947
G[C>G]C	0.004624834	0.00313103	0.002052068	0.001940378	4.49E-11	0.001373014	0.002499436	0.006874846
G[C>G]G	0.000876964	1.27E-07	0.000454771	0.000662903	3.76E-15	0.000412005	0.000241788	0.004431078
G[C>G]T	0.009833393	0.005885666	0.001009914	0.000268659	0.000343798	0.003197345	0.003540066	0.003639023
T[C>G]A	0.000497492	1.33E-06	0.0388525	0.004946577	0.056599515	0.205217345	0.002756272	0.012498845
T[C>G]C	0.004705819	0.007864645	0.011626841	0.002561338	0.007699593	0.042177982	0.003282258	0.010474341
T[C>G]G	0.003513868	3.04E-05	0.002020153	0.000682963	0.001063712	0.011174342	2.37E-15	0.001751528
T[C>G]T	0.051829236	0.017806302	1.89E-08	2.66E-05	0.059368368	0.21362903	0.032248504	0.00600633
A[C>T]A	0.01886149	0.016930048	0.0184063	0.024315191	0.00942336	0.004195732	0.008304949	0.018548395
A[C>T]C	0.01472853	0.012967541	0.006134495	0.014631739	0.005920242	0.000862533	0.001212969	0.006190746
A[C>T]G	2.83E-06	0.006421814	0.050223932	0.122400956	0.015971853	3.64E-06	0.04669848	0.004116377
A[C>T]T	0.016741692	0.022783576	0.01196846	0.016241729	0.004878395	0.001885827	0.005432549	0.009000059
C[C>T]A	0.029674875	0.009627277	0.011248625	0.023092397	0.02092464	0.006043589	0.001053283	0.015985721
C[C>T]C	0.030299108	0.011613055	0.009703336	0.019402879	0.012195465	8.77E-21	7.01E-10	0.011020442
C[C>T]G	0.004111509	0.002015076	0.042059542	0.086665828	0.011758184	0.001924126	0.039067049	0.004399457
C[C>T]T	0.032556594	0.019251246	0.004150387	0.019878702	0.018571678	0.002369624	3.58E-05	0.019010732
G[C>T]A	0.012119164	0.01420022	0.015275576	0.026334481	0.006414162	0.005154391	0.008386763	0.010521696
G[C>T]C	0.015785834	0.012348427	0.012713223	0.022422002	0.007343348	0.001462147	0.009398483	0.006139241
G[C>T]G	0.001186127	0.007427651	0.044747331	0.103853605	0.013452915	0.001119325	0.033333911	0.003638487
G[C>T]T	0.01631816	0.011730535	0.008967395	0.020318009	0.011107176	0.001965313	0.00223025	0.007759934
T[C>T]A	3.10E-07	7.53E-07	0.082596866	0.000957417	0.300997073	0.20643846	0.040055134	0.013159676
T[C>T]C	0.043191305	0.019065608	0.015046035	0.012768358	0.080642085	0.03372971	0.004214569	0.004355392
T[C>T]G	0.008383604	0.001334694	0.019824412	0.059748401	0.046966323	0.022720124	0.011286902	3.59E-22
T[C>T]T	0.02713799	0.020896275	0.032153852	0.013056214	0.175947159	0.090822356	0.030869859	0.010618452
A[T>A]A	1.50E-09	0.035013297	6.45E-22	0.001908197	0.001904723	0.001392532	0.001978203	0.01386983
A[T>A]C	1.16E-11	0.019583107	0.001433054	0.00747726	0.002092821	0.000523649	0.001398314	0.003447545
A[T>A]G	0.001230254	0.01706246	1.62E-16	0.005209869	0.001432175	0.001074172	0.000823111	0.011307545
A[T>A]T	0.000546392	0.045252804	0.005024088	0.012890503	0.003237026	0.002005187	0.008682274	0.006251737
C[T>A]A	0.002815469	0.012233037	0.0012285	4.91E-22	1.11E-10	0.00094091	0.004100596	0.014924129
C[T>A]C	0.004691101	0.015796067	0.003649155	0.000843458	0.001204474	0.000806777	0.004258339	0.010153259
C[T>A]G	0.002681444	0.010943712	0.00302663	2.02E-05	0.000119209	0.001375641	0.002870921	0.025360906
C[T>A]T	0.004779058	0.023288321	0.011359957	4.48E-19	0.00078667	0.001189412	0.005393495	0.013118268
G[T>A]A	0.001596461	0.006197889	0.001038078	0.000686402	0.000298175	0.00070574	0.002106006	0.011268227
G[T>A]C	0.002290341	0.005162348	0.002360545	0.002410521	0.000497258	0.000287855	0.001168132	0.003636554
G[T>A]G	0.002428394	0.004907403	0.00029004	0.000996729	0.000987123	0.000556017	0.002918965	0.013219797
G[T>A]T	0.003150951	0.00872161	0.005191654	0.000861928	0.000870313	0.00079329	0.006055689	0.00657096
T[T>A]A	0.009613087	0.016936396	0.022245048	0.009030372	3.88E-22	0.001686776	0.006042601	0.011492841
T[T>A]C	0.006490487	0.012680345	0.001935174	0.000909929	0.001922103	0.000398252	0.000582645	0.003411537
T[T>A]G	0.004046935	0.00750509	0.003072873	0.000308032	0.00014144	0.001056454	0.003179215	0.008793649
T[T>A]T	0.009663052	0.023972249	0.01627045	0.005476811	0.001591586	0.001527703	0.008275532	0.008438917
A[T>C]A	0.018435662	0.069531473	6.45E-22	0.000968312	0.006821978	0.001307761	0.009577984	0.0254951
A[T>C]C	0.005691197	0.011273482	0.006295445	0.007925103	5.87E-06	0.001205784	0.001322058	0.002682547
A[T>C]G	0.009187753	0.019315692	0.004852234	0.003324372	0.002427037	0.001217415	0.049510219	0.014764788
A[T>C]T	0.01655993	0.043447567	0.000182692	0.010685733	0.006972145	0.001098334	0.002005366	0.008698923
C[T>C]A	0.005152511	0.0131919	0.006915352	0.003495642	8.76E-10	0.001453898	0.009937223	0.015320969
C[T>C]C	0.007286489	0.008866386	0.013539339	0.007233785	1.55E-06	0.001359478	0.018883235	0.003170075
C[T>C]G	0.005242674	0.006101815	0.010214224	0.005095072	6.77E-06	0.001277898	0.025767239	0.010338532
C[T>C]T	0.013885505	0.016206393	0.024626106	0.001754366	0.003653411	0.000434888	0.000718599	0.007093434
G[T>C]A	0.003142828	0.017081393	0.010718706	0.012426609	0.000550909	0.001355712	0.004781294	0.011512762
G[T>C]C	0.003403136	0.007470744	0.011980411	0.011715327	3.61E-11	0.001039053	0.002284888	0.001721905
G[T>C]G	0.002792317	0.004649252	0.008370611	0.005869037	0.001438589	7.59E-05	0.132409955	0.003852373
G[T>C]T	0.006614761	0.018181786	0.007929555	0.012560618	0.002574167	0.001593591	0.002611505	0.005068653
T[T>C]A	0.008786602	0.021491841	0.009945552	0.008491005	0.000828821	0.00119693	0.006819775	0.01100914
T[T>C]C	0.008220063	0.010843172	0.015444191	0.011365158	1.13E-10	0.00091925	0.005385712	0.002235566
T[T>C]G	0.003387297	0.001685906	0.006168605	0.001868456	0.000530698	7.28E-08	0.200222236	6.78E-05
T[T>C]T	0.012488329	0.022139874	0.020457303	0.013255148	2.10E-06	0.001976574	0.004005477	0.005418797
A[T>G]A	0.00372767	0.009278755	0.003102663	0.001290679	0.000189638	0.000699097	0.003016758	0.002464317
A[T>G]C	0.002697223	0.002528057	0.002558728	0.001694586	8.20E-09	0.000327	0.000817663	0.000136039
A[T>G]G	0.006344444	0.004823373	0.002444511	0.002139173	0.000602012	0.000513872	0.001128778	0.002069951
A[T>G]T	0.008244668	0.005623261	0.017585771	0.00402653	0.001237325	0.000571259	0.001612602	3.61E-22
C[T>G]A	0.003854429	0.002836345	0.004908327	0.001565929	3.88E-22	0.000351679	0.002041861	0.001850034
C[T>G]C	0.002606569	0.003827373	0.008071618	0.00114991	2.69E-09	0.000503842	0.002599856	0.000908961
C[T>G]G	0.004556569	0.004288037	0.008528405	0.001848087	3.88E-22	0.000847559	0.003071015	0.004893046
C[T>G]T	0.003918394	0.006854204	0.069398803	9.49E-12	0.003620861	9.61E-22	0.000426951	0.002166519
G[T>G]A	0.002997022	0.002023991	0.001980598	0.000701114	3.88E-22	0.000316522	0.001457517	0.001307039
G[T>G]C	0.002249826	0.000888628	0.002155195	0.001023577	0.000356631	8.41E-05	0.001654079	0.00036515
G[T>G]G	0.004473671	0.002089676	0.003559495	0.002295424	1.75E-06	0.000742574	0.015765769	0.00283277
G[T>G]T	0.004366818	0.003489991	0.023438269	0.002134152	3.88E-22	0.000756751	0.001140295	0.000610957
T[T>G]A	0.009025047	0.008229519	0.004181961	0.001248637	3.01E-09	0.000928171	0.001717938	0.001697562
T[T>G]C	0.005134385	0.004508916	0.003177397	0.002851495	0.000559287	0.000398568	0.0002377	0.000305336
T[T>G]G	0.008591038	0.0065083	0.00636694	0.002375893	1.52E-17	0.000996873	0.002281311	0.003239238
T[T>G]T	0.016564421	0.012792538	0.036742614	0.008807703	0.003107465	0.000696012	0.003233575	0.000898193
