# Supplementary material for: SUITOR: Selecting the number of mutational signatures through cross-validation
Source: PLoS Comput Biol. 2022 Apr 4;18(4):e1009309. doi: 10.1371/journal.pcbi.1009309 (PMC9009674; doi:10.1371/journal.pcbi.1009309)
Supplement: S2 Data — (ZIP) [file pcbi.1009309.s015.zip › Supp_data_profiles_activities_matrices/13 Hypermutation/E PCAWG Head SCC With Hypermutation/PCAWG_Head_SCC_With_mutation_type_matrix.csv]

	SP29914	SP31046	SP31334	SP30011	SP31174	SP32662	SP31126	SP32958	SP31422	SP33496	SP34005	SP30113	SP31030	SP33544	SP33688	SP30907	SP30185	SP33837	SP31790	SP30143	SP30071	SP30493	SP32014	SP30332	SP31814	SP29987	SP30083	SP32742	SP115162	SP29940	SP30843	SP32222	SP31190	SP30077	SP32694	SP33774	SP30093	SP33094	SP30803	SP30675	SP31854	SP31606	SP30213	SP32894	SP117260	SP117124	SP117932	SP117189	SP117217
A[C>A]A	583	55	210	80	280	280	141	78	290	258	46	2986	175	574	189	323	57	66	165	44	329	80	62	1569	139	283	100	166	45	112	40	14	253	403	260	101	77	229	170	2410	595	40	66	48	131	154	160	52	13
A[C>A]C	282	25	94	94	76	134	192	57	131	165	31	1619	75	254	117	163	23	39	75	48	168	49	35	858	78	129	55	112	52	46	21	7	145	220	140	59	48	134	70	1204	263	27	27	33	70	91	68	28	4
A[C>A]G	141	11	27	8	27	30	11	11	26	18	8	640	18	62	15	77	6	8	14	8	45	17	8	459	20	32	5	30	11	11	5	0	31	45	31	17	8	32	31	567	68	4	5	8	18	15	17	7	4
A[C>A]T	355	30	143	72	107	158	84	55	185	176	17	1759	101	349	115	198	34	29	74	28	221	50	46	1019	73	179	54	148	38	51	13	3	162	268	140	51	36	132	102	1422	357	25	39	32	77	85	77	23	8
C[C>A]A	696	56	151	94	226	249	162	80	218	261	35	3921	189	493	164	236	52	82	156	48	286	75	63	2168	125	247	109	159	44	126	43	9	236	335	267	127	71	205	193	2725	536	39	50	45	148	121	179	60	17
C[C>A]C	373	25	100	58	78	126	102	56	125	176	21	3148	72	292	108	202	24	42	72	35	164	29	27	1708	68	130	59	117	22	53	17	7	120	186	133	50	38	97	90	2164	275	24	34	25	73	71	69	44	3
C[C>A]G	142	8	32	14	40	42	28	13	35	48	9	847	25	88	32	69	12	14	16	9	45	18	14	512	35	37	10	24	4	20	4	0	39	57	25	28	11	47	38	615	90	3	10	18	23	20	34	11	6
C[C>A]T	528	41	106	97	156	161	190	80	211	265	33	2881	173	353	171	203	30	39	132	41	242	60	56	1440	119	222	77	132	20	122	23	8	162	293	191	91	68	179	116	2014	435	29	61	46	121	86	137	59	14
G[C>A]A	494	70	133	60	413	274	137	112	251	189	47	2090	320	461	110	234	47	81	303	75	310	67	95	1188	124	260	112	106	43	218	45	19	202	346	210	123	102	185	144	1606	525	36	49	67	121	197	237	81	15
G[C>A]C	240	21	92	72	94	110	153	37	110	122	28	1463	74	216	75	156	25	31	49	24	122	26	29	860	51	113	31	63	24	56	20	3	84	167	98	45	27	91	77	1126	215	27	17	24	57	54	67	33	12
G[C>A]G	112	9	23	13	29	36	19	10	36	28	8	657	24	67	10	72	3	11	25	16	50	7	9	391	17	25	6	17	12	14	3	3	20	40	35	24	14	17	28	466	63	7	9	10	18	18	22	7	2
G[C>A]T	289	45	81	44	211	184	78	72	150	151	28	1236	149	280	93	184	24	39	127	42	176	42	68	727	96	197	55	101	28	114	17	6	129	242	162	80	72	144	93	973	308	30	49	42	97	109	114	29	6
T[C>A]A	535	72	249	88	207	376	187	273	303	1251	51	2677	378	614	1314	327	77	88	169	79	314	391	70	1503	177	308	149	315	73	205	55	12	252	594	370	98	102	274	1111	2075	848	46	130	66	145	202	306	63	15
T[C>A]C	448	55	178	68	130	211	138	146	238	584	51	2506	192	429	570	224	38	77	130	63	195	166	67	1448	107	185	84	204	54	98	41	12	192	344	231	90	57	178	545	1718	509	47	85	41	112	143	176	53	10
T[C>A]G	97	4	28	13	35	47	25	31	49	113	14	438	40	90	125	46	13	14	22	11	41	31	9	286	24	36	14	43	10	18	6	1	46	69	32	16	13	39	118	339	116	13	18	12	22	30	41	7	2
T[C>A]T	693	106	299	132	342	446	200	287	408	944	62	2768	497	693	784	359	99	105	282	90	450	293	114	1667	221	446	166	318	81	315	81	18	367	640	407	152	144	330	813	2065	907	87	129	137	185	272	354	107	24
A[C>G]A	214	13	72	19	45	127	72	42	130	208	16	1143	73	259	195	131	15	15	34	14	116	59	44	554	67	110	28	101	23	44	10	4	97	189	112	29	31	89	167	871	231	23	28	33	72	49	77	22	10
A[C>G]C	104	18	58	28	39	83	42	26	83	87	22	452	40	133	88	61	6	16	29	11	75	31	22	251	41	62	27	51	17	40	8	1	82	91	75	17	29	56	56	335	119	15	11	15	37	32	40	21	2
A[C>G]G	48	5	19	9	6	36	10	9	29	31	4	294	8	63	34	25	5	4	9	11	16	14	5	126	9	22	6	31	14	12	2	1	24	45	19	4	9	22	26	164	39	5	8	2	10	8	16	3	1
A[C>G]T	196	21	128	26	53	134	75	39	259	246	18	724	63	253	182	148	12	23	51	21	137	61	30	398	62	176	33	98	25	42	10	5	159	295	154	26	39	103	152	583	308	19	30	18	63	68	67	22	2
C[C>G]A	148	10	47	20	22	110	42	33	91	168	13	925	52	183	196	73	14	9	22	12	95	37	22	396	43	86	22	102	15	28	6	0	69	141	90	25	19	74	169	630	149	14	19	11	59	41	52	9	0
C[C>G]C	131	9	41	14	14	70	31	13	87	83	15	748	34	138	88	64	10	5	21	14	50	20	18	352	34	54	12	43	17	19	7	0	78	90	50	14	18	60	52	486	108	8	12	14	41	41	28	12	2
C[C>G]G	51	10	17	8	6	45	9	9	35	31	11	351	11	70	46	41	3	6	15	14	36	6	7	167	8	24	8	24	6	13	7	1	31	29	13	11	4	29	22	223	57	6	14	1	15	15	16	5	1
C[C>G]T	181	12	95	38	50	144	66	33	192	297	11	761	64	271	243	163	17	16	38	22	133	48	32	448	51	165	31	100	35	41	7	2	150	329	147	31	26	97	188	544	297	18	45	16	71	58	56	26	1
G[C>G]A	121	6	31	14	22	79	31	17	74	85	8	656	29	104	90	63	4	9	22	13	78	22	20	279	25	38	14	35	14	12	6	0	40	74	44	16	15	46	75	437	83	11	12	10	33	23	22	14	1
G[C>G]C	89	10	37	37	21	47	53	20	50	70	8	563	23	102	68	55	8	7	16	8	58	14	11	278	24	56	13	31	14	15	5	2	65	76	51	9	14	46	53	367	78	10	12	5	21	31	23	17	2
G[C>G]G	44	1	6	2	7	18	4	3	8	14	3	320	4	38	16	22	2	2	6	4	18	4	9	139	3	8	4	10	4	7	2	0	10	16	11	6	7	19	22	213	27	3	3	2	5	7	11	5	0
G[C>G]T	107	14	58	21	32	90	54	25	113	154	12	420	40	153	141	80	6	7	30	6	62	29	14	226	24	91	14	45	15	29	7	1	64	154	88	10	22	58	112	302	161	11	15	11	31	46	43	12	3
T[C>G]A	470	53	612	98	183	1284	322	646	731	6695	168	1526	2198	1317	7341	244	274	159	146	158	229	1506	85	767	320	324	352	2227	216	461	37	7	162	1363	1867	54	197	419	7477	1094	1594	59	632	40	114	332	1282	38	17
T[C>G]C	249	22	145	38	73	335	85	132	247	1287	36	974	431	490	1535	115	69	35	38	38	118	284	30	500	95	148	81	474	67	119	14	5	128	358	437	21	42	144	1655	605	384	22	142	23	61	119	227	14	6
T[C>G]G	36	4	28	3	11	84	22	22	41	388	7	191	80	118	437	28	14	10	12	16	18	42	11	113	30	33	24	112	17	19	4	0	21	92	92	2	22	31	346	145	133	8	29	5	14	17	81	9	0
T[C>G]T	647	66	766	129	251	1599	421	800	1080	7265	152	2006	2111	1722	7627	466	281	211	227	191	421	1590	132	1062	359	629	376	2069	292	526	65	6	436	1928	1886	103	245	537	8004	1406	2372	72	600	47	224	419	1481	54	32
A[C>T]A	560	53	173	83	135	225	151	131	234	366	60	1451	252	480	250	197	68	86	130	101	341	135	105	945	139	268	81	229	67	122	52	8	238	293	254	99	85	254	341	1178	451	82	82	39	121	165	188	54	12
A[C>T]C	301	37	101	55	95	129	90	59	159	186	41	650	149	283	103	111	40	39	62	58	215	57	50	434	58	200	49	94	37	75	29	2	177	202	156	63	48	119	155	471	313	46	42	46	99	88	114	36	3
A[C>T]G	440	157	194	259	291	299	265	530	420	283	165	398	799	267	242	182	145	192	351	321	400	343	222	389	138	451	218	349	147	383	259	42	324	381	394	315	270	349	281	323	230	165	171	161	268	388	345	129	29
A[C>T]T	457	50	139	75	121	197	101	79	237	247	46	857	159	386	149	211	64	56	120	65	326	63	64	599	100	273	47	176	45	106	35	7	212	311	249	74	61	226	196	681	387	35	53	42	97	117	117	30	9
C[C>T]A	508	62	183	120	144	269	148	144	264	500	82	1412	370	465	382	223	81	88	161	129	259	200	110	1003	133	245	89	269	81	188	44	7	182	325	253	94	95	240	562	1079	614	68	107	47	122	151	205	46	14
C[C>T]C	374	41	130	216	118	154	293	86	228	266	62	1111	242	456	131	171	51	48	138	93	247	80	90	802	112	242	73	177	54	115	37	9	192	241	205	69	68	163	200	846	574	59	76	64	102	128	147	41	13
C[C>T]G	320	109	160	185	203	245	222	404	260	271	109	448	562	252	255	130	120	146	290	221	324	216	190	360	106	349	161	287	117	299	231	20	208	259	261	200	187	285	286	347	223	133	121	106	182	308	269	89	18
C[C>T]T	518	66	182	191	155	212	276	118	285	466	82	1684	286	553	246	278	73	62	126	127	334	124	82	1063	121	350	93	260	72	152	38	14	263	413	265	126	89	227	405	1334	680	70	74	64	136	144	167	48	11
G[C>T]A	437	50	138	76	122	207	134	129	165	330	55	860	225	356	264	157	51	57	112	81	238	141	64	629	88	245	97	200	57	90	45	7	213	235	242	87	85	162	299	682	342	60	66	58	114	147	142	57	11
G[C>T]C	282	49	113	80	122	152	139	127	171	212	71	679	190	303	151	163	61	53	99	79	228	84	56	463	74	235	88	194	43	94	37	7	187	216	191	71	59	138	199	494	358	60	65	53	109	126	130	39	11
G[C>T]G	466	159	149	213	234	290	277	416	379	280	132	385	638	208	229	133	151	141	259	256	386	244	173	316	101	424	208	419	126	321	226	26	286	354	337	248	214	279	282	288	274	149	140	137	199	374	319	109	30
G[C>T]T	265	57	123	66	110	145	111	99	160	266	55	740	203	300	175	164	70	51	87	87	221	87	73	529	82	224	77	191	52	116	33	6	173	244	209	83	78	167	264	602	373	54	71	45	98	109	123	35	11
T[C>T]A	793	178	1530	243	390	1398	517	1832	732	9521	251	1888	5672	1877	8512	309	812	331	310	744	507	3022	223	1297	558	642	491	3902	445	822	207	24	290	1481	2084	222	355	939	11308	1449	2638	152	1435	125	204	518	1678	77	31
T[C>T]C	537	106	441	165	191	441	254	457	460	1891	109	1156	1418	957	1726	219	213	108	184	235	381	627	119	805	208	425	161	894	141	307	66	21	253	660	687	150	138	336	2265	836	1348	112	364	109	129	268	425	72	15
T[C>T]G	269	96	285	132	170	304	222	398	286	1307	101	281	893	365	1050	113	184	123	187	314	255	625	147	215	116	273	174	539	119	291	150	15	176	336	418	169	164	268	1259	219	548	128	198	76	122	286	368	76	25
T[C>T]T	738	127	930	245	339	810	370	1088	613	4952	147	1621	3102	1227	3945	336	501	217	279	598	575	1557	143	1061	328	565	269	1860	268	534	135	22	337	1077	1386	192	222	615	5416	1371	1886	139	694	82	164	338	897	77	30
A[T>A]A	395	14	98	42	108	73	68	27	164	216	22	1122	40	407	67	165	13	13	44	28	404	41	32	674	36	239	29	103	13	34	11	2	219	333	423	30	26	77	130	622	314	16	32	11	53	67	40	13	8
A[T>A]C	237	19	48	31	81	60	66	34	83	108	18	316	56	277	37	59	17	20	28	44	250	23	19	197	20	167	31	71	20	38	7	5	147	152	194	32	24	66	92	200	146	21	16	13	35	48	33	13	7
A[T>A]G	250	11	64	33	68	60	36	22	109	154	16	817	34	235	55	143	13	29	33	37	186	29	20	527	39	142	19	62	18	29	10	1	118	178	190	49	29	72	89	520	170	21	17	18	47	40	30	14	8
A[T>A]T	484	31	119	84	148	130	98	93	198	307	32	634	104	481	88	121	30	33	49	49	570	65	54	461	79	339	58	203	21	80	25	6	329	382	492	60	60	156	221	377	380	46	45	37	76	81	94	31	11
C[T>A]A	253	7	59	59	40	64	49	23	93	105	11	1118	14	247	44	114	10	6	17	9	144	15	13	590	37	93	21	63	17	10	9	1	79	169	115	13	22	61	48	685	155	15	12	11	36	30	16	8	2
C[T>A]C	246	13	51	62	52	71	63	32	120	140	10	785	50	305	55	97	24	24	32	21	169	25	24	475	37	119	20	89	10	22	8	4	122	184	140	34	20	69	60	539	205	9	17	4	46	37	27	8	5
C[T>A]G	343	18	61	52	47	69	78	18	103	141	16	1749	29	267	66	153	16	16	22	21	172	23	17	987	43	112	19	84	10	15	9	2	90	183	96	34	21	65	55	1131	186	15	12	12	44	35	29	18	3
C[T>A]T	330	20	88	81	66	104	128	38	129	185	15	1049	77	547	70	120	36	15	40	19	240	29	19	606	54	190	27	186	28	33	9	3	127	235	168	36	27	100	91	656	228	14	20	10	64	51	34	21	4
G[T>A]A	175	7	35	12	36	34	31	14	52	82	5	765	16	163	30	88	8	9	9	10	93	11	21	478	32	52	14	31	5	18	8	0	41	90	55	18	10	39	39	493	92	9	9	3	23	21	29	10	1
G[T>A]C	101	5	28	18	29	46	43	14	37	53	9	298	28	102	22	35	9	6	12	14	67	7	15	182	17	57	8	37	14	12	6	1	46	59	46	18	15	23	28	182	74	13	6	4	15	18	17	6	0
G[T>A]G	228	7	35	15	26	46	28	22	52	65	8	874	20	148	33	88	11	12	22	15	84	13	19	567	31	48	13	31	13	18	6	1	49	88	50	26	14	43	43	576	105	5	12	3	24	26	27	7	7
G[T>A]T	139	6	41	17	33	62	25	40	63	90	11	524	37	210	49	71	14	13	18	21	96	26	27	340	31	72	12	92	19	19	7	0	62	107	76	20	17	60	47	317	120	6	11	7	28	24	26	17	6
T[T>A]A	302	13	86	51	64	95	90	57	165	209	32	1020	148	366	102	151	28	19	54	26	260	36	34	614	75	160	70	117	20	105	17	4	161	259	214	37	53	180	83	603	225	29	24	35	61	102	77	24	10
T[T>A]C	159	14	54	29	49	76	57	15	95	93	17	388	37	214	36	50	10	7	31	23	132	26	20	222	33	102	14	84	15	11	3	1	108	133	125	22	23	53	62	238	175	6	15	7	39	28	28	10	2
T[T>A]G	151	3	31	24	27	64	28	20	87	83	13	620	31	168	43	88	4	7	15	12	89	15	10	414	38	63	15	61	11	19	6	1	70	116	77	20	10	54	52	470	114	6	10	10	30	32	32	5	4
T[T>A]T	325	15	103	66	113	145	96	65	175	193	27	820	104	522	94	143	48	18	77	34	245	56	55	575	68	181	43	257	34	70	28	4	189	244	229	47	41	141	117	465	316	23	31	19	64	65	85	24	6
A[T>C]A	860	43	439	83	141	176	109	81	549	505	52	2218	115	633	141	561	40	44	83	65	647	79	59	1421	121	812	63	171	53	84	33	5	449	742	618	70	85	258	247	1476	733	43	78	61	192	126	88	42	29
A[T>C]C	178	17	55	27	52	69	44	24	120	107	17	296	55	200	61	84	15	17	37	28	122	28	24	198	53	134	37	78	35	42	15	4	92	140	109	31	35	70	64	217	137	24	22	13	47	50	38	15	4
A[T>C]G	423	25	122	39	78	113	63	261	190	238	36	1135	75	303	95	229	39	28	43	43	256	41	35	837	87	208	30	79	28	36	37	3	152	282	171	49	38	196	116	885	249	25	43	24	87	72	53	32	4
A[T>C]T	532	24	246	58	119	204	109	58	344	373	47	989	113	513	106	324	35	52	87	70	429	91	72	645	96	448	57	167	57	74	34	9	294	412	447	77	59	215	199	654	467	43	64	35	156	101	107	41	22
C[T>C]A	371	13	78	34	54	96	48	58	140	158	18	1059	60	216	73	121	18	19	43	27	177	31	33	658	64	141	26	79	16	31	19	1	101	205	129	27	20	100	62	839	177	19	28	10	49	54	47	23	10
C[T>C]C	177	23	67	29	51	94	66	113	139	128	21	372	112	208	74	85	23	19	50	31	127	20	37	212	49	127	38	105	26	44	32	2	81	153	92	32	32	94	66	308	149	16	31	8	54	47	50	27	5
C[T>C]G	255	14	47	40	40	96	61	141	117	117	21	809	85	154	71	132	21	16	41	25	128	21	21	432	61	77	25	73	25	34	26	5	79	112	69	27	26	101	65	583	136	21	21	10	37	51	37	20	3
C[T>C]T	250	18	103	58	64	116	93	27	183	216	13	698	229	370	79	163	54	24	52	28	193	35	63	458	83	186	40	136	26	64	12	4	150	225	156	31	39	149	95	536	270	18	28	19	85	69	54	42	5
G[T>C]A	383	25	67	39	95	97	74	52	182	163	30	816	103	219	67	145	16	38	58	35	243	38	47	558	77	171	49	101	35	54	26	6	144	177	162	40	47	119	108	598	185	20	34	24	87	68	59	19	11
G[T>C]C	140	23	50	58	40	73	61	37	103	83	13	183	76	142	57	54	27	16	34	37	111	19	23	139	41	108	39	98	20	42	17	5	71	110	87	30	31	58	63	153	92	30	26	22	45	50	47	19	5
G[T>C]G	236	18	52	28	36	65	47	712	112	94	28	498	77	153	49	82	53	19	39	28	117	37	34	396	57	110	18	79	22	36	66	1	80	114	79	39	27	147	78	419	122	23	25	19	55	60	56	21	1
G[T>C]T	304	25	77	42	90	123	70	51	159	201	22	513	97	305	73	111	25	30	50	55	219	49	48	320	76	178	42	133	32	62	26	4	141	200	182	48	48	93	151	339	220	29	31	45	91	76	72	35	9
T[T>C]A	418	23	100	33	79	135	83	59	206	185	22	888	96	326	71	147	22	27	50	45	290	48	50	561	94	203	40	95	20	51	15	5	171	258	206	51	48	121	98	690	247	22	42	28	89	86	76	24	11
T[T>C]C	163	15	51	37	73	86	68	55	158	113	26	316	117	245	51	98	15	21	63	35	133	30	57	200	83	153	44	115	26	62	19	4	112	175	127	43	60	79	68	242	146	20	27	17	56	74	64	29	6
T[T>C]G	186	11	41	24	42	76	56	1126	97	103	21	418	59	140	53	89	38	18	31	18	97	41	27	245	40	91	23	57	11	26	122	1	55	100	70	20	21	106	54	376	127	18	20	12	49	45	31	19	2
T[T>C]T	386	28	91	60	114	168	83	54	202	242	27	600	165	411	108	136	33	32	92	52	299	50	74	413	109	254	59	138	35	94	19	8	173	255	225	54	60	141	101	458	307	36	43	25	99	84	96	30	18
A[T>G]A	99	11	67	14	23	51	30	22	65	76	7	281	28	119	37	52	11	5	17	7	113	20	14	162	39	73	13	33	12	25	5	1	91	99	116	11	20	37	37	162	95	3	5	7	23	21	17	4	3
A[T>G]C	41	9	20	8	15	34	28	9	32	27	2	65	21	54	19	16	5	6	17	7	23	7	8	47	8	26	15	14	2	7	1	1	26	41	37	7	4	30	19	32	39	5	7	1	11	17	10	5	1
A[T>G]G	91	10	27	16	30	74	35	12	80	56	9	245	30	100	34	46	9	13	19	11	65	21	15	147	22	60	17	44	10	16	9	1	38	102	44	13	16	52	33	174	111	9	13	4	35	24	26	9	0
A[T>G]T	120	18	71	17	38	93	59	25	96	95	9	156	176	142	61	44	18	9	32	16	79	25	28	109	50	81	35	66	13	31	12	2	81	92	65	15	23	75	47	100	131	25	19	10	42	45	51	18	4
C[T>G]A	59	4	23	9	14	44	35	14	45	51	2	204	27	68	26	26	5	8	15	4	47	8	17	135	18	36	8	25	5	18	6	0	34	47	33	7	14	49	15	106	53	11	12	5	22	25	15	10	1
C[T>G]C	53	8	30	12	10	32	17	17	39	50	10	150	75	96	37	28	9	10	11	5	41	10	17	57	30	49	8	34	7	6	7	1	38	59	38	8	12	45	23	72	55	8	10	4	13	28	15	9	0
C[T>G]G	131	9	31	20	19	60	26	23	68	79	12	442	65	125	63	49	11	11	23	16	71	8	22	235	37	59	14	38	9	26	4	4	40	80	43	11	14	59	30	246	86	8	10	5	34	31	19	9	0
C[T>G]T	147	14	103	21	40	92	65	34	89	160	6	239	701	267	101	68	95	19	56	9	119	25	50	191	52	92	38	261	15	65	6	1	79	111	74	19	24	113	56	178	132	10	24	20	47	57	65	66	3
G[T>G]A	41	2	18	11	11	31	10	9	30	28	5	152	5	56	25	19	11	6	9	3	29	8	6	71	16	30	6	23	5	9	2	0	24	41	19	10	8	31	9	93	35	3	3	2	9	12	7	5	0
G[T>G]C	21	2	11	12	13	24	26	13	18	14	5	67	26	28	15	13	5	3	8	7	21	3	3	44	9	15	7	7	6	4	3	0	15	21	14	2	0	15	12	36	33	2	6	2	9	13	6	3	2
G[T>G]G	79	13	26	13	17	55	26	91	47	50	11	310	25	79	50	38	19	8	12	13	43	15	17	165	31	41	14	38	6	15	8	3	40	65	34	12	17	39	29	180	86	10	11	14	13	25	17	8	0
G[T>G]T	78	13	37	16	24	66	41	17	66	97	13	133	196	106	54	41	27	9	38	4	42	11	32	86	37	70	15	67	15	25	3	2	39	69	51	8	18	60	30	87	67	5	12	6	29	35	24	26	5
T[T>G]A	108	10	75	15	33	78	36	14	97	100	9	280	30	150	48	52	9	12	25	10	114	18	28	145	43	72	13	46	14	31	3	1	90	107	94	9	17	73	37	220	126	13	11	12	48	41	32	10	2
T[T>G]C	62	6	27	21	30	46	26	10	62	47	6	117	37	103	35	40	10	13	22	14	59	20	9	65	28	63	20	24	8	15	4	0	47	57	50	15	12	43	28	84	81	8	8	6	27	34	22	5	3
T[T>G]G	133	6	40	18	47	98	28	19	99	85	9	401	38	180	63	66	10	12	37	15	99	28	29	215	51	58	18	56	20	31	6	4	62	101	68	13	12	73	39	215	122	10	19	7	39	44	28	22	7
T[T>G]T	231	34	142	53	69	203	113	57	168	214	38	363	363	324	108	106	43	42	68	34	186	40	54	262	81	184	58	160	37	84	16	5	176	204	144	38	54	154	84	259	285	33	42	24	90	107	90	54	12
[truncated: 8 more columns]
