# Supplementary material for: SUITOR: Selecting the number of mutational signatures through cross-validation
Source: PLoS Comput Biol. 2022 Apr 4;18(4):e1009309. doi: 10.1371/journal.pcbi.1009309 (PMC9009674; doi:10.1371/journal.pcbi.1009309)
Supplement: S2 Data — (ZIP) [file pcbi.1009309.s015.zip › Supp_data_profiles_activities_matrices/13 Hypermutation/F PCAWG Head SCC WithOut Hypermutation/PCAWG_Head_SCC_WithOut_Hypermutation_SUITOR_Activity.csv]

	V1	V2	V3	V4	V5	V6	V7	V8	V9	V10	V11	V12	V13	V14	V15	V16	V17	V18	V19	V20	V21	V22	V23	V24	V25	V26	V27	V28	V29	V30	V31	V32	V33	V34	V35	V36	V37	V38	V39	V40	V41	V42	V43	V44	V45	V46	V47	V48	V49
denovo A	1407.65879419297	594.226873697379	4303.134693613	846.789204223699	446.903008096941	0.00477348584330617	764.239173436047	5029.60862731184	545.726312476562	502.655963922791	13673.5455263515	1100.17009003083	2323.02675745916	772.701658791783	571.582513666781	2932.48593485712	597.65935446085	5995.8846490718	435.326318431691	831.48339062375	1303.35515322709	300.544929511467	5420.79933600857	1029.90044887212	1216.08841647817	717.819732989669	85.1336286835977	440.413172409326	603.587435713545	511.634329176758	800.987602032806	557.063502790121	2253.51053491553	558.458998511624	3011.1225013526	379.260959026031	452.001026987072	745.471531619947	1031.42335534026	100.829273475404	38.6372205798914	514.310031255856	6.14736151028467e-11	7.62848836597141e-05	742.777819168202	925.689676332058	3026.52360952631	3962.45823179383	246.638097355472
denovo B	963.29469793611	50.0510897985135	96.7918276235802	65.890270415872	170.369708434602	341.893945871451	182.759478000087	5608.87715556562	495.517168568163	112.02974755907	0.0027275950168397	392.290569180424	197.823465287008	71.1199656473	141.952222643094	33.1558431517214	485.3658134867	70.6491558418483	133.020352043973	214.712336916384	432.292800467571	90.8427439428966	152.148319082369	36.4938608432594	106.548671342588	627.051537118	2.24291531517823	265.112799079914	484.686009743534	317.201714971095	105.361363371075	102.102033194027	634.922967923535	80.8611835319879	43.2861022339937	57.3128504168404	235.032216942252	238.173487703103	160.725978503582	98.3375012526319	5.72748318638576	116.545798354859	447.957442031719	127.920228664167	66.7263425358443	140.983502666353	219.263642959455	176.086488083356	219.914415422734
denovo C	711.896360340999	112.514740665086	677.003941296301	5.58684325312233e-11	540.492706982226	810.576661212693	416.497666356688	175.412653495884	516.959117659719	5.0171765421647e-11	6571.53619599805	5.0171765421647e-11	800.183913897468	96.6873344547574	597.039681176105	5.0171765421647e-11	1079.99462596462	0.000173529982289637	559.4100352963	765.471368875861	785.876720586571	359.770802472004	2125.21832414876	18.823808826838	727.890482111873	1.09843147319365e-05	14.1247030181924	589.060772579317	457.533418567887	661.766723794634	34.1505623004496	220.630362640878	1144.27861285806	20.3129446962174	226.51205914803	118.907571402931	337.313920903487	482.495887906776	488.920464708036	537.458200799036	44.2220083360178	416.032022941317	2770.33263505756	317.951563766452	163.007014707074	682.689593985191	2154.39512083027	442.266722306189	768.178643108319
denovo D	6868.29168275539	341.124697540917	1376.28137710217	43.7071789766133	2742.21307276961	1832.8158545168	435.177710183893	182.105072756545	1218.35079608366	43.0355619157454	0.887506141529895	3429.52675231216	77.9607105867599	567.555153368888	1470.72743747473	1.64305846314689e-06	2078.7646000644	505.665502063881	257.688387825203	1266.01182367385	1183.71228776952	501.630906426426	6.00538027260688e-10	89.3441834479455	774.82146454393	0.262760976396983	65.3637973394537	1254.18250570935	2754.33408592365	815.321685748466	888.435541815629	309.093379429118	1428.18576227864	7.99335860021949e-08	380.305393490354	378.819492140378	905.688144705652	684.225430214535	1276.59244649852	399.496968500707	140.311020317279	890.758117440309	961.84408117228	337.048806186688	434.339374931148	568.482844880588	258.819034402669	933.979397777154	448.523472658314
denovo E	2342.22386127825	279.689048719074	3358.83546462416	273.305151032584	1.14337865441265e-10	3284.39484531346	1091.65002030626	50.732613047303	5487.17862410604	317.520671155663	7.11207784727019e-06	4372.085131795	91.5660261472653	235.404584023216	593.615629155231	1.00383700531343e-09	950.66998786041	322.814633638273	635.574659578344	1613.46844290845	3644.07646218183	339.008864328385	144.484827659378	715.197203980447	354.882349747978	6.00936429373865e-11	13.7519469196138	3053.13742764259	5918.64748891102	618.67577387474	111.740585315835	533.03721328468	2858.82924794205	304.374736291681	468.352931451879	338.237196178675	1893.98765713778	1291.298362225	572.165361845996	479.905921890718	37.9047749762827	1174.38964250438	2031.92865660824	528.264258119801	471.148902337367	625.993363239613	1225.88898593728	892.285598459516	1274.06019791423
denovo F	1206.30091315943	13.8998369792185	1224.05670139379	127.730433475179	854.615650244627	6398.95290563331	1231.98412699177	2025.79413343699	2582.29835486312	509.830299531588	6710.29841737659	0.0277144253214449	677.494285773254	559.894000577564	469.522292026522	6.96110439786453e-08	628.564406731609	6497.49239516061	137.436376903965	1051.99768169849	568.529540222412	1651.51187826463	9563.36423863132	777.21032384405	2034.79915646746	9.30160220309611e-11	0.0555010458906842	194.799722844467	6133.96035557579	8981.06851523935	11.3939069308329	735.18666569879	824.381435091062	40.1205210086238	2333.61250621663	1.87252596690195e-08	66.4689106686775	1224.41263985172	6459.50909573202	0.0339824954355365	74.5093289081494	507.844361002698	9.30160220309611e-11	714.227040039831	1155.91919064903	186.090136043607	4560.55068145165	15473.6357706964	5933.68582569265
denovo G	6804.08175568422	184.465400030564	0.313475289988763	2257.81837325529	0.0145885887412769	1464.19530045179	3309.2781971334	113.661235468673	866.627313919938	564.633765554748	1.99526644333982	1597.01047799834	534.586476132491	150.750288264429	0.0496529951004884	658.495111831986	2753.68612676962	2.06922408402308e-07	435.063006526001	913.250207248614	611.503157967607	394.24709882855	3091.48450508619	563.732259489912	7.89672890721566e-06	120.668274957811	31.4329305967217	1304.7090748205	1425.89651233061	1315.820783827	577.218005410952	270.093499136862	1496.69607293495	491.956207857284	159.433995636175	29.2059477455586	621.352604901984	497.267228944432	229.611446272699	222.272073376054	0.00383256221031535	0.00559531722904072	894.204080926836	163.492997140483	247.302242761839	346.894356252023	971.390112426576	871.86599227018	1003.30669973324
denovo H	563.335770378143	1315.45682756593	3.91744884755003e-10	1495.08390192805	2550.02870580217	2261.23015208203	1726.85449423928	2.16123810890739	2953.49787382004	1159.69439785634	266.740137636623	174.154894897177	221.197990378085	1346.27034840779	3092.83600555435	1825.65776693114	2543.89030810346	482.824575735384	1753.43325915934	484.198969381031	3582.41529351216	1935.00904076231	1.05719542513142e-09	851.160095190968	3260.84550489387	1470.95397041112	280.852707933855	2357.62712764718	2250.5571865396	2525.99441344758	2162.26014017389	2082.07748624672	1518.17933251067	1440.20156724728	319.099902648241	1388.88565640625	1794.19343417743	3370.93125772316	2872.22849105513	997.098926535113	261.780726873366	2604.74686486915	2964.94704712943	1314.9595630546	1262.54820104034	1991.28589174062	2369.95429101906	1078.85494321696	2573.73087605249
denovo I	6115.66756192512	129.569507415555	1475.62013615082	445.670681545629	1509.27078734569	298.975546066677	317.560301305286	4.51643174683931	2229.96718230436	180.606488990521	9.06928878812481e-07	1834.71242772368	127.151769467818	149.605139088243	249.650319871516	453.199447429327	6876.34872577816	262.653765649438	280.061599721251	403.401039962452	4700.31068697194	276.434214136649	1361.49665724684	60.1535265243465	322.122849566016	100.234991939382	30.0406781992199	3530.0022801579	4385.87627421056	6254.52700306999	463.423846203155	388.727204937635	1005.03188432061	187.723357109199	271.269745365895	175.370643484347	702.984286528663	471.747491194172	165.813766612148	56.5700947408594	176.900911623961	181.380142576125	563.824665604102	256.144394343461	0.232171989499735	304.893117863314	300.253351260858	5.57591377289471	5.95154019668616e-11
