# Supplementary material for: SUITOR: Selecting the number of mutational signatures through cross-validation
Source: PLoS Comput Biol. 2022 Apr 4;18(4):e1009309. doi: 10.1371/journal.pcbi.1009309 (PMC9009674; doi:10.1371/journal.pcbi.1009309)
Supplement: S2 Data — (ZIP) [file pcbi.1009309.s015.zip › Supp_data_profiles_activities_matrices/13 Hypermutation/F PCAWG Head SCC WithOut Hypermutation/PCAWG_Head_SCC_WithOut_Hypermutation_SUITOR_Profile.csv]

	denovo A	denovo B	denovo C	denovo D	denovo E	denovo F	denovo G	denovo H	denovo I
A[C>A]A	0.00316189	0.00739631	0.016928821	0.053430558	0.018586703	0.00350473	0.014167752	0.015463922	0.01513383
A[C>A]C	0.004766207	0.004358771	7.00E-15	0.011776056	0.012246635	7.91E-17	0.026677433	0.009904895	0.005834554
A[C>A]G	0.001304333	0.000626005	9.83E-22	0.011225594	0.001154218	5.30E-22	0.004158091	0.000252928	0.002027017
A[C>A]T	0.004193472	0.003917252	0.005682894	0.021899674	0.016644885	0.001162967	0.015224645	0.004942107	0.012159575
C[C>A]A	0.00022529	0.00906754	0.020360255	0.056451662	0.005368059	0.006230378	0.022185766	0.018662298	0.009210728
C[C>A]C	0.001333197	0.006428635	0.005887735	0.025150922	0.00858421	0.001941429	0.019162478	0.006412022	0.004812995
C[C>A]G	0.000805252	0.000932998	0.002421686	0.014090156	0.00194981	0.0002207	0.004810941	0.001596552	1.98E-12
C[C>A]T	0.000576795	0.00958909	0.019134423	0.039583763	0.008361083	0.003685482	0.022811537	0.013630945	0.00645105
G[C>A]A	1.43E-15	0.01384089	0.039478238	0.069277021	2.00E-10	0.003932526	9.30E-22	0.035553252	0.000905336
G[C>A]C	0.002307799	0.002992222	0.003377207	0.0178544	0.009004146	0.000815802	0.017060875	0.007701937	0.001515082
G[C>A]G	0.001388801	4.87E-06	6.09E-08	0.010607668	7.72E-08	5.30E-22	0.003784719	0.002139879	0.001415147
G[C>A]T	0.000315505	0.008884871	0.017880463	0.034528697	0.006975412	0.003128111	0.002275843	0.017901592	0.004920547
T[C>A]A	0.016526823	0.023646628	0.001685161	0.045289483	0.025608042	0.021630797	0.008864712	0.020885875	0.008445432
T[C>A]C	0.01002898	0.012382946	1.87E-14	0.032018785	0.01746098	0.008035901	0.014799117	0.016270082	0.00460521
T[C>A]G	0.002032928	0.002717047	8.73E-08	0.007449794	0.003575025	0.00173438	0.003710098	0.002719924	0.000148842
T[C>A]T	0.014211883	0.029067805	0.032339076	0.062600281	0.02380885	0.013463066	0.00481686	0.040343088	0.014985035
A[C>G]A	1.42E-05	0.004828617	0.006577221	0.01107429	0.014831229	0.004866304	0.008133892	0.004626336	0.003751218
A[C>G]C	0.000276397	0.002988212	0.003012488	0.004348286	0.008465997	0.002097455	0.004965898	0.005600829	0.002858908
A[C>G]G	0.000429405	0.000675832	9.83E-22	0.000978711	0.003960752	0.000976213	0.003480623	0.001096173	6.85E-06
A[C>G]T	0.001369999	0.00336179	0.001808824	0.003408708	0.027235635	0.004556145	0.002790298	0.005018823	0.012460096
C[C>G]A	4.37E-10	0.003795121	0.003636613	0.003175701	0.01078684	0.004599835	0.008543859	0.002100836	0.004449631
C[C>G]C	0.00054324	0.00105352	0.002535649	0.002958568	0.010723639	0.001485048	0.006694592	0.002042805	0.001630187
C[C>G]G	0.000717169	0.000795696	9.83E-22	0.002012213	0.003924235	0.000246601	0.003824466	0.002140264	1.01E-05
C[C>G]T	0.001837294	0.001686596	2.03E-05	0.003278702	0.024715533	0.005170446	0.005820374	0.00259024	0.012029149
G[C>G]A	0.000521565	0.001772149	0.001831024	0.006425759	0.006336682	0.001200791	0.0061273	0.001908955	0.001683448
G[C>G]C	0.000533023	0.002260348	0.001316639	0.001522628	0.006755879	0.000872957	0.007713689	0.002474668	0.002627268
G[C>G]G	2.12E-05	0.000372121	0.000608576	0.003305085	0.000423075	9.17E-05	0.00194051	0.000812162	0.000160151
G[C>G]T	0.000195335	0.002817592	0.001503482	0.003032497	0.012458188	0.002895469	0.003136311	0.002497367	0.004936001
T[C>G]A	0.054907261	4.19E-10	0.022599585	6.85E-06	0.033308689	0.188837762	0.008513083	6.79E-15	5.66E-05
T[C>G]C	0.010036306	0.001240436	0.006041897	0.003992811	0.016957942	0.036162865	0.006909956	0.002339503	0.007501127
T[C>G]G	0.001115965	1.44E-21	0.001891514	4.41E-07	0.004643664	0.009297935	0.001245349	0.001644015	8.28E-22
T[C>G]T	0.053602906	0.021626508	2.10E-09	0.001221663	0.081668591	0.193120876	0.00013753	0.009968958	0.020873411
A[C>T]A	0.009906657	0.011228139	0.016826527	0.024233079	0.013311004	0.005591899	0.027474324	0.022675668	0.012180234
A[C>T]C	0.004884105	0.004566698	0.009412729	0.009563261	0.010433574	0.001666954	0.011568582	0.016185457	0.012486521
A[C>T]G	0.046098056	0.05423629	0.008841756	0.009763212	0.000486675	1.11E-06	0.02105495	0.096076312	0.006458736
A[C>T]T	0.004904244	0.007716183	0.013958962	0.019292939	0.016095508	0.00246291	0.017874726	0.014754048	0.020841888
C[C>T]A	0.016498912	0.005315496	0.015550354	0.025466752	0.015244057	0.009280327	0.026340306	0.026149142	0.001824271
C[C>T]C	0.009580143	0.003598162	0.011962944	0.003688666	0.014122369	0.001803342	0.041337515	0.026815585	0.004132494
C[C>T]G	0.030878262	0.046639126	0.015852611	0.005802216	2.38E-05	0.001090208	0.020641685	0.071631458	2.81E-08
C[C>T]T	0.013937641	0.00444827	0.008584285	0.012274186	0.021807622	0.00352849	0.042121428	0.026251337	0.01398718
G[C>T]A	0.009240778	0.010990925	0.010097749	0.018716182	0.008277801	0.006393327	0.019368826	0.022282257	0.010692469
G[C>T]C	0.008122448	0.012781023	0.012161906	0.007821412	0.010814371	0.002560035	0.017915045	0.02243697	0.010282752
G[C>T]G	0.03222315	0.044891362	0.017409767	0.000200556	7.53E-05	0.003826695	0.035739569	0.079329405	0.006188472
G[C>T]T	0.010373066	0.005792203	0.010046276	0.007407426	0.012029274	0.003773472	0.013876612	0.021356559	0.011634617
T[C>T]A	0.273129396	0.003927393	0.096995073	0.000213609	5.96E-06	0.207250915	1.01E-05	8.49E-05	0.014753103
T[C>T]C	0.064153776	0.003929864	0.033391109	0.004127059	0.018877152	0.041418686	0.018357886	0.028033098	0.020829421
T[C>T]G	0.054988603	0.014285658	6.81E-05	0.000975607	0.000888972	0.026771752	0.014449252	0.051769642	0.000587419
T[C>T]T	0.151639966	0.016129373	0.056137946	0.008154738	0.009031886	0.100285667	0.010057913	0.018593693	0.036999145
A[T>A]A	0.00027973	0.003169034	0.002856832	0.004896961	0.004358135	0.002304198	0.005936689	0.002117076	0.052510245
A[T>A]C	0.001928077	0.003128385	0.00178549	0.000858688	8.20E-22	0.001340938	0.008529694	0.006069918	0.026814191
A[T>A]G	0.002272085	0.0012941	5.89E-17	0.010363789	0.005394555	0.000147273	0.005961292	0.003946873	0.02144871
A[T>A]T	4.17E-08	0.013849974	0.011262066	0.00026928	0.001056931	0.004842543	0.013368062	0.010798234	0.064352783
C[T>A]A	0.000621556	0.003018506	9.83E-22	0.00587438	0.007710497	0.000456094	0.013690043	6.10E-22	0.012701756
C[T>A]C	0.001505122	0.003388564	0.00288009	0.006624714	0.005912163	0.000638656	0.013427334	0.00158534	0.016595856
C[T>A]G	0.001778905	0.000956064	7.34E-11	0.013801745	0.00665782	1.08E-08	0.019283266	2.58E-12	0.011282284
C[T>A]T	0.001837997	0.003620283	0.007788702	0.006778998	0.00848356	0.000649083	0.024312088	0.000873108	0.020124116
G[T>A]A	0.000784572	0.001649926	0.00050473	0.011221509	0.002252871	2.13E-05	0.005949245	0.000527974	0.005995464
G[T>A]C	0.000805179	0.001354771	0.001969427	0.002409589	0.002427	7.64E-12	0.007099385	0.002387252	0.004523984
G[T>A]G	0.001321357	0.002316608	9.83E-22	0.014778683	0.001994602	1.12E-05	0.007598793	0.000149805	0.004266024
G[T>A]T	0.001579678	0.004993581	0.003240929	0.004947365	0.005205865	0.000846757	0.007232787	0.001211625	0.0075085
T[T>A]A	8.02E-22	0.008005221	0.023869749	0.006055364	0.013306543	0.002713317	0.011924743	0.01040179	0.01706904
T[T>A]C	0.000554657	0.000998308	0.003057764	0.001953918	0.006491357	0.001615238	0.008483813	0.0024521	0.013546397
T[T>A]G	9.59E-06	0.002702118	0.002681255	0.00540881	0.006940393	0.001374522	0.007160418	0.000676535	0.006929796
T[T>A]T	0.000599734	0.008902724	0.014536668	0.008456153	0.008973973	0.004090948	0.019704273	0.006637121	0.02113561
A[T>C]A	0.00824342	0.006454164	3.20E-19	0.010969932	0.056978338	1.38E-14	0.00058393	0.003168086	0.090859817
A[T>C]C	0.001551417	0.001910393	0.003856895	0.004180866	0.009292769	0.001466762	0.006718835	0.007033869	0.009865256
A[T>C]G	0.004572336	0.043493011	0.002258484	0.016789856	0.018374075	2.81E-19	0.011247538	0.001616991	0.018108946
A[T>C]T	0.006891815	0.002696556	0.000429108	0.010440238	0.032813451	0.002732901	0.007852905	0.010284863	0.049421264
C[T>C]A	0.000979841	0.009148411	0.005778806	0.015630053	0.00966812	0.001171797	0.011225	0.001587293	0.01337201
C[T>C]C	0.001547915	0.017987409	0.011243556	0.00377732	0.01023252	0.001945475	0.008554675	0.00649666	0.00580338
C[T>C]G	0.001763756	0.023279634	0.008050409	0.011293701	0.007641803	0.000331462	0.015385879	0.002609853	0.001701573
C[T>C]T	0.002191625	0.00094832	0.029573891	0.004604015	0.018476279	0.001182817	0.013036666	0.004702589	0.012073539
G[T>C]A	0.00187546	0.006586876	0.010739882	0.017096593	0.007718605	0.000723673	0.012554378	0.007797607	0.016629458
G[T>C]C	0.001621282	0.003971905	0.009071072	5.43E-07	0.006318045	0.001190021	0.011967323	0.009529812	0.004822352
G[T>C]G	0.004256731	0.123839635	0.003644333	0.002592527	0.003719458	3.42E-05	0.006641678	0.003165146	0.002523838
G[T>C]T	0.00247379	0.005214102	0.007615435	0.009712485	0.008048341	0.002439051	0.011072928	0.011271069	0.016916227
T[T>C]A	0.001055716	0.007666666	0.01067942	0.015230163	0.013604474	0.002016658	0.010405923	0.006587691	0.022679211
T[T>C]C	2.13E-12	0.007784985	0.015660553	0.003420182	0.010804187	0.002494662	0.007297286	0.011117055	0.008049761
T[T>C]G	0.004054627	0.190270729	8.84E-07	0.000145526	9.27E-11	0.0002248	0.001764971	3.93E-10	2.44E-05
T[T>C]T	1.01E-11	0.00654932	0.022475626	0.014240393	0.01042583	0.003943463	0.011846955	0.012926042	0.020978733
A[T>G]A	1.17E-06	0.003092624	0.003781275	8.19E-05	0.00740244	0.001324623	0.001567974	0.001727928	0.011736612
A[T>G]C	7.13E-07	0.001131246	0.002766438	0.00119591	0.002998141	0.000460875	0.002169236	0.001880132	0.00151583
A[T>G]G	0.0004741	0.001159318	0.00205074	0.003434658	0.007262669	0.001163909	0.004807814	0.002495138	0.002925901
A[T>G]T	0.000981259	0.002255956	0.020843707	0.002502549	0.009198489	0.001324304	0.005099369	0.004623296	0.002038821
C[T>G]A	8.02E-22	0.002214401	0.004940582	0.000774756	0.005152562	0.000398647	0.0037875	0.002319002	0.001431846
C[T>G]C	0.001022248	0.001991336	0.007928379	2.95E-09	0.005275326	1.39E-21	0.00232026	0.001430974	0.002664978
C[T>G]G	0.00010782	0.003241283	0.009186383	0.004374939	0.006249176	0.000326508	0.00647363	0.002258271	0.002028081
C[T>G]T	0.00395618	8.17E-12	0.085368175	0.002609927	0.006161901	4.21E-09	0.006656649	1.03E-21	2.09E-06
G[T>G]A	4.46E-19	0.001377108	0.001246186	0.001290034	0.003796993	0.000448817	0.003034437	0.001094346	0.000929128
G[T>G]C	0.000292009	0.001759561	0.002908706	0.00046481	0.001758546	1.57E-06	0.002608206	0.001232236	0.00017112
G[T>G]G	0.000904863	0.014602962	0.002193977	0.001744363	0.004780497	0.000542619	0.004659362	0.002659621	0.000757318
G[T>G]T	8.02E-22	0.001571366	0.0274035	0.000763795	0.006842919	0.000964303	0.004059819	0.002300891	7.40E-15
T[T>G]A	8.02E-22	0.001454801	0.004155808	0.001532735	0.011640493	0.001727676	0.002733152	0.003108345	0.00817575
T[T>G]C	0.000868848	0.000471689	0.003178123	0.00210308	0.005165135	0.000626355	0.002531876	0.00345054	0.003769687
T[T>G]G	2.15E-14	0.002264806	0.00631319	0.008185181	0.00860426	0.001492231	0.004873182	0.0033501	0.003439488
T[T>G]T	0.002573125	0.004656679	0.042364743	0.002438694	0.018377888	0.002577209	0.012121459	0.010671077	0.0062955
