# Supplementary material for: SUITOR: Selecting the number of mutational signatures through cross-validation
Source: PLoS Comput Biol. 2022 Apr 4;18(4):e1009309. doi: 10.1371/journal.pcbi.1009309 (PMC9009674; doi:10.1371/journal.pcbi.1009309)
Supplement: S2 Data — (ZIP) [file pcbi.1009309.s015.zip › Supp_data_profiles_activities_matrices/13 Hypermutation/F PCAWG Head SCC WithOut Hypermutation/PCAWG_Head_SCC_WithOut_mutation_type_matrix.csv]

	SP29914	SP31046	SP31334	SP30011	SP31174	SP32662	SP31126	SP32958	SP31422	SP34005	SP31030	SP30907	SP30185	SP33837	SP31790	SP30143	SP30071	SP30493	SP32014	SP31814	SP29987	SP30083	SP32742	SP115162	SP29940	SP30843	SP32222	SP31190	SP30077	SP32694	SP33774	SP30093	SP33094	SP31606	SP30213	SP32894	SP117260	SP117124	SP117932	SP117189	SP117217	SP117779	SP117376	SP117681	SP117408	SP118015	SP117509	SP117482	SP117003
A[C>A]A	583	55	210	80	280	280	141	78	290	46	175	323	57	66	165	44	329	80	62	139	283	100	166	45	112	40	14	253	403	260	101	77	229	40	66	48	131	154	160	52	13	112	199	56	56	99	159	164	131
A[C>A]C	282	25	94	94	76	134	192	57	131	31	75	163	23	39	75	48	168	49	35	78	129	55	112	52	46	21	7	145	220	140	59	48	134	27	27	33	70	91	68	28	4	45	87	29	28	45	62	65	52
A[C>A]G	141	11	27	8	27	30	11	11	26	8	18	77	6	8	14	8	45	17	8	20	32	5	30	11	11	5	0	31	45	31	17	8	32	4	5	8	18	15	17	7	4	15	22	8	6	8	11	15	13
A[C>A]T	355	30	143	72	107	158	84	55	185	17	101	198	34	29	74	28	221	50	46	73	179	54	148	38	51	13	3	162	268	140	51	36	132	25	39	32	77	85	77	23	8	68	103	37	38	41	72	84	58
C[C>A]A	696	56	151	94	226	249	162	80	218	35	189	236	52	82	156	48	286	75	63	125	247	109	159	44	126	43	9	236	335	267	127	71	205	39	50	45	148	121	179	60	17	123	186	73	74	113	179	226	170
C[C>A]C	373	25	100	58	78	126	102	56	125	21	72	202	24	42	72	35	164	29	27	68	130	59	117	22	53	17	7	120	186	133	50	38	97	24	34	25	73	71	69	44	3	59	97	33	27	61	67	103	86
C[C>A]G	142	8	32	14	40	42	28	13	35	9	25	69	12	14	16	9	45	18	14	35	37	10	24	4	20	4	0	39	57	25	28	11	47	3	10	18	23	20	34	11	6	20	40	3	9	14	27	27	33
C[C>A]T	528	41	106	97	156	161	190	80	211	33	173	203	30	39	132	41	242	60	56	119	222	77	132	20	122	23	8	162	293	191	91	68	179	29	61	46	121	86	137	59	14	94	198	52	42	89	103	176	122
G[C>A]A	494	70	133	60	413	274	137	112	251	47	320	234	47	81	303	75	310	67	95	124	260	112	106	43	218	45	19	202	346	210	123	102	185	36	49	67	121	197	237	81	15	183	255	69	92	146	216	202	175
G[C>A]C	240	21	92	72	94	110	153	37	110	28	74	156	25	31	49	24	122	26	29	51	113	31	63	24	56	20	3	84	167	98	45	27	91	27	17	24	57	54	67	33	12	68	67	31	28	36	55	83	59
G[C>A]G	112	9	23	13	29	36	19	10	36	8	24	72	3	11	25	16	50	7	9	17	25	6	17	12	14	3	3	20	40	35	24	14	17	7	9	10	18	18	22	7	2	10	17	5	13	14	24	16	11
G[C>A]T	289	45	81	44	211	184	78	72	150	28	149	184	24	39	127	42	176	42	68	96	197	55	101	28	114	17	6	129	242	162	80	72	144	30	49	42	97	109	114	29	6	110	151	53	52	74	103	113	107
T[C>A]A	535	72	249	88	207	376	187	273	303	51	378	327	77	88	169	79	314	391	70	177	308	149	315	73	205	55	12	252	594	370	98	102	274	46	130	66	145	202	306	63	15	143	193	70	103	112	272	412	274
T[C>A]C	448	55	178	68	130	211	138	146	238	51	192	224	38	77	130	63	195	166	67	107	185	84	204	54	98	41	12	192	344	231	90	57	178	47	85	41	112	143	176	53	10	114	142	48	72	71	128	206	150
T[C>A]G	97	4	28	13	35	47	25	31	49	14	40	46	13	14	22	11	41	31	9	24	36	14	43	10	18	6	1	46	69	32	16	13	39	13	18	12	22	30	41	7	2	18	25	14	18	10	36	45	29
T[C>A]T	693	106	299	132	342	446	200	287	408	62	497	359	99	105	282	90	450	293	114	221	446	166	318	81	315	81	18	367	640	407	152	144	330	87	129	137	185	272	354	107	24	240	342	104	113	154	339	358	269
A[C>G]A	214	13	72	19	45	127	72	42	130	16	73	131	15	15	34	14	116	59	44	67	110	28	101	23	44	10	4	97	189	112	29	31	89	23	28	33	72	49	77	22	10	48	94	26	29	45	73	109	80
A[C>G]C	104	18	58	28	39	83	42	26	83	22	40	61	6	16	29	11	75	31	22	41	62	27	51	17	40	8	1	82	91	75	17	29	56	15	11	15	37	32	40	21	2	29	58	14	25	17	34	49	51
A[C>G]G	48	5	19	9	6	36	10	9	29	4	8	25	5	4	9	11	16	14	5	9	22	6	31	14	12	2	1	24	45	19	4	9	22	5	8	2	10	8	16	3	1	5	20	7	5	9	11	17	22
A[C>G]T	196	21	128	26	53	134	75	39	259	18	63	148	12	23	51	21	137	61	30	62	176	33	98	25	42	10	5	159	295	154	26	39	103	19	30	18	63	68	67	22	2	51	88	41	31	45	80	102	74
C[C>G]A	148	10	47	20	22	110	42	33	91	13	52	73	14	9	22	12	95	37	22	43	86	22	102	15	28	6	0	69	141	90	25	19	74	14	19	11	59	41	52	9	0	33	55	12	11	20	56	99	57
C[C>G]C	131	9	41	14	14	70	31	13	87	15	34	64	10	5	21	14	50	20	18	34	54	12	43	17	19	7	0	78	90	50	14	18	60	8	12	14	41	41	28	12	2	22	49	7	8	11	49	56	31
C[C>G]G	51	10	17	8	6	45	9	9	35	11	11	41	3	6	15	14	36	6	7	8	24	8	24	6	13	7	1	31	29	13	11	4	29	6	14	1	15	15	16	5	1	12	19	7	6	11	13	16	24
C[C>G]T	181	12	95	38	50	144	66	33	192	11	64	163	17	16	38	22	133	48	32	51	165	31	100	35	41	7	2	150	329	147	31	26	97	18	45	16	71	58	56	26	1	32	65	17	16	29	79	120	82
G[C>G]A	121	6	31	14	22	79	31	17	74	8	29	63	4	9	22	13	78	22	20	25	38	14	35	14	12	6	0	40	74	44	16	15	46	11	12	10	33	23	22	14	1	20	39	8	8	31	29	49	24
G[C>G]C	89	10	37	37	21	47	53	20	50	8	23	55	8	7	16	8	58	14	11	24	56	13	31	14	15	5	2	65	76	51	9	14	46	10	12	5	21	31	23	17	2	23	28	6	10	13	41	36	29
G[C>G]G	44	1	6	2	7	18	4	3	8	3	4	22	2	2	6	4	18	4	9	3	8	4	10	4	7	2	0	10	16	11	6	7	19	3	3	2	5	7	11	5	0	4	13	4	2	5	7	6	5
G[C>G]T	107	14	58	21	32	90	54	25	113	12	40	80	6	7	30	6	62	29	14	24	91	14	45	15	29	7	1	64	154	88	10	22	58	11	15	11	31	46	43	12	3	16	40	13	17	15	36	60	31
T[C>G]A	470	53	612	98	183	1284	322	646	731	168	2198	244	274	159	146	158	229	1506	85	320	324	352	2227	216	461	37	7	162	1363	1867	54	197	419	59	632	40	114	332	1282	38	17	173	138	174	246	119	1158	3281	1163
T[C>G]C	249	22	145	38	73	335	85	132	247	36	431	115	69	35	38	38	118	284	30	95	148	81	474	67	119	14	5	128	358	437	21	42	144	22	142	23	61	119	227	14	6	69	66	39	69	42	234	601	287
T[C>G]G	36	4	28	3	11	84	22	22	41	7	80	28	14	10	12	16	18	42	11	30	33	24	112	17	19	4	0	21	92	92	2	22	31	8	29	5	14	17	81	9	0	22	20	9	15	12	69	176	74
T[C>G]T	647	66	766	129	251	1599	421	800	1080	152	2111	466	281	211	227	191	421	1590	132	359	629	376	2069	292	526	65	6	436	1928	1886	103	245	537	72	600	47	224	419	1481	54	32	245	200	208	353	172	1147	3270	1296
A[C>T]A	560	53	173	83	135	225	151	131	234	60	252	197	68	86	130	101	341	135	105	139	268	81	229	67	122	52	8	238	293	254	99	85	254	82	82	39	121	165	188	54	12	108	235	56	84	90	235	236	167
A[C>T]C	301	37	101	55	95	129	90	59	159	41	149	111	40	39	62	58	215	57	50	58	200	49	94	37	75	29	2	177	202	156	63	48	119	46	42	46	99	88	114	36	3	67	117	27	45	69	119	94	126
A[C>T]G	440	157	194	259	291	299	265	530	420	165	799	182	145	192	351	321	400	343	222	138	451	218	349	147	383	259	42	324	381	394	315	270	349	165	171	161	268	388	345	129	29	299	338	154	137	263	367	300	291
A[C>T]T	457	50	139	75	121	197	101	79	237	46	159	211	64	56	120	65	326	63	64	100	273	47	176	45	106	35	7	212	311	249	74	61	226	35	53	42	97	117	117	30	9	70	151	45	64	89	167	127	117
C[C>T]A	508	62	183	120	144	269	148	144	264	82	370	223	81	88	161	129	259	200	110	133	245	89	269	81	188	44	7	182	325	253	94	95	240	68	107	47	122	151	205	46	14	124	204	63	102	115	311	276	233
C[C>T]C	374	41	130	216	118	154	293	86	228	62	242	171	51	48	138	93	247	80	90	112	242	73	177	54	115	37	9	192	241	205	69	68	163	59	76	64	102	128	147	41	13	120	157	40	73	97	222	143	208
C[C>T]G	320	109	160	185	203	245	222	404	260	109	562	130	120	146	290	221	324	216	190	106	349	161	287	117	299	231	20	208	259	261	200	187	285	133	121	106	182	308	269	89	18	214	299	119	140	201	316	276	228
C[C>T]T	518	66	182	191	155	212	276	118	285	82	286	278	73	62	126	127	334	124	82	121	350	93	260	72	152	38	14	263	413	265	126	89	227	70	74	64	136	144	167	48	11	129	202	63	73	117	245	226	186
G[C>T]A	437	50	138	76	122	207	134	129	165	55	225	157	51	57	112	81	238	141	64	88	245	97	200	57	90	45	7	213	235	242	87	85	162	60	66	58	114	147	142	57	11	101	173	65	67	102	194	227	140
G[C>T]C	282	49	113	80	122	152	139	127	171	71	190	163	61	53	99	79	228	84	56	74	235	88	194	43	94	37	7	187	216	191	71	59	138	60	65	53	109	126	130	39	11	101	186	50	52	85	160	137	114
G[C>T]G	466	159	149	213	234	290	277	416	379	132	638	133	151	141	259	256	386	244	173	101	424	208	419	126	321	226	26	286	354	337	248	214	279	149	140	137	199	374	319	109	30	226	320	130	139	212	353	312	284
G[C>T]T	265	57	123	66	110	145	111	99	160	55	203	164	70	51	87	87	221	87	73	82	224	77	191	52	116	33	6	173	244	209	83	78	167	54	71	45	98	109	123	35	11	92	142	49	59	81	202	165	113
T[C>T]A	793	178	1530	243	390	1398	517	1832	732	251	5672	309	812	331	310	744	507	3022	223	558	642	491	3902	445	822	207	24	290	1481	2084	222	355	939	152	1435	125	204	518	1678	77	31	273	274	187	464	355	1906	4349	1352
T[C>T]C	537	106	441	165	191	441	254	457	460	109	1418	219	213	108	184	235	381	627	119	208	425	161	894	141	307	66	21	253	660	687	150	138	336	112	364	109	129	268	425	72	15	214	230	65	179	170	620	943	413
T[C>T]G	269	96	285	132	170	304	222	398	286	101	893	113	184	123	187	314	255	625	147	116	273	174	539	119	291	150	15	176	336	418	169	164	268	128	198	76	122	286	368	76	25	163	188	109	132	167	442	776	327
T[C>T]T	738	127	930	245	339	810	370	1088	613	147	3102	336	501	217	279	598	575	1557	143	328	565	269	1860	268	534	135	22	337	1077	1386	192	222	615	139	694	82	164	338	897	77	30	234	291	130	249	285	1136	2251	766
A[T>A]A	395	14	98	42	108	73	68	27	164	22	40	165	13	13	44	28	404	41	32	36	239	29	103	13	34	11	2	219	333	423	30	26	77	16	32	11	53	67	40	13	8	29	58	17	12	31	69	47	29
A[T>A]C	237	19	48	31	81	60	66	34	83	18	56	59	17	20	28	44	250	23	19	20	167	31	71	20	38	7	5	147	152	194	32	24	66	21	16	13	35	48	33	13	7	16	33	17	10	30	46	52	36
A[T>A]G	250	11	64	33	68	60	36	22	109	16	34	143	13	29	33	37	186	29	20	39	142	19	62	18	29	10	1	118	178	190	49	29	72	21	17	18	47	40	30	14	8	20	61	22	20	26	31	38	33
A[T>A]T	484	31	119	84	148	130	98	93	198	32	104	121	30	33	49	49	570	65	54	79	339	58	203	21	80	25	6	329	382	492	60	60	156	46	45	37	76	81	94	31	11	52	132	34	25	52	84	95	83
C[T>A]A	253	7	59	59	40	64	49	23	93	11	14	114	10	6	17	9	144	15	13	37	93	21	63	17	10	9	1	79	169	115	13	22	61	15	12	11	36	30	16	8	2	17	37	10	14	14	35	36	27
C[T>A]C	246	13	51	62	52	71	63	32	120	10	50	97	24	24	32	21	169	25	24	37	119	20	89	10	22	8	4	122	184	140	34	20	69	9	17	4	46	37	27	8	5	19	50	20	15	22	29	39	40
C[T>A]G	343	18	61	52	47	69	78	18	103	16	29	153	16	16	22	21	172	23	17	43	112	19	84	10	15	9	2	90	183	96	34	21	65	15	12	12	44	35	29	18	3	16	51	25	16	26	38	47	36
C[T>A]T	330	20	88	81	66	104	128	38	129	15	77	120	36	15	40	19	240	29	19	54	190	27	186	28	33	9	3	127	235	168	36	27	100	14	20	10	64	51	34	21	4	35	68	15	16	27	65	47	43
G[T>A]A	175	7	35	12	36	34	31	14	52	5	16	88	8	9	9	10	93	11	21	32	52	14	31	5	18	8	0	41	90	55	18	10	39	9	9	3	23	21	29	10	1	12	16	13	8	18	18	22	15
G[T>A]C	101	5	28	18	29	46	43	14	37	9	28	35	9	6	12	14	67	7	15	17	57	8	37	14	12	6	1	46	59	46	18	15	23	13	6	4	15	18	17	6	0	17	23	8	11	16	21	16	18
G[T>A]G	228	7	35	15	26	46	28	22	52	8	20	88	11	12	22	15	84	13	19	31	48	13	31	13	18	6	1	49	88	50	26	14	43	5	12	3	24	26	27	7	7	19	24	7	11	11	16	33	17
G[T>A]T	139	6	41	17	33	62	25	40	63	11	37	71	14	13	18	21	96	26	27	31	72	12	92	19	19	7	0	62	107	76	20	17	60	6	11	7	28	24	26	17	6	14	49	9	17	18	31	31	17
T[T>A]A	302	13	86	51	64	95	90	57	165	32	148	151	28	19	54	26	260	36	34	75	160	70	117	20	105	17	4	161	259	214	37	53	180	29	24	35	61	102	77	24	10	65	213	42	35	86	142	105	112
T[T>A]C	159	14	54	29	49	76	57	15	95	17	37	50	10	7	31	23	132	26	20	33	102	14	84	15	11	3	1	108	133	125	22	23	53	6	15	7	39	28	28	10	2	20	51	14	12	22	37	40	34
T[T>A]G	151	3	31	24	27	64	28	20	87	13	31	88	4	7	15	12	89	15	10	38	63	15	61	11	19	6	1	70	116	77	20	10	54	6	10	10	30	32	32	5	4	14	35	13	11	17	36	33	26
T[T>A]T	325	15	103	66	113	145	96	65	175	27	104	143	48	18	77	34	245	56	55	68	181	43	257	34	70	28	4	189	244	229	47	41	141	23	31	19	64	65	85	24	6	46	129	30	22	37	91	74	98
A[T>C]A	860	43	439	83	141	176	109	81	549	52	115	561	40	44	83	65	647	79	59	121	812	63	171	53	84	33	5	449	742	618	70	85	258	43	78	61	192	126	88	42	29	127	165	68	47	85	126	116	95
A[T>C]C	178	17	55	27	52	69	44	24	120	17	55	84	15	17	37	28	122	28	24	53	134	37	78	35	42	15	4	92	140	109	31	35	70	24	22	13	47	50	38	15	4	47	78	21	14	32	52	64	47
A[T>C]G	423	25	122	39	78	113	63	261	190	36	75	229	39	28	43	43	256	41	35	87	208	30	79	28	36	37	3	152	282	171	49	38	196	25	43	24	87	72	53	32	4	51	98	21	20	60	97	76	71
A[T>C]T	532	24	246	58	119	204	109	58	344	47	113	324	35	52	87	70	429	91	72	96	448	57	167	57	74	34	9	294	412	447	77	59	215	43	64	35	156	101	107	41	22	92	153	59	41	69	132	128	89
C[T>C]A	371	13	78	34	54	96	48	58	140	18	60	121	18	19	43	27	177	31	33	64	141	26	79	16	31	19	1	101	205	129	27	20	100	19	28	10	49	54	47	23	10	43	95	26	15	24	47	67	52
C[T>C]C	177	23	67	29	51	94	66	113	139	21	112	85	23	19	50	31	127	20	37	49	127	38	105	26	44	32	2	81	153	92	32	32	94	16	31	8	54	47	50	27	5	44	82	28	19	39	65	81	67
C[T>C]G	255	14	47	40	40	96	61	141	117	21	85	132	21	16	41	25	128	21	21	61	77	25	73	25	34	26	5	79	112	69	27	26	101	21	21	10	37	51	37	20	3	27	77	21	23	45	70	63	43
C[T>C]T	250	18	103	58	64	116	93	27	183	13	229	163	54	24	52	28	193	35	63	83	186	40	136	26	64	12	4	150	225	156	31	39	149	18	28	19	85	69	54	42	5	49	133	29	35	60	136	85	83
G[T>C]A	383	25	67	39	95	97	74	52	182	30	103	145	16	38	58	35	243	38	47	77	171	49	101	35	54	26	6	144	177	162	40	47	119	20	34	24	87	68	59	19	11	49	124	41	25	48	96	81	44
G[T>C]C	140	23	50	58	40	73	61	37	103	13	76	54	27	16	34	37	111	19	23	41	108	39	98	20	42	17	5	71	110	87	30	31	58	30	26	22	45	50	47	19	5	40	99	30	28	47	86	64	44
G[T>C]G	236	18	52	28	36	65	47	712	112	28	77	82	53	19	39	28	117	37	34	57	110	18	79	22	36	66	1	80	114	79	39	27	147	23	25	19	55	60	56	21	1	33	98	27	21	29	66	56	58
G[T>C]T	304	25	77	42	90	123	70	51	159	22	97	111	25	30	50	55	219	49	48	76	178	42	133	32	62	26	4	141	200	182	48	48	93	29	31	45	91	76	72	35	9	60	95	45	25	50	96	91	69
T[T>C]A	418	23	100	33	79	135	83	59	206	22	96	147	22	27	50	45	290	48	50	94	203	40	95	20	51	15	5	171	258	206	51	48	121	22	42	28	89	86	76	24	11	61	134	51	25	44	104	86	73
T[T>C]C	163	15	51	37	73	86	68	55	158	26	117	98	15	21	63	35	133	30	57	83	153	44	115	26	62	19	4	112	175	127	43	60	79	20	27	17	56	74	64	29	6	40	138	27	34	47	79	78	80
T[T>C]G	186	11	41	24	42	76	56	1126	97	21	59	89	38	18	31	18	97	41	27	40	91	23	57	11	26	122	1	55	100	70	20	21	106	18	20	12	49	45	31	19	2	25	83	24	18	33	59	54	44
T[T>C]T	386	28	91	60	114	168	83	54	202	27	165	136	33	32	92	52	299	50	74	109	254	59	138	35	94	19	8	173	255	225	54	60	141	36	43	25	99	84	96	30	18	67	184	57	32	68	137	135	110
A[T>G]A	99	11	67	14	23	51	30	22	65	7	28	52	11	5	17	7	113	20	14	39	73	13	33	12	25	5	1	91	99	116	11	20	37	3	5	7	23	21	17	4	3	17	43	11	9	25	41	34	25
A[T>G]C	41	9	20	8	15	34	28	9	32	2	21	16	5	6	17	7	23	7	8	8	26	15	14	2	7	1	1	26	41	37	7	4	30	5	7	1	11	17	10	5	1	8	28	7	7	10	17	13	15
A[T>G]G	91	10	27	16	30	74	35	12	80	9	30	46	9	13	19	11	65	21	15	22	60	17	44	10	16	9	1	38	102	44	13	16	52	9	13	4	35	24	26	9	0	16	40	12	9	12	21	29	27
A[T>G]T	120	18	71	17	38	93	59	25	96	9	176	44	18	9	32	16	79	25	28	50	81	35	66	13	31	12	2	81	92	65	15	23	75	25	19	10	42	45	51	18	4	35	101	22	18	28	68	49	64
C[T>G]A	59	4	23	9	14	44	35	14	45	2	27	26	5	8	15	4	47	8	17	18	36	8	25	5	18	6	0	34	47	33	7	14	49	11	12	5	22	25	15	10	1	13	51	9	3	13	31	20	22
C[T>G]C	53	8	30	12	10	32	17	17	39	10	75	28	9	10	11	5	41	10	17	30	49	8	34	7	6	7	1	38	59	38	8	12	45	8	10	4	13	28	15	9	0	19	43	4	4	8	22	14	23
C[T>G]G	131	9	31	20	19	60	26	23	68	12	65	49	11	11	23	16	71	8	22	37	59	14	38	9	26	4	4	40	80	43	11	14	59	8	10	5	34	31	19	9	0	22	67	17	14	21	43	36	25
C[T>G]T	147	14	103	21	40	92	65	34	89	6	701	68	95	19	56	9	119	25	50	52	92	38	261	15	65	6	1	79	111	74	19	24	113	10	24	20	47	57	65	66	3	50	228	29	21	64	202	59	77
G[T>G]A	41	2	18	11	11	31	10	9	30	5	5	19	11	6	9	3	29	8	6	16	30	6	23	5	9	2	0	24	41	19	10	8	31	3	3	2	9	12	7	5	0	12	31	3	4	9	15	17	17
G[T>G]C	21	2	11	12	13	24	26	13	18	5	26	13	5	3	8	7	21	3	3	9	15	7	7	6	4	3	0	15	21	14	2	0	15	2	6	2	9	13	6	3	2	8	19	4	3	7	17	8	13
G[T>G]G	79	13	26	13	17	55	26	91	47	11	25	38	19	8	12	13	43	15	17	31	41	14	38	6	15	8	3	40	65	34	12	17	39	10	11	14	13	25	17	8	0	24	38	14	8	14	34	26	21
G[T>G]T	78	13	37	16	24	66	41	17	66	13	196	41	27	9	38	4	42	11	32	37	70	15	67	15	25	3	2	39	69	51	8	18	60	5	12	6	29	35	24	26	5	21	91	28	15	34	91	40	48
T[T>G]A	108	10	75	15	33	78	36	14	97	9	30	52	9	12	25	10	114	18	28	43	72	13	46	14	31	3	1	90	107	94	9	17	73	13	11	12	48	41	32	10	2	25	65	17	8	20	42	52	47
T[T>G]C	62	6	27	21	30	46	26	10	62	6	37	40	10	13	22	14	59	20	9	28	63	20	24	8	15	4	0	47	57	50	15	12	43	8	8	6	27	34	22	5	3	13	42	10	10	10	35	27	23
T[T>G]G	133	6	40	18	47	98	28	19	99	9	38	66	10	12	37	15	99	28	29	51	58	18	56	20	31	6	4	62	101	68	13	12	73	10	19	7	39	44	28	22	7	30	85	17	14	19	44	42	43
T[T>G]T	231	34	142	53	69	203	113	57	168	38	363	106	43	42	68	34	186	40	54	81	184	58	160	37	84	16	5	176	204	144	38	54	154	33	42	24	90	107	90	54	12	66	174	56	39	65	163	111	111
