# Supplementary material for: SUITOR: Selecting the number of mutational signatures through cross-validation
Source: PLoS Comput Biol. 2022 Apr 4;18(4):e1009309. doi: 10.1371/journal.pcbi.1009309 (PMC9009674; doi:10.1371/journal.pcbi.1009309)
Supplement: S2 Data — (ZIP) [file pcbi.1009309.s015.zip › Supp_data_profiles_activities_matrices/14 INDEL/PCAWG Ovarian adenocarcinoma/PCAWG_Ovarian_Indel_SUITOR_Activity.csv]

	SP101845	SP101682	SP61553	SP101724	SP102103	SP102174	SP101622	SP102161	SP101654	SP102074	SP101694	SP101616	SP101666	SP101558	SP102096	SP102084	SP101580	SP102064	SP101564	SP101921	SP101648	SP101628	SP101708	SP102055	SP101634	SP101588	SP101584	SP101686	SP101532	SP101732	SP101528	SP101536	SP101576	SP102015	SP102168	SP101716	SP101592	SP101658	SP102045	SP101552	SP101519	SP101690	SP102123	SP101662	SP101600	SP101544	SP102133	SP101881	SP102035
denovo A	334.2540006	317.7129495	125.0980997	419.0723974	250.5632636	312.716538	165.8401846	216.080579	458.3013911	152.716832	362.8313992	325.8276445	194.6708896	45.77329899	240.687289	235.989763	196.4720865	118.6642721	160.2033769	269.1682849	98.92217393	193.3134031	221.0555187	126.3296617	68.50942923	297.058048	340.1903712	208.0487214	161.5157823	288.7478163	237.0860698	192.2444076	330.3725998	269.9581663	192.5809568	426.9331245	243.2344446	65.61315433	152.80827	265.7560731	136.4353605	347.9453696	217.9937753	69.70155504	98.69797412	279.1347707	0.000877495	201.5606421	14.80143666
denovo B	426.9097857	26.91205612	1.28E-10	78.36733687	30.33146106	24.24983798	609.0718482	78.53596049	1.28E-10	49.83834831	57.87597049	38.81473652	263.4743253	370.7639729	61.74042581	56.86732492	194.4911931	434.4492277	22.41877606	1.28E-10	244.7759205	27.60386909	11.25586102	1.28E-10	366.6905205	21.50188991	31.18029053	1.28E-10	435.5734635	421.7215274	35.03444705	9.519495711	48.64404461	650.4833404	31.84280849	58.37556811	23.5812442	11.83037049	947.1437416	865.5603688	94.37443551	71.7431286	45.80259655	185.9930855	16.58947583	0.000375751	38.47136597	423.725674	543.5092534
denovo C	9.62E-11	20.31943616	13.44917647	52.14800507	4.605375091	78.30350754	166.6576135	84.69752736	67.31064642	6.196872084	64.19582835	93.84194254	29.17565523	76.36779695	9.62E-11	101.5003143	30.391739	117.8917582	38.70154806	29.37583527	156.8464694	25.89859907	42.1679494	30.58533686	144.8209806	34.43355722	42.33681526	21.44573061	29.18808016	174.0453602	20.88381135	20.83614401	67.57658646	35.1753393	2.13E-05	86.79112426	36.06301569	0.421496884	880.8995141	308.6879836	17.60362051	115.1796795	9.62E-11	312.1337629	2.72955786	62.62123238	0.126596664	132.5725953	400.9376242
denovo D	66.84136293	59.05863105	138.4553249	120.4150925	12.50376881	31.73316782	6.434684951	21.68846593	93.39043174	25.2517344	11.10030262	148.5177525	32.68357704	41.09995894	87.57547435	143.645081	60.64914634	41.99884324	44.67963002	62.45931962	16.4587887	59.18775591	60.52393098	52.08801035	6.983049029	57.00957352	10.29555478	21.5092972	19.72826729	10.48897072	1.19E-10	27.40320291	59.40942389	0.389684665	41.57973845	182.9022907	27.12428842	33.14012093	27.14702769	1.19E-10	160.5906677	32.13442732	74.20691518	19.1723274	91.98739951	75.24604432	20799.36128	0.145178964	39.75306526
[truncated: 64 more columns]
