# Supplementary material for: SUITOR: Selecting the number of mutational signatures through cross-validation
Source: PLoS Comput Biol. 2022 Apr 4;18(4):e1009309. doi: 10.1371/journal.pcbi.1009309 (PMC9009674; doi:10.1371/journal.pcbi.1009309)
Supplement: S2 Data — (ZIP) [file pcbi.1009309.s015.zip › Supp_data_profiles_activities_matrices/14 INDEL/PCAWG Ovarian adenocarcinoma/PCAWG_Ovarian_Indel_SUITOR_Profile.csv]

	denovo A	denovo B	denovo C	denovo D
DEL_C_1_0	0.092898942	0.033696889	0.049173262	0.002311368
DEL_C_1_1	0.048890191	0.014297168	0.029004376	0.000735033
DEL_C_1_2	0.020147327	0.007273811	0.015029507	0.000608884
DEL_C_1_3	0.010307069	0.005944982	0.005462932	0.000509164
DEL_C_1_4	0.008750321	0.003230782	0.004849043	0.001326754
DEL_C_1_5+	0.007017785	0.000988776	0.003486438	0.006910775
DEL_T_1_0	0.052891608	0.019453626	0.025869098	0.001753609
DEL_T_1_1	0.032169434	0.011308044	0.006671935	0.000748457
DEL_T_1_2	0.037255531	0.011695001	0.021733994	0.002234964
DEL_T_1_3	0.039661855	0.015474456	0.026441495	0.004305149
DEL_T_1_4	0.03876105	0.00777436	0.016716126	0.007801856
DEL_T_1_5+	0.090750526	0.006259521	0.037735101	0.15848034
INS_C_1_0	0.006946851	0.002159365	0.005552527	0.004721441
INS_C_1_1	0.004747248	0.002004094	0.002399969	0.000831968
INS_C_1_2	0.00331733	0.000760831	0.000781591	0.00055395
INS_C_1_3	0.001578567	0.000129311	0.000976391	0.001994141
INS_C_1_4	0.001018333	0.000141594	0.000372074	0.009426545
INS_C_1_5+	0.000694005	3.84E-22	0.001153889	0.04757212
INS_T_1_0	0.009031318	0.005174415	0.007445517	0.003094319
INS_T_1_1	0.02276491	0.006251096	0.004411979	0.001817292
INS_T_1_2	0.009230042	0.00163583	0.001828321	0.007466208
INS_T_1_3	0.007608806	0.000750162	0.003299309	0.005446396
INS_T_1_4	0.005466983	0.001214097	0.000237994	0.013637134
INS_T_1_5+	0.104755539	0.003857267	0.024692916	0.617651121
DEL_repeats_2_0	0.020779683	0.001693673	0.012811548	0.000425458
DEL_repeats_2_1	0.028093425	0.004303771	0.007255334	0.001159854
DEL_repeats_2_2	0.008945787	0.000476395	0.003509942	0.000432651
DEL_repeats_2_3	0.002470218	0.000109435	0.001187355	0.000565152
DEL_repeats_2_4	0.001128317	2.83E-05	0.000536913	0.001305233
DEL_repeats_2_5+	0.003332489	0.001526318	1.66E-05	0.003116279
DEL_repeats_3_0	0.009837132	0.002490616	0.005731384	4.39E-05
DEL_repeats_3_1	0.027876333	0.001273151	0.008813112	0.000904384
DEL_repeats_3_2	0.006713589	0.000137369	0.001540288	0.000334286
DEL_repeats_3_3	0.00097377	0.000236026	5.13E-22	9.56E-05
DEL_repeats_3_4	0.001282662	0.000144452	0.000131554	0.000158533
DEL_repeats_3_5+	0.001258885	3.84E-22	0.000546677	4.73E-16
DEL_repeats_4_0	0.007264199	0.001380244	0.008112253	9.31E-05
DEL_repeats_4_1	0.021340713	0.002183222	0.005123025	0.000486155
DEL_repeats_4_2	0.003920146	6.54E-18	0.001688412	0.000192369
DEL_repeats_4_3	0.001498491	0.000432027	6.00E-12	4.99E-05
DEL_repeats_4_4	0.000870307	0.000171028	5.13E-22	0.000137355
DEL_repeats_4_5+	0.000351823	0.000167911	9.62E-05	4.57E-05
DEL_repeats_5+_0	0.026646956	0.135875857	0.026941891	0.000475581
DEL_repeats_5+_1	0.005495516	0.002020656	0.007344595	0.000184502
DEL_repeats_5+_2	0.000889469	0.00026613	0.00022827	9.70E-05
DEL_repeats_5+_3	0.000239685	3.84E-22	0.000268202	0.000187945
DEL_repeats_5+_4	9.18E-06	3.84E-22	4.44E-05	8.38E-05
DEL_repeats_5+_5+	0.000118922	4.86E-05	5.13E-22	4.15E-22
INS_repeats_2_0	0.002586559	4.33E-18	0.007252161	0.002565974
INS_repeats_2_1	0.003925686	0.001569484	0.000483063	0.000724121
INS_repeats_2_2	0.00232753	0.000656334	0.000840004	0.000574633
INS_repeats_2_3	0.000355006	3.84E-22	0.001256703	0.00254691
INS_repeats_2_4	4.10E-22	8.63E-05	5.13E-22	0.012416564
INS_repeats_2_5+	0.001336731	1.07E-06	0.001453485	0.04910419
INS_repeats_3_0	0.00077476	0.000322432	0.00334995	9.99E-05
INS_repeats_3_1	0.003690814	0.000424836	0.000677825	0.000436558
INS_repeats_3_2	0.000748179	0.000351598	0.000773966	0.000194947
INS_repeats_3_3	4.10E-22	0.000232351	9.82E-05	0.000473366
INS_repeats_3_4	4.10E-22	0.000237134	5.13E-22	0.000822774
INS_repeats_3_5+	4.77E-22	0.000525381	5.13E-22	0.005013572
INS_repeats_4_0	0.001552597	0.000669197	0.002026482	0.000320733
INS_repeats_4_1	0.004891356	0.00122633	5.13E-22	0.000143841
INS_repeats_4_2	0.000482554	3.57E-05	0.000241964	0.00014495
INS_repeats_4_3	4.10E-22	3.84E-22	8.44E-05	0.000945382
INS_repeats_4_4	0.000322443	4.66E-05	0.000108003	0.001214971
INS_repeats_4_5+	0.001558317	1.32E-17	5.13E-22	0.00344125
INS_repeats_5+_0	0.003315202	0.000949491	0.010150701	0.000586764
INS_repeats_5+_1	0.013156382	0.006926929	0.008070198	0.000726298
INS_repeats_5+_2	0.001298137	0.00012504	0.000493399	9.38E-05
INS_repeats_5+_3	0.000110813	0.000189449	0.000157104	0.000201082
INS_repeats_5+_4	0.000351543	2.79E-05	5.13E-22	0.000351965
INS_repeats_5+_5+	0.000530859	3.84E-22	5.13E-22	0.000719403
DEL_MH_2_1	0.025305773	0.003016316	0.00988714	0.001142917
DEL_MH_3_1	0.009184879	0.000959768	0.005587985	4.15E-22
DEL_MH_3_2	0.015313827	0.002420789	0.006901635	0.000670263
DEL_MH_4_1	0.005960551	0.002684477	0.007080611	0.000190593
DEL_MH_4_2	0.012589896	0.000875404	0.012017177	0.000388596
DEL_MH_4_3	0.015022278	1.28E-14	0.010099076	0.000386711
DEL_MH_5+_1	0.024945829	0.206309252	0.000494278	0.000289307
DEL_MH_5+_2	0.004209541	0.203608449	0.169164029	0.000244984
DEL_MH_5+_3	9.01E-19	0.129013516	0.1715809	4.34E-10
DEL_MH_5+_4	0.002195966	0.070972508	0.096004788	5.92E-05
DEL_MH_5+_5+	0.003956735	0.049095299	0.086410941	0.000249701
