# Supplementary material for: SUITOR: Selecting the number of mutational signatures through cross-validation
Source: PLoS Comput Biol. 2022 Apr 4;18(4):e1009309. doi: 10.1371/journal.pcbi.1009309 (PMC9009674; doi:10.1371/journal.pcbi.1009309)
Supplement: S2 Data — (ZIP) [file pcbi.1009309.s015.zip › Supp_data_profiles_activities_matrices/14 INDEL/PCAWG Ovarian adenocarcinoma/PCAWG_Ovarian_mutation_type_matrix_Indel.csv]

	SP101845	SP101682	SP61553	SP101724	SP102103	SP102174	SP101622	SP102161	SP101654	SP102074	SP101694	SP101616	SP101666	SP101558	SP102096	SP102084	SP101580	SP102064	SP101564	SP101921	SP101648	SP101628	SP101708	SP102055	SP101634	SP101588	SP101584	SP101686	SP101532	SP101732	SP101528	SP101536	SP101576	SP102015	SP102168	SP101716	SP101592	SP101658	SP102045	SP101552	SP101519	SP101690	SP102123	SP101662	SP101600	SP101544	SP102133	SP101881	SP102035
DEL_C_1_0	52	17	4	62	21	39	46	25	43	14	44	61	21	24	22	28	21	29	19	34	21	16	21	12	27	29	36	12	37	57	40	9	36	60	19	45	36	5	82	110	18	33	19	31	8	30	50	40	29
DEL_C_1_1	22	12	5	23	13	21	22	8	16	16	20	30	26	17	12	12	17	19	8	18	13	11	7	5	17	12	21	14	12	24	19	5	18	28	2	14	9	2	41	33	9	18	7	25	10	17	16	21	12
DEL_C_1_2	15	5	1	15	5	16	11	5	6	7	9	7	7	5	4	5	6	3	4	2	4	1	8	2	10	4	9	5	8	16	4	6	11	15	6	14	6	2	18	12	6	6	1	11	2	5	13	14	9
DEL_C_1_3	7	2	2	6	3	2	7	2	4	4	6	3	6	5	4	3	3	0	1	6	6	3	3	1	3	3	8	2	6	15	2	0	3	6	2	4	1	3	8	6	1	4	5	3	0	2	11	12	6
DEL_C_1_4	8	2	1	5	3	6	3	5	2	0	7	5	1	4	2	4	5	3	2	0	4	1	2	0	0	3	1	0	3	2	10	2	8	3	1	2	2	0	10	10	0	3	3	3	1	2	28	3	2
DEL_C_1_5+	3	2	1	5	1	3	3	0	6	1	4	9	4	0	4	8	2	3	1	0	2	2	2	1	1	5	1	1	0	1	1	0	0	2	0	5	2	2	6	3	4	4	2	1	1	2	141	3	5
DEL_T_1_0	19	15	11	13	9	12	30	13	16	9	18	23	19	14	15	8	12	15	7	18	19	20	18	11	17	11	20	12	21	23	17	12	22	24	13	25	15	5	46	32	15	26	11	13	7	16	37	20	21
DEL_T_1_1	24	10	4	14	21	14	17	7	11	4	7	7	13	5	7	11	11	11	4	10	5	7	8	7	8	10	7	7	12	14	6	7	8	22	7	8	10	4	20	23	10	10	4	14	5	11	16	11	9
DEL_T_1_2	21	7	2	19	9	20	23	13	16	3	20	18	8	11	7	9	9	10	9	7	8	9	10	3	10	12	12	8	11	27	15	7	17	22	8	21	10	5	35	23	4	13	15	9	0	13	48	12	12
DEL_T_1_3	23	10	4	18	14	14	21	16	24	4	17	17	14	4	8	10	10	15	10	8	13	14	13	4	8	10	10	10	12	22	14	5	15	32	6	20	10	1	41	47	4	23	10	12	3	17	92	12	19
DEL_T_1_4	12	23	4	21	9	10	15	13	23	5	25	29	7	8	3	14	14	11	5	11	9	8	8	5	7	12	11	13	11	21	8	5	18	20	10	18	9	3	30	35	11	18	9	15	5	18	164	13	7
DEL_T_1_5+	34	59	48	77	23	39	29	28	93	15	34	40	17	15	21	78	23	30	27	30	8	20	48	22	8	54	34	27	22	33	16	9	40	31	12	104	21	12	46	41	21	37	24	19	16	34	3301	32	21
INS_C_1_0	1	2	0	6	1	2	3	1	3	1	5	6	2	1	2	2	3	4	0	2	2	2	6	1	2	5	3	1	3	1	1	1	4	3	1	4	3	1	9	8	1	4	2	1	4	2	98	4	2
INS_C_1_1	2	1	2	1	0	0	4	1	2	0	2	2	1	0	2	0	3	4	1	3	2	1	2	1	4	3	2	2	0	1	0	2	4	2	1	4	1	0	4	3	5	3	1	3	0	2	17	1	2
INS_C_1_2	3	1	1	1	2	0	1	0	2	2	0	1	1	0	0	0	0	0	0	0	0	1	1	1	0	2	2	1	1	1	2	0	2	2	1	1	2	1	2	2	0	1	0	1	0	2	12	3	3
INS_C_1_3	1	0	1	2	0	1	0	0	0	0	0	1	0	0	0	1	0	0	1	0	0	1	0	0	1	1	0	0	0	0	0	0	0	0	0	0	0	0	1	1	0	0	2	0	1	1	40	1	0
INS_C_1_4	2	2	0	4	1	0	0	1	1	1	0	0	0	1	1	0	1	1	0	0	0	1	2	0	0	1	1	0	0	0	0	2	0	0	0	1	0	0	0	0	2	1	0	1	0	1	206	1	1
INS_C_1_5+	2	1	3	3	1	1	1	1	4	2	0	6	0	2	6	3	2	2	2	1	0	2	3	3	0	4	0	1	0	0	0	2	4	0	4	4	1	1	0	0	15	3	3	2	6	3	1025	0	0
INS_T_1_0	3	2	1	2	1	2	4	6	3	2	3	4	12	3	4	4	9	5	0	2	8	4	3	1	5	2	3	0	5	4	2	2	2	4	4	18	3	0	12	9	2	5	2	2	1	4	63	3	5
INS_T_1_1	11	7	6	14	6	4	12	7	6	3	13	6	5	2	8	5	5	6	3	8	4	6	10	1	6	6	3	6	10	12	10	5	10	12	2	9	6	6	20	8	7	9	4	2	6	10	37	9	6
INS_T_1_2	8	4	1	6	2	3	0	1	6	2	1	0	3	0	3	6	3	1	2	6	2	2	2	1	2	3	4	4	3	8	1	5	3	13	5	6	5	0	6	4	4	4	4	1	2	3	156	5	6
INS_T_1_3	2	2	2	6	3	4	3	3	1	1	6	3	3	0	2	4	1	1	1	2	0	5	2	1	2	1	1	1	2	2	1	3	5	7	1	3	1	1	8	2	1	9	3	1	1	5	115	4	2
INS_T_1_4	4	2	3	7	1	0	6	2	1	1	2	6	2	0	4	2	2	3	2	1	1	0	1	4	1	1	1	2	1	2	2	2	4	1	1	3	1	0	0	1	8	3	5	0	2	2	280	0	0
INS_T_1_5+	88	59	96	115	31	57	23	38	88	34	53	142	51	35	85	113	66	39	45	75	32	60	52	46	20	60	39	36	34	47	30	36	74	21	52	154	51	30	60	29	127	51	75	29	74	82	12713	28	45
DEL_repeats_2_0	7	10	4	7	9	9	4	4	11	6	10	7	4	2	6	7	2	7	5	6	4	2	5	8	9	6	9	10	7	5	1	4	7	6	2	5	2	1	19	14	2	12	4	6	1	5	9	9	9
DEL_repeats_2_1	7	10	9	6	7	11	8	6	22	4	11	6	6	6	11	5	8	5	6	10	5	4	6	3	3	7	12	4	9	9	8	7	6	9	10	10	2	2	16	19	8	7	8	2	2	4	24	8	4
DEL_repeats_2_2	3	3	1	5	3	3	3	2	4	1	8	3	4	0	3	4	0	0	1	2	3	0	1	1	0	2	3	3	0	1	0	1	2	2	0	4	3	0	6	6	3	6	2	0	1	2	9	3	2
DEL_repeats_2_3	1	0	1	1	0	1	0	1	0	0	0	1	0	0	2	1	2	2	1	1	0	0	0	0	0	0	2	0	0	2	0	0	2	3	0	1	1	0	4	0	0	2	0	1	0	1	12	0	0
DEL_repeats_2_4	2	1	0	1	0	0	2	0	2	0	0	0	0	0	0	0	0	1	0	0	0	1	0	0	0	0	1	1	0	0	0	0	0	1	0	1	0	0	2	0	0	0	0	0	0	1	28	0	0
DEL_repeats_2_5+	0	0	2	0	0	0	0	0	0	0	0	0	0	0	0	0	0	0	0	0	0	0	1	1	0	2	0	0	1	0	0	0	0	0	0	2	0	0	3	0	0	0	0	0	0	0	62	0	1
DEL_repeats_3_0	4	3	2	6	3	3	0	1	7	2	5	1	4	2	5	1	1	0	3	1	4	0	0	1	4	3	4	0	3	4	1	4	2	5	2	4	3	0	8	4	2	4	3	1	3	5	1	4	2
DEL_repeats_3_1	8	13	2	15	7	8	8	6	15	4	9	7	3	1	6	7	6	3	5	9	4	6	9	2	4	11	7	9	6	11	3	9	5	9	7	17	5	1	14	9	1	10	7	5	2	8	19	4	4
DEL_repeats_3_2	4	3	0	3	2	2	0	2	2	1	3	1	0	0	5	3	1	3	0	4	1	0	0	2	1	3	6	2	2	1	0	0	2	0	0	2	1	1	1	0	0	2	3	1	2	0	7	2	1
DEL_repeats_3_3	0	0	0	1	0	0	0	1	1	0	1	1	1	1	1	0	0	0	0	0	0	0	1	0	0	0	1	1	0	0	0	0	0	0	0	0	1	1	0	1	0	0	1	0	0	1	2	0	1
DEL_repeats_3_4	1	1	1	0	0	0	0	0	0	0	0	0	0	0	0	1	0	0	1	0	0	0	0	0	0	0	1	0	0	0	0	0	0	0	0	0	0	0	0	0	0	0	2	0	0	1	3	0	1
DEL_repeats_3_5+	0	1	1	0	0	0	0	0	0	0	0	0	0	0	0	0	0	0	0	1	0	0	0	0	0	0	0	0	1	0	0	0	1	0	0	0	1	0	0	0	0	0	0	0	0	0	0	0	0
DEL_repeats_4_0	2	5	0	3	0	0	2	3	1	0	0	3	1	2	3	5	1	4	1	2	3	0	3	1	1	1	1	1	0	5	2	4	4	4	2	3	4	1	15	8	0	7	3	3	0	3	2	2	4
DEL_repeats_4_1	4	11	3	5	3	3	6	10	18	3	5	3	2	2	9	9	7	8	4	5	5	3	4	5	1	11	8	3	6	8	3	10	4	8	3	9	2	0	9	5	4	10	2	1	2	3	10	5	7
DEL_repeats_4_2	0	4	0	1	1	1	1	2	2	0	2	2	2	0	0	0	3	0	1	0	0	0	0	1	0	1	2	1	1	1	1	1	1	1	1	3	2	0	2	0	0	4	0	2	0	0	4	0	3
DEL_repeats_4_3	1	0	0	0	0	0	0	1	1	0	0	0	0	0	0	1	1	0	1	0	0	0	1	1	1	1	0	0	0	0	0	1	0	0	0	0	1	0	1	0	1	2	0	0	0	0	1	0	0
DEL_repeats_4_4	0	0	0	1	0	0	0	0	1	0	0	0	0	0	0	0	0	0	0	0	0	0	0	0	0	0	0	0	0	0	1	2	0	0	1	1	0	0	1	1	0	0	0	0	0	0	3	1	1
DEL_repeats_4_5+	0	0	0	0	0	0	0	1	0	0	0	0	0	0	0	0	1	0	0	0	0	0	0	0	0	0	0	0	0	0	0	0	0	0	0	0	0	0	0	1	0	0	0	1	0	0	1	0	0
DEL_repeats_5+_0	63	8	4	24	10	20	77	23	14	10	19	12	33	62	14	14	34	71	8	7	40	15	4	2	48	12	16	4	63	61	4	9	17	98	8	22	10	2	155	119	17	30	15	27	10	10	15	79	88
DEL_repeats_5+_1	2	2	0	4	3	4	4	3	5	3	2	1	3	3	2	1	2	3	0	0	1	0	0	1	1	0	6	1	3	3	1	5	6	1	0	3	2	0	9	6	0	1	1	4	0	1	4	2	6
DEL_repeats_5+_2	0	0	0	0	0	0	0	2	2	0	0	0	0	0	1	1	1	0	0	0	0	1	0	0	0	0	0	0	1	0	1	0	0	0	1	1	0	0	0	0	0	0	0	0	0	0	2	1	1
DEL_repeats_5+_3	0	0	0	0	0	0	0	0	0	0	0	0	0	0	0	1	0	0	0	1	0	0	0	0	0	0	1	0	0	0	0	0	0	0	0	0	0	0	0	0	0	0	0	0	0	0	4	0	0
DEL_repeats_5+_4	0	0	0	0	0	0	0	0	0	0	0	0	0	0	0	0	0	0	0	0	0	0	0	0	0	0	0	0	0	0	0	0	0	0	0	0	0	0	0	0	0	0	0	0	0	0	1	0	0
DEL_repeats_5+_5+	0	0	0	0	0	0	0	0	0	0	0	0	0	0	0	0	0	0	0	0	0	0	0	0	0	0	0	0	0	0	0	0	0	0	0	0	0	0	0	0	0	0	0	0	0	0	0	0	0
INS_repeats_2_0	0	2	2	3	0	2	2	0	0	1	2	1	1	0	0	1	1	3	0	2	4	1	0	1	0	1	1	3	0	3	0	0	3	2	1	3	1	0	5	3	1	1	0	2	1	2	52	3	2
INS_repeats_2_1	9	2	1	0	1	1	1	1	2	1	2	1	4	2	2	1	0	0	1	2	1	0	0	0	4	2	1	0	0	1	2	2	3	2	0	3	1	0	4	2	0	0	0	1	0	2	15	3	0
INS_repeats_2_2	1	1	0	2	3	1	1	1	1	0	1	1	0	0	0	0	0	0	0	1	0	0	1	0	1	0	1	0	0	2	0	1	3	1	2	2	0	0	1	1	0	0	0	0	0	2	12	0	1
INS_repeats_2_3	0	0	1	0	0	1	0	1	1	0	1	0	0	1	0	0	0	0	0	1	0	0	0	0	0	0	0	1	0	0	0	1	0	0	0	0	0	1	1	0	0	0	0	0	0	0	57	0	0
INS_repeats_2_4	0	1	1	0	1	1	0	0	2	0	0	1	0	1	1	0	0	0	1	0	0	1	2	0	0	0	0	0	0	0	0	1	1	1	0	2	0	0	2	0	0	1	0	0	0	0	288	0	0
INS_repeats_2_5+	3	7	4	4	1	2	1	2	8	1	1	6	1	2	5	3	4	3	2	5	1	6	3	2	1	3	4	1	2	2	0	2	2	1	1	7	1	1	5	2	2	5	2	1	5	5	1079	0	2
INS_repeats_3_0	1	0	0	0	0	0	0	0	0	0	2	0	0	1	1	0	0	2	0	0	1	1	0	0	0	0	0	0	0	2	0	0	1	0	0	0	2	0	1	1	0	1	0	2	2	0	2	1	2
INS_repeats_3_1	2	1	1	1	0	0	1	1	0	1	0	2	0	0	1	0	0	0	1	0	1	1	1	0	1	2	2	0	0	0	0	0	1	1	4	3	2	0	1	1	0	1	1	1	0	1	9	0	0
INS_repeats_3_2	0	0	0	0	0	1	1	0	1	0	0	0	0	0	0	0	0	1	0	0	0	0	0	0	0	1	0	0	0	0	0	0	0	0	2	1	0	0	0	1	0	1	1	0	0	0	4	0	1
INS_repeats_3_3	0	0	0	0	0	0	1	0	0	0	0	1	0	0	0	0	0	0	0	0	0	0	0	0	0	0	0	0	1	1	0	0	0	0	0	0	0	0	0	1	0	0	0	1	0	0	11	0	0
INS_repeats_3_4	0	0	1	0	0	0	0	0	0	0	0	0	1	0	1	0	0	1	0	0	0	0	0	0	0	0	0	0	0	1	0	0	0	0	0	0	0	0	0	0	0	0	1	0	0	0	16	0	0
INS_repeats_3_5+	0	0	0	2	0	0	1	0	1	0	0	1	0	0	0	0	0	1	1	0	1	0	0	1	0	0	0	0	1	0	0	1	0	0	0	2	0	0	0	0	0	0	1	0	0	0	108	1	0
INS_repeats_4_0	0	0	2	1	0	0	1	0	0	0	1	1	2	0	1	0	0	0	2	0	0	1	0	1	0	0	0	1	2	1	0	2	2	0	0	0	0	0	8	0	0	1	1	0	0	0	6	2	2
INS_repeats_4_1	4	0	1	3	4	3	2	1	0	3	2	1	0	0	4	0	0	1	0	4	1	1	1	1	4	0	1	1	1	0	0	0	1	0	1	1	3	0	1	2	1	1	2	1	0	2	3	1	1
INS_repeats_4_2	1	0	0	1	0	0	0	0	0	1	0	0	0	0	0	0	0	1	0	0	0	0	0	0	0	0	1	0	0	1	0	0	0	0	1	0	0	0	1	0	0	0	1	0	0	0	3	0	0
INS_repeats_4_3	0	0	0	0	0	0	0	0	0	0	0	1	0	0	0	0	0	0	0	0	0	0	0	0	0	0	0	0	0	0	0	0	1	0	0	0	0	0	0	0	0	0	0	1	0	0	20	0	0
INS_repeats_4_4	0	0	0	1	0	0	1	0	1	0	1	0	0	0	0	0	0	0	0	1	0	0	0	0	0	1	0	0	0	0	0	0	0	0	1	1	0	0	0	0	0	0	1	0	0	0	26	0	0
INS_repeats_4_5+	0	1	3	0	1	0	2	1	3	0	0	1	1	1	1	2	0	0	0	0	0	0	1	0	0	1	0	0	0	0	1	0	2	0	1	0	1	0	0	0	0	0	0	0	0	1	71	0	0
INS_repeats_5+_0	2	3	1	1	0	3	0	3	1	1	1	0	1	0	2	3	2	2	2	0	0	1	3	1	1	2	0	0	0	5	0	1	3	2	0	1	4	0	10	1	0	0	1	1	0	2	12	1	0
INS_repeats_5+_1	12	3	4	6	4	8	3	3	3	3	2	3	2	5	1	2	9	6	2	0	5	4	1	3	1	8	2	0	4	8	6	3	9	4	8	5	3	0	20	8	1	5	3	4	3	10	15	5	5
INS_repeats_5+_2	0	1	1	0	1	1	0	1	0	0	0	1	0	0	0	0	0	0	0	1	0	0	0	0	0	0	1	0	0	1	0	1	1	0	0	0	0	0	0	0	0	2	0	2	0	0	2	2	0
INS_repeats_5+_3	0	0	0	0	0	0	1	0	0	0	0	0	0	1	0	0	0	0	0	0	0	0	0	0	0	0	0	0	0	0	0	0	0	0	1	0	0	0	0	0	0	0	0	0	0	1	4	0	0
INS_repeats_5+_4	0	0	0	0	0	0	0	0	0	0	0	0	2	0	0	1	0	0	0	1	0	0	0	0	0	0	0	0	0	0	1	0	0	0	0	0	0	0	0	0	0	0	0	0	0	0	7	0	0
INS_repeats_5+_5+	0	0	0	0	0	0	0	0	0	1	0	0	0	0	1	0	0	1	0	0	0	0	0	1	0	0	0	0	0	0	0	0	0	0	0	1	0	0	0	0	1	0	0	0	0	0	13	0	0
DEL_MH_2_1	8	7	2	7	8	6	5	7	17	6	7	6	2	0	11	7	5	8	7	9	9	5	4	4	3	6	11	7	2	11	2	5	7	7	5	13	8	3	20	7	3	12	7	6	1	7	24	5	9
DEL_MH_3_1	7	4	1	7	3	3	2	3	7	1	2	2	4	3	1	3	4	2	2	3	1	0	1	1	1	2	3	4	1	4	1	1	2	2	4	4	2	1	13	2	2	7	5	3	3	2	0	5	5
DEL_MH_3_2	3	9	6	1	5	3	8	2	15	3	4	1	6	2	3	6	3	1	6	4	3	1	3	1	2	10	9	4	2	7	0	5	7	4	3	8	8	0	12	13	3	7	4	2	0	2	14	3	9
DEL_MH_4_1	3	3	1	3	1	3	5	3	1	1	3	4	2	0	1	2	4	2	0	4	3	2	0	0	2	1	3	1	2	3	1	1	2	4	2	2	0	0	13	4	2	6	2	3	2	2	4	2	2
DEL_MH_4_2	2	4	0	4	1	3	2	4	12	1	4	5	5	2	3	6	2	4	4	2	3	5	4	2	5	5	13	2	4	7	2	9	5	2	2	13	3	1	18	8	2	9	5	2	1	2	8	3	5
DEL_MH_4_3	3	8	1	4	4	7	2	2	10	2	5	7	1	3	4	6	3	2	2	4	5	12	3	7	1	9	7	3	1	10	5	7	6	0	2	7	3	0	8	9	2	7	2	6	1	5	8	4	3
DEL_MH_5+_1	100	18	1	22	12	11	131	19	8	15	20	15	63	80	21	19	39	97	10	5	56	9	10	3	76	9	17	5	81	103	14	7	19	135	15	26	12	5	207	192	19	22	14	44	5	5	14	79	107
DEL_MH_5+_2	85	12	2	35	7	17	145	32	15	12	31	35	66	63	18	40	58	108	10	7	62	9	10	6	95	19	11	5	105	113	14	5	26	138	3	23	13	1	329	228	24	31	13	89	2	16	13	120	180
DEL_MH_5+_3	53	5	2	18	3	13	118	19	14	9	15	17	34	70	2	22	23	64	10	5	65	6	9	5	76	5	13	5	59	101	10	6	12	82	4	24	8	3	286	163	11	24	4	87	3	11	5	72	149
DEL_MH_5+_4	29	6	2	11	7	12	59	15	8	3	7	13	14	30	2	9	13	55	5	4	34	4	8	3	44	5	7	1	37	37	4	2	10	55	3	9	3	2	155	93	12	20	3	37	0	5	4	41	79
DEL_MH_5+_5+	24	4	3	5	3	10	53	16	3	3	11	6	22	30	9	14	14	26	7	3	28	7	3	4	37	4	7	2	24	27	3	3	10	36	5	19	7	0	117	63	10	18	2	38	3	3	7	33	76
[truncated: 64 more columns]
