# Supplementary material for: SUITOR: Selecting the number of mutational signatures through cross-validation
Source: PLoS Comput Biol. 2022 Apr 4;18(4):e1009309. doi: 10.1371/journal.pcbi.1009309 (PMC9009674; doi:10.1371/journal.pcbi.1009309)
Supplement: S2 Data — (ZIP) [file pcbi.1009309.s015.zip › Supp_data_profiles_activities_matrices/15 C. elegans/C. elegans_Analyzer_Profile.csv]

id	S1	S2	S3-Signature 22	S4-Signature 4	S5-Signature 8	S6-Signature 5	S7-Signature 30	S8-Signature 25	S9
A[C>A]A	0.0	0.0	0.0036441823	0.023898093	0.060313515	0.011062035	0.0035056423	0.018350853	0.0
A[C>A]C	0.04551628	0.016379574	0.0004030042	0.012209979	0.009889225	0.0047177277	0.00075594004	0.006447574	0.0003541449
A[C>A]G	0.038090777	0.0019567895	0.0011643482	0.0011834928	0.015240739	0.0025772662	0.0008982614	0.0047398126	0.0
A[C>A]T	2.2526193e-10	0.014985135	0.0010475887	0.025964294	0.015259108	0.010865155	0.0016620762	0.01258311	0.00838675
C[C>A]A	0.0	0.002285812	0.0011798859	0.026553795	0.024286324	0.010235885	0.00093692425	0.0051888595	0.0047649844
C[C>A]C	0.0	0.05870099	0.0	0.13570015	0.00048369772	0.013322272	0.00039718483	0.0019251634	0.0043785293
C[C>A]G	0.013911192	0.0	0.00026610494	0.002106286	0.010820922	0.011377765	0.00032725453	0.00042219667	0.0
C[C>A]T	0.0	0.045111638	0.0003326502	0.19599046	3.209331e-08	0.026787989	0.00029310214	0.0031363275	0.023594033
G[C>A]A	0.050818637	0.00038108448	0.0009310551	0.012192386	0.024506265	0.010529966	0.0010097062	0.0040462874	0.0
G[C>A]C	0.10866236	0.024153601	0.00036987374	0.042848673	0.0037929923	0.006545563	0.00032757557	0.0013041074	0.0044781524
G[C>A]G	0.1707734	0.0	0.00040119432	0.0	0.0081988275	0.004783889	0.0001461914	0.00080676546	0.0050575812
G[C>A]T	0.096681796	0.009837245	0.0008932158	0.018829448	0.007116721	0.014585567	0.0005488697	0.0017924095	0.009440584
T[C>A]A	0.0	0.0	0.0062602637	0.0	0.08017063	0.013568786	0.0028048716	0.0142371515	4.442521e-22
T[C>A]C	0.054334927	0.0019672734	0.00040638773	0.029860634	0.0051740045	0.010510765	0.0007121601	0.0025210502	0.01599247
T[C>A]G	0.041479737	0.0	0.000782047	0.0049920916	0.014514395	0.01282069	0.00063759775	0.0013557146	0.002894436
T[C>A]T	0.01996459	0.0	0.0035810077	0.017428223	0.019924901	0.026817001	0.0017012031	0.0021430703	0.0040858686
A[C>G]A	0.0	0.0006079155	0.000115297604	0.004454324	0.010204501	0.011446468	0.0007858714	0.0032957743	0.0
A[C>G]C	0.0	0.0	0.0	0.01226759	0.0053695827	0.0015812006	0.00022956084	0.0008414555	0.0047677457
A[C>G]G	0.006056914	0.0	0.0007611576	0.0	0.007996402	0.0018106676	0.00024591287	0.001563792	0.0
A[C>G]T	0.010496633	0.0	0.0	0.0034212493	0.0085534	0.0040973634	0.00040908114	0.0026242966	0.001925838
C[C>G]A	0.0	0.00092321244	0.0006303524	0.0	0.0130571285	0.0041365726	0.00027213953	0.0007596775	0.0019378777
C[C>G]C	0.021049904	0.0004830105	0.0	0.0031048027	0.004754618	0.0018196864	0.00018753053	0.00044777576	0.0018540228
C[C>G]G	0.0004615586	0.0024303724	0.00016638055	0.0036052659	0.0046922583	0.0036933348	0.00016700635	0.0007843125	0.0
C[C>G]T	0.0	0.0	0.00022058719	0.0085510835	0.004390419	0.0020646604	0.00017330355	0.00042918022	0.0047930283
G[C>G]A	0.0	0.005469995	0.00042052817	0.0022788981	0.008264841	0.0032317317	0.0003714802	0.00091747864	0.0
G[C>G]C	0.013486545	0.0	0.0	0.00026694912	0.007490012	0.0014490649	0.00029740104	0.0011774229	0.002733298
G[C>G]G	0.036292735	0.008806546	0.0	0.010778254	0.0061322483	0.0010572108	0.00014036066	0.0009528237	0.00029715413
G[C>G]T	0.0073370887	0.0037915318	0.0	0.007906467	0.009928527	0.0014778692	0.00038662064	0.00073906005	0.0
T[C>G]A	0.0	0.0	0.0011663572	0.0040581604	0.018501831	0.008648085	0.0005343423	0.0010012724	7.0725865e-21
T[C>G]C	0.0	0.00079229375	0.00040272137	0.0035760272	0.0093011	0.0042816657	0.0001844756	0.00027101047	0.0065304474
T[C>G]G	0.0	0.004106513	0.0012577516	0.01521077	0.009540323	0.0035908779	0.00017489506	0.0006826683	0.0
T[C>G]T	1e-45	0.002272188	0.0005534403	0.004266339	0.013028918	0.0026796702	0.00035180236	0.0005924426	0.0023527036
A[C>T]A	0.0	5.243749e-35	0.0030649893	0.0	0.023926156	0.02855857	0.043998353	0.0042472854	0.0
A[C>T]C	0.0	0.0	0.0027886906	0.002926819	0.0040065865	0.007105132	0.046596374	0.0024196077	0.0
A[C>T]G	0.012589873	0.0	0.0012103006	0.0052861064	0.008879118	0.01736493	0.0286744	0.0019198662	0.0
A[C>T]T	0.0	0.0	0.0023684849	0.0	0.010303718	0.017782958	0.064695925	0.0057274573	0.0
C[C>T]A	0.0	0.0	0.00096805865	0.0	0.020650247	0.0062446515	0.044608805	0.0033632177	0.038058095
C[C>T]C	0.0	0.0	0.0009465079	9.617563e-24	0.0	0.005083299	0.05669277	0.001663801	3.97e-43
C[C>T]G	0.0	0.014036291	0.0016319306	0.0035138042	0.008118263	0.009928846	0.03896802	0.0005119573	2.853834e-27
C[C>T]T	0.00044977077	0.0032740587	0.00089953584	0.0025914412	0.0012862918	0.0038368714	0.04734034	0.005953176	0.014701309
G[C>T]A	0.0	0.0	0.001344176	4.155e-41	0.010472804	0.0294437	0.04031318	0.0013570542	0.0
G[C>T]C	6.920722e-21	1.708333e-39	0.0004471368	0.009718693	1.1057746e-30	0.028248496	0.051464595	0.0	0.0
G[C>T]G	0.046873555	0.0	0.00028790193	0.0	0.006336023	0.020531591	0.03412237	0.0021788247	0.0
G[C>T]T	0.02573781	0.003762866	0.00014193784	0.00020454818	0.0022526002	0.01880508	0.045050696	0.0031105496	0.0
T[C>T]A	0.0	0.0	0.0038576357	0.0	0.07327461	0.0029443898	0.07465896	0.014830213	0.042895745
T[C>T]C	0.0	6.012754e-19	0.0	0.0027623847	0.0058833393	0.0025974049	0.113609605	0.006087033	8.066826e-37
T[C>T]G	0.0	0.0	0.0030449696	0.004011037	0.036505595	0.007636943	0.051926006	0.0045331945	0.030785285
T[C>T]T	0.0	0.0	0.0011702902	0.0	0.03211643	0.0	0.11180619	0.018273575	0.0
A[T>A]A	0.0	5.7729033e-16	0.017434653	0.0115873655	0.03457256	1.50244e-39	0.008200094	0.066327885	0.0
A[T>A]C	0.0	0.0	0.0048123146	0.013365934	0.00739456	4.5227e-41	0.003067691	0.027145188	7.034461e-24
A[T>A]G	0.0	0.042556204	0.011668267	0.0	0.0038113305	0.0007367746	0.0038331817	0.03126306	2.3724522e-09
A[T>A]T	1.0784e-41	5.032003e-37	0.03246366	0.0	0.0	0.048587613	0.0077223363	0.07674601	0.039191388
C[T>A]A	0.002416616	0.1111934	0.0455368	0.00045009772	0.008569862	1.8059e-41	0.0013656628	0.017232256	0.009290618
C[T>A]C	0.007809185	0.048743773	0.010471894	0.031988174	0.0023682783	0.0075781657	0.0009179748	0.0072236913	0.0
C[T>A]G	0.0	0.112862535	0.0450749	0.0021243284	0.0013460662	0.0	0.0017943057	0.0115438355	0.0
C[T>A]T	0.0	0.08473491	0.077401206	0.020914227	0.0006264008	0.0	0.0014125484	0.022882963	0.0
G[T>A]A	0.0	0.011336497	0.010592235	0.0010801314	0.0045103147	9.4315405e-20	0.0032510918	0.03129779	0.0082652625
G[T>A]C	0.0	0.0044596083	0.0023047233	0.014699834	0.00043190992	0.004527035	0.0009697134	0.010063306	0.0
G[T>A]G	0.0042135273	0.018288432	0.005749242	0.00033034082	0.0033808958	5.603453e-07	0.00150639	0.016360467	0.0
G[T>A]T	0.008484109	1e-45	0.0076898974	0.0075669084	0.0029624528	0.002119015	0.0019580012	0.02117594	0.0
T[T>A]A	0.0	0.061809927	0.076946676	0.040819984	0.06981817	0.02192231	0.004262518	0.032527365	0.034844823
T[T>A]C	0.0	0.008432808	0.031172028	0.0069296747	0.00817528	0.00783071	0.0010902912	0.014149335	0.012314897
T[T>A]G	0.0	0.07398441	0.08860016	0.0	0.0020237705	0.0047135926	0.0021464047	0.017379593	0.0
T[T>A]T	0.0	0.0	0.28974733	0.00422354	1.82127e-40	0.0050503165	0.002457275	0.07311606	0.02229382
A[T>C]A	0.0	0.0	0.0013957145	0.003582011	0.0056809536	0.024504196	0.0030122655	0.021772726	0.014876865
A[T>C]C	0.0	0.0	0.0032630302	0.0	0.0026522009	0.021222258	0.001662939	0.022351641	0.0043957876
A[T>C]G	0.0	0.0	0.0023279744	0.0040816907	0.0048616864	0.024055038	0.0023926483	0.009657053	0.0
A[T>C]T	0.0	0.029284503	0.019715883	0.0	0.013188994	0.016399117	0.0036784513	0.027827939	0.02586722
C[T>C]A	0.0	0.021928318	0.0023547818	0.0032766277	0.007178774	0.0109094605	0.000982066	0.0023128686	0.025465656
C[T>C]C	0.0	0.018091787	0.0033017476	0.021866838	0.008092375	0.016618643	0.00059577014	0.0078048036	0.0022820383
C[T>C]G	0.0	0.012946886	0.00075760146	0.010238429	0.00094065204	0.013149338	0.0007188675	0.0029295064	0.009488357
C[T>C]T	0.0	0.014774159	0.0042359196	0.0069425358	0.0067376634	0.014907709	0.00084681826	0.009705069	0.01849876
G[T>C]A	1.85717e-40	0.0	0.0013513082	0.0	0.000281082	0.020599958	0.0011184873	0.015958825	0.0
G[T>C]C	0.0	0.0	0.0042335386	0.0030283344	0.0033892114	0.020279814	0.0016068307	0.022371741	0.0
G[T>C]G	0.0	0.0057529295	0.0018457382	0.0	0.0	0.028644951	0.0012794051	0.009561475	0.0043254164
G[T>C]T	0.0	0.0	0.0051044524	0.0032678044	0.0033678126	0.025498647	0.0016212171	0.024185872	0.0
T[T>C]A	1e-45	0.0032019	0.015971836	0.0	0.007795248	0.011687257	0.001710846	0.008549833	0.24409378
T[T>C]C	0.0	0.009225635	0.025589513	0.013339015	0.0002668566	0.01786157	0.0017759373	0.018033901	0.051753316
T[T>C]G	0.0	0.035379544	0.013870185	0.0036622782	0.0061618024	0.022216186	0.0012868599	0.0049608233	0.09851476
T[T>C]T	0.0024430386	0.0	0.07026515	0.0	6.443955e-10	0.013518537	0.0020959487	0.04860493	0.06872825
A[T>G]A	0.0	0.0	0.0	0.0	0.009998398	0.002684094	0.00058196415	0.007916444	0.0064192046
A[T>G]C	0.0	0.0	0.0	0.0006200121	0.0019392294	0.008166331	0.0005512079	0.0025099062	0.006227856
A[T>G]G	0.0	0.0	0.0022811783	0.002954891	0.0037775373	0.007337679	0.0015370413	0.009941853	0.0
A[T>G]T	0.0	0.0	0.0	0.0	0.00065587997	0.022100983	0.001301469	0.009327644	0.012343787
C[T>G]A	0.0031145979	0.004834579	0.0010579997	0.0044664927	0.0029945818	0.0021083518	0.00019970877	0.0018179676	0.0026332815
C[T>G]C	0.0	0.0027529579	0.0	0.0037876626	0.0009102955	0.0073933583	0.00030625326	0.0009496852	0.007036002
C[T>G]G	0.0	0.012271012	0.0022097973	0.00062999496	0.0057301344	0.0070749107	0.00048264558	0.0024252958	0.0
C[T>G]T	0.0	0.0	0.0003627944	0.0031244284	7.481183e-33	0.016421773	0.0004215542	0.004445774	0.009423595
G[T>G]A	0.003771591	0.006786131	0.002314767	0.008252547	0.004890283	0.0	0.00031248227	0.0029412578	0.0023075675
G[T>G]C	0.007460362	1.2080874e-16	0.0	0.008599344	0.0060983924	0.005034994	0.00029529203	0.0013278644	0.0011852253
G[T>G]G	0.1355868	0.0	0.0015793493	0.037698984	0.00077406527	0.0058339317	0.0018900667	0.018130273	0.0
G[T>G]T	0.0	0.0	0.0	0.0	0.0036032863	0.016485984	0.0004770988	0.0043336954	0.00192196
T[T>G]A	0.0	0.0	0.000683604	0.0	0.014114456	0.003997824	0.00056207733	0.0030885893	0.0059618233
T[T>G]C	0.003634035	0.0018795088	0.0	0.0049644904	0.00869831	0.008043846	0.0004967703	0.0017170721	0.0
T[T>G]G	0.0	0.015971743	0.004232434	0.013099432	0.008130362	0.00859643	0.0007819161	0.008650636	0.004151398
T[T>G]T	0.0	0.0	0.0004978161	0.017916596	0.022187369	0.01929345	0.00135864	0.013194551	0.008837128
