# Supplementary material for: SUITOR: Selecting the number of mutational signatures through cross-validation
Source: PLoS Comput Biol. 2022 Apr 4;18(4):e1009309. doi: 10.1371/journal.pcbi.1009309 (PMC9009674; doi:10.1371/journal.pcbi.1009309)
Supplement: S2 Data — (ZIP) [file pcbi.1009309.s015.zip › Supp_data_profiles_activities_matrices/15 C. elegans/C. elegans_mutation_type_matrix.xlsx]

## Sheet: 41467_2020_15912_MOESM4_ESM.SNP
group	A[C>A]A	A[C>A]C	A[C>A]G	A[C>A]T	C[C>A]A	C[C>A]C	C[C>A]G	C[C>A]T	G[C>A]A	G[C>A]C	G[C>A]G	G[C>A]T	T[C>A]A	T[C>A]C	T[C>A]G	T[C>A]T	A[C>G]A	A[C>G]C	A[C>G]G	A[C>G]T	C[C>G]A	C[C>G]C	C[C>G]G	C[C>G]T	G[C>G]A	G[C>G]C	G[C>G]G	G[C>G]T	T[C>G]A	T[C>G]C	T[C>G]G	T[C>G]T	A[C>T]A	A[C>T]C	A[C>T]G	A[C>T]T	C[C>T]A	C[C>T]C	C[C>T]G	C[C>T]T	G[C>T]A	G[C>T]C	G[C>T]G	G[C>T]T	T[C>T]A	T[C>T]C	T[C>T]G	T[C>T]T	A[T>A]A
Group1	18	12	12	9	9	5	7	6	18	22	24	20	19	14	13	14	4	1	4	6	2	5	2	0	3	5	9	5	6	2	2	5	10	10	14	10	9	7	5	13	14	15	21	18	28	17	21	23	11
Group2	13	5	1	9	15	42	1	48	4	16	0	9	6	9	4	5	3	2	0	3	1	1	1	2	1	1	7	4	4	3	8	3	6	9	6	7	2	9	7	6	5	9	0	4	14	12	12	15	11
Group3	39	7	8	26	21	22	19	40	20	12	7	22	33	13	19	33	19	3	8	5	10	3	8	3	4	5	10	6	15	13	8	9	50	21	42	48	20	19	25	16	52	50	25	35	42	21	37	28	33
Group4	19	6	4	14	8	39	6	70	11	10	4	5	9	12	2	17	4	7	1	1	2	3	3	4	3	1	1	3	3	2	3	2	6	3	7	6	9	2	5	5	8	9	6	7	7	8	10	11	14
Group5	87	31	19	47	37	26	25	59	35	14	13	31	91	18	27	69	17	4	5	12	10	4	7	2	6	4	0	2	21	7	11	7	76	24	36	46	23	17	17	28	67	53	50	45	61	29	41	49	195
Group6	48	6	11	20	27	3	4	10	16	2	5	4	46	5	6	19	15	4	3	10	12	5	0	6	5	6	3	9	11	6	2	7	25	9	16	22	22	7	9	11	20	15	14	16	61	28	37	43	57
Group7	58	10	18	21	20	6	14	8	23	7	9	12	77	11	24	25	15	5	10	10	7	2	8	5	8	2	3	8	14	9	6	14	35	21	25	35	30	12	21	10	27	10	14	18	87	34	44	43	42
Group8	49	13	10	14	18	8	15	10	25	8	8	16	62	8	25	28	22	6	8	14	18	8	6	9	11	7	4	9	34	17	12	10	40	14	23	35	31	11	18	19	32	25	31	17	73	31	30	50	38
Group9	44	9	11	19	32	17	17	44	22	8	8	30	79	29	18	53	11	4	2	6	9	2	5	4	11	6	4	9	11	5	6	4	56	23	25	38	24	20	23	16	54	54	46	33	62	30	30	52	42
Group10	34	5	11	20	14	6	11	7	21	4	7	6	58	3	13	17	11	5	6	5	11	3	5	1	8	4	1	4	8	5	12	12	46	10	7	23	20	6	19	11	19	13	13	11	61	25	34	45	32
Group11	98	28	23	33	41	5	16	15	20	9	6	13	115	15	18	27	15	5	7	10	15	1	3	3	10	8	10	8	17	6	6	12	44	24	21	34	39	15	11	25	19	6	16	19	121	36	51	110	243
Group12	111	38	33	101	35	23	15	51	32	12	11	19	88	20	23	38	49	8	14	33	8	6	10	8	13	8	3	7	16	5	9	8	51	27	29	64	31	20	19	41	39	30	34	43	89	49	37	106	366
Group13	79	21	24	51	24	5	3	12	18	7	5	12	84	13	10	30	14	3	13	6	7	1	4	4	7	3	4	3	11	4	11	6	52	53	29	70	39	40	36	46	30	27	23	31	106	62	56	126	354
Group14	82	32	22	51	23	11	4	9	28	6	4	13	81	13	11	15	11	5	7	5	5	3	4	1	6	5	6	8	7	2	4	3	166	157	94	267	159	218	132	177	164	188	131	174	313	372	220	453	242
Group15	85	20	25	53	27	10	14	5	23	6	6	12	89	22	18	41	26	6	13	13	8	3	4	5	11	7	3	7	15	8	8	13	928	974	611	1337	977	1142	840	990	789	1046	754	898	1586	2302	1078	2403	186
Group16	84	20	19	24	24	6	7	10	22	8	2	11	56	14	16	40	14	6	3	9	6	3	5	4	10	8	3	9	11	3	4	6	932	1035	624	1403	931	1182	827	1010	876	1096	756	994	1582	2407	1110	2278	181
Group17	57	7	16	29	12	7	3	4	22	5	5	10	65	7	8	22	10	4	3	7	8	8	2	4	4	5	5	9	13	3	2	6	443	462	277	594	401	558	367	433	403	538	332	421	682	1155	493	1017	136
Group18	60	13	13	26	22	7	2	6	17	4	2	5	48	10	4	11	5	3	4	9	5	3	4	1	0	9	7	1	7	6	5	3	25	7	11	15	14	8	7	22	10	7	13	10	58	27	20	58	161
Group19	66	7	11	11	24	2	5	8	21	0	2	5	83	2	3	10	3	3	2	7	3	2	3	1	3	7	5	2	8	3	8	4	11	4	4	14	13	3	7	9	13	7	9	8	70	19	40	48	49
Group20	20	8	7	8	15	4	5	4	17	6	4	8	26	4	6	18	8	3	5	2	9	2	4	4	3	5	2	6	12	6	9	6	30	8	13	18	21	12	14	6	16	20	11	16	23	11	16	20	10
Group21	27	12	9	7	6	3	8	8	9	7	5	9	24	12	14	14	11	4	6	9	6	4	3	2	7	4	2	7	15	8	4	10	30	16	14	17	24	9	13	6	16	14	14	8	40	12	31	19	21
Group22	53	14	11	32	10	6	4	7	16	9	12	11	33	8	7	17	7	4	8	5	6	3	4	4	3	5	3	8	9	8	4	10	226	241	160	374	264	315	189	254	244	296	162	260	475	643	318	684	138
Group23	55	15	14	47	34	26	15	77	24	16	12	36	60	46	27	54	24	13	5	14	12	7	4	12	7	10	4	3	17	17	6	11	449	429	273	601	501	550	389	501	379	460	311	430	823	1119	568	1101	92
Group24	18	7	5	16	8	32	1	28	6	12	0	8	9	4	2	7	6	0	0	3	2	1	2	0	4	1	6	5	3	2	3	3	179	143	102	250	166	230	143	186	171	193	109	181	277	399	165	416	53
Group25	16	10	10	12	5	26	2	28	10	14	7	10	16	7	11	7	5	3	4	4	5	0	3	4	5	2	1	3	4	1	4	5	11	5	5	11	4	5	9	6	10	8	7	9	14	17	7	12	23
Group26	17	9	6	9	7	8	6	1	11	6	18	11	13	5	7	11	3	1	2	1	1	4	3	1	0	3	3	3	4	0	2	0	42	48	31	59	47	48	41	40	32	42	29	41	82	119	57	118	25
Group27	32	18	4	20	15	8	3	13	8	7	3	6	27	9	6	16	4	2	4	2	5	4	2	3	5	3	5	0	8	5	7	5	27	14	16	20	24	12	19	18	12	21	17	14	38	19	21	39	51
Group28	3	0	0	6	2	2	3	0	2	0	2	0	5	0	3	2	2	1	1	2	0	0	2	0	0	0	2	2	4	0	1	1	3	3	3	3	3	5	2	0	4	4	1	6	9	4	5	4	5
[truncated: 47 more columns]
