# Supplementary material for: SUITOR: Selecting the number of mutational signatures through cross-validation
Source: PLoS Comput Biol. 2022 Apr 4;18(4):e1009309. doi: 10.1371/journal.pcbi.1009309 (PMC9009674; doi:10.1371/journal.pcbi.1009309)
Supplement: S2 Data — (ZIP) [file pcbi.1009309.s015.zip › Supp_data_profiles_activities_matrices/15 C. elegans/C. elegans_Profiler_Profile.csv]

MutationsType	SBS96A	SBS96B	SBS96C	SBS96D	SBS96E	SBS96F	SBS96G
A[C>A]A	0.00205485	0.00741724	0.02222516	0.01214072	0.05333371	0.00764112	0.01969921
A[C>A]C	0.00033861	0.00227351	0.00763274	0.00363850	0.00967664	0.00303784	0.01568493
A[C>A]G	0.00052958	0.00214934	0.00544622	0.00242610	0.01426314	0.00197548	0.00667243
A[C>A]T	0.00120781	0.00448642	0.01513149	0.00969845	0.01312860	0.00752774	0.02191966
C[C>A]A	0.00021915	0.00208679	0.00590320	0.00899826	0.02140272	0.00570941	0.01654950
C[C>A]C	0.00030629	0.00040767	0.00133638	0.00778193	0.00029044	0.00337470	0.06894686
C[C>A]G	0.00004989	0.00014903	0.00023841	0.01052786	0.00961879	0.00204664	0.00357785
C[C>A]T	0.00001264	0.00107927	0.00186942	0.01834647	0.00066990	0.01142583	0.08625164
G[C>A]A	0.00049008	0.00150661	0.00420322	0.00939489	0.02221880	0.00336897	0.01344478
G[C>A]C	0.00019045	0.00056694	0.00086065	0.00382526	0.00373852	0.00362927	0.03331515
G[C>A]G	0.00001606	0.00040300	0.00045748	0.00358536	0.00825161	0.00421048	0.01198410
G[C>A]T	0.00032624	0.00106189	0.00118565	0.01187882	0.00721910	0.00664993	0.02118610
T[C>A]A	0.00100892	0.00783561	0.01631724	0.01503761	0.07286221	0.00912061	0.00351880
T[C>A]C	0.00039529	0.00090485	0.00245992	0.00826741	0.00466679	0.00928795	0.01889605
T[C>A]G	0.00020069	0.00072979	0.00103313	0.01081714	0.01402211	0.00442702	0.00762841
T[C>A]T	0.00112152	0.00296539	0.00103061	0.02343449	0.01803028	0.00738955	0.01487231
A[C>G]A	0.00043232	0.00094427	0.00387991	0.01065546	0.00899576	0.00271856	0.00455844
A[C>G]C	0.00008858	0.00019412	0.00098638	0.00126205	0.00464942	0.00273230	0.00468580
A[C>G]G	0.00004340	0.00084925	0.00173683	0.00194566	0.00714820	0.00106979	0.00083527
A[C>G]T	0.00015105	0.00040663	0.00354416	0.00424818	0.00749559	0.00220552	0.00375327
C[C>G]A	0.00004128	0.00049121	0.00067815	0.00375570	0.01149390	0.00211902	0.00215476
C[C>G]C	0.00012827	0.00002849	0.00048580	0.00161268	0.00420894	0.00157027	0.00312689
C[C>G]G	0.00006865	0.00029437	0.00087014	0.00347070	0.00421888	0.00039399	0.00378290
C[C>G]T	0.00005253	0.00019433	0.00045565	0.00153535	0.00377086	0.00267785	0.00393342
G[C>G]A	0.00019841	0.00048912	0.00102531	0.00310047	0.00703437	0.00070196	0.00429202
G[C>G]C	0.00012896	0.00014816	0.00162382	0.00160756	0.00651669	0.00200297	0.00191474
G[C>G]G	0.00006033	0.00014374	0.00124747	0.00034688	0.00498692	0.00073958	0.01151102
G[C>G]T	0.00031291	0.00008559	0.00073704	0.00155094	0.00871374	0.00016372	0.00623129
T[C>G]A	0.00017459	0.00082236	0.00075332	0.00805902	0.01625869	0.00278054	0.00424061
T[C>G]C	0.00003434	0.00019293	0.00017509	0.00422814	0.00724152	0.00402717	0.00251642
T[C>G]G	0.00001324	0.00089861	0.00042533	0.00337761	0.00774434	0.00070951	0.00843480
T[C>G]T	0.00012102	0.00035477	0.00059926	0.00244159	0.01060256	0.00262450	0.00469056
A[C>T]A	0.04519946	0.00296001	0.00395103	0.02801076	0.02526911	0.01907614	0.00486179
A[C>T]C	0.04775790	0.00253110	0.00236771	0.00694082	0.00679542	0.01895307	0.00605350
A[C>T]G	0.02925412	0.00123090	0.00158800	0.01628929	0.01003183	0.01236732	0.00927519
A[C>T]T	0.06798701	0.00301143	0.00663112	0.01842385	0.01552580	0.01478583	0.00603865
C[C>T]A	0.04507419	0.00103460	0.00415308	0.00618708	0.02024250	0.04018283	0.00304836
C[C>T]C	0.05968525	0.00086141	0.00222986	0.00625472	0.00091273	0.02197104	0.00535131
C[C>T]G	0.03969870	0.00105226	0.00038661	0.00899130	0.01003461	0.01746845	0.00878740
C[C>T]T	0.04871732	0.00221300	0.00748279	0.00358716	0.00423241	0.02464927	0.00802065
G[C>T]A	0.04310739	0.00116651	0.00107693	0.02795560	0.01306720	0.00554466	0.00934657
G[C>T]C	0.05499870	0.00014694	0.00005175	0.02644183	0.00427398	0.00473193	0.01417768
G[C>T]G	0.03518771	0.00068897	0.00247422	0.02020813	0.01102040	0.00352347	0.00507007
G[C>T]T	0.04725490	0.00085083	0.00345198	0.01816246	0.00603546	0.01165657	0.01123636
T[C>T]A	0.07521733	0.00575170	0.01836342	0.00569394	0.06942433	0.05806542	0.00398212
T[C>T]C	0.11781697	0.00112668	0.00840450	0.00325478	0.01223316	0.04714584	0.01250706
T[C>T]G	0.05280705	0.00257614	0.00514152	0.00751351	0.03411064	0.03932681	0.01051460
T[C>T]T	0.11509238	0.00601291	0.02423658	0.00034438	0.03800125	0.04796236	0.00963647
A[T>A]A	0.00699845	0.03272435	0.08065905	0.00483959	0.03418763	0.00777366	0.01471889
A[T>A]C	0.00229045	0.01196783	0.03346407	0.00153875	0.00841260	0.00449626	0.00769592
A[T>A]G	0.00343010	0.01869170	0.03683213	0.00294456	0.00599356	0.00485429	0.00796248
A[T>A]T	0.00643515	0.04687416	0.08864982	0.05515558	0.00124328	0.02937320	0.01188031
C[T>A]A	0.00107390	0.03901844	0.01063345	0.00063384	0.00884435	0.00697655	0.02484855
C[T>A]C	0.00084522	0.01025029	0.00582702	0.00582039	0.00225779	0.00230830	0.02843455
C[T>A]G	0.00175014	0.03779961	0.00324847	0.00030827	0.00252322	0.00266544	0.01812760
C[T>A]T	0.00116423	0.06274266	0.01080709	0.00194422	0.00328543	0.00135187	0.02073029
G[T>A]A	0.00257185	0.01764012	0.03746013	0.00249052	0.00532948	0.00915654	0.00486938
G[T>A]C	0.00077255	0.00475353	0.01195445	0.00498040	0.00074606	0.00076658	0.00908790
G[T>A]G	0.00141182	0.00949362	0.01931259	0.00222115	0.00339445	0.00121173	0.00494967
G[T>A]T	0.00154346	0.01198455	0.02493868	0.00364409	0.00374911	0.00270412	0.00727117
T[T>A]A	0.00257891	0.06365140	0.02182420	0.02151844	0.06150128	0.02596987	0.04716436
T[T>A]C	0.00052631	0.02632947	0.01020524	0.00849480	0.00838788	0.00864967	0.00662285
T[T>A]G	0.00205704	0.06959847	0.00072780	0.00793556	0.00541358	0.00300013	0.00077998
T[T>A]T	0.00121405	0.22117919	0.02576163	0.01805166	0.00686545	0.01622763	0.00858641
A[T>C]A	0.00252325	0.00775189	0.02581433	0.02484053	0.00636463	0.01319942	0.00630252
A[T>C]C	0.00102391	0.00969507	0.02648774	0.02212871	0.00460311	0.00693659	0.00153982
A[T>C]G	0.00211522	0.00456042	0.01055956	0.02336083	0.00533114	0.00445513	0.00502971
A[T>C]T	0.00337641	0.02271269	0.02974301	0.01813773	0.01349215	0.01716273	0.00706095
C[T>C]A	0.00105231	0.00230967	0.00156164	0.01069242	0.00492961	0.01311747	0.00752380
C[T>C]C	0.00026655	0.00473428	0.00839937	0.01433504	0.00786939	0.00455194	0.01796179
C[T>C]G	0.00081162	0.00141813	0.00288406	0.01160911	0.00105923	0.00594500	0.00931909
C[T>C]T	0.00061117	0.00606978	0.01059699	0.01475589	0.00592743	0.01089257	0.00876985
G[T>C]A	0.00081288	0.00596680	0.01941789	0.02119924	0.00220166	0.00348734	0.00101697
G[T>C]C	0.00108262	0.00999861	0.02674549	0.02151832	0.00429529	0.00454883	0.00555453
G[T>C]G	0.00109823	0.00432439	0.01097565	0.02811893	0.00048381	0.00567109	0.00318689
G[T>C]T	0.00109562	0.01109040	0.02914041	0.02676281	0.00477453	0.00362527	0.00466683
T[T>C]A	0.00112842	0.01276562	0.00544476	0.01072584	0.00258863	0.10352273	0.01089046
T[T>C]C	0.00135794	0.02334024	0.01617310	0.01737936	0.00134587	0.02535285	0.01232896
T[T>C]G	0.00104828	0.01116587	0.00173365	0.02011917	0.00429616	0.04543209	0.01450077
T[T>C]T	0.00095966	0.06394139	0.04378048	0.01760861	0.00356312	0.03643823	0.00427415
A[T>G]A	0.00020896	0.00236069	0.01018653	0.00364588	0.00866227	0.00482436	0.00007061
A[T>G]C	0.00041781	0.00047936	0.00331861	0.00810373	0.00181474	0.00378538	0.00122324
A[T>G]G	0.00127419	0.00474487	0.01188792	0.00833203	0.00415228	0.00155640	0.00273818
A[T>G]T	0.00090637	0.00255333	0.01178606	0.02133740	0.00165164	0.00950982	0.00253519
C[T>G]A	0.00008984	0.00127296	0.00197454	0.00192684	0.00250414	0.00196409	0.00425071
C[T>G]C	0.00027502	0.00008856	0.00121476	0.00687866	0.00083979	0.00388347	0.00312460
C[T>G]G	0.00037105	0.00241562	0.00222216	0.00668384	0.00533750	0.00133590	0.00540859
C[T>G]T	0.00026572	0.00162017	0.00518538	0.01534812	0.00049348	0.00593783	0.00374431
G[T>G]A	0.00020765	0.00245575	0.00315168	0.00017942	0.00426610	0.00157107	0.00607356
G[T>G]C	0.00013366	0.00027646	0.00157148	0.00432902	0.00543514	0.00169641	0.00474312
G[T>G]G	0.00164642	0.00676513	0.02125204	0.00515620	0.00297237	0.00154537	0.02905115
G[T>G]T	0.00021560	0.00122205	0.00501121	0.01520552	0.00397253	0.00352656	0.00228400
T[T>G]A	0.00027457	0.00125061	0.00349278	0.00451887	0.01211057	0.00486531	0.00077570
T[T>G]C	0.00031134	0.00039515	0.00198849	0.00742959	0.00764194	0.00192638	0.00458488
T[T>G]G	0.00044226	0.00570365	0.00947565	0.00855255	0.00727893	0.00410272	0.01138233
T[T>G]T	0.00055747	0.00407424	0.01597109	0.01930112	0.01992106	0.00867297	0.01163470
