# Supplementary material for: SUITOR: Selecting the number of mutational signatures through cross-validation
Source: PLoS Comput Biol. 2022 Apr 4;18(4):e1009309. doi: 10.1371/journal.pcbi.1009309 (PMC9009674; doi:10.1371/journal.pcbi.1009309)
Supplement: S2 Data — (ZIP) [file pcbi.1009309.s015.zip › Supp_data_profiles_activities_matrices/15 C. elegans/C. elegans_signeR_Profile.csv]

id	SigneR.A	SigneR.B	SigneR.C	SigneR.D	SigneR.E	SigneR.F	SigneR.G
A[C>A]A	0.0019487197751762	0.0235111199211139	0.00195480839848643	0.0593435023905621	0.00810967185462532	0.00373942389443147	0.0169975698299085
A[C>A]C	0.000293734841604555	0.00773271076206779	0.000479038516718929	0.0104139840059484	0.00286443192511129	0.0021580591919159	0.0182287060110765
A[C>A]G	0.000509382361442669	0.00583132885274573	0.00080127828953107	0.0151802701688431	0.00173281299857139	0.00167613678967304	0.00564665724383068
A[C>A]T	0.000886760225512008	0.0153722971267661	0.000730531138179494	0.0139048693003822	0.00976562833286047	0.00864691394755541	0.0243057568088598
C[C>A]A	0.000425992940964074	0.00586295275412203	0.000858523201284932	0.023752924660047	0.00813841983685307	0.00489172104395889	0.0174051057758792
C[C>A]C	0.000245821084240075	0.00109920400366249	0.000286933735636776	0.0010704569029355	0.00732796462177041	0.00408189371090963	0.0900912849093408
C[C>A]G	0.000190786277369499	0.000363139155686682	0.000297619933556246	0.0110220839989918	0.010370062381291	0.00122236182663696	0.00288128367799434
C[C>A]T	9.8311285892553e-05	0.00125664579554458	0.000795051921990279	0.000827577937093313	0.020258582888944	0.0182926829954873	0.110212314819061
G[C>A]A	0.00051919144234887	0.00455310314635793	0.00079350395446763	0.0249747020218801	0.00854012144877486	0.0018118461673929	0.0139390827899012
G[C>A]C	0.000200391722540098	0.000925366363638172	0.000475746011473971	0.0038636544496617	0.00322988803217986	0.00395434830281593	0.0448127313207106
G[C>A]G	5.938008421938e-05	0.000516628265632909	0.000489026179157051	0.00912883001772906	0.00301174030273057	0.00422725955228209	0.0150076365477574
G[C>A]T	0.000374852207838513	0.00131623084404962	0.000815529558800477	0.00781256422788204	0.0127260793411926	0.0078001015715085	0.0261802140687624
T[C>A]A	0.00128602318215421	0.0178210906642377	0.00434750366182562	0.0788691135300038	0.0110795854343362	0.00407869498578933	0.00180742272492246
T[C>A]C	0.000521694465066855	0.00230324818866052	0.000454732701198189	0.00530918458058039	0.00828857287140593	0.0136038821636466	0.0240761777667146
T[C>A]G	0.000421107780003428	0.00096849599808279	0.000769837324769088	0.0154471298354399	0.0114817691372006	0.00346385294078999	0.00738502489201119
T[C>A]T	0.00143534915619793	0.00079408977894498	0.00348295349945602	0.0207328911726973	0.0254792814428449	0.00468806090526778	0.0144795036672899
A[C>G]A	0.000522874221041512	0.00319380398491557	0.000458144412459042	0.0106489290914189	0.0113759447226747	0.00261695813035135	0.00358394858757928
A[C>G]C	0.00015963016917427	0.000758726359740303	0.000160102581551048	0.0049101700296888	0.00132317845833037	0.00371129517725075	0.00538789937975854
A[C>G]G	0.000110734547291605	0.00170680813956156	0.000703651559204892	0.00754270429052	0.00178969550594201	0.00107301421811184	0.0013383429722585
A[C>G]T	0.000205349817899209	0.00287954504360597	0.00015745020413787	0.00865335293844487	0.00403335360276314	0.00256397778842963	0.00259469161335468
C[C>G]A	0.000140290854675172	0.00075394817643966	0.000630316049945746	0.0123559656181871	0.00320732980194716	0.00235254017785825	0.00212017752418189
C[C>G]C	0.000126970980987639	0.000419344866000903	0.000140798304246031	0.00474988679114077	0.00128683098277974	0.00177300911482184	0.00331666325785162
C[C>G]G	0.000103960766149093	0.000674435005255237	0.000318580568617576	0.00451517834185814	0.00331180492628561	0.000593587164891317	0.00373431288059075
C[C>G]T	0.000131031852560468	0.00041572421128218	0.000218860901668252	0.00391682421407359	0.00172314899556132	0.00371008838486407	0.00393503171870305
G[C>G]A	0.000269824189173672	0.000908106357992138	0.000500361021092684	0.00789748774057497	0.00256705969131909	0.000822071704025118	0.00428231189728008
G[C>G]C	0.000182468584439905	0.00118762997827897	0.000177616591712688	0.0072817855224464	0.00128546764334133	0.00225295356427112	0.00188508051298668
G[C>G]G	7.35525517115888e-05	0.000857273097983525	0.000147664734581166	0.00520075644101901	0.000539508494561422	0.00100935621547166	0.0130026208524198
G[C>G]T	0.000286199381044735	0.000658979266403282	0.000188599726385661	0.00900364224488985	0.001044510699886	0.000697213180242714	0.00665475449915142
T[C>G]A	0.000295534482831773	0.00087004846702081	0.0010284929344693	0.018003345894373	0.00719950471293278	0.00236819111148946	0.00331381597199955
T[C>G]C	8.71798771491187e-05	0.000359460754702759	0.000281627400195579	0.00842146194298728	0.00359593059989426	0.00544480855826854	0.00253357493723982
T[C>G]G	8.45591030175208e-05	0.000451192538190485	0.00118461811767491	0.0087405135341058	0.00250920815577825	0.00102430674321614	0.00928302985441666
T[C>G]T	0.000211638753820275	0.000691136635086169	0.000463977111920079	0.0119117583157555	0.0016344060015214	0.00260369196732814	0.00438649315328471
A[C>T]A	0.0461665757611139	0.00323919628504322	0.00308953154134898	0.0257576368043198	0.0284829035837229	0.00337559501649538	0.00198188814038585
A[C>T]C	0.049270628555235	0.00221408806931589	0.00241426355323499	0.00421697004962544	0.00681033020854734	0.0033450958050396	0.00447877197887986
A[C>T]G	0.0301888836685335	0.00136456891173396	0.00111792375310098	0.00981811538191432	0.0167738737013393	0.00356755317143357	0.00736337347134368
A[C>T]T	0.068351890349069	0.00603481849975621	0.00207204244311438	0.0114262600674495	0.0186071112370605	0.00168563092812339	0.00265809874825559
C[C>T]A	0.0470692014053467	0.00329207887228996	0.0008254516054035	0.0191531482658184	0.00394340932869773	0.0379682575241617	0.00181578188230657
C[C>T]C	0.0600401718974269	0.00148464460242733	0.000790352025678905	0.000778204511410732	0.00491149375502535	0.00362273253409399	0.00277401861828519
C[C>T]G	0.0412599675951868	0.000536992264722728	0.00130123266223209	0.00841595689992352	0.00829091095037106	0.00383828749228867	0.00594881258169431
C[C>T]T	0.049721536454022	0.00714791007384849	0.000637151609177955	0.0013152936737549	0.00315954778897169	0.0169330137654435	0.00519637487826457
G[C>T]A	0.0426149600550605	0.000839386551955658	0.00109007116208485	0.0113623268268518	0.029505755988059	0.00115930441902077	0.00523310654787179
G[C>T]C	0.0543741879748393	0.000336151630123869	0.000407304820251668	0.00133799783136331	0.0264095835290505	0.00160770400694316	0.0127809631876394
G[C>T]G	0.0361159942119631	0.00137418381640871	0.000528128428436077	0.00897847633110676	0.0209136936918969	0.00154566335205538	0.00282062811682346
G[C>T]T	0.0477277974017374	0.00279021511823989	0.000563625901882202	0.00318067562001078	0.018829817186698	0.00301948944411564	0.00809776712013648
T[C>T]A	0.0774957856609571	0.0175138650369301	0.0018702757030936	0.0684717928375575	0.00160856706859118	0.048612973227928	0.00147133573575038
T[C>T]C	0.119829035016417	0.00688870971640416	0.000427880002507193	0.00500616317185819	0.00254248709479849	0.00864375654760739	0.00645673580389037
T[C>T]G	0.0542987024939071	0.00458608867561039	0.00215666587990754	0.035173952977866	0.00547423989532644	0.0314564998389155	0.00374578120018692
T[C>T]T	0.117317926948907	0.0225102485288332	0.000851333373251104	0.0305586324502861	0.000765616237520947	0.00977311884349157	0.00278481925762752
A[T>A]A	0.00458537637829396	0.0846232525669831	0.0122043440256047	0.033786410216632	0.00333736227481846	0.00311463557414984	0.0103252316717152
A[T>A]C	0.00151025773928704	0.0360840714375667	0.00185927081716102	0.00702846709447844	0.00197341003410948	0.00348366811758621	0.00599106547887453
A[T>A]G	0.00242344353953997	0.039266876503366	0.0103653775903697	0.00365179213145248	0.00338354540614422	0.00282436502465771	0.00559990591793433
A[T>A]T	0.00371316354865243	0.0923104009242184	0.0277765386656549	0.00139959278850986	0.0595563252695654	0.0396192976557077	0.00521896116653353
C[T>A]A	0.000934368233004582	0.0101361844947029	0.0506833072488762	0.00686279024272518	0.00108996626645102	0.00752442315017459	0.0268473252927891
C[T>A]C	0.000622095244881583	0.00620596936054357	0.0111898937064045	0.00201461505036248	0.00533680298305596	0.00213564719354452	0.0367267350999454
C[T>A]G	0.00182266215717703	0.00173999159934569	0.0509762634043053	0.00159814782328222	0.000811465864856845	0.00147010847332815	0.0170516583357384
C[T>A]T	0.000998504849442476	0.00775995975878982	0.0837889348445568	0.00172376878548668	0.00108165392698623	0.00111316008644591	0.0217276810515633
G[T>A]A	0.00160305370404669	0.039933168573947	0.0077721347988973	0.00360418040146204	0.00252764778388187	0.00956378395891242	0.0040780701570245
G[T>A]C	0.000386639651470971	0.013027241955868	0.00133651985168616	0.00114778823708832	0.00442605514867237	0.00117865612562472	0.010154404409383
G[T>A]G	0.000618793548369303	0.0208246707246964	0.0044700538854753	0.00297455401077663	0.00187179913193771	0.00141157326315688	0.00517461799673925
G[T>A]T	0.000753667372983931	0.027268182508386	0.00516588322682633	0.00269579886796752	0.00436034426714787	0.00201260426126686	0.00696549393120823
T[T>A]A	0.0026038399489981	0.0211773749883612	0.0835323303483845	0.0668716403843871	0.0151871420703235	0.0362088908828095	0.0484120641239809
T[T>A]C	0.000550004295992598	0.00957504600244826	0.0322392713691941	0.00824987324401774	0.00879443863809607	0.0105331790201348	0.00433107896683185
T[T>A]G	0.0020445419231484	0.00113894027570731	0.0911330639658747	0.00330414745040174	0.00604522253067292	0.00203805996046232	0.00175461801009992
T[T>A]T	0.00120616045331635	0.0175186489059298	0.297205400751029	0.00401816582804116	0.0130594270545855	0.0190702976287526	0.00314516249116737
A[T>C]A	0.00183677335728504	0.0266376135080959	0.000616696534627211	0.00649948889821234	0.0282380764117305	0.0153314353960511	0.00380980414842444
A[T>C]C	0.000398461473538013	0.0282406780287312	0.00123898344016394	0.00311765178897613	0.0262714652997155	0.00424861696932023	0.00159772056303026
A[T>C]G	0.0018910068663377	0.0115394268940667	0.00145481780546238	0.0054463767346816	0.0269581327428846	0.00189016176016716	0.00306996808512353
A[T>C]T	0.00242179597398614	0.0307663008184729	0.0194122264946322	0.0129609702686355	0.0198875146989398	0.0233913486671419	0.00311049124660212
C[T>C]A	0.000941682629101493	0.00153285835789402	0.00267562250221437	0.00586833494596058	0.0107017312161466	0.0215466858444161	0.00783082863976635
C[T>C]C	0.000146079585802914	0.00897348477036983	0.00264796456923737	0.00780098939791147	0.0163892521497089	0.00259882037042633	0.0212586858067504
C[T>C]G	0.000595556538785944	0.00282302614638821	0.000861317714544484	0.00144975595584205	0.0130189436465154	0.00772213908671442	0.0108274242968692
C[T>C]T	0.000250569226264495	0.0115030028832104	0.00362198548418582	0.00623931406521723	0.0158433649458416	0.0166366678612757	0.00908215221952756
G[T>C]A	0.000232756474616553	0.0195377767302949	0.000799624778464712	0.00248867168659845	0.0227065486642691	0.0021218444813856	0.00145647218380416
G[T>C]C	0.000346810711573523	0.0282078992070012	0.00242577778229297	0.00413522080697915	0.0240601160164307	0.00245569141001714	0.00475072538880748
G[T>C]G	0.000766272760197333	0.0112311841485696	0.00139072028627958	0.00105993970098384	0.0318509492336082	0.00441379173703758	0.00226353025771821
G[T>C]T	0.00030183105268454	0.0308419615450801	0.00204647214308646	0.00346448072718045	0.0307116989883388	0.00182993653491594	0.00359942792523772
T[T>C]A	0.00116735228015349	0.00315258038019337	0.0171175656148956	0.0031370577492881	0.00472209682143531	0.193328930219327	0.00558231682771377
T[T>C]C	0.000944165530924649	0.0159168276582862	0.0262154939259753	0.00124148944218834	0.0173864920042456	0.0449362445372429	0.010347968232628
T[T>C]G	0.0010780940022706	0.000770244038886114	0.0150881628205917	0.00411154060613208	0.0195736008208626	0.0825293753642439	0.0112358321654518
T[T>C]T	0.000210450323520675	0.0429571277171663	0.0715684340517385	0.0021427477623342	0.0166170185514309	0.0592546706987873	0.00231334343542116
A[T>G]A	0.000129643729463556	0.0093349753607156	0.000396998832082271	0.00949680541932845	0.00334334269048601	0.00601292209458473	0.000974766574615767
A[T>G]C	0.000416184454980333	0.00266069173373127	0.000186286780524714	0.00202304215647426	0.00873116817757346	0.00516854037379154	0.00137138512151636
A[T>G]G	0.000955393417130661	0.0129286852427206	0.00110373893026156	0.00361448012658336	0.00887839042056051	0.0016611523958591	0.00213227796792439
A[T>G]T	0.000811240792979291	0.010496617760523	0.000351158985405591	0.00206274702002421	0.0238764039784615	0.0109772395150362	0.00216954754692079
C[T>G]A	0.000101257904800855	0.00199214346088076	0.000983299287869752	0.00286641093298881	0.00173665840490997	0.00267478461545331	0.00473865945520572
C[T>G]C	0.000255563047637392	0.000686178272845277	0.000212690974547248	0.00124743678280989	0.00745271032338587	0.00565419877178185	0.0033504266084424
C[T>G]G	0.000318912515058744	0.00231419331620521	0.00227375087004451	0.00613270335258918	0.00635936208450051	0.00125375970154045	0.00552039254632955
C[T>G]T	0.00018882121355642	0.00466894167085701	0.000515986334598092	0.0010071015391209	0.0171141885441184	0.00744494672866986	0.00295413543228859
G[T>G]A	0.000163617312625623	0.00333282567552884	0.00190090094718719	0.00366741086368259	0.000747527287311873	0.00181673811457531	0.00675796534241139
G[T>G]C	0.000167758422762063	0.00120001002232918	0.000214354445462607	0.00604350468121813	0.00472087797484664	0.00175207687391995	0.00561915463877901
G[T>G]G	0.000863096574233048	0.0224689543471321	0.000676696421799608	0.00224882560568417	0.00380494378092741	0.00193155570049187	0.0392333076098042
G[T>G]T	0.000207042526042733	0.0045624743028208	0.000374826441998201	0.00449073762801992	0.0173820713011778	0.00261251175903275	0.00171089164710932
T[T>G]A	0.000289491213376707	0.00347349756475612	0.000625234632972355	0.0136715313031613	0.00358862463549713	0.00535488888824783	0.00132257362127268
T[T>G]C	0.000324622786640472	0.00153735763009454	0.000264252168825737	0.00904781953118271	0.00751954313842468	0.00198546352060178	0.00430656199748122
T[T>G]G	0.000247214535527961	0.0104840877109533	0.00366341857283547	0.00764680526326668	0.00915062885716791	0.00432821698072155	0.0117576162219191
T[T>G]T	0.000401363762275117	0.015469431356922	0.000639236213791766	0.0222777688463937	0.0199531104453524	0.00872331354239644	0.0100220924071545
