# Supplementary material for: SUITOR: Selecting the number of mutational signatures through cross-validation
Source: PLoS Comput Biol. 2022 Apr 4;18(4):e1009309. doi: 10.1371/journal.pcbi.1009309 (PMC9009674; doi:10.1371/journal.pcbi.1009309)
Supplement: S2 Data — (ZIP) [file pcbi.1009309.s015.zip › Supp_data_profiles_activities_matrices/15 C. elegans/C. elegans_SUITOR_Profile.csv]

id	denovo A	denovo B	denovo C	denovo D	denovo E
A[C>A]A	0.0227955381911384	0.00219276827541204	0.0472096985873638	0.00804799265493594	0.00627663946843662
A[C>A]C	0.0073563850098838	0.000360748950095409	0.0109672257227211	0.00387526816846006	0.00191851396440739
A[C>A]G	0.00564529853098482	0.000575318800287354	0.0127371183217791	0.00174077431363473	0.00186762407492825
A[C>A]T	0.0146036408855107	0.000994255965166559	0.0136104020525995	0.0116441138823524	0.00370295405250013
C[C>A]A	0.00640355397739168	0.000337496037194075	0.0208719645021568	0.0086222203504707	0.00180938207120748
C[C>A]C	0.000677611801318916	0.000203398790732232	0.00447635717357079	0.0219137449504809	0.000287579618308535
C[C>A]G	0.00115925877518344	1.14192593484595e-09	0.0112922552575983	0.006198557688855	0.000171239062127023
C[C>A]T	0.000928305774489042	3.18322285966907e-06	0.00586675630935687	0.0379675309112055	0.000870207241194423
G[C>A]A	0.00527971317115984	0.000411585757941569	0.0225679731271463	0.00627459716929186	0.00146043598656433
G[C>A]C	0.000475691445507524	0.000108601065458249	0.00894329987848307	0.00819919305893917	0.000632001018166969
G[C>A]G	0.000703413508528841	1.29374606772129e-21	0.0102807365553175	0.00403384755000774	0.000387148944204418
G[C>A]T	0.00133060956393156	0.000216959302535804	0.0112504928323362	0.0127052883725578	0.00106062902924575
T[C>A]A	0.018783572727266	0.00140455021971471	0.0601638689412751	0.00846187943513964	0.00684974182688936
T[C>A]C	0.00230113624944548	0.00046593669172838	0.00766001125293977	0.0118233914908693	0.00078357643199318
T[C>A]G	0.00203521548409955	0.000246166556248444	0.0150767547589168	0.00775259899823481	0.000775169024527612
T[C>A]T	0.00256979768838707	0.00105516780423648	0.0212951105858386	0.0177672160793038	0.00317720699447573
A[C>G]A	0.00477739287727828	0.00038728271666255	0.0104154238046907	0.00648068071683806	0.000721364872660373
A[C>G]C	0.000967369577600017	0.000141998899611408	0.00433004101119838	0.00267811969919866	9.5274612877597e-05
A[C>G]G	0.00199652511080715	8.99589567791741e-05	0.00646627895614905	0.000890259227935181	0.000858630198214028
A[C>G]T	0.00385993225023486	0.000165183437296426	0.0072217797161345	0.00310179562422807	0.000148821876977371
C[C>G]A	0.00118116432005339	5.76261758070478e-05	0.010302304375599	0.00291774199477967	0.000515844224850204
C[C>G]C	0.000659550887774612	9.39562274625633e-05	0.00437678579674933	0.00164587875655136	2.35328885815049e-21
C[C>G]G	0.00110463149243088	3.49662343374096e-05	0.00487430467625237	0.00196379149016959	0.00029472984293511
C[C>G]T	0.000410661600288301	0.000106719449497677	0.00364715718234924	0.00275061135436338	0.00021630139556534
G[C>G]A	0.00130808525825335	0.000226659626800865	0.00740552716370445	0.00165335730005374	0.000504947965057496
G[C>G]C	0.00180223242240466	0.00017865010730239	0.00558305584778916	0.0016979976493794	6.73420706087143e-12
G[C>G]G	0.0010220107614915	4.1179875708318e-05	0.00611385933228978	0.0014497290434698	0.000217776132927799
G[C>G]T	0.00103794691652117	0.000287708228047815	0.00862944279155231	0.000622704935008332	9.52111864451065e-05
T[C>G]A	0.00172358924842801	0.000158304965551468	0.0160318497267015	0.00468617410580269	0.000961778204303725
T[C>G]C	0.000428583272471494	3.57273140291309e-05	0.00740914846833989	0.0043253177902749	0.000237425781066529
T[C>G]G	0.000741277857422559	1.29374606772129e-21	0.0089701912904982	0.0022065763751177	0.0010875966988933
T[C>G]T	0.00079484540025781	0.000185982400219794	0.0101778178073629	0.00241772858683582	0.00042084684115154
A[C>T]A	0.00590301694222513	0.045230199190995	0.0245109506746196	0.0222428703565813	0.00316371211069948
A[C>T]C	0.00285028638273235	0.0488696321694319	0.00696527451146226	0.007142838942988	0.00251633381561213
A[C>T]G	0.00250186631239505	0.0295278166972575	0.0110327628216289	0.0151281480277581	0.00120023812149676
A[C>T]T	0.00764646671570909	0.0675669389517824	0.0136698032044065	0.015131749348021	0.00292955544332902
C[C>T]A	0.00485829336011666	0.0477258856390658	0.0189263048396377	0.00634679521798597	0.000966209400682072
C[C>T]C	0.00213177102405983	0.0597742844382982	0.00035892596594719	0.00936170130460278	0.000705767035110181
C[C>T]G	0.000834951227852305	0.0407892563943317	0.00985567869363626	0.00986206898791633	0.00114062124840548
C[C>T]T	0.00699578423561767	0.0500124755192653	0.00380486526171046	0.00710666210982387	0.0017129381891747
G[C>T]A	0.00211966558129842	0.0414223500721586	0.0131147958916575	0.0257369048478772	0.00113810456268834
G[C>T]C	3.91601953401253e-13	0.0533369857283441	0.00459569766559973	0.0284111446596003	3.96672363780605e-05
G[C>T]G	0.00337391273860167	0.0353260231939285	0.0110720571928455	0.0155847125944159	0.000701318747196241
G[C>T]T	0.00399991918255961	0.0467922575981416	0.00620197038222107	0.0185160056310668	0.000643052362072765
T[C>T]A	0.0198409116810118	0.0793522169360622	0.0597223243219361	8.26687547046005e-06	0.00497964420528624
T[C>T]C	0.00815475610248614	0.119736334620316	0.0101484366693785	0.0085900457679346	0.000100899246456727
T[C>T]G	0.00615457640598055	0.0550158455975405	0.0320655074408876	0.00709086432264598	0.00252375545636002
T[C>T]T	0.0234744691690863	0.117723930177072	0.0305902276076313	6.16407905566421e-09	0.00439310109852201
A[T>A]A	0.0756800879721986	0.00615975546226568	0.0232342632905683	0.00364904386850749	0.0293102460805624
A[T>A]C	0.0311936273012077	0.00217105316803258	0.00444178575884941	0.00334809278576173	0.00999411633715512
A[T>A]G	0.0342172970014284	0.00303397898765526	0.00246107269459988	0.00351599317556362	0.0175933949083894
A[T>A]T	0.085572296090547	0.0048121792757194	0.000429972899982268	0.0481856052462579	0.0430003920777344
C[T>A]A	0.00947311912431673	0.000824397917246516	0.00902595489534317	0.00440801699897816	0.0428496375839019
C[T>A]C	0.00522642869845195	0.000564116173278654	0.00527706071100336	0.0087289818568421	0.0110112917209349
C[T>A]G	0.00269677258775106	0.00151604586656452	0.00447120330288886	0.000931664671787309	0.042166877061488
C[T>A]T	0.00974126807773956	0.000629556302903145	0.00665190858699734	0.000120361195857006	0.0685687972625348
G[T>A]A	0.0346615572444288	0.00242205255198682	0.00142875724456205	0.00495575121985957	0.0156873921155131
G[T>A]C	0.0112720399936862	0.000558126417652073	0.00192783166173153	0.00413108103939904	0.00431169627713709
G[T>A]G	0.0179771156404708	0.00104809506079449	0.00282231811839683	0.00108212231748801	0.0087758424472289
G[T>A]T	0.023335300661925	0.00121854811497452	0.00282002125907881	0.00313771911452202	0.0110079207947965
T[T>A]A	0.0227690955548831	0.00236784193842175	0.0570154780309278	0.0273669175592422	0.0670770883552204
T[T>A]C	0.0103140048175519	0.000484900380395185	0.00807756919447593	0.00862888217122997	0.0272660698618943
T[T>A]G	0.00175643100172801	0.00150364110976501	0.007946501292896	0.00191451091001676	0.0750596386636735
T[T>A]T	0.0273389338265667	1.634079671817e-07	0.0120058653528535	0.00813896608365161	0.236445445896584
A[T>C]A	0.0258750665999139	0.00200710473025476	0.00773307737560246	0.0203718406054738	0.00618063458174614
A[T>C]C	0.0268580717359189	0.000616392819673751	0.0053670360805146	0.0144710652713905	0.00794615203995177
A[T>C]G	0.0116886553487818	0.00168039743203564	0.00832270893153172	0.015584185811262	0.00427165247983739
A[T>C]T	0.0290304066412747	0.00273238377024214	0.0103698861016729	0.0194046869830426	0.0219686426923418
C[T>C]A	0.00187663414452171	0.000901541267343295	0.00567858945109125	0.0147601774058146	0.00222840310815846
C[T>C]C	0.00839610263373442	3.26789923075214e-05	0.0108042624509669	0.0123107805624726	0.0047026083845505
C[T>C]G	0.00285988570069855	0.000528218168932085	0.00237645582774249	0.012821725727115	0.00132277757315404
C[T>C]T	0.0103172103737598	0.000372368547890596	0.00629593059534313	0.0160602611311427	0.00556396625154512
G[T>C]A	0.0196770300650191	0.000298287974136839	0.00442476434642968	0.0120633761375456	0.00503138398733836
G[T>C]C	0.0264005839195622	0.000517416077111149	0.00685846996924917	0.0127031658846797	0.00884512197443265
G[T>C]G	0.0116288711066856	0.000676721146996378	0.00284781854530267	0.0210818479776125	0.00376245207396198
G[T>C]T	0.0285419760123242	0.000414181350838426	0.00891303877745525	0.0148839999075932	0.00992231418926846
T[T>C]A	0.00524501464732308	0.0020387335655995	2.49309266477521e-06	0.0606755674972459	0.0114335876273157
T[T>C]C	0.0153272258897633	0.00120711753789621	0.000837775152766956	0.0267692778840822	0.0231246550530807
T[T>C]G	0.00171931800244563	0.00121865899976458	0.00466347616070068	0.0399968442426953	0.0106028058672313
T[T>C]T	0.0419807740356937	0.000608992913438114	5.44680681489549e-07	0.028300105809661	0.063977084166542
A[T>G]A	0.010042579677873	0.00022240552816943	0.00648400999255586	0.00405515630229967	0.00138362526432433
A[T>G]C	0.00355655880006373	0.000373129065255231	0.00239691080902187	0.00668362635332561	0.000232548759683427
A[T>G]G	0.0118670732912517	0.00108650180554214	0.00431516998850393	0.00462629570431281	0.00418640738166686
A[T>G]T	0.0120047138451084	0.000766323116810123	0.00322320006114837	0.017314339223052	0.00176494287994136
C[T>G]A	0.00186577857621505	9.03454630687003e-05	0.00286329347830604	0.00236928041396486	0.00127004869364158
C[T>G]C	0.0013373149769315	0.000203889141572855	0.00159138228841424	0.00679602123590974	2.35328885815049e-21
C[T>G]G	0.00274059309691492	0.000234806366495667	0.00675262069099273	0.00392775299662838	0.00249318794192507
C[T>G]T	0.00545958686171126	0.000145844216916265	0.00199380653647364	0.0129346009861317	0.00124929227158849
G[T>G]A	0.00281077379053294	0.000181756836049478	0.00392285104631514	0.00151802350371543	0.00248046624217822
G[T>G]C	0.00180648079464432	9.75102930335404e-05	0.0061892640056385	0.00351218159021984	0.000184915072746175
G[T>G]G	0.0196020746807994	0.00108692664228649	0.0091131846677654	0.00551528828540835	0.0055189424362984
G[T>G]T	0.0059946093959216	9.79368921493052e-05	0.00548461383169652	0.0102144573848214	0.000973846838624019
T[T>G]A	0.00396565181400064	0.00032221951757715	0.0104514292890284	0.00392874830398185	0.00101754187737452
T[T>G]C	0.00253084327150949	0.000214296693569981	0.00842228222174981	0.00507604420237867	0.000275428296949101
T[T>G]G	0.00942085521339572	0.000320711716042694	0.00794219230907758	0.00784143736135283	0.00553271603292743
T[T>G]T	0.0166411203607552	0.000419273154735145	0.020459319996474	0.0144066622151902	0.00316448358561868
