# Supplementary material for: SUITOR: Selecting the number of mutational signatures through cross-validation
Source: PLoS Comput Biol. 2022 Apr 4;18(4):e1009309. doi: 10.1371/journal.pcbi.1009309 (PMC9009674; doi:10.1371/journal.pcbi.1009309)
Supplement: S2 Data — (ZIP) [file pcbi.1009309.s015.zip › Supp_data_profiles_activities_matrices/16 In silico simulation/simulation design of eight signatures/Error Level 0.4/eight signatures_mutation_type_matrix_1.csv]

	V1	V2	V3	V4	V5	V6	V7	V8	V9	V10	V11	V12	V13	V14	V15	V16	V17	V18	V19	V20	V21	V22	V23	V24	V25	V26	V27	V28	V29	V30	V31	V32	V33	V34	V35	V36	V37	V38	V39	V40	V41	V42	V43	V44	V45	V46	V47	V48	V49
A[C>A]A	1	2	1	6	1	5	10	2	2	1	7	0	6	1	2	5	1	3	0	3	2	2	0	0	3	2	1	0	3	0	2	6	2	4	10	1	8	5	0	1	4	4	5	4	4	0	8	2	3
A[C>A]C	0	0	0	2	3	5	3	1	1	3	3	0	3	2	1	1	2	3	0	1	0	0	2	1	4	1	0	0	2	1	1	5	2	6	5	2	3	3	2	3	3	4	1	7	4	0	5	2	4
A[C>A]G	1	0	1	3	2	3	2	0	0	0	0	0	2	0	0	2	0	3	0	1	1	1	1	0	3	0	1	0	2	0	2	2	1	1	1	2	1	4	0	1	3	2	2	1	3	1	0	0	2
A[C>A]T	2	2	0	4	3	4	8	2	0	4	8	0	2	1	2	2	1	6	0	2	3	0	1	1	5	0	4	0	2	1	0	4	4	2	6	0	5	6	1	1	1	5	4	2	2	0	3	1	0
C[C>A]A	0	0	0	8	2	8	5	2	0	8	7	1	6	2	1	3	0	7	1	2	6	5	0	1	8	3	7	0	3	0	2	11	3	5	8	3	5	6	2	1	1	3	3	9	10	0	12	1	5
C[C>A]C	2	0	0	18	1	14	13	2	0	10	11	0	3	1	3	5	3	12	0	0	2	2	1	1	9	0	4	0	2	4	1	7	3	6	9	0	10	5	0	2	1	7	9	8	7	0	6	0	4
C[C>A]G	2	0	0	2	2	3	3	1	0	2	5	0	2	1	0	2	0	8	1	3	2	3	1	0	6	2	0	1	2	0	2	5	2	5	7	1	2	6	1	2	1	5	5	5	1	2	1	0	2
C[C>A]T	2	0	0	10	1	10	10	1	0	11	5	2	1	1	3	6	2	7	1	3	7	4	1	0	6	5	6	1	1	1	2	8	3	5	4	4	5	4	1	2	4	13	3	15	5	3	6	1	3
G[C>A]A	0	1	0	2	3	5	5	1	1	7	1	0	1	1	2	3	2	5	1	1	0	4	2	1	4	0	2	0	3	0	1	4	1	1	6	2	3	6	2	1	3	4	3	5	3	1	6	1	1
G[C>A]C	1	0	1	4	3	4	5	2	0	1	2	0	2	1	2	5	0	4	1	2	2	0	1	1	8	2	2	0	1	0	2	0	1	3	1	1	2	9	1	1	2	1	3	6	3	2	6	2	3
G[C>A]G	1	1	1	0	1	4	3	1	0	3	0	1	4	1	1	1	1	5	0	1	0	0	1	0	3	0	3	1	2	0	0	3	1	3	3	1	1	4	0	0	1	2	0	3	2	1	3	0	1
G[C>A]T	1	0	0	1	2	2	2	1	0	5	3	0	5	1	0	2	2	4	0	2	2	1	3	1	4	1	0	0	2	1	1	2	1	1	6	3	1	0	3	1	1	4	3	2	3	1	3	2	2
T[C>A]A	2	0	1	6	2	0	4	4	0	6	2	0	1	1	1	2	1	6	1	4	6	7	2	2	7	2	2	1	2	2	6	6	3	0	11	0	8	2	2	0	2	10	4	5	8	1	3	4	1
T[C>A]C	1	0	2	7	2	6	7	1	0	4	6	0	3	2	1	4	3	8	0	2	3	3	1	0	5	2	3	1	1	1	1	6	2	6	7	3	5	4	0	0	2	2	3	6	2	0	5	4	3
T[C>A]G	1	0	1	1	0	1	2	1	0	1	0	0	1	1	0	2	1	0	0	0	0	1	0	1	3	0	0	1	1	1	1	4	1	0	4	0	1	1	0	0	0	3	1	3	0	1	0	0	0
T[C>A]T	1	0	2	4	1	4	8	3	1	5	5	1	3	2	3	6	4	4	1	1	2	5	2	2	7	1	2	2	5	2	2	3	1	6	7	4	4	7	1	1	4	4	3	4	6	1	7	1	2
A[C>G]A	3	0	1	2	4	2	4	1	3	1	0	0	1	2	2	2	3	3	1	1	2	2	1	0	1	2	0	0	2	6	2	4	4	3	6	1	6	5	0	1	2	2	7	5	1	2	6	3	2
A[C>G]C	5	0	0	2	2	1	3	0	1	2	0	0	2	0	1	1	0	2	1	1	1	1	1	1	2	3	1	0	1	1	4	2	5	3	4	3	4	2	0	0	2	2	2	2	2	1	4	1	1
A[C>G]G	0	0	0	4	2	1	1	1	0	0	0	0	1	1	2	0	1	2	1	1	0	1	0	1	1	1	0	0	2	1	1	2	2	0	0	1	5	1	0	0	1	3	2	2	0	2	2	3	0
A[C>G]T	3	1	0	5	3	1	3	0	1	1	0	0	2	2	2	0	1	2	0	1	0	3	2	0	2	3	1	0	5	4	3	6	3	2	8	2	9	7	1	0	4	9	5	6	0	2	6	3	1
C[C>G]A	3	1	2	3	2	3	4	0	0	2	1	0	1	1	1	2	1	1	1	1	2	2	3	1	6	0	0	1	3	1	1	3	3	3	1	1	2	1	1	1	6	2	5	2	3	2	1	2	0
C[C>G]C	1	0	2	3	4	2	2	0	2	1	0	0	1	0	4	0	0	1	0	1	0	3	3	1	2	2	1	1	2	2	2	4	1	4	5	3	6	6	0	1	6	6	8	5	1	4	7	6	0
C[C>G]G	2	0	1	1	1	1	2	0	2	1	0	0	1	3	1	0	0	2	0	1	1	0	1	0	1	1	0	1	2	0	0	1	1	2	2	2	2	4	1	0	1	2	2	1	0	1	3	0	0
C[C>G]T	1	1	1	9	3	1	4	1	1	0	2	0	8	3	1	0	0	5	0	1	2	6	3	1	10	2	0	1	4	0	2	2	4	2	3	4	3	5	0	1	3	4	2	5	0	2	4	4	0
G[C>G]A	1	1	0	4	3	1	7	1	2	2	1	0	1	3	3	1	1	5	1	1	1	2	2	1	2	2	1	0	1	1	2	1	1	1	3	1	2	0	0	0	7	6	1	1	1	1	4	2	1
G[C>G]C	0	0	1	6	0	3	5	0	0	0	0	1	2	1	3	1	1	1	1	2	1	1	1	1	2	1	0	0	2	2	1	2	2	3	5	1	1	2	0	1	5	3	3	1	1	2	3	5	1
G[C>G]G	0	0	0	3	2	2	2	1	0	0	0	0	1	1	0	0	1	1	0	1	0	1	0	0	1	1	0	1	3	0	2	1	0	0	2	1	6	0	0	1	3	5	1	2	1	0	0	2	0
G[C>G]T	2	1	1	5	4	3	4	1	1	2	0	0	1	3	2	0	1	2	0	4	1	1	0	1	3	1	0	1	3	3	1	0	1	1	6	3	6	5	0	2	3	8	1	4	1	3	3	4	0
T[C>G]A	4	1	1	3	5	3	7	0	1	1	2	0	1	4	1	0	1	1	0	1	1	2	2	0	2	0	0	1	8	2	2	2	2	2	8	2	1	5	0	1	6	5	1	2	1	2	0	1	0
T[C>G]C	2	0	1	4	6	4	4	0	1	0	0	0	1	3	1	1	1	2	1	1	0	0	1	2	3	0	0	0	4	4	4	5	7	3	4	2	7	4	0	1	5	4	1	5	1	0	4	3	1
T[C>G]G	1	0	1	4	1	0	1	1	0	0	0	0	2	3	1	0	1	1	1	0	0	1	0	0	1	0	0	1	3	0	1	2	0	1	2	1	2	2	0	0	4	3	1	0	1	1	0	0	0
T[C>G]T	2	0	0	4	4	1	3	1	2	0	1	0	3	9	5	1	1	1	0	1	0	5	5	0	4	3	0	1	3	1	4	1	3	0	15	3	4	4	1	1	10	4	3	5	3	4	4	9	1
A[C>T]A	4	0	1	1	2	4	5	1	1	2	2	5	1	3	0	2	3	7	5	1	2	5	3	1	5	5	2	0	5	5	0	1	10	2	2	8	4	2	0	9	5	3	1	2	2	1	3	2	3
A[C>T]C	1	2	2	1	1	2	6	1	0	1	1	1	2	2	1	1	1	5	5	2	1	2	1	2	2	8	0	1	0	0	3	1	2	1	1	0	4	1	1	5	4	1	3	2	6	2	2	1	0
A[C>T]G	8	9	0	1	6	4	16	0	1	2	0	3	2	4	0	0	2	10	12	5	0	6	1	0	15	15	2	2	4	7	5	4	15	2	0	10	2	4	0	9	10	4	4	5	1	0	1	0	4
A[C>T]T	3	1	2	2	4	1	4	0	1	2	0	0	2	4	0	2	4	2	5	1	1	5	1	0	2	1	1	1	3	0	2	4	5	4	3	0	3	4	1	2	3	2	5	2	1	1	2	2	0
C[C>T]A	3	3	7	3	1	2	8	2	0	0	3	4	6	3	6	3	6	10	2	3	3	9	1	5	4	7	3	5	5	2	10	10	2	6	3	5	7	2	0	9	5	2	2	3	9	5	7	3	0
C[C>T]C	0	3	5	0	4	3	3	5	2	1	1	1	3	5	6	1	3	3	4	5	10	4	2	5	5	6	0	4	1	2	14	11	10	5	11	1	7	3	1	7	5	7	2	2	4	2	4	1	0
C[C>T]G	7	13	1	1	6	4	16	0	0	2	0	7	1	4	0	1	1	13	11	2	1	7	1	1	9	12	1	0	5	6	3	1	11	5	4	18	2	0	0	10	12	10	4	6	5	4	3	2	5
C[C>T]T	2	3	7	6	1	4	2	3	0	5	6	2	12	3	3	3	5	7	0	5	4	6	3	8	4	7	3	3	1	3	3	4	6	4	13	8	5	5	0	10	2	7	2	1	6	4	3	1	2
G[C>T]A	7	5	0	4	3	5	14	1	0	1	0	3	3	4	2	0	7	10	10	9	0	7	2	0	5	8	0	0	6	3	3	3	11	4	2	15	3	2	0	7	12	3	10	6	2	1	3	1	2
G[C>T]C	6	7	1	1	3	9	19	3	0	0	1	4	5	8	3	3	4	8	10	5	1	7	4	2	11	16	1	0	4	3	5	7	11	4	4	6	2	1	1	8	13	7	5	6	5	0	2	1	0
G[C>T]G	10	6	1	1	6	9	23	0	0	2	0	10	1	7	1	0	2	16	12	9	2	10	3	0	14	22	1	0	9	8	6	8	8	5	3	12	1	3	0	11	25	5	6	9	1	2	3	0	4
G[C>T]T	4	3	2	1	2	4	8	0	0	1	2	1	3	2	4	5	5	9	1	3	0	6	3	1	6	10	1	0	2	3	6	6	11	3	5	6	3	4	0	6	9	3	7	7	5	4	6	0	5
T[C>T]A	4	6	24	2	9	1	2	10	0	5	9	12	30	19	8	17	21	21	5	6	15	7	0	14	1	17	2	25	2	1	23	19	21	20	26	6	13	5	0	23	9	5	0	7	30	28	13	0	1
T[C>T]C	6	6	27	1	12	0	0	10	0	1	6	8	26	28	20	16	27	33	9	11	17	20	1	28	3	26	0	14	3	0	39	28	31	21	37	11	16	2	0	31	17	4	2	4	36	34	10	0	1
T[C>T]G	1	2	7	1	2	7	5	8	0	2	3	10	6	6	5	2	8	16	6	6	7	6	1	4	5	12	0	6	1	2	10	9	11	5	8	7	12	2	0	10	6	4	3	2	7	10	3	0	3
T[C>T]T	2	3	7	1	3	2	3	4	0	3	3	3	9	7	5	4	14	7	8	0	3	5	4	9	2	12	1	6	2	1	11	12	12	6	12	5	9	2	1	12	4	4	2	4	14	12	6	1	1
A[T>A]A	1	2	7	7	2	8	8	2	0	0	1	0	7	10	5	9	12	0	0	7	9	6	11	7	7	6	0	1	2	0	10	4	8	3	5	3	5	4	0	1	4	4	2	1	5	0	9	1	1
A[T>A]C	2	1	3	3	1	3	3	0	0	0	0	0	1	0	1	1	0	2	1	3	1	2	2	1	1	6	0	2	0	0	1	2	1	1	4	1	2	2	1	2	2	2	1	2	2	0	1	2	0
A[T>A]G	1	5	4	8	0	12	5	2	2	1	0	0	2	3	6	9	5	1	1	2	5	4	5	6	1	3	2	0	3	1	6	0	5	1	9	5	5	1	0	0	2	7	4	1	5	0	1	1	1
A[T>A]T	2	0	1	1	0	2	3	0	0	2	2	0	3	2	3	1	3	0	0	4	0	3	5	0	2	2	2	2	2	1	0	0	3	1	5	5	1	2	0	1	2	3	1	2	2	4	2	4	2
C[T>A]A	0	9	8	18	1	4	6	0	6	1	3	0	5	9	5	9	8	1	1	6	10	10	16	15	0	2	0	0	1	1	14	1	4	1	9	5	0	11	0	0	11	8	2	3	12	1	13	1	1
C[T>A]C	1	4	1	13	1	5	7	1	0	3	0	0	5	4	3	2	11	3	0	2	5	4	8	2	3	3	2	0	2	1	2	4	2	3	5	4	5	4	1	1	6	7	3	2	4	0	7	0	1
C[T>A]G	0	13	9	18	1	12	24	2	5	8	3	0	8	14	14	14	9	3	1	12	11	12	9	6	1	8	1	2	2	1	14	6	8	3	13	6	4	8	0	0	10	12	6	8	18	2	16	2	0
C[T>A]T	1	5	8	11	4	11	7	1	6	2	3	1	3	4	3	7	3	2	1	4	3	2	11	6	2	4	2	1	5	0	7	4	7	1	6	3	5	0	1	0	8	10	3	3	4	3	14	2	0
G[T>A]A	0	1	5	7	1	7	6	1	3	5	0	0	3	3	3	4	8	1	1	5	6	3	5	4	2	5	1	1	4	0	8	1	5	3	7	6	2	5	1	1	5	12	1	3	0	0	5	2	1
G[T>A]C	0	0	0	0	0	1	3	1	0	0	0	0	2	2	2	3	1	1	0	2	0	3	3	0	1	1	0	0	0	0	1	2	1	3	3	2	1	1	1	0	0	2	1	1	3	1	3	0	0
G[T>A]G	1	3	1	4	0	4	6	1	1	1	3	0	1	6	4	4	1	3	1	3	3	4	3	2	4	1	0	1	0	2	3	1	3	1	6	3	1	2	0	1	10	6	1	2	4	0	3	0	0
G[T>A]T	1	0	1	3	1	3	5	2	0	2	0	0	1	2	2	1	4	4	1	3	3	1	2	2	0	1	0	0	1	0	3	2	2	1	1	0	1	2	0	1	1	4	2	3	0	0	1	1	1
T[T>A]A	2	9	7	7	1	14	9	0	2	1	1	0	2	11	8	5	8	1	1	5	4	5	10	3	2	5	3	3	4	0	6	2	4	1	11	5	3	8	2	1	7	13	6	2	4	1	15	1	0
T[T>A]C	1	1	1	3	0	4	2	2	1	0	0	1	2	5	2	3	0	1	0	1	3	1	2	1	4	3	0	1	3	0	4	1	1	1	3	2	0	0	0	0	2	3	0	3	0	0	5	1	0
T[T>A]G	1	7	2	11	1	7	6	1	4	0	1	0	5	5	1	6	11	1	1	4	5	2	10	5	2	4	1	0	3	0	10	1	0	2	8	5	5	1	1	1	5	7	0	5	1	0	8	2	1
T[T>A]T	1	5	5	2	4	6	4	1	5	2	0	0	4	4	1	5	11	2	1	6	3	7	5	2	5	6	0	3	5	1	4	6	3	4	7	4	3	4	0	0	2	7	6	2	3	1	5	0	1
A[T>C]A	9	2	5	6	10	6	8	2	1	2	3	0	3	8	6	4	11	10	0	9	2	16	8	2	7	11	8	7	1	3	4	8	9	4	7	7	5	18	8	6	9	9	8	4	7	11	4	1	0
A[T>C]C	1	0	0	2	2	4	2	2	1	1	0	0	1	2	2	0	3	2	0	5	1	6	4	0	4	1	0	2	1	1	3	6	1	1	3	2	5	4	3	2	3	5	2	1	2	2	0	2	0
A[T>C]G	7	2	2	2	8	3	5	3	2	0	2	1	0	4	12	1	11	7	0	4	2	12	4	7	11	11	5	4	1	0	4	5	5	9	4	2	5	5	7	6	8	5	4	2	5	6	4	2	1
A[T>C]T	6	2	1	2	5	2	5	10	1	0	0	1	3	2	6	1	3	2	1	4	3	4	4	2	3	3	6	3	3	1	8	4	3	3	3	3	6	5	3	4	8	8	2	5	2	2	3	1	0
C[T>C]A	2	2	3	2	5	3	7	6	0	4	0	0	2	1	8	1	10	4	1	5	6	5	8	0	10	7	4	8	1	2	4	6	7	4	2	3	7	7	2	5	11	11	6	1	1	3	1	1	0
C[T>C]C	6	2	0	3	7	2	2	3	1	2	0	1	2	2	6	1	4	5	3	4	2	6	0	2	4	7	2	3	1	3	4	3	4	2	3	2	3	2	1	4	6	4	3	1	2	4	3	0	3
C[T>C]G	7	2	3	1	9	7	9	6	1	0	1	0	1	1	6	0	7	6	1	12	6	10	8	1	18	6	4	4	3	0	5	7	6	9	2	4	2	4	5	10	12	8	7	4	5	8	1	3	3
C[T>C]T	10	2	2	1	5	6	8	6	2	2	0	1	3	6	11	0	9	1	6	12	3	5	7	4	9	7	6	4	4	1	8	8	4	4	0	3	7	4	4	3	11	10	3	3	3	12	3	0	1
G[T>C]A	7	1	2	1	5	5	8	8	0	2	1	0	1	3	4	0	4	4	0	10	5	8	5	3	14	12	8	4	2	1	10	10	4	4	6	1	5	7	1	5	10	2	5	1	5	8	3	1	0
G[T>C]C	3	0	1	0	2	1	3	1	0	0	1	0	2	1	2	0	3	2	1	2	2	6	3	1	1	1	0	2	1	3	4	3	2	1	3	3	0	4	2	1	5	5	2	0	2	3	1	0	1
G[T>C]G	6	2	2	2	10	6	5	5	0	5	1	0	2	3	9	1	3	5	0	5	2	3	3	4	6	6	4	5	0	0	0	7	5	5	3	4	5	11	7	1	10	5	3	2	5	8	2	1	0
G[T>C]T	8	2	3	0	5	3	1	2	0	0	2	0	1	2	6	0	1	3	0	2	2	6	1	3	5	3	3	5	1	0	7	4	1	1	2	2	5	1	3	4	2	2	2	1	9	2	2	2	0
T[T>C]A	6	1	0	1	5	3	7	2	0	0	0	1	0	0	3	0	6	3	1	5	7	8	6	2	5	3	2	7	1	2	5	5	4	2	3	2	6	8	1	3	7	6	5	2	3	3	2	1	2
T[T>C]C	2	0	2	1	4	4	3	0	0	0	0	0	2	4	4	1	4	2	2	2	7	4	2	1	5	3	1	1	0	2	4	4	3	4	4	2	6	2	1	3	5	2	5	1	3	3	3	2	0
T[T>C]G	4	1	4	1	4	3	5	2	0	2	1	0	1	2	8	0	1	3	0	4	1	4	3	1	5	3	2	0	2	2	1	4	3	5	2	3	3	5	3	2	4	9	2	1	4	4	0	0	0
T[T>C]T	11	1	2	1	4	1	6	1	0	1	0	0	1	2	11	1	8	4	0	8	4	7	4	1	13	9	3	2	7	3	5	5	4	3	3	2	8	7	6	1	5	12	2	1	3	6	4	1	1
A[T>G]A	0	0	0	3	2	4	2	5	0	2	0	0	0	1	8	2	6	0	2	1	1	5	5	1	3	3	2	2	3	2	6	2	5	1	6	3	3	3	0	1	2	6	1	1	2	1	0	2	0
A[T>G]C	2	1	0	1	3	1	1	0	0	1	0	0	2	1	0	1	2	0	2	1	1	1	2	2	1	1	0	1	1	0	0	2	0	2	2	0	1	1	1	1	2	1	4	0	2	3	1	0	1
A[T>G]G	1	1	1	0	2	1	2	0	0	1	0	0	1	0	1	1	0	3	0	2	0	2	2	2	1	1	2	0	3	1	2	2	3	1	6	0	2	2	2	1	2	0	1	1	2	1	2	1	1
A[T>G]T	6	3	0	4	5	8	5	7	2	2	0	7	3	4	5	0	2	7	7	3	2	10	9	7	11	5	0	9	10	3	4	4	3	11	9	4	5	5	6	4	4	6	4	1	4	4	5	1	2
C[T>G]A	1	0	1	2	1	6	0	0	1	1	0	0	1	0	1	0	2	1	1	1	1	1	3	1	1	0	0	0	2	0	0	1	0	1	5	0	2	8	1	2	1	4	3	4	2	0	0	4	1
C[T>G]C	3	1	0	1	1	6	6	3	3	0	0	2	2	3	1	2	1	2	2	2	0	3	5	4	5	1	0	3	2	0	2	2	3	1	4	3	4	5	5	4	4	3	0	1	3	1	3	1	0
C[T>G]G	4	1	1	6	4	4	4	4	1	1	0	0	1	5	1	3	2	2	1	1	0	2	4	5	4	0	2	2	4	1	2	3	1	2	8	1	2	2	4	2	2	2	0	2	0	1	3	0	0
C[T>G]T	46	9	1	11	20	44	31	38	28	4	1	41	21	22	5	6	4	35	50	2	2	48	52	44	25	5	1	39	67	1	4	25	25	36	31	16	36	23	46	61	31	8	8	4	10	18	23	3	4
G[T>G]A	0	0	2	0	1	2	1	2	0	0	1	0	1	1	1	0	0	0	0	2	1	1	2	1	0	1	1	3	3	0	0	1	1	1	3	2	0	2	0	1	1	1	1	1	0	0	1	0	0
G[T>G]C	0	0	0	0	1	1	1	2	0	2	0	1	0	1	2	0	1	1	0	1	1	3	3	0	1	0	0	0	0	0	1	2	1	4	1	2	1	1	0	1	1	0	1	1	1	3	3	1	1
G[T>G]G	1	0	0	0	1	1	3	1	0	0	0	0	1	0	0	1	1	2	1	1	1	2	1	1	2	1	2	0	1	1	4	3	1	0	2	2	1	4	0	0	3	0	1	1	2	1	2	0	0
G[T>G]T	15	0	1	4	6	10	3	11	3	1	0	6	3	4	3	0	1	16	21	4	1	11	13	12	5	2	0	9	10	1	1	8	8	7	10	2	9	4	12	4	5	1	5	1	4	3	3	1	1
T[T>G]A	3	2	1	0	1	3	2	2	0	4	1	0	4	1	2	0	5	1	0	5	0	8	7	0	7	7	4	3	5	3	9	0	6	0	10	4	4	5	0	0	1	5	6	2	7	0	6	6	4
T[T>G]C	2	0	1	0	2	2	2	3	1	0	0	2	2	1	2	0	1	1	1	1	1	1	2	3	2	0	2	1	1	0	1	1	2	1	3	3	2	3	2	1	1	2	2	0	1	0	2	1	1
T[T>G]G	2	0	0	0	2	5	6	0	1	3	0	0	1	1	5	1	3	2	3	1	0	3	1	1	4	1	1	1	1	0	5	2	1	1	1	1	0	2	2	1	4	8	2	2	1	4	4	1	0
T[T>G]T	17	0	5	6	3	10	9	20	4	4	1	8	2	4	8	3	4	11	14	8	1	12	23	15	9	7	2	16	18	2	12	5	7	6	8	7	13	11	8	14	6	11	3	2	4	9	8	7	4
[truncated: 251 more columns]
