# Supplementary material for: SUITOR: Selecting the number of mutational signatures through cross-validation
Source: PLoS Comput Biol. 2022 Apr 4;18(4):e1009309. doi: 10.1371/journal.pcbi.1009309 (PMC9009674; doi:10.1371/journal.pcbi.1009309)
Supplement: S2 Data — (ZIP) [file pcbi.1009309.s015.zip › Supp_data_profiles_activities_matrices/16 In silico simulation/simulation design of eight signatures/Error Level 0.4/eight signatures_mutation_type_matrix_10.csv]

	V1	V2	V3	V4	V5	V6	V7	V8	V9	V10	V11	V12	V13	V14	V15	V16	V17	V18	V19	V20	V21	V22	V23	V24	V25	V26	V27	V28	V29	V30	V31	V32	V33	V34	V35	V36	V37	V38	V39	V40	V41	V42	V43	V44	V45	V46	V47	V48	V49
A[C>A]A	0	1	0	6	1	4	2	1	2	5	5	0	2	3	2	6	1	8	0	3	2	1	1	1	5	2	4	1	3	0	1	7	1	1	2	3	3	1	2	0	4	4	4	7	5	1	6	0	1
A[C>A]C	1	0	1	2	0	3	7	1	0	5	1	0	1	1	4	1	1	3	0	3	2	1	2	0	4	1	3	1	1	0	2	2	3	1	4	0	2	4	1	2	0	9	6	2	5	1	3	1	1
A[C>A]G	1	0	1	2	1	2	3	0	1	1	1	1	1	0	1	1	0	3	1	2	2	0	0	0	3	0	3	0	2	1	2	3	2	3	4	0	1	2	0	1	1	2	2	0	1	0	4	0	0
A[C>A]T	1	0	1	1	3	4	8	3	0	0	1	0	3	2	1	2	0	5	1	3	3	5	3	0	4	1	4	0	3	0	1	6	3	5	4	1	7	5	1	1	0	4	2	4	3	1	3	1	2
C[C>A]A	0	1	1	9	2	7	12	1	0	6	14	0	9	1	3	5	1	5	1	3	4	2	2	2	9	1	11	0	1	0	1	7	3	15	1	3	8	10	3	1	1	10	6	13	9	0	8	3	3
C[C>A]C	0	1	2	10	2	10	11	6	1	2	10	0	7	0	0	9	2	7	1	0	6	3	5	1	11	1	3	1	0	1	1	11	2	8	7	2	9	8	1	1	1	11	4	6	11	1	8	2	7
C[C>A]G	1	1	1	6	1	7	5	2	0	5	4	0	2	0	0	0	1	2	0	1	3	3	0	0	3	1	1	1	1	1	0	3	1	3	3	2	2	2	1	1	1	4	4	2	5	2	2	2	2
C[C>A]T	0	0	1	10	4	10	7	3	0	5	4	0	10	1	0	6	1	7	2	6	5	0	1	0	11	5	8	3	4	0	2	3	4	6	7	1	5	7	1	3	2	7	2	10	4	1	5	0	3
G[C>A]A	1	0	1	3	1	3	4	2	0	3	4	0	3	1	1	3	1	2	0	4	2	2	0	1	5	1	2	1	0	2	2	6	0	3	4	1	5	3	0	1	3	3	2	3	1	0	7	0	2
G[C>A]C	1	0	2	3	2	1	7	2	0	3	3	0	2	1	1	0	2	6	0	3	4	1	2	0	1	1	3	0	1	2	2	6	4	4	7	2	2	7	1	1	2	6	6	5	6	3	5	1	0
G[C>A]G	0	0	2	1	0	2	2	1	0	1	1	0	1	1	0	2	1	1	1	2	1	2	1	1	3	3	0	1	1	1	1	1	1	2	2	2	2	2	0	0	1	2	1	4	3	0	3	1	0
G[C>A]T	0	0	1	4	0	1	3	1	0	1	2	1	2	1	1	0	2	1	0	1	1	2	2	0	5	2	2	2	2	1	1	1	1	3	5	1	4	5	0	1	3	4	3	3	1	1	4	1	1
T[C>A]A	1	0	3	1	1	3	5	2	0	4	2	0	2	2	2	0	2	5	0	2	0	3	3	0	3	1	2	1	1	2	3	3	2	6	3	2	6	4	0	1	1	6	4	6	3	1	3	5	0
T[C>A]C	0	0	0	4	2	4	8	2	0	3	6	0	3	0	1	5	1	8	0	1	4	2	1	1	8	0	4	0	1	1	1	2	2	4	7	2	5	4	1	0	1	6	4	5	6	1	4	1	2
T[C>A]G	1	0	1	2	0	3	3	0	0	2	2	0	1	0	0	0	1	4	1	0	0	1	2	0	3	1	0	0	4	1	1	1	1	0	3	1	2	0	0	1	1	2	2	1	1	0	1	0	0
T[C>A]T	0	1	2	5	2	8	4	6	1	6	7	0	4	3	2	1	4	3	0	4	3	2	3	1	6	0	6	2	4	0	2	8	5	5	10	3	7	2	1	0	1	8	0	8	4	0	4	0	2
A[C>G]A	0	0	1	7	4	2	7	0	1	1	1	0	4	4	1	0	1	3	0	0	4	1	4	1	5	1	1	1	7	5	3	5	2	3	6	2	1	5	0	0	9	6	11	5	1	2	5	3	0
A[C>G]C	0	0	1	0	1	0	5	0	0	1	1	0	1	6	3	0	0	1	0	0	2	2	4	0	6	0	1	1	1	4	3	1	4	2	2	2	3	4	0	1	4	2	1	2	0	2	2	1	0
A[C>G]G	1	0	1	1	0	0	2	0	0	0	0	0	3	0	0	0	1	2	1	0	0	2	4	0	2	2	1	0	2	2	1	2	1	2	6	1	2	3	1	0	2	3	3	2	1	1	1	0	0
A[C>G]T	3	0	1	3	3	1	2	2	3	0	0	0	4	4	0	1	1	2	0	1	0	5	3	0	3	2	0	2	3	5	2	1	3	0	5	3	6	8	0	1	2	4	2	3	2	5	2	4	0
C[C>G]A	3	0	0	0	2	4	5	3	1	0	1	0	1	3	1	2	0	1	0	0	2	5	2	0	5	0	0	1	2	1	2	4	2	3	4	0	3	6	0	1	4	6	4	3	1	4	5	2	0
C[C>G]C	1	0	0	5	1	1	1	0	0	0	2	0	1	3	2	1	1	1	1	0	1	1	1	1	1	1	2	1	2	3	1	5	2	6	4	2	3	1	0	1	3	5	6	5	1	2	2	4	0
C[C>G]G	1	0	0	2	1	1	2	1	0	0	0	0	0	1	0	0	1	1	0	1	0	3	0	0	1	0	1	1	1	0	1	1	1	2	2	1	2	2	0	1	3	3	1	0	1	1	1	1	1
C[C>G]T	2	0	0	5	5	1	5	0	0	3	1	0	0	2	0	2	2	2	0	1	0	2	2	1	1	1	1	1	4	4	1	1	7	6	3	1	3	9	1	0	3	5	4	5	1	2	3	6	0
G[C>G]A	0	0	1	2	3	3	3	1	2	0	2	0	1	2	0	3	2	2	0	3	0	2	3	1	5	2	0	0	3	0	5	4	0	2	2	1	1	6	1	1	3	5	2	4	0	2	0	2	0
G[C>G]C	1	1	1	8	5	2	5	0	0	0	0	0	0	3	0	2	1	0	1	1	1	5	1	2	1	2	1	0	4	4	4	4	4	3	3	2	2	2	0	1	3	4	1	3	1	1	3	4	0
G[C>G]G	2	0	1	2	3	3	1	1	2	0	1	0	1	1	1	2	0	1	1	0	0	2	0	1	3	0	1	1	0	0	1	1	4	1	1	2	2	2	0	0	1	1	2	1	2	1	1	0	0
G[C>G]T	1	0	0	2	3	2	7	1	0	2	0	0	4	5	2	0	2	3	1	0	2	3	1	1	3	2	0	1	3	5	5	4	4	1	1	2	2	5	1	0	4	3	1	7	0	1	4	2	1
T[C>G]A	3	1	0	3	6	6	3	1	0	1	0	0	1	1	2	0	1	1	1	2	0	3	4	2	1	3	1	0	3	2	8	2	2	2	3	1	5	4	1	0	3	9	6	5	0	1	2	2	0
T[C>G]C	2	1	0	4	0	0	5	0	1	0	1	0	1	3	2	0	1	2	0	1	0	2	2	0	5	1	0	1	6	4	1	3	2	1	6	5	3	3	0	1	4	4	5	6	1	2	1	3	0
T[C>G]G	1	0	0	1	7	0	0	0	0	0	0	0	1	0	0	0	0	2	0	0	0	2	0	0	1	1	0	0	4	0	2	2	4	1	3	1	3	1	0	1	1	2	1	1	1	1	0	1	0
T[C>G]T	0	1	2	8	5	2	5	0	2	0	0	1	1	4	3	1	1	4	1	0	1	2	1	1	0	3	3	1	6	2	7	5	3	5	11	2	6	4	0	0	10	8	6	4	0	3	4	5	0
A[C>T]A	2	4	1	2	4	5	12	1	0	2	2	1	5	8	0	0	2	9	1	3	1	5	1	1	5	6	1	2	2	5	2	5	4	5	5	9	2	2	1	5	11	5	4	5	2	1	1	2	5
A[C>T]C	3	0	2	2	0	4	8	4	0	4	2	8	3	3	1	1	3	4	5	1	1	3	1	2	2	6	0	0	3	1	5	2	7	3	6	6	4	4	1	4	8	3	1	3	3	2	4	0	2
A[C>T]G	6	4	0	2	1	16	16	0	0	0	1	6	2	7	3	1	3	13	5	3	0	4	1	1	14	7	1	1	3	6	2	1	9	4	1	10	1	1	1	20	12	5	4	10	3	3	2	1	4
A[C>T]T	3	0	3	1	3	3	7	0	0	0	1	2	0	4	3	0	1	2	2	1	3	6	4	4	4	6	0	1	1	2	2	3	5	2	8	6	4	2	2	3	5	6	2	3	2	1	1	1	0
C[C>T]A	3	2	3	1	2	7	2	2	0	5	1	2	5	11	4	4	5	10	2	3	2	8	0	4	1	8	0	5	1	0	6	12	5	10	8	5	8	2	0	6	7	4	5	5	3	3	5	0	3
C[C>T]C	4	3	8	3	3	3	7	4	0	4	3	2	5	7	4	2	8	11	3	4	3	5	3	2	3	4	3	2	1	3	7	7	6	5	7	3	7	0	0	9	5	4	0	2	10	5	3	1	2
C[C>T]G	8	3	1	1	1	8	22	0	0	3	0	6	1	7	0	0	4	11	10	6	0	8	1	1	7	15	1	0	8	5	4	6	13	7	4	12	5	4	1	6	19	4	3	5	4	1	1	1	8
C[C>T]T	1	2	9	3	2	1	7	3	0	4	4	3	4	16	4	4	8	6	0	2	2	7	0	4	3	4	2	7	1	1	7	9	8	7	6	5	6	0	1	6	3	4	3	4	9	7	4	0	0
G[C>T]A	3	5	0	1	3	7	19	0	1	0	0	3	0	5	1	0	2	5	6	4	0	3	1	1	10	6	0	1	7	3	1	4	9	3	2	7	2	2	0	8	8	4	4	9	1	1	1	0	3
G[C>T]C	4	4	3	3	1	6	11	1	0	1	0	8	5	5	4	0	2	13	10	4	2	5	1	0	8	14	1	2	4	2	10	5	12	6	3	8	2	3	1	8	9	9	5	9	2	3	3	2	5
G[C>T]G	2	4	1	0	7	3	18	1	0	0	0	4	1	7	2	1	4	17	9	8	1	15	1	1	15	19	0	0	2	9	3	8	13	2	0	12	0	2	2	15	18	12	6	13	4	1	0	1	6
G[C>T]T	6	8	2	3	2	4	9	2	0	0	1	3	2	7	3	1	3	9	9	5	0	4	5	1	2	9	0	1	2	0	3	3	12	2	6	12	4	3	1	11	10	7	5	9	1	1	5	1	3
T[C>T]A	3	3	24	0	19	5	4	9	0	5	7	8	16	28	20	12	17	26	8	7	7	14	1	14	3	21	2	17	3	0	23	27	25	10	23	5	10	1	0	16	15	2	3	3	18	32	8	1	0
T[C>T]C	4	9	24	1	13	1	1	15	0	8	6	13	24	34	18	22	34	30	3	13	19	13	1	25	5	31	3	21	2	0	38	35	33	19	32	7	18	5	0	23	16	3	2	6	31	41	12	1	0
T[C>T]G	1	3	4	1	6	2	4	9	0	0	4	6	6	17	2	3	10	15	3	6	3	5	3	9	7	17	1	7	0	8	10	7	10	9	8	8	2	2	0	10	14	2	3	5	7	7	3	3	0
T[C>T]T	2	2	14	0	6	2	0	9	0	2	3	5	9	12	5	8	10	11	6	3	11	5	1	8	1	9	0	4	2	2	6	15	17	7	9	6	4	0	0	11	8	2	0	0	10	9	2	1	0
A[T>A]A	0	2	7	11	1	8	8	2	2	3	1	0	4	6	4	4	6	1	0	6	4	4	13	7	2	4	1	0	0	2	5	0	4	1	7	5	3	1	0	1	3	3	1	3	2	0	7	1	1
A[T>A]C	2	2	1	2	2	2	1	0	0	0	1	1	0	0	0	2	1	1	1	1	0	1	1	1	1	2	0	0	3	0	2	2	2	3	2	0	2	1	0	1	1	2	0	1	1	1	1	1	0
A[T>A]G	0	7	6	7	1	2	7	0	1	1	1	0	3	7	4	2	4	1	1	4	3	2	8	5	1	4	2	1	5	1	7	3	4	3	4	5	4	7	1	0	2	4	1	3	2	1	11	3	0
A[T>A]T	3	0	1	3	1	3	2	1	0	3	1	2	0	1	2	1	1	2	1	1	1	6	5	0	5	5	2	0	1	3	4	2	2	1	3	4	2	1	1	0	2	5	1	2	3	2	2	2	0
C[T>A]A	1	5	7	19	2	16	11	0	7	3	1	0	6	15	6	8	11	2	2	9	5	5	9	7	4	5	2	2	3	1	8	1	2	1	8	6	4	4	0	0	10	7	1	3	6	1	13	1	1
C[T>A]C	0	2	3	7	3	7	6	0	1	1	1	0	2	3	3	7	5	2	2	3	2	1	13	6	5	2	1	1	5	0	5	1	3	2	6	5	3	8	1	1	3	8	1	4	6	1	8	1	0
C[T>A]G	0	11	13	22	2	26	14	1	10	7	4	0	8	20	14	15	7	5	0	2	14	9	15	13	9	9	0	1	3	0	10	3	10	5	17	9	11	6	2	1	11	11	5	4	9	1	25	1	2
C[T>A]T	1	2	5	8	0	7	8	1	3	2	2	1	4	5	4	8	4	2	2	3	2	7	8	7	0	3	2	3	1	0	5	3	2	3	4	6	9	1	1	0	8	8	3	2	4	0	11	1	0
G[T>A]A	0	3	2	9	3	4	9	1	4	1	0	0	9	6	3	5	5	1	0	1	2	3	14	6	2	7	2	0	3	2	5	2	1	3	4	6	3	8	0	1	4	6	1	2	1	0	3	1	0
G[T>A]C	0	2	2	4	0	2	2	0	0	0	1	0	2	1	1	2	2	2	1	0	0	2	4	0	1	1	2	1	2	1	2	1	2	2	3	0	1	3	0	1	0	2	3	1	4	1	1	0	1
G[T>A]G	0	1	5	8	2	4	7	0	1	4	0	0	2	7	2	3	5	3	0	3	2	2	4	3	3	1	0	0	2	1	3	4	1	3	3	1	7	1	3	1	1	1	0	1	3	2	10	0	1
G[T>A]T	1	1	1	2	0	3	2	0	0	3	1	0	0	1	3	2	2	5	2	2	3	0	2	2	0	2	0	1	1	0	1	1	2	0	2	2	1	1	0	0	2	2	2	0	1	0	3	1	1
T[T>A]A	1	6	7	9	3	11	6	2	4	1	0	0	2	8	5	5	8	2	1	7	7	4	8	8	6	9	1	1	4	1	4	1	3	1	5	10	3	4	0	0	5	3	6	7	8	3	6	4	3
T[T>A]C	0	1	2	3	0	8	2	1	1	1	0	0	4	0	1	3	2	2	1	2	2	1	6	0	2	1	0	1	1	0	4	1	0	1	1	3	3	1	2	0	1	2	3	0	1	1	3	1	0
T[T>A]G	0	5	2	11	0	11	8	0	2	1	3	0	4	6	0	13	10	1	0	5	7	4	4	6	1	3	2	2	1	3	8	2	1	3	5	6	6	2	0	0	6	13	0	2	4	1	15	2	0
T[T>A]T	0	3	2	3	1	6	4	4	3	1	1	0	1	6	3	1	4	2	1	4	3	5	7	4	0	3	1	1	6	1	4	1	3	2	4	3	6	3	1	2	4	8	1	2	6	1	1	3	1
A[T>C]A	10	3	4	1	5	7	12	3	2	4	1	0	2	6	5	4	10	8	0	7	5	10	10	4	11	8	4	6	4	1	10	10	5	6	8	0	4	11	8	4	8	12	9	3	10	5	5	3	1
A[T>C]C	3	1	1	1	2	2	3	2	1	2	1	0	0	1	4	1	3	1	1	4	1	8	1	2	5	4	0	2	3	3	2	1	1	0	1	2	0	4	1	0	6	5	2	4	1	2	1	0	0
A[T>C]G	7	5	2	2	6	2	8	3	0	1	1	1	0	0	8	1	5	5	1	9	6	7	1	3	8	5	3	7	5	1	6	7	5	3	3	3	8	4	5	5	7	8	3	2	4	4	0	2	1
A[T>C]T	4	1	4	2	4	1	4	2	0	3	1	1	3	4	6	0	2	3	1	5	0	8	5	0	1	7	5	1	3	2	3	5	4	2	3	5	6	7	3	4	5	7	3	2	4	3	4	0	1
C[T>C]A	3	2	2	3	5	3	4	2	0	1	3	1	2	5	5	2	7	4	1	5	2	8	8	4	12	6	4	1	5	1	2	9	2	3	3	2	7	3	4	1	5	8	3	1	7	2	1	3	1
C[T>C]C	3	0	7	3	9	6	3	1	1	0	1	0	2	5	2	1	7	2	1	2	0	1	7	1	2	5	2	5	4	2	1	4	3	4	3	1	5	3	5	1	4	7	3	5	1	7	1	4	0
C[T>C]G	4	2	5	5	9	2	7	3	1	0	4	0	1	3	7	1	6	5	0	8	3	11	5	3	13	8	6	6	4	0	2	8	5	6	3	2	6	10	5	1	10	8	5	3	8	7	1	3	0
C[T>C]T	7	1	3	2	6	5	7	1	2	2	0	1	0	6	6	0	4	10	3	8	4	10	12	2	9	7	4	5	7	5	12	7	1	5	5	3	4	6	10	6	5	13	3	1	6	8	1	6	1
G[T>C]A	8	1	4	0	9	5	6	9	0	1	0	1	1	3	5	1	6	12	1	4	3	6	3	3	13	7	9	8	1	2	3	12	1	4	5	1	3	6	11	10	14	5	7	1	3	8	4	0	0
G[T>C]C	3	2	4	1	4	0	4	4	1	1	2	0	2	1	2	1	4	2	1	2	3	0	4	2	3	2	1	1	1	0	4	3	1	4	2	3	2	4	2	2	5	4	2	1	2	2	2	1	0
G[T>C]G	2	1	4	2	4	4	6	4	0	1	0	0	1	1	5	0	9	7	0	8	5	3	3	3	10	6	2	8	0	1	2	9	4	10	1	3	2	8	3	2	10	11	5	1	6	4	2	1	0
G[T>C]T	6	0	4	0	4	3	8	1	0	0	1	2	0	4	9	1	5	6	2	6	5	2	5	2	9	6	3	7	2	2	3	7	4	1	2	2	4	7	3	2	9	11	6	1	2	7	2	2	0
T[T>C]A	4	1	4	3	1	3	4	2	0	1	0	0	1	2	3	2	4	5	0	5	2	4	5	2	8	11	3	6	1	0	5	2	3	4	1	3	7	5	2	5	7	7	2	2	1	5	5	0	1
T[T>C]C	6	0	0	1	5	2	4	2	0	0	1	1	0	1	5	0	2	2	0	6	4	1	0	2	1	4	0	2	2	0	5	3	7	3	2	1	3	3	1	2	2	4	0	1	4	3	0	0	1
T[T>C]G	3	0	1	2	2	4	3	1	1	2	1	0	1	0	5	1	3	1	0	3	2	3	2	2	5	5	2	4	1	2	5	4	1	1	1	3	2	4	5	4	3	3	1	1	1	0	2	0	0
T[T>C]T	3	1	8	0	4	6	4	5	0	3	0	0	1	3	9	1	9	0	0	13	6	7	6	1	12	11	3	6	1	1	7	6	3	7	4	3	3	5	5	2	6	12	2	3	5	6	5	1	1
A[T>G]A	3	0	0	1	1	4	0	2	1	3	0	0	1	2	3	0	7	0	0	6	1	3	2	1	2	3	2	1	4	1	4	1	5	1	8	1	2	5	0	1	1	4	1	0	3	0	2	0	1
A[T>G]C	2	1	2	1	1	3	1	1	1	1	0	0	0	2	1	1	0	2	2	1	0	3	2	0	2	1	0	2	0	0	1	1	2	1	1	1	1	0	0	0	4	2	1	1	3	1	2	0	1
A[T>G]G	0	0	0	3	3	4	1	1	1	0	0	0	1	0	1	1	2	1	0	4	1	2	1	2	1	4	2	1	3	0	2	1	3	1	2	1	2	1	1	1	1	3	1	0	1	1	1	0	0
A[T>G]T	8	1	4	5	3	8	3	4	4	1	0	8	3	4	1	2	4	1	6	3	0	7	5	3	8	2	0	8	7	3	5	5	5	8	6	5	1	8	6	6	9	7	1	2	4	4	5	3	1
C[T>G]A	1	0	3	1	2	1	3	1	0	3	0	0	4	2	2	0	5	1	2	2	0	4	3	0	4	4	1	4	0	2	2	3	3	0	5	4	3	7	1	1	1	6	2	1	3	0	1	1	1
C[T>G]C	1	1	0	1	2	4	6	3	1	2	0	4	3	3	0	0	1	2	3	0	0	4	3	2	2	3	2	6	8	0	1	3	2	2	2	3	4	3	4	2	2	2	0	1	0	1	0	0	1
C[T>G]G	3	1	2	1	4	3	4	3	1	2	0	1	4	2	2	2	1	2	0	3	3	1	6	1	6	2	2	1	6	1	0	2	2	1	5	3	3	5	0	3	3	7	4	0	2	3	1	2	0
C[T>G]T	50	6	5	16	33	42	19	43	35	3	0	27	20	16	5	10	4	38	60	5	2	47	67	31	17	6	4	27	57	4	4	24	18	35	24	15	41	19	61	69	32	4	16	2	5	26	24	1	1
G[T>G]A	1	0	1	0	0	3	2	1	0	0	0	0	1	1	2	0	2	2	0	4	1	1	1	0	3	2	0	1	1	0	0	2	1	1	2	1	2	0	0	1	0	1	0	2	0	1	1	1	1
G[T>G]C	1	0	1	1	1	2	5	3	1	1	0	0	0	2	2	0	1	1	0	2	0	3	3	2	1	0	1	2	5	3	1	0	1	2	2	1	2	2	1	1	2	3	0	0	0	1	1	0	0
G[T>G]G	1	0	1	1	1	3	2	0	0	0	0	0	1	2	3	2	2	2	1	1	0	0	2	0	3	1	1	0	3	2	1	2	1	2	2	2	1	2	0	1	2	5	4	1	0	0	1	2	0
G[T>G]T	12	0	5	1	6	14	4	7	11	1	0	5	4	3	3	1	4	5	12	4	1	11	17	6	7	4	2	8	6	0	5	10	5	11	8	2	9	10	7	14	11	9	5	1	2	3	7	2	1
T[T>G]A	3	0	3	2	0	7	2	2	0	3	1	0	1	0	7	2	6	0	1	8	1	5	5	3	2	2	4	3	6	3	8	1	6	1	13	7	5	4	0	0	2	10	4	4	2	1	2	3	5
T[T>G]C	0	1	0	0	1	0	1	2	1	2	1	0	2	1	1	1	0	1	2	2	1	3	5	2	1	1	0	2	2	1	1	2	1	0	2	1	1	0	1	1	0	1	4	2	1	0	1	3	0
T[T>G]G	1	0	3	2	1	1	3	2	1	2	1	2	0	1	2	1	1	1	0	3	1	2	1	1	3	1	1	3	0	0	3	2	0	1	4	3	1	0	1	3	2	1	1	0	3	0	1	1	3
T[T>G]T	15	1	0	3	7	18	11	11	4	4	0	10	4	7	7	4	8	15	11	7	2	19	18	6	13	2	2	10	10	4	4	5	12	10	12	8	14	4	17	13	10	13	4	2	6	6	6	1	1
[truncated: 251 more columns]
