# Supplementary material for: SUITOR: Selecting the number of mutational signatures through cross-validation
Source: PLoS Comput Biol. 2022 Apr 4;18(4):e1009309. doi: 10.1371/journal.pcbi.1009309 (PMC9009674; doi:10.1371/journal.pcbi.1009309)
Supplement: S2 Data — (ZIP) [file pcbi.1009309.s015.zip › Supp_data_profiles_activities_matrices/16 In silico simulation/simulation design of eight signatures/Error Level 0.4/eight signatures_mutation_type_matrix_11.csv]

	V1	V2	V3	V4	V5	V6	V7	V8	V9	V10	V11	V12	V13	V14	V15	V16	V17	V18	V19	V20	V21	V22	V23	V24	V25	V26	V27	V28	V29	V30	V31	V32	V33	V34	V35	V36	V37	V38	V39	V40	V41	V42	V43	V44	V45	V46	V47	V48	V49
A[C>A]A	0	1	1	5	2	4	6	1	0	2	6	0	5	3	2	4	1	3	2	2	4	6	2	2	6	1	3	2	0	3	2	6	3	5	4	3	3	4	1	1	4	10	5	4	6	1	9	1	0
A[C>A]C	0	0	1	5	2	1	2	0	0	2	5	0	1	1	0	1	1	1	0	2	2	3	1	0	7	1	3	0	2	3	3	2	1	3	4	3	4	3	1	1	0	9	2	4	5	1	4	0	1
A[C>A]G	1	1	0	0	0	3	2	0	0	4	0	0	0	0	1	0	1	2	0	2	3	3	0	1	5	2	1	0	1	1	1	1	0	2	6	1	3	1	0	1	2	3	3	2	2	0	2	2	0
A[C>A]T	1	1	1	2	2	1	3	1	1	1	4	0	2	1	3	2	2	7	1	2	2	2	0	0	6	3	2	0	1	0	1	1	3	4	4	6	1	4	1	2	4	3	3	5	3	2	1	0	1
C[C>A]A	0	0	1	9	1	13	5	4	0	11	8	0	7	3	2	5	1	8	1	0	8	1	6	1	12	1	7	1	2	1	5	14	4	4	5	3	7	4	1	0	0	12	2	7	2	1	9	2	4
C[C>A]C	2	1	0	11	3	7	6	3	0	9	13	0	6	3	5	2	1	4	0	4	5	1	1	0	8	1	6	0	3	1	4	10	2	9	5	1	9	4	1	0	5	7	5	9	9	1	9	1	2
C[C>A]G	0	0	0	3	1	2	2	1	0	2	4	0	2	1	2	3	1	1	0	1	3	3	0	0	6	1	2	1	4	0	1	5	2	2	3	2	2	3	1	1	1	2	5	3	6	1	2	0	0
C[C>A]T	1	1	1	9	0	7	16	3	1	6	9	1	5	0	4	3	2	12	0	5	7	3	2	0	9	3	2	1	1	2	2	3	2	10	5	1	10	4	2	2	2	6	2	6	11	0	2	2	6
G[C>A]A	2	0	1	4	1	3	5	0	0	4	1	0	3	1	0	4	2	3	0	1	3	3	2	1	5	2	1	0	1	1	3	4	2	3	7	2	3	2	2	1	1	4	4	5	1	2	4	0	2
G[C>A]C	0	0	0	6	1	5	8	0	0	2	7	0	3	1	0	4	0	7	0	2	0	2	3	1	6	1	5	0	1	1	2	3	2	6	3	1	1	6	0	2	1	7	3	5	2	1	1	0	0
G[C>A]G	0	0	1	2	1	3	4	1	0	1	3	0	1	2	1	1	1	2	1	0	2	1	1	1	4	1	0	0	0	0	1	0	0	2	3	1	1	2	1	0	0	2	3	1	1	1	1	0	0
G[C>A]T	1	0	1	2	2	6	5	1	1	3	3	0	2	1	0	2	2	5	1	1	0	3	3	2	5	3	2	0	1	1	2	2	1	5	6	2	4	4	2	1	2	4	2	2	2	3	4	1	0
T[C>A]A	2	1	1	5	1	2	7	2	1	1	3	0	1	1	2	2	2	2	0	1	1	4	2	1	6	3	3	2	4	0	2	2	2	3	8	1	7	5	0	1	2	13	4	6	3	1	5	7	4
T[C>A]C	1	0	1	7	1	5	5	1	0	6	6	0	5	2	0	3	0	4	0	0	3	3	1	1	6	1	1	0	1	1	1	8	3	5	8	2	5	4	1	1	2	4	4	8	6	1	3	1	0
T[C>A]G	0	0	1	1	0	0	0	2	0	0	1	0	2	1	1	1	0	4	0	1	0	0	1	1	2	1	3	1	0	0	1	1	1	1	1	1	0	4	0	1	2	4	2	2	1	1	0	0	0
T[C>A]T	2	0	1	10	1	5	5	3	0	0	5	0	2	1	6	2	1	6	1	5	4	4	1	0	6	6	4	2	4	3	3	9	4	4	2	3	7	4	0	1	0	4	4	6	7	1	3	2	1
A[C>G]A	1	2	0	4	3	5	5	0	2	2	0	0	5	2	1	2	1	0	1	2	2	3	3	1	4	2	1	0	7	3	2	2	4	5	2	2	7	6	0	0	4	7	2	6	0	2	5	3	0
A[C>G]C	1	0	1	5	2	1	6	1	1	0	1	0	3	1	0	0	1	3	0	0	1	3	3	0	0	1	0	1	3	1	2	2	2	3	2	1	5	1	0	0	0	4	3	3	1	0	6	3	0
A[C>G]G	0	0	2	0	1	0	4	2	2	1	0	1	1	0	2	0	1	1	0	1	0	2	0	1	2	0	0	1	1	0	2	2	2	1	3	1	1	4	0	0	3	5	4	1	0	1	4	2	0
A[C>G]T	1	1	2	2	2	1	4	1	5	0	0	0	2	4	3	1	1	2	1	1	2	1	3	1	5	1	1	1	5	5	4	4	6	4	4	4	7	6	0	0	4	4	4	3	0	2	3	6	0
C[C>G]A	1	1	1	1	4	4	3	1	2	1	2	0	2	1	2	0	1	0	0	1	0	1	2	0	8	1	0	1	2	2	1	3	2	1	2	3	1	5	0	1	3	4	2	3	1	1	2	3	1
C[C>G]C	2	0	1	3	1	1	3	0	0	1	1	0	3	6	2	0	1	1	0	1	0	4	1	0	5	1	0	1	4	1	6	0	5	1	4	4	4	6	0	0	2	5	2	5	0	1	2	4	1
C[C>G]G	0	1	0	2	0	1	3	0	0	0	1	0	2	1	1	0	1	2	0	0	0	2	0	0	3	0	1	1	2	0	1	4	2	3	0	1	2	1	1	1	1	1	3	1	1	1	1	2	0
C[C>G]T	1	0	0	3	5	1	4	1	2	1	2	0	0	5	1	1	0	1	0	2	3	1	5	0	5	1	0	0	6	3	2	2	4	1	4	4	4	2	1	0	2	6	3	3	2	4	6	8	0
G[C>G]A	0	0	1	2	4	2	6	2	0	1	0	0	1	0	2	0	2	3	0	1	1	2	1	0	2	0	1	1	1	0	2	2	3	1	3	2	5	4	0	2	4	5	1	1	2	1	2	2	0
G[C>G]C	1	0	2	2	3	2	1	0	2	0	2	0	2	1	2	1	1	2	0	1	0	1	3	0	3	3	0	0	3	1	4	4	4	0	1	1	3	3	1	1	1	3	2	2	1	2	0	0	0
G[C>G]G	0	0	1	5	0	1	2	1	0	0	0	0	1	2	1	0	1	1	1	1	1	3	1	1	2	0	0	0	3	1	0	0	1	1	3	1	2	1	0	1	0	0	1	2	1	0	1	1	0
G[C>G]T	0	1	0	4	1	1	3	0	0	1	0	0	1	5	1	0	2	2	0	1	0	4	1	1	5	0	0	1	4	5	4	4	6	2	1	3	7	4	0	1	3	1	8	1	2	3	4	3	2
T[C>G]A	1	0	1	1	6	2	8	1	0	0	0	0	3	4	2	1	1	0	0	1	1	8	3	0	1	2	1	2	4	2	3	7	3	4	6	1	5	3	0	0	6	7	4	4	1	5	5	5	1
T[C>G]C	1	0	0	3	2	2	6	0	0	0	0	0	1	4	2	1	0	0	0	3	0	9	2	1	3	1	1	0	4	1	4	2	3	2	7	2	4	3	0	1	4	4	4	7	3	2	2	3	0
T[C>G]G	1	1	0	2	1	0	1	0	0	0	1	0	1	1	0	0	1	1	1	0	1	1	1	0	0	1	0	0	1	0	2	0	1	1	2	0	1	3	0	1	1	2	2	1	2	4	2	2	0
T[C>G]T	2	0	0	2	8	0	3	1	1	1	0	0	4	6	3	0	0	3	1	1	0	1	2	2	4	2	0	1	4	6	5	5	4	1	11	5	2	5	0	1	7	7	2	4	2	3	6	5	1
A[C>T]A	4	3	0	1	6	4	10	1	1	1	2	2	1	1	1	2	4	4	1	1	2	10	1	2	9	7	1	0	2	3	7	4	6	2	5	9	3	2	0	9	6	9	5	6	1	0	4	0	1
A[C>T]C	0	1	1	1	2	1	5	2	0	0	2	4	3	5	3	1	3	2	4	4	4	6	1	3	3	5	1	1	2	0	5	4	4	4	4	1	2	3	1	3	5	4	1	5	3	3	4	0	0
A[C>T]G	8	3	0	1	9	6	10	0	0	0	0	4	0	5	4	1	2	10	6	3	0	8	2	1	5	13	2	1	4	5	4	7	8	6	1	9	1	4	2	7	13	6	6	9	2	2	3	0	3
A[C>T]T	3	1	0	0	2	3	3	3	0	0	2	1	3	1	2	1	2	4	0	0	1	2	2	1	4	3	2	1	1	1	2	4	5	2	3	7	2	3	0	0	5	2	1	2	3	0	1	4	0
C[C>T]A	1	1	5	4	2	4	2	0	1	1	1	3	9	6	4	5	12	7	1	2	2	8	3	5	4	6	3	2	2	1	4	10	3	4	6	4	5	2	1	5	3	9	1	1	13	3	3	3	0
C[C>T]C	1	3	7	1	5	2	5	2	0	1	4	0	8	6	6	5	7	7	2	3	6	6	3	6	3	7	1	3	3	1	4	6	7	6	15	6	4	1	0	7	8	2	3	3	8	2	1	1	2
C[C>T]G	4	8	1	3	2	7	20	1	0	0	1	10	3	6	2	3	4	10	10	4	0	9	0	1	9	12	2	1	2	9	6	7	10	3	3	11	2	1	0	14	19	8	6	1	2	2	4	1	10
C[C>T]T	1	6	6	3	2	3	3	0	0	4	1	3	6	7	6	4	8	2	4	6	3	6	3	2	6	7	2	6	0	2	7	5	9	1	7	5	8	2	0	7	2	5	3	3	11	3	7	1	3
G[C>T]A	3	5	1	1	3	4	8	2	1	1	0	4	0	2	1	1	2	9	9	0	3	8	3	1	7	16	2	2	5	5	4	6	4	7	3	9	1	1	0	11	9	9	1	4	1	3	4	0	3
G[C>T]C	4	7	3	2	4	5	15	2	1	0	2	4	3	6	4	0	7	12	9	6	1	8	2	2	15	9	1	2	3	6	4	9	9	4	3	11	0	2	1	9	11	6	4	6	4	5	4	1	3
G[C>T]G	9	8	0	1	3	7	16	0	0	1	0	5	1	8	2	0	4	17	16	6	1	8	0	0	11	13	1	0	5	6	5	4	12	6	1	27	2	2	0	13	10	2	6	13	1	1	1	1	4
G[C>T]T	5	5	7	3	4	8	6	1	1	2	0	1	4	8	5	2	6	11	2	5	0	4	1	1	9	10	4	1	3	4	6	7	11	3	4	6	3	2	2	12	9	9	1	0	4	5	7	2	4
T[C>T]A	4	3	25	1	11	1	5	8	0	4	15	8	27	22	11	18	26	20	4	10	17	20	1	11	4	20	1	15	1	0	22	26	26	21	16	10	13	0	0	16	23	6	2	6	28	30	14	0	0
T[C>T]C	8	6	43	2	14	2	2	17	0	7	4	7	34	32	22	30	32	30	6	12	23	16	1	16	3	19	4	23	1	2	32	30	40	28	30	5	20	1	2	36	18	1	4	9	26	40	11	1	1
T[C>T]G	5	4	9	0	6	0	11	2	0	0	0	3	5	13	9	8	5	5	6	5	5	8	1	6	5	9	1	3	2	1	11	7	9	5	9	4	4	1	2	8	5	2	2	8	9	9	8	1	1
T[C>T]T	1	1	14	3	6	1	4	3	0	2	3	3	10	7	6	8	15	13	3	1	3	7	2	4	2	12	2	8	1	0	13	6	7	10	13	4	8	3	1	12	9	3	0	4	4	15	8	1	0
A[T>A]A	1	8	5	9	1	8	4	1	1	2	2	0	4	12	6	7	6	3	0	3	8	6	12	10	4	3	1	0	6	0	5	3	2	2	7	7	4	5	0	0	3	11	3	1	3	1	4	0	1
A[T>A]C	1	0	1	2	2	6	3	3	0	1	1	0	3	1	0	0	3	1	0	2	1	2	3	1	2	2	0	3	1	1	2	1	2	1	0	3	0	0	0	2	3	1	0	1	0	1	3	0	0
A[T>A]G	0	5	8	7	0	8	12	0	2	3	4	0	1	6	5	7	5	3	3	3	2	6	6	6	3	2	1	1	1	3	6	1	2	1	9	5	6	4	1	0	4	6	1	3	3	2	8	1	1
A[T>A]T	2	1	0	1	1	3	2	1	1	2	3	2	2	0	2	1	5	1	0	3	1	1	4	0	1	4	1	0	1	2	2	3	3	0	2	3	1	0	1	1	4	4	4	1	2	1	2	4	2
C[T>A]A	0	8	13	10	1	9	9	1	5	3	2	0	6	8	11	7	10	2	0	6	7	7	6	8	1	9	0	1	4	1	15	2	4	2	9	4	6	6	1	0	9	9	1	2	4	1	10	0	1
C[T>A]C	1	7	3	4	0	7	5	0	3	1	2	0	3	2	2	4	8	1	0	4	8	2	7	6	2	2	1	1	4	0	6	3	1	2	7	3	4	9	1	1	5	5	4	4	8	2	11	0	0
C[T>A]G	1	14	13	24	2	17	21	1	5	3	8	2	8	15	12	18	15	5	0	5	16	9	13	13	3	5	2	0	5	0	15	5	9	6	13	11	6	7	0	2	17	20	5	6	13	1	15	0	0
C[T>A]T	1	2	7	5	1	5	5	2	1	1	1	0	6	4	8	4	8	4	0	4	5	2	6	6	2	5	1	1	1	0	5	2	3	2	8	4	7	4	3	4	7	4	3	1	1	1	8	1	0
G[T>A]A	1	2	2	10	2	7	6	1	3	1	0	0	5	3	4	5	1	1	0	4	2	5	7	6	3	3	0	0	2	0	5	1	3	0	6	2	1	4	0	2	3	10	3	0	5	1	6	1	0
G[T>A]C	1	2	1	2	1	3	2	1	1	2	0	0	1	3	2	2	2	3	1	1	2	2	3	6	1	0	1	1	1	1	4	1	1	1	2	3	1	2	0	1	1	3	0	1	3	0	2	1	0
G[T>A]G	0	3	5	9	0	2	6	1	3	3	1	0	6	2	2	1	1	1	1	2	1	3	5	2	6	0	1	1	2	2	5	4	3	2	5	2	4	2	0	0	1	6	1	2	4	2	4	1	0
G[T>A]T	1	1	0	1	0	2	1	1	2	0	0	0	2	1	4	3	1	1	1	4	2	1	1	1	1	1	1	1	1	1	3	1	0	0	2	3	3	4	0	1	3	2	2	1	1	0	3	1	0
T[T>A]A	1	4	6	8	0	8	9	2	1	0	1	0	4	6	6	7	6	3	0	6	9	6	8	10	2	2	0	0	3	2	7	1	2	3	10	8	2	9	0	1	5	12	3	3	13	2	6	2	0
T[T>A]C	0	2	0	2	3	3	5	0	2	1	0	0	2	0	4	2	1	1	0	5	5	4	2	5	1	2	0	0	0	0	4	0	2	2	3	3	1	2	0	1	1	3	1	1	0	1	3	0	1
T[T>A]G	0	4	2	8	2	10	3	1	4	2	0	0	6	4	8	10	11	2	0	7	8	7	9	4	4	7	4	0	4	1	6	1	5	2	6	5	1	7	1	1	3	11	1	2	4	0	8	2	1
T[T>A]T	1	2	4	3	1	2	7	0	0	0	1	1	2	4	5	3	4	2	0	1	3	2	1	2	4	3	1	2	1	0	8	2	2	2	6	3	2	1	0	1	3	5	4	1	2	1	2	0	0
A[T>C]A	10	5	2	6	8	5	5	9	1	4	1	0	2	5	13	4	8	4	0	15	10	14	6	2	11	13	6	9	1	3	8	9	2	6	7	1	7	10	5	3	16	10	3	4	3	7	3	2	0
A[T>C]C	1	0	0	0	3	2	3	2	0	0	1	0	1	1	8	0	1	2	0	1	2	9	2	0	1	5	1	2	1	1	3	3	4	1	3	2	4	4	0	1	6	2	3	1	1	3	0	0	1
A[T>C]G	4	0	2	2	2	8	15	8	0	2	1	0	2	3	8	1	8	7	0	9	3	4	3	2	7	17	6	2	4	2	4	6	4	2	3	4	8	5	3	6	8	10	5	1	7	6	2	1	1
A[T>C]T	5	2	2	2	2	3	3	2	1	1	0	0	2	3	3	1	5	2	0	4	1	7	1	2	3	4	3	4	2	1	6	5	5	1	6	3	2	3	1	2	6	7	6	3	6	4	3	0	1
C[T>C]A	3	1	1	5	6	2	2	3	0	3	1	0	3	2	5	1	3	3	1	8	1	12	5	4	8	6	1	3	1	0	7	6	3	5	5	2	4	6	2	2	7	6	6	1	3	1	1	0	0
C[T>C]C	4	0	1	1	2	3	0	3	0	1	1	0	1	1	4	0	3	1	4	3	2	5	5	1	3	5	4	3	1	0	3	3	3	4	5	2	1	5	5	4	4	6	4	4	1	5	2	0	1
C[T>C]G	9	3	4	1	4	7	5	8	0	2	1	1	1	5	6	2	5	8	1	15	6	9	2	3	10	12	8	5	1	1	5	2	4	6	5	1	10	10	5	5	12	8	7	2	5	10	2	0	2
C[T>C]T	7	0	2	1	6	8	7	6	2	1	1	1	2	2	6	0	5	4	2	5	3	11	6	5	9	8	4	3	5	2	3	6	7	3	5	2	4	7	5	1	8	10	4	1	5	6	2	3	1
G[T>C]A	7	2	4	1	8	5	9	8	0	2	0	0	0	5	9	1	11	6	0	5	2	8	1	2	8	5	2	7	2	2	6	9	2	6	6	4	4	5	8	6	7	9	7	3	3	5	1	0	1
G[T>C]C	1	1	1	2	4	1	4	1	1	2	0	0	1	2	5	1	1	4	1	4	2	7	4	0	5	5	2	0	2	2	7	2	2	3	4	1	3	1	3	1	4	4	3	1	1	4	1	2	1
G[T>C]G	11	2	5	1	7	7	7	5	0	1	2	0	0	1	7	0	3	6	0	9	6	7	1	3	9	9	6	7	3	1	4	3	6	4	1	1	9	7	2	7	11	6	6	4	6	4	1	0	0
G[T>C]T	5	0	2	1	8	6	2	1	2	1	0	1	2	3	10	0	2	2	0	10	2	10	5	4	6	5	1	5	2	2	5	6	4	6	2	2	5	3	5	5	7	8	2	0	4	8	3	0	0
T[T>C]A	3	3	3	1	7	4	4	2	1	1	0	0	4	0	5	1	5	3	0	8	3	5	4	1	11	3	3	2	1	3	7	9	4	1	5	3	3	3	2	1	3	9	1	2	0	4	2	1	3
T[T>C]C	2	0	3	1	4	3	3	0	0	2	0	0	1	2	7	1	3	6	0	6	1	10	5	4	7	4	1	1	1	2	4	5	3	2	2	2	2	1	0	2	5	8	3	2	1	6	1	1	0
T[T>C]G	3	1	1	2	2	6	4	5	0	0	1	0	2	2	4	0	6	4	1	4	1	4	4	0	6	5	2	2	0	0	3	3	1	2	3	2	3	5	2	6	2	4	3	0	3	3	2	3	0
T[T>C]T	4	2	1	0	5	1	4	2	1	3	1	0	1	3	9	1	7	6	0	4	1	3	3	2	10	7	6	11	4	1	5	6	2	4	6	4	3	3	3	4	7	11	8	2	7	5	2	2	2
A[T>G]A	1	0	4	0	2	5	2	3	0	2	0	0	1	1	3	0	5	0	1	4	0	5	10	2	2	3	2	2	3	4	3	0	3	1	2	4	4	2	1	0	0	9	2	4	4	2	2	1	1
A[T>G]C	1	0	1	1	1	1	0	1	0	0	0	0	1	0	0	1	1	2	1	1	1	2	1	1	2	1	1	1	1	0	1	2	1	2	1	1	1	1	1	1	2	1	1	1	1	0	2	0	1
A[T>G]G	1	0	1	1	3	2	1	0	1	1	0	1	1	1	1	1	2	0	1	1	0	3	4	0	2	1	1	1	2	2	3	0	0	3	1	1	2	1	0	1	1	5	0	2	0	2	2	1	0
A[T>G]T	6	1	1	4	2	8	4	2	4	0	0	5	3	6	3	1	3	6	7	2	2	7	9	4	5	2	2	5	14	0	2	5	1	5	1	1	7	4	6	11	9	5	5	1	0	5	3	5	0
C[T>G]A	2	0	2	3	1	5	1	1	1	1	1	1	0	2	1	0	0	2	1	1	0	7	2	1	2	1	2	1	3	3	4	2	2	1	3	3	1	0	1	1	1	1	3	2	1	3	2	2	0
C[T>G]C	3	1	0	4	4	4	3	2	2	0	0	1	3	2	1	1	2	3	2	1	0	5	6	3	4	0	0	5	4	1	3	3	2	2	4	0	4	2	2	6	6	3	4	3	1	1	2	1	0
C[T>G]G	1	0	3	2	6	5	3	0	1	1	1	1	2	1	3	1	2	2	2	2	0	5	4	1	3	0	1	2	1	1	2	3	4	2	4	1	7	4	0	1	4	8	4	2	0	0	1	1	0
C[T>G]T	57	6	3	13	26	52	32	53	26	3	1	29	25	23	2	10	10	26	51	4	0	34	55	40	26	5	3	54	51	3	9	17	15	41	30	13	44	16	58	39	34	11	16	3	9	26	29	2	2
G[T>G]A	1	2	0	0	0	2	1	0	0	1	0	0	2	0	2	0	2	1	0	2	1	2	0	1	1	1	1	0	0	1	2	1	2	0	3	1	2	0	1	1	1	1	0	2	0	2	0	1	0
G[T>G]C	1	0	1	5	3	3	3	0	1	1	0	1	3	2	2	0	1	0	1	3	1	0	3	1	3	3	1	1	1	2	4	1	2	2	2	1	0	2	2	1	1	3	2	0	2	1	0	0	0
G[T>G]G	2	0	1	2	2	3	2	1	0	2	0	0	0	4	1	0	1	1	0	3	2	2	4	0	2	1	0	1	1	0	3	1	1	2	3	1	3	5	1	1	2	1	1	0	1	0	1	1	0
G[T>G]T	4	3	1	8	4	13	5	13	2	1	0	7	7	7	4	3	4	8	6	1	1	11	12	15	6	2	0	10	9	2	4	4	10	14	4	3	9	4	8	10	9	2	4	0	2	6	10	2	1
T[T>G]A	1	4	2	2	2	7	2	2	0	9	1	0	2	4	4	1	5	0	1	7	1	3	5	1	4	3	4	0	3	4	6	3	4	1	6	3	4	3	0	2	3	12	2	6	3	0	3	3	1
T[T>G]C	3	0	2	1	2	2	2	1	0	2	0	0	2	1	1	1	0	1	3	1	1	2	4	1	3	1	2	2	1	0	2	2	3	3	3	0	2	1	2	2	3	2	0	0	1	2	1	2	1
T[T>G]G	1	2	2	0	2	3	0	0	2	3	0	0	4	2	3	2	2	0	1	1	1	5	1	2	3	3	1	0	1	1	2	3	2	1	7	3	2	3	2	1	3	0	4	2	2	2	3	2	1
T[T>G]T	14	4	2	5	9	12	7	15	2	4	0	6	7	7	9	2	6	9	14	6	0	28	18	10	11	3	5	11	12	5	2	8	9	11	13	3	14	9	13	11	13	13	6	5	3	6	5	4	1
[truncated: 251 more columns]
