# Supplementary material for: SUITOR: Selecting the number of mutational signatures through cross-validation
Source: PLoS Comput Biol. 2022 Apr 4;18(4):e1009309. doi: 10.1371/journal.pcbi.1009309 (PMC9009674; doi:10.1371/journal.pcbi.1009309)
Supplement: S2 Data — (ZIP) [file pcbi.1009309.s015.zip › Supp_data_profiles_activities_matrices/16 In silico simulation/simulation design of eight signatures/Error Level 0.4/eight signatures_mutation_type_matrix_12.csv]

	V1	V2	V3	V4	V5	V6	V7	V8	V9	V10	V11	V12	V13	V14	V15	V16	V17	V18	V19	V20	V21	V22	V23	V24	V25	V26	V27	V28	V29	V30	V31	V32	V33	V34	V35	V36	V37	V38	V39	V40	V41	V42	V43	V44	V45	V46	V47	V48	V49
A[C>A]A	1	1	0	3	1	4	4	1	0	3	2	0	5	0	1	3	1	3	2	1	5	4	3	2	4	1	3	0	2	1	3	10	4	3	5	2	7	7	5	1	2	4	6	7	4	3	6	0	2
A[C>A]C	1	0	1	8	3	2	2	1	0	3	4	0	1	2	2	2	1	1	1	0	2	1	2	0	2	3	3	0	1	0	4	4	5	4	5	2	3	2	0	0	1	5	2	4	4	1	4	0	2
A[C>A]G	2	0	1	3	0	2	3	1	0	2	1	0	0	1	3	2	1	2	1	1	3	2	2	1	0	1	4	0	2	0	0	0	0	3	1	1	2	2	1	0	0	2	2	2	3	0	3	1	1
A[C>A]T	0	0	1	5	1	2	3	1	0	4	3	0	2	1	1	2	1	4	0	1	1	1	1	0	3	1	1	1	1	0	2	5	1	1	7	3	3	4	1	0	1	4	2	4	3	0	5	1	2
C[C>A]A	0	0	1	11	1	7	5	0	0	10	8	1	3	2	3	2	2	6	0	6	6	5	2	1	10	0	7	3	3	0	1	8	2	2	15	2	6	7	2	2	3	14	3	7	10	2	6	3	5
C[C>A]C	0	2	2	10	2	11	8	0	0	7	7	0	2	2	3	4	2	13	0	4	10	4	3	1	9	1	6	0	1	1	1	8	1	7	8	2	7	4	1	0	4	8	6	7	7	3	7	4	6
C[C>A]G	1	1	1	3	2	3	1	0	0	1	5	1	1	0	2	1	0	1	0	1	4	1	1	1	3	1	1	1	1	0	2	4	4	3	4	0	4	3	0	0	1	3	3	2	2	0	1	0	0
C[C>A]T	1	0	0	15	0	4	14	2	0	7	6	1	7	3	3	4	1	5	1	3	5	3	1	0	5	4	6	0	1	2	3	4	2	0	6	3	4	9	0	3	6	8	2	4	5	3	5	0	0
G[C>A]A	1	0	0	3	0	4	7	0	2	6	2	0	6	2	4	1	1	0	0	3	2	3	0	1	3	0	0	1	3	0	1	1	2	2	8	1	2	2	1	0	2	8	1	3	3	1	3	2	0
G[C>A]C	1	0	0	6	0	4	6	1	0	2	3	0	3	5	1	2	1	4	0	2	5	3	2	1	4	1	0	0	4	1	1	3	2	3	5	1	9	10	1	2	1	7	4	2	5	1	2	2	1
G[C>A]G	1	0	1	2	0	3	1	0	1	2	4	0	1	0	0	2	0	3	1	0	0	2	1	1	1	0	1	0	2	0	2	2	0	7	3	1	2	1	0	1	1	2	1	2	0	0	2	1	2
G[C>A]T	2	0	1	5	1	1	3	2	1	2	1	1	3	1	1	1	0	3	2	2	0	0	4	1	4	3	6	1	1	0	2	2	1	1	4	3	3	4	1	0	2	5	0	1	4	1	3	2	1
T[C>A]A	1	0	1	7	3	4	6	0	1	8	5	0	4	3	2	6	1	5	1	3	2	0	4	1	6	0	3	1	1	0	1	6	2	6	2	1	7	3	1	1	1	3	6	7	3	0	2	1	3
T[C>A]C	0	0	1	6	2	9	8	1	1	5	4	0	3	0	1	2	1	6	0	2	4	7	1	2	3	1	7	1	2	1	4	3	2	6	4	4	3	4	0	0	3	2	4	6	8	1	8	2	0
T[C>A]G	0	0	1	2	0	1	1	1	0	1	1	0	3	2	1	2	0	2	0	1	3	0	1	0	4	1	0	0	2	1	0	3	3	3	1	1	5	1	1	2	1	2	2	2	2	1	1	0	1
T[C>A]T	0	0	2	1	2	5	11	1	0	2	2	0	6	1	2	3	3	3	1	4	4	5	5	2	6	1	4	1	5	3	4	4	3	6	10	5	8	2	3	3	0	7	8	5	11	3	3	4	2
A[C>G]A	1	0	0	1	2	1	4	1	2	1	0	1	3	3	1	0	0	0	0	0	1	2	2	2	2	3	4	3	9	6	1	2	7	2	7	3	3	7	0	1	5	5	2	5	2	4	6	4	0
A[C>G]C	2	0	1	2	2	1	3	1	1	2	0	0	1	0	0	0	1	0	1	1	1	0	4	1	2	1	0	0	3	1	2	1	1	1	2	1	6	5	0	1	2	0	4	2	0	1	3	2	0
A[C>G]G	2	0	0	1	2	0	2	1	0	0	0	1	1	2	2	1	1	1	0	0	0	2	0	0	1	1	0	1	1	2	1	1	4	0	2	2	1	4	0	1	3	2	2	2	1	0	1	0	0
A[C>G]T	1	0	0	5	4	2	5	1	1	0	0	0	2	2	1	1	0	2	0	1	2	0	2	2	5	1	0	1	1	1	2	4	3	2	5	3	5	3	0	1	3	7	4	6	2	2	7	5	0
C[C>G]A	1	0	2	3	2	2	3	1	2	2	1	1	2	2	2	1	1	2	1	0	1	2	2	1	1	1	1	1	4	4	0	5	0	1	2	4	1	5	0	1	4	4	6	3	2	0	2	1	0
C[C>G]C	3	0	1	7	3	1	5	0	0	0	0	0	2	3	2	0	1	4	0	2	0	2	3	1	2	0	0	0	11	2	3	3	4	6	8	4	2	5	0	0	5	6	3	3	1	2	2	1	0
C[C>G]G	1	1	0	0	2	3	5	0	1	2	0	0	2	1	2	1	1	3	1	1	1	1	2	0	0	1	2	1	1	1	1	2	1	0	1	0	3	1	0	1	3	2	2	1	1	2	2	0	1
C[C>G]T	2	0	1	4	5	0	6	1	1	2	0	1	1	3	2	0	0	4	0	0	1	3	4	1	4	2	1	2	5	2	2	3	6	4	4	4	0	4	1	0	5	7	4	1	2	2	3	4	1
G[C>G]A	0	0	0	5	3	0	3	0	1	0	0	0	1	1	0	0	1	1	1	0	1	1	1	0	6	2	0	1	3	7	3	1	3	5	3	0	1	2	1	1	3	3	6	0	1	1	3	3	1
G[C>G]C	1	1	0	0	4	2	4	0	0	1	0	1	0	4	0	1	2	2	0	1	2	2	2	1	4	1	1	0	2	1	2	1	6	0	3	3	3	6	0	1	1	5	2	3	3	1	2	1	2
G[C>G]G	0	1	0	1	1	1	1	0	0	0	1	0	1	2	1	1	1	0	0	1	2	1	2	1	0	1	0	0	1	0	1	0	3	1	0	1	4	1	1	0	2	4	3	0	1	0	2	1	0
G[C>G]T	1	0	0	3	4	2	2	0	0	1	0	0	1	4	1	0	2	0	0	3	1	2	3	1	1	2	0	1	3	3	3	6	4	0	2	6	4	6	0	1	5	5	4	2	3	5	3	1	1
T[C>G]A	1	0	1	4	2	2	4	1	2	1	0	0	1	7	1	1	2	2	0	2	1	3	1	0	2	0	1	1	2	5	4	4	2	1	5	4	6	4	0	0	4	6	2	4	1	3	4	3	0
T[C>G]C	3	1	0	4	6	2	3	1	1	1	1	0	0	3	2	1	0	2	0	1	2	5	1	1	0	1	1	0	3	5	3	1	6	2	10	2	4	2	0	1	1	4	2	8	0	1	4	4	0
T[C>G]G	0	0	1	0	1	1	2	0	0	2	0	0	1	0	1	1	1	1	0	0	0	1	0	0	0	1	1	1	3	1	0	2	0	0	1	1	1	1	0	0	3	2	3	3	1	1	1	0	0
T[C>G]T	5	1	0	3	8	1	2	2	3	0	0	0	2	3	2	0	3	0	1	1	1	3	3	2	6	2	0	0	7	2	3	5	3	1	6	2	1	13	0	1	7	10	4	3	0	2	4	4	0
A[C>T]A	6	1	1	2	4	5	10	1	1	2	1	4	1	5	3	2	2	7	2	3	2	8	1	1	8	5	1	1	4	1	2	1	3	6	3	7	3	3	0	1	10	8	0	6	5	1	3	1	5
A[C>T]C	4	0	1	2	1	3	4	0	0	1	1	3	3	2	1	3	4	5	1	3	5	2	6	3	0	3	1	2	1	2	5	7	6	0	1	3	3	3	0	6	4	5	1	3	1	3	1	1	0
A[C>T]G	6	10	1	0	3	5	15	0	0	0	0	8	0	4	2	2	3	12	8	4	1	9	2	2	12	21	2	1	2	5	3	4	14	5	3	9	1	0	1	10	10	10	2	13	3	0	2	1	1
A[C>T]T	5	3	1	3	3	1	3	2	0	2	1	1	4	1	1	1	1	4	2	1	3	1	1	1	4	6	1	2	2	1	7	3	2	3	3	1	3	3	0	3	7	6	0	2	3	2	1	5	3
C[C>T]A	3	3	5	6	7	6	1	4	0	0	3	1	5	4	4	3	4	7	1	2	5	6	5	6	4	6	1	5	2	3	6	7	6	7	9	2	4	3	2	7	8	7	3	2	6	7	10	2	3
C[C>T]C	3	3	6	1	4	5	3	4	0	1	2	2	5	8	5	6	4	7	1	3	2	5	2	1	3	7	2	3	3	0	8	12	8	2	12	5	5	2	2	6	7	4	2	6	8	8	2	1	2
C[C>T]G	5	6	1	0	3	5	16	3	0	1	0	9	3	4	3	0	5	18	6	3	1	6	2	2	14	14	4	4	3	11	6	7	8	3	2	6	1	2	1	10	15	3	4	5	1	2	2	1	6
C[C>T]T	2	1	6	5	1	3	4	4	0	4	1	1	7	3	5	5	10	7	2	3	5	4	3	2	2	5	2	7	1	2	5	10	7	4	7	2	6	3	2	6	6	4	2	4	7	3	3	1	1
G[C>T]A	6	7	1	3	2	1	8	1	0	3	0	3	0	4	3	1	3	9	5	3	1	5	0	1	11	8	3	1	3	4	3	5	13	5	2	13	1	7	1	10	12	6	5	5	4	1	2	2	5
G[C>T]C	5	7	4	2	4	4	12	0	0	0	0	4	2	9	1	0	4	13	8	7	3	10	3	1	13	21	2	3	3	2	4	3	12	8	3	14	2	4	0	9	12	11	5	7	2	2	5	0	4
G[C>T]G	14	10	0	1	7	9	14	1	0	0	2	7	1	7	1	0	6	16	11	5	1	9	1	0	15	18	2	0	6	10	5	2	16	8	2	18	1	2	1	12	23	4	6	6	2	3	3	3	4
G[C>T]T	3	3	0	2	3	4	13	2	0	2	0	4	2	3	2	0	3	9	4	3	0	6	5	2	5	9	2	3	9	6	4	9	6	3	4	6	4	7	1	8	18	6	4	4	4	0	3	1	5
T[C>T]A	6	5	27	0	7	3	3	12	0	8	13	11	16	26	18	12	20	21	3	4	14	11	2	13	3	23	5	14	2	1	26	22	27	11	24	5	19	2	0	27	22	2	1	2	30	19	8	1	3
T[C>T]C	3	7	35	0	22	2	3	21	0	4	5	19	39	26	25	21	31	37	9	14	20	17	1	21	3	24	3	22	1	0	42	34	32	21	32	8	18	2	0	28	20	2	0	3	30	30	11	0	1
T[C>T]G	3	6	4	0	6	3	8	6	0	0	1	10	11	9	4	4	9	8	7	2	5	7	2	4	6	6	1	5	3	1	4	11	15	8	3	6	3	1	1	10	10	1	3	2	7	9	4	1	0
T[C>T]T	0	3	16	1	7	2	4	5	0	7	4	7	6	10	8	8	11	7	3	3	6	3	2	8	3	5	2	6	1	0	11	14	11	10	7	4	7	2	1	13	8	2	1	3	11	14	6	1	0
A[T>A]A	0	5	6	6	0	6	9	0	0	2	0	0	3	5	4	10	6	3	1	5	6	5	9	4	4	3	1	1	5	1	9	2	4	0	9	4	7	4	0	0	9	11	1	2	4	3	6	3	1
A[T>A]C	2	1	2	4	0	3	4	1	0	3	1	1	3	4	0	0	2	0	0	2	1	5	3	1	2	4	2	2	0	1	2	3	1	1	1	0	1	1	1	1	2	1	1	1	1	1	2	0	0
A[T>A]G	0	6	3	10	1	6	12	0	1	4	1	0	3	5	4	2	3	2	0	8	7	9	9	10	1	4	2	0	4	1	11	3	3	2	6	4	7	5	1	0	2	5	2	1	6	0	5	2	0
A[T>A]T	1	0	2	3	1	5	0	1	0	0	1	1	2	3	2	1	3	2	0	3	1	2	2	2	3	5	2	0	2	0	4	1	2	1	4	3	1	2	0	2	2	4	1	0	0	1	2	0	2
C[T>A]A	1	6	6	17	2	17	15	0	6	2	2	0	4	11	6	8	12	7	1	7	9	5	19	10	2	7	3	0	4	0	5	2	2	1	7	11	4	7	0	0	14	10	2	3	10	0	16	3	2
C[T>A]C	0	3	8	6	0	6	7	1	3	0	1	0	6	6	2	7	8	2	1	3	5	3	12	9	3	2	1	0	3	1	1	1	4	1	6	5	3	4	0	1	2	8	2	4	5	1	12	1	1
C[T>A]G	0	14	15	16	2	22	24	3	6	5	2	1	10	9	10	10	14	4	1	12	14	6	15	16	5	8	5	0	6	1	23	1	7	2	11	14	9	10	0	1	10	19	3	2	9	0	14	0	0
C[T>A]T	4	2	11	14	0	8	6	1	3	1	1	0	6	4	3	8	7	1	0	9	5	3	9	5	4	2	1	1	4	0	9	1	8	4	5	5	4	4	0	1	6	9	2	1	3	0	2	2	0
G[T>A]A	1	5	4	6	1	11	6	0	2	0	0	0	7	4	3	11	3	1	0	7	4	2	6	3	0	2	1	0	1	1	6	0	4	1	6	5	2	8	0	0	7	0	3	1	3	1	6	1	0
G[T>A]C	0	0	1	1	1	1	3	0	1	1	0	1	4	1	0	2	2	2	0	1	0	3	2	0	3	2	0	1	2	2	1	2	1	0	1	1	2	1	0	1	1	1	1	3	2	0	3	0	0
G[T>A]G	0	3	5	5	1	5	6	0	2	1	1	0	3	4	4	3	3	1	1	5	2	1	4	5	1	2	0	1	3	0	9	3	3	2	4	1	4	4	0	0	4	5	2	5	3	1	6	1	0
G[T>A]T	2	1	0	1	0	1	4	1	1	4	1	0	0	1	1	1	2	0	0	1	1	2	0	2	3	0	1	1	1	1	4	1	0	1	2	2	4	1	2	1	2	3	1	4	2	1	1	0	1
T[T>A]A	2	3	6	8	0	10	3	4	3	1	2	0	7	4	4	4	10	1	0	5	4	3	12	5	3	5	4	2	3	0	6	2	4	0	7	9	8	3	1	1	6	10	1	4	2	0	11	3	0
T[T>A]C	0	1	1	2	1	2	4	0	0	0	0	0	4	1	0	3	3	3	0	2	3	2	5	3	2	2	1	0	0	0	4	0	1	1	3	3	0	2	0	1	1	5	1	1	2	2	2	0	0
T[T>A]G	3	6	4	8	2	7	6	1	1	4	0	0	6	8	7	11	5	5	0	3	8	7	10	10	2	7	4	1	4	2	6	2	2	2	9	5	3	5	1	1	7	8	0	1	5	0	10	2	3
T[T>A]T	2	2	0	3	1	2	3	0	1	2	0	0	1	3	1	4	5	1	0	4	0	0	7	5	3	2	2	0	2	0	7	2	5	1	5	3	3	2	0	2	5	8	3	2	2	0	4	0	2
A[T>C]A	7	5	8	5	4	6	9	6	0	1	0	0	2	9	7	1	11	3	1	12	9	5	10	4	9	12	8	6	3	1	7	7	5	8	4	2	5	12	4	6	12	11	6	3	8	6	6	2	1
A[T>C]C	1	2	3	1	4	2	4	3	0	0	0	1	1	2	3	0	2	2	0	4	1	5	3	2	4	2	3	2	1	1	1	2	1	2	2	1	2	3	4	2	1	3	3	2	5	3	1	1	0
A[T>C]G	5	1	4	0	6	7	7	7	0	2	0	1	1	2	6	0	9	6	1	13	9	11	4	1	8	11	7	5	0	3	8	7	7	8	6	3	10	3	6	3	14	6	8	1	7	7	3	1	0
A[T>C]T	6	1	3	1	3	4	4	3	0	3	0	0	1	1	5	0	4	3	0	7	4	3	2	2	4	5	3	2	6	1	6	6	5	4	4	1	6	9	3	5	4	10	2	1	1	2	4	2	1
C[T>C]A	5	3	5	2	2	1	7	5	0	2	1	0	2	1	4	2	3	4	0	1	6	5	3	3	4	7	5	6	2	4	2	9	2	4	3	2	5	12	6	1	12	7	4	1	3	5	2	2	1
C[T>C]C	5	0	1	1	4	3	3	3	1	3	1	0	2	2	6	0	4	3	1	12	2	5	5	1	4	6	1	3	2	1	3	3	4	5	1	1	7	2	3	5	3	4	5	1	6	3	0	1	0
C[T>C]G	7	1	3	1	6	8	7	6	0	5	2	0	1	4	10	1	7	10	3	12	5	10	5	3	8	3	9	10	1	0	5	6	3	2	2	3	8	9	4	6	9	10	6	1	4	6	2	0	0
C[T>C]T	9	2	4	1	9	3	6	6	1	0	0	1	5	0	6	1	2	7	3	6	5	8	5	3	6	9	3	6	3	1	6	8	7	3	3	2	4	6	8	4	9	8	2	0	6	7	4	3	1
G[T>C]A	8	2	5	3	11	6	4	3	0	0	2	0	0	2	5	1	5	8	1	8	5	9	3	4	7	12	4	10	2	2	6	6	4	5	6	4	5	6	7	3	8	4	3	2	6	7	1	4	1
G[T>C]C	3	1	2	2	3	2	0	6	0	0	0	0	1	3	3	0	1	2	1	3	2	4	3	2	3	5	2	2	0	1	1	3	3	2	4	2	1	3	2	1	6	4	3	4	1	4	5	1	2
G[T>C]G	6	0	1	0	5	1	8	1	0	2	1	0	0	2	3	1	4	5	0	12	2	10	4	2	8	11	5	2	2	3	6	8	4	5	1	2	1	2	8	4	9	9	3	0	4	4	3	0	0
G[T>C]T	10	0	2	3	10	3	6	6	0	2	0	0	0	3	4	1	5	1	1	2	5	9	4	1	3	9	5	6	3	1	3	5	3	2	1	1	1	2	6	3	7	4	4	2	2	8	3	1	0
T[T>C]A	5	0	4	2	2	5	4	0	0	1	2	1	2	3	7	1	5	4	0	8	2	6	4	1	6	4	4	3	5	1	3	8	6	3	3	2	3	3	3	4	1	11	5	2	7	3	2	0	2
T[T>C]C	5	1	1	1	4	4	6	0	0	1	0	1	1	3	2	1	3	3	1	2	1	3	1	2	9	7	5	2	2	0	5	2	2	1	2	2	2	5	0	4	11	3	3	2	2	6	1	0	0
T[T>C]G	2	2	4	1	3	3	6	1	1	3	1	1	0	4	2	1	4	5	1	3	1	5	4	1	3	4	2	2	1	1	3	6	3	1	3	1	5	3	0	3	4	5	6	0	2	2	1	1	0
T[T>C]T	7	0	2	3	5	3	11	7	1	0	1	0	1	4	4	0	7	4	0	4	3	7	3	3	10	7	9	5	3	1	7	2	7	2	5	2	7	8	3	2	9	4	6	5	3	4	2	3	1
A[T>G]A	1	0	1	1	1	0	1	0	0	2	1	0	1	1	8	2	3	1	1	5	0	5	7	2	1	5	0	2	2	2	2	2	6	0	7	6	2	2	0	0	2	8	4	3	2	2	2	2	1
A[T>G]C	3	1	0	0	0	1	3	2	0	0	0	0	0	2	3	0	0	1	1	2	0	0	0	1	2	2	0	3	2	1	2	3	2	1	2	1	2	2	0	1	3	4	0	1	2	0	2	2	0
A[T>G]G	0	1	2	2	1	2	1	1	1	1	0	1	0	2	1	0	2	2	0	2	1	1	0	0	1	2	0	0	2	2	2	0	1	1	4	1	2	3	0	1	3	2	1	1	2	1	3	1	0
A[T>G]T	6	1	0	6	3	11	2	5	5	2	0	4	5	4	5	1	4	2	3	2	2	4	12	3	6	2	0	3	11	3	6	3	2	6	6	1	13	10	6	7	6	5	2	1	1	5	6	0	2
C[T>G]A	2	0	4	2	1	3	2	2	1	5	0	0	2	3	2	1	3	1	1	4	1	3	8	1	1	2	2	1	3	0	2	2	2	1	3	1	5	2	0	1	1	8	2	2	1	0	1	2	1
C[T>G]C	2	0	0	3	2	4	4	2	2	0	0	4	3	3	1	0	1	3	2	3	0	4	3	7	1	2	2	3	4	1	1	3	5	5	1	0	4	3	6	3	5	3	1	2	1	2	2	0	0
C[T>G]G	0	2	1	2	2	1	2	1	2	2	1	2	2	0	3	1	4	3	1	2	2	5	6	0	5	1	2	2	1	0	2	1	1	2	3	1	5	4	2	3	3	6	2	1	2	0	2	0	1
C[T>G]T	63	4	3	17	15	46	16	36	37	4	0	34	19	24	1	8	7	42	57	9	0	47	56	52	30	6	3	43	62	5	8	24	23	45	25	15	41	18	39	34	33	14	11	2	16	15	29	1	2
G[T>G]A	1	0	0	1	0	1	2	0	0	0	0	0	1	1	2	0	5	1	0	0	0	2	1	1	1	2	1	0	2	0	1	1	1	2	1	2	4	1	0	1	1	1	2	1	0	1	1	1	0
G[T>G]C	2	0	1	1	0	1	1	2	1	0	0	1	1	1	0	0	1	3	2	1	0	1	1	1	4	1	0	0	1	1	1	1	1	2	2	0	1	4	0	1	1	2	1	1	3	3	2	1	0
G[T>G]G	1	0	1	2	3	1	1	1	2	0	0	0	1	3	0	0	2	0	0	0	1	1	1	0	5	1	0	1	1	1	2	1	2	1	2	1	3	2	2	1	3	2	1	1	2	1	1	1	1
G[T>G]T	9	0	2	3	7	13	8	5	9	2	0	5	5	4	2	5	2	4	10	6	2	11	16	7	6	2	3	13	18	4	5	5	6	6	5	2	8	7	9	9	9	3	3	3	1	4	12	3	0
T[T>G]A	1	0	3	2	3	3	2	2	0	5	0	1	0	2	7	0	6	0	0	7	1	9	5	0	3	4	4	2	4	1	10	1	5	0	7	4	5	3	1	1	2	4	8	4	1	1	4	5	3
T[T>G]C	3	0	1	1	2	1	2	0	0	0	0	3	1	2	1	1	1	2	1	2	1	6	2	1	4	2	0	3	3	1	1	1	4	2	2	4	1	1	1	2	2	2	1	2	1	1	1	1	0
T[T>G]G	1	0	1	1	2	3	4	1	0	0	0	0	2	2	3	1	1	3	1	0	0	4	5	1	1	1	0	1	0	0	5	4	5	2	2	1	2	4	0	1	3	4	5	2	1	1	2	1	0
T[T>G]T	11	6	3	4	12	17	6	11	6	1	0	6	7	10	6	1	3	11	13	10	0	14	26	9	4	4	4	12	12	7	2	8	5	9	13	10	8	9	11	12	10	15	7	3	0	10	5	5	3
[truncated: 251 more columns]
