# Supplementary material for: SUITOR: Selecting the number of mutational signatures through cross-validation
Source: PLoS Comput Biol. 2022 Apr 4;18(4):e1009309. doi: 10.1371/journal.pcbi.1009309 (PMC9009674; doi:10.1371/journal.pcbi.1009309)
Supplement: S2 Data — (ZIP) [file pcbi.1009309.s015.zip › Supp_data_profiles_activities_matrices/16 In silico simulation/simulation design of eight signatures/Error Level 0.4/eight signatures_mutation_type_matrix_13.csv]

	V1	V2	V3	V4	V5	V6	V7	V8	V9	V10	V11	V12	V13	V14	V15	V16	V17	V18	V19	V20	V21	V22	V23	V24	V25	V26	V27	V28	V29	V30	V31	V32	V33	V34	V35	V36	V37	V38	V39	V40	V41	V42	V43	V44	V45	V46	V47	V48	V49
A[C>A]A	2	1	0	7	2	6	7	3	0	4	4	0	1	1	2	5	1	6	1	1	2	2	0	0	4	2	2	0	3	1	3	3	1	9	5	1	6	4	0	1	3	5	2	5	2	1	5	0	2
A[C>A]C	0	1	0	2	1	3	1	0	0	2	1	0	3	2	0	2	1	7	0	0	2	5	1	2	5	2	3	1	1	1	3	3	3	1	3	1	1	4	1	1	1	4	2	4	4	1	2	2	3
A[C>A]G	1	1	1	2	2	0	1	1	0	3	4	0	4	2	1	1	2	1	0	0	2	0	0	1	3	1	1	1	1	0	1	7	1	1	2	1	2	0	2	1	2	4	0	4	2	0	0	1	0
A[C>A]T	1	0	0	3	2	2	4	2	0	7	1	0	2	2	1	1	1	6	1	1	2	2	2	2	2	0	1	1	1	0	2	3	1	6	3	0	2	5	0	2	2	7	4	2	1	1	2	2	3
C[C>A]A	3	0	0	7	2	5	9	2	0	8	10	0	6	4	1	4	2	5	0	3	4	7	3	0	7	2	5	2	1	0	3	9	3	4	6	2	6	7	5	1	3	6	11	5	11	1	7	1	2
C[C>A]C	1	0	0	10	2	7	5	3	0	6	4	0	2	2	3	6	2	7	0	1	8	1	3	1	3	2	5	1	3	0	5	10	4	16	7	2	16	2	1	0	3	10	7	11	4	0	8	1	2
C[C>A]G	1	0	1	0	2	3	3	2	0	3	1	0	2	1	2	1	0	5	1	2	2	1	1	0	5	2	3	1	3	2	2	4	1	1	2	2	5	4	1	0	1	1	1	1	3	1	0	0	3
C[C>A]T	3	2	0	6	0	11	5	4	1	4	4	3	5	1	0	3	3	5	2	2	4	7	0	1	12	4	4	1	2	1	3	8	2	5	5	2	2	5	2	1	1	10	6	12	2	2	4	1	3
G[C>A]A	2	0	2	5	1	3	8	3	0	2	5	0	0	2	1	2	1	4	1	1	2	2	2	1	7	1	5	2	1	1	1	8	0	4	2	1	6	6	1	1	2	6	1	5	3	1	7	1	3
G[C>A]C	1	0	1	4	0	4	2	0	1	7	1	0	3	0	3	3	2	4	1	1	4	1	1	0	2	1	2	1	2	1	2	5	0	3	5	2	1	5	2	1	3	2	3	4	5	0	4	1	2
G[C>A]G	1	1	2	1	0	3	1	1	0	3	0	0	4	1	1	2	0	0	0	1	2	1	1	1	3	1	0	1	2	0	0	0	2	3	3	1	2	1	1	0	0	2	1	4	3	0	2	0	1
G[C>A]T	2	1	0	1	3	7	3	0	0	3	1	0	2	1	2	2	1	5	1	3	3	2	0	0	5	0	1	0	4	0	3	5	1	2	6	0	3	3	1	1	3	5	1	4	4	3	1	0	0
T[C>A]A	2	0	1	4	2	6	3	1	1	9	2	0	3	3	2	6	2	6	1	4	3	4	4	0	4	0	1	5	3	2	4	4	1	2	6	1	2	6	0	1	3	3	7	8	5	0	6	1	2
T[C>A]C	1	1	1	6	0	2	4	3	1	2	7	0	5	1	0	3	0	4	0	0	3	1	2	1	4	1	2	2	3	2	1	4	3	7	3	2	3	8	1	0	3	7	6	7	3	1	2	1	0
T[C>A]G	1	1	0	4	1	1	3	0	0	1	1	0	2	1	1	5	1	2	1	2	1	2	0	0	0	0	0	0	1	0	1	3	0	1	2	0	1	1	1	1	0	2	1	1	5	1	1	0	0
T[C>A]T	0	0	1	11	1	3	8	6	0	6	3	0	3	1	2	5	4	7	1	4	6	3	1	1	6	1	3	0	2	2	5	3	1	5	12	2	5	10	1	0	2	7	3	6	8	0	4	2	1
A[C>G]A	2	0	0	3	4	1	6	0	4	2	1	0	0	2	1	2	4	2	0	0	1	2	1	1	7	5	0	0	6	4	3	5	5	1	6	1	7	5	0	1	3	6	6	6	2	4	4	5	1
A[C>G]C	2	1	0	2	1	2	4	1	1	1	0	0	3	1	2	1	0	2	0	1	1	1	2	1	1	0	1	0	3	0	1	1	0	0	6	2	2	2	1	1	4	4	3	1	3	0	2	6	1
A[C>G]G	2	0	1	2	0	1	1	1	0	1	0	0	2	0	0	1	1	2	0	0	1	3	0	0	3	2	0	1	1	1	1	2	2	1	4	2	1	0	0	0	2	0	4	1	1	2	4	0	0
A[C>G]T	3	0	1	6	4	1	7	0	2	2	0	0	6	3	2	1	1	2	0	0	1	2	1	0	6	2	0	0	6	4	4	1	9	2	5	5	2	7	0	1	8	4	3	2	4	3	2	3	0
C[C>G]A	0	1	1	5	6	2	6	1	1	1	0	0	2	4	2	0	1	3	1	0	1	4	0	1	1	0	0	1	7	0	4	3	5	4	4	1	4	8	0	1	3	2	2	4	1	1	1	3	0
C[C>G]C	1	0	0	2	2	1	3	1	2	0	0	0	4	1	1	0	0	1	1	1	2	1	1	1	1	1	0	0	1	0	2	7	2	3	11	4	5	5	0	0	5	4	2	6	2	2	6	5	1
C[C>G]G	2	1	0	0	2	1	1	1	0	0	0	0	1	0	1	0	0	0	0	0	0	5	3	1	1	1	0	1	1	1	1	2	3	1	2	0	1	1	0	0	3	1	1	1	2	0	2	2	0
C[C>G]T	1	0	1	6	5	4	2	2	1	2	1	1	3	5	1	1	1	3	0	0	1	5	3	1	2	3	2	0	4	2	4	2	6	2	4	2	5	2	1	0	4	4	4	2	1	1	5	6	1
G[C>G]A	0	0	1	3	1	1	5	0	2	1	0	0	4	1	1	2	0	0	0	0	1	2	2	0	0	1	0	0	2	1	2	5	1	2	2	0	3	2	1	0	3	3	2	5	0	1	4	2	0
G[C>G]C	2	1	0	4	1	2	4	1	0	0	2	0	3	3	0	1	0	2	0	2	1	1	2	0	5	0	1	1	2	3	3	4	1	2	4	0	5	2	0	1	2	2	3	3	3	0	5	2	1
G[C>G]G	0	0	0	2	2	2	1	1	1	1	0	0	1	2	0	1	2	0	0	0	0	2	1	0	0	1	0	0	1	1	1	2	2	1	1	1	2	1	1	1	2	3	1	4	1	1	3	3	0
G[C>G]T	1	1	0	2	6	1	3	1	0	2	0	0	2	2	5	0	2	1	0	2	1	4	3	1	2	1	2	0	3	2	3	3	4	0	6	2	1	4	1	0	7	3	2	2	1	1	1	1	1
T[C>G]A	2	0	1	5	5	2	5	1	0	1	1	0	4	6	1	0	0	1	0	3	0	1	1	1	1	2	0	0	3	2	1	2	2	1	3	2	6	2	0	1	6	3	5	4	3	2	3	1	0
T[C>G]C	3	1	0	5	1	1	1	0	0	3	0	0	3	1	0	0	2	1	0	0	1	2	2	0	3	1	0	1	3	3	1	4	1	2	6	1	2	5	0	1	7	7	6	4	0	3	2	2	0
T[C>G]G	0	0	1	2	4	0	2	0	0	0	0	0	1	0	2	0	0	1	0	0	1	4	1	1	1	1	0	0	2	1	1	1	2	1	2	1	1	0	1	1	3	4	1	1	1	0	1	3	0
T[C>G]T	2	1	1	5	5	2	3	0	3	0	0	1	5	5	5	2	2	1	0	1	2	2	1	0	3	2	3	1	5	4	3	3	8	3	5	8	6	7	3	0	6	6	8	3	1	1	4	4	0
A[C>T]A	7	6	1	1	6	5	10	2	0	4	2	1	2	0	0	1	1	9	3	6	0	2	1	2	11	5	0	0	2	1	4	9	7	5	3	11	3	1	1	3	12	7	4	4	1	2	5	2	0
A[C>T]C	2	4	3	1	1	4	2	3	0	2	1	2	2	3	3	2	3	0	1	2	1	6	0	1	4	4	1	1	2	5	0	3	5	5	5	3	3	0	1	5	5	5	0	4	4	3	1	0	0
A[C>T]G	6	8	2	1	6	5	14	1	0	0	0	7	2	5	1	0	2	15	12	3	1	14	2	0	9	7	1	1	3	5	4	1	4	3	3	11	2	2	1	11	22	8	2	8	0	1	3	2	7
A[C>T]T	0	1	2	1	0	2	5	2	0	0	1	0	1	6	1	0	1	4	3	1	2	5	7	1	4	5	0	3	1	4	3	2	3	5	4	3	1	2	2	8	4	2	2	3	1	0	0	1	1
C[C>T]A	2	1	8	6	6	4	7	3	1	1	3	2	7	3	3	5	7	11	1	5	4	8	4	4	3	3	4	3	2	3	6	10	6	3	7	4	2	4	0	13	3	1	1	1	9	8	8	3	2
C[C>T]C	1	1	8	7	3	1	3	2	0	4	0	1	7	12	5	7	5	7	2	0	8	7	3	4	5	6	0	5	4	1	7	7	10	6	9	6	3	1	2	6	5	5	1	5	8	7	2	1	2
C[C>T]G	7	3	0	3	2	8	8	1	2	1	0	4	2	7	4	1	0	9	13	3	2	5	4	1	8	12	3	2	5	6	5	9	6	3	1	11	1	0	0	16	15	7	3	8	3	2	5	0	8
C[C>T]T	1	1	5	3	3	2	3	2	1	5	2	2	6	6	6	4	13	12	2	4	6	4	5	6	6	7	2	0	1	3	6	13	9	6	10	8	4	1	0	6	6	8	0	3	4	5	5	1	2
G[C>T]A	5	4	0	1	1	6	14	1	0	2	0	5	2	7	1	0	1	10	9	6	2	13	2	3	8	10	0	1	6	3	4	3	5	1	3	9	2	4	0	6	11	2	3	11	1	0	1	0	4
G[C>T]C	4	8	5	3	3	6	10	1	0	2	0	6	1	5	0	3	4	16	10	4	2	9	1	3	11	9	0	3	5	4	4	4	13	3	3	12	1	1	0	14	11	9	4	4	2	1	6	1	3
G[C>T]G	14	7	0	1	6	7	20	1	0	2	0	7	0	6	3	1	2	16	12	4	0	16	2	1	9	22	1	3	11	6	4	8	11	5	3	24	3	1	2	20	18	11	9	4	2	1	2	0	8
G[C>T]T	5	6	3	6	5	4	10	3	1	1	1	3	4	6	5	2	6	10	5	2	2	10	3	2	8	8	2	1	4	4	5	5	9	6	7	2	1	2	2	12	7	3	7	5	4	3	6	1	0
T[C>T]A	5	1	15	1	13	3	5	14	0	2	3	7	23	27	21	18	28	24	5	6	7	16	1	21	4	19	0	13	2	1	28	21	11	21	23	8	12	0	2	22	22	1	1	5	24	26	15	3	1
T[C>T]C	8	8	32	3	11	0	3	16	1	4	11	13	30	46	24	22	29	25	5	9	21	20	1	15	5	27	3	26	1	0	33	23	27	19	28	7	19	3	1	32	20	5	5	6	23	22	10	0	1
T[C>T]G	2	4	5	1	5	2	10	4	0	2	1	5	8	14	7	8	11	9	6	4	3	6	2	4	7	12	2	7	4	2	7	12	15	6	4	10	3	1	0	11	8	3	1	5	10	8	4	1	1
T[C>T]T	2	4	12	5	5	1	1	5	0	5	1	7	12	11	11	13	11	10	4	3	8	4	1	18	3	10	1	6	1	1	13	11	12	5	8	4	10	2	0	12	9	4	2	1	13	11	3	2	0
A[T>A]A	1	2	2	9	0	8	8	0	2	1	0	0	4	5	4	4	5	1	0	4	1	4	12	1	3	6	1	3	3	1	1	1	2	0	7	4	0	5	0	0	4	6	3	1	7	1	11	2	1
A[T>A]C	1	1	0	2	0	3	2	1	0	0	0	0	1	3	1	2	1	2	0	2	0	3	2	1	2	1	0	1	0	1	1	2	1	1	1	0	1	3	0	1	0	1	2	0	4	1	1	1	1
A[T>A]G	0	9	5	8	3	6	9	0	2	3	1	0	6	7	3	5	11	2	0	5	3	8	6	3	3	0	1	1	2	1	2	4	3	2	3	2	3	6	0	1	6	8	4	2	3	3	10	2	0
A[T>A]T	0	1	2	1	4	3	1	1	0	3	0	0	1	3	2	3	4	0	2	1	3	4	5	2	3	1	1	0	2	0	4	2	1	2	3	2	4	3	2	2	1	7	2	3	1	1	1	1	1
C[T>A]A	0	9	7	16	1	14	14	0	2	1	1	0	6	8	5	6	9	2	0	6	11	9	9	13	4	4	0	1	2	1	16	1	6	3	14	12	4	8	0	1	9	13	4	1	12	0	8	2	0
C[T>A]C	4	4	2	13	1	8	10	1	3	1	1	0	4	3	3	4	9	4	0	3	5	3	4	4	4	3	1	2	1	0	4	0	1	2	4	3	4	3	1	1	4	6	0	2	4	1	5	0	0
C[T>A]G	1	15	18	17	3	25	16	1	6	5	4	0	10	18	13	17	16	4	0	9	13	10	21	13	2	10	3	1	7	1	14	5	7	4	12	12	5	10	0	1	11	13	5	1	11	0	23	0	3
C[T>A]T	2	6	4	4	1	6	13	1	3	2	0	0	6	11	4	5	5	3	2	5	8	7	7	5	1	5	1	1	7	0	7	2	6	3	7	8	0	5	0	3	6	8	2	0	5	2	7	2	1
G[T>A]A	1	8	7	8	0	8	8	1	2	2	0	0	6	2	4	6	6	2	0	2	4	0	4	4	1	1	1	1	2	0	6	2	4	1	2	3	5	6	0	1	2	4	0	1	1	1	6	0	0
G[T>A]C	1	1	1	1	0	5	2	1	1	1	1	0	1	2	3	2	3	0	0	0	2	3	3	1	1	1	0	2	0	1	1	1	0	0	3	2	2	0	0	1	1	2	1	3	2	1	1	3	0
G[T>A]G	0	5	2	1	1	7	10	0	2	2	2	0	5	1	4	2	4	1	1	3	4	1	4	4	2	0	0	0	1	1	2	2	0	0	6	2	4	2	2	0	3	3	1	2	1	2	3	1	0
G[T>A]T	1	2	1	0	1	3	1	0	1	2	1	0	2	3	0	2	0	1	1	1	0	4	2	1	2	0	1	1	3	0	1	2	1	1	6	2	1	1	0	0	2	3	2	1	1	1	4	3	0
T[T>A]A	1	8	7	8	2	11	7	1	0	1	1	0	3	4	2	6	7	3	0	7	8	7	8	4	3	5	2	0	1	5	12	3	6	2	5	9	7	6	1	1	5	12	2	0	5	3	8	3	1
T[T>A]C	0	0	5	3	2	3	3	1	2	1	0	0	3	2	1	5	4	1	1	3	2	3	2	4	1	0	0	1	1	0	3	3	2	0	1	1	0	1	1	1	6	2	3	2	2	1	3	0	1
T[T>A]G	1	7	3	10	0	10	3	2	2	3	1	0	3	5	2	9	7	1	0	3	4	7	9	7	1	7	0	1	5	0	6	1	2	3	6	6	4	8	1	1	7	8	2	2	6	1	8	1	0
T[T>A]T	1	0	2	7	1	4	3	1	3	1	2	0	1	3	2	1	7	2	0	3	3	3	6	2	2	4	0	3	4	4	2	1	4	2	5	5	2	5	0	1	4	6	3	4	2	0	5	2	1
A[T>C]A	7	4	6	2	11	7	7	10	2	2	0	0	4	6	11	1	14	7	2	10	5	6	5	6	14	7	5	3	2	1	6	8	6	9	5	2	3	11	5	4	14	11	9	3	3	7	3	2	2
A[T>C]C	3	1	2	0	2	1	4	3	0	1	0	0	1	2	3	0	2	5	0	1	1	6	1	1	3	3	2	3	1	1	2	4	1	2	3	1	2	3	4	1	5	2	3	3	2	3	1	2	0
A[T>C]G	5	4	4	3	9	3	5	7	0	1	1	0	1	5	10	1	6	9	0	7	10	12	7	4	17	9	7	5	1	0	6	6	2	10	5	0	8	4	6	1	13	11	4	1	3	6	2	1	4
A[T>C]T	2	1	4	0	3	2	6	4	1	0	2	0	2	2	2	1	4	3	0	6	1	7	3	2	6	5	5	4	2	4	3	2	3	1	6	4	5	6	4	4	2	9	0	6	3	4	1	2	3
C[T>C]A	5	1	4	1	8	4	4	6	0	5	0	0	0	1	6	1	2	0	1	8	4	3	3	1	7	8	1	5	1	2	8	7	2	4	3	1	6	7	4	5	9	9	6	2	4	5	3	3	1
C[T>C]C	3	1	3	4	1	6	2	3	0	0	0	0	0	0	6	0	1	3	2	4	0	6	2	5	4	2	2	2	1	1	1	2	2	3	6	3	5	3	2	3	5	6	2	3	4	4	1	1	1
C[T>C]G	6	0	5	1	7	7	13	4	0	1	2	0	2	6	8	3	5	6	0	15	3	12	4	3	7	6	3	4	2	0	8	6	4	3	3	5	7	8	3	4	13	6	2	2	4	11	3	1	1
C[T>C]T	6	0	1	1	5	7	9	6	1	3	0	0	0	5	5	1	5	6	1	10	6	9	6	2	9	10	3	5	0	3	4	8	6	5	8	2	4	9	5	13	6	10	5	6	4	5	3	3	1
G[T>C]A	7	0	6	2	6	3	9	5	0	0	0	0	1	2	5	2	5	5	0	12	9	6	4	4	8	11	7	4	1	0	5	5	2	6	3	2	5	7	4	5	13	7	8	3	5	6	0	0	0
G[T>C]C	2	2	1	1	3	3	2	4	0	0	0	1	1	2	2	0	3	2	0	5	1	4	5	2	5	6	1	7	3	0	3	1	5	3	3	2	6	4	1	1	6	7	1	2	0	4	0	1	0
G[T>C]G	5	1	1	3	7	3	6	7	0	0	2	0	0	3	5	0	4	6	0	6	3	8	3	4	6	4	4	9	0	0	5	7	2	4	3	1	4	4	3	5	8	8	2	2	3	6	3	1	0
G[T>C]T	9	1	1	1	6	4	7	2	1	0	2	0	1	3	8	1	5	2	2	2	4	6	2	1	4	7	3	5	4	1	3	5	3	5	2	1	4	4	3	4	8	2	3	2	3	5	0	1	0
T[T>C]A	2	0	3	2	6	3	3	4	0	4	0	0	0	3	4	2	4	5	2	8	5	5	6	2	5	6	3	2	3	2	2	6	5	5	1	1	2	5	2	2	6	7	5	0	5	5	3	1	0
T[T>C]C	4	1	0	1	4	1	6	5	0	1	1	0	1	1	4	0	4	7	1	4	2	0	3	4	7	5	3	0	1	3	7	5	4	4	3	3	6	2	4	2	10	2	0	3	3	4	0	1	1
T[T>C]G	1	1	2	2	4	2	6	2	1	1	0	0	2	1	7	0	3	3	1	7	2	3	1	2	3	4	3	4	1	1	4	5	0	3	4	1	3	4	3	2	3	3	3	1	2	2	1	1	1
T[T>C]T	6	0	1	2	1	12	7	4	1	2	1	1	1	4	10	1	9	3	0	13	5	17	5	2	11	5	6	3	5	1	10	5	10	6	8	0	5	6	6	2	15	7	4	2	6	5	2	4	1
A[T>G]A	2	1	2	1	1	2	2	4	0	5	0	0	2	2	4	1	5	0	1	5	0	7	2	1	4	4	3	1	3	1	5	2	3	1	10	6	2	7	1	1	1	6	5	3	2	2	4	2	2
A[T>G]C	1	0	1	2	1	2	1	0	0	0	0	0	1	1	1	1	1	1	0	2	1	2	1	1	0	4	0	0	1	0	1	1	1	0	3	1	2	3	0	0	0	4	1	0	0	2	0	0	0
A[T>G]G	2	1	0	2	3	1	5	0	0	0	0	0	0	1	0	2	1	0	1	1	0	0	2	0	1	1	1	0	4	0	1	3	0	3	2	2	3	0	1	1	3	1	1	1	3	4	1	1	1
A[T>G]T	8	0	4	2	4	7	3	6	5	2	0	5	1	6	4	1	3	5	7	6	1	14	14	9	10	4	2	6	8	2	2	4	2	4	10	3	7	2	7	3	3	3	5	1	3	1	3	1	4
C[T>G]A	2	0	3	1	0	5	4	2	0	1	1	1	0	2	2	0	4	0	2	1	1	7	7	1	3	2	2	1	1	1	5	2	2	0	4	1	1	2	1	1	2	7	1	3	5	0	3	0	1
C[T>G]C	5	0	1	1	4	2	2	4	1	1	0	2	4	7	1	0	1	0	3	1	0	5	2	6	3	0	1	5	4	0	2	5	3	3	4	1	6	1	4	6	1	2	2	4	2	4	2	2	0
C[T>G]G	5	4	2	4	3	2	4	1	1	0	1	2	1	2	6	2	1	0	2	3	3	3	8	1	5	0	1	3	8	0	3	2	7	1	4	3	4	3	1	3	8	6	0	3	1	3	1	0	2
C[T>G]T	54	4	1	17	23	44	21	44	42	2	0	23	20	27	7	14	3	28	50	7	1	41	54	47	23	3	3	43	56	4	4	34	20	48	26	18	43	23	39	43	31	5	17	3	12	26	15	2	1
G[T>G]A	4	1	0	1	2	1	2	1	2	1	0	0	0	2	1	1	1	2	1	0	2	3	1	1	1	2	0	0	2	0	1	2	0	0	4	2	2	0	0	0	4	2	0	0	1	1	1	2	0
G[T>G]C	0	0	0	0	1	1	2	0	0	1	0	0	1	2	1	0	0	1	1	2	0	2	4	2	3	1	0	1	1	1	3	1	0	1	1	3	2	1	1	2	1	2	2	0	1	1	2	0	1
G[T>G]G	3	0	1	2	1	2	1	1	1	1	0	0	1	2	2	1	0	3	1	1	1	3	2	1	1	0	1	0	1	1	0	3	1	1	5	2	2	3	1	2	2	3	0	3	0	1	1	3	0
G[T>G]T	21	1	0	4	7	11	3	8	6	3	0	3	6	8	1	2	3	9	10	6	0	15	9	9	5	4	0	9	13	1	1	5	6	6	10	3	7	9	15	9	11	4	5	1	2	5	11	3	0
T[T>G]A	3	1	5	0	1	2	8	3	0	4	1	0	1	0	6	0	6	0	0	10	1	4	8	0	5	2	4	1	6	2	7	2	7	0	5	3	2	6	1	1	3	3	5	2	3	0	3	3	0
T[T>G]C	3	1	0	2	2	5	2	1	2	0	0	1	0	2	1	1	2	1	0	0	1	2	3	1	1	1	2	1	2	0	3	5	1	3	6	2	3	2	2	0	1	0	1	1	0	1	2	1	1
T[T>G]G	2	1	0	1	1	1	4	1	2	0	1	0	1	0	2	2	3	0	1	3	1	1	1	0	2	2	2	3	2	0	2	1	3	3	3	3	4	3	1	0	1	7	3	1	2	1	2	1	0
T[T>G]T	15	2	5	7	8	12	4	14	9	6	0	9	7	8	4	4	5	7	12	4	1	12	27	10	5	6	3	10	13	2	6	7	4	9	7	7	13	10	11	12	12	8	5	3	3	8	8	5	1
[truncated: 251 more columns]
