# Supplementary material for: SUITOR: Selecting the number of mutational signatures through cross-validation
Source: PLoS Comput Biol. 2022 Apr 4;18(4):e1009309. doi: 10.1371/journal.pcbi.1009309 (PMC9009674; doi:10.1371/journal.pcbi.1009309)
Supplement: S2 Data — (ZIP) [file pcbi.1009309.s015.zip › Supp_data_profiles_activities_matrices/16 In silico simulation/simulation design of eight signatures/Error Level 0.4/eight signatures_mutation_type_matrix_14.csv]

	V1	V2	V3	V4	V5	V6	V7	V8	V9	V10	V11	V12	V13	V14	V15	V16	V17	V18	V19	V20	V21	V22	V23	V24	V25	V26	V27	V28	V29	V30	V31	V32	V33	V34	V35	V36	V37	V38	V39	V40	V41	V42	V43	V44	V45	V46	V47	V48	V49
A[C>A]A	0	0	2	7	2	2	8	0	0	3	4	0	1	1	2	6	4	6	0	2	4	1	1	1	5	3	1	1	1	0	1	2	1	5	5	3	1	5	1	1	3	7	4	4	5	2	7	1	2
A[C>A]C	1	0	0	2	2	5	2	0	1	5	6	0	1	0	1	2	0	6	0	1	1	3	2	0	3	1	2	0	0	1	1	2	1	1	4	0	5	2	0	1	2	5	3	3	5	0	2	1	4
A[C>A]G	2	2	1	6	1	5	2	0	0	1	1	0	2	1	0	1	1	1	0	1	1	0	1	2	2	1	0	1	1	0	1	2	1	0	3	1	0	0	3	1	0	2	4	1	0	2	0	0	1
A[C>A]T	1	0	1	7	1	5	3	4	0	4	4	0	1	0	1	2	1	2	0	0	1	1	1	1	6	0	2	1	1	0	1	1	1	5	3	2	4	3	1	0	2	2	4	3	2	0	1	1	1
C[C>A]A	3	0	2	11	1	3	14	1	1	5	10	0	7	2	4	7	1	4	1	4	3	6	4	1	9	1	5	0	3	0	6	2	3	9	8	4	10	5	3	1	3	6	4	5	11	1	9	1	2
C[C>A]C	1	0	2	10	0	9	10	5	0	4	3	0	3	1	0	6	1	7	0	1	3	3	1	1	13	2	3	1	2	1	2	6	1	6	6	2	5	4	2	1	1	11	6	7	4	1	7	1	1
C[C>A]G	2	0	0	3	2	4	3	3	0	2	0	0	3	4	1	2	1	1	0	0	3	2	2	1	6	2	1	1	2	0	2	3	0	0	2	1	3	4	0	1	1	2	2	2	4	0	4	2	2
C[C>A]T	1	0	1	9	1	8	6	2	0	3	7	0	2	1	1	2	2	9	0	1	7	5	3	0	6	1	4	1	0	0	4	5	0	8	5	4	4	3	2	1	1	4	3	8	9	2	7	0	1
G[C>A]A	0	0	1	2	1	7	8	1	0	1	1	1	4	0	1	0	0	4	1	3	0	1	2	1	3	1	4	3	1	1	0	5	2	4	4	0	1	4	4	0	1	2	5	4	8	1	2	1	0
G[C>A]C	1	0	0	4	2	2	11	0	0	1	4	1	2	1	0	0	1	4	0	2	2	3	3	0	5	0	3	1	1	0	2	3	0	3	2	4	1	4	1	1	1	4	4	6	2	1	1	3	1
G[C>A]G	2	0	0	1	2	2	0	0	0	0	4	1	2	1	0	1	1	3	0	1	3	1	2	1	4	1	0	1	0	0	0	2	2	3	0	1	1	1	0	1	0	2	2	2	3	0	1	0	0
G[C>A]T	0	0	1	1	2	5	5	1	1	2	0	0	3	1	2	2	3	5	0	1	1	3	4	1	1	1	3	2	0	1	2	0	2	4	2	0	3	4	2	1	4	2	4	1	5	3	2	2	0
T[C>A]A	1	0	0	4	1	2	4	2	0	3	4	0	2	2	0	6	3	4	0	3	4	8	4	0	3	0	2	1	5	2	3	3	1	5	8	3	5	5	2	1	2	7	6	7	5	1	7	0	5
T[C>A]C	1	0	1	3	1	4	5	0	0	2	5	0	5	1	3	2	1	3	1	0	6	1	1	2	4	0	1	1	0	0	3	4	3	10	8	3	7	5	0	0	1	6	2	4	4	1	3	0	2
T[C>A]G	0	0	0	2	0	1	0	0	0	1	2	1	1	1	0	2	0	3	0	1	1	0	1	1	3	1	0	0	0	0	1	0	1	2	1	0	1	1	1	0	1	1	0	0	1	0	2	0	0
T[C>A]T	2	0	4	5	1	4	8	1	1	10	6	1	4	1	2	4	2	6	1	2	4	2	2	3	9	1	4	2	1	1	3	4	2	5	10	2	5	6	0	0	1	8	5	7	2	0	5	1	3
A[C>G]A	1	1	2	6	3	1	3	0	2	2	0	0	6	6	1	2	1	1	1	1	0	1	2	0	1	1	0	1	2	2	3	1	3	3	11	2	3	8	1	0	5	6	2	2	0	4	7	11	2
A[C>G]C	2	0	1	0	2	0	1	0	0	0	1	1	2	0	2	0	1	1	1	1	0	1	1	1	2	1	1	1	5	3	2	0	1	2	2	1	4	2	0	1	4	6	4	3	1	0	5	0	1
A[C>G]G	2	1	1	0	3	1	1	0	0	1	1	0	0	2	0	0	1	2	0	1	0	2	1	1	1	1	0	0	2	1	2	2	1	2	3	1	2	2	0	0	1	4	2	4	1	2	3	3	0
A[C>G]T	3	0	0	2	1	2	3	0	1	2	0	0	0	2	1	0	2	2	1	0	0	8	1	0	3	1	0	2	4	2	1	5	3	2	5	2	6	4	0	0	3	3	5	1	3	5	6	7	0
C[C>G]A	0	1	0	3	2	1	1	0	0	2	0	0	3	4	3	0	2	2	0	1	2	3	3	0	2	1	0	1	2	0	2	1	4	3	5	2	2	5	0	1	3	1	2	1	4	3	3	4	0
C[C>G]C	2	0	0	1	1	1	3	0	1	0	0	0	4	4	2	1	1	2	0	1	1	2	5	0	2	0	0	1	5	1	2	3	3	3	3	1	3	3	1	0	1	5	5	2	0	1	3	4	0
C[C>G]G	1	0	1	3	2	1	0	0	0	1	0	0	2	3	1	1	0	1	0	1	1	1	1	1	3	2	0	1	3	2	1	3	0	1	3	0	1	5	0	1	1	0	4	2	1	0	0	1	1
C[C>G]T	2	1	2	1	5	2	3	0	0	0	0	1	5	3	1	0	1	2	0	2	0	2	5	0	4	1	0	1	8	2	3	3	2	2	2	0	1	5	0	1	2	3	6	5	1	2	0	4	1
G[C>G]A	2	1	1	6	2	1	4	0	1	0	0	0	1	2	2	1	1	2	1	0	1	5	1	0	1	1	0	0	1	0	3	5	3	0	6	0	2	3	1	1	2	4	4	2	0	1	3	2	0
G[C>G]C	1	1	1	2	4	1	2	0	0	0	0	1	3	4	1	0	0	4	1	0	1	2	1	0	6	1	3	1	2	1	0	2	4	1	1	1	2	3	1	1	5	3	2	3	2	2	1	1	2
G[C>G]G	0	0	1	0	0	1	4	0	1	1	1	0	1	1	1	2	0	1	1	1	1	2	0	0	2	1	1	0	1	1	2	1	1	2	2	2	0	4	0	0	2	1	2	3	2	0	3	3	0
G[C>G]T	1	1	2	4	1	2	3	1	2	0	0	0	2	0	3	0	2	4	0	1	1	3	2	2	0	2	1	1	3	8	0	1	1	1	3	3	7	2	0	0	4	2	2	2	1	4	2	4	0
T[C>G]A	2	0	0	5	6	2	5	0	3	4	1	0	1	3	4	0	2	1	0	1	1	2	4	2	2	3	0	0	6	2	3	2	5	0	2	2	4	2	0	1	5	7	5	2	2	2	5	4	0
T[C>G]C	0	1	0	5	7	4	7	1	0	1	0	0	1	4	3	0	0	1	0	1	1	2	2	0	3	2	0	1	2	1	0	2	5	2	3	3	5	7	0	0	4	5	3	1	1	1	4	1	0
T[C>G]G	1	0	1	1	0	1	1	1	0	0	0	1	0	0	0	0	1	0	0	1	2	2	0	0	1	1	0	0	2	0	1	1	0	1	2	2	1	2	1	1	1	1	0	0	0	1	0	0	0
T[C>G]T	2	0	1	6	7	1	3	1	0	0	0	0	2	8	4	0	3	3	0	0	1	6	2	1	2	3	1	1	13	5	5	1	4	3	8	2	7	9	0	0	7	5	5	5	2	3	8	4	0
A[C>T]A	8	3	1	2	3	7	11	1	0	1	0	1	1	5	1	1	4	8	9	1	2	7	2	1	8	5	0	2	6	4	1	3	4	1	2	15	3	4	0	5	6	6	3	5	0	2	2	2	3
A[C>T]C	3	2	5	1	1	4	3	1	0	3	0	3	2	3	3	1	4	4	2	2	1	2	2	0	2	7	1	1	1	0	2	3	2	3	4	4	1	3	0	5	5	2	1	2	7	5	1	0	1
A[C>T]G	9	4	0	1	5	4	11	1	0	1	0	3	2	4	3	0	5	11	6	5	0	5	3	2	13	10	0	1	3	3	4	3	13	8	2	15	0	1	1	11	16	6	1	8	0	1	2	0	3
A[C>T]T	1	1	1	4	3	3	4	1	0	2	0	0	2	4	0	1	1	3	4	2	2	4	2	1	3	3	1	0	3	0	3	3	7	4	6	2	0	6	1	2	5	3	2	2	4	2	5	2	0
C[C>T]A	2	4	8	2	4	3	1	3	1	4	3	2	7	10	4	2	1	4	2	2	3	3	1	1	1	4	0	4	2	1	3	3	3	8	6	5	7	1	2	7	2	5	2	9	10	6	3	4	2
C[C>T]C	2	3	6	2	4	2	6	2	1	1	1	2	5	7	7	2	6	9	1	5	4	7	2	6	0	7	0	8	8	1	10	8	9	6	6	3	7	4	1	7	6	5	2	1	5	7	2	0	2
C[C>T]G	9	6	2	2	4	10	9	2	0	0	1	5	1	1	1	1	2	13	10	0	2	10	1	1	11	15	1	2	8	6	3	6	12	8	6	19	1	3	0	12	20	7	9	7	3	1	2	1	5
C[C>T]T	3	3	4	2	4	3	4	0	0	4	2	2	5	7	6	7	12	8	1	6	3	4	1	4	4	6	1	5	2	2	8	9	3	6	5	5	8	6	0	8	7	6	2	6	11	8	8	2	1
G[C>T]A	3	6	0	3	6	6	6	0	0	1	0	3	4	4	4	0	2	8	7	5	2	11	1	0	8	8	0	1	5	2	2	3	8	4	4	15	1	2	1	11	15	9	3	2	3	3	1	2	0
G[C>T]C	10	3	2	1	5	3	4	1	0	1	0	5	1	4	2	1	3	10	9	8	4	10	1	0	10	10	2	4	3	4	2	4	10	6	2	9	2	2	2	12	11	5	3	7	1	5	3	0	6
G[C>T]G	7	8	0	1	5	9	18	0	1	2	0	8	1	13	1	0	1	11	12	6	1	15	1	1	11	18	3	1	8	4	4	8	10	6	1	22	1	4	1	14	19	10	7	12	1	2	3	2	8
G[C>T]T	4	3	2	1	5	9	6	3	0	1	0	4	3	6	2	1	2	10	2	5	3	3	0	2	7	11	0	1	1	4	5	6	12	6	5	7	4	3	1	11	11	7	4	9	5	4	4	2	0
T[C>T]A	4	6	28	1	7	0	4	9	0	4	7	12	22	21	18	19	20	21	3	11	12	7	1	13	1	9	4	19	2	1	28	18	23	18	23	4	6	2	0	18	15	7	1	7	24	27	9	1	0
T[C>T]C	4	9	34	1	11	5	2	14	0	2	7	13	30	36	24	22	25	39	6	8	19	7	2	23	2	25	3	23	0	0	25	37	22	26	29	5	10	2	0	30	19	3	1	6	32	31	15	0	2
T[C>T]G	4	4	9	0	6	3	2	2	0	0	3	5	6	16	3	5	6	10	3	7	4	5	1	3	3	9	0	4	1	3	6	10	14	6	5	7	5	2	1	15	14	5	4	3	7	8	2	1	3
T[C>T]T	1	1	10	1	4	2	2	5	0	2	4	3	12	8	7	9	5	11	4	6	6	7	1	9	3	6	1	4	1	0	20	14	10	9	10	8	10	1	3	14	11	0	4	4	6	7	7	1	0
A[T>A]A	2	5	10	9	0	5	7	1	1	1	2	0	5	4	3	4	9	2	0	3	6	2	9	8	2	5	3	3	2	0	7	1	2	1	5	4	5	5	0	1	6	12	1	0	6	1	11	1	3
A[T>A]C	2	1	1	2	1	3	1	0	2	0	0	0	0	2	1	0	3	1	0	2	0	1	0	3	2	2	1	1	2	0	0	1	2	1	4	2	1	0	1	0	1	3	3	0	1	1	2	0	0
A[T>A]G	1	7	2	4	1	7	11	1	0	2	1	0	7	7	3	6	7	0	0	2	3	1	4	4	3	4	0	0	3	0	12	2	2	1	7	2	3	6	1	0	5	4	2	0	9	1	5	2	0
A[T>A]T	0	0	2	2	3	3	2	3	0	2	0	1	1	1	2	1	5	2	0	4	1	1	3	1	1	2	2	1	1	1	2	1	2	4	4	2	1	2	0	4	4	6	2	1	1	0	3	1	0
C[T>A]A	2	8	7	16	1	12	12	1	4	1	2	0	6	12	6	5	9	1	0	9	10	4	17	9	2	7	1	0	2	0	7	2	5	1	8	10	3	4	1	0	5	13	4	2	13	1	9	1	1
C[T>A]C	1	3	3	5	2	7	5	2	3	4	1	1	5	2	5	6	1	2	1	4	5	3	5	5	3	2	5	2	2	0	6	1	1	1	7	5	3	8	2	1	5	8	1	2	3	1	10	1	1
C[T>A]G	1	15	13	17	1	18	18	1	6	1	3	1	11	11	8	11	15	6	0	10	13	17	15	13	4	9	5	0	3	0	18	3	12	3	10	10	4	5	2	1	15	11	3	4	9	2	17	1	1
C[T>A]T	1	5	4	11	1	6	4	3	2	1	0	0	7	6	4	13	4	2	2	4	7	5	8	9	2	5	1	2	4	1	1	1	4	3	3	4	2	8	1	2	3	9	3	3	5	2	12	1	0
G[T>A]A	0	5	3	7	0	7	4	2	2	3	0	0	3	3	4	10	4	0	0	2	3	4	7	7	1	3	2	3	3	0	2	1	3	3	4	1	3	2	1	1	7	5	0	4	3	0	4	2	1
G[T>A]C	1	0	2	3	0	3	2	0	0	2	0	0	1	0	2	2	2	2	0	1	2	1	1	2	2	0	2	0	3	0	3	1	3	0	2	1	1	1	0	0	4	3	2	1	4	0	4	2	0
G[T>A]G	1	3	0	6	3	7	5	1	1	1	1	0	4	4	4	4	5	1	1	2	2	1	4	3	2	4	2	0	1	0	6	5	2	6	4	4	5	3	0	2	4	3	1	1	5	1	7	0	0
G[T>A]T	0	0	2	3	1	3	6	2	0	0	0	1	2	4	0	2	1	1	1	2	0	3	5	1	2	0	1	1	0	0	2	2	0	2	0	0	0	1	0	0	2	4	1	1	4	0	1	0	1
T[T>A]A	0	2	5	11	1	5	4	1	5	1	0	1	5	5	3	7	7	1	0	5	3	1	7	5	2	6	0	1	3	2	10	1	3	3	6	3	9	6	1	0	4	18	3	3	8	1	12	2	0
T[T>A]C	1	4	0	1	4	3	2	0	0	0	0	0	3	1	3	1	3	2	0	4	2	2	2	2	0	2	2	1	1	0	2	1	1	1	3	4	4	2	0	0	1	5	1	1	3	1	5	0	0
T[T>A]G	1	7	8	2	1	7	6	1	3	3	0	1	7	4	3	6	8	1	0	3	4	7	11	11	3	9	1	0	5	0	14	2	2	0	8	7	3	5	0	2	1	5	0	2	5	2	10	2	0
T[T>A]T	1	3	1	3	2	3	4	0	1	0	0	0	3	2	1	5	3	2	0	5	3	2	5	3	6	2	0	2	2	1	7	3	3	2	4	4	2	4	1	0	2	3	2	1	3	1	5	1	1
A[T>C]A	8	5	3	2	10	3	9	3	1	0	2	1	3	4	14	3	8	7	1	18	2	9	9	9	6	14	7	5	4	1	5	8	3	5	7	3	6	7	12	0	20	11	6	2	4	7	7	4	1
A[T>C]C	2	1	1	0	4	2	5	0	0	0	0	0	1	3	4	1	2	0	1	3	5	5	1	1	2	3	2	4	1	0	3	1	2	1	2	1	1	2	5	0	4	2	2	1	1	2	1	1	0
A[T>C]G	9	2	2	3	7	2	9	3	0	3	0	1	3	4	13	1	7	3	0	6	5	9	3	1	6	13	7	9	3	0	5	7	1	6	5	5	8	4	5	4	12	13	1	3	4	4	9	3	0
A[T>C]T	7	0	4	2	10	5	4	2	1	2	0	0	2	3	5	1	6	4	0	4	3	5	5	3	7	8	3	5	3	4	2	3	2	1	3	2	5	3	2	6	7	3	4	0	6	7	2	11	0
C[T>C]A	5	2	3	2	2	5	3	3	1	1	0	1	2	1	8	2	3	4	0	5	8	6	4	3	3	7	2	3	1	2	2	7	1	4	3	2	3	14	3	5	8	8	2	3	2	5	2	1	1
C[T>C]C	4	2	2	2	6	3	6	2	0	2	0	0	1	2	5	1	5	1	1	10	1	9	3	4	4	5	1	0	0	0	4	0	2	2	2	0	4	4	1	2	3	3	3	1	1	4	3	0	0
C[T>C]G	6	3	1	1	9	3	6	1	1	7	0	2	1	5	9	1	10	1	0	9	7	8	1	2	11	6	3	6	2	1	5	6	3	7	5	4	3	8	5	6	7	3	5	5	3	10	1	0	0
C[T>C]T	8	0	2	1	8	5	8	2	0	2	0	0	2	2	6	3	6	2	5	5	2	7	3	2	12	9	4	4	4	1	9	4	5	6	9	3	3	9	4	3	14	8	6	4	13	5	2	3	2
G[T>C]A	8	1	2	2	6	10	8	5	0	3	3	2	1	0	7	1	3	4	0	6	3	7	3	2	8	7	6	7	2	1	4	10	3	7	1	1	9	7	7	8	12	10	8	2	3	8	3	0	1
G[T>C]C	4	0	0	1	5	2	2	1	1	0	0	0	0	4	4	1	5	1	0	2	2	3	4	2	7	10	2	5	1	0	3	4	3	2	2	2	2	2	2	2	3	4	3	1	2	3	1	0	0
G[T>C]G	5	0	4	1	3	4	5	3	1	0	0	0	2	1	11	1	5	6	2	5	6	5	2	2	6	9	2	10	3	1	4	3	3	4	2	1	5	7	4	6	10	8	2	2	5	4	3	1	0
G[T>C]T	7	1	2	4	7	2	6	3	1	1	2	0	2	3	9	1	4	2	1	5	4	8	2	2	6	10	2	3	4	0	4	3	1	5	3	1	2	3	6	5	6	4	3	3	3	5	3	0	1
T[T>C]A	7	3	3	4	7	4	6	2	0	4	0	1	0	2	3	0	4	5	1	2	1	6	4	2	2	7	2	9	2	0	6	7	2	6	3	3	4	10	4	3	4	3	3	1	3	2	2	3	0
T[T>C]C	4	0	0	1	6	3	3	2	0	3	0	0	1	2	3	0	3	6	1	4	2	2	2	4	2	6	5	6	2	1	2	5	3	4	2	2	3	8	3	1	8	4	5	4	0	2	2	2	2
T[T>C]G	4	2	3	2	2	4	4	4	0	1	0	0	2	2	1	3	3	5	0	3	1	7	1	1	4	3	2	3	1	0	3	8	5	3	3	2	4	4	2	4	7	5	1	0	2	3	4	0	0
T[T>C]T	7	1	2	0	6	5	6	2	0	1	1	1	3	5	7	1	7	2	1	6	4	5	11	3	8	10	3	1	1	1	8	3	7	4	7	5	7	11	3	1	6	11	3	2	9	3	1	1	2
A[T>G]A	0	0	2	1	2	2	1	3	0	4	0	0	0	2	1	1	4	1	0	3	1	8	8	2	5	7	1	1	4	1	4	2	5	0	5	5	2	2	1	2	0	7	3	2	0	1	2	1	0
A[T>G]C	1	1	1	1	2	1	0	0	0	1	0	0	0	2	1	0	3	1	2	2	1	1	1	0	1	1	2	1	2	1	1	2	2	1	4	0	2	1	2	1	1	1	3	0	1	0	3	0	1
A[T>G]G	1	1	1	1	0	2	1	0	0	1	0	1	2	0	2	1	0	1	0	2	1	0	2	0	2	0	2	2	1	1	3	2	2	2	2	3	0	1	1	1	2	3	1	0	2	2	1	2	0
A[T>G]T	7	1	1	2	5	11	6	9	6	1	0	6	6	5	3	2	6	6	6	1	0	3	12	9	4	4	2	8	6	0	7	2	5	9	6	3	2	8	6	5	5	2	5	1	3	3	5	0	0
C[T>G]A	2	0	3	1	0	2	1	0	0	3	0	1	1	0	3	2	8	1	1	2	1	1	1	0	2	4	4	4	1	1	3	1	2	1	1	3	5	4	1	0	1	6	1	5	2	1	2	0	3
C[T>G]C	6	2	1	1	3	2	3	1	7	1	0	1	0	1	2	0	1	5	2	0	0	3	3	4	1	0	0	3	3	0	1	3	4	6	4	3	4	4	8	4	3	3	1	2	1	2	5	2	1
C[T>G]G	2	1	1	4	6	2	2	1	2	3	0	2	3	1	1	1	4	3	6	1	0	5	4	0	5	4	2	3	3	1	0	2	6	2	7	2	5	4	2	2	3	3	2	0	3	2	2	1	2
C[T>G]T	47	3	4	12	20	46	21	35	25	5	0	34	19	28	4	7	2	30	44	8	0	48	54	43	25	3	3	56	59	5	6	21	27	34	36	18	51	28	41	56	31	9	10	1	8	22	30	3	4
G[T>G]A	0	0	0	0	1	1	1	1	0	0	0	0	1	1	5	0	0	0	0	2	1	2	0	0	0	1	0	3	0	0	1	3	1	1	2	1	2	0	0	1	1	2	0	1	0	3	1	0	0
G[T>G]C	0	0	1	1	1	0	1	1	1	0	0	1	0	1	1	0	3	1	0	0	0	2	1	2	3	2	0	1	2	0	0	1	1	1	4	2	4	2	2	2	3	2	0	0	0	1	1	2	1
G[T>G]G	0	0	1	2	3	1	4	1	0	0	0	0	2	4	0	0	0	2	0	0	2	2	0	2	1	1	0	1	1	0	1	2	1	1	3	2	0	0	0	1	1	0	1	1	1	1	3	1	0
G[T>G]T	15	2	0	3	9	10	6	4	7	0	0	2	6	5	4	2	0	4	10	0	1	6	17	9	13	2	1	16	15	2	1	3	5	11	3	1	13	14	13	9	13	5	5	1	1	7	3	4	0
T[T>G]A	3	1	2	4	1	3	5	3	1	2	0	0	1	2	5	1	13	0	1	5	1	8	9	1	5	3	5	3	4	3	9	3	4	0	6	3	10	5	1	1	1	7	4	5	2	1	0	3	0
T[T>G]C	2	0	1	1	2	4	3	1	2	1	0	0	1	1	2	0	1	3	1	0	1	3	3	2	3	0	2	3	2	0	2	1	2	0	1	2	2	3	2	1	2	2	1	1	1	1	1	1	0
T[T>G]G	0	0	0	1	0	3	0	0	1	1	0	0	1	3	3	0	1	1	0	0	2	2	8	1	1	3	1	3	5	0	3	3	0	2	3	2	4	3	1	0	1	2	1	1	2	0	2	1	1
T[T>G]T	14	1	6	3	6	8	6	14	12	2	0	10	5	6	7	2	7	7	12	5	0	13	8	9	12	4	4	15	12	1	4	2	6	5	17	1	12	17	9	8	11	5	4	4	3	8	7	5	5
[truncated: 251 more columns]
