# Supplementary material for: SUITOR: Selecting the number of mutational signatures through cross-validation
Source: PLoS Comput Biol. 2022 Apr 4;18(4):e1009309. doi: 10.1371/journal.pcbi.1009309 (PMC9009674; doi:10.1371/journal.pcbi.1009309)
Supplement: S2 Data — (ZIP) [file pcbi.1009309.s015.zip › Supp_data_profiles_activities_matrices/16 In silico simulation/simulation design of eight signatures/Error Level 0.4/eight signatures_mutation_type_matrix_15.csv]

	V1	V2	V3	V4	V5	V6	V7	V8	V9	V10	V11	V12	V13	V14	V15	V16	V17	V18	V19	V20	V21	V22	V23	V24	V25	V26	V27	V28	V29	V30	V31	V32	V33	V34	V35	V36	V37	V38	V39	V40	V41	V42	V43	V44	V45	V46	V47	V48	V49
A[C>A]A	1	1	1	6	3	5	3	1	2	4	1	1	4	3	0	3	2	5	0	1	5	2	1	3	2	1	0	0	3	1	1	8	3	4	3	3	3	4	2	3	3	8	3	3	2	3	7	2	2
A[C>A]C	1	0	0	4	1	6	4	3	0	3	4	0	3	1	4	1	2	6	0	1	1	1	1	1	4	0	2	1	0	3	2	2	1	7	3	2	6	2	1	1	0	6	3	8	3	1	2	0	1
A[C>A]G	1	1	1	1	0	4	2	1	0	1	0	1	2	0	0	2	1	2	0	0	0	1	1	1	2	1	1	1	1	1	1	1	1	2	2	1	2	1	1	1	0	1	3	4	0	1	2	1	0
A[C>A]T	0	0	0	2	1	4	2	1	0	1	1	1	4	0	1	4	1	4	1	2	2	2	1	1	5	2	3	1	2	0	2	5	1	2	6	1	1	2	2	0	1	2	0	2	2	0	4	0	1
C[C>A]A	1	1	0	14	4	9	10	3	0	11	7	0	5	1	2	6	2	14	1	5	4	3	1	1	9	5	6	0	2	0	5	5	4	4	7	1	6	7	3	1	2	12	13	6	7	2	9	2	5
C[C>A]C	4	0	1	10	1	7	8	3	0	14	11	0	6	2	1	2	1	7	1	4	6	2	0	1	8	2	7	0	2	0	2	4	0	6	7	2	6	5	0	0	1	7	7	13	8	1	4	1	5
C[C>A]G	2	1	0	6	0	4	2	1	0	3	3	1	3	1	1	2	1	8	0	2	2	3	0	1	6	1	1	0	3	3	0	4	2	4	1	0	3	4	2	0	1	2	3	1	6	1	3	0	1
C[C>A]T	1	3	1	10	2	6	11	4	0	7	3	2	6	1	2	6	2	7	1	2	6	6	0	1	8	1	8	1	0	1	0	8	1	7	3	3	3	3	1	3	1	10	6	9	6	0	5	0	2
G[C>A]A	2	1	1	4	1	4	8	1	1	3	3	0	2	2	1	4	0	2	1	2	3	0	2	1	0	1	6	1	0	2	1	3	1	5	5	1	3	1	0	1	2	3	5	6	5	1	8	1	0
G[C>A]C	2	0	2	1	1	1	4	0	0	3	2	1	2	1	1	4	2	6	0	2	3	2	2	1	6	1	2	1	3	1	1	2	2	3	3	4	5	7	1	1	2	7	8	7	3	0	3	3	0
G[C>A]G	1	0	0	2	1	3	4	0	1	1	2	0	3	1	1	0	0	2	1	2	1	1	1	1	1	0	0	1	2	2	1	3	1	1	4	0	4	3	1	0	3	1	0	2	2	1	1	0	1
G[C>A]T	1	0	1	2	0	2	2	0	0	0	3	0	2	0	1	3	1	1	1	3	3	1	1	0	4	2	5	0	2	0	1	3	1	1	5	2	3	1	1	1	2	5	0	0	5	2	1	2	1
T[C>A]A	0	0	1	4	1	8	2	1	0	3	4	0	1	2	4	3	0	6	1	4	4	2	6	0	5	1	6	3	3	1	3	5	2	2	2	2	4	10	1	1	2	3	3	3	5	1	2	2	2
T[C>A]C	1	0	1	2	0	7	4	0	0	2	3	1	3	3	1	4	1	7	0	1	6	0	1	2	5	1	2	1	0	0	2	5	2	5	8	0	3	3	3	0	1	5	2	5	4	3	6	0	1
T[C>A]G	1	0	0	1	2	3	2	0	0	1	0	0	2	1	2	2	0	1	0	0	1	1	1	1	1	1	0	0	1	0	1	2	0	2	3	0	2	1	1	0	2	2	1	2	2	0	1	2	0
T[C>A]T	3	1	2	1	1	5	7	2	0	4	2	1	3	1	3	2	2	4	1	6	3	6	1	1	9	2	3	2	2	3	0	5	4	6	4	4	4	6	2	1	1	7	7	2	5	1	4	1	3
A[C>G]A	2	1	0	5	4	4	6	0	1	0	0	1	5	3	3	2	2	2	1	1	1	2	3	1	1	1	2	0	6	2	1	4	4	3	4	2	4	1	1	1	4	9	4	2	1	5	4	6	0
A[C>G]C	3	0	0	3	3	0	1	2	1	1	2	0	1	4	0	0	2	1	1	1	1	1	1	1	1	0	0	0	2	2	5	1	3	1	3	2	4	3	0	0	4	3	0	0	2	2	2	1	0
A[C>G]G	0	1	0	2	1	1	5	1	1	0	0	0	2	2	1	1	1	1	1	1	0	1	1	1	2	1	1	2	0	0	2	3	1	1	4	3	3	1	0	1	1	3	1	3	0	0	1	1	0
A[C>G]T	2	1	1	2	7	2	5	1	1	2	0	0	3	3	2	1	1	5	0	1	0	4	5	1	5	2	0	1	2	5	1	4	5	2	4	5	4	4	1	1	6	7	5	3	2	2	4	3	1
C[C>G]A	3	0	1	2	3	0	3	1	2	0	0	0	1	0	1	1	1	1	0	0	1	3	1	1	3	0	0	0	3	0	5	2	4	1	6	0	2	3	0	0	2	2	4	6	1	1	6	2	0
C[C>G]C	2	0	0	1	7	1	4	1	1	2	1	0	1	3	0	1	1	3	0	1	1	0	2	0	2	1	0	0	10	5	0	5	3	3	2	3	3	5	1	0	5	7	3	3	0	2	3	3	0
C[C>G]G	1	0	1	1	0	2	3	1	1	1	0	0	1	0	2	0	0	2	0	0	0	0	1	0	3	1	1	1	2	1	0	3	2	0	1	0	2	2	1	0	2	4	2	3	1	2	2	1	1
C[C>G]T	1	0	1	6	5	1	6	0	4	2	1	0	1	5	0	1	0	3	0	2	1	6	3	0	0	3	2	2	3	3	1	6	3	1	6	4	3	3	0	0	4	6	3	4	1	1	1	2	0
G[C>G]A	1	0	0	5	1	1	1	0	2	0	1	0	1	4	1	1	0	2	0	0	1	3	0	1	3	1	0	1	5	0	2	2	1	1	2	1	4	2	0	0	3	7	3	1	2	4	7	3	0
G[C>G]C	2	0	0	0	3	1	2	1	0	2	1	1	2	4	0	1	1	2	1	1	1	3	4	1	2	0	0	1	7	1	4	2	3	2	2	1	3	1	1	0	4	2	1	3	0	0	2	1	0
G[C>G]G	1	0	0	1	2	1	1	1	1	0	0	0	0	0	1	0	0	0	0	0	0	1	0	1	2	1	2	0	1	2	2	1	1	2	1	1	0	2	1	0	1	1	2	1	2	0	1	1	0
G[C>G]T	0	1	0	3	2	1	5	1	0	1	1	0	3	2	1	0	0	0	1	2	2	3	4	2	2	2	0	0	6	2	3	0	3	3	6	3	5	5	0	1	3	4	2	3	1	2	3	4	0
T[C>G]A	4	0	3	4	7	1	6	0	2	0	0	1	3	1	4	1	1	2	1	1	0	3	2	0	4	3	0	0	3	2	4	2	4	2	5	1	2	4	0	2	2	4	1	4	1	2	2	3	0
T[C>G]C	2	0	0	3	7	2	4	1	0	1	1	0	4	3	1	1	1	0	0	1	0	4	3	0	4	2	1	0	7	3	3	2	6	1	6	3	2	6	0	1	5	5	1	4	2	4	1	5	0
T[C>G]G	0	0	0	0	0	1	2	1	1	0	1	0	2	2	1	1	1	0	1	0	1	2	1	1	1	1	2	0	1	0	1	2	1	1	0	4	4	2	1	0	2	0	0	1	2	2	3	1	0
T[C>G]T	2	1	0	4	7	2	5	2	1	1	0	0	6	3	1	1	2	1	1	1	0	3	2	1	5	2	2	1	10	4	1	4	4	1	11	3	8	9	0	1	6	1	2	2	1	3	5	9	0
A[C>T]A	4	3	0	2	3	7	7	1	1	1	0	5	3	6	2	1	2	9	4	3	2	2	1	0	3	9	0	0	7	1	2	5	4	1	4	11	5	4	1	9	8	9	0	7	3	2	5	2	3
A[C>T]C	1	2	4	1	3	1	5	1	0	2	1	3	4	4	2	1	1	5	2	4	2	2	1	6	1	3	1	2	3	0	3	2	6	2	4	6	2	2	1	2	5	4	1	4	3	1	3	1	1
A[C>T]G	5	8	2	2	5	3	15	2	1	0	0	7	2	7	2	0	1	13	11	4	2	6	3	1	12	9	0	0	4	6	1	5	9	6	0	14	3	2	1	10	17	5	2	10	2	0	5	2	4
A[C>T]T	3	1	1	1	4	6	5	2	0	1	1	2	0	2	0	1	1	3	2	2	2	5	1	1	3	3	0	1	3	2	2	2	4	4	6	3	3	3	0	1	3	3	1	0	2	4	3	2	1
C[C>T]A	0	2	10	1	4	3	1	8	1	4	1	3	11	5	7	2	5	5	0	4	2	2	3	7	2	5	1	6	1	3	6	6	7	9	4	4	5	3	0	5	6	5	5	2	3	6	5	1	0
C[C>T]C	2	2	5	2	3	2	5	5	0	7	5	3	5	13	7	5	3	3	3	4	5	2	0	7	4	10	3	3	1	1	9	4	7	9	9	3	8	2	2	3	4	2	2	1	11	8	6	1	2
C[C>T]G	5	9	1	2	2	10	17	1	0	1	0	5	1	4	2	2	3	18	8	3	1	11	1	1	10	9	2	0	0	13	5	3	14	7	2	13	2	3	0	9	17	4	4	5	10	2	2	0	4
C[C>T]T	3	2	9	4	4	3	5	4	1	1	5	2	6	8	7	3	6	2	0	4	2	5	4	9	5	7	2	5	1	1	9	7	14	10	6	1	7	3	2	10	7	5	2	6	6	7	6	0	1
G[C>T]A	7	2	1	1	5	5	10	1	0	1	0	4	1	9	1	1	4	16	3	2	0	6	1	1	5	12	0	1	5	3	1	3	10	1	3	8	2	3	0	6	8	8	5	5	2	2	1	2	8
G[C>T]C	5	5	1	1	5	6	10	1	0	2	1	4	2	8	2	2	1	8	7	10	1	5	1	3	5	6	1	2	3	3	5	7	9	5	4	12	2	0	0	18	11	4	7	9	1	4	3	0	7
G[C>T]G	13	4	1	1	7	10	15	4	0	0	0	9	1	9	0	0	1	23	12	7	1	17	1	1	18	11	0	3	7	11	1	7	13	10	3	12	1	1	0	17	16	4	6	13	3	2	3	0	7
G[C>T]T	4	4	2	2	4	4	8	2	1	0	0	6	1	4	6	1	3	9	8	5	4	7	6	2	11	12	0	1	4	3	5	8	7	5	5	4	6	1	1	7	14	8	6	1	6	6	2	2	3
T[C>T]A	3	3	17	1	14	0	4	12	0	5	5	11	36	25	18	14	21	21	5	6	17	13	0	18	2	18	1	14	1	1	31	23	15	13	28	8	11	1	0	16	13	1	5	6	25	30	10	1	0
T[C>T]C	5	6	31	2	13	2	5	17	0	3	10	10	19	35	15	22	27	24	6	15	18	10	1	12	3	23	1	15	2	1	25	33	34	34	27	7	13	2	1	28	16	2	2	8	33	36	13	1	0
T[C>T]G	3	3	10	0	6	2	10	4	0	1	0	5	10	5	7	12	8	8	5	4	1	5	2	6	8	10	0	3	2	1	9	10	12	7	10	9	5	1	0	9	12	3	3	3	11	9	4	1	3
T[C>T]T	3	5	9	3	4	3	2	6	1	2	2	3	7	9	6	13	12	10	4	5	6	6	2	9	3	7	2	6	1	2	6	9	12	10	10	5	8	0	0	5	9	1	5	1	11	14	4	1	1
A[T>A]A	1	5	6	7	1	9	5	2	3	1	0	1	0	11	4	4	9	1	1	3	10	4	11	5	3	5	1	1	1	0	5	4	2	3	7	10	5	8	2	1	4	8	1	2	4	1	11	1	1
A[T>A]C	0	1	1	2	1	2	1	1	0	1	1	1	1	2	2	1	1	3	0	0	0	1	2	1	2	1	0	0	3	1	2	2	0	1	1	1	4	2	0	1	2	2	2	0	1	2	2	0	1
A[T>A]G	1	4	6	7	0	3	7	0	3	2	2	0	3	7	11	6	5	2	0	1	6	3	10	9	4	4	2	1	2	1	7	3	3	1	6	4	4	2	1	1	3	4	2	2	4	2	6	0	0
A[T>A]T	1	2	1	0	1	1	4	1	0	4	0	1	1	1	4	2	0	1	1	2	2	2	2	1	5	2	0	1	3	1	1	4	3	3	6	2	2	3	2	2	3	3	1	1	3	1	0	2	4
C[T>A]A	2	11	11	12	1	8	11	0	3	0	3	2	10	9	12	4	9	1	0	7	4	8	13	10	2	5	0	0	3	1	11	4	5	1	11	10	5	4	0	0	12	14	2	2	12	1	17	0	0
C[T>A]C	3	8	3	11	2	7	5	2	2	1	0	0	6	6	9	3	6	2	0	5	3	4	8	10	1	3	2	2	2	2	4	3	0	0	6	4	4	7	0	3	1	5	1	1	10	0	6	2	2
C[T>A]G	0	17	10	24	1	13	18	3	6	6	5	1	14	12	8	11	11	4	0	3	10	12	12	18	3	7	3	1	6	0	14	1	9	2	14	8	5	13	1	0	10	11	2	4	13	3	16	0	2
C[T>A]T	4	3	1	8	2	8	9	1	3	2	1	1	5	7	6	5	7	1	0	5	7	6	8	7	2	2	3	1	4	0	6	4	7	1	9	3	3	3	0	1	3	9	2	0	4	2	6	0	1
G[T>A]A	1	7	5	11	1	6	9	0	2	1	3	0	3	5	6	6	1	3	0	3	3	3	5	8	3	4	0	1	5	1	5	0	1	1	10	4	1	5	0	1	5	2	2	0	3	1	5	1	1
G[T>A]C	1	3	1	4	1	1	2	1	0	1	1	1	2	4	2	3	1	1	1	2	0	2	2	6	3	2	3	0	1	0	3	0	1	0	1	4	0	2	0	1	2	0	1	2	2	0	4	0	0
G[T>A]G	1	3	2	7	3	5	5	0	0	0	4	2	1	2	1	0	3	2	1	2	3	5	4	7	1	4	2	0	1	0	3	2	3	2	7	4	1	4	1	0	2	6	4	2	4	1	6	0	2
G[T>A]T	0	2	0	3	1	1	2	1	1	1	0	0	1	1	3	3	1	2	0	0	1	3	2	1	1	0	2	1	2	1	2	1	0	1	6	3	1	2	1	1	1	2	2	0	2	0	0	1	0
T[T>A]A	1	8	5	12	3	5	14	1	3	4	2	0	3	2	6	4	9	2	1	6	4	7	7	5	5	7	0	1	5	1	6	2	5	3	8	6	6	7	0	1	5	4	1	4	3	2	9	3	0
T[T>A]C	2	6	4	2	1	4	4	0	3	0	0	1	1	5	1	0	1	1	0	2	0	2	6	4	2	2	0	1	3	1	1	2	2	2	2	3	2	4	0	1	3	5	0	0	3	0	3	0	0
T[T>A]G	1	7	6	11	1	9	13	1	3	3	0	0	4	6	6	12	7	4	0	4	5	7	10	6	3	9	3	0	4	1	6	4	8	3	6	5	4	5	0	1	6	6	2	1	4	0	8	0	2
T[T>A]T	1	2	3	5	2	7	3	3	1	0	0	0	2	3	3	7	4	2	0	4	2	4	3	2	5	1	2	1	3	2	4	2	3	2	6	5	4	6	0	0	7	1	3	4	2	1	8	1	1
A[T>C]A	12	4	5	3	6	10	8	4	1	2	0	1	2	1	7	2	3	6	1	9	8	15	6	5	11	8	4	8	1	2	11	10	5	4	7	1	6	8	7	5	9	9	5	3	5	3	0	1	2
A[T>C]C	5	0	5	2	2	1	5	3	0	0	0	0	1	0	9	1	2	3	1	3	4	5	4	1	3	3	3	2	1	3	2	1	1	1	2	0	2	3	2	1	4	5	4	1	0	5	0	1	0
A[T>C]G	10	3	5	1	5	6	9	7	0	2	0	2	2	3	5	2	6	7	0	8	4	3	5	3	6	6	8	5	1	1	8	11	2	4	4	3	3	8	5	3	13	9	4	3	2	6	6	0	2
A[T>C]T	4	0	1	1	8	2	9	2	0	3	0	0	2	2	3	1	5	6	0	7	1	7	5	2	6	3	3	5	2	1	4	2	3	4	6	3	7	6	0	6	10	7	5	3	4	2	2	3	1
C[T>C]A	7	2	6	4	4	3	4	6	0	0	2	0	1	2	5	0	3	3	1	7	4	6	7	1	7	4	2	1	4	1	7	6	4	2	3	1	4	9	7	3	4	8	3	2	5	9	2	1	0
C[T>C]C	6	0	3	1	3	5	4	2	3	0	1	0	1	1	6	1	4	3	1	6	1	5	5	2	3	3	4	7	3	3	2	5	1	7	3	2	4	5	2	2	6	3	3	2	3	4	1	1	0
C[T>C]G	9	3	4	3	7	6	13	3	0	1	1	2	2	6	7	0	10	3	3	12	2	13	4	3	11	10	2	11	3	2	4	9	3	4	2	4	3	6	7	4	9	11	7	1	3	7	1	3	1
C[T>C]T	9	1	2	1	8	4	5	6	1	2	2	1	0	2	7	1	5	4	0	8	4	3	5	2	7	7	8	11	7	2	9	8	5	4	9	6	4	8	6	3	4	5	2	0	4	3	4	4	3
G[T>C]A	6	2	3	1	10	2	7	7	0	5	2	1	2	2	8	2	9	7	0	7	4	2	6	6	7	4	6	7	2	1	4	6	2	8	3	2	2	11	1	5	9	12	4	4	4	6	1	1	0
G[T>C]C	3	1	0	1	4	0	2	5	0	0	0	0	1	2	2	0	2	2	1	4	3	3	4	2	4	5	2	3	2	0	3	1	1	4	3	1	2	8	1	3	1	4	0	2	3	4	0	2	0
G[T>C]G	10	3	3	0	5	1	9	2	0	1	0	1	0	0	10	1	5	4	0	6	5	5	3	2	8	5	9	5	2	1	4	6	2	9	3	1	5	7	2	1	11	9	3	1	7	9	1	1	0
G[T>C]T	6	1	4	3	5	4	9	2	1	1	0	0	2	0	8	0	3	7	0	6	6	6	3	3	7	12	6	5	4	0	3	5	4	2	3	2	5	6	1	1	7	3	5	1	2	4	2	1	1
T[T>C]A	2	2	4	3	5	0	5	3	1	1	0	1	2	4	6	1	8	1	1	0	2	6	4	3	8	3	1	3	4	0	2	2	2	2	3	1	4	2	1	3	2	4	2	2	1	5	1	1	1
T[T>C]C	2	0	1	3	3	1	3	5	1	1	0	1	0	1	7	1	4	4	0	5	2	6	3	3	7	6	3	0	2	3	1	3	3	6	3	1	1	5	1	3	7	8	1	2	2	3	2	3	1
T[T>C]G	1	1	3	0	0	2	4	4	0	3	0	2	0	2	5	1	2	3	2	6	1	5	4	2	3	4	2	1	3	2	1	3	3	6	0	1	3	3	1	1	6	6	4	2	1	3	3	1	0
T[T>C]T	8	0	3	1	5	1	10	5	0	5	0	0	2	2	10	1	6	5	2	6	5	8	8	1	11	6	5	5	4	1	8	6	6	3	5	3	3	4	3	6	11	6	4	3	4	5	3	5	2
A[T>G]A	1	0	3	3	1	2	1	2	0	3	0	0	1	0	3	0	3	2	2	3	0	7	3	1	0	7	2	2	4	3	3	2	2	0	5	5	5	0	1	1	1	10	3	3	1	1	0	3	2
A[T>G]C	3	0	0	1	2	1	3	3	0	3	0	2	2	0	0	1	1	1	2	3	1	2	0	4	4	0	0	1	3	1	2	1	1	1	2	0	0	3	0	1	1	3	0	1	0	0	2	1	0
A[T>G]G	2	1	1	0	1	2	0	0	1	1	0	0	0	2	0	1	2	1	0	2	0	2	2	1	2	2	1	1	2	1	2	1	4	2	2	2	2	2	0	0	3	3	1	2	0	2	2	0	1
A[T>G]T	10	3	1	3	6	6	5	7	8	0	0	7	3	6	1	0	2	7	7	4	1	10	9	9	9	2	0	7	9	1	3	3	4	6	6	2	10	7	1	4	7	2	3	2	3	5	6	3	0
C[T>G]A	3	1	1	1	2	1	1	1	0	2	0	1	1	1	3	1	4	2	0	3	0	5	2	1	1	2	0	0	1	1	8	1	1	0	6	4	1	5	1	1	2	2	3	2	0	1	1	2	3
C[T>G]C	6	0	0	2	3	4	4	3	3	0	0	5	4	4	1	1	1	4	1	2	1	4	10	2	6	1	0	2	5	0	2	2	1	9	8	2	2	4	3	2	6	4	3	2	3	3	4	3	0
C[T>G]G	2	1	1	1	1	3	2	4	0	0	1	3	2	2	4	2	2	2	0	1	1	2	3	3	2	2	2	3	4	1	2	2	3	2	2	2	4	5	0	0	3	3	2	1	1	1	3	1	0
C[T>G]T	63	5	3	15	22	47	23	41	26	6	0	37	21	29	3	12	7	32	58	7	1	42	64	31	20	2	2	45	62	4	4	22	16	47	43	10	55	13	43	52	29	6	14	2	11	22	22	5	2
G[T>G]A	1	1	1	1	2	1	1	2	0	1	0	1	1	1	3	0	3	1	0	2	0	3	2	0	1	2	2	1	0	1	1	3	1	1	0	1	2	1	0	1	3	3	1	1	4	0	0	1	1
G[T>G]C	3	1	2	0	1	2	1	0	0	1	0	1	3	2	1	1	0	1	2	1	1	3	3	1	2	1	0	0	3	4	1	1	4	1	1	1	1	4	3	0	3	1	1	0	1	0	1	2	0
G[T>G]G	1	0	2	4	1	3	1	0	0	0	0	0	0	3	1	0	3	1	1	0	0	1	2	1	1	1	0	1	0	0	2	2	2	3	5	1	3	3	0	1	2	2	0	1	3	1	2	1	0
G[T>G]T	8	1	1	6	9	7	6	7	1	0	0	8	6	10	3	4	3	7	14	4	1	11	11	7	4	0	2	9	15	2	4	3	8	9	6	5	15	5	13	6	9	3	3	0	3	7	10	3	0
T[T>G]A	1	0	5	2	2	4	1	2	0	3	0	1	0	1	5	0	9	0	0	6	1	8	5	1	3	5	1	3	4	5	5	4	5	1	13	6	6	5	0	1	1	9	1	3	4	1	2	6	3
T[T>G]C	2	1	1	2	2	3	3	2	0	1	0	0	0	3	1	0	2	0	2	0	0	2	3	2	2	3	1	1	2	0	2	2	1	0	5	0	2	2	0	2	1	2	0	2	1	2	3	0	0
T[T>G]G	0	0	3	1	3	3	4	1	1	2	0	0	3	2	2	1	4	2	1	2	2	3	1	2	2	1	2	1	1	0	3	2	2	2	4	1	3	2	2	1	2	1	1	1	4	0	2	3	1
T[T>G]T	16	0	4	4	11	15	9	8	13	7	0	9	6	7	5	2	7	12	7	7	1	18	18	13	12	4	1	7	11	3	4	6	8	9	11	4	12	8	12	9	10	6	10	4	3	7	9	1	1
[truncated: 251 more columns]
