# Supplementary material for: SUITOR: Selecting the number of mutational signatures through cross-validation
Source: PLoS Comput Biol. 2022 Apr 4;18(4):e1009309. doi: 10.1371/journal.pcbi.1009309 (PMC9009674; doi:10.1371/journal.pcbi.1009309)
Supplement: S2 Data — (ZIP) [file pcbi.1009309.s015.zip › Supp_data_profiles_activities_matrices/16 In silico simulation/simulation design of eight signatures/Error Level 0.4/eight signatures_mutation_type_matrix_16.csv]

	V1	V2	V3	V4	V5	V6	V7	V8	V9	V10	V11	V12	V13	V14	V15	V16	V17	V18	V19	V20	V21	V22	V23	V24	V25	V26	V27	V28	V29	V30	V31	V32	V33	V34	V35	V36	V37	V38	V39	V40	V41	V42	V43	V44	V45	V46	V47	V48	V49
A[C>A]A	2	0	1	5	0	4	4	1	1	5	6	0	5	3	2	4	2	7	1	4	1	2	1	1	5	1	2	0	3	1	3	5	2	9	8	3	2	8	2	1	2	0	3	9	4	0	4	1	1
A[C>A]C	1	0	1	5	1	4	8	1	0	2	4	0	0	1	1	1	1	2	1	1	3	4	1	1	4	1	2	0	1	2	1	1	2	5	5	2	6	5	1	1	2	5	2	6	5	1	3	1	3
A[C>A]G	1	1	2	0	1	2	1	0	0	2	0	0	1	1	0	1	1	2	0	2	2	3	0	1	2	1	1	0	2	0	0	2	0	5	2	1	0	1	0	0	1	1	2	2	2	1	1	1	0
A[C>A]T	1	0	0	3	2	2	5	1	2	5	4	0	2	1	2	4	1	4	1	2	3	3	1	0	3	1	2	0	0	1	4	4	2	4	5	0	1	1	0	2	1	7	3	5	5	1	5	1	3
C[C>A]A	2	1	1	11	1	7	9	3	1	9	10	1	4	1	1	6	1	11	1	0	6	5	2	1	13	2	7	0	2	3	1	9	1	7	11	4	3	3	1	1	2	8	5	5	8	2	6	3	4
C[C>A]C	0	2	0	9	1	7	7	4	1	10	6	0	9	2	1	3	0	11	1	4	7	5	1	1	8	2	9	1	3	0	3	8	2	7	6	3	7	6	2	0	3	4	7	13	11	1	16	0	4
C[C>A]G	0	0	1	3	1	3	4	1	0	0	4	0	3	2	1	1	1	1	0	1	1	1	1	0	4	1	3	0	0	1	2	3	1	2	3	1	0	4	2	1	2	1	3	0	5	0	6	1	0
C[C>A]T	3	0	1	10	3	9	12	4	0	6	6	0	5	1	1	3	0	13	1	3	3	2	3	1	10	3	4	0	2	0	2	4	4	10	5	4	5	6	4	2	6	2	4	8	6	3	4	2	2
G[C>A]A	1	0	2	4	1	2	5	1	0	2	2	0	6	1	2	1	1	4	0	2	2	0	4	1	6	1	4	1	3	2	1	2	2	3	3	0	4	7	1	1	1	8	5	2	2	1	1	3	1
G[C>A]C	0	0	2	3	1	5	4	2	0	3	2	0	3	1	0	3	3	5	0	2	5	4	2	1	4	3	2	2	2	0	1	3	0	2	5	2	7	1	0	0	2	6	5	8	4	1	3	3	2
G[C>A]G	0	0	1	1	1	2	1	2	0	2	3	0	2	0	1	0	0	3	1	3	0	2	1	1	0	0	1	0	1	1	0	3	1	1	5	2	4	2	2	0	1	3	2	1	2	0	1	1	1
G[C>A]T	1	1	1	7	1	2	7	3	0	2	2	0	4	1	1	4	0	4	1	0	1	1	1	2	3	3	3	1	2	1	1	1	4	3	5	2	1	4	1	1	3	3	4	4	1	4	2	2	1
T[C>A]A	1	0	0	5	2	9	5	4	1	6	2	1	3	2	3	1	1	8	1	5	4	4	2	1	4	0	5	0	2	5	1	3	2	7	5	0	2	5	1	1	3	5	5	6	8	0	3	1	5
T[C>A]C	0	0	0	5	0	8	6	1	0	5	2	0	4	4	1	4	1	4	0	0	0	1	1	1	5	1	2	1	2	1	1	2	3	6	3	4	5	4	0	2	2	1	6	1	9	0	5	0	2
T[C>A]G	1	0	0	2	1	0	3	1	0	4	1	0	3	0	0	1	1	0	0	0	2	2	1	0	3	0	1	1	1	0	0	0	1	2	2	1	3	1	0	1	2	2	2	2	1	0	2	0	0
T[C>A]T	0	1	1	4	0	6	11	4	1	6	2	1	3	2	5	1	3	7	1	2	3	3	3	2	6	4	4	0	3	2	4	4	4	5	5	3	7	4	0	0	2	8	2	7	4	1	8	1	1
A[C>G]A	4	2	0	8	4	4	8	1	1	2	0	0	1	7	1	1	1	2	1	1	1	3	3	2	3	2	0	1	5	2	2	3	7	3	4	4	6	4	0	1	10	6	3	4	2	2	4	7	1
A[C>G]C	1	0	0	3	3	1	6	0	0	0	1	0	5	2	3	1	0	1	0	1	0	4	3	2	6	0	1	0	2	0	2	3	3	1	6	1	3	3	0	2	2	1	2	2	1	2	3	3	0
A[C>G]G	1	0	1	1	0	2	2	1	1	0	0	1	1	2	1	0	0	1	0	1	1	1	1	0	2	1	2	0	1	1	1	2	1	2	1	2	1	2	0	0	2	3	3	2	1	0	3	1	0
A[C>G]T	0	1	0	4	6	2	8	1	1	0	1	1	6	2	2	1	0	3	0	1	1	3	1	1	5	2	1	0	4	1	6	5	4	4	7	4	5	5	1	1	3	3	8	4	1	1	8	2	0
C[C>G]A	4	1	1	5	2	1	6	1	2	2	1	1	4	3	1	1	1	3	0	2	2	2	4	2	5	2	0	0	2	2	3	2	6	3	2	3	2	3	0	1	1	3	1	2	2	2	3	1	0
C[C>G]C	2	0	0	0	5	2	3	1	0	1	1	0	2	7	1	0	2	1	0	1	4	4	0	1	8	1	1	0	2	4	0	1	3	2	6	2	6	8	0	1	4	7	2	2	3	3	6	3	0
C[C>G]G	1	0	1	2	3	0	2	1	2	0	1	0	3	1	1	2	0	0	0	0	2	1	0	1	2	1	1	1	2	0	2	2	2	1	2	1	2	3	0	1	1	0	2	3	2	1	1	2	0
C[C>G]T	1	0	1	3	3	1	6	0	0	0	1	0	5	2	0	0	0	6	1	0	0	4	3	1	3	0	2	0	3	3	4	2	4	0	2	1	9	5	0	1	5	9	5	3	2	2	8	5	0
G[C>G]A	0	0	0	1	3	2	2	0	0	2	0	1	1	4	0	1	0	0	0	0	1	2	3	1	5	1	0	1	1	5	3	2	3	1	2	1	3	6	0	0	0	5	4	1	1	3	2	3	0
G[C>G]C	2	0	0	5	1	0	3	1	0	2	0	0	1	3	1	1	1	1	0	0	0	1	0	0	2	1	0	0	2	5	3	4	2	1	4	3	1	4	0	0	4	3	7	1	1	2	2	1	1
G[C>G]G	2	1	0	3	3	1	1	0	0	0	0	1	0	1	1	1	1	1	1	1	1	1	1	1	0	0	0	1	0	0	0	2	1	2	1	1	1	2	0	0	2	2	2	2	2	1	2	0	1
G[C>G]T	5	0	1	3	3	0	2	1	1	2	0	0	6	4	2	0	1	1	1	2	0	3	4	1	2	3	1	1	8	3	0	1	1	3	5	1	4	4	0	1	1	6	3	2	2	0	6	4	0
T[C>G]A	2	0	0	4	4	1	5	2	0	1	0	0	1	4	1	3	1	1	0	0	3	3	4	1	3	3	2	1	2	1	4	4	3	1	4	3	4	1	0	0	4	3	3	5	2	1	2	2	0
T[C>G]C	2	0	3	4	6	1	6	1	2	4	0	1	2	4	4	1	1	0	0	1	1	1	3	0	3	2	1	0	3	2	3	2	7	2	4	0	2	2	1	2	4	3	1	2	1	3	2	2	1
T[C>G]G	0	0	1	4	1	1	1	0	0	0	0	1	0	2	1	1	1	1	0	0	1	2	1	1	2	2	0	0	1	1	1	2	1	1	2	3	1	1	0	0	1	1	1	1	1	1	1	1	0
T[C>G]T	4	0	1	5	6	1	6	1	3	0	4	0	4	4	4	0	2	1	0	1	1	2	2	0	2	4	0	1	3	3	6	5	3	1	7	4	5	10	1	0	6	5	4	5	2	12	1	6	1
A[C>T]A	5	2	1	0	0	6	6	0	1	2	2	6	2	3	2	1	5	11	4	3	0	8	6	0	6	3	2	1	7	5	2	6	6	3	2	9	2	1	1	8	10	7	5	9	1	1	3	0	3
A[C>T]C	3	1	1	1	2	1	2	2	0	1	1	4	6	0	0	2	3	4	3	9	1	2	2	1	2	5	1	0	1	4	5	2	2	7	1	4	3	3	0	2	5	3	1	4	3	1	3	4	1
A[C>T]G	7	4	0	2	4	4	10	1	0	1	0	4	2	5	2	1	2	12	9	2	1	7	0	1	14	14	2	0	2	6	3	5	9	3	1	15	0	0	1	8	15	6	2	6	3	3	5	1	5
A[C>T]T	2	2	0	6	4	4	2	3	0	0	1	3	2	4	3	1	2	4	0	2	0	4	1	1	2	4	0	1	4	3	0	6	3	2	1	2	4	2	0	3	5	1	3	2	1	1	4	3	1
C[C>T]A	2	3	4	3	4	0	5	2	0	2	3	2	5	11	6	4	5	7	5	1	4	5	2	4	1	4	0	5	2	3	11	3	6	3	11	5	2	3	2	6	4	1	1	6	8	10	5	0	1
C[C>T]C	4	0	8	1	5	5	3	4	0	2	1	2	7	6	2	4	11	9	2	4	3	5	2	5	3	3	1	4	1	0	6	8	9	7	7	3	5	2	1	7	5	5	2	5	11	7	2	1	0
C[C>T]G	8	4	3	1	5	8	21	1	0	1	1	7	2	4	1	1	3	10	4	5	3	11	1	1	10	12	1	2	2	3	2	12	9	2	4	7	1	2	1	13	19	11	3	7	1	4	2	0	3
C[C>T]T	1	2	8	7	3	5	5	5	1	1	3	0	6	8	2	3	8	8	1	3	4	3	2	2	3	5	2	5	1	3	10	6	10	5	7	5	1	3	0	9	5	2	2	2	5	6	4	3	0
G[C>T]A	2	2	3	3	5	4	14	3	0	0	0	6	1	5	1	1	4	9	6	2	0	1	1	1	9	16	1	0	7	3	4	5	6	5	4	10	2	4	1	11	14	7	1	1	1	1	2	0	4
G[C>T]C	5	2	2	0	6	8	11	2	0	2	1	6	3	10	3	3	5	10	7	5	2	9	3	2	11	10	4	2	3	4	7	2	7	9	0	12	3	0	1	16	13	6	5	6	3	4	4	1	2
G[C>T]G	7	8	1	3	2	10	22	0	0	1	1	4	0	12	3	0	5	19	13	2	0	12	1	1	11	22	1	0	8	14	3	7	17	4	2	10	2	3	0	18	29	10	8	6	2	0	2	1	5
G[C>T]T	1	3	2	2	2	0	10	2	0	1	3	4	4	2	5	0	3	5	9	7	1	9	2	1	5	7	1	2	4	3	4	4	10	2	5	7	8	2	0	11	7	3	6	5	1	3	4	3	2
T[C>T]A	4	7	23	1	11	1	4	9	0	2	6	10	19	24	14	9	17	16	6	8	11	12	2	13	1	18	4	12	0	2	29	25	20	21	21	5	17	2	1	11	17	1	2	4	22	23	9	1	0
T[C>T]C	6	5	22	1	22	3	4	15	1	3	8	13	38	35	20	24	31	24	9	11	13	20	1	23	6	22	3	19	1	2	27	26	31	19	22	7	18	2	1	37	25	3	2	3	36	39	9	1	0
T[C>T]G	7	4	6	1	8	5	3	3	0	0	1	8	7	11	2	4	16	12	4	3	7	7	2	3	5	9	1	8	3	3	10	9	9	3	6	14	8	2	1	7	17	3	3	10	10	7	3	1	2
T[C>T]T	2	3	6	2	5	3	7	5	0	2	1	5	15	5	9	8	7	14	3	5	7	4	4	7	0	17	1	8	0	0	21	7	13	17	7	2	5	2	3	10	7	3	2	3	10	16	6	1	1
A[T>A]A	0	7	7	9	2	6	5	1	1	1	2	0	3	7	4	3	7	0	0	3	4	6	4	5	2	5	1	0	3	0	9	0	3	3	8	6	2	5	0	1	5	7	2	1	7	1	10	0	2
A[T>A]C	2	0	1	3	1	1	4	0	1	1	0	0	0	2	1	0	0	3	1	1	2	1	2	0	0	2	0	1	0	1	0	3	2	1	0	3	2	2	0	1	4	0	2	1	1	2	1	0	0
A[T>A]G	1	5	7	6	2	4	8	1	0	1	1	0	4	7	3	7	0	2	0	5	6	3	10	2	2	4	1	1	3	2	5	1	0	0	6	6	2	4	0	1	2	3	4	3	5	3	3	2	1
A[T>A]T	2	0	1	1	1	3	4	3	0	0	0	0	3	1	1	1	1	2	1	1	1	2	3	1	3	2	3	1	3	2	5	1	4	1	3	1	0	4	0	1	4	4	2	2	0	3	3	2	0
C[T>A]A	2	4	12	19	0	10	7	1	3	1	1	0	7	12	16	6	10	2	0	6	10	10	12	8	4	9	1	0	1	0	14	1	6	3	11	7	3	7	1	1	12	16	2	3	12	0	11	1	1
C[T>A]C	0	4	7	16	0	14	10	2	3	0	1	1	0	4	5	4	8	3	0	1	6	4	10	4	2	2	4	1	1	0	4	1	5	2	3	3	2	3	1	2	6	6	1	2	5	2	7	1	1
C[T>A]G	1	9	14	19	0	18	18	0	8	3	4	0	12	15	13	20	16	3	0	9	8	8	13	15	7	11	0	1	2	1	16	1	5	4	17	13	10	8	1	0	11	14	3	4	11	1	16	1	0
C[T>A]T	1	7	4	8	1	6	9	1	1	3	0	0	3	11	5	6	9	0	0	4	6	2	3	6	5	4	0	1	3	1	7	3	1	4	6	3	5	5	0	2	5	6	1	0	7	1	6	2	1
G[T>A]A	1	7	4	2	1	5	8	2	2	1	0	0	6	5	2	2	3	2	1	4	7	3	5	4	2	1	0	0	1	4	5	1	3	4	7	4	3	3	0	1	5	7	1	1	11	0	4	2	1
G[T>A]C	1	1	3	0	1	3	2	2	1	0	0	0	3	3	2	3	2	1	1	2	0	1	4	3	1	2	0	0	1	0	2	0	2	0	2	1	1	2	0	0	2	3	0	1	1	0	1	1	0
G[T>A]G	0	6	2	4	1	8	4	1	1	0	1	0	3	7	1	5	4	0	0	3	1	6	5	6	2	2	1	1	2	0	3	3	3	1	4	1	2	3	0	1	2	6	1	3	3	1	4	1	0
G[T>A]T	2	0	1	4	0	2	0	0	0	1	1	1	1	2	1	0	3	0	0	1	2	3	1	1	0	1	1	0	1	2	4	1	1	3	2	1	0	4	1	1	3	0	2	0	0	0	1	3	0
T[T>A]A	0	8	6	11	2	8	6	1	1	2	1	2	5	15	6	3	3	0	1	4	5	5	8	5	2	4	4	0	4	2	8	1	1	4	13	4	4	5	0	0	5	9	0	4	9	0	9	5	3
T[T>A]C	2	3	0	3	1	4	5	1	0	2	0	0	3	3	1	1	2	1	1	2	2	2	3	3	1	3	1	0	1	0	4	3	1	2	2	1	1	0	0	1	2	5	2	1	3	0	0	2	0
T[T>A]G	0	9	6	8	0	8	15	2	2	0	1	0	1	8	8	3	6	3	0	8	4	2	11	4	1	3	1	2	4	1	5	3	3	3	8	7	6	2	1	0	6	9	2	0	6	2	7	0	0
T[T>A]T	3	5	1	6	0	5	5	1	2	1	0	1	3	5	3	0	5	0	0	1	4	6	5	6	3	2	0	0	1	6	4	3	2	2	7	5	4	0	1	0	3	4	5	2	3	1	2	2	4
A[T>C]A	7	2	4	3	6	11	8	4	1	1	1	0	2	5	12	2	5	6	1	7	4	13	13	7	12	13	5	4	4	5	10	7	6	9	6	2	6	13	1	6	10	10	8	3	5	7	3	1	0
A[T>C]C	2	1	2	1	4	2	6	2	0	0	0	0	0	0	2	1	2	2	0	4	2	0	1	2	1	2	1	6	0	0	4	0	2	1	6	3	3	3	2	2	2	3	3	0	1	4	0	0	0
A[T>C]G	5	2	1	3	6	7	6	9	0	0	0	0	1	1	8	0	10	7	0	13	8	10	4	3	7	10	5	6	3	1	8	9	8	3	0	2	6	7	3	8	12	9	6	1	5	10	3	2	1
A[T>C]T	3	0	7	2	1	3	5	4	0	1	0	1	1	2	10	1	4	3	0	3	3	8	4	3	8	5	7	5	3	4	3	6	3	3	7	2	4	6	8	0	9	8	3	4	7	3	2	4	0
C[T>C]A	3	1	2	4	8	3	8	6	0	0	0	1	1	2	7	1	5	4	1	8	2	6	2	2	4	4	5	2	1	0	4	4	4	3	4	1	1	4	6	3	5	11	9	1	4	4	1	2	0
C[T>C]C	1	2	1	1	4	5	1	3	0	0	0	2	2	3	5	0	3	1	3	6	0	2	7	1	9	4	1	3	5	1	2	4	3	1	3	3	5	8	3	3	7	1	2	3	0	8	2	2	2
C[T>C]G	9	2	3	3	10	3	3	3	1	1	1	0	3	3	10	0	7	7	0	8	4	8	6	2	9	8	3	7	3	2	4	4	3	10	1	1	6	11	6	3	12	6	4	2	5	4	1	2	1
C[T>C]T	7	0	1	1	10	5	4	6	1	2	1	0	0	3	8	1	5	4	3	5	5	13	6	3	7	8	3	9	5	2	5	6	6	6	7	6	11	12	8	5	7	6	14	4	5	7	2	1	1
G[T>C]A	8	1	3	2	10	4	10	3	2	1	0	0	1	3	11	0	13	3	1	9	4	10	0	1	13	11	10	5	2	0	7	6	2	3	4	2	4	10	4	2	4	8	4	2	5	5	3	1	0
G[T>C]C	2	1	2	0	1	4	3	3	1	1	0	1	2	2	2	1	3	2	1	1	0	8	3	3	5	2	2	4	1	3	3	6	3	3	3	4	2	3	1	0	5	5	2	0	4	3	2	3	1
G[T>C]G	6	2	0	0	3	6	8	10	0	2	0	0	1	7	6	0	5	3	0	8	4	5	5	3	12	11	6	11	1	2	4	5	3	6	3	1	2	5	5	4	11	5	10	2	3	8	2	0	0
G[T>C]T	3	0	1	0	7	3	5	4	0	1	0	0	1	2	5	1	5	8	1	4	5	6	7	2	5	6	5	0	2	3	9	6	1	0	1	1	0	4	2	2	3	6	2	2	2	5	2	2	0
T[T>C]A	5	0	1	1	8	4	6	3	0	2	0	0	1	4	0	1	2	6	1	8	4	4	5	0	4	7	4	2	1	2	8	3	3	1	4	0	6	9	5	0	10	6	4	3	3	2	6	1	0
T[T>C]C	2	1	2	1	1	5	2	5	0	1	0	0	1	2	3	1	3	3	1	3	3	5	2	4	5	3	3	3	0	2	1	8	4	2	2	1	4	5	3	3	6	5	6	1	2	2	0	2	0
T[T>C]G	2	0	0	1	6	6	4	2	0	1	0	1	1	2	0	0	1	1	0	0	1	8	6	1	5	5	4	3	0	2	1	4	4	4	4	2	5	4	1	3	5	4	2	0	2	0	2	1	1
T[T>C]T	4	1	2	3	6	6	4	6	0	1	0	0	1	4	6	0	5	2	1	5	5	10	5	1	5	4	5	3	4	4	6	6	3	2	6	5	6	7	5	2	2	8	5	4	8	3	4	0	0
A[T>G]A	0	0	2	2	0	2	3	3	0	3	0	0	1	1	5	1	3	1	1	3	1	2	6	0	3	2	1	3	2	0	10	1	3	2	4	4	6	6	0	1	2	6	1	2	1	1	3	1	2
A[T>G]C	1	1	1	1	2	0	1	1	1	1	0	2	1	1	2	0	1	1	1	1	0	2	0	0	2	1	0	1	1	2	2	1	2	0	2	2	2	4	0	1	0	1	1	2	1	2	0	0	0
A[T>G]G	3	0	2	1	2	1	5	1	0	0	0	0	1	3	1	0	0	1	1	1	1	3	2	0	2	0	2	0	1	1	1	0	1	1	1	1	1	2	0	0	1	3	1	1	2	1	3	0	0
A[T>G]T	11	1	0	2	3	6	9	9	7	4	0	9	9	6	4	0	4	2	4	1	0	8	17	3	8	4	1	9	8	1	4	2	4	4	5	4	8	4	7	8	9	6	4	3	1	2	5	2	0
C[T>G]A	2	1	2	2	0	2	3	2	0	2	0	1	1	1	5	1	3	1	1	3	0	6	5	2	4	4	0	0	1	1	4	2	3	0	4	0	1	2	0	1	3	4	2	3	3	1	3	4	1
C[T>G]C	8	1	1	3	4	4	2	5	1	1	0	2	2	2	3	0	2	5	4	3	0	6	4	4	2	0	0	5	5	1	3	4	3	3	2	2	3	2	8	3	5	3	2	1	3	4	3	1	2
C[T>G]G	3	1	1	3	1	6	3	3	3	0	1	0	1	3	1	1	0	1	0	3	1	4	4	2	1	4	1	2	5	4	1	3	0	3	1	1	4	3	1	2	4	1	0	3	2	1	4	3	1
C[T>G]T	46	6	1	16	16	41	29	47	25	4	0	29	30	18	7	11	6	35	45	4	2	58	47	37	30	5	0	42	66	3	6	24	23	43	23	10	40	25	34	44	28	11	12	2	12	22	24	2	2
G[T>G]A	0	0	0	0	1	2	2	1	1	1	0	0	1	1	1	1	2	1	0	2	0	2	2	0	2	2	0	0	2	2	1	1	1	1	2	1	2	0	1	0	2	3	1	1	1	0	2	2	1
G[T>G]C	3	0	1	0	1	3	1	2	1	1	0	0	3	2	1	2	1	1	1	2	0	0	1	1	2	0	0	1	2	1	2	1	1	5	2	2	1	2	0	1	2	1	1	3	2	0	1	1	1
G[T>G]G	1	0	0	1	2	0	1	1	0	2	0	0	1	1	0	0	1	2	0	0	0	2	0	1	1	0	0	0	0	2	2	2	4	1	0	1	3	3	1	1	0	2	0	1	2	0	2	1	0
G[T>G]T	13	2	0	6	4	10	8	11	2	1	0	9	4	6	1	1	4	6	9	2	1	15	16	12	5	0	1	12	7	1	3	4	6	9	7	1	8	9	11	11	14	4	5	3	5	9	3	3	3
T[T>G]A	0	1	3	1	1	6	2	1	0	2	0	0	1	2	6	0	4	1	0	5	1	5	13	2	3	5	3	2	5	2	3	2	6	0	8	2	5	5	0	1	1	9	2	3	3	0	5	4	1
T[T>G]C	2	0	0	1	2	3	2	1	0	2	0	0	1	1	1	1	2	2	1	1	0	3	3	1	1	2	1	2	2	2	0	1	2	2	2	0	3	0	0	1	1	1	2	0	0	1	0	2	0
T[T>G]G	1	0	1	4	0	5	4	2	1	3	0	0	1	3	1	1	1	1	1	0	2	3	3	3	0	4	0	1	4	0	1	2	2	1	2	0	2	2	0	0	1	1	1	0	2	2	3	0	0
T[T>G]T	14	1	3	5	7	11	6	16	8	2	0	6	6	4	7	1	6	11	12	5	1	18	16	10	12	2	6	9	18	5	9	9	7	9	12	8	9	4	10	10	10	4	4	6	7	3	9	2	4
[truncated: 251 more columns]
