# Supplementary material for: SUITOR: Selecting the number of mutational signatures through cross-validation
Source: PLoS Comput Biol. 2022 Apr 4;18(4):e1009309. doi: 10.1371/journal.pcbi.1009309 (PMC9009674; doi:10.1371/journal.pcbi.1009309)
Supplement: S2 Data — (ZIP) [file pcbi.1009309.s015.zip › Supp_data_profiles_activities_matrices/16 In silico simulation/simulation design of eight signatures/Error Level 0.4/eight signatures_mutation_type_matrix_17.csv]

	V1	V2	V3	V4	V5	V6	V7	V8	V9	V10	V11	V12	V13	V14	V15	V16	V17	V18	V19	V20	V21	V22	V23	V24	V25	V26	V27	V28	V29	V30	V31	V32	V33	V34	V35	V36	V37	V38	V39	V40	V41	V42	V43	V44	V45	V46	V47	V48	V49
A[C>A]A	1	2	0	9	1	6	3	0	0	1	3	1	4	4	1	0	1	3	1	2	4	3	1	1	4	0	3	1	0	2	3	11	1	5	8	2	4	5	3	0	5	7	4	4	7	0	9	1	2
A[C>A]C	2	1	3	4	2	4	2	0	0	8	1	0	1	1	1	6	0	2	0	2	4	1	0	0	6	1	2	1	2	0	1	2	0	5	3	1	3	6	2	1	1	2	5	2	3	1	4	2	0
A[C>A]G	1	0	0	3	1	5	5	0	0	0	1	0	1	0	0	1	2	1	0	2	1	0	1	0	3	1	3	1	1	0	1	4	0	0	0	0	2	2	0	1	0	3	1	0	4	1	1	0	0
A[C>A]T	1	2	0	11	0	2	5	1	0	1	1	0	2	1	2	3	1	1	0	0	2	3	1	2	7	2	4	0	1	2	1	1	1	4	5	2	4	2	1	1	4	6	0	4	3	1	3	1	1
C[C>A]A	1	1	0	8	2	9	7	3	0	9	12	0	4	1	2	4	2	10	1	2	4	1	1	0	8	2	8	0	2	0	1	7	3	5	8	0	12	7	3	1	1	10	4	6	8	2	6	1	5
C[C>A]C	1	1	1	9	3	11	10	3	0	5	12	1	6	2	1	8	2	11	0	2	4	1	4	0	10	4	7	1	3	1	2	10	1	6	9	3	3	8	3	0	3	9	7	6	7	4	11	1	4
C[C>A]G	0	0	0	5	1	2	3	1	0	3	3	0	4	1	1	1	1	0	1	0	1	2	2	0	1	2	1	1	0	0	2	3	0	2	7	1	4	1	0	1	2	3	4	1	2	0	2	0	3
C[C>A]T	1	0	1	12	2	8	9	0	0	3	8	0	5	1	1	8	1	9	1	2	4	6	2	1	8	1	3	1	2	0	1	8	3	8	6	0	8	5	3	2	2	6	5	7	2	2	4	2	3
G[C>A]A	2	0	2	7	1	4	5	1	0	4	4	1	5	2	1	2	0	3	0	2	3	1	2	1	6	2	3	2	2	1	2	6	1	3	5	2	3	5	2	0	0	3	0	5	2	0	3	1	1
G[C>A]C	1	0	1	5	3	3	9	0	0	2	2	0	1	2	1	0	1	6	1	2	4	3	1	1	2	1	3	1	2	1	1	5	1	5	0	0	3	7	0	0	0	6	2	4	2	0	3	1	4
G[C>A]G	1	0	0	2	2	1	3	2	0	2	8	1	3	1	1	1	1	1	0	1	4	2	1	0	2	1	0	0	1	2	1	2	1	4	0	1	7	3	2	1	3	4	2	1	1	0	1	0	0
G[C>A]T	1	1	1	3	1	4	3	1	0	4	0	0	3	1	1	1	1	3	1	2	2	2	1	0	4	1	4	1	0	2	1	0	1	1	6	1	1	6	0	4	3	6	3	2	2	1	2	2	2
T[C>A]A	2	1	1	1	1	6	5	3	0	2	3	0	3	4	2	3	5	3	0	1	1	5	5	1	7	3	4	3	2	2	2	7	3	3	4	2	5	4	0	0	1	3	2	3	3	0	4	3	1
T[C>A]C	2	0	0	8	1	10	6	0	1	1	5	0	2	2	2	2	2	3	1	0	3	4	2	0	4	3	3	0	2	1	3	3	1	9	5	3	3	6	0	2	1	7	6	11	5	1	3	1	5
T[C>A]G	1	1	1	5	0	1	1	0	0	1	2	0	1	0	1	1	1	2	1	1	0	1	0	1	2	1	0	0	0	0	1	2	1	3	0	2	1	1	0	1	1	0	1	4	1	0	0	0	1
T[C>A]T	3	0	1	3	3	4	8	5	1	4	4	0	6	2	1	5	1	3	1	3	5	5	3	0	9	2	3	1	3	5	6	4	3	5	8	2	4	7	0	1	2	9	9	6	4	0	3	3	7
A[C>G]A	3	1	1	4	9	2	7	1	3	1	1	1	6	5	1	1	1	2	1	2	1	2	0	0	3	1	0	1	6	5	7	4	1	2	4	2	3	10	0	1	4	3	8	0	2	2	3	8	1
A[C>G]C	1	0	1	1	1	2	3	0	5	0	0	0	1	1	1	0	0	4	1	1	1	1	1	1	3	0	0	0	0	5	2	1	1	0	2	1	2	2	0	0	3	3	1	2	0	0	2	1	0
A[C>G]G	1	0	0	1	1	1	3	0	1	0	0	0	3	2	1	1	0	0	0	1	0	1	2	1	3	2	0	0	2	4	0	1	3	1	4	0	2	3	0	0	3	3	0	1	2	2	0	1	0
A[C>G]T	2	1	1	7	5	3	6	0	2	1	0	0	5	1	6	0	1	0	2	1	2	2	4	1	4	1	0	1	3	5	1	1	3	2	4	0	5	2	1	1	3	5	3	3	1	2	7	4	1
C[C>G]A	2	0	2	5	2	5	5	0	0	2	0	0	3	2	0	0	2	1	1	1	4	3	2	0	1	1	1	1	5	3	4	2	3	0	5	0	5	3	0	0	1	4	5	7	1	2	2	7	0
C[C>G]C	2	0	1	2	7	1	4	1	2	0	1	0	4	5	1	0	1	2	1	0	2	2	1	0	5	1	1	0	1	2	0	1	6	2	6	1	3	3	0	1	6	4	3	3	2	2	4	4	0
C[C>G]G	1	0	0	2	1	1	4	0	0	1	0	1	1	1	0	1	1	0	1	0	0	1	0	1	3	2	1	1	3	1	1	3	1	1	1	2	0	1	0	1	3	3	2	2	2	0	1	2	0
C[C>G]T	2	0	1	3	3	1	7	1	1	0	0	0	2	3	2	1	1	3	1	0	2	0	3	1	4	0	0	0	7	1	2	3	2	1	6	1	3	5	0	1	6	6	3	5	0	5	3	1	0
G[C>G]A	2	1	1	3	3	4	4	1	0	2	0	0	2	2	1	1	1	1	1	1	1	1	3	1	3	1	0	0	5	1	2	4	2	2	4	2	3	1	0	1	5	1	8	2	2	3	3	2	0
G[C>G]C	1	0	1	2	0	2	3	2	1	1	0	0	2	2	2	0	1	1	1	2	1	3	3	1	0	1	1	1	4	2	3	2	1	2	5	3	1	3	0	1	3	5	3	3	2	0	4	2	0
G[C>G]G	0	1	1	1	3	1	4	1	1	0	0	0	1	0	1	0	2	1	0	1	1	1	1	0	2	1	2	1	1	2	0	2	0	0	3	1	1	1	1	0	1	0	2	1	1	2	0	1	0
G[C>G]T	1	0	2	0	4	3	5	0	0	3	0	0	2	2	3	1	1	1	1	1	0	1	2	1	3	3	1	0	6	1	5	3	6	0	7	5	4	2	0	0	6	4	2	2	3	1	3	4	0
T[C>G]A	4	1	2	5	4	1	2	0	3	0	0	0	3	3	2	0	1	2	1	1	1	4	3	0	4	2	0	1	9	1	7	4	4	3	6	2	3	7	0	1	3	8	3	4	2	0	6	5	0
T[C>G]C	0	0	1	2	4	0	4	0	0	0	1	0	2	2	0	1	1	4	1	1	0	2	1	1	4	0	1	0	2	7	4	4	4	3	3	3	3	3	0	0	5	6	3	5	1	2	2	2	1
T[C>G]G	0	0	1	3	2	0	1	1	0	1	0	0	0	2	1	1	0	2	1	0	0	3	2	1	2	1	0	0	1	0	1	1	3	1	3	1	1	1	0	1	1	2	1	2	1	1	3	2	0
T[C>G]T	1	0	1	3	4	2	8	1	1	1	0	0	4	4	4	1	2	3	1	1	0	4	2	1	3	0	1	2	9	9	3	3	6	2	9	6	4	8	0	0	3	4	4	5	2	1	8	2	0
A[C>T]A	5	4	2	4	1	6	4	1	0	1	2	2	1	2	0	1	2	6	4	4	4	3	1	1	8	8	2	0	5	4	4	2	7	3	3	6	0	2	0	5	9	8	4	0	1	1	4	3	2
A[C>T]C	1	1	1	1	4	2	1	3	0	1	0	1	3	7	0	1	3	3	2	3	2	6	2	2	7	3	0	1	2	0	2	5	1	2	3	2	2	0	0	6	5	3	2	1	4	5	2	0	1
A[C>T]G	7	2	2	2	5	6	12	3	0	0	1	3	3	3	2	1	2	9	13	6	2	11	1	0	13	9	0	0	3	6	2	5	6	6	0	9	2	3	2	9	9	6	4	3	2	0	2	1	5
A[C>T]T	1	2	1	5	4	2	4	1	0	1	1	1	1	3	2	0	1	7	2	3	3	4	2	0	1	6	0	1	0	3	4	1	4	3	2	2	1	1	0	2	1	2	3	5	3	0	3	0	0
C[C>T]A	2	1	5	2	4	3	6	1	0	5	1	2	7	6	5	3	8	4	6	4	1	7	1	4	6	5	0	5	1	1	10	8	8	5	4	4	2	1	0	6	5	5	3	2	10	7	3	2	0
C[C>T]C	3	4	5	3	4	3	4	2	0	1	4	0	4	7	3	6	6	12	3	5	3	3	3	4	5	11	1	4	0	2	6	9	11	7	9	2	2	0	1	10	6	6	4	1	13	5	8	0	0
C[C>T]G	8	4	1	1	6	9	10	2	0	0	1	5	1	6	0	1	2	12	9	2	0	12	1	1	6	14	1	2	5	5	4	4	8	6	2	9	0	1	0	17	15	13	4	7	3	2	4	1	3
C[C>T]T	4	1	4	3	3	5	3	4	0	6	1	1	8	9	8	1	7	9	1	4	6	4	2	5	8	4	5	5	2	0	7	13	3	5	3	2	6	4	0	7	10	6	3	4	6	9	7	2	0
G[C>T]A	7	4	3	1	5	8	6	0	0	1	0	4	1	4	2	2	3	12	8	3	2	2	3	0	8	9	0	2	3	8	4	5	9	3	0	12	1	2	2	8	4	6	5	7	1	3	2	0	4
G[C>T]C	6	7	5	2	4	9	14	2	0	2	1	2	3	4	1	0	5	11	10	3	3	9	4	3	18	7	1	0	5	2	3	3	13	6	2	9	2	2	1	10	13	4	5	6	1	1	2	0	3
G[C>T]G	7	10	1	1	2	10	14	2	0	1	1	9	1	9	2	0	5	16	14	11	0	7	1	1	9	19	1	2	6	12	6	2	16	10	1	10	2	1	0	15	22	11	6	6	5	0	1	1	9
G[C>T]T	5	2	1	0	6	5	9	2	1	2	0	0	4	3	0	3	4	10	9	5	0	5	4	3	10	14	2	3	3	3	1	7	10	4	2	8	3	1	0	12	10	9	2	12	4	1	2	1	2
T[C>T]A	2	6	30	3	7	2	4	10	0	4	7	15	18	26	18	15	17	26	7	11	8	8	1	12	6	24	1	16	1	1	26	14	21	18	30	5	12	2	0	20	13	2	1	4	15	25	5	0	1
T[C>T]C	4	3	35	2	13	3	3	15	0	12	5	13	28	22	24	17	26	26	7	12	19	16	1	19	4	30	1	21	2	2	28	39	25	16	21	7	14	2	1	27	16	5	0	6	32	26	9	0	3
T[C>T]G	8	2	7	1	3	4	4	3	0	0	1	4	6	10	4	6	10	12	5	5	4	9	1	7	6	17	1	3	1	4	12	8	9	10	8	7	2	1	0	12	8	1	3	5	12	8	1	0	0
T[C>T]T	4	0	15	2	6	3	0	2	0	4	3	4	11	9	8	5	16	9	3	8	2	2	1	8	4	12	2	10	0	3	9	9	14	11	7	4	10	2	0	18	9	6	0	2	12	12	5	3	1
A[T>A]A	1	6	1	10	0	7	8	1	1	1	3	1	5	7	6	6	5	1	0	3	3	2	5	6	3	6	1	2	5	0	9	2	2	0	3	2	4	6	1	1	2	9	1	2	6	1	3	0	0
A[T>A]C	0	1	0	2	1	5	3	1	0	3	0	0	1	4	2	2	2	2	1	3	1	3	1	2	2	1	1	0	2	1	1	3	1	1	2	1	3	2	0	1	0	2	0	2	3	0	1	1	0
A[T>A]G	2	5	3	10	4	6	8	1	0	1	0	0	5	5	7	4	6	2	0	1	2	6	6	2	1	1	1	1	2	0	5	3	5	3	2	3	4	5	0	1	4	6	2	3	6	1	6	1	1
A[T>A]T	0	0	1	0	1	1	1	2	0	1	2	1	2	5	3	1	0	2	1	3	2	4	2	1	2	1	3	3	2	1	1	3	2	3	3	2	3	3	0	1	3	2	0	1	1	2	2	1	1
C[T>A]A	0	11	10	12	1	16	16	0	2	3	0	0	8	5	9	9	9	1	1	6	3	4	13	12	1	7	0	0	2	1	14	1	5	4	11	9	7	4	2	1	8	14	3	2	10	2	8	2	0
C[T>A]C	1	1	0	11	1	9	9	2	1	3	0	0	5	6	6	4	8	2	1	3	3	2	6	2	1	3	0	0	2	1	10	2	7	4	3	2	3	5	0	0	1	10	2	4	7	2	9	1	0
C[T>A]G	0	19	9	21	0	19	23	0	2	2	0	1	6	13	12	11	14	2	0	16	16	12	19	20	6	8	6	2	5	0	11	2	9	2	16	15	8	9	3	0	11	6	2	3	16	4	11	0	2
C[T>A]T	3	3	4	6	1	7	10	1	3	3	0	0	3	5	8	6	2	2	3	5	3	2	10	7	3	5	3	0	5	0	7	6	3	2	9	3	3	4	2	2	6	4	3	1	3	1	6	0	2
G[T>A]A	0	4	3	4	1	5	5	1	3	0	0	0	4	2	6	3	2	2	1	6	2	3	6	4	1	6	0	2	1	0	9	4	4	2	4	3	1	5	0	1	4	4	1	1	3	0	5	0	0
G[T>A]C	0	1	1	1	1	2	4	1	0	0	0	0	1	2	1	3	4	2	1	1	4	1	4	1	2	3	1	0	1	0	2	1	3	1	3	2	1	2	0	1	2	3	2	2	2	0	1	0	0
G[T>A]G	1	6	3	4	1	7	4	0	2	2	0	0	4	4	4	6	5	0	0	3	2	3	3	3	1	2	2	0	2	0	3	4	3	1	4	4	5	2	0	0	5	6	4	2	2	0	3	2	0
G[T>A]T	0	0	1	2	0	0	1	0	0	0	0	0	1	1	2	2	1	1	1	1	1	2	3	1	0	1	0	1	2	2	3	0	1	1	1	0	4	3	1	1	2	2	0	0	1	0	4	0	0
T[T>A]A	0	3	3	5	1	10	10	0	4	3	2	0	3	4	7	4	7	2	1	5	2	5	12	7	3	5	1	0	6	1	9	3	4	2	12	4	7	8	0	1	6	6	0	1	4	2	8	0	1
T[T>A]C	0	2	3	7	1	5	2	1	0	1	0	0	0	3	6	1	2	2	0	1	3	3	3	3	1	0	0	1	1	0	1	1	2	1	0	1	4	4	0	1	6	5	0	3	3	0	2	1	1
T[T>A]G	1	7	7	6	1	11	11	0	4	0	2	0	2	1	6	4	4	1	1	9	7	6	4	8	3	1	2	0	1	0	6	1	6	2	6	13	7	5	0	0	6	6	3	3	3	1	8	3	2
T[T>A]T	1	6	5	4	1	5	1	3	3	0	0	1	1	8	1	1	1	1	1	2	2	1	4	1	0	7	2	0	0	4	6	2	4	1	4	2	4	3	2	1	7	5	4	2	3	0	3	0	1
A[T>C]A	5	5	7	2	4	7	10	3	0	0	0	0	2	6	8	3	16	4	0	14	9	11	9	7	9	8	8	11	4	0	8	5	6	7	7	2	6	8	2	5	15	10	7	5	11	6	7	3	2
A[T>C]C	3	1	4	2	6	5	5	1	0	0	0	0	2	2	4	0	1	2	0	5	1	2	1	2	5	5	2	0	5	0	3	4	1	2	1	0	4	2	0	2	3	4	1	0	3	1	1	1	0
A[T>C]G	0	1	2	7	9	4	9	6	0	0	0	0	1	4	8	1	9	6	1	13	5	9	8	3	14	5	8	4	4	4	11	7	4	4	3	3	7	9	7	3	11	6	8	3	7	2	4	1	1
A[T>C]T	3	1	1	2	3	4	4	2	0	0	0	0	4	2	6	0	9	1	0	9	4	7	7	0	8	3	3	2	3	1	4	7	6	4	3	2	7	12	3	2	4	10	4	4	6	7	1	4	0
C[T>C]A	3	0	3	1	2	3	3	4	0	0	1	0	1	3	9	1	4	5	0	3	6	4	7	3	8	7	2	5	3	2	6	4	3	8	6	2	9	7	2	3	6	6	4	1	4	5	4	3	1
C[T>C]C	4	0	4	1	5	5	3	0	1	1	0	3	2	3	4	2	4	6	0	5	1	5	2	2	5	5	4	0	4	0	5	3	2	4	4	2	4	4	2	4	6	3	2	2	1	2	2	3	0
C[T>C]G	6	2	3	3	13	5	8	5	0	3	1	0	5	5	4	3	2	6	1	8	3	6	8	1	11	12	8	7	4	2	4	7	7	4	4	3	10	6	9	2	8	8	8	1	5	9	1	1	1
C[T>C]T	10	0	1	2	7	5	6	3	1	1	0	0	1	3	6	1	7	9	2	4	6	10	12	5	15	9	3	8	2	2	11	10	5	7	10	2	5	8	3	6	9	9	8	3	2	7	3	2	1
G[T>C]A	5	2	5	1	4	2	10	5	1	0	4	0	0	4	5	1	5	4	1	10	4	6	4	3	19	11	10	3	2	1	7	5	1	4	8	0	2	6	2	4	10	14	12	1	8	9	1	1	1
G[T>C]C	5	0	3	0	3	2	1	0	0	2	0	0	1	3	4	0	5	3	1	3	1	1	1	3	2	6	3	1	1	1	2	3	1	2	2	1	4	3	5	2	3	3	3	2	2	3	0	3	0
G[T>C]G	5	2	0	3	3	3	3	5	0	2	1	1	3	3	9	1	5	4	0	6	3	7	2	2	7	6	4	5	2	0	5	7	2	6	2	1	4	5	6	5	10	11	5	2	3	8	1	0	0
G[T>C]T	5	1	1	3	2	5	13	6	0	1	0	0	1	2	7	1	6	5	1	5	2	6	3	4	5	13	2	1	1	2	5	5	5	5	2	1	2	4	9	5	5	3	2	1	3	6	3	0	0
T[T>C]A	5	0	4	2	3	2	7	1	0	0	0	1	1	2	4	3	4	5	1	4	4	3	4	2	6	5	3	6	1	3	4	6	4	7	5	0	5	2	2	2	7	5	1	1	8	5	2	2	1
T[T>C]C	2	0	1	0	3	3	7	0	1	1	0	0	0	2	3	1	4	2	0	5	4	1	4	2	2	2	1	4	0	2	4	2	3	4	4	1	6	3	2	2	5	5	7	1	6	2	1	3	0
T[T>C]G	3	1	1	0	7	3	3	0	1	2	0	1	3	1	4	1	3	0	0	1	4	7	5	2	5	3	1	2	1	3	1	2	4	5	6	1	3	1	1	0	4	5	2	2	4	5	2	1	0
T[T>C]T	7	0	3	1	2	6	6	7	0	1	1	0	0	3	7	0	5	4	0	9	3	14	5	2	11	5	1	2	1	2	3	13	5	5	13	3	2	10	5	5	7	10	5	1	2	2	1	2	0
A[T>G]A	2	1	3	0	1	1	2	3	0	2	0	0	2	1	5	0	4	2	1	9	1	3	5	1	0	3	2	3	2	6	6	2	5	3	8	4	1	3	1	2	2	8	3	3	0	1	3	2	4
A[T>G]C	0	1	2	0	2	1	1	0	0	0	0	1	2	0	0	1	2	1	1	1	2	4	2	2	2	1	0	1	1	0	1	0	1	0	2	0	1	1	2	1	2	0	5	2	0	0	1	1	1
A[T>G]G	0	0	1	1	2	2	0	0	0	0	0	0	2	2	2	0	2	0	0	1	2	1	2	0	1	1	1	1	3	0	2	0	2	1	4	3	3	1	1	1	4	0	1	1	1	2	0	0	0
A[T>G]T	10	3	0	3	9	4	3	4	6	1	0	3	3	8	2	2	3	6	10	2	0	10	13	9	6	4	1	5	12	1	1	3	3	10	6	2	6	7	3	6	4	2	5	1	4	5	6	2	0
C[T>G]A	0	0	1	1	0	3	1	2	0	2	0	1	0	1	2	0	4	0	0	2	0	7	1	0	2	3	3	3	0	2	3	2	1	2	4	1	5	1	2	1	3	4	1	1	2	1	3	1	0
C[T>G]C	2	1	1	2	4	5	2	3	1	0	0	2	2	4	4	2	1	2	2	0	2	5	4	4	1	0	0	5	8	0	1	2	4	4	3	0	7	2	3	3	3	1	3	2	2	1	2	1	1
C[T>G]G	5	0	3	1	2	4	6	1	1	2	0	2	5	5	1	2	1	3	4	5	1	6	4	1	5	1	0	2	5	2	2	4	4	0	5	3	2	3	4	3	2	4	3	5	4	2	2	0	0
C[T>G]T	56	6	0	15	25	45	30	45	34	1	0	49	23	20	2	7	2	37	63	5	1	52	62	39	27	4	2	39	45	4	5	16	21	38	28	12	37	32	38	49	33	9	11	5	2	18	28	2	0
G[T>G]A	1	0	0	1	1	1	1	0	0	0	0	0	0	0	2	0	1	1	1	1	0	2	1	1	0	0	1	2	1	2	1	0	1	1	2	1	1	1	0	1	0	2	0	1	1	2	3	1	0
G[T>G]C	1	0	1	1	1	0	1	1	2	0	0	2	1	0	1	0	3	0	1	1	1	3	1	2	0	3	0	1	2	1	1	1	2	0	4	0	5	3	0	3	1	2	1	2	0	1	2	0	0
G[T>G]G	2	0	1	2	0	2	2	0	1	1	1	0	1	1	0	0	1	1	0	0	2	2	2	0	2	3	1	0	0	1	1	2	2	2	3	2	4	4	1	0	4	1	1	0	2	0	1	2	0
G[T>G]T	17	1	1	3	6	11	11	11	7	1	0	9	5	4	2	3	2	5	12	3	1	10	13	7	4	4	0	15	10	2	2	6	8	11	4	2	10	5	6	12	11	8	5	2	1	7	5	1	0
T[T>G]A	0	0	1	2	1	3	2	0	2	3	0	0	1	1	4	1	5	1	1	7	0	10	11	2	3	5	2	4	2	3	6	2	3	0	10	3	3	6	1	0	5	6	5	3	2	0	1	2	1
T[T>G]C	1	0	1	0	1	2	2	1	0	1	0	0	1	3	1	1	2	3	3	1	0	3	1	3	2	2	1	0	0	2	4	1	1	0	5	1	3	1	0	1	1	2	0	1	2	4	1	0	0
T[T>G]G	1	0	2	1	1	4	2	2	3	3	0	0	2	1	4	2	4	1	0	0	0	3	3	0	3	3	2	2	0	0	2	2	3	2	2	0	1	5	1	1	3	1	6	1	1	1	3	3	0
T[T>G]T	15	1	4	2	12	14	8	13	6	5	1	7	7	8	6	2	8	8	8	3	1	21	19	12	6	6	3	10	16	2	4	8	9	10	15	2	13	8	14	13	12	8	9	2	6	6	4	4	3
[truncated: 251 more columns]
