# Supplementary material for: SUITOR: Selecting the number of mutational signatures through cross-validation
Source: PLoS Comput Biol. 2022 Apr 4;18(4):e1009309. doi: 10.1371/journal.pcbi.1009309 (PMC9009674; doi:10.1371/journal.pcbi.1009309)
Supplement: S2 Data — (ZIP) [file pcbi.1009309.s015.zip › Supp_data_profiles_activities_matrices/16 In silico simulation/simulation design of eight signatures/Error Level 0.4/eight signatures_mutation_type_matrix_19.csv]

	V1	V2	V3	V4	V5	V6	V7	V8	V9	V10	V11	V12	V13	V14	V15	V16	V17	V18	V19	V20	V21	V22	V23	V24	V25	V26	V27	V28	V29	V30	V31	V32	V33	V34	V35	V36	V37	V38	V39	V40	V41	V42	V43	V44	V45	V46	V47	V48	V49
A[C>A]A	1	2	4	5	2	3	9	0	0	3	2	0	6	1	1	6	1	8	1	1	5	3	2	1	8	0	2	0	3	2	2	6	1	5	2	1	4	5	1	1	1	9	3	4	7	0	4	2	4
A[C>A]C	1	0	0	6	1	4	7	1	3	0	3	0	0	0	5	4	1	2	1	3	0	2	0	1	7	1	3	1	2	1	0	3	1	6	5	2	3	1	0	2	2	5	4	5	2	1	4	3	0
A[C>A]G	1	0	1	1	1	2	4	1	0	2	0	1	2	2	0	1	1	2	0	1	1	1	1	0	3	1	0	1	0	0	0	4	1	2	3	2	2	2	0	0	0	1	3	4	1	1	3	0	2
A[C>A]T	0	0	2	4	0	2	2	1	1	1	2	2	5	2	2	1	1	4	0	1	4	4	1	1	6	1	2	0	1	2	1	4	2	3	5	1	4	3	2	2	1	5	6	7	5	0	7	0	3
C[C>A]A	1	0	0	8	1	6	10	2	0	11	3	0	1	3	2	6	0	12	0	1	8	4	1	1	7	2	4	0	2	1	3	6	3	10	6	1	6	8	2	2	1	11	9	7	7	1	8	1	5
C[C>A]C	1	1	4	6	1	6	15	2	0	7	6	0	13	2	1	1	2	11	0	1	4	3	1	1	10	3	8	2	2	0	0	7	2	4	7	3	6	4	2	4	3	13	7	14	8	0	11	1	0
C[C>A]G	1	1	1	1	0	3	4	0	0	1	2	0	3	1	1	3	1	2	1	1	1	4	1	0	2	1	2	0	0	0	2	2	3	3	1	1	1	2	2	3	0	5	2	2	2	2	2	0	0
C[C>A]T	2	0	1	6	2	8	7	1	1	9	4	1	7	3	3	3	1	10	2	4	4	1	0	1	8	0	4	0	1	0	2	5	2	6	9	3	5	8	1	2	4	7	4	12	11	0	7	1	2
G[C>A]A	2	1	2	3	1	4	4	0	0	2	2	0	2	2	1	4	2	3	0	1	2	1	4	0	6	2	3	2	1	0	1	3	1	2	4	2	1	4	1	0	1	6	7	7	3	1	2	1	1
G[C>A]C	2	1	1	7	1	4	4	2	0	1	2	0	1	1	0	3	2	2	1	0	2	1	1	1	2	1	2	0	0	0	2	5	3	1	6	3	1	5	0	0	3	5	3	7	3	3	4	3	0
G[C>A]G	1	0	1	1	2	4	1	0	0	2	1	0	1	1	1	2	0	1	1	2	1	1	1	1	1	1	1	1	3	1	2	3	0	1	1	1	2	3	1	0	0	0	0	3	2	1	2	0	0
G[C>A]T	1	0	1	1	0	3	5	0	0	4	1	2	4	0	3	2	2	4	1	3	2	6	0	2	4	1	3	1	3	2	1	2	0	4	2	0	5	6	0	0	1	4	3	2	3	1	3	3	2
T[C>A]A	2	0	1	6	3	7	6	2	1	10	2	0	1	0	3	4	0	5	0	3	4	2	2	0	7	2	3	2	1	1	2	5	0	4	8	1	3	8	0	1	1	7	5	7	2	0	4	0	2
T[C>A]C	1	1	1	4	2	3	6	1	0	6	7	0	3	3	2	5	0	5	1	2	4	0	1	0	6	0	1	0	1	0	3	1	4	5	0	5	5	3	0	1	0	5	2	5	5	2	7	1	3
T[C>A]G	1	1	1	3	0	2	2	1	1	0	1	1	0	1	1	1	1	3	0	0	2	4	1	1	2	1	1	1	0	1	1	1	1	3	2	0	2	1	0	2	0	3	1	0	0	1	1	0	1
T[C>A]T	3	0	3	8	1	6	5	3	1	5	3	1	3	4	6	3	2	7	0	4	3	6	1	2	6	2	4	1	1	2	2	2	3	6	6	3	6	2	1	2	2	11	6	4	6	1	4	1	0
A[C>G]A	2	0	1	7	2	0	4	0	1	1	2	0	3	5	2	1	2	0	0	0	1	6	4	0	3	1	2	2	3	3	2	5	7	1	5	6	7	6	0	1	5	7	10	1	2	1	5	5	0
A[C>G]C	2	0	1	0	1	0	3	1	0	1	0	0	2	0	0	1	1	1	0	1	1	3	3	0	1	2	0	0	1	2	3	1	5	2	3	4	2	2	0	1	2	2	2	2	1	1	3	2	0
A[C>G]G	0	0	0	4	0	1	2	1	1	0	0	0	1	0	1	0	2	1	0	0	0	0	1	1	1	0	1	0	3	3	0	1	0	0	0	0	0	6	0	1	2	4	0	2	1	2	3	2	0
A[C>G]T	4	1	0	4	5	3	5	0	0	1	0	0	0	0	2	0	2	1	0	1	1	3	3	0	4	1	1	1	9	2	2	3	4	2	1	2	4	8	0	0	4	6	3	4	2	1	4	9	0
C[C>G]A	2	0	1	3	2	1	8	1	2	2	0	0	2	4	3	2	1	2	0	2	1	4	1	0	1	4	0	1	4	1	4	4	2	1	4	2	8	4	0	1	3	5	4	3	2	2	5	1	0
C[C>G]C	4	0	1	6	4	1	7	0	1	1	1	0	1	4	2	0	1	0	0	1	0	3	3	0	1	2	1	0	2	2	2	3	4	2	4	2	2	6	0	2	2	3	2	2	3	2	3	4	1
C[C>G]G	1	0	1	1	1	2	3	0	1	0	0	1	2	2	0	0	0	1	0	1	1	1	0	0	2	0	0	1	0	2	2	2	1	1	2	1	3	3	0	1	1	3	3	4	0	0	2	3	0
C[C>G]T	3	0	1	3	5	3	5	0	0	1	0	0	2	2	1	2	1	2	1	1	1	6	2	1	4	4	2	0	9	1	5	2	4	2	3	1	6	6	0	0	3	6	6	5	2	2	2	3	0
G[C>G]A	2	0	1	4	3	2	6	0	0	2	0	0	3	1	1	1	1	2	0	0	0	1	1	0	4	1	0	0	4	3	3	1	2	2	7	2	2	1	0	1	2	1	3	1	1	1	3	0	0
G[C>G]C	1	0	0	4	3	3	3	1	0	2	0	1	3	1	1	0	2	2	0	1	0	2	1	0	3	1	0	0	2	1	1	2	2	3	3	4	2	3	0	1	2	3	3	4	4	1	2	1	0
G[C>G]G	0	0	0	1	0	1	1	1	0	0	0	0	1	1	1	0	0	2	0	0	0	1	2	0	1	1	0	0	2	0	0	1	2	0	3	2	1	4	0	1	1	1	2	2	2	0	2	1	0
G[C>G]T	2	1	1	3	3	1	1	0	1	1	0	0	1	4	2	0	1	2	0	2	0	2	1	1	0	0	0	0	3	1	8	2	3	2	4	3	6	4	0	1	3	3	4	2	2	0	6	4	0
T[C>G]A	2	0	1	8	3	2	4	1	1	3	0	0	5	2	3	1	1	2	0	1	1	2	3	2	3	1	0	1	1	1	1	2	5	1	7	3	5	6	0	0	4	4	2	2	2	1	6	3	0
T[C>G]C	1	0	0	5	5	2	5	1	2	1	1	0	2	1	1	2	1	2	0	1	1	3	3	0	1	1	1	1	1	0	4	1	4	1	4	3	4	5	0	1	5	5	5	2	1	2	5	2	0
T[C>G]G	1	0	0	0	1	1	0	0	1	1	0	0	3	3	1	1	1	0	0	1	0	1	1	0	1	0	0	0	2	1	1	1	1	1	1	0	2	2	0	1	2	3	4	1	1	0	4	1	0
T[C>G]T	3	0	1	1	6	4	4	3	2	0	0	1	2	4	1	0	0	8	0	1	0	1	3	1	2	1	0	1	6	4	3	4	2	1	6	4	3	5	0	0	2	2	7	3	4	5	3	3	0
A[C>T]A	3	4	1	3	0	3	7	0	0	3	1	3	1	8	0	2	1	6	5	2	3	4	1	0	6	7	0	1	2	4	3	3	4	2	4	9	4	2	0	5	7	3	7	7	4	0	2	0	2
A[C>T]C	3	2	4	2	1	1	5	2	0	1	0	3	0	3	3	1	2	3	4	3	1	1	1	0	4	2	0	1	1	2	1	6	4	2	2	1	3	3	0	3	3	0	2	2	3	3	3	1	0
A[C>T]G	9	4	0	2	6	7	18	2	1	1	0	6	1	6	3	0	1	12	3	2	0	7	3	0	8	11	0	3	6	5	5	9	11	4	0	10	4	2	0	7	10	6	4	6	1	0	5	1	10
A[C>T]T	4	1	2	1	2	2	0	1	1	1	1	1	2	4	0	2	2	4	2	3	0	2	1	0	4	3	0	1	3	1	1	5	3	4	3	5	1	1	0	3	4	6	3	2	1	3	1	0	1
C[C>T]A	2	1	2	1	2	1	0	3	0	4	4	2	4	7	3	3	7	6	6	4	3	9	2	6	3	2	0	3	0	1	12	5	6	6	14	2	8	3	0	10	7	4	3	4	9	8	1	2	1
C[C>T]C	2	1	11	2	3	1	3	0	0	0	2	0	9	5	6	7	6	7	4	2	7	3	1	4	1	8	2	7	2	0	4	7	6	9	10	4	5	2	1	13	9	6	6	4	6	12	3	1	0
C[C>T]G	5	3	2	1	2	9	13	1	0	1	0	0	5	10	2	1	4	14	7	6	1	11	3	1	15	13	0	2	4	3	6	9	6	7	3	15	2	1	0	11	7	2	4	8	3	1	3	1	4
C[C>T]T	2	3	5	3	4	6	1	6	0	1	2	3	3	4	4	1	10	3	2	6	10	2	2	2	6	4	1	3	1	1	11	14	7	4	6	4	4	1	0	12	6	3	3	4	12	7	6	1	0
G[C>T]A	7	3	3	2	2	5	9	2	1	1	0	6	2	7	2	1	1	10	2	6	1	5	4	2	10	8	2	2	5	6	3	7	8	4	4	10	4	4	0	13	6	7	5	4	1	2	2	1	6
G[C>T]C	4	4	2	0	3	7	15	1	0	3	0	3	2	3	5	2	6	9	9	4	2	9	2	0	15	12	0	0	5	1	1	3	7	6	5	9	3	2	0	11	7	4	4	4	5	2	5	0	2
G[C>T]G	5	9	1	1	6	8	11	2	1	1	0	6	1	8	2	1	1	13	15	2	1	11	0	1	16	17	0	1	3	5	4	8	13	9	2	15	1	1	2	15	20	10	3	7	2	2	4	2	7
G[C>T]T	5	3	4	1	3	3	10	1	0	0	2	3	1	2	2	1	7	7	5	2	2	9	3	3	10	6	0	2	3	5	3	7	10	3	3	8	6	3	0	5	13	7	4	6	6	3	6	2	4
T[C>T]A	3	6	21	3	16	4	7	9	0	1	6	10	19	23	12	9	24	15	7	9	15	7	2	11	0	18	1	13	2	2	25	27	17	18	20	9	16	2	0	26	17	2	1	3	27	30	12	0	0
T[C>T]C	6	7	48	0	11	3	2	6	1	6	9	11	31	34	22	25	41	25	7	14	13	16	1	27	1	30	2	21	1	1	34	37	34	28	35	7	21	3	0	27	28	2	1	5	21	23	10	1	0
T[C>T]G	6	5	7	1	8	1	7	1	2	1	4	7	4	7	6	0	7	10	5	3	6	6	1	6	2	15	1	4	2	3	6	6	9	5	8	8	6	3	0	12	5	4	2	4	9	5	3	0	1
T[C>T]T	1	4	16	1	6	2	5	6	0	2	4	4	12	15	7	3	4	15	1	2	5	7	2	2	6	12	0	7	2	1	11	14	9	8	6	8	10	2	0	11	7	0	1	2	13	11	4	0	0
A[T>A]A	0	1	3	5	0	8	8	2	3	2	0	0	4	3	3	4	8	1	0	4	4	5	6	7	2	2	1	1	4	0	7	2	3	2	7	3	4	8	0	1	4	8	1	1	6	2	6	1	0
A[T>A]C	0	0	1	3	0	1	5	0	0	0	1	0	2	3	1	1	0	0	0	2	1	0	2	1	0	2	0	2	1	0	2	1	1	0	4	2	1	3	0	0	1	0	1	2	0	1	1	0	1
A[T>A]G	1	6	6	6	0	11	9	1	4	2	0	0	3	4	2	5	3	3	0	2	4	10	9	7	4	3	1	0	3	1	6	2	1	4	8	4	6	3	0	0	5	7	2	3	5	0	8	0	1
A[T>A]T	2	0	3	1	2	4	4	0	0	1	1	2	2	4	5	1	2	1	1	1	2	1	2	1	0	3	0	0	2	2	2	3	3	4	5	4	6	5	0	4	0	4	1	3	5	1	1	2	0
C[T>A]A	0	7	14	21	1	19	9	0	3	1	2	0	7	17	10	14	9	3	0	7	5	5	19	9	1	7	1	1	1	0	10	0	7	3	11	5	2	7	0	0	7	14	0	3	5	0	10	0	1
C[T>A]C	1	1	6	8	1	8	9	0	2	1	1	1	5	5	4	9	9	2	1	5	3	4	12	4	3	4	2	0	1	1	2	4	3	1	5	5	3	11	1	0	5	7	0	3	0	3	9	0	1
C[T>A]G	2	15	6	24	3	11	13	1	11	5	4	0	10	13	19	16	14	1	2	8	5	12	15	15	3	6	2	0	3	1	20	1	2	6	13	13	5	12	1	0	7	11	3	5	20	1	27	1	1
C[T>A]T	0	1	5	5	2	10	9	1	1	2	0	3	3	3	7	3	8	2	0	9	3	6	10	6	2	2	0	2	4	0	8	1	3	5	6	3	4	8	0	0	5	5	4	0	7	1	7	0	1
G[T>A]A	1	4	2	6	1	9	7	1	5	1	2	0	3	5	4	5	7	4	0	7	9	3	4	5	3	5	0	1	2	0	2	2	5	0	8	6	3	2	0	0	5	8	1	2	5	1	6	0	0
G[T>A]C	2	1	4	2	1	3	4	1	1	0	0	0	1	1	4	0	1	1	1	0	0	3	2	3	1	1	0	1	1	0	2	3	0	1	2	2	2	2	2	1	4	4	2	4	3	0	3	0	0
G[T>A]G	0	3	5	6	1	3	3	0	2	4	0	0	0	1	2	6	4	1	1	1	3	2	4	6	0	6	1	1	3	0	4	0	1	1	8	3	2	5	0	1	1	11	0	2	5	1	6	0	2
G[T>A]T	1	0	2	3	0	3	3	0	0	1	0	0	0	3	3	1	3	2	1	1	2	0	1	1	2	1	2	1	1	0	1	1	2	0	3	2	1	4	1	1	1	2	0	2	2	2	2	1	1
T[T>A]A	3	6	2	7	2	9	9	2	1	1	1	0	7	5	6	4	8	4	0	2	7	5	8	2	3	5	2	4	5	0	9	2	4	2	8	6	4	8	0	1	4	8	2	2	5	2	8	2	2
T[T>A]C	1	1	2	4	0	2	6	1	2	1	0	0	3	3	0	1	0	1	0	2	2	1	1	3	1	4	1	0	3	0	2	2	3	4	2	0	3	2	0	1	3	3	1	3	2	2	4	0	0
T[T>A]G	1	7	8	15	1	5	4	0	3	1	3	0	4	5	5	4	3	1	0	6	3	6	10	5	2	8	0	1	2	3	8	1	6	1	8	10	2	7	1	2	4	10	1	0	5	1	8	1	1
T[T>A]T	4	3	2	4	1	3	3	2	0	0	0	0	2	4	4	2	5	1	0	3	1	2	4	6	0	1	4	2	0	1	2	3	6	1	3	6	3	2	0	0	2	7	0	3	1	3	5	3	1
A[T>C]A	9	4	6	2	7	9	8	8	1	0	1	0	2	6	11	5	9	9	0	8	7	11	5	2	10	10	7	5	2	1	10	5	6	5	1	1	7	12	4	5	16	8	9	2	6	7	4	2	1
A[T>C]C	4	0	3	1	5	3	3	2	0	0	0	1	2	1	3	0	1	2	0	3	1	3	3	1	3	4	1	2	1	1	3	0	2	2	3	5	1	2	1	0	1	3	1	1	1	4	1	0	0
A[T>C]G	7	3	3	2	8	6	8	4	2	2	0	0	2	3	12	2	8	7	0	9	8	9	3	1	6	7	8	7	4	2	3	8	3	3	3	4	3	11	4	2	8	11	7	3	7	8	4	1	2
A[T>C]T	5	1	3	2	7	5	5	5	0	2	0	0	1	1	6	2	7	3	0	2	3	6	4	3	9	8	3	0	6	1	4	2	3	8	4	2	6	7	2	2	6	5	6	4	5	5	4	2	1
C[T>C]A	7	4	1	0	9	4	5	3	1	1	0	0	2	2	5	0	5	3	0	3	3	3	9	2	2	10	2	6	3	0	6	7	2	2	4	5	10	6	3	3	3	12	6	0	3	7	2	2	1
C[T>C]C	7	1	2	2	5	3	2	4	0	0	0	1	1	1	2	0	5	1	3	5	3	5	3	1	8	5	1	2	2	1	4	4	3	6	3	3	6	3	1	2	3	4	2	2	2	2	4	0	1
C[T>C]G	3	3	2	2	5	6	16	5	0	2	1	1	2	5	6	1	2	7	1	8	6	11	10	1	9	9	3	6	0	2	5	5	2	6	2	1	0	13	4	6	4	4	5	2	4	7	6	1	0
C[T>C]T	10	4	4	2	4	6	8	1	0	3	1	1	2	4	3	2	2	6	3	3	8	10	5	6	11	5	7	10	1	0	8	3	4	5	7	5	3	9	2	3	6	10	8	5	6	9	4	1	2
G[T>C]A	16	1	3	0	6	4	10	5	0	1	0	0	0	1	8	2	5	9	0	6	3	13	7	2	10	5	6	8	1	0	5	4	3	8	3	2	1	15	4	5	11	1	5	3	5	2	5	1	1
G[T>C]C	5	1	2	1	4	3	4	2	0	1	0	0	2	3	4	1	5	3	0	4	3	1	2	2	5	3	1	2	3	3	2	4	2	3	3	2	3	3	3	5	3	4	1	1	1	3	1	2	0
G[T>C]G	2	0	3	0	3	4	6	5	0	0	2	0	2	3	5	1	4	5	0	8	5	5	4	1	14	5	6	7	3	0	1	9	6	8	2	2	3	1	4	2	6	3	4	1	3	9	2	0	1
G[T>C]T	3	1	5	4	5	3	4	3	0	1	0	1	1	2	3	1	2	4	0	7	7	5	6	2	8	7	4	2	4	2	5	4	5	5	3	4	4	7	4	2	6	2	2	2	4	2	2	0	0
T[T>C]A	4	4	1	2	6	3	5	4	0	0	0	0	0	2	6	1	5	3	0	6	3	5	5	1	8	8	2	3	2	2	4	2	2	6	5	0	4	9	0	4	5	4	4	3	3	5	0	2	1
T[T>C]C	1	1	4	0	4	1	3	1	1	0	0	0	1	1	3	1	2	1	1	11	0	2	5	1	1	6	2	3	2	0	2	4	0	5	4	3	5	2	3	3	6	2	0	4	3	6	1	0	0
T[T>C]G	1	2	1	2	4	2	3	4	0	0	0	0	1	4	2	0	2	5	0	3	3	3	4	3	4	4	0	3	2	0	3	3	2	5	4	1	2	7	3	2	3	2	1	3	5	2	2	1	1
T[T>C]T	6	1	4	1	10	5	9	2	0	0	2	0	0	3	10	1	8	6	0	9	2	5	11	3	7	6	6	10	1	2	9	7	2	5	2	2	5	7	5	3	5	7	5	4	4	5	2	0	0
A[T>G]A	2	1	3	1	0	3	1	4	0	3	0	0	0	2	8	0	6	1	0	4	0	5	6	1	1	3	2	3	3	1	5	1	3	0	2	2	3	8	0	0	1	3	0	6	1	2	0	4	2
A[T>G]C	2	0	0	1	3	0	1	1	0	0	0	1	1	1	2	1	2	0	0	3	1	1	1	1	0	1	0	2	0	0	3	1	1	1	0	3	1	0	0	2	0	1	3	2	2	2	0	0	0
A[T>G]G	3	0	1	1	3	1	3	0	1	2	0	0	1	0	2	1	3	2	0	3	1	1	2	1	2	1	0	2	2	1	1	2	0	0	4	0	2	1	0	2	1	0	4	1	1	0	0	0	0
A[T>G]T	8	0	2	2	4	8	7	4	6	1	0	3	2	5	1	3	5	6	4	2	0	6	12	7	8	1	2	6	5	1	1	3	10	2	4	3	7	8	4	4	1	3	0	1	4	3	3	2	0
C[T>G]A	1	0	0	3	0	5	2	2	0	2	1	1	4	2	2	1	4	0	1	3	0	4	2	1	3	2	2	1	1	4	5	1	3	1	6	3	3	4	0	1	3	5	1	2	0	0	6	1	3
C[T>G]C	7	0	1	1	4	5	3	3	5	1	0	2	0	2	3	1	2	3	8	2	2	5	1	1	4	1	1	3	9	0	2	3	3	8	3	2	2	4	2	2	2	3	2	1	0	1	3	0	0
C[T>G]G	2	0	1	2	2	3	5	1	5	1	0	1	2	6	5	1	1	1	1	2	3	3	5	3	4	5	3	1	5	2	3	1	4	3	8	2	0	8	1	1	4	6	2	1	3	2	3	0	0
C[T>G]T	62	1	2	16	28	60	21	41	49	1	0	36	25	24	3	10	6	45	57	6	0	51	65	36	24	1	1	50	45	2	5	25	21	35	33	9	45	12	36	41	35	11	11	0	8	22	19	2	2
G[T>G]A	0	1	2	1	1	2	0	0	1	0	0	1	2	1	0	1	1	0	1	1	1	1	2	1	2	1	0	1	0	0	2	2	0	1	1	2	3	2	1	1	0	2	1	2	1	0	1	1	0
G[T>G]C	2	0	1	1	1	2	3	1	1	1	0	0	1	1	1	1	1	0	1	2	0	2	2	1	2	1	0	2	0	1	2	1	3	0	1	2	3	0	2	1	5	3	1	0	2	1	1	2	0
G[T>G]G	2	0	1	2	0	1	2	0	0	1	0	0	1	0	2	1	2	1	1	1	0	0	1	1	1	1	1	0	3	0	0	3	0	1	3	2	1	3	1	1	2	5	3	2	0	1	3	0	0
G[T>G]T	14	1	2	7	10	20	3	12	7	0	0	13	5	7	1	1	2	10	14	3	1	15	10	4	7	3	0	8	14	2	7	6	6	11	7	3	6	7	11	9	10	2	2	3	1	4	5	1	0
T[T>G]A	2	0	0	5	1	3	3	1	1	2	0	0	0	3	4	2	4	1	0	3	0	9	12	1	2	3	6	0	3	2	5	0	3	1	5	5	5	2	0	0	1	8	3	3	3	0	3	2	2
T[T>G]C	2	2	1	1	1	1	3	4	0	0	0	1	0	0	0	0	1	3	0	1	1	3	4	0	2	1	1	2	4	1	2	3	2	1	4	1	2	5	1	1	2	3	3	1	0	0	2	1	0
T[T>G]G	2	1	3	1	0	3	3	4	1	0	0	1	2	1	1	2	2	1	1	3	0	2	3	1	4	1	2	0	1	0	2	2	1	0	2	6	2	6	0	2	1	1	1	2	0	2	2	0	1
T[T>G]T	11	1	3	5	9	14	10	9	5	2	0	7	6	5	7	3	8	6	6	9	1	11	25	10	15	4	1	7	14	7	6	9	8	10	12	8	17	17	10	11	9	7	7	0	5	3	10	2	3
[truncated: 251 more columns]
