# Supplementary material for: SUITOR: Selecting the number of mutational signatures through cross-validation
Source: PLoS Comput Biol. 2022 Apr 4;18(4):e1009309. doi: 10.1371/journal.pcbi.1009309 (PMC9009674; doi:10.1371/journal.pcbi.1009309)
Supplement: S2 Data — (ZIP) [file pcbi.1009309.s015.zip › Supp_data_profiles_activities_matrices/16 In silico simulation/simulation design of eight signatures/Error Level 0.4/eight signatures_mutation_type_matrix_2.csv]

	V1	V2	V3	V4	V5	V6	V7	V8	V9	V10	V11	V12	V13	V14	V15	V16	V17	V18	V19	V20	V21	V22	V23	V24	V25	V26	V27	V28	V29	V30	V31	V32	V33	V34	V35	V36	V37	V38	V39	V40	V41	V42	V43	V44	V45	V46	V47	V48	V49
A[C>A]A	0	1	0	8	2	4	2	2	0	4	2	1	3	1	5	3	1	3	0	0	2	0	2	1	11	1	4	1	1	2	1	3	1	5	5	2	4	6	1	0	1	7	9	3	7	1	6	1	1
A[C>A]C	1	1	2	5	1	3	3	0	1	4	2	0	1	2	3	0	1	2	1	1	3	3	1	1	7	2	1	0	2	0	3	5	3	5	7	1	5	3	0	2	1	4	1	5	4	1	4	0	1
A[C>A]G	1	0	0	1	1	2	4	2	0	0	1	0	1	1	1	1	1	0	1	3	1	3	1	2	2	1	2	1	0	0	1	5	0	2	2	1	2	3	1	1	2	1	0	1	1	1	1	1	1
A[C>A]T	0	0	0	6	1	4	4	3	0	4	5	0	4	1	1	1	0	6	3	0	3	2	3	2	2	1	1	1	1	1	0	2	0	6	4	1	3	3	1	0	1	2	2	1	1	0	1	1	2
C[C>A]A	2	1	2	12	1	6	12	4	0	8	5	1	4	1	3	4	2	7	1	3	5	4	0	0	10	1	5	1	1	1	1	7	2	13	13	2	9	6	1	1	1	9	7	7	8	4	5	3	5
C[C>A]C	2	2	1	5	5	5	8	1	0	8	4	0	7	2	2	5	2	12	0	3	4	4	2	1	11	1	6	1	3	4	1	6	4	5	12	0	3	2	0	1	1	5	6	9	7	0	5	1	3
C[C>A]G	0	0	0	1	2	2	3	1	0	3	1	1	5	2	1	1	1	6	0	0	6	2	1	0	1	3	2	1	2	0	2	5	1	1	3	0	2	5	0	0	1	4	1	5	0	2	3	3	0
C[C>A]T	2	0	1	9	1	8	7	4	0	6	10	2	5	1	2	6	1	6	3	2	4	5	2	1	9	3	9	2	1	0	4	2	4	3	4	3	7	4	1	1	2	10	5	5	3	1	2	0	3
G[C>A]A	1	1	0	7	0	4	7	0	0	4	0	0	3	3	1	6	1	6	1	1	3	0	3	1	5	1	2	1	0	2	3	3	3	4	3	1	2	8	1	1	2	3	2	3	1	1	4	1	0
G[C>A]C	1	0	1	2	1	3	3	6	0	3	1	1	5	0	2	2	0	8	1	4	0	3	2	0	6	2	3	2	0	1	3	4	2	4	3	0	3	3	0	0	2	3	3	2	3	1	1	2	2
G[C>A]G	1	0	0	1	2	3	4	0	0	0	2	0	2	1	1	1	1	2	1	2	1	0	1	0	3	0	0	1	1	1	1	2	0	3	8	1	1	2	1	1	2	3	1	4	3	1	3	1	0
G[C>A]T	1	1	2	2	2	3	4	1	1	2	2	1	2	0	3	2	1	1	0	2	4	2	1	0	3	1	4	2	1	0	1	3	1	3	3	1	6	2	2	1	1	3	2	4	2	0	1	1	1
T[C>A]A	2	0	1	7	1	6	3	0	0	3	2	0	2	1	3	2	2	4	0	4	5	3	2	1	8	1	4	0	2	0	0	6	1	4	4	0	1	8	2	1	3	10	2	8	4	2	6	2	0
T[C>A]C	0	1	1	4	1	3	10	1	0	6	1	0	1	1	0	4	1	2	1	3	4	4	2	2	6	3	6	0	1	0	1	5	2	7	0	1	3	8	2	1	2	4	6	6	5	1	3	0	2
T[C>A]G	0	1	0	2	1	1	2	1	0	1	2	0	1	2	0	1	0	4	0	0	1	0	1	1	2	1	1	0	0	2	0	1	2	1	3	1	2	1	0	1	1	0	2	0	2	1	2	0	0
T[C>A]T	3	1	3	2	1	5	5	4	0	6	8	0	3	3	5	1	3	5	1	3	2	5	7	3	7	2	3	2	1	0	5	10	2	4	1	1	5	5	1	1	1	9	8	7	6	1	6	0	0
A[C>G]A	6	0	1	5	6	1	5	2	0	2	0	0	5	4	1	0	2	4	1	2	2	3	3	0	1	1	2	1	6	4	2	6	5	2	6	3	8	4	0	0	13	6	2	3	1	4	5	9	0
A[C>G]C	0	0	1	1	4	1	1	1	0	0	0	0	0	5	3	0	1	0	1	1	0	2	1	1	3	1	1	1	3	2	2	1	5	2	2	2	1	8	0	1	2	4	1	4	1	2	3	3	0
A[C>G]G	0	0	1	2	2	2	1	0	2	1	0	0	2	2	1	1	1	1	1	1	0	1	1	0	2	1	0	0	1	1	0	0	2	1	0	1	2	1	1	0	2	5	0	1	1	0	3	3	0
A[C>G]T	0	0	0	3	5	2	0	0	2	0	0	0	4	2	1	0	0	1	0	0	1	5	2	1	0	2	1	0	3	3	3	3	5	1	5	5	3	3	0	1	1	2	4	4	1	0	3	7	2
C[C>G]A	2	1	0	4	4	2	2	1	1	2	0	0	3	2	0	1	1	2	1	0	1	2	2	1	3	2	0	0	4	3	1	2	3	2	3	6	4	2	1	1	3	5	3	2	0	1	8	5	1
C[C>G]C	2	1	1	2	5	2	5	1	1	3	2	0	4	6	2	1	1	2	0	1	0	3	1	1	2	2	0	0	6	3	3	3	4	3	7	4	5	6	1	1	2	10	2	1	3	4	4	3	0
C[C>G]G	1	0	0	1	1	2	2	1	1	3	1	1	1	1	2	0	1	1	0	1	1	0	1	0	0	3	1	1	1	0	4	1	1	1	3	0	1	2	0	1	0	2	3	2	2	1	2	0	0
C[C>G]T	1	0	1	2	2	0	2	0	1	0	1	1	2	2	4	1	2	1	1	1	1	3	3	0	1	1	0	1	6	3	3	5	5	3	6	4	8	7	1	0	6	5	4	3	0	1	2	1	1
G[C>G]A	1	0	0	3	4	3	4	2	0	1	1	0	2	7	1	0	1	1	0	0	1	2	1	1	4	1	1	1	5	2	2	2	6	1	2	1	3	6	1	1	5	1	1	1	2	0	4	1	1
G[C>G]C	1	0	0	2	6	2	4	0	0	2	0	2	1	2	1	2	2	2	1	1	1	2	1	0	3	0	0	2	1	1	1	0	3	1	3	2	2	4	0	1	4	4	5	5	2	1	5	2	0
G[C>G]G	1	0	1	2	0	1	3	0	1	1	0	0	2	1	1	0	1	0	0	1	0	1	0	1	2	2	1	1	1	1	1	1	3	1	3	0	3	1	0	1	2	3	2	0	0	2	3	0	0
G[C>G]T	2	0	1	2	1	1	3	1	2	2	1	0	3	2	0	0	2	0	1	2	0	4	4	1	3	2	0	1	7	4	5	4	1	1	5	2	3	2	1	0	3	4	2	2	2	1	1	1	0
T[C>G]A	5	0	1	1	4	1	4	2	2	0	0	0	0	3	2	0	1	3	1	0	1	4	4	1	3	1	1	1	2	4	0	3	5	1	5	4	4	8	0	1	3	2	2	3	1	5	0	4	0
T[C>G]C	1	0	0	2	3	2	4	1	0	1	0	1	0	1	2	1	1	1	1	0	2	2	4	1	3	1	2	1	6	3	3	3	4	1	2	2	5	4	2	1	8	7	2	3	2	2	3	6	1
T[C>G]G	0	0	1	1	1	0	2	0	1	0	0	0	3	2	0	1	1	1	0	0	0	1	1	0	4	1	1	0	1	0	3	1	2	1	1	1	2	2	0	0	3	0	2	1	1	3	1	0	0
T[C>G]T	2	0	1	7	6	4	4	1	1	1	1	0	3	7	2	1	2	3	0	1	2	7	5	0	7	4	0	0	6	1	4	6	2	2	9	3	6	4	0	2	1	8	5	6	2	4	8	7	0
A[C>T]A	5	7	0	5	5	2	7	0	1	0	1	2	1	3	2	1	2	12	1	2	2	4	5	0	13	6	1	2	6	1	0	2	7	4	5	4	4	3	1	6	8	9	2	8	1	1	4	2	3
A[C>T]C	3	1	4	1	4	5	5	2	0	1	1	4	3	2	4	2	3	4	1	3	3	2	0	2	5	2	1	2	3	1	4	4	3	5	2	4	1	2	0	4	1	3	1	1	3	4	3	1	1
A[C>T]G	6	7	1	0	2	11	11	0	0	0	0	8	1	0	1	1	2	10	6	7	2	7	1	1	8	8	0	2	5	6	2	2	8	3	0	9	1	1	1	8	14	5	4	11	2	1	2	2	6
A[C>T]T	3	1	2	0	1	0	2	4	0	0	0	2	1	4	0	0	1	4	1	1	1	5	2	0	2	5	0	3	1	4	3	2	2	2	5	6	4	5	0	6	6	6	3	3	2	2	3	3	0
C[C>T]A	3	3	5	1	6	3	7	8	1	2	4	5	8	6	3	4	6	9	1	2	4	4	1	6	5	8	0	2	3	3	6	4	5	3	12	2	3	4	0	9	8	2	0	4	4	3	2	1	1
C[C>T]C	2	1	6	3	2	3	4	2	0	2	2	2	7	5	3	4	5	7	2	3	5	11	2	4	4	9	2	6	1	1	5	15	9	6	4	2	5	2	0	5	5	4	3	2	5	11	1	1	1
C[C>T]G	6	5	1	2	7	8	15	2	0	2	3	7	2	6	4	1	3	14	12	6	1	3	2	2	12	22	0	2	4	9	5	7	10	7	4	18	2	3	0	11	11	7	4	8	2	0	0	1	5
C[C>T]T	1	1	4	3	6	1	4	0	1	2	4	3	6	14	7	8	13	13	1	3	8	7	3	5	2	12	4	3	2	2	5	8	13	5	5	3	7	4	1	3	9	4	4	5	8	5	5	2	1
G[C>T]A	10	3	0	3	2	5	8	1	0	3	0	7	2	5	3	1	3	8	2	6	0	7	2	2	9	10	2	1	4	5	0	6	6	6	2	10	2	2	1	9	12	6	3	7	2	2	3	3	2
G[C>T]C	4	6	4	2	5	9	16	5	1	1	2	8	1	5	5	0	4	14	14	3	1	10	1	4	13	12	0	4	4	5	4	5	10	6	4	14	4	4	1	15	12	7	4	6	1	0	2	1	5
G[C>T]G	5	7	0	1	3	1	26	1	0	0	0	10	1	5	1	1	3	16	12	3	1	12	0	0	9	12	0	2	3	8	6	5	13	7	2	22	2	1	0	13	16	11	9	8	5	0	4	0	3
G[C>T]T	3	3	3	0	5	9	13	1	0	0	1	2	5	3	5	2	7	5	4	4	3	7	2	3	7	11	1	1	3	4	4	9	3	4	3	3	3	5	0	5	11	6	4	2	2	4	7	2	5
T[C>T]A	7	7	28	1	11	1	3	7	0	2	2	8	9	17	15	14	17	19	9	11	15	11	2	11	2	27	1	14	0	1	22	25	22	13	20	4	16	1	0	27	17	2	1	6	28	32	7	0	1
T[C>T]C	7	8	43	2	10	4	4	19	1	3	14	15	24	34	24	21	32	25	7	6	18	14	1	17	3	21	3	24	2	0	26	34	31	23	29	3	20	4	1	44	26	2	1	4	40	32	5	2	1
T[C>T]G	7	3	7	1	6	4	5	3	0	3	2	5	9	9	5	5	10	11	7	3	4	6	1	5	8	15	1	7	4	5	10	11	13	10	6	1	8	0	1	9	8	3	2	4	5	12	3	0	0
T[C>T]T	2	2	7	4	5	1	5	3	1	3	4	2	13	19	9	7	10	18	6	3	10	3	2	8	1	12	1	5	3	1	15	12	5	8	5	8	6	3	1	12	8	1	3	4	10	14	5	1	2
A[T>A]A	1	4	2	5	1	5	7	1	5	2	0	0	4	4	7	5	6	2	1	2	2	3	5	8	3	2	4	3	2	0	6	1	5	2	5	8	6	4	0	1	6	5	1	1	7	1	11	3	1
A[T>A]C	2	0	0	2	2	3	3	1	1	1	0	0	0	0	0	0	1	1	1	0	2	0	1	1	2	1	1	0	1	0	1	2	1	1	1	2	2	2	0	0	1	3	1	2	3	2	2	0	0
A[T>A]G	0	4	1	6	1	8	11	0	2	4	0	0	7	6	3	9	9	3	0	2	6	6	4	3	6	5	0	0	1	2	4	1	4	2	5	7	3	2	0	1	3	10	2	1	3	0	8	1	1
A[T>A]T	1	2	3	1	2	4	2	0	0	1	0	1	1	1	1	1	1	1	0	1	2	4	2	2	5	3	4	4	1	3	1	3	3	1	2	0	2	3	0	1	2	2	2	2	1	2	2	0	1
C[T>A]A	1	9	3	14	0	19	17	1	4	4	1	0	10	8	13	13	7	0	0	10	9	9	19	13	2	9	1	1	4	1	7	2	7	0	10	9	11	9	1	1	8	7	2	5	12	1	12	0	0
C[T>A]C	2	6	1	5	2	7	10	0	1	3	3	0	6	6	9	5	8	2	2	4	2	4	6	7	1	6	1	1	2	1	3	2	3	2	6	7	4	3	2	1	3	4	2	1	4	2	4	3	1
C[T>A]G	0	10	10	23	1	19	9	0	5	3	3	0	5	11	12	14	16	4	1	8	8	10	21	14	2	10	2	2	4	0	16	3	6	3	13	8	7	10	0	1	7	16	7	2	15	0	20	1	1
C[T>A]T	2	2	5	9	2	8	12	1	6	1	2	2	2	4	4	7	11	0	1	6	3	4	9	1	2	5	1	0	5	1	9	3	1	2	9	5	7	7	1	1	4	9	4	2	5	0	8	2	0
G[T>A]A	1	4	6	4	3	6	9	0	2	1	1	1	8	6	5	8	7	2	0	1	2	1	7	2	0	1	5	1	2	2	6	1	3	0	4	3	6	4	0	1	5	6	0	0	6	1	5	1	0
G[T>A]C	3	2	1	3	3	2	4	1	0	0	0	0	2	1	1	3	3	1	0	4	1	0	4	2	1	1	1	1	1	0	1	2	2	2	3	7	0	1	0	1	3	3	2	2	4	0	2	1	0
G[T>A]G	1	6	3	3	1	6	3	0	2	2	1	1	0	3	5	0	9	4	1	4	1	1	7	3	2	4	0	0	1	0	7	1	3	5	8	5	3	1	1	1	4	7	2	5	5	1	4	2	1
G[T>A]T	2	0	0	1	2	4	2	1	0	1	0	0	2	2	1	2	3	2	1	2	0	1	1	1	1	1	0	1	2	1	4	1	1	1	1	2	1	2	1	1	3	1	0	1	1	0	2	1	0
T[T>A]A	2	7	7	6	1	16	5	2	2	3	3	1	6	10	8	6	10	0	2	8	4	7	18	9	3	4	3	0	4	1	8	0	3	1	12	9	6	5	2	0	2	10	2	3	5	0	3	3	0
T[T>A]C	2	1	3	0	0	1	5	1	1	1	1	0	1	6	2	0	1	1	1	2	2	4	4	3	4	3	1	1	2	0	2	2	1	1	3	5	2	4	0	1	6	4	1	0	1	0	5	0	0
T[T>A]G	1	6	1	9	1	10	7	0	0	4	0	1	3	6	8	6	3	1	1	8	4	2	11	6	3	4	1	2	2	2	8	3	2	3	11	10	4	5	2	2	5	16	3	2	7	0	10	0	3
T[T>A]T	0	0	3	4	0	4	3	3	0	0	0	0	6	4	2	2	6	1	0	1	2	2	8	4	4	5	3	2	3	1	5	2	3	3	4	1	1	3	1	1	2	3	3	3	4	0	3	1	2
A[T>C]A	10	7	8	3	10	11	7	6	1	2	2	0	2	6	8	1	7	4	0	8	6	11	7	2	11	14	1	4	4	1	7	8	6	4	5	7	9	10	5	5	9	14	5	3	9	10	6	2	0
A[T>C]C	2	0	1	1	2	2	2	3	0	1	1	0	1	4	2	0	2	3	1	3	2	2	5	1	2	3	3	3	2	0	3	1	2	1	0	3	4	4	5	1	3	4	2	1	3	8	2	4	0
A[T>C]G	6	1	6	4	9	3	9	3	0	0	0	0	3	3	6	1	4	5	1	11	8	13	2	7	14	11	2	11	1	0	8	6	6	3	4	1	7	4	7	6	13	11	6	3	3	3	4	2	2
A[T>C]T	4	2	4	0	2	4	6	5	0	2	1	0	2	3	5	0	5	3	0	5	4	4	3	0	2	10	4	2	0	6	6	6	4	1	6	2	1	6	4	2	5	13	3	4	3	2	4	2	0
C[T>C]A	4	1	5	4	5	6	7	1	0	1	0	0	1	1	5	1	8	2	0	3	4	9	3	2	7	5	3	2	3	2	6	5	1	2	5	2	7	6	7	2	10	3	7	3	3	5	0	0	2
C[T>C]C	1	0	2	0	3	1	5	2	1	3	0	0	3	1	4	1	3	3	0	2	2	4	2	3	3	5	5	3	2	1	3	3	4	4	3	1	0	3	1	3	5	8	5	2	2	4	4	1	1
C[T>C]G	6	3	4	1	8	8	4	4	1	1	1	2	1	3	13	1	5	8	0	12	5	9	4	1	4	14	5	6	2	3	8	10	6	4	3	1	3	5	8	7	13	11	6	1	6	3	2	1	0
C[T>C]T	6	0	3	3	5	6	6	6	3	1	0	1	1	6	8	1	1	6	2	9	2	10	7	4	10	6	7	7	3	2	7	11	6	4	4	3	3	7	5	7	13	11	2	2	5	7	2	3	0
G[T>C]A	4	2	8	2	4	7	5	7	0	1	0	1	1	4	11	2	4	3	0	9	7	13	4	3	5	6	2	6	0	2	8	5	2	2	2	1	4	9	5	4	10	12	7	2	8	7	4	0	0
G[T>C]C	2	0	1	2	4	4	6	0	1	1	0	1	1	1	3	1	3	4	2	5	2	4	4	1	2	4	0	2	1	1	1	5	2	2	2	0	2	3	3	0	2	4	2	1	4	3	3	2	0
G[T>C]G	5	0	0	0	8	4	4	2	0	1	1	0	0	3	8	1	6	2	0	7	2	3	2	2	8	6	5	4	1	1	8	5	5	2	5	0	5	7	5	4	8	3	7	1	4	4	0	2	0
G[T>C]T	6	1	2	5	6	4	6	5	0	0	2	1	1	1	9	3	2	3	0	3	1	4	2	2	8	5	2	7	2	1	7	3	4	5	2	2	5	6	3	5	7	2	5	0	2	5	0	3	1
T[T>C]A	3	1	2	2	2	6	4	2	1	4	1	0	1	5	7	2	9	2	0	4	3	6	2	3	7	6	5	6	1	2	1	8	0	4	0	1	3	6	4	3	12	5	2	1	4	5	1	3	2
T[T>C]C	6	1	4	1	3	1	3	3	0	0	0	0	0	1	4	1	2	3	1	4	0	2	2	0	6	1	3	3	1	0	1	4	1	2	1	3	4	3	2	2	5	4	1	1	2	6	1	4	0
T[T>C]G	3	1	3	0	6	3	3	3	0	0	0	0	0	1	3	1	7	2	1	5	0	4	3	1	7	5	2	1	2	1	5	3	2	0	3	2	2	6	0	7	6	4	3	3	1	2	3	3	0
T[T>C]T	7	2	5	1	5	3	9	6	0	1	1	0	1	1	8	0	9	3	0	6	2	9	5	1	7	11	9	7	0	2	5	6	7	2	3	3	8	8	4	5	8	10	6	1	7	4	2	5	2
A[T>G]A	0	0	1	0	1	3	4	3	0	1	0	0	0	1	5	1	3	1	1	2	1	7	1	2	1	3	3	2	1	3	3	1	2	2	12	2	1	3	1	0	2	3	2	2	3	1	2	2	0
A[T>G]C	1	0	2	0	4	1	2	0	0	0	0	2	2	1	2	1	0	2	1	1	0	1	4	1	4	3	2	2	2	1	1	0	2	1	2	2	1	5	0	2	2	1	3	0	1	2	1	1	0
A[T>G]G	1	1	1	1	2	3	3	1	0	3	1	0	2	3	0	1	3	1	0	0	2	1	0	0	0	2	1	0	2	0	1	0	3	0	2	2	4	2	1	0	2	3	1	0	0	2	1	0	2
A[T>G]T	8	0	2	4	8	8	5	2	4	1	0	4	2	3	4	1	4	7	9	2	1	13	9	2	7	4	2	8	6	1	7	4	4	5	4	3	9	10	4	7	5	10	3	0	2	4	3	1	0
C[T>G]A	0	1	3	1	0	3	1	1	0	1	0	1	2	2	3	0	4	1	1	6	1	4	7	1	1	3	2	1	2	2	3	2	4	0	5	3	2	4	0	1	2	3	1	1	2	1	4	2	1
C[T>G]C	7	0	0	2	4	4	6	1	1	1	0	2	2	1	6	0	1	4	2	1	0	6	2	3	0	0	0	3	4	0	1	0	4	6	2	2	3	3	0	1	3	3	3	3	1	2	5	2	0
C[T>G]G	6	0	0	4	2	3	3	3	1	0	0	1	3	4	2	0	3	2	2	2	2	3	5	3	1	1	0	1	2	2	4	1	3	4	4	2	6	4	3	5	3	4	2	2	1	1	4	0	1
C[T>G]T	51	2	2	17	30	39	34	34	36	5	1	33	17	27	2	7	11	27	59	5	2	40	62	43	28	9	3	46	52	1	8	20	20	40	23	16	44	27	48	54	41	2	20	2	7	16	35	4	3
G[T>G]A	3	1	2	2	1	0	3	1	1	0	0	1	1	2	0	0	5	1	0	1	1	2	3	1	1	0	0	0	0	2	1	2	2	1	1	2	4	1	0	2	2	3	1	1	2	0	1	0	0
G[T>G]C	2	1	1	0	1	2	2	0	2	0	0	0	3	1	0	1	0	4	0	2	1	4	1	1	2	0	0	1	2	0	1	2	2	2	0	2	3	2	1	3	3	2	0	1	1	0	2	0	0
G[T>G]G	0	0	1	0	1	2	0	0	0	1	0	0	1	1	1	1	1	1	1	0	1	1	3	1	1	2	1	2	1	0	0	0	2	1	3	1	4	2	0	1	3	1	1	2	3	1	1	0	0
G[T>G]T	13	1	1	3	15	4	5	8	6	1	0	5	10	4	2	6	1	8	9	2	0	8	17	8	5	2	2	18	18	2	2	5	11	9	7	3	13	9	11	12	18	5	5	0	2	6	7	1	1
T[T>G]A	0	1	2	1	1	2	2	3	0	7	0	0	1	1	4	1	9	2	0	5	1	7	8	2	5	5	3	6	4	6	5	1	3	0	7	4	5	5	1	0	1	14	4	8	6	3	3	1	5
T[T>G]C	1	1	0	1	0	0	1	0	0	0	0	0	2	1	0	1	1	2	0	3	0	2	2	2	0	0	0	0	2	2	3	2	0	4	5	1	1	3	3	2	3	1	0	1	0	3	1	2	0
T[T>G]G	1	0	0	4	1	2	3	2	0	0	0	0	2	1	2	3	0	2	1	3	0	1	2	2	1	3	4	1	1	2	1	1	3	1	5	2	2	3	0	0	3	2	1	0	4	1	2	2	1
T[T>G]T	9	0	3	4	12	18	7	15	14	7	1	5	3	2	5	1	9	12	15	7	2	11	14	6	10	2	1	13	9	3	9	3	7	14	10	10	14	6	14	10	11	6	6	5	6	4	12	6	2
[truncated: 251 more columns]
