# Supplementary material for: SUITOR: Selecting the number of mutational signatures through cross-validation
Source: PLoS Comput Biol. 2022 Apr 4;18(4):e1009309. doi: 10.1371/journal.pcbi.1009309 (PMC9009674; doi:10.1371/journal.pcbi.1009309)
Supplement: S2 Data — (ZIP) [file pcbi.1009309.s015.zip › Supp_data_profiles_activities_matrices/16 In silico simulation/simulation design of eight signatures/Error Level 0.4/eight signatures_mutation_type_matrix_20.csv]

	V1	V2	V3	V4	V5	V6	V7	V8	V9	V10	V11	V12	V13	V14	V15	V16	V17	V18	V19	V20	V21	V22	V23	V24	V25	V26	V27	V28	V29	V30	V31	V32	V33	V34	V35	V36	V37	V38	V39	V40	V41	V42	V43	V44	V45	V46	V47	V48	V49
A[C>A]A	2	0	1	5	2	5	8	1	0	4	5	0	3	1	2	2	2	5	0	3	2	1	2	0	7	1	4	0	3	2	4	3	2	2	5	3	2	7	0	0	1	3	2	7	6	0	3	0	1
A[C>A]C	1	0	0	7	1	3	5	1	0	2	0	1	4	3	3	2	1	1	0	1	3	4	1	1	2	1	1	1	0	2	1	6	1	5	3	1	6	5	0	2	1	5	2	2	5	1	2	3	3
A[C>A]G	1	1	0	2	0	2	2	0	0	1	2	0	3	2	1	0	0	1	1	1	1	1	1	1	3	0	1	0	0	0	1	2	1	0	1	0	2	3	0	1	1	0	0	2	2	1	1	0	2
A[C>A]T	1	0	0	6	2	2	5	0	2	5	4	0	3	0	1	2	2	4	1	2	2	2	0	0	2	1	1	1	1	0	1	2	1	1	3	1	8	3	0	1	1	5	3	2	4	1	4	0	1
C[C>A]A	3	2	1	12	1	9	8	2	0	12	8	0	6	0	1	5	0	8	2	3	7	3	1	2	12	4	3	1	1	0	4	6	2	7	6	1	8	9	0	1	2	11	4	11	6	1	6	4	2
C[C>A]C	3	1	2	9	0	10	10	3	0	9	7	0	2	2	2	4	1	10	1	4	6	6	1	1	5	0	8	1	2	0	3	3	3	5	5	1	3	5	1	1	4	6	9	7	8	1	4	1	5
C[C>A]G	1	1	1	1	2	3	3	0	0	3	4	0	3	2	4	1	1	6	2	2	1	1	1	1	3	2	0	1	1	0	1	3	0	4	3	2	6	4	0	1	0	1	1	3	1	0	3	0	0
C[C>A]T	1	2	0	10	6	6	10	1	0	3	5	1	4	1	1	5	1	5	0	6	4	2	1	1	6	0	3	0	1	1	3	7	2	2	6	5	6	13	2	1	1	9	5	6	8	2	8	0	4
G[C>A]A	0	1	2	5	1	4	3	0	0	2	3	0	3	0	2	5	1	6	1	2	0	2	2	1	8	1	0	1	1	0	0	5	3	1	4	1	3	6	0	1	1	2	2	6	2	0	3	2	1
G[C>A]C	1	0	1	6	0	2	5	1	0	2	1	0	4	3	3	1	1	3	1	2	6	2	2	1	1	0	5	0	0	2	2	6	2	0	4	1	1	4	2	1	1	2	1	6	8	1	6	0	3
G[C>A]G	1	1	1	1	0	2	7	0	0	0	2	0	2	1	2	0	0	2	1	1	3	1	1	2	1	1	2	0	0	1	1	1	3	3	2	1	1	2	0	1	1	3	5	3	2	1	2	0	1
G[C>A]T	2	0	0	2	2	3	2	1	0	6	1	0	1	0	2	1	3	4	0	4	3	1	3	1	5	3	2	1	3	1	0	3	2	3	2	3	7	2	0	0	0	5	1	3	3	1	3	0	2
T[C>A]A	1	1	1	8	1	4	4	2	0	6	3	0	3	1	2	5	1	3	1	1	2	3	2	0	8	1	3	1	2	2	3	5	4	6	5	1	4	5	1	0	1	7	5	7	4	1	4	2	1
T[C>A]C	1	1	0	7	1	7	1	1	0	4	1	0	1	1	1	3	2	4	0	4	5	4	3	2	4	2	2	1	0	0	3	2	2	6	3	1	6	4	2	1	0	6	2	4	2	0	2	1	6
T[C>A]G	1	1	0	2	1	1	1	0	0	1	0	0	1	1	0	1	1	1	0	0	3	0	0	1	1	1	2	0	0	0	1	2	1	0	3	2	1	1	1	1	1	2	0	2	1	1	3	1	0
T[C>A]T	2	0	3	3	2	8	7	3	0	5	5	0	2	1	2	1	4	5	1	4	3	2	2	0	5	4	5	0	1	4	4	6	4	4	5	3	3	5	1	3	4	5	6	3	2	2	6	1	2
A[C>G]A	2	1	0	4	5	1	7	0	2	2	0	0	3	0	1	0	1	2	0	0	1	5	3	2	5	3	0	1	8	2	3	6	4	2	4	2	6	9	1	0	3	2	5	2	2	3	4	0	0
A[C>G]C	1	0	0	3	1	1	4	0	0	0	1	0	2	4	1	2	1	1	1	1	0	1	2	1	3	0	1	2	2	2	3	2	1	1	4	1	4	3	0	1	3	6	1	3	1	1	1	1	0
A[C>G]G	0	1	1	2	1	0	3	0	0	1	0	0	2	1	0	0	0	0	1	0	0	1	2	0	1	1	2	0	2	3	2	1	3	0	1	2	2	4	0	1	2	3	1	1	1	2	1	1	0
A[C>G]T	4	0	1	5	5	4	4	0	2	2	0	0	4	1	1	2	2	3	0	1	1	3	1	1	7	0	0	0	4	1	3	4	7	0	6	5	5	4	0	2	3	5	0	5	1	1	3	2	0
C[C>G]A	1	0	0	3	4	0	5	1	1	0	1	0	4	3	1	3	1	4	0	2	1	2	1	1	2	0	1	0	2	2	5	1	3	2	6	3	3	5	2	2	1	2	2	3	0	2	2	1	0
C[C>G]C	1	0	2	2	1	2	5	0	2	1	2	0	2	1	1	1	0	2	0	2	1	1	3	1	6	0	1	0	5	0	1	2	4	1	2	3	6	5	0	1	3	6	7	5	0	2	4	2	0
C[C>G]G	1	0	1	4	3	1	5	2	1	0	1	0	0	2	0	0	0	0	0	1	0	1	1	1	2	1	1	1	3	1	0	0	1	1	1	1	1	1	0	0	3	2	1	3	1	2	2	2	0
C[C>G]T	1	1	2	3	3	1	3	2	0	1	0	0	2	5	1	1	0	3	0	2	0	2	1	1	7	1	0	0	9	2	5	1	7	2	7	7	2	8	0	1	4	4	0	2	1	3	2	2	2
G[C>G]A	0	1	0	5	1	1	2	0	0	0	0	0	3	2	1	0	1	3	1	1	0	3	2	1	3	1	1	1	2	0	4	3	2	1	3	3	3	2	1	0	3	3	1	4	1	2	1	3	0
G[C>G]C	1	1	1	2	1	2	6	0	1	0	0	1	3	3	0	1	0	2	0	1	0	1	3	0	4	3	0	1	3	5	2	1	3	2	1	1	1	3	0	1	4	2	4	2	2	0	1	4	0
G[C>G]G	2	0	0	1	1	1	3	0	0	0	0	0	1	0	1	0	1	3	0	1	0	1	2	0	1	2	0	0	0	1	1	0	0	0	1	2	0	1	1	1	1	2	3	3	1	1	0	1	0
G[C>G]T	4	0	0	1	1	2	2	0	1	3	1	0	3	1	1	1	2	1	0	2	0	1	4	1	4	1	1	2	4	1	3	2	5	1	5	2	2	7	0	2	4	5	5	2	1	3	6	4	0
T[C>G]A	0	1	1	6	2	4	5	0	0	0	0	0	3	2	2	2	1	3	0	2	1	3	2	1	3	0	1	3	3	3	2	4	2	3	5	5	5	1	0	1	2	2	0	2	2	1	2	1	0
T[C>G]C	3	1	0	3	6	2	6	0	1	1	2	0	5	1	2	1	0	0	2	2	0	2	1	1	1	0	1	1	6	3	3	4	2	2	6	5	4	1	1	1	8	6	7	4	1	1	0	2	1
T[C>G]G	1	0	1	1	2	0	3	0	0	1	0	0	1	1	1	0	1	1	0	1	0	1	0	1	1	1	0	0	4	0	3	0	1	0	2	2	2	1	0	1	4	3	1	0	1	1	1	2	0
T[C>G]T	3	0	1	7	4	1	3	4	0	1	0	0	4	9	5	0	1	1	0	2	0	4	0	0	5	3	1	0	5	3	4	3	4	3	6	3	4	9	1	1	3	6	5	3	1	1	2	4	0
A[C>T]A	6	3	1	3	1	6	9	1	0	2	0	1	3	2	2	2	3	10	5	2	0	3	3	1	9	9	1	3	3	1	4	0	7	6	1	5	2	2	0	7	9	2	1	5	2	1	3	1	5
A[C>T]C	1	3	2	1	1	3	6	0	0	1	1	1	3	0	3	1	4	6	1	1	0	4	1	2	3	4	1	2	1	0	3	2	1	5	5	4	1	1	0	3	8	4	3	3	4	3	3	1	2
A[C>T]G	5	9	1	1	6	6	9	0	1	0	1	1	2	10	1	0	2	8	8	4	1	8	1	2	13	8	0	0	6	3	2	5	9	1	3	8	0	1	0	5	12	5	10	8	2	1	2	1	6
A[C>T]T	2	0	0	1	4	3	5	3	1	1	1	2	0	1	4	1	3	1	1	4	2	3	4	1	4	3	1	1	3	0	4	4	6	1	3	4	2	7	0	4	5	4	4	1	2	2	4	1	2
C[C>T]A	2	5	2	2	4	4	4	2	0	4	1	0	9	12	5	2	8	7	1	2	4	2	3	3	2	3	3	3	2	2	6	3	6	4	7	2	4	1	0	5	5	5	3	4	5	6	3	1	1
C[C>T]C	3	3	4	2	7	2	3	1	1	4	0	1	7	5	5	5	8	5	2	7	5	9	1	8	5	3	1	2	3	0	11	10	6	8	8	1	4	3	0	9	5	4	3	3	5	5	2	0	1
C[C>T]G	7	4	3	1	3	3	12	1	0	2	1	5	1	5	2	1	4	10	9	2	1	5	2	0	13	7	0	2	3	4	1	6	8	8	3	13	5	3	0	13	14	9	4	6	3	4	6	0	6
C[C>T]T	1	0	6	3	2	1	3	1	1	1	3	4	4	7	4	4	6	5	2	4	8	5	3	8	5	8	1	3	1	1	5	6	6	8	6	9	5	7	0	5	5	5	6	4	10	4	12	1	0
G[C>T]A	5	3	0	3	3	3	12	1	1	1	1	2	2	3	1	2	2	10	10	1	1	3	0	1	8	7	2	1	6	3	2	3	13	4	4	11	3	1	0	7	13	6	5	2	2	1	3	0	5
G[C>T]C	3	7	2	2	10	7	12	1	0	1	1	4	4	6	3	0	4	11	6	7	0	4	1	2	6	12	2	2	3	1	7	7	4	3	4	16	1	1	2	11	13	4	3	8	6	2	2	0	7
G[C>T]G	8	11	1	1	3	13	13	0	2	0	0	5	0	8	2	0	3	8	11	5	1	10	1	1	20	18	0	2	1	5	5	11	16	7	1	16	2	1	1	18	20	10	6	9	2	1	3	2	10
G[C>T]T	5	2	2	0	5	4	13	2	0	2	1	10	1	8	1	5	2	10	7	4	1	5	2	2	5	20	1	2	4	7	3	3	9	4	3	6	2	5	0	11	11	4	3	3	1	3	2	0	1
T[C>T]A	6	2	28	2	8	3	2	11	0	9	5	14	23	33	21	12	20	21	7	12	11	9	1	14	1	13	2	15	1	2	24	26	22	15	17	4	11	2	0	22	16	1	1	5	31	25	13	0	0
T[C>T]C	5	10	34	2	12	5	4	17	0	4	8	14	26	27	34	21	20	37	11	12	12	19	0	22	4	27	2	13	2	2	33	30	33	18	39	8	20	1	2	29	22	4	3	7	31	33	14	1	1
T[C>T]G	5	6	11	2	6	1	7	6	1	0	1	2	8	14	3	7	11	9	6	3	8	8	1	8	6	7	2	6	3	7	15	10	12	10	6	2	4	3	0	10	11	3	2	2	9	4	3	2	1
T[C>T]T	4	1	12	2	6	1	0	5	2	3	1	4	13	7	3	10	11	8	5	4	4	9	2	2	3	7	1	3	1	1	12	11	12	4	10	1	6	1	0	10	7	3	3	3	8	9	2	0	0
A[T>A]A	1	8	5	10	1	5	2	3	0	2	0	0	3	3	8	5	4	1	0	4	2	6	7	5	2	8	2	1	3	0	5	1	6	1	3	5	1	0	1	1	4	4	2	3	9	2	9	0	0
A[T>A]C	1	2	1	1	0	0	3	1	0	1	0	0	3	1	3	1	1	0	0	1	0	2	2	1	2	1	0	1	1	0	2	0	5	1	2	0	2	1	1	2	0	4	1	0	1	2	1	0	1
A[T>A]G	0	0	3	7	0	9	10	1	2	3	0	0	6	3	8	8	8	3	0	5	5	3	6	4	3	3	1	1	3	1	7	1	1	1	7	3	2	8	1	1	3	6	2	2	6	2	6	1	0
A[T>A]T	2	0	1	2	2	3	2	0	0	1	0	0	2	1	5	2	3	2	1	2	1	3	3	2	3	1	5	2	3	1	4	3	4	1	2	1	2	2	1	3	4	5	2	2	3	1	2	1	1
C[T>A]A	1	10	5	21	1	21	12	1	6	1	3	0	8	11	5	17	6	1	1	4	7	6	12	11	4	4	2	1	5	0	12	2	5	3	14	10	7	5	0	0	5	8	0	1	8	2	13	1	0
C[T>A]C	3	5	6	9	1	6	5	1	2	2	3	0	2	4	4	3	8	1	0	6	0	5	10	5	1	5	2	1	2	0	6	1	3	2	10	6	1	3	0	1	7	7	5	2	5	0	9	0	2
C[T>A]G	1	13	14	27	0	23	15	3	7	2	2	0	10	10	9	16	11	4	2	9	6	5	11	17	2	6	2	1	4	1	7	7	8	5	12	12	8	14	0	2	10	12	7	4	18	1	20	1	2
C[T>A]T	1	3	3	7	0	13	7	1	3	5	1	1	6	7	3	9	2	2	1	4	5	2	6	6	2	4	1	1	4	0	3	2	4	4	4	5	4	6	2	2	4	1	0	6	1	1	9	1	0
G[T>A]A	0	3	3	9	1	14	8	0	1	2	1	0	3	5	6	6	9	3	1	4	3	3	5	5	1	2	1	0	2	0	7	3	1	1	5	4	2	4	0	0	6	3	0	3	6	0	6	0	0
G[T>A]C	1	0	1	3	3	6	2	1	1	0	0	0	1	4	1	3	2	2	1	0	0	0	5	1	1	2	0	1	1	0	2	3	1	1	3	0	2	3	0	0	1	2	1	3	1	2	2	0	0
G[T>A]G	0	4	2	3	2	9	7	1	1	2	3	0	1	2	5	6	2	1	2	4	1	3	2	3	1	2	3	1	5	1	3	1	5	2	7	4	0	3	0	0	2	6	0	3	3	1	6	0	0
G[T>A]T	0	1	1	2	0	1	2	0	0	1	0	0	3	1	1	4	2	1	0	1	0	2	2	1	2	2	1	0	1	0	2	1	2	1	6	1	4	0	0	0	4	4	0	1	2	1	0	0	0
T[T>A]A	1	5	3	6	1	4	7	2	3	2	1	0	6	4	5	8	5	2	0	5	3	5	12	7	3	4	2	4	3	0	7	3	3	2	5	10	2	6	0	1	3	11	3	6	7	1	9	1	1
T[T>A]C	1	3	1	4	1	2	5	0	0	2	0	0	2	7	2	0	3	1	0	3	0	2	4	5	1	3	0	1	3	0	2	0	1	2	6	7	1	5	1	1	2	6	0	1	1	2	4	0	1
T[T>A]G	2	11	9	9	2	6	15	1	3	1	0	1	2	4	4	6	7	2	0	7	5	4	10	8	4	7	5	1	2	1	4	0	7	4	8	7	5	6	0	0	2	12	1	2	6	1	11	2	1
T[T>A]T	1	4	1	8	2	4	6	1	1	1	1	0	3	5	4	2	2	3	0	4	4	5	6	3	3	4	0	1	2	5	6	2	3	0	5	3	6	2	0	1	3	5	1	2	3	3	5	1	2
A[T>C]A	13	4	2	4	6	12	7	3	3	2	3	0	1	5	10	3	11	7	0	11	7	7	6	4	9	14	0	4	2	1	4	8	2	6	6	5	5	10	1	4	10	10	5	4	6	14	2	0	0
A[T>C]C	0	0	0	2	2	2	5	1	0	2	1	0	1	1	4	1	1	5	1	5	0	3	2	1	3	2	1	2	2	0	0	3	5	1	1	2	2	3	4	1	3	2	3	1	2	2	2	1	0
A[T>C]G	10	2	7	5	8	4	6	7	0	4	1	0	2	3	12	1	6	5	0	11	6	8	2	3	9	11	9	5	4	0	10	4	3	5	7	6	3	6	11	8	10	8	7	3	5	13	2	1	2
A[T>C]T	5	3	4	3	12	4	3	1	0	3	0	1	1	2	5	1	6	3	0	4	2	10	3	1	6	2	1	2	5	3	3	3	1	3	6	1	3	7	2	1	7	6	4	4	8	4	2	0	1
C[T>C]A	2	1	0	0	4	4	6	3	1	2	3	1	1	4	6	1	7	4	1	3	3	4	4	3	7	6	2	1	2	0	2	7	5	7	3	1	5	6	1	1	7	7	1	2	3	3	4	0	0
C[T>C]C	5	1	6	3	0	4	1	2	0	1	2	0	1	1	4	1	4	2	1	2	1	4	5	0	5	3	1	5	1	0	4	3	3	3	2	2	4	4	4	1	4	4	2	3	1	1	1	1	1
C[T>C]G	4	1	2	2	5	4	12	3	0	3	1	0	1	4	6	0	9	6	0	7	6	13	2	2	9	13	6	6	3	2	3	12	8	7	2	3	3	6	6	9	12	7	9	0	5	8	3	4	1
C[T>C]T	7	0	1	3	4	7	9	4	1	2	1	1	2	2	12	0	9	2	0	8	3	10	6	3	6	3	6	4	6	3	7	7	2	7	5	1	2	3	4	5	8	7	7	2	3	8	1	2	0
G[T>C]A	6	1	2	1	7	1	6	6	2	0	2	0	0	3	9	1	10	7	1	7	5	4	5	4	12	9	4	3	2	1	8	13	2	5	3	2	5	5	2	4	13	7	5	1	5	6	3	0	0
G[T>C]C	4	1	1	2	2	3	7	1	0	0	0	0	0	2	2	1	1	3	0	4	1	2	2	0	4	3	3	3	2	0	2	2	4	3	7	1	1	3	2	3	4	5	2	2	4	2	2	0	0
G[T>C]G	10	1	4	1	5	1	5	8	0	4	0	0	1	3	6	2	1	5	1	11	4	9	3	1	5	10	5	10	0	0	7	3	3	4	1	3	3	5	1	2	13	9	3	0	5	7	1	0	1
G[T>C]T	5	0	2	1	6	5	5	2	0	2	0	0	3	2	6	0	5	3	2	1	3	9	5	3	6	7	3	3	2	0	2	2	3	6	1	1	5	5	5	3	9	5	5	0	2	7	4	1	1
T[T>C]A	4	2	1	3	4	4	4	1	0	2	1	0	4	2	5	1	4	4	0	6	4	1	5	0	6	3	3	7	3	2	5	5	3	1	2	2	5	4	0	2	8	4	4	2	4	5	2	2	1
T[T>C]C	4	0	2	2	4	5	3	5	0	3	0	0	1	2	3	1	2	2	1	2	4	8	5	3	9	6	3	2	3	1	2	3	4	4	3	1	4	0	3	2	3	3	2	0	0	4	1	4	1
T[T>C]G	4	3	3	1	3	0	2	2	0	1	0	0	0	2	2	1	6	2	0	5	4	4	2	0	8	1	2	3	1	0	1	4	2	2	1	1	3	3	2	2	7	3	7	2	6	2	0	1	1
T[T>C]T	4	1	6	1	3	5	7	7	0	0	0	0	2	1	4	1	7	4	0	9	1	10	9	3	7	7	4	4	2	3	2	7	5	6	7	4	2	8	4	2	7	12	2	1	4	6	3	5	0
A[T>G]A	1	3	1	1	2	3	0	4	0	3	0	0	0	1	6	1	2	0	0	5	1	5	8	0	3	3	2	2	2	1	4	3	2	0	10	1	6	5	1	0	3	6	1	1	4	0	2	3	0
A[T>G]C	3	3	0	0	2	1	0	1	0	0	0	0	2	1	0	0	0	1	1	2	0	2	1	0	2	1	0	0	2	0	1	2	1	1	2	1	2	1	0	1	1	1	3	2	1	1	1	0	0
A[T>G]G	0	0	0	3	1	1	3	0	0	0	0	0	2	2	3	2	1	2	0	1	0	2	2	3	2	2	1	2	1	1	1	2	1	1	1	3	2	1	1	1	2	2	2	1	1	1	2	2	0
A[T>G]T	12	0	1	1	3	9	2	8	11	1	0	2	3	4	2	0	2	3	5	4	1	11	5	9	3	3	2	3	13	4	2	7	7	5	4	3	6	4	5	5	10	4	2	2	2	4	6	3	0
C[T>G]A	2	1	1	1	1	1	2	3	1	6	0	0	1	0	1	0	2	0	0	1	0	2	3	1	1	2	1	3	4	2	2	1	2	0	7	2	3	2	0	0	1	2	1	3	3	2	2	2	1
C[T>G]C	4	0	0	1	1	7	1	2	2	2	0	2	1	2	3	2	4	2	1	1	0	7	5	2	3	0	0	3	4	3	1	0	4	1	1	1	5	4	4	4	5	1	2	1	0	0	4	1	1
C[T>G]G	3	0	3	5	5	0	3	0	1	3	0	0	4	2	3	2	2	3	1	1	2	5	6	3	7	1	1	2	2	0	3	2	1	3	5	0	4	5	2	4	7	5	1	4	3	1	3	1	1
C[T>G]T	55	7	4	8	22	60	31	34	34	2	0	30	16	25	3	11	5	34	54	12	0	47	50	41	22	7	5	52	49	4	5	29	19	50	19	15	50	24	34	52	23	6	16	4	12	28	23	7	1
G[T>G]A	0	1	0	2	3	1	3	4	0	0	0	0	1	2	2	1	3	0	0	1	1	4	1	0	1	3	0	0	0	0	1	0	0	1	1	2	0	2	0	1	1	2	2	2	0	2	2	0	0
G[T>G]C	2	1	0	2	3	2	1	1	1	0	1	0	1	1	1	1	1	1	0	0	1	2	3	1	0	0	0	0	2	0	1	2	2	1	3	1	2	4	1	1	1	0	1	0	2	1	3	0	0
G[T>G]G	0	0	0	1	1	0	1	1	0	0	0	0	0	0	2	1	1	1	0	1	0	1	3	1	1	2	0	0	1	1	0	3	2	1	2	0	3	5	0	1	2	1	1	0	3	1	3	0	0
G[T>G]T	14	2	2	2	8	8	9	12	11	2	0	6	2	6	5	5	0	12	16	3	0	10	15	7	4	2	1	6	9	2	3	2	7	9	7	5	9	6	10	15	8	2	3	1	3	4	10	1	4
T[T>G]A	3	1	3	1	3	5	4	4	1	4	0	0	0	0	3	3	6	0	0	7	1	10	11	1	5	4	1	2	1	5	8	1	6	1	14	4	3	7	0	1	4	5	1	1	5	0	4	3	2
T[T>G]C	2	0	1	2	3	1	3	2	3	2	0	1	1	3	1	0	3	2	1	2	0	0	5	0	1	0	0	3	1	1	1	0	2	2	1	2	2	1	0	2	5	4	1	3	1	3	1	1	0
T[T>G]G	2	1	4	2	2	2	0	1	1	3	0	0	0	2	2	1	0	2	0	1	0	5	3	1	1	0	2	0	0	3	2	4	2	1	2	2	2	0	0	2	4	1	3	2	0	2	4	0	0
T[T>G]T	16	4	4	4	10	17	6	11	8	2	0	2	5	3	5	1	9	7	7	6	3	14	23	13	9	3	4	18	18	4	10	8	14	12	11	1	12	6	17	8	8	5	6	4	2	9	3	5	1
[truncated: 251 more columns]
