# Supplementary material for: SUITOR: Selecting the number of mutational signatures through cross-validation
Source: PLoS Comput Biol. 2022 Apr 4;18(4):e1009309. doi: 10.1371/journal.pcbi.1009309 (PMC9009674; doi:10.1371/journal.pcbi.1009309)
Supplement: S2 Data — (ZIP) [file pcbi.1009309.s015.zip › Supp_data_profiles_activities_matrices/16 In silico simulation/simulation design of eight signatures/Error Level 0.4/eight signatures_mutation_type_matrix_3.csv]

	V1	V2	V3	V4	V5	V6	V7	V8	V9	V10	V11	V12	V13	V14	V15	V16	V17	V18	V19	V20	V21	V22	V23	V24	V25	V26	V27	V28	V29	V30	V31	V32	V33	V34	V35	V36	V37	V38	V39	V40	V41	V42	V43	V44	V45	V46	V47	V48	V49
A[C>A]A	0	1	2	6	2	6	9	2	1	3	1	0	3	1	1	3	0	7	1	2	2	4	1	1	4	0	2	1	3	1	1	4	0	7	6	2	4	3	0	0	1	3	6	6	8	0	8	1	1
A[C>A]C	1	1	0	4	1	6	7	1	0	3	3	0	4	2	1	1	1	8	0	2	5	2	2	1	1	2	1	0	4	2	0	5	2	3	2	1	7	2	0	1	1	3	5	3	2	0	2	1	3
A[C>A]G	0	0	1	0	0	5	1	1	0	4	1	0	1	2	1	3	1	2	1	1	1	1	1	1	3	1	2	0	2	0	1	1	0	4	4	1	1	2	1	1	0	2	4	4	2	1	2	1	0
A[C>A]T	1	0	1	4	1	5	4	0	2	8	2	0	2	1	1	0	3	5	1	0	2	3	1	0	3	1	3	1	3	2	1	3	3	2	9	3	6	3	0	2	4	1	1	4	0	2	4	2	1
C[C>A]A	1	0	2	19	2	8	12	0	0	4	8	0	7	0	2	6	1	7	0	2	9	1	1	1	13	2	6	2	4	0	1	9	4	6	12	0	10	5	2	1	2	8	7	14	5	1	6	0	3
C[C>A]C	1	0	1	12	1	6	12	3	1	9	5	0	5	3	2	5	1	6	0	2	2	4	1	2	8	3	8	0	0	1	2	3	3	8	8	4	7	10	2	0	2	6	4	5	7	0	8	5	4
C[C>A]G	0	0	1	4	1	6	2	1	0	2	2	0	2	2	0	2	1	1	1	2	1	0	2	0	4	1	1	1	2	0	2	3	1	3	5	1	5	5	1	0	3	3	3	1	4	1	3	2	1
C[C>A]T	0	0	1	9	2	5	6	2	1	6	8	0	1	1	3	5	1	8	0	5	10	3	1	0	15	3	5	1	3	0	3	7	4	5	3	1	9	3	3	2	0	8	8	12	4	2	4	0	4
G[C>A]A	0	1	1	6	0	4	4	0	1	3	3	0	6	1	0	4	1	7	1	2	1	3	0	1	3	1	1	1	0	0	3	2	1	3	3	1	5	5	0	1	3	8	5	4	4	2	5	2	0
G[C>A]C	0	0	2	5	0	5	4	1	1	3	1	0	6	1	1	2	2	3	1	4	1	2	1	1	6	1	1	1	1	0	3	3	1	1	5	1	4	3	1	2	2	6	4	5	3	1	2	1	0
G[C>A]G	0	0	1	4	1	0	0	0	0	6	1	0	2	2	1	0	1	2	1	2	2	1	1	0	3	0	1	1	1	0	0	2	2	3	2	0	2	2	0	0	1	4	3	3	2	0	5	1	1
G[C>A]T	0	0	2	8	1	1	4	1	0	2	1	0	0	1	1	1	1	1	0	1	0	2	2	0	1	2	0	1	1	0	3	2	2	4	5	0	4	4	1	1	2	2	2	5	3	3	2	0	2
T[C>A]A	1	0	1	6	2	9	13	2	0	4	4	0	3	1	1	1	4	6	0	4	4	1	2	0	8	1	3	3	0	3	3	5	3	8	2	3	7	5	1	1	3	7	2	6	3	1	2	0	1
T[C>A]C	1	0	0	2	3	7	6	2	0	5	4	0	1	1	0	3	0	3	0	3	8	5	0	0	6	1	5	2	1	1	0	5	2	5	5	0	4	5	0	2	1	6	3	7	4	1	3	1	0
T[C>A]G	1	0	1	2	1	2	2	1	0	1	0	0	2	1	2	2	1	5	1	0	3	0	0	0	4	1	1	0	0	1	1	1	1	1	1	1	2	2	0	0	1	3	1	3	1	0	0	1	0
T[C>A]T	3	0	1	6	0	2	7	0	0	7	4	0	0	2	1	2	3	9	0	4	8	3	3	0	8	2	4	3	2	2	4	7	1	4	7	2	2	12	1	1	2	9	4	8	7	1	4	1	1
A[C>G]A	1	0	1	3	9	1	5	3	4	1	0	0	4	3	3	0	1	3	1	0	1	1	1	0	4	2	0	1	5	1	1	2	3	2	12	5	11	3	0	1	7	6	2	4	1	1	4	2	0
A[C>G]C	1	0	0	5	4	1	0	0	1	2	1	0	0	1	1	1	0	1	0	0	0	3	2	0	2	0	0	1	3	4	2	2	1	0	4	4	2	1	0	1	4	4	5	0	0	4	3	5	0
A[C>G]G	1	0	1	1	2	0	1	0	0	1	0	0	1	3	1	0	1	0	1	1	2	1	1	1	1	1	1	1	0	4	1	0	2	2	3	1	0	0	0	1	1	2	2	0	1	1	3	1	0
A[C>G]T	2	0	1	6	1	3	8	1	1	2	1	0	4	4	1	0	0	5	0	0	1	1	2	1	2	2	2	1	2	2	1	1	5	2	7	2	6	5	0	1	6	5	2	5	0	2	2	6	0
C[C>G]A	0	0	0	9	3	2	1	1	2	0	0	0	5	3	1	2	1	2	0	0	0	0	0	0	1	1	1	1	0	3	0	5	6	1	3	1	5	4	0	0	8	2	2	2	1	2	0	4	1
C[C>G]C	1	0	1	5	2	2	4	1	0	0	0	0	3	6	1	0	0	3	0	1	1	4	2	1	3	2	0	2	4	2	0	2	4	3	7	5	4	7	2	0	2	10	3	3	1	0	4	6	0
C[C>G]G	0	0	1	0	2	2	3	1	0	2	0	0	2	2	1	0	1	0	0	1	1	1	1	1	3	1	1	0	1	1	0	1	2	1	0	2	2	3	0	0	4	4	4	1	1	2	0	5	0
C[C>G]T	1	0	1	3	4	3	4	0	3	0	0	0	2	3	1	1	1	2	1	1	2	3	2	2	4	1	1	0	6	1	4	6	5	1	4	2	8	3	0	0	5	2	4	4	1	3	5	2	0
G[C>G]A	0	0	1	4	2	5	4	0	1	1	0	0	2	3	1	2	1	1	1	1	1	0	1	0	4	1	2	1	0	1	1	2	3	2	1	2	3	3	1	0	0	3	4	2	1	1	1	2	0
G[C>G]C	2	0	0	2	1	1	3	0	0	2	0	0	2	3	0	1	2	0	1	2	0	3	2	1	2	1	1	0	1	1	0	4	5	1	6	2	1	3	0	0	3	2	4	3	1	1	2	1	0
G[C>G]G	1	0	0	2	3	2	4	0	0	0	0	0	1	1	1	1	0	1	0	0	0	2	1	1	2	1	0	0	0	2	1	1	2	0	4	3	1	0	1	0	2	2	0	1	1	0	1	1	0
G[C>G]T	4	0	0	4	4	1	2	2	0	1	1	0	3	1	1	0	1	1	0	1	0	2	2	0	1	1	1	1	6	1	2	4	3	1	4	2	2	4	0	1	1	3	6	2	0	1	0	4	0
T[C>G]A	2	2	2	6	4	0	1	0	0	1	0	0	0	6	1	2	1	4	0	1	0	1	2	0	4	1	2	1	7	4	3	1	3	2	9	6	2	6	1	1	0	5	3	1	1	4	1	6	0
T[C>G]C	2	0	2	6	2	0	3	0	0	2	1	0	4	0	1	1	1	1	1	0	2	6	3	0	5	1	0	0	5	3	3	1	3	1	5	4	2	4	0	1	2	6	3	5	0	3	5	1	0
T[C>G]G	1	1	1	4	1	1	2	1	0	2	0	0	1	1	2	1	1	2	1	0	1	2	0	0	1	1	1	0	4	0	1	2	1	0	1	2	2	1	1	1	1	1	0	1	1	1	1	0	0
T[C>G]T	2	0	0	8	7	2	2	1	2	0	0	0	1	2	4	0	2	3	0	1	1	6	3	1	5	2	1	0	6	6	7	2	6	2	11	2	4	8	0	0	6	9	3	4	3	2	2	5	0
A[C>T]A	1	3	0	3	2	4	7	0	1	2	1	0	2	5	0	2	1	6	6	1	2	5	1	1	7	4	0	0	2	6	1	4	9	7	3	1	0	3	1	3	4	4	5	10	2	1	3	0	1
A[C>T]C	1	1	1	1	2	0	3	0	0	2	0	1	2	5	2	1	1	8	1	3	1	6	1	3	3	2	0	2	0	1	5	7	3	3	4	2	3	1	1	3	5	1	2	5	6	6	6	2	2
A[C>T]G	4	8	1	3	1	3	14	1	2	1	0	4	0	10	1	1	1	14	7	2	2	7	2	0	14	9	0	1	7	8	6	3	11	3	1	3	1	2	0	11	17	8	2	6	1	3	7	0	5
A[C>T]T	1	2	1	1	2	1	4	0	0	1	1	4	1	5	1	2	1	4	2	1	1	5	1	0	5	6	0	0	4	4	3	4	2	4	5	0	6	3	1	5	7	2	3	4	1	2	1	4	1
C[C>T]A	3	1	7	0	4	2	2	1	0	2	6	1	5	12	6	7	4	8	2	3	3	5	2	2	3	1	1	5	2	4	8	3	6	7	3	0	7	2	0	2	3	3	2	4	5	3	7	2	1
C[C>T]C	1	0	6	4	7	5	6	2	0	1	2	3	9	3	2	4	8	5	3	1	5	7	2	2	1	9	2	3	0	2	3	3	11	1	3	4	9	5	0	7	4	6	3	5	10	6	3	4	0
C[C>T]G	7	6	2	1	3	6	12	1	0	1	0	6	2	5	0	0	2	10	10	3	0	11	0	1	10	18	1	3	4	2	5	6	11	3	3	17	0	1	0	10	7	4	5	9	6	3	3	0	3
C[C>T]T	2	2	7	1	6	5	4	3	0	3	2	0	5	8	2	4	9	7	2	3	5	5	2	1	5	8	1	4	2	6	12	6	9	5	7	1	6	2	0	3	2	4	2	2	9	10	2	0	1
G[C>T]A	4	4	0	4	4	5	8	0	0	1	0	3	2	3	1	0	1	10	6	1	1	10	2	0	8	5	1	1	4	5	2	3	9	3	4	10	2	2	1	5	10	4	5	5	2	2	4	0	3
G[C>T]C	8	4	1	1	5	4	15	2	0	1	0	7	3	6	2	2	5	12	5	6	1	8	2	4	5	9	2	3	7	5	3	6	8	4	5	11	2	1	0	14	11	6	4	8	6	1	2	3	3
G[C>T]G	6	10	0	1	7	11	27	0	0	3	0	8	1	11	1	0	6	11	11	3	1	13	1	1	15	18	1	3	10	10	4	8	16	7	4	15	2	2	1	22	24	10	7	18	4	1	5	0	3
G[C>T]T	5	6	1	1	3	7	9	0	0	2	1	3	1	3	0	1	5	10	4	10	2	3	1	1	12	11	1	3	4	2	6	3	8	4	3	8	5	4	0	8	6	8	1	5	5	2	5	0	8
T[C>T]A	4	7	26	1	11	2	2	6	0	2	7	5	25	25	13	9	22	27	7	8	16	19	2	23	1	22	1	9	2	2	16	33	24	13	19	11	11	2	2	20	17	2	2	5	19	16	13	0	0
T[C>T]C	3	5	24	2	19	1	4	9	0	3	7	18	44	38	29	26	34	21	6	10	14	7	2	22	1	28	4	17	1	1	25	35	28	18	21	12	19	0	1	29	19	4	2	7	34	23	12	1	1
T[C>T]G	2	4	6	0	3	3	8	2	0	2	1	3	3	10	6	5	8	6	3	6	7	10	1	5	8	13	0	3	3	4	13	9	6	13	7	6	1	0	1	15	15	4	1	4	6	7	4	0	1
T[C>T]T	0	4	18	2	5	4	1	11	1	0	1	6	8	11	8	8	6	14	4	1	12	3	1	3	3	10	1	9	2	1	11	14	12	16	12	3	7	2	1	10	9	3	1	2	14	9	5	2	2
A[T>A]A	0	5	6	7	2	7	4	0	5	1	2	0	2	1	8	4	6	2	0	5	5	0	9	11	3	3	3	2	1	5	9	2	4	4	7	3	4	8	0	1	5	3	3	3	6	0	9	2	1
A[T>A]C	2	0	1	1	1	2	4	0	0	1	1	0	2	1	1	1	3	0	0	2	2	1	3	1	2	0	0	2	1	1	1	1	1	1	5	2	3	2	1	0	1	3	1	2	2	3	6	1	1
A[T>A]G	0	7	3	7	0	12	3	0	4	0	2	0	5	8	3	10	8	3	1	4	5	5	6	6	2	4	3	1	4	2	7	2	4	0	4	6	4	8	0	0	8	8	4	1	4	0	8	1	0
A[T>A]T	1	0	2	2	1	4	3	0	0	6	1	0	2	2	3	1	3	2	1	2	1	6	4	1	2	2	0	1	1	2	3	3	1	2	5	3	1	0	1	2	3	3	2	1	3	0	2	2	0
C[T>A]A	2	14	9	19	4	10	11	1	4	0	1	0	14	12	3	13	10	2	0	6	8	9	8	10	3	6	4	2	5	2	8	2	6	2	9	12	5	4	1	1	18	5	1	3	10	1	12	1	0
C[T>A]C	4	3	2	13	2	12	8	0	1	3	3	0	5	5	3	3	4	1	1	3	6	4	3	5	1	2	1	1	2	1	4	2	1	3	5	6	6	8	1	1	7	10	1	2	5	1	5	2	0
C[T>A]G	2	14	11	26	0	20	25	0	4	3	3	0	13	14	15	12	10	4	0	10	11	4	12	9	8	11	3	1	8	1	20	2	5	3	19	9	7	14	4	1	8	17	0	3	15	1	23	1	2
C[T>A]T	4	3	5	7	2	9	9	0	4	0	1	1	8	5	8	4	8	5	2	6	8	3	8	6	2	7	0	0	3	0	3	6	2	4	8	7	3	2	1	1	5	7	3	2	4	2	8	1	1
G[T>A]A	0	2	6	4	1	10	7	0	2	3	0	0	1	5	2	4	3	3	0	3	6	1	5	5	1	4	0	0	2	0	12	1	5	2	8	4	0	2	1	1	5	4	2	3	2	0	10	0	0
G[T>A]C	0	1	2	3	1	3	1	0	2	2	1	0	1	2	2	1	3	4	1	0	0	1	2	1	1	1	1	1	0	1	2	3	2	1	2	2	1	2	0	1	1	1	1	1	0	1	3	1	0
G[T>A]G	0	1	3	4	1	6	8	0	1	2	1	0	4	5	0	4	5	1	0	2	5	1	7	1	2	3	1	0	1	1	5	2	2	1	3	2	0	4	0	0	1	5	3	2	1	1	5	0	0
G[T>A]T	0	3	3	6	1	0	3	0	0	1	0	0	1	0	0	0	0	1	1	0	2	2	2	1	1	0	1	0	1	0	3	0	1	0	4	2	2	1	0	0	1	3	2	2	1	2	1	2	0
T[T>A]A	1	5	6	10	1	10	7	2	2	3	0	0	4	6	9	6	10	2	1	1	5	3	6	7	6	5	1	2	4	3	3	0	7	4	5	12	4	11	3	1	2	8	3	3	4	1	9	1	4
T[T>A]C	0	1	2	2	1	3	2	0	1	1	0	0	1	1	3	0	4	2	0	1	2	6	1	2	2	1	1	1	2	0	2	1	1	1	2	2	0	1	0	0	1	4	1	1	4	2	2	0	0
T[T>A]G	1	8	9	7	1	7	12	0	3	3	0	0	4	7	3	5	11	2	1	7	2	6	10	6	5	4	0	2	1	4	10	3	2	1	6	4	5	4	0	0	3	5	0	3	6	1	7	0	1
T[T>A]T	1	4	4	6	1	6	4	1	1	2	1	1	2	5	3	1	2	3	0	2	6	1	7	3	6	3	1	1	3	1	6	2	2	1	7	0	4	3	0	0	4	2	0	2	4	3	8	2	0
A[T>C]A	10	4	3	5	7	10	11	2	0	1	1	0	4	7	8	7	15	5	1	17	7	8	4	6	12	14	7	6	1	3	7	10	3	7	5	4	6	9	10	4	10	6	10	3	10	8	4	1	1
A[T>C]C	1	1	0	1	3	2	3	1	0	1	0	0	1	4	4	2	4	5	1	5	3	4	4	0	5	3	3	8	0	0	4	4	2	2	2	1	3	0	1	1	2	7	4	1	6	1	1	1	1
A[T>C]G	10	0	3	3	9	6	7	5	0	3	0	0	2	7	9	2	12	6	0	13	6	8	2	1	6	10	9	9	1	1	6	8	5	2	6	2	4	8	4	9	12	7	5	3	5	9	2	3	2
A[T>C]T	5	1	1	1	4	4	6	1	0	2	1	0	1	2	6	1	2	5	0	3	3	7	3	3	4	6	5	6	0	0	4	4	1	3	4	3	4	9	1	3	5	3	3	4	4	2	6	2	2
C[T>C]A	4	1	0	2	1	4	6	5	0	1	1	0	1	2	5	2	7	4	2	5	5	4	4	1	9	4	5	6	2	3	5	2	6	5	3	2	4	7	8	1	3	10	5	1	4	5	3	0	0
C[T>C]C	2	0	2	1	4	7	5	3	0	1	0	0	0	4	2	1	4	2	1	4	2	2	2	6	3	6	4	4	2	1	2	5	3	3	4	0	3	6	2	4	5	3	4	2	3	2	2	0	1
C[T>C]G	9	1	6	2	6	5	16	6	0	0	1	1	4	2	6	0	5	11	4	5	5	12	5	4	12	9	6	5	2	1	2	5	3	7	2	1	5	7	4	8	11	6	5	2	3	4	5	2	0
C[T>C]T	10	2	5	1	9	3	9	3	1	2	1	2	2	5	6	2	4	7	3	5	7	9	5	5	9	8	9	8	3	3	3	5	3	2	4	2	9	10	11	7	9	5	5	2	7	6	3	1	0
G[T>C]A	11	2	1	0	6	6	10	2	0	0	1	0	1	2	8	0	4	6	0	6	10	6	1	3	9	8	2	6	2	0	5	4	4	2	3	1	4	9	6	5	9	7	7	1	8	5	3	1	0
G[T>C]C	7	1	1	1	2	4	3	2	0	3	0	0	1	3	0	0	3	2	0	1	3	5	2	1	2	7	1	1	2	1	0	2	1	1	2	0	1	2	2	1	9	1	0	2	1	7	0	0	0
G[T>C]G	7	1	1	1	4	6	8	5	0	2	0	0	1	2	17	1	2	7	1	3	8	7	3	2	11	5	7	2	1	0	1	7	5	4	1	3	9	4	4	6	5	8	2	2	2	2	1	3	0
G[T>C]T	6	2	1	3	3	4	4	4	1	1	1	0	0	2	8	1	5	4	0	8	5	4	2	4	7	9	4	4	2	1	5	2	4	3	2	1	2	4	3	2	4	4	3	0	3	6	1	3	1
T[T>C]A	3	2	1	5	3	3	6	1	1	1	0	0	0	3	4	1	7	7	1	8	4	7	5	3	6	7	2	3	1	2	2	9	2	2	5	2	4	4	3	1	10	11	2	1	3	4	0	1	1
T[T>C]C	2	0	2	1	3	4	4	3	0	1	0	0	2	5	5	2	1	2	1	1	0	3	1	0	5	4	1	3	3	2	7	3	1	3	3	3	2	3	1	4	6	3	3	3	3	6	1	2	0
T[T>C]G	4	1	0	0	5	3	4	1	0	0	0	0	1	2	2	1	4	5	0	2	2	5	4	2	5	8	0	3	2	0	2	2	1	1	4	3	5	2	2	4	5	8	2	1	3	0	1	0	0
T[T>C]T	7	1	0	1	6	3	5	3	1	1	2	0	0	2	10	1	5	5	2	8	3	13	6	0	12	6	5	5	3	1	13	4	8	5	2	1	6	4	1	2	8	14	9	0	5	9	4	7	0
A[T>G]A	2	0	1	1	0	6	2	4	0	6	0	0	1	0	2	0	8	0	1	0	1	10	2	2	1	6	3	2	1	2	5	1	3	0	7	3	7	4	1	0	3	3	3	2	3	0	1	1	5
A[T>G]C	1	1	0	1	2	1	2	0	0	0	0	0	3	1	1	1	3	2	2	0	1	1	1	1	0	1	0	2	3	1	1	3	1	1	1	1	1	2	1	0	1	2	1	2	1	2	2	1	0
A[T>G]G	0	0	0	1	1	4	3	1	1	1	0	0	1	1	2	0	1	1	0	2	3	1	1	1	3	1	0	0	0	0	2	2	2	0	2	1	0	3	0	0	2	2	1	1	1	1	2	0	1
A[T>G]T	3	0	1	3	7	6	9	5	2	1	0	1	4	4	5	4	3	1	4	3	0	10	8	8	4	1	1	11	7	2	4	2	9	5	9	2	6	3	2	4	4	4	1	0	2	5	3	2	1
C[T>G]A	2	0	1	2	2	5	2	2	0	4	0	0	1	2	3	1	1	0	0	3	0	3	4	1	3	1	1	1	1	3	2	2	7	1	6	4	2	1	0	0	3	1	1	2	2	0	5	3	1
C[T>G]C	7	1	4	2	7	2	7	3	0	0	0	1	3	2	4	0	4	3	2	5	1	2	2	0	5	3	1	3	3	1	3	3	1	2	3	3	0	4	5	8	5	2	2	2	0	1	5	1	0
C[T>G]G	1	0	3	4	2	3	3	5	0	0	0	0	1	3	1	0	1	6	3	4	1	3	2	1	1	4	3	2	2	1	2	0	2	2	5	3	3	8	2	4	3	4	2	1	1	0	4	6	0
C[T>G]T	55	5	4	15	19	51	26	42	38	0	0	28	14	22	5	11	9	36	50	5	1	37	53	37	26	5	1	37	56	1	6	12	17	43	34	18	46	29	56	42	42	10	13	2	9	19	22	1	3
G[T>G]A	1	0	0	0	1	3	3	3	2	0	0	0	1	1	3	0	0	0	1	0	2	1	1	1	1	2	1	0	1	2	2	1	3	1	1	1	3	1	1	1	3	4	1	2	1	2	1	3	1
G[T>G]C	1	0	1	0	1	2	1	1	0	0	0	0	1	1	1	0	1	0	3	3	1	2	1	0	0	0	0	0	2	0	2	1	3	2	1	1	2	0	0	0	1	1	3	4	1	1	0	2	0
G[T>G]G	1	0	0	2	2	2	1	1	0	1	0	0	2	1	0	1	1	1	1	0	1	5	2	1	2	2	1	1	3	1	2	0	0	1	2	1	3	2	0	0	1	2	2	1	1	2	0	1	2
G[T>G]T	12	0	1	3	5	19	6	7	7	1	0	7	7	4	3	0	2	8	8	2	0	9	14	8	10	2	5	12	6	1	3	4	5	6	11	4	8	2	9	16	6	2	3	0	4	7	5	2	1
T[T>G]A	3	1	2	6	0	1	3	2	0	4	0	0	1	2	6	0	10	0	1	1	1	7	8	1	9	8	3	1	4	1	7	3	6	1	9	4	3	4	1	1	1	13	3	2	5	1	3	3	3
T[T>G]C	0	0	1	1	1	5	2	2	1	0	0	0	0	2	2	2	3	1	1	0	0	3	4	0	2	1	2	0	3	3	1	2	1	1	2	1	0	1	0	2	4	2	0	0	1	1	2	0	0
T[T>G]G	0	0	4	1	2	4	2	1	1	0	0	0	0	1	2	2	1	2	1	2	0	3	4	1	1	2	1	1	5	2	3	3	3	1	2	3	3	2	0	1	1	3	3	2	1	2	3	0	0
T[T>G]T	11	2	4	2	11	13	8	9	5	3	0	6	4	9	3	3	3	7	15	6	1	16	19	9	17	5	2	18	14	4	9	6	8	9	12	8	12	6	7	3	5	5	5	3	3	4	8	0	3
[truncated: 251 more columns]
