# Supplementary material for: SUITOR: Selecting the number of mutational signatures through cross-validation
Source: PLoS Comput Biol. 2022 Apr 4;18(4):e1009309. doi: 10.1371/journal.pcbi.1009309 (PMC9009674; doi:10.1371/journal.pcbi.1009309)
Supplement: S2 Data — (ZIP) [file pcbi.1009309.s015.zip › Supp_data_profiles_activities_matrices/16 In silico simulation/simulation design of eight signatures/Error Level 0.4/eight signatures_mutation_type_matrix_4.csv]

	V1	V2	V3	V4	V5	V6	V7	V8	V9	V10	V11	V12	V13	V14	V15	V16	V17	V18	V19	V20	V21	V22	V23	V24	V25	V26	V27	V28	V29	V30	V31	V32	V33	V34	V35	V36	V37	V38	V39	V40	V41	V42	V43	V44	V45	V46	V47	V48	V49
A[C>A]A	1	1	1	5	2	3	2	0	2	3	3	0	4	1	1	4	1	8	0	3	3	6	0	1	8	0	3	2	1	0	2	2	2	1	5	2	5	4	0	2	2	3	3	2	2	1	6	3	2
A[C>A]C	1	0	0	6	1	4	2	1	0	1	2	1	1	1	1	2	1	3	1	2	7	3	1	1	5	0	2	0	0	0	2	2	1	2	4	1	2	4	2	1	3	4	2	5	3	1	4	3	1
A[C>A]G	1	0	0	2	0	2	2	0	0	2	0	0	0	0	0	1	1	3	1	2	2	1	0	1	0	0	1	0	0	0	1	1	1	4	5	1	2	0	1	0	0	0	1	0	3	0	4	1	1
A[C>A]T	0	0	0	5	2	2	4	1	0	2	3	0	1	2	1	4	1	2	1	0	3	6	1	1	6	1	1	0	0	0	1	3	5	5	5	1	4	1	1	1	1	4	1	7	4	0	2	1	2
C[C>A]A	2	0	2	10	2	5	7	3	0	5	12	0	6	1	2	6	1	5	2	2	6	3	3	2	10	0	5	0	1	1	4	6	5	3	9	2	8	8	2	2	4	11	7	7	7	1	5	0	3
C[C>A]C	0	0	2	6	2	6	9	0	0	7	4	0	10	3	2	3	0	8	1	4	8	2	1	1	7	1	3	0	4	0	3	6	2	7	7	2	2	14	1	3	4	10	5	4	8	1	6	1	4
C[C>A]G	0	0	0	1	2	4	6	0	0	3	2	0	2	1	1	0	1	3	0	2	2	2	1	0	2	1	0	0	1	0	3	5	3	2	2	3	3	5	1	0	1	2	1	3	4	1	5	1	1
C[C>A]T	3	2	0	13	4	2	10	1	0	8	11	0	7	1	1	5	3	11	1	4	4	5	2	0	8	2	1	0	3	1	0	4	4	6	7	1	7	5	1	2	2	5	8	4	5	0	7	2	7
G[C>A]A	2	0	1	8	1	2	4	0	0	5	0	0	2	4	2	2	2	2	1	2	4	5	2	0	4	1	3	0	0	2	3	3	2	4	4	1	3	4	1	2	1	2	3	4	2	2	3	1	5
G[C>A]C	1	2	0	7	1	3	5	0	0	4	2	0	1	1	1	2	2	8	0	1	5	2	2	1	2	0	4	0	0	0	1	5	2	5	4	2	2	2	2	2	2	4	3	5	3	1	3	2	1
G[C>A]G	0	1	0	7	1	0	1	2	0	1	1	0	1	1	0	0	1	2	0	2	0	1	0	0	2	1	1	1	1	0	1	3	1	3	4	1	0	2	2	1	1	4	2	2	2	0	4	1	1
G[C>A]T	0	0	0	2	1	5	4	0	0	3	1	0	2	2	2	6	1	2	0	4	1	2	3	0	7	0	1	0	2	2	2	3	2	4	3	3	3	3	0	3	2	7	2	4	2	0	1	1	0
T[C>A]A	0	1	0	8	1	7	10	2	0	4	4	0	1	2	0	2	2	3	0	3	3	1	1	0	10	0	4	1	3	1	1	2	4	7	3	1	4	9	1	0	2	9	2	4	13	1	5	2	1
T[C>A]C	2	0	1	7	0	2	5	0	0	3	3	0	5	2	2	2	1	7	0	1	4	4	1	0	4	1	8	0	0	0	2	9	0	5	5	1	0	3	3	1	3	5	7	2	1	0	4	3	4
T[C>A]G	0	1	1	2	0	2	2	0	0	0	0	0	0	0	0	1	1	1	1	0	1	1	1	1	0	1	1	1	0	0	1	2	3	1	3	1	1	0	1	0	1	2	3	1	5	2	1	1	1
T[C>A]T	1	1	3	4	1	6	8	3	0	5	4	0	5	4	5	6	2	2	2	3	5	6	6	0	5	6	5	0	2	2	8	3	8	10	7	0	12	8	1	1	3	8	3	2	8	0	1	4	3
A[C>G]A	5	1	1	6	7	0	7	2	2	2	0	0	0	6	0	0	2	1	0	1	1	3	3	1	4	2	0	1	2	5	4	4	5	2	2	4	5	5	0	1	5	5	6	1	1	2	6	8	0
A[C>G]C	1	0	0	2	2	2	2	1	1	0	0	0	2	3	0	1	2	1	1	0	1	0	2	1	5	2	0	0	3	0	3	2	3	2	2	3	3	1	0	1	4	2	2	1	1	0	1	3	0
A[C>G]G	2	0	0	3	1	1	0	1	0	0	0	0	1	0	0	0	1	0	0	1	0	2	1	0	0	2	0	0	6	1	1	1	1	1	1	3	3	3	0	0	2	2	1	1	1	0	5	3	0
A[C>G]T	2	0	0	0	5	2	1	1	2	2	0	0	2	7	2	1	0	3	0	1	1	2	2	1	4	2	0	0	3	4	4	6	5	4	6	1	5	4	1	1	7	3	2	1	1	1	3	4	0
C[C>G]A	2	0	0	3	3	1	4	0	1	0	0	0	2	2	2	0	2	3	1	1	1	1	3	0	4	0	2	0	1	2	0	1	5	0	7	3	1	1	0	2	0	3	1	9	0	2	3	3	2
C[C>G]C	6	0	0	6	4	0	3	1	3	0	0	0	0	3	1	1	0	1	1	0	2	5	2	1	5	0	0	0	4	2	4	5	5	2	7	1	2	4	0	0	6	6	4	5	0	3	1	5	0
C[C>G]G	1	1	1	2	1	0	3	0	0	0	0	0	2	3	1	1	1	0	0	1	0	2	1	0	2	1	1	0	2	2	1	2	4	1	1	4	1	0	0	0	2	0	2	1	1	0	2	1	0
C[C>G]T	2	0	0	5	3	0	4	1	1	1	0	0	6	5	0	0	1	1	0	0	1	3	2	1	5	2	0	1	1	4	2	5	3	2	2	3	7	4	0	1	3	5	3	1	1	1	6	4	0
G[C>G]A	2	1	0	2	3	1	2	0	0	1	0	0	3	2	1	0	0	1	0	1	0	2	3	0	5	1	0	0	6	3	2	5	4	1	2	2	3	3	1	1	5	5	1	6	1	1	1	1	0
G[C>G]C	3	1	1	4	4	3	2	1	1	0	2	0	2	2	0	1	0	1	0	1	0	2	1	1	1	1	1	0	5	3	1	3	2	1	3	2	3	4	1	1	1	1	2	3	0	0	3	3	1
G[C>G]G	0	0	1	0	3	1	0	1	0	0	0	0	3	1	1	0	0	1	1	0	0	0	1	0	1	3	1	0	1	1	2	1	2	1	0	0	0	2	0	1	2	2	3	1	1	1	2	1	0
G[C>G]T	3	1	0	1	2	3	2	1	2	1	1	0	2	3	3	1	1	2	0	1	0	2	1	1	5	2	2	2	2	2	2	2	3	1	2	3	3	6	0	1	1	4	3	4	0	0	2	4	0
T[C>G]A	2	1	1	5	6	3	3	0	1	0	0	0	4	5	2	3	2	1	1	2	2	3	4	1	3	0	1	0	1	1	3	4	6	1	4	3	3	2	0	0	3	3	2	3	1	2	1	3	0
T[C>G]C	2	1	0	2	8	1	7	1	0	0	1	0	1	1	2	3	1	1	1	1	0	5	1	1	3	1	0	1	3	1	3	2	2	2	1	1	4	1	2	0	3	9	6	3	0	2	6	2	0
T[C>G]G	0	0	1	1	1	1	1	1	0	0	0	0	1	2	0	0	0	1	0	1	0	1	0	1	1	1	1	0	0	2	2	3	1	0	2	0	0	1	0	1	1	0	0	2	1	0	1	3	0
T[C>G]T	2	0	0	6	5	5	7	1	1	0	0	0	2	3	2	0	2	1	0	1	1	3	4	1	3	2	1	2	5	3	2	3	7	3	2	1	7	4	0	1	4	2	2	6	1	7	5	5	0
A[C>T]A	6	2	1	3	3	3	9	1	0	2	0	5	2	3	0	0	2	11	3	4	1	3	2	1	9	8	0	1	3	4	3	5	4	2	2	6	3	3	1	8	9	8	3	5	1	0	2	0	2
A[C>T]C	2	1	5	0	3	2	5	2	0	2	1	0	1	4	3	2	7	2	1	1	1	2	0	2	4	3	1	1	4	1	2	2	5	4	3	3	5	6	0	4	4	3	1	3	0	2	1	0	1
A[C>T]G	5	4	1	0	1	5	13	1	0	0	0	5	1	4	1	0	2	8	10	2	1	10	3	0	6	8	2	0	3	6	7	4	15	6	5	9	2	0	0	11	16	2	8	3	1	0	7	0	4
A[C>T]T	4	2	3	2	5	3	4	1	1	1	1	0	4	3	1	0	1	3	1	3	0	5	1	0	4	4	0	2	4	1	5	4	4	2	1	3	1	5	0	6	7	7	1	4	2	6	1	0	1
C[C>T]A	1	3	3	3	3	3	5	1	0	2	1	2	4	7	10	2	11	3	2	7	3	7	3	5	4	10	0	3	2	3	8	5	11	6	7	3	10	3	0	7	4	6	1	2	6	9	4	2	2
C[C>T]C	3	2	4	2	1	4	4	4	0	4	1	7	8	6	2	4	6	15	1	1	7	3	2	5	2	6	2	2	1	0	5	6	13	8	6	5	5	3	2	16	9	6	1	4	16	8	3	0	2
C[C>T]G	6	5	1	1	3	4	13	1	0	1	0	4	2	2	2	1	3	10	4	3	1	4	2	1	11	15	2	1	5	3	4	4	10	4	1	9	0	5	0	17	18	4	5	10	4	4	3	0	3
C[C>T]T	1	1	6	3	3	3	2	2	0	4	3	3	7	12	6	4	4	9	0	2	8	6	1	2	5	9	1	7	1	1	8	9	11	7	8	8	3	3	0	5	8	9	6	1	5	5	4	0	1
G[C>T]A	9	1	3	3	2	3	8	0	1	3	0	2	0	6	1	1	5	4	3	3	2	7	0	3	11	7	0	2	2	2	4	3	5	5	4	8	2	4	1	4	13	11	2	6	2	1	3	2	4
G[C>T]C	5	6	1	1	7	9	10	5	0	0	1	5	4	9	5	2	6	14	10	6	1	8	1	3	7	9	1	1	3	8	5	6	4	4	4	16	1	1	0	10	10	6	2	7	4	3	7	1	6
G[C>T]G	9	9	0	0	7	5	24	1	1	0	0	2	1	4	0	1	2	17	5	4	0	9	0	1	19	18	1	2	4	8	4	3	7	3	3	14	2	2	1	12	22	8	1	10	6	2	5	3	9
G[C>T]T	2	3	1	4	3	6	13	3	0	0	1	2	3	7	3	2	5	5	8	6	1	7	1	1	8	8	1	0	2	6	4	2	6	10	10	5	2	2	1	11	6	6	2	5	4	2	5	4	1
T[C>T]A	6	9	23	0	10	4	2	9	2	2	9	12	20	20	12	19	23	19	4	14	9	6	2	16	1	21	2	18	3	0	27	23	20	7	22	7	11	2	0	23	18	2	1	5	29	28	5	0	0
T[C>T]C	2	4	27	2	18	2	5	15	0	2	7	8	21	25	19	21	36	26	9	17	17	16	2	22	2	19	5	21	0	0	40	34	28	31	30	8	17	3	2	27	22	2	1	4	31	40	10	0	1
T[C>T]G	6	4	3	1	4	2	6	4	0	1	0	8	7	15	4	4	8	9	6	6	8	7	1	8	2	8	1	6	1	2	10	5	8	7	5	7	6	1	0	8	9	2	2	3	8	6	4	0	1
T[C>T]T	4	2	10	1	7	2	2	4	0	3	4	2	12	8	10	4	6	11	2	5	6	8	3	6	2	11	1	3	1	0	9	11	13	9	14	7	6	3	0	11	7	3	3	5	11	3	5	1	0
A[T>A]A	1	10	7	6	1	8	6	1	0	1	2	0	4	7	5	5	10	3	0	4	3	5	8	8	1	3	0	0	2	1	4	3	3	2	7	1	4	3	0	1	5	5	1	1	8	0	7	2	0
A[T>A]C	1	1	1	1	1	0	2	0	1	0	0	0	1	2	1	1	3	2	0	0	2	0	0	1	2	1	0	2	2	0	0	3	0	1	3	0	3	1	1	1	4	2	2	1	1	1	2	1	1
A[T>A]G	0	4	7	9	3	7	6	0	6	2	2	0	2	5	1	4	14	5	1	4	3	4	8	6	3	9	1	0	1	0	3	2	3	1	10	2	2	6	1	0	4	10	3	4	4	0	9	3	0
A[T>A]T	2	0	1	4	1	1	5	1	1	1	1	0	6	2	3	1	3	0	0	5	1	2	4	2	4	1	0	2	1	1	1	1	3	1	4	5	2	5	0	1	3	6	3	3	1	1	2	0	0
C[T>A]A	1	5	6	24	0	18	12	0	5	2	2	0	7	10	13	7	14	3	1	7	12	5	15	8	3	12	2	0	4	1	13	1	5	2	11	8	6	4	0	1	8	13	1	2	9	2	18	0	1
C[T>A]C	1	5	3	10	0	7	9	0	3	1	2	0	3	8	3	4	3	2	1	2	4	5	5	6	2	4	3	1	3	0	5	3	2	1	1	8	2	1	1	2	4	6	0	5	6	0	7	2	0
C[T>A]G	2	19	12	22	0	23	14	1	8	4	1	0	11	17	13	17	20	3	0	11	9	12	16	14	6	7	3	0	7	0	14	6	8	3	18	13	9	8	2	1	11	10	2	3	17	2	13	2	3
C[T>A]T	2	7	3	8	3	6	9	0	2	0	0	0	7	9	9	4	5	2	2	3	7	6	3	11	3	1	2	0	6	1	5	1	0	2	7	4	6	5	1	1	8	4	2	0	4	2	7	3	2
G[T>A]A	1	2	12	4	1	3	5	1	2	2	0	0	2	3	3	5	4	1	0	2	2	5	9	3	2	2	1	2	5	0	6	1	1	1	6	2	1	9	2	1	5	2	0	2	1	1	8	1	1
G[T>A]C	0	0	1	2	1	1	5	0	0	0	1	0	3	3	0	0	2	0	0	1	0	2	3	1	2	0	0	0	0	0	1	0	2	0	2	1	3	1	1	0	3	1	2	1	1	1	0	1	1
G[T>A]G	1	3	5	4	1	4	7	1	0	2	1	0	5	6	6	6	2	3	0	3	5	5	2	3	2	4	2	0	2	1	6	0	2	1	8	2	2	6	0	1	2	3	1	1	6	1	6	1	0
G[T>A]T	2	1	3	1	0	2	4	1	1	1	1	0	4	1	1	5	4	2	1	1	2	1	1	2	4	2	3	2	0	0	3	2	2	1	0	5	1	5	0	1	1	2	0	1	1	1	0	2	0
T[T>A]A	2	9	3	8	1	12	8	1	3	1	1	0	7	7	9	3	7	0	0	6	4	5	13	4	5	3	1	3	5	1	6	1	3	2	9	5	6	5	0	2	4	5	4	1	2	1	9	3	1
T[T>A]C	0	4	3	2	2	3	4	1	0	0	0	0	3	0	2	1	3	1	1	2	3	2	5	1	2	2	0	0	2	0	6	1	1	0	4	0	2	5	1	1	1	3	1	0	3	1	3	0	0
T[T>A]G	2	5	4	10	2	7	4	1	1	0	0	0	3	7	9	3	12	2	0	7	4	11	10	7	2	3	0	0	1	0	5	1	7	2	4	5	3	4	1	1	4	5	3	2	6	1	11	1	0
T[T>A]T	2	2	2	4	1	2	3	0	1	1	2	0	2	4	3	4	3	1	1	4	3	4	4	3	2	3	0	2	4	0	3	2	2	3	8	6	6	3	1	1	5	8	1	2	5	1	7	2	1
A[T>C]A	5	3	0	2	8	5	10	8	2	2	1	1	3	3	11	3	8	5	0	10	7	10	9	8	11	15	6	4	1	1	8	5	4	5	3	1	4	12	8	1	13	10	5	5	9	5	5	0	4
A[T>C]C	4	0	0	0	3	0	2	3	1	0	0	0	1	2	4	0	3	3	1	4	2	3	4	1	7	7	0	3	0	1	4	4	1	4	2	1	0	6	2	0	4	4	1	1	5	4	2	3	0
A[T>C]G	3	0	3	6	9	8	4	1	2	1	3	0	2	5	5	0	7	4	1	6	10	2	7	3	7	13	9	6	2	1	6	8	1	9	2	2	3	6	7	6	9	11	6	5	3	4	3	3	0
A[T>C]T	5	0	1	1	3	1	6	1	0	2	0	0	1	2	8	2	6	3	0	4	3	6	4	2	4	10	2	0	1	2	4	3	0	3	5	1	4	4	3	4	6	9	7	4	5	7	2	3	2
C[T>C]A	6	0	5	1	6	5	6	4	1	1	0	0	3	3	8	2	4	3	0	7	5	5	4	3	10	9	6	3	2	1	5	3	2	5	4	0	1	4	3	6	8	3	7	2	3	6	3	4	1
C[T>C]C	7	1	4	1	4	6	6	2	0	0	0	1	2	0	5	0	3	1	0	6	6	6	6	2	5	5	3	2	5	3	1	3	0	1	1	2	1	3	2	3	3	5	3	4	4	4	1	1	0
C[T>C]G	6	0	6	2	5	9	9	2	2	0	0	0	1	5	15	1	3	7	1	12	5	12	3	3	10	6	8	7	1	0	5	10	4	6	1	3	3	10	6	6	12	18	5	3	4	7	3	1	1
C[T>C]T	7	2	5	2	6	3	6	5	2	3	1	2	1	2	4	0	7	2	0	11	3	10	10	4	5	7	6	5	5	3	5	6	4	8	8	2	6	10	8	3	5	10	5	2	6	3	4	2	1
G[T>C]A	6	0	3	2	11	7	10	3	1	0	0	0	1	3	5	1	4	6	1	8	9	7	6	2	9	9	4	3	2	0	6	4	5	7	4	1	5	4	5	4	7	5	5	3	4	5	3	2	0
G[T>C]C	2	0	1	1	3	2	4	0	0	0	0	0	2	2	3	1	6	3	1	4	4	1	4	1	7	4	1	4	2	0	5	4	4	4	3	3	3	1	0	3	5	4	4	2	3	3	2	0	0
G[T>C]G	8	0	5	2	5	1	8	4	0	0	1	0	1	2	14	1	2	2	0	8	6	14	2	1	13	10	4	3	0	2	7	5	6	7	0	0	4	6	5	6	8	12	9	0	4	1	3	1	0
G[T>C]T	7	0	0	1	4	4	1	5	0	1	0	1	1	3	6	1	3	0	0	3	4	4	7	1	9	5	7	6	1	1	9	5	2	5	4	1	3	7	5	5	11	6	1	3	1	7	2	0	0
T[T>C]A	4	1	4	1	2	0	3	3	1	0	2	0	0	3	3	1	4	1	0	8	3	5	1	5	3	10	3	3	0	2	3	6	2	1	3	1	4	3	2	1	7	8	4	3	5	5	1	1	0
T[T>C]C	4	0	3	1	4	4	1	4	0	2	1	0	2	0	4	1	4	2	1	4	2	8	5	3	2	4	3	3	2	1	2	3	2	4	1	2	3	3	3	2	5	6	1	1	2	2	1	1	0
T[T>C]G	2	0	2	0	3	4	3	2	0	1	1	0	0	2	4	1	1	1	0	3	2	2	5	2	5	5	2	5	0	1	2	1	3	2	2	0	3	2	2	2	7	5	5	1	1	4	2	1	0
T[T>C]T	4	1	6	2	4	6	3	7	0	2	1	0	1	3	5	0	2	2	0	12	4	8	9	3	11	5	2	4	2	0	8	5	2	5	1	1	5	7	5	4	9	8	3	1	6	6	1	2	1
A[T>G]A	3	0	2	1	1	1	2	0	0	5	1	0	0	3	5	0	4	1	1	9	0	4	2	2	0	2	4	1	0	1	2	2	1	1	4	3	3	5	0	1	3	7	4	0	2	0	1	1	2
A[T>G]C	2	1	1	3	1	5	2	1	0	0	0	0	0	0	1	0	0	1	0	2	0	0	6	0	2	1	1	0	0	0	1	1	2	3	0	0	3	1	1	0	2	2	0	1	1	1	0	0	0
A[T>G]G	2	0	1	1	3	1	1	1	0	1	0	0	1	1	0	0	1	2	1	1	2	1	2	1	1	1	0	0	1	0	2	2	2	1	1	1	0	5	0	1	1	1	2	1	2	2	1	0	0
A[T>G]T	12	2	1	4	2	9	5	7	4	1	0	5	3	5	1	0	2	5	9	1	2	9	8	6	8	3	1	2	7	1	3	7	5	7	4	2	8	6	7	7	2	2	1	0	3	6	4	1	0
C[T>G]A	3	1	1	1	1	1	2	2	0	2	0	0	2	4	3	0	4	0	0	5	1	1	8	1	3	2	1	1	4	1	2	1	1	2	7	1	1	4	2	1	3	3	4	1	3	1	1	3	1
C[T>G]C	1	1	2	3	3	3	4	4	1	0	0	0	2	4	3	1	1	3	5	1	0	2	3	5	4	3	1	1	6	1	3	5	3	4	2	1	4	1	6	1	2	1	1	2	2	0	6	1	0
C[T>G]G	0	1	0	2	3	4	4	3	0	1	0	4	1	1	4	4	4	1	1	1	1	4	6	1	2	1	2	4	4	2	3	4	3	3	1	4	4	4	0	0	1	4	3	0	3	1	7	1	1
C[T>G]T	72	3	2	13	21	48	27	43	37	3	0	29	22	21	4	5	5	23	58	5	1	43	66	40	25	8	5	34	54	9	8	22	20	40	25	14	47	25	47	46	41	10	11	5	12	19	27	3	0
G[T>G]A	1	0	1	1	1	1	1	0	0	0	1	0	2	0	3	1	2	1	1	1	1	1	5	0	0	2	1	0	0	0	3	0	1	1	2	0	3	4	0	0	1	0	3	1	1	1	2	0	2
G[T>G]C	0	1	1	3	2	3	2	0	2	0	0	0	1	1	1	1	2	1	1	0	0	1	3	1	2	2	0	0	1	0	2	0	3	0	1	0	2	2	0	1	4	2	2	3	0	3	1	2	2
G[T>G]G	0	0	0	2	1	1	1	2	0	1	0	0	4	0	1	0	1	1	0	1	0	1	2	0	2	1	1	0	3	0	0	1	3	2	1	1	1	5	0	0	2	3	2	2	0	1	0	2	1
G[T>G]T	12	3	0	2	6	10	9	12	1	1	0	5	6	7	4	0	2	6	14	3	1	9	17	4	10	3	2	13	20	1	3	4	5	11	4	6	10	7	10	13	16	4	2	3	3	6	6	0	2
T[T>G]A	0	2	2	1	1	6	1	5	0	4	0	0	2	3	4	1	8	2	0	11	0	6	5	4	5	2	3	0	3	2	5	1	1	2	4	2	6	6	1	2	2	7	4	3	5	1	7	4	3
T[T>G]C	1	0	0	1	1	1	4	3	0	0	0	1	0	1	1	1	1	1	1	1	0	3	2	1	1	1	1	1	1	0	1	3	2	1	1	2	1	2	1	1	2	1	3	2	2	3	3	2	0
T[T>G]G	3	0	3	5	3	2	3	1	2	1	0	0	1	2	2	1	0	2	2	1	0	1	3	1	5	0	1	3	4	2	5	1	1	2	3	1	4	4	0	1	3	5	2	1	1	1	1	2	0
T[T>G]T	13	3	2	5	10	26	6	14	8	3	0	6	5	7	7	4	8	9	6	6	1	15	20	14	11	2	7	7	13	3	9	5	13	8	14	9	14	19	8	11	13	4	8	5	4	6	9	3	2
[truncated: 251 more columns]
