# Supplementary material for: SUITOR: Selecting the number of mutational signatures through cross-validation
Source: PLoS Comput Biol. 2022 Apr 4;18(4):e1009309. doi: 10.1371/journal.pcbi.1009309 (PMC9009674; doi:10.1371/journal.pcbi.1009309)
Supplement: S2 Data — (ZIP) [file pcbi.1009309.s015.zip › Supp_data_profiles_activities_matrices/16 In silico simulation/simulation design of eight signatures/Error Level 0.4/eight signatures_mutation_type_matrix_5.csv]

	V1	V2	V3	V4	V5	V6	V7	V8	V9	V10	V11	V12	V13	V14	V15	V16	V17	V18	V19	V20	V21	V22	V23	V24	V25	V26	V27	V28	V29	V30	V31	V32	V33	V34	V35	V36	V37	V38	V39	V40	V41	V42	V43	V44	V45	V46	V47	V48	V49
A[C>A]A	0	2	1	5	2	5	7	0	0	3	3	0	7	2	1	2	1	9	0	2	3	4	5	1	4	2	3	1	3	2	2	5	1	3	8	0	6	1	1	2	3	5	1	4	3	1	6	0	2
A[C>A]C	1	1	0	7	0	0	2	2	1	5	3	1	2	1	0	2	1	3	1	1	3	2	2	1	1	1	2	0	0	3	1	4	3	3	9	1	3	4	3	1	1	3	4	2	3	0	3	0	0
A[C>A]G	2	0	1	5	1	4	2	0	0	2	3	0	1	1	1	3	1	5	0	1	2	2	1	0	4	1	1	1	1	0	1	4	1	1	3	1	2	3	1	1	1	2	1	2	5	1	2	0	0
A[C>A]T	1	1	1	3	2	0	7	0	1	1	6	0	3	0	0	2	2	3	0	3	3	3	1	1	5	1	4	0	2	0	1	4	1	5	4	2	2	2	2	1	3	4	0	3	2	0	2	2	0
C[C>A]A	1	2	1	9	3	4	14	2	1	4	6	0	6	3	3	8	1	8	0	0	5	3	1	1	8	0	6	1	2	0	3	9	3	3	13	2	9	5	2	2	5	7	10	7	8	4	10	1	3
C[C>A]C	2	1	2	10	0	6	8	4	0	8	10	0	7	2	3	3	1	9	0	3	4	3	1	1	13	2	2	1	3	2	2	6	2	6	6	2	7	8	0	1	2	7	4	7	11	1	7	2	4
C[C>A]G	0	0	0	6	2	1	3	0	0	2	1	0	1	0	1	1	0	5	0	1	2	1	0	0	0	1	0	1	0	1	1	1	4	4	2	1	0	1	3	1	3	2	0	1	2	1	1	0	0
C[C>A]T	3	0	1	8	2	5	8	2	0	5	5	0	4	1	0	7	2	8	3	3	5	3	2	1	9	1	8	1	2	0	4	8	4	5	6	6	5	8	2	4	2	12	2	5	12	3	6	0	2
G[C>A]A	2	0	1	4	0	2	7	0	0	4	3	0	3	2	2	3	1	4	1	2	2	2	2	2	8	3	3	1	2	1	1	1	1	6	5	1	6	5	2	1	2	5	2	2	2	1	3	1	6
G[C>A]C	1	0	1	2	2	5	6	3	1	2	5	0	2	0	1	1	0	6	0	2	3	5	1	0	5	1	3	4	1	0	1	3	1	1	7	3	4	4	2	0	2	5	4	5	10	4	4	1	1
G[C>A]G	1	1	0	2	1	1	3	0	0	2	3	0	3	1	0	1	1	2	1	1	2	2	1	0	5	2	0	0	0	0	1	3	1	1	4	1	5	1	3	0	2	3	1	3	0	0	3	0	1
G[C>A]T	1	0	0	0	1	2	2	0	0	3	3	0	1	2	3	2	0	1	1	2	0	6	2	1	2	2	0	0	3	1	3	3	1	1	6	0	4	4	1	1	2	7	4	0	3	2	2	1	0
T[C>A]A	0	0	1	0	2	2	3	1	0	7	6	0	4	1	0	5	3	3	0	2	0	2	5	1	2	3	2	2	3	1	2	1	3	3	5	3	1	5	2	1	2	8	3	6	8	1	3	3	1
T[C>A]C	1	1	2	8	0	1	10	2	0	1	2	0	6	1	2	3	1	4	0	1	3	2	0	1	4	0	4	2	1	0	1	3	1	6	6	3	4	3	0	1	3	6	9	3	5	1	5	0	1
T[C>A]G	0	1	0	5	1	1	2	1	1	4	1	1	1	1	1	0	1	2	0	0	1	2	1	0	1	0	1	0	1	0	1	2	1	4	3	0	0	1	0	0	1	2	2	0	0	0	1	0	0
T[C>A]T	1	0	1	3	0	5	7	1	0	11	6	0	2	4	3	4	1	7	1	6	6	5	5	1	1	1	4	1	1	1	1	3	5	5	7	3	8	3	1	2	1	8	1	5	1	1	6	1	0
A[C>G]A	1	0	0	4	5	3	5	1	1	0	0	1	2	7	2	1	1	3	0	1	1	6	2	0	3	1	1	0	5	5	3	11	5	2	5	3	2	6	1	1	6	8	3	4	2	3	4	2	0
A[C>G]C	3	1	0	0	1	1	1	0	0	1	1	0	1	3	1	0	1	2	0	2	0	3	2	1	5	1	1	0	5	3	2	1	3	0	1	2	2	4	1	1	2	2	2	3	1	0	3	2	0
A[C>G]G	0	0	0	3	2	0	5	1	0	0	0	0	4	0	1	0	1	1	0	1	1	1	2	1	0	1	0	0	2	1	2	1	1	2	3	3	3	2	1	1	3	1	1	1	1	3	3	2	0
A[C>G]T	4	1	1	4	5	1	4	1	1	1	1	0	4	2	3	1	2	0	0	0	1	2	1	1	2	0	0	1	2	1	6	1	4	2	5	3	3	9	1	1	5	6	3	1	1	2	4	3	1
C[C>G]A	2	0	0	3	5	1	6	1	1	0	1	0	1	2	2	1	1	0	1	2	1	6	1	2	3	1	0	0	4	1	4	4	6	3	4	1	3	3	0	0	3	1	5	5	1	3	7	3	1
C[C>G]C	3	1	2	4	3	2	7	0	1	0	2	1	3	2	1	1	1	2	0	2	1	2	0	1	2	2	1	1	6	2	5	5	3	2	4	3	2	2	0	1	7	6	3	3	0	1	2	2	0
C[C>G]G	1	1	1	0	0	3	3	0	0	0	0	0	0	2	1	1	1	3	0	1	1	1	1	1	1	1	0	1	0	1	1	3	1	0	3	1	2	2	0	1	2	2	1	2	1	1	1	1	0
C[C>G]T	0	0	1	0	4	5	6	0	1	2	1	0	1	3	1	1	2	0	0	0	0	4	2	1	3	0	1	0	5	3	4	3	5	1	6	2	4	4	0	0	6	7	2	0	1	3	2	3	0
G[C>G]A	0	0	0	2	2	3	2	1	0	0	3	1	0	2	2	0	1	4	0	1	2	3	1	0	3	0	1	0	4	4	2	3	0	1	2	2	2	2	0	0	2	3	4	5	0	1	2	4	0
G[C>G]C	1	0	1	6	4	3	4	1	1	0	0	0	3	3	3	1	0	2	0	0	0	1	2	1	3	1	0	0	3	0	1	2	1	0	4	2	1	2	0	0	3	3	2	2	0	0	0	1	0
G[C>G]G	1	1	1	2	3	1	1	1	1	2	1	0	0	1	0	1	0	0	0	0	1	0	2	0	4	0	0	0	1	0	2	0	0	2	2	2	1	2	0	0	2	0	1	0	1	1	2	2	1
G[C>G]T	4	1	2	1	4	1	2	1	0	2	0	0	3	4	2	1	3	2	0	0	1	2	2	0	5	0	1	1	3	3	4	1	3	1	6	4	4	2	2	0	6	3	3	1	1	1	2	3	1
T[C>G]A	0	1	2	4	5	2	5	0	2	0	0	0	2	1	0	0	1	1	0	1	2	2	3	2	2	2	0	2	1	2	4	2	2	1	6	3	3	3	0	1	4	6	2	4	2	0	2	2	1
T[C>G]C	4	0	1	3	5	1	4	0	3	0	1	0	4	1	4	0	1	2	0	2	0	5	2	0	4	2	1	0	5	1	7	4	4	1	6	3	3	7	1	0	4	4	6	2	0	3	2	2	0
T[C>G]G	1	0	1	0	1	1	1	0	0	0	0	0	3	1	0	2	0	0	1	0	1	0	3	0	1	1	0	1	1	1	3	0	3	1	1	2	2	1	0	1	1	0	1	2	1	4	0	1	1
T[C>G]T	0	0	1	4	4	1	5	1	2	0	0	0	5	4	1	0	2	2	0	1	0	3	3	2	3	0	0	1	5	1	5	1	5	3	6	6	6	4	1	1	7	4	5	3	2	3	3	2	1
A[C>T]A	3	0	0	0	2	3	11	1	0	2	1	4	2	4	1	0	1	7	5	3	0	3	1	1	13	5	0	1	7	7	4	4	4	5	6	5	3	2	0	5	8	5	4	3	5	0	7	2	1
A[C>T]C	1	3	3	1	3	2	7	2	1	0	0	1	2	4	1	2	4	3	2	3	2	5	1	3	4	7	1	0	0	0	2	2	4	4	3	6	2	1	0	2	7	3	1	4	3	6	2	1	0
A[C>T]G	1	6	0	2	3	3	14	0	0	0	0	3	1	5	1	1	3	14	8	1	1	6	1	0	10	10	1	0	5	3	4	5	8	5	1	10	0	2	1	9	13	3	8	6	0	1	1	0	3
A[C>T]T	1	1	0	2	2	0	6	1	1	1	5	2	4	1	0	0	1	4	1	2	1	1	3	0	3	4	3	1	3	3	1	1	5	0	2	3	2	3	1	1	4	4	1	6	3	1	4	1	0
C[C>T]A	2	0	9	1	7	5	6	3	1	3	3	6	3	5	2	2	6	10	4	4	5	6	2	3	6	5	1	2	2	5	8	8	7	4	5	5	5	2	0	8	14	3	2	3	4	5	2	1	2
C[C>T]C	2	3	7	0	1	2	3	5	0	5	3	3	3	10	8	6	8	9	6	4	4	5	1	6	4	7	3	0	1	0	8	7	8	2	9	3	8	3	1	5	6	3	3	8	9	6	3	1	1
C[C>T]G	6	5	1	0	4	7	10	0	0	1	1	8	2	8	1	2	2	19	6	3	1	5	2	0	7	11	1	2	5	6	6	6	12	3	2	11	2	5	0	11	18	10	7	4	1	1	2	3	4
C[C>T]T	1	2	6	2	0	7	3	4	0	4	6	1	4	8	8	7	10	15	2	4	6	1	3	5	5	9	4	5	2	1	5	13	15	14	5	4	6	4	0	9	6	4	3	5	9	5	4	0	1
G[C>T]A	6	5	1	1	1	8	13	1	0	0	0	3	3	4	0	2	1	7	5	2	1	6	1	1	8	7	1	0	3	3	4	3	5	3	2	6	0	3	1	10	10	4	7	8	2	2	2	2	3
G[C>T]C	4	5	2	2	1	10	12	1	0	1	0	0	1	4	3	2	3	10	11	3	0	4	2	1	14	13	1	1	3	6	6	3	13	8	5	10	1	1	0	11	16	15	3	11	2	1	4	0	5
G[C>T]G	12	7	1	0	4	12	12	2	0	1	0	8	0	12	3	0	9	18	5	5	2	8	2	0	16	20	2	1	7	13	3	3	10	7	4	14	2	5	1	15	14	6	10	4	2	1	3	0	1
G[C>T]T	5	6	4	0	7	5	9	5	0	2	1	2	6	8	3	3	7	3	12	5	1	3	2	2	7	11	1	2	5	3	2	5	8	4	4	8	4	1	0	7	10	8	4	6	2	2	0	1	1
T[C>T]A	8	6	19	2	6	2	1	11	0	1	7	12	25	26	21	12	21	16	3	9	16	11	1	11	6	20	2	16	0	1	25	30	21	16	18	8	10	2	0	20	15	1	2	9	25	22	9	0	2
T[C>T]C	6	9	37	2	13	1	3	18	0	7	8	9	42	35	17	23	28	22	12	13	22	16	1	22	2	31	3	14	0	0	32	29	34	26	31	12	13	5	1	34	23	4	3	9	44	37	11	1	1
T[C>T]G	6	4	11	1	5	0	6	6	0	1	1	2	5	6	6	1	14	13	5	5	6	3	1	6	0	13	1	7	1	5	6	10	13	11	4	5	3	0	0	22	11	4	2	7	9	5	2	1	3
T[C>T]T	0	3	5	2	4	2	2	6	0	2	1	5	4	13	8	5	8	18	4	2	3	9	2	6	3	8	2	7	1	0	12	11	9	7	6	6	5	0	0	16	1	2	2	3	18	14	4	1	0
A[T>A]A	2	7	3	10	1	8	6	2	3	1	3	0	6	8	7	6	6	4	0	3	4	8	8	7	2	6	1	1	4	0	2	1	1	2	9	3	7	7	1	1	5	5	0	2	9	1	5	3	2
A[T>A]C	0	2	2	1	1	2	1	1	0	0	0	0	2	2	1	1	2	1	0	3	0	3	0	0	2	2	1	2	0	0	0	4	1	2	1	1	3	1	0	1	2	2	3	1	3	1	0	1	0
A[T>A]G	0	4	8	7	0	8	5	2	3	4	2	0	3	7	2	4	3	2	0	2	6	5	10	5	1	4	0	0	0	0	5	4	4	4	8	6	4	3	1	1	8	3	2	3	3	0	6	0	2
A[T>A]T	2	0	1	0	1	2	1	5	0	1	2	0	1	1	2	0	5	0	1	1	2	5	1	3	3	2	2	1	1	2	2	4	5	1	3	2	1	4	0	1	2	2	1	3	1	1	3	1	1
C[T>A]A	2	13	3	23	0	19	14	1	8	1	2	0	10	15	8	10	19	3	0	7	12	4	17	11	3	4	0	2	3	1	10	4	6	2	15	7	4	10	1	1	6	13	1	2	10	1	18	0	1
C[T>A]C	3	2	2	6	2	9	4	1	4	1	2	0	5	5	6	3	4	1	0	4	7	1	4	5	1	5	3	0	1	1	10	2	3	1	4	6	4	5	0	0	4	8	3	0	5	1	8	0	1
C[T>A]G	2	14	7	17	1	15	13	2	8	2	4	0	8	12	8	16	16	3	1	7	10	8	27	11	5	6	2	0	4	1	17	3	10	4	17	9	4	18	2	0	10	16	2	6	7	2	18	3	2
C[T>A]T	2	5	4	11	0	15	9	1	3	0	1	0	7	14	5	6	6	4	1	3	6	1	6	8	1	2	4	0	4	2	6	6	2	1	5	6	2	9	1	2	2	6	3	0	9	4	6	0	0
G[T>A]A	0	3	6	11	3	8	6	0	4	0	0	0	2	6	0	5	4	1	0	1	3	6	8	6	0	1	2	0	2	0	7	1	5	0	3	3	1	1	0	1	2	10	2	0	7	1	10	0	0
G[T>A]C	1	0	2	0	0	2	2	1	0	0	0	0	1	0	3	1	1	1	0	3	0	1	2	2	3	1	0	1	1	0	2	0	3	1	4	2	2	1	0	0	1	3	2	0	4	0	1	0	0
G[T>A]G	1	4	4	6	2	5	4	0	4	0	2	0	4	1	3	7	1	4	0	4	4	6	3	7	5	2	1	1	2	1	2	3	1	3	2	4	3	4	2	1	4	7	2	0	5	1	5	1	1
G[T>A]T	1	1	1	2	1	5	3	1	1	0	0	0	1	3	1	2	1	2	0	1	1	2	4	0	2	1	1	1	2	2	1	1	0	1	5	3	1	1	1	3	2	4	1	1	2	2	1	0	2
T[T>A]A	2	4	6	6	3	7	14	1	4	2	1	0	6	7	5	4	4	2	0	9	3	1	8	4	3	6	4	1	5	1	6	3	5	1	14	2	6	5	1	2	5	8	6	3	4	1	8	1	0
T[T>A]C	1	0	2	3	2	6	1	1	1	0	0	0	1	8	2	3	1	2	1	1	1	1	3	3	3	2	0	0	1	0	4	2	0	2	5	2	2	5	1	1	3	3	2	1	3	1	2	0	0
T[T>A]G	2	9	3	11	2	12	8	1	3	3	1	0	10	8	3	6	8	0	0	10	10	4	6	6	2	9	1	1	2	3	5	2	5	2	9	3	7	7	0	1	7	19	2	3	8	1	7	2	1
T[T>A]T	3	4	1	3	4	8	1	0	3	2	0	0	2	3	3	4	7	1	0	7	2	4	5	2	4	2	1	2	0	1	9	2	6	2	5	3	6	4	1	2	3	4	2	3	4	1	3	3	2
A[T>C]A	15	3	6	4	10	8	13	5	1	4	3	0	4	5	6	0	12	10	0	11	8	12	7	8	15	12	3	4	2	1	10	9	6	3	8	2	9	6	4	5	17	14	5	4	5	7	2	2	2
A[T>C]C	5	0	1	1	1	3	1	2	0	1	1	0	1	3	2	0	2	1	0	2	0	5	4	1	1	2	2	4	2	1	2	2	4	3	3	2	2	4	1	3	6	5	1	2	5	2	1	1	1
A[T>C]G	11	0	5	1	9	9	6	4	1	1	1	1	2	2	7	0	7	7	0	7	3	7	4	2	11	8	9	7	4	1	11	8	7	5	5	0	7	8	6	2	8	6	4	1	7	8	1	1	0
A[T>C]T	2	1	4	0	3	2	5	2	0	1	0	0	1	4	2	0	7	2	1	9	0	11	5	3	9	7	3	4	5	1	7	2	5	6	3	1	4	8	1	4	2	8	6	2	3	8	1	4	0
C[T>C]A	9	5	2	3	5	3	8	4	0	1	1	0	2	4	8	0	4	1	0	3	1	7	3	3	9	3	3	4	1	3	8	6	4	7	5	3	2	6	3	8	7	6	8	3	3	6	2	0	0
C[T>C]C	6	1	1	3	6	3	2	5	1	1	3	0	2	0	2	1	2	5	2	1	2	5	6	2	4	4	3	1	1	2	9	8	3	4	4	5	3	5	3	3	7	6	4	3	1	3	2	1	1
C[T>C]G	11	4	3	2	10	5	7	6	1	0	0	1	2	4	6	0	2	6	0	9	6	8	7	0	15	5	6	4	1	1	5	8	3	3	0	5	5	7	6	9	13	11	5	3	3	7	0	1	0
C[T>C]T	8	4	2	3	8	5	3	2	0	1	0	2	1	3	12	0	4	8	3	10	7	10	7	4	9	7	4	8	4	2	5	8	5	8	4	2	5	7	9	7	16	9	5	3	3	1	5	2	1
G[T>C]A	5	0	7	0	2	5	2	0	0	0	2	0	1	3	6	1	3	2	0	11	3	6	3	4	10	16	7	4	1	5	9	7	2	7	4	2	9	12	6	4	13	6	7	4	7	9	1	0	0
G[T>C]C	5	1	0	1	2	2	4	2	0	1	0	0	2	3	3	0	1	1	1	2	2	3	2	2	1	2	3	5	2	0	1	2	3	1	5	4	2	8	3	2	4	2	4	0	1	1	2	0	0
G[T>C]G	3	2	4	0	10	6	4	4	0	1	1	0	1	1	5	1	3	6	2	9	2	7	4	2	5	9	5	2	1	2	2	3	1	6	0	2	4	9	4	3	9	6	7	2	5	5	1	1	0
G[T>C]T	9	1	3	1	6	6	3	4	0	3	0	1	3	3	4	1	5	5	1	6	2	4	8	2	9	7	3	2	1	1	5	5	3	1	3	2	5	5	2	2	11	4	4	3	3	5	1	1	2
T[T>C]A	1	3	3	3	4	4	5	3	1	3	1	0	3	1	2	3	3	4	0	5	2	4	8	3	7	8	6	3	0	2	4	10	5	1	5	1	4	5	3	4	4	8	1	3	2	3	1	1	0
T[T>C]C	4	0	4	0	6	3	4	1	0	1	1	0	0	6	4	0	4	1	0	4	2	3	2	1	6	5	1	2	1	4	4	7	2	5	4	4	2	5	5	1	3	5	3	3	1	8	0	2	0
T[T>C]G	2	1	2	2	3	3	3	1	0	2	0	0	0	5	3	0	5	1	0	6	2	0	7	1	4	5	4	2	0	0	5	3	1	3	2	2	2	2	2	3	8	9	1	0	4	3	1	1	0
T[T>C]T	5	1	4	3	3	6	8	5	1	1	1	0	3	6	3	0	7	5	0	7	3	7	3	0	14	7	8	5	2	0	10	4	4	3	8	4	6	7	3	2	4	7	7	2	4	9	2	4	3
A[T>G]A	3	1	2	2	2	2	2	1	2	4	0	0	1	1	5	1	9	2	0	1	3	5	8	0	4	4	7	1	4	2	3	1	2	1	7	0	3	5	2	1	1	4	3	4	4	0	1	3	0
A[T>G]C	3	0	1	1	0	1	1	2	1	1	0	0	0	3	2	1	3	1	1	2	2	3	2	0	3	1	1	1	4	0	1	1	0	4	0	1	2	2	0	1	0	2	1	3	1	1	1	1	0
A[T>G]G	0	0	1	2	1	2	5	0	0	1	0	0	2	1	1	2	1	0	0	2	1	4	2	0	0	1	0	0	2	1	2	1	1	1	5	3	1	4	1	0	4	1	2	1	2	3	3	1	0
A[T>G]T	4	2	2	2	6	9	6	6	1	1	0	5	2	9	2	2	3	8	8	6	0	7	9	6	3	4	1	8	10	4	4	4	8	11	7	4	6	6	5	8	1	11	5	1	2	3	2	1	0
C[T>G]A	1	0	1	3	2	3	1	1	1	0	0	0	1	2	5	1	9	3	1	3	2	8	5	1	1	1	3	0	1	1	3	2	1	0	3	3	3	3	0	1	1	2	2	0	0	1	1	1	0
C[T>G]C	1	1	1	2	2	5	5	1	4	0	0	1	3	2	0	1	0	5	2	1	0	7	4	7	3	2	0	8	4	0	2	2	2	4	2	3	2	3	3	5	6	2	2	1	2	3	2	0	0
C[T>G]G	5	1	2	5	2	4	3	0	1	1	2	0	4	3	1	1	1	1	3	3	0	7	4	3	1	2	2	3	4	1	3	2	1	2	2	1	2	7	2	0	4	1	6	3	3	2	3	0	1
C[T>G]T	60	7	4	17	21	47	21	38	38	3	1	32	22	26	5	14	4	35	44	7	1	45	62	42	23	5	6	40	53	1	9	16	22	36	36	14	37	23	56	58	45	7	12	4	12	22	22	6	3
G[T>G]A	0	0	2	0	0	0	1	2	0	0	0	0	0	2	0	1	1	2	1	3	1	1	1	0	1	1	0	0	1	0	3	1	1	1	3	1	2	1	0	1	2	2	2	1	2	0	1	0	0
G[T>G]C	2	0	0	1	0	3	3	1	0	1	0	1	1	4	0	0	2	2	0	1	0	1	2	1	3	1	1	0	1	0	0	0	0	2	1	0	4	1	1	1	3	1	0	1	2	0	0	0	1
G[T>G]G	1	0	0	1	1	1	4	1	0	0	1	0	0	0	0	1	1	0	0	1	1	2	2	0	2	1	0	1	1	0	2	2	0	1	3	3	2	2	0	0	3	3	2	1	1	2	2	1	0
G[T>G]T	8	1	1	1	5	12	11	8	7	2	0	6	11	10	3	2	3	9	7	2	1	14	19	9	4	2	4	4	15	1	2	3	10	8	8	3	6	5	8	8	13	3	7	1	3	8	5	0	0
T[T>G]A	3	1	3	2	2	9	2	1	1	3	0	0	1	2	7	1	7	2	0	6	1	11	9	3	3	5	3	2	2	8	10	2	4	0	6	4	3	5	0	1	2	10	4	4	2	0	0	2	4
T[T>G]C	1	0	2	1	2	2	2	0	1	0	0	0	1	2	2	1	3	1	1	3	1	1	1	3	2	1	1	1	2	1	1	2	2	0	2	0	3	3	2	1	2	1	1	2	1	0	1	0	0
T[T>G]G	1	0	2	1	0	4	1	1	0	3	0	1	2	2	3	0	4	3	0	2	2	5	3	2	2	2	1	2	0	1	1	3	2	1	1	2	3	4	1	0	3	1	3	2	2	1	2	0	1
T[T>G]T	13	1	1	2	6	15	8	18	4	1	0	7	4	11	6	1	6	12	6	5	3	11	20	11	17	3	6	13	20	4	6	8	6	8	9	6	15	12	10	17	13	11	7	4	4	4	6	3	3
[truncated: 251 more columns]
