# Supplementary material for: SUITOR: Selecting the number of mutational signatures through cross-validation
Source: PLoS Comput Biol. 2022 Apr 4;18(4):e1009309. doi: 10.1371/journal.pcbi.1009309 (PMC9009674; doi:10.1371/journal.pcbi.1009309)
Supplement: S2 Data — (ZIP) [file pcbi.1009309.s015.zip › Supp_data_profiles_activities_matrices/16 In silico simulation/simulation design of eight signatures/Error Level 0.4/eight signatures_mutation_type_matrix_6.csv]

	V1	V2	V3	V4	V5	V6	V7	V8	V9	V10	V11	V12	V13	V14	V15	V16	V17	V18	V19	V20	V21	V22	V23	V24	V25	V26	V27	V28	V29	V30	V31	V32	V33	V34	V35	V36	V37	V38	V39	V40	V41	V42	V43	V44	V45	V46	V47	V48	V49
A[C>A]A	1	1	0	9	1	6	6	4	0	5	9	0	8	0	3	4	1	9	1	5	9	1	2	1	6	4	7	0	2	0	3	6	2	6	3	3	6	5	0	0	2	6	3	9	5	0	5	1	1
A[C>A]C	2	0	3	6	1	4	4	3	0	4	5	0	3	3	1	1	0	3	0	2	3	3	1	1	5	1	2	1	2	1	4	4	2	2	3	0	1	2	1	1	1	5	3	3	2	3	3	2	1
A[C>A]G	1	0	1	3	0	1	3	3	0	1	0	0	2	1	1	1	1	1	0	0	2	1	0	0	9	0	1	0	1	1	1	2	1	0	2	1	4	2	0	0	1	2	0	4	2	1	1	0	0
A[C>A]T	1	0	1	4	3	2	3	0	0	3	4	0	1	1	2	1	0	3	0	0	1	3	1	0	1	1	1	0	1	1	1	0	1	7	5	1	3	1	1	1	2	6	1	7	3	1	3	0	1
C[C>A]A	1	0	0	11	3	6	14	0	1	8	9	0	7	1	3	9	0	7	0	4	1	4	4	1	7	1	3	2	1	1	4	8	1	4	5	3	5	7	2	1	3	12	4	7	10	1	7	0	3
C[C>A]C	4	0	3	7	0	11	6	1	0	6	5	0	4	1	2	6	0	16	2	2	3	2	2	2	11	2	7	1	3	1	3	10	3	7	11	3	9	5	0	2	4	9	4	10	6	1	6	2	3
C[C>A]G	1	0	0	3	0	2	2	0	0	2	3	0	2	1	2	1	1	3	1	0	2	3	1	0	3	1	2	1	0	1	0	5	1	0	4	0	1	4	1	2	1	2	4	6	1	1	3	1	1
C[C>A]T	3	1	0	5	1	7	11	2	0	1	5	1	6	1	3	5	1	8	0	6	7	1	3	0	7	2	7	1	2	0	3	7	5	10	1	2	7	7	3	1	2	4	3	11	5	1	7	1	3
G[C>A]A	1	2	0	1	0	2	5	0	1	5	8	0	0	2	2	3	0	2	0	5	5	2	3	0	7	1	3	0	4	1	1	3	3	2	1	0	6	2	0	1	2	5	1	3	3	1	6	1	3
G[C>A]C	0	0	1	5	2	7	2	1	0	2	2	0	2	3	2	2	2	6	0	2	2	3	1	2	3	1	3	0	2	4	7	4	2	5	3	1	2	4	3	1	2	4	2	5	3	0	4	1	0
G[C>A]G	1	1	1	3	0	2	4	2	0	2	1	0	1	0	0	1	1	1	0	0	1	2	1	0	2	1	2	0	2	0	0	4	2	1	4	2	1	5	0	1	1	1	1	2	2	0	5	1	3
G[C>A]T	1	1	0	3	0	1	3	0	0	2	1	0	2	2	1	2	0	2	0	3	1	3	0	0	2	1	1	0	2	2	0	2	2	2	4	2	2	1	0	1	1	7	1	2	4	2	4	1	0
T[C>A]A	1	1	0	3	0	4	9	0	0	4	3	0	7	2	2	1	6	1	0	3	3	4	3	1	4	3	3	1	2	0	5	5	1	6	4	1	6	5	0	1	3	10	6	2	6	1	3	3	1
T[C>A]C	0	1	0	5	2	5	5	1	0	4	4	0	1	2	1	3	1	7	0	3	7	4	2	1	6	0	1	0	2	2	2	5	1	5	7	1	4	8	1	2	0	4	4	10	7	0	3	0	2
T[C>A]G	0	1	1	1	0	3	4	1	1	1	2	1	1	1	0	1	1	3	0	1	0	0	1	1	1	1	2	0	0	0	1	2	3	2	2	1	2	4	1	1	2	3	1	1	1	1	2	2	1
T[C>A]T	1	0	0	6	0	3	3	4	0	3	3	0	3	3	2	3	2	6	0	2	2	2	2	0	3	2	3	2	2	3	2	6	5	5	4	3	5	3	1	0	2	5	5	4	4	1	2	2	0
A[C>G]A	3	1	0	2	6	1	6	0	2	1	2	0	2	7	1	0	4	3	2	0	1	4	5	1	2	2	2	0	4	3	4	2	7	2	5	4	4	7	0	0	2	3	7	5	1	3	3	4	0
A[C>G]C	1	0	3	3	4	1	3	1	0	0	0	2	3	3	0	1	0	1	0	1	0	2	1	0	2	1	0	0	5	4	1	2	5	3	1	2	2	2	0	1	1	2	4	2	1	1	5	2	0
A[C>G]G	1	1	1	2	3	2	6	0	0	0	0	0	1	4	1	0	1	2	0	1	1	3	1	0	0	1	0	0	0	2	0	2	2	1	2	0	2	1	0	1	2	2	5	1	0	1	1	2	0
A[C>G]T	2	0	0	2	4	2	4	0	1	0	1	0	6	3	1	1	1	1	0	4	2	1	1	0	4	3	0	1	4	3	2	3	1	3	6	2	2	5	0	1	6	4	5	5	2	3	1	7	1
C[C>G]A	4	0	0	1	1	4	4	1	1	0	1	1	4	2	2	0	1	2	1	0	1	2	3	0	2	0	1	1	5	1	1	2	3	1	5	3	3	8	0	1	1	5	5	4	2	5	2	0	0
C[C>G]C	3	0	0	5	4	2	2	1	0	0	0	0	4	2	2	1	0	3	0	1	1	4	2	1	3	1	2	0	3	2	2	3	4	3	5	4	4	6	0	1	3	5	4	0	1	0	3	3	0
C[C>G]G	0	1	1	1	0	0	1	0	0	0	0	0	2	3	1	1	1	5	0	1	1	0	2	1	0	1	0	1	2	0	0	4	1	2	1	3	1	2	0	1	1	3	8	1	2	2	2	1	1
C[C>G]T	1	0	1	5	6	1	2	0	1	2	1	0	2	3	2	1	0	3	1	3	0	7	3	0	3	1	1	1	7	2	0	2	2	1	6	4	5	6	0	1	4	6	5	3	2	2	7	6	0
G[C>G]A	2	0	1	4	2	0	3	0	1	0	0	0	2	4	1	1	2	1	0	1	0	4	1	0	3	2	0	1	2	1	2	3	1	1	1	2	3	2	0	1	4	2	3	1	3	0	2	1	0
G[C>G]C	1	0	1	4	3	1	3	0	0	0	0	1	2	2	0	0	0	1	0	0	0	3	1	0	0	1	1	0	2	2	1	1	3	1	4	2	4	3	0	2	5	5	4	0	1	2	3	1	0
G[C>G]G	0	0	1	1	2	0	3	1	0	0	0	0	0	1	0	0	0	1	1	1	1	1	1	1	2	2	0	0	1	1	1	4	0	1	0	1	2	1	0	0	2	2	1	3	1	1	1	0	0
G[C>G]T	4	0	0	3	1	0	4	1	1	0	1	0	5	4	1	2	1	4	0	1	2	3	2	1	3	0	0	1	5	4	2	6	3	2	3	2	3	3	2	0	4	4	3	3	1	1	1	4	1
T[C>G]A	2	0	0	4	3	3	5	1	2	0	1	0	3	2	2	0	1	2	0	3	1	5	2	2	0	2	0	0	6	4	1	2	3	2	4	3	2	2	0	1	5	6	1	2	1	3	3	4	0
T[C>G]C	1	0	3	5	1	1	1	0	0	0	0	0	3	5	1	1	1	0	0	0	1	1	4	1	0	1	0	0	2	2	3	4	0	2	2	0	2	8	0	1	2	1	4	4	1	1	4	3	0
T[C>G]G	0	1	0	2	3	0	2	0	0	0	0	0	1	2	1	0	1	1	0	1	1	0	2	0	1	0	1	0	2	0	3	1	2	2	1	0	1	0	0	1	2	3	2	2	1	0	2	2	0
T[C>G]T	2	0	1	4	3	1	5	2	1	1	0	1	0	2	2	2	1	5	0	3	0	5	2	1	5	2	2	0	3	2	3	4	4	1	6	5	5	5	0	0	8	5	5	5	2	2	2	5	1
A[C>T]A	8	3	0	4	3	7	8	0	1	0	1	3	2	6	1	2	2	8	7	2	0	7	3	0	7	12	2	2	6	2	3	3	4	4	2	5	0	0	3	6	9	6	2	7	2	1	3	2	4
A[C>T]C	2	2	3	2	2	1	3	0	0	2	0	2	6	5	1	0	1	7	2	1	1	3	1	2	3	8	3	2	1	1	3	4	3	1	3	4	3	1	0	3	2	1	0	2	1	3	3	0	2
A[C>T]G	3	4	1	1	2	9	13	1	1	1	1	7	0	1	0	0	3	17	8	3	1	10	2	0	8	15	2	2	6	5	2	3	5	6	2	12	2	2	0	7	13	5	6	10	3	2	3	2	6
A[C>T]T	5	0	1	3	1	2	5	1	0	1	0	3	1	3	0	0	2	2	1	3	1	3	0	0	2	4	1	1	1	1	2	3	3	3	3	0	2	4	0	2	7	4	2	3	0	3	1	2	3
C[C>T]A	1	0	5	3	1	0	4	2	0	2	5	1	11	6	8	2	7	4	1	3	3	6	6	4	2	9	1	5	1	0	8	10	10	5	9	5	6	5	0	11	1	2	6	4	7	6	3	0	2
C[C>T]C	1	1	7	9	1	4	5	3	0	3	2	3	7	5	4	4	11	9	2	4	3	5	0	4	4	7	4	9	1	1	7	9	9	4	8	2	6	4	0	7	4	4	3	5	11	7	4	2	0
C[C>T]G	11	12	2	0	5	4	12	1	0	1	0	2	1	3	1	0	4	12	10	10	1	8	2	1	6	13	0	0	4	6	4	3	15	9	3	10	0	2	0	18	17	8	3	8	2	0	3	0	2
C[C>T]T	3	2	7	6	5	4	2	6	0	2	2	2	4	6	6	3	5	4	3	6	2	6	2	4	4	10	4	5	1	3	6	6	11	7	4	1	3	2	1	10	5	7	1	3	5	4	6	3	1
G[C>T]A	6	4	1	0	4	5	14	0	1	1	1	4	2	6	2	1	1	12	4	3	0	10	2	0	5	10	1	0	3	7	2	8	12	2	4	12	2	2	0	10	16	5	3	3	3	1	4	1	7
G[C>T]C	6	4	1	2	3	4	18	1	0	0	0	5	3	6	3	1	3	15	8	3	1	8	2	1	13	10	0	1	3	5	5	10	7	7	5	11	2	3	0	12	14	6	6	8	5	1	7	0	4
G[C>T]G	5	6	2	0	5	9	18	2	1	0	0	9	0	5	1	1	4	13	9	2	1	12	2	0	8	17	1	1	1	13	6	10	10	5	1	14	2	1	1	13	21	8	4	14	1	1	1	0	6
G[C>T]T	8	4	1	3	4	4	8	3	1	3	0	5	1	8	1	0	5	9	5	2	3	9	2	1	6	16	1	2	5	3	5	5	8	5	3	5	2	4	1	9	12	5	0	4	4	4	3	3	4
T[C>T]A	8	6	23	3	9	2	2	12	0	3	5	7	17	19	8	9	28	17	6	4	11	8	2	11	4	18	1	13	1	6	14	26	18	14	29	11	8	1	1	25	14	1	2	9	19	17	10	1	2
T[C>T]C	8	7	34	1	17	1	7	11	1	3	7	10	25	31	19	25	29	31	4	10	18	11	1	19	3	25	4	14	3	0	37	30	28	21	26	7	6	5	0	32	25	1	2	3	32	29	16	1	0
T[C>T]G	2	2	7	1	3	1	7	2	0	4	3	7	6	11	5	3	4	7	3	3	1	11	1	5	6	10	0	5	1	5	10	11	13	7	11	7	5	1	1	16	14	3	3	3	7	6	3	2	5
T[C>T]T	3	1	10	1	4	2	5	5	1	2	5	1	11	17	11	3	8	7	0	4	11	6	1	9	3	9	2	6	1	1	9	9	7	14	14	3	7	5	1	9	8	3	2	1	10	14	4	1	1
A[T>A]A	0	1	9	10	2	11	12	0	2	1	1	0	2	6	1	1	4	1	1	2	5	3	8	9	3	3	1	2	6	1	9	2	3	1	6	6	5	7	0	1	6	10	3	2	4	2	5	3	1
A[T>A]C	2	1	1	2	2	2	4	1	1	1	0	0	1	4	2	0	1	0	0	0	0	1	1	1	0	3	1	1	2	0	1	1	1	1	1	1	3	1	0	0	1	2	1	0	3	2	1	1	1
A[T>A]G	0	8	4	8	1	6	7	0	3	1	0	0	1	2	9	3	5	0	0	8	3	6	10	4	3	1	2	3	2	1	9	2	3	1	10	7	1	11	0	1	5	11	1	2	3	1	7	3	0
A[T>A]T	0	0	2	3	0	0	4	0	0	2	0	1	1	1	4	0	6	2	0	3	0	2	3	0	2	2	3	0	2	2	3	1	5	0	4	3	3	2	0	2	3	8	2	3	3	2	1	6	1
C[T>A]A	0	10	14	15	4	10	7	0	6	1	2	0	4	11	10	7	6	2	1	5	11	7	15	9	1	4	4	1	5	0	21	3	4	1	9	12	7	8	0	1	7	12	1	4	13	2	11	1	0
C[T>A]C	1	4	1	9	1	7	10	0	4	2	0	0	0	7	4	6	5	3	0	2	5	7	3	3	1	1	1	1	4	1	2	5	1	1	3	2	2	8	1	1	2	4	3	1	8	1	9	2	1
C[T>A]G	4	15	14	18	1	16	14	3	5	5	6	0	6	9	6	17	13	6	0	16	16	8	15	16	2	11	3	0	7	1	8	3	10	3	16	16	5	10	2	2	13	12	4	4	8	1	10	1	1
C[T>A]T	4	6	7	9	1	5	9	1	1	1	1	1	3	7	3	2	5	3	1	6	2	3	9	4	2	1	2	0	3	0	4	7	3	4	9	5	1	5	1	3	9	6	5	2	5	1	4	1	0
G[T>A]A	1	6	3	5	3	9	5	1	0	1	1	0	5	7	5	1	5	1	0	5	3	6	6	5	2	4	0	0	3	1	6	2	0	2	5	7	6	4	0	1	7	4	2	1	6	0	6	2	0
G[T>A]C	0	3	3	4	3	2	4	0	1	0	0	0	2	3	2	4	1	0	1	3	2	1	4	1	1	2	0	1	2	0	1	3	1	1	3	1	3	2	0	1	0	3	2	0	2	0	5	1	0
G[T>A]G	1	6	0	7	1	4	6	1	3	2	2	1	1	2	3	3	8	1	0	2	3	0	2	3	0	3	0	2	2	0	2	0	2	1	7	4	4	5	1	0	3	3	1	2	5	0	5	0	0
G[T>A]T	1	0	3	2	0	2	3	0	0	2	0	1	4	0	1	1	1	1	0	1	2	3	1	1	3	2	2	1	2	0	2	2	1	2	1	1	1	3	1	3	1	3	1	3	0	3	5	1	0
T[T>A]A	0	13	7	11	1	4	6	1	2	1	1	2	4	12	13	2	3	2	0	7	3	3	12	3	3	6	1	1	2	2	9	3	2	1	9	5	4	5	1	1	4	10	3	4	9	1	10	1	1
T[T>A]C	2	3	1	4	1	5	7	1	0	0	0	0	3	4	1	5	4	2	1	1	1	2	4	2	4	0	0	0	1	0	2	1	1	1	6	3	1	2	0	0	1	2	2	3	3	2	7	0	1
T[T>A]G	1	5	7	14	1	10	8	1	1	1	0	0	6	3	6	6	5	1	1	7	4	4	5	5	0	5	3	0	1	1	6	3	7	3	8	4	2	7	1	0	5	12	3	3	6	0	8	1	0
T[T>A]T	2	5	5	6	2	1	6	1	2	1	0	0	2	5	1	1	4	1	0	0	2	4	6	3	1	0	0	3	3	3	5	2	2	1	9	3	2	2	0	2	2	6	0	1	3	0	5	3	1
A[T>C]A	5	7	4	10	10	5	12	6	3	1	2	0	2	5	7	1	10	5	1	12	5	14	5	7	10	15	7	4	3	3	9	6	3	9	7	2	7	15	3	5	10	17	5	7	8	3	3	0	0
A[T>C]C	4	1	2	0	3	2	2	2	0	2	1	0	1	2	7	0	2	0	1	1	1	7	2	2	6	4	2	0	1	0	7	3	2	2	4	1	4	4	1	2	3	6	2	0	3	4	2	1	0
A[T>C]G	5	1	4	3	8	8	4	1	1	2	1	0	0	4	7	0	3	4	0	8	3	14	8	2	8	11	5	7	1	2	7	11	8	7	9	2	7	7	4	8	14	9	7	4	2	9	2	1	3
A[T>C]T	9	0	2	1	5	4	6	3	0	6	0	0	2	2	8	0	6	2	1	9	2	7	7	1	6	6	4	6	7	2	7	10	5	5	3	6	9	8	4	2	6	7	3	2	5	6	1	1	2
C[T>C]A	8	0	5	1	8	5	6	4	1	1	1	0	2	2	5	0	5	2	0	6	2	4	6	0	5	9	11	1	2	2	4	15	3	3	4	1	5	5	5	3	5	9	5	0	3	4	2	2	1
C[T>C]C	2	2	1	1	4	1	7	0	0	0	0	1	1	4	4	0	5	4	2	1	2	1	5	2	8	3	3	4	2	4	7	5	5	5	3	1	3	7	1	4	4	2	5	3	2	2	1	0	1
C[T>C]G	8	0	5	3	4	8	6	3	0	6	3	0	2	2	9	2	5	7	2	7	3	7	1	2	11	17	5	7	0	3	4	6	3	9	4	1	7	10	3	8	9	16	4	2	1	7	4	2	4
C[T>C]T	7	2	3	2	6	5	7	9	0	0	2	0	1	3	7	0	6	3	0	11	7	7	12	3	6	8	4	6	3	2	6	3	5	3	2	3	5	3	4	3	16	9	4	3	8	7	3	0	1
G[T>C]A	9	4	5	2	11	3	5	3	0	2	0	0	1	6	6	0	2	5	0	7	5	6	3	3	10	13	3	5	2	2	2	10	4	2	2	0	5	8	4	3	10	6	6	2	8	6	1	2	0
G[T>C]C	3	0	5	0	3	2	3	1	0	0	1	0	0	1	2	0	5	1	0	2	3	7	4	1	4	2	0	4	1	0	4	0	1	0	2	1	2	3	2	0	3	4	4	2	2	4	0	0	2
G[T>C]G	11	0	5	2	12	3	8	5	0	0	0	0	0	4	8	1	8	4	0	8	8	7	6	1	8	5	6	6	2	1	2	7	6	8	3	1	4	7	4	6	15	5	2	1	5	15	2	1	0
G[T>C]T	3	1	1	1	7	0	3	3	0	2	1	0	1	5	3	0	4	3	1	3	3	1	1	1	6	6	5	9	1	1	4	3	2	2	1	1	5	7	1	1	8	9	2	2	5	7	1	1	1
T[T>C]A	3	0	3	1	2	3	5	2	1	2	0	1	1	3	9	0	4	5	2	2	4	5	4	4	4	8	1	5	1	0	5	7	1	4	4	2	2	4	3	0	5	6	5	4	1	5	2	5	0
T[T>C]C	7	0	3	1	4	2	5	0	0	0	0	0	1	4	2	0	3	7	0	2	4	6	3	2	4	5	2	3	0	1	3	7	3	4	2	2	4	3	2	3	6	3	3	1	7	2	3	2	0
T[T>C]G	0	0	0	2	4	2	6	4	1	0	1	0	2	1	5	4	1	1	1	2	4	4	2	1	4	5	1	3	1	1	3	4	1	0	4	0	1	2	1	3	8	5	5	1	2	4	1	3	0
T[T>C]T	4	1	2	0	6	5	3	1	0	1	0	0	1	2	11	2	4	9	1	9	1	14	3	1	9	6	1	8	0	5	5	7	4	6	9	2	6	9	4	4	3	8	5	2	5	2	1	4	2
A[T>G]A	1	1	0	2	1	4	0	1	0	4	1	1	1	4	4	1	7	1	1	2	0	5	3	2	1	4	1	3	4	7	3	2	1	2	5	2	3	3	0	1	0	5	4	3	3	2	1	5	0
A[T>G]C	1	0	0	2	3	1	2	3	0	3	0	0	1	1	0	1	4	0	0	0	1	5	2	1	0	0	1	1	1	1	3	1	2	0	3	2	3	3	0	1	1	2	1	1	3	0	0	0	1
A[T>G]G	1	0	1	1	2	2	2	0	0	1	0	0	1	1	4	1	3	0	1	1	0	3	2	2	3	1	0	0	2	1	3	3	2	0	2	1	1	3	0	2	3	3	0	1	2	1	3	1	0
A[T>G]T	11	4	2	2	0	5	3	11	5	0	0	5	3	3	5	1	2	0	12	1	1	11	13	5	5	3	2	6	14	1	2	5	3	5	6	3	2	4	3	3	3	3	4	2	4	5	1	1	0
C[T>G]A	0	2	3	0	1	2	1	0	0	6	0	1	0	1	4	0	5	0	0	3	1	5	3	0	3	2	2	2	1	0	3	1	3	0	3	1	5	3	0	0	0	1	2	2	2	1	1	1	0
C[T>G]C	4	2	1	4	4	5	2	4	1	2	0	2	1	3	2	1	2	5	8	1	1	5	5	4	4	3	0	2	2	0	2	2	6	5	2	3	6	3	3	5	1	2	1	0	0	3	4	2	0
C[T>G]G	3	2	3	2	2	2	4	2	2	0	0	0	1	1	3	2	4	1	0	4	2	5	5	2	6	3	2	0	6	2	3	0	4	4	8	1	4	3	0	2	0	2	3	3	3	1	1	2	1
C[T>G]T	55	3	1	16	25	48	20	41	37	4	0	29	17	25	4	12	2	27	58	4	1	42	73	39	23	3	6	43	59	2	7	14	19	35	27	15	46	31	41	44	29	7	15	2	7	29	28	4	1
G[T>G]A	1	1	1	1	1	1	2	0	0	0	0	0	0	2	1	0	0	1	0	3	1	0	5	2	2	3	0	2	2	1	1	1	0	1	2	3	2	5	0	0	3	3	0	2	0	1	1	0	1
G[T>G]C	1	1	0	1	1	2	0	0	1	0	0	2	0	0	2	2	1	1	1	0	1	1	3	1	2	1	0	1	3	0	2	1	1	0	1	1	0	2	0	1	2	4	3	0	1	1	3	3	0
G[T>G]G	0	1	1	1	0	2	1	1	1	1	0	0	1	0	1	0	1	1	0	1	1	2	1	1	1	2	1	1	0	1	1	1	2	1	1	2	2	2	0	1	1	3	3	1	1	2	1	4	0
G[T>G]T	10	0	2	3	7	9	7	6	4	1	1	7	5	4	3	4	1	8	10	3	0	9	15	8	9	4	1	10	13	2	2	5	4	7	11	3	5	9	8	11	7	1	3	1	3	6	8	0	0
T[T>G]A	4	1	3	2	0	1	4	2	1	4	0	0	0	3	4	0	8	0	0	2	1	10	8	3	2	7	3	4	3	3	6	1	4	0	16	3	5	5	0	0	4	6	2	5	3	0	2	5	1
T[T>G]C	2	0	1	2	0	2	2	0	1	2	0	1	0	1	1	2	1	1	1	3	1	1	1	0	3	1	0	0	2	1	3	1	1	2	1	0	1	2	1	1	5	1	0	2	1	2	1	1	0
T[T>G]G	1	1	0	2	1	3	1	0	2	2	1	0	2	2	3	2	1	4	1	5	2	2	4	2	1	4	0	1	2	0	1	2	4	1	1	4	1	4	1	3	3	0	2	0	1	3	3	2	0
T[T>G]T	15	5	3	5	6	12	8	7	4	7	1	7	7	9	5	2	7	15	13	8	0	13	15	8	2	3	3	10	13	3	7	4	4	6	7	5	13	9	12	10	4	10	7	2	7	8	10	3	6
[truncated: 251 more columns]
