# Supplementary material for: SUITOR: Selecting the number of mutational signatures through cross-validation
Source: PLoS Comput Biol. 2022 Apr 4;18(4):e1009309. doi: 10.1371/journal.pcbi.1009309 (PMC9009674; doi:10.1371/journal.pcbi.1009309)
Supplement: S2 Data — (ZIP) [file pcbi.1009309.s015.zip › Supp_data_profiles_activities_matrices/16 In silico simulation/simulation design of eight signatures/Error Level 0.4/eight signatures_mutation_type_matrix_7.csv]

	V1	V2	V3	V4	V5	V6	V7	V8	V9	V10	V11	V12	V13	V14	V15	V16	V17	V18	V19	V20	V21	V22	V23	V24	V25	V26	V27	V28	V29	V30	V31	V32	V33	V34	V35	V36	V37	V38	V39	V40	V41	V42	V43	V44	V45	V46	V47	V48	V49
A[C>A]A	4	1	1	4	3	1	9	0	1	7	2	0	5	1	2	5	0	5	0	1	1	4	3	2	1	2	2	0	4	0	3	3	4	3	4	4	6	3	0	1	5	8	5	7	6	1	4	0	1
A[C>A]C	1	0	0	5	0	2	4	0	0	8	5	0	0	1	1	2	1	1	0	4	1	2	0	1	3	1	3	0	1	0	3	6	1	5	3	1	4	3	1	1	4	5	3	4	2	1	4	1	0
A[C>A]G	1	0	1	2	2	2	3	0	0	0	3	0	3	1	0	2	1	4	0	1	0	0	0	0	1	1	0	0	1	0	2	3	1	2	1	0	3	2	0	0	1	2	4	2	2	0	0	0	0
A[C>A]T	1	1	0	4	1	3	4	1	0	0	1	0	3	4	2	0	1	3	0	1	2	2	1	1	1	3	2	0	2	4	1	1	2	2	1	1	3	3	1	1	1	5	5	3	5	1	2	1	1
C[C>A]A	1	1	2	12	2	5	10	1	1	5	5	1	6	1	2	3	1	7	1	3	2	3	1	1	8	1	7	1	1	0	3	8	3	7	8	3	7	6	0	3	2	9	4	11	7	3	10	3	7
C[C>A]C	2	1	1	8	3	8	8	2	3	8	5	1	4	2	2	6	2	6	0	3	7	1	1	2	9	1	6	1	4	0	3	7	2	8	6	1	8	11	4	1	2	6	5	5	12	2	8	1	3
C[C>A]G	1	0	1	2	1	2	10	0	0	1	0	0	5	0	2	4	1	3	0	2	3	0	1	1	4	1	2	1	3	0	1	5	2	2	2	0	1	3	0	0	1	3	2	2	2	3	3	1	1
C[C>A]T	4	2	0	5	0	5	5	2	0	10	6	1	4	2	1	3	1	11	0	7	2	3	2	0	8	0	5	1	4	1	2	7	1	6	6	4	7	6	2	1	4	13	5	4	4	2	3	2	5
G[C>A]A	1	0	2	3	2	1	4	3	0	4	1	0	1	0	1	1	2	1	0	1	1	1	1	1	6	2	4	0	1	0	2	5	2	3	13	2	0	1	0	0	1	5	0	1	3	1	9	1	0
G[C>A]C	1	0	0	3	1	6	9	2	0	1	3	0	3	0	2	2	1	3	0	0	2	4	4	3	1	0	1	1	3	1	1	4	3	6	3	3	4	5	0	2	0	9	2	3	4	2	3	1	2
G[C>A]G	1	1	1	4	1	2	5	0	0	2	1	0	2	1	1	0	1	2	0	3	2	1	2	1	1	1	0	1	1	0	1	2	1	1	4	1	2	2	2	0	3	4	1	1	1	1	2	0	1
G[C>A]T	1	0	0	4	1	3	2	2	0	4	2	0	1	0	3	1	2	2	1	2	2	3	3	0	4	1	1	1	1	0	1	4	0	3	5	0	2	2	1	1	1	4	3	4	4	1	1	1	1
T[C>A]A	2	1	0	3	1	4	4	1	0	4	1	0	4	1	1	3	2	2	0	4	2	2	2	1	4	1	8	1	3	1	4	3	4	2	5	3	4	6	0	1	1	6	5	2	1	2	3	2	1
T[C>A]C	1	0	1	7	1	4	3	1	0	5	5	0	5	1	2	3	0	3	0	2	6	2	1	0	5	1	2	2	0	1	0	5	2	5	4	5	4	4	0	0	1	7	1	3	5	2	1	1	1
T[C>A]G	0	1	1	0	0	0	3	1	0	1	0	1	1	1	1	0	1	1	1	0	0	1	1	0	1	0	0	1	0	0	3	1	3	2	1	0	6	1	0	1	0	0	0	4	1	0	3	0	0
T[C>A]T	1	1	2	7	3	9	9	3	0	5	2	0	3	1	2	3	1	3	2	4	5	2	5	1	5	5	5	3	1	2	4	8	2	4	6	0	8	3	3	1	1	9	4	10	3	1	6	3	1
A[C>G]A	2	0	1	6	6	0	2	0	1	2	0	0	6	2	2	2	0	3	1	0	1	6	5	1	6	2	0	3	6	3	1	2	6	4	5	6	4	4	0	0	3	9	3	3	1	2	4	6	1
A[C>G]C	0	1	1	3	0	5	4	0	1	0	0	0	3	1	1	1	1	0	0	1	0	1	1	1	2	1	1	0	2	2	3	4	2	2	2	1	0	4	1	0	2	2	3	2	1	0	2	1	0
A[C>G]G	2	0	1	3	0	2	1	0	0	0	1	0	0	3	0	1	1	1	0	0	0	0	2	1	1	1	0	1	2	1	2	1	2	2	1	1	0	1	0	1	0	2	1	1	0	1	1	0	0
A[C>G]T	2	1	2	3	3	1	6	0	1	2	0	0	3	8	2	1	2	0	0	1	0	2	2	1	3	1	0	0	5	1	3	4	4	4	1	3	4	4	1	1	5	6	0	1	0	3	2	3	2
C[C>G]A	1	1	0	4	5	1	2	0	1	0	2	0	2	5	1	0	1	5	1	1	1	1	5	1	2	1	1	1	4	7	1	3	1	1	5	1	5	5	0	0	2	2	2	7	0	4	2	1	0
C[C>G]C	1	1	1	5	6	1	8	1	0	0	0	0	3	3	1	1	0	1	1	1	2	1	1	1	2	2	3	0	4	2	2	3	1	3	4	2	2	6	0	2	5	6	4	4	0	1	5	3	0
C[C>G]G	3	0	0	1	1	1	2	1	0	0	0	0	4	1	0	1	1	1	0	2	0	1	0	1	2	1	1	1	2	2	1	2	2	1	1	2	1	2	0	0	0	2	1	2	1	0	3	1	0
C[C>G]T	3	1	0	7	5	3	1	2	1	0	0	0	6	4	0	0	1	4	1	2	1	2	3	1	3	2	0	1	3	2	3	2	4	2	3	6	2	3	0	1	10	2	6	4	1	3	7	3	0
G[C>G]A	4	1	1	3	0	0	1	0	1	0	0	0	1	3	0	1	1	1	0	1	1	5	1	1	4	1	0	0	1	0	1	1	2	2	2	1	1	7	0	1	5	4	5	1	1	1	2	2	0
G[C>G]C	0	0	1	1	4	2	3	1	0	2	0	0	2	3	1	1	0	2	0	1	2	2	3	0	4	2	0	1	2	1	0	0	2	1	3	2	0	2	0	0	4	5	2	1	1	2	3	2	1
G[C>G]G	1	1	0	1	0	1	0	1	0	0	0	0	2	3	0	1	0	0	1	0	2	2	1	0	1	1	0	1	0	2	0	1	1	1	1	3	1	1	0	1	3	4	2	2	2	1	1	2	0
G[C>G]T	1	0	2	6	6	1	6	1	0	1	0	0	2	4	1	0	0	0	0	0	1	3	1	0	3	1	0	1	5	2	1	1	4	2	3	5	2	5	0	1	4	2	1	2	0	0	4	5	1
T[C>G]A	5	1	0	5	2	5	3	2	0	2	0	0	4	5	1	1	1	3	0	0	0	3	1	1	3	0	0	0	2	1	6	2	3	1	2	2	1	6	0	1	5	2	2	2	1	3	6	2	0
T[C>G]C	1	0	0	5	6	1	4	0	1	0	0	0	4	3	0	0	1	4	1	1	1	1	3	1	2	1	1	0	3	3	5	1	4	1	5	4	4	6	0	0	2	4	4	5	2	1	1	4	1
T[C>G]G	0	0	0	3	0	2	2	1	0	1	1	0	1	2	1	0	0	1	0	1	1	1	0	0	1	0	0	0	0	2	1	0	1	1	1	1	1	2	0	2	1	2	2	1	1	2	2	0	0
T[C>G]T	1	0	0	4	8	2	3	1	2	3	1	0	5	4	2	1	0	3	1	0	2	1	2	1	7	2	2	0	9	3	4	2	4	2	3	5	6	4	1	1	4	13	7	4	3	2	3	7	0
A[C>T]A	3	5	2	1	5	6	10	1	1	1	1	0	4	7	1	2	2	9	4	2	0	7	1	2	9	13	2	1	4	6	4	5	4	3	2	8	4	4	0	6	6	7	2	6	0	1	2	0	3
A[C>T]C	1	2	5	3	1	4	4	0	0	1	0	1	2	2	2	2	8	5	3	3	2	2	2	3	2	3	1	4	2	2	5	2	6	8	6	2	2	4	0	2	8	2	3	2	3	0	1	0	2
A[C>T]G	6	7	2	2	4	7	16	1	0	1	0	3	0	8	2	0	3	14	11	7	1	6	1	2	15	12	0	3	3	5	4	5	7	7	1	13	3	1	1	10	11	6	3	4	1	1	1	2	1
A[C>T]T	4	2	0	2	1	1	7	2	0	2	0	1	3	4	3	1	0	3	2	1	1	4	2	3	3	3	0	1	3	1	2	1	5	3	4	3	4	2	0	3	3	4	1	1	2	4	2	0	2
C[C>T]A	2	3	5	4	3	2	1	2	1	2	4	1	12	6	7	5	6	10	1	0	8	5	2	4	0	5	1	5	2	0	5	10	7	6	6	6	8	3	3	3	5	7	2	8	3	5	5	1	0
C[C>T]C	4	4	9	1	0	4	3	3	0	2	3	1	6	5	3	2	4	8	2	5	7	3	0	2	3	11	0	2	1	0	11	9	11	3	6	5	5	5	1	2	5	1	2	2	11	7	3	1	3
C[C>T]G	9	8	2	2	2	6	11	2	0	1	1	5	1	3	0	1	3	19	10	6	0	5	3	5	10	14	1	1	3	2	3	5	14	4	2	13	3	2	0	10	11	5	7	8	0	1	3	1	8
C[C>T]T	2	4	8	2	2	4	4	1	0	3	2	2	10	3	4	9	6	7	4	5	3	3	3	6	3	6	1	3	2	0	10	9	5	9	9	5	6	0	1	7	5	3	4	4	5	5	6	3	1
G[C>T]A	7	7	0	1	2	4	11	1	1	4	0	7	1	6	1	2	1	7	5	4	1	4	3	1	6	11	0	1	5	2	5	4	11	3	3	11	3	2	0	11	12	14	3	8	4	2	2	1	2
G[C>T]C	5	7	3	0	2	7	14	2	0	1	0	2	2	5	2	0	7	12	9	4	3	7	2	1	12	11	1	4	5	8	2	7	8	13	2	9	2	2	0	11	12	0	4	9	2	3	4	1	2
G[C>T]G	11	8	1	1	5	12	16	1	0	0	0	9	2	4	2	0	4	16	10	5	2	10	1	0	15	10	1	0	5	8	4	5	10	5	2	18	1	4	2	15	22	7	6	9	3	0	3	0	3
G[C>T]T	4	3	0	2	1	5	10	4	0	1	1	2	4	4	2	2	5	6	10	6	3	6	1	4	12	7	0	3	3	1	3	2	8	3	5	5	2	2	0	7	10	5	4	7	4	4	1	3	6
T[C>T]A	7	5	18	2	6	2	2	10	0	4	2	14	14	17	20	21	25	14	5	8	12	18	2	15	1	20	0	14	2	1	33	28	28	13	25	9	12	1	0	25	21	2	1	2	19	19	6	0	1
T[C>T]C	4	6	37	0	12	2	5	17	0	6	9	5	28	33	17	20	26	24	8	8	21	19	3	16	2	27	3	27	0	0	31	33	34	24	17	9	15	0	1	27	15	1	0	10	29	43	5	1	1
T[C>T]G	2	5	7	2	3	4	3	7	0	3	2	3	3	10	4	3	8	5	5	4	1	6	1	8	5	12	2	7	5	0	12	13	14	11	6	4	6	2	1	21	11	1	2	6	11	8	7	1	3
T[C>T]T	3	2	13	1	6	1	3	1	0	0	6	5	13	8	8	6	8	8	5	4	4	11	1	11	5	14	3	5	4	2	11	10	12	4	12	6	4	2	0	16	7	2	2	2	11	10	4	2	1
A[T>A]A	2	8	3	5	1	8	6	1	4	1	0	0	5	3	5	7	10	1	0	4	0	3	9	6	0	11	0	1	4	1	8	0	3	2	4	3	3	3	1	1	5	5	3	0	3	0	5	2	1
A[T>A]C	3	0	2	2	0	2	2	0	0	1	0	0	0	5	1	1	1	1	0	1	2	1	3	0	3	2	1	1	1	0	0	1	1	1	2	3	3	2	0	2	1	3	0	2	3	1	3	0	0
A[T>A]G	0	9	2	10	1	4	9	3	3	2	2	0	0	4	4	8	4	1	0	3	9	1	7	8	1	5	3	1	5	1	7	5	1	1	6	1	5	10	1	1	3	7	0	3	3	0	12	2	0
A[T>A]T	1	0	3	2	2	0	2	4	1	1	0	0	3	1	2	1	5	2	0	0	1	3	2	2	3	3	0	2	1	1	3	1	2	4	3	1	2	6	0	2	1	3	2	3	2	3	1	1	0
C[T>A]A	1	15	10	15	1	14	10	0	4	1	1	0	9	9	9	13	15	1	0	9	4	10	16	10	3	8	1	1	3	2	9	1	9	2	6	6	7	8	1	1	5	11	2	2	14	0	11	1	1
C[T>A]C	1	2	4	10	2	13	9	2	1	0	0	0	5	4	3	2	8	1	0	3	5	4	8	5	1	5	2	0	1	0	4	1	4	0	7	6	4	5	1	1	11	3	1	6	6	2	4	0	0
C[T>A]G	2	10	9	13	0	16	21	4	5	8	2	0	8	14	11	16	13	3	2	9	4	11	23	10	5	10	4	0	4	1	14	4	11	5	9	9	7	7	1	0	9	13	1	6	17	0	25	0	2
C[T>A]T	2	4	6	8	0	9	9	1	6	1	4	1	8	3	4	8	7	2	2	3	3	2	11	8	5	7	0	0	6	2	6	1	4	3	4	2	3	6	0	1	10	9	2	1	3	1	8	1	0
G[T>A]A	0	6	6	7	1	5	6	1	2	1	0	0	2	2	6	8	7	1	0	3	4	3	7	4	1	0	1	1	0	0	6	1	3	1	6	6	4	9	1	1	2	4	2	3	6	0	9	0	0
G[T>A]C	0	4	1	1	0	4	2	0	0	1	0	0	1	5	0	3	1	1	0	1	0	2	2	0	1	0	0	0	1	0	2	2	2	0	3	1	3	4	1	0	2	2	1	0	1	2	2	1	0
G[T>A]G	1	4	2	4	1	3	3	1	2	1	1	0	3	5	7	4	3	1	1	1	5	1	5	3	2	4	1	1	3	1	4	4	4	1	4	2	2	5	1	0	9	3	4	4	1	2	5	2	0
G[T>A]T	1	1	0	5	1	4	4	0	0	0	1	0	1	2	0	2	1	1	0	0	1	2	2	2	2	1	0	1	1	1	1	1	2	1	3	7	3	1	0	0	4	2	1	0	0	0	1	0	1
T[T>A]A	1	8	8	13	1	6	5	1	0	3	1	0	7	6	5	8	8	2	0	6	6	4	11	7	3	5	3	0	5	1	11	4	3	1	9	6	3	6	2	2	6	12	5	3	7	3	8	0	0
T[T>A]C	1	2	1	8	2	8	5	1	2	0	1	0	1	3	4	1	0	2	1	2	2	3	6	2	2	0	1	0	3	0	3	2	3	2	3	0	0	5	1	1	0	3	0	1	0	1	3	2	0
T[T>A]G	2	7	7	9	1	9	11	2	4	3	2	0	3	4	5	8	7	2	1	6	3	2	10	4	2	8	2	1	4	0	9	1	4	3	9	7	5	6	0	1	8	9	4	4	7	1	8	1	1
T[T>A]T	1	2	3	8	1	7	4	2	0	0	0	0	2	3	6	1	4	1	0	4	2	3	5	5	3	3	1	1	3	3	7	3	1	2	12	7	4	2	1	1	5	4	4	5	5	1	4	1	0
A[T>C]A	8	4	5	5	7	10	9	7	0	4	1	0	3	8	17	2	7	8	0	11	7	10	14	3	14	12	10	6	4	1	11	13	9	4	3	2	7	5	8	3	11	17	5	4	8	11	3	1	2
A[T>C]C	3	0	1	1	3	1	4	0	0	1	0	0	0	2	5	1	1	3	0	6	1	3	0	1	5	1	1	1	1	0	2	6	3	1	2	1	2	1	3	2	6	4	1	0	4	3	1	0	1
A[T>C]G	7	3	6	1	4	3	10	3	2	0	1	0	3	5	9	1	11	1	0	11	9	11	6	3	9	11	2	5	1	2	9	6	5	6	4	5	3	6	4	4	14	12	4	1	4	2	0	2	0
A[T>C]T	4	0	3	3	4	2	4	3	3	3	0	0	0	4	9	1	5	5	1	5	6	7	4	4	10	4	3	4	1	2	7	10	2	3	4	3	8	9	6	3	4	7	4	2	2	4	1	1	1
C[T>C]A	5	1	1	1	5	4	3	1	0	1	0	1	1	2	4	0	3	2	1	7	4	4	3	1	5	7	3	1	1	3	5	8	4	3	2	1	2	3	5	5	6	10	4	3	1	1	5	0	0
C[T>C]C	4	0	2	0	7	4	2	2	1	2	1	0	1	6	4	2	3	3	2	2	2	5	4	0	3	3	4	4	5	2	1	5	2	4	1	1	1	6	3	2	6	7	3	2	2	4	2	0	0
C[T>C]G	6	2	4	1	10	4	5	5	0	0	0	1	1	6	10	0	11	6	1	1	7	6	7	5	10	7	5	9	1	0	5	7	5	7	1	1	6	5	9	4	12	10	5	0	6	4	3	1	1
C[T>C]T	8	0	2	4	4	5	11	5	1	2	0	1	3	2	8	0	7	3	1	11	2	8	6	4	11	3	4	4	4	4	8	1	4	5	5	6	7	6	7	6	16	10	4	0	5	5	0	7	2
G[T>C]A	10	1	5	0	6	6	3	4	1	2	0	1	0	1	9	0	0	4	0	7	2	15	6	1	6	12	3	9	2	3	2	7	4	4	1	1	6	7	2	4	8	9	5	2	5	8	1	2	0
G[T>C]C	3	1	3	2	2	3	4	1	0	2	0	0	0	1	3	2	6	1	1	4	3	3	1	0	4	3	1	2	1	1	3	2	1	4	2	3	3	2	0	3	5	5	4	0	2	2	1	2	1
G[T>C]G	3	1	3	1	7	6	2	2	0	3	0	0	1	2	5	0	5	3	1	8	5	7	3	2	8	12	2	10	2	1	5	7	0	3	3	2	2	6	4	5	9	6	8	1	5	5	3	1	0
G[T>C]T	6	0	3	1	6	4	6	2	0	0	0	0	0	3	7	1	4	4	0	5	4	4	2	1	11	8	7	4	1	1	4	4	2	3	0	0	3	2	11	6	9	12	7	2	4	5	2	2	1
T[T>C]A	4	1	4	0	3	4	2	6	0	1	0	0	2	3	6	2	4	1	0	9	2	5	2	3	7	3	3	4	1	1	8	3	5	5	3	1	2	7	4	3	5	4	3	2	4	2	2	2	0
T[T>C]C	4	1	2	0	3	1	4	3	1	2	0	1	0	2	6	1	2	2	0	8	4	11	3	2	3	3	5	1	1	1	2	7	3	6	0	1	3	2	2	2	6	3	4	0	3	3	2	1	1
T[T>C]G	4	2	0	1	3	1	5	3	0	0	0	0	2	4	6	1	1	3	0	2	1	3	2	1	2	5	1	4	0	0	1	3	3	2	2	0	2	2	2	2	6	5	2	2	1	5	1	1	1
T[T>C]T	10	2	5	1	5	6	8	6	1	2	0	0	1	4	17	0	4	4	0	4	4	6	8	2	5	8	4	7	1	3	6	3	4	7	3	4	3	7	6	4	8	8	10	1	6	7	3	5	2
A[T>G]A	2	0	1	2	0	4	3	2	0	5	1	2	1	0	3	0	3	3	0	7	1	4	8	1	5	1	1	2	2	2	6	1	2	1	6	3	4	4	1	1	4	2	4	4	2	0	1	1	1
A[T>G]C	2	1	1	1	0	0	1	2	1	1	0	0	1	1	2	1	1	2	4	2	0	0	3	0	2	2	0	0	1	1	2	1	0	2	2	1	1	1	1	1	1	1	2	0	2	2	2	1	0
A[T>G]G	1	2	0	2	2	2	3	1	0	0	1	0	1	3	0	0	1	1	0	2	1	1	2	3	2	1	0	2	0	1	1	2	3	0	4	2	1	0	1	0	0	2	1	1	0	2	1	0	0
A[T>G]T	9	1	0	3	5	13	1	3	2	4	0	3	3	4	2	2	1	8	5	5	3	5	8	6	3	3	1	6	8	0	0	3	3	8	4	2	5	4	11	6	4	7	4	1	3	6	2	1	2
C[T>G]A	1	1	2	0	1	3	2	1	0	0	0	0	1	1	1	1	0	1	1	5	2	6	9	1	1	3	1	3	2	0	1	1	4	1	5	0	0	1	1	1	2	4	3	1	3	1	3	2	1
C[T>G]C	1	0	0	1	2	2	1	1	1	1	0	1	4	0	0	1	0	4	3	1	1	9	5	3	6	2	1	5	1	0	1	3	4	4	1	2	5	3	5	4	2	3	3	1	0	1	6	0	0
C[T>G]G	1	0	2	2	2	5	4	3	1	3	0	0	1	3	2	1	0	1	0	2	1	9	1	5	0	2	1	1	4	2	2	4	7	2	8	1	2	2	3	4	3	6	3	1	1	3	4	1	1
C[T>G]T	60	7	2	14	34	47	19	45	23	5	0	38	22	35	5	10	3	43	48	7	3	60	69	52	16	5	1	45	46	2	4	21	22	57	34	7	53	23	40	39	46	5	6	4	9	25	20	2	2
G[T>G]A	1	0	0	2	0	0	1	1	0	1	0	0	1	1	1	1	1	0	0	3	0	6	3	1	0	1	1	2	1	0	2	2	3	0	3	3	2	2	1	0	0	2	2	1	1	2	2	0	0
G[T>G]C	0	0	0	1	4	1	1	1	0	2	0	2	1	2	1	1	2	1	1	1	0	2	3	0	1	2	0	0	2	0	2	0	2	1	1	0	2	1	0	3	3	1	4	2	1	1	1	1	0
G[T>G]G	1	1	0	0	3	0	1	1	2	0	0	0	0	0	0	1	0	1	0	1	0	4	1	0	1	2	2	1	3	0	1	1	2	1	1	2	1	2	0	1	2	2	0	1	1	1	1	1	0
G[T>G]T	17	2	0	4	6	11	1	12	8	3	0	8	5	3	1	5	6	5	7	1	1	10	11	6	6	0	1	7	16	0	6	9	6	19	7	5	10	8	8	14	6	4	9	0	6	3	4	1	1
T[T>G]A	2	1	4	2	1	4	3	1	0	3	0	0	1	1	8	0	6	3	0	3	0	8	4	2	5	1	3	3	4	5	7	2	2	1	10	4	5	1	0	1	3	5	6	4	3	0	4	3	4
T[T>G]C	2	1	1	1	1	1	2	1	1	2	0	0	0	3	4	1	0	4	2	2	0	1	3	1	0	4	0	0	4	0	1	1	0	3	1	1	1	2	0	0	1	5	2	1	1	0	1	2	0
T[T>G]G	1	0	1	1	1	4	1	2	0	0	0	1	1	1	2	0	2	2	0	1	0	5	4	3	2	1	1	0	5	0	2	2	2	3	8	1	1	6	2	1	1	5	1	1	3	1	1	2	1
T[T>G]T	13	1	0	3	7	18	11	9	10	8	2	5	3	7	3	6	7	8	19	4	1	13	13	6	14	1	6	5	12	4	7	5	9	11	10	6	15	12	14	9	11	6	3	3	5	8	9	4	1
[truncated: 251 more columns]
