# Supplementary material for: SUITOR: Selecting the number of mutational signatures through cross-validation
Source: PLoS Comput Biol. 2022 Apr 4;18(4):e1009309. doi: 10.1371/journal.pcbi.1009309 (PMC9009674; doi:10.1371/journal.pcbi.1009309)
Supplement: S2 Data — (ZIP) [file pcbi.1009309.s015.zip › Supp_data_profiles_activities_matrices/16 In silico simulation/simulation design of eight signatures/Error Level 0.4/eight signatures_mutation_type_matrix_8.csv]

	V1	V2	V3	V4	V5	V6	V7	V8	V9	V10	V11	V12	V13	V14	V15	V16	V17	V18	V19	V20	V21	V22	V23	V24	V25	V26	V27	V28	V29	V30	V31	V32	V33	V34	V35	V36	V37	V38	V39	V40	V41	V42	V43	V44	V45	V46	V47	V48	V49
A[C>A]A	1	0	1	6	0	6	4	1	1	5	4	0	4	1	3	4	0	3	0	2	4	6	4	2	8	2	3	1	5	1	3	6	5	6	4	2	5	1	2	1	3	4	4	1	1	1	5	1	2
A[C>A]C	1	0	1	4	3	2	3	2	0	3	3	0	3	1	0	4	1	4	0	1	2	4	2	0	1	2	3	0	0	1	1	2	1	4	5	0	7	3	2	1	3	9	6	0	3	0	4	1	3
A[C>A]G	1	0	1	2	0	2	4	2	0	0	2	0	2	1	1	2	0	6	0	1	1	0	1	1	2	1	1	1	1	0	2	2	1	2	2	1	0	1	0	0	0	1	1	3	2	0	3	0	0
A[C>A]T	0	0	1	5	1	2	5	2	0	2	4	0	2	1	2	1	2	3	1	3	2	2	3	0	3	1	4	0	2	0	2	1	1	2	10	1	3	4	0	0	0	9	5	4	4	2	1	1	0
C[C>A]A	1	1	0	10	2	5	10	2	1	2	5	0	7	3	1	2	1	8	1	1	6	2	3	2	7	0	5	1	2	2	3	6	1	6	10	1	4	7	4	1	0	9	5	11	6	1	5	2	4
C[C>A]C	1	0	2	6	3	7	7	2	0	10	5	0	5	1	1	3	2	5	2	5	5	6	3	1	9	1	2	1	0	3	2	12	1	4	6	3	13	6	1	0	5	13	4	7	9	4	9	1	3
C[C>A]G	0	0	1	4	0	3	6	1	1	2	1	0	3	2	1	1	0	2	0	0	3	2	1	0	7	2	5	1	1	0	0	3	2	4	2	3	2	2	0	1	1	2	1	3	2	1	4	0	0
C[C>A]T	4	1	1	9	1	6	10	2	0	4	8	1	8	1	0	3	3	8	1	4	8	2	2	0	16	3	5	0	2	4	0	10	2	11	9	1	7	6	3	2	2	6	3	6	6	2	2	1	4
G[C>A]A	1	1	0	3	0	4	5	4	0	2	1	0	3	1	2	4	1	3	1	2	1	4	2	1	9	2	2	1	3	0	3	10	2	4	3	0	4	3	1	2	1	6	7	4	3	1	2	2	2
G[C>A]C	1	0	1	3	1	5	5	4	1	2	4	0	5	2	1	3	2	3	1	2	4	4	1	0	3	0	1	1	4	0	0	2	0	1	3	1	5	5	0	0	4	6	3	9	1	1	5	2	2
G[C>A]G	1	1	1	3	2	3	5	2	0	3	0	0	1	0	2	1	1	3	1	0	1	1	0	1	3	2	2	1	2	0	1	3	2	1	6	0	2	3	0	1	1	1	2	2	1	2	3	2	2
G[C>A]T	1	1	1	5	2	1	3	1	0	0	0	0	1	0	2	0	2	1	0	0	2	4	2	1	2	2	3	1	2	2	1	4	2	2	0	1	1	1	0	1	0	0	5	2	2	1	5	0	3
T[C>A]A	1	0	0	7	0	6	3	1	0	5	1	0	2	2	3	1	2	3	0	4	4	2	1	0	6	1	3	3	2	2	4	4	1	10	8	1	3	2	2	1	2	5	3	7	1	1	3	2	2
T[C>A]C	1	0	0	6	1	4	6	2	0	5	4	0	4	0	1	0	1	3	0	1	3	2	0	1	3	1	5	1	2	1	1	8	2	6	7	2	7	13	0	1	0	6	5	5	3	1	2	2	0
T[C>A]G	1	0	0	0	0	1	1	0	0	2	4	0	0	1	1	1	0	1	0	1	2	2	1	1	1	1	2	1	1	0	1	1	1	1	2	0	1	3	0	1	0	1	1	0	1	1	1	0	0
T[C>A]T	2	0	1	4	2	4	8	5	0	6	7	0	1	2	4	3	4	3	1	5	5	5	7	1	9	2	4	2	3	2	4	6	2	3	7	5	5	3	3	2	2	9	7	6	9	2	5	2	1
A[C>G]A	0	2	1	6	5	1	2	0	0	1	0	0	3	6	2	0	1	3	0	0	1	1	3	0	3	1	1	1	4	5	2	4	6	2	4	3	4	4	0	1	1	6	4	5	2	2	1	6	3
A[C>G]C	0	1	1	6	5	1	1	1	0	0	0	0	2	3	1	0	1	3	1	2	0	2	0	1	1	1	0	1	3	1	1	2	1	2	3	3	3	5	0	1	1	3	1	0	1	2	1	4	1
A[C>G]G	1	0	1	3	1	1	2	0	0	0	0	0	3	1	1	0	1	2	1	2	1	2	1	1	2	1	0	0	2	1	2	1	1	1	2	1	0	3	1	1	3	4	1	1	1	2	1	1	0
A[C>G]T	2	0	0	3	3	4	3	1	0	2	0	0	0	5	2	0	1	2	1	0	0	3	3	0	5	0	0	0	2	6	2	3	5	1	9	3	6	7	1	1	7	6	2	2	1	5	5	6	0
C[C>G]A	1	0	1	3	4	2	4	0	1	2	0	0	4	6	1	0	1	2	0	2	1	1	0	1	2	1	0	1	2	2	1	5	2	1	1	2	3	4	1	0	2	4	3	3	1	1	2	4	0
C[C>G]C	1	1	0	5	2	0	6	0	0	0	2	0	2	4	1	0	1	1	1	0	1	6	2	1	6	3	0	1	0	5	1	3	3	1	4	4	4	4	0	1	2	5	5	7	1	1	6	0	0
C[C>G]G	1	0	0	3	2	2	1	1	0	0	0	0	2	3	0	0	0	1	1	1	0	3	1	0	2	2	1	1	1	1	2	1	3	0	2	2	1	2	1	0	3	1	2	1	0	2	3	3	0
C[C>G]T	1	1	1	3	5	1	3	2	1	0	0	0	5	4	1	1	1	3	0	3	0	0	3	1	1	0	0	1	3	3	2	5	3	1	7	0	5	5	0	0	5	5	4	6	2	1	7	2	0
G[C>G]A	2	1	0	1	3	1	2	0	1	0	0	0	1	1	1	1	1	0	1	1	1	4	1	0	3	1	0	1	0	2	1	3	1	3	1	1	4	2	0	1	2	4	1	4	2	2	2	3	0
G[C>G]C	4	1	1	1	3	1	4	0	0	0	2	0	2	2	0	0	1	2	1	2	1	2	1	0	3	5	2	0	4	1	2	2	4	0	5	4	0	3	0	0	5	5	3	5	2	1	1	2	0
G[C>G]G	1	0	1	0	1	0	1	1	0	1	1	0	4	1	2	0	0	1	1	2	2	1	1	1	1	1	0	1	3	0	1	0	1	3	3	1	1	5	0	1	2	1	2	0	2	1	1	3	0
G[C>G]T	2	1	0	4	3	1	4	1	1	0	1	0	3	3	6	0	2	4	0	3	0	2	1	0	5	2	1	2	2	5	5	4	1	1	5	3	4	5	0	2	2	2	3	0	2	1	3	2	2
T[C>G]A	2	2	0	7	5	3	7	0	0	1	1	0	1	6	2	0	1	1	1	0	0	1	1	1	2	2	2	1	2	1	5	4	1	2	5	2	2	3	0	1	5	1	2	2	2	3	1	7	0
T[C>G]C	2	1	1	2	3	1	2	1	1	1	0	0	2	4	1	2	1	1	1	1	3	1	1	1	2	1	0	0	3	4	1	4	3	1	1	3	3	3	0	1	4	6	1	2	1	2	1	2	1
T[C>G]G	1	0	0	1	1	1	5	0	0	1	0	0	1	1	1	0	0	1	0	1	1	2	1	0	2	1	0	0	0	2	1	2	3	1	1	2	1	1	0	1	2	3	0	1	2	0	3	2	0
T[C>G]T	3	0	1	4	5	3	3	1	3	1	0	0	1	4	2	0	1	5	1	0	1	3	2	0	4	3	2	3	6	5	5	3	4	3	6	5	4	1	1	1	5	1	4	8	3	3	4	5	1
A[C>T]A	7	5	3	2	2	2	6	1	0	0	1	0	2	4	3	0	2	10	7	4	1	5	2	1	12	4	1	2	3	1	1	1	4	4	7	7	1	5	0	7	13	6	2	3	2	4	2	1	1
A[C>T]C	0	5	3	1	3	3	6	2	0	1	0	1	1	3	2	2	1	6	0	4	4	1	1	3	7	2	2	4	0	0	3	2	10	3	6	5	1	2	1	1	1	3	2	0	4	2	2	2	1
A[C>T]G	6	8	1	1	4	7	16	1	0	0	0	6	0	10	2	1	2	9	9	5	2	8	3	0	7	10	0	2	3	5	2	4	14	1	1	11	0	1	0	11	14	4	4	4	2	1	1	0	8
A[C>T]T	1	1	0	2	3	1	3	1	0	0	0	1	2	1	1	0	1	1	2	0	2	5	2	4	4	3	2	2	2	2	1	4	3	2	1	4	3	2	0	8	6	1	3	3	1	1	4	2	3
C[C>T]A	4	2	10	1	1	2	2	0	0	1	4	3	6	10	10	2	4	0	1	4	5	7	3	6	5	6	2	0	0	1	4	6	8	9	6	3	6	2	0	6	5	3	3	5	6	3	2	2	3
C[C>T]C	5	1	4	2	6	2	4	0	1	5	3	3	11	5	8	8	6	3	3	1	8	4	2	6	4	3	0	7	2	1	9	5	6	4	6	3	2	2	0	9	5	1	4	1	4	5	3	1	3
C[C>T]G	6	3	1	1	6	3	9	0	0	1	1	2	1	7	1	1	3	11	11	3	1	13	0	0	6	10	0	2	6	4	6	7	8	4	6	14	3	2	0	11	17	6	8	3	3	3	6	0	3
C[C>T]T	2	1	10	5	7	3	5	4	0	7	1	1	7	8	4	2	4	8	1	5	5	4	3	3	4	3	1	4	3	3	3	11	9	4	9	2	6	2	0	10	6	5	3	4	9	5	3	2	0
G[C>T]A	8	1	0	1	2	5	9	1	0	1	0	7	3	1	0	0	1	8	3	5	1	10	1	1	12	11	1	2	1	9	3	7	6	1	3	12	2	4	1	12	8	3	4	3	1	1	1	1	5
G[C>T]C	5	8	5	1	3	5	13	1	0	1	1	2	5	4	2	0	4	16	8	5	3	9	2	0	10	10	3	0	3	6	3	4	13	6	2	3	2	6	1	10	13	6	3	8	3	3	3	0	8
G[C>T]G	8	15	0	1	3	10	22	0	0	1	0	5	0	7	3	0	3	15	19	9	1	14	1	1	14	15	0	2	6	5	4	6	10	6	2	16	0	1	0	12	13	13	3	7	2	1	8	0	7
G[C>T]T	7	6	4	1	6	5	6	3	0	0	0	2	5	8	3	3	4	9	10	6	2	6	2	2	6	13	3	1	4	6	4	6	7	5	5	10	1	4	1	12	6	6	0	10	3	3	2	3	2
T[C>T]A	4	3	16	0	13	2	2	11	1	4	5	6	23	25	12	8	23	19	7	13	14	11	0	16	2	24	3	17	1	3	23	17	16	13	20	6	16	1	2	25	14	1	2	5	23	29	10	1	1
T[C>T]C	3	5	28	2	9	2	7	12	1	6	7	13	20	35	19	23	26	31	6	11	29	15	3	17	3	28	1	21	1	2	15	37	34	17	27	3	25	1	0	35	28	4	1	5	29	37	10	1	0
T[C>T]G	3	6	10	2	4	2	9	4	0	1	2	3	4	10	4	3	3	7	5	5	3	3	1	8	8	9	1	10	2	3	6	6	16	18	6	8	6	1	1	13	10	6	2	2	14	7	5	1	2
T[C>T]T	2	2	12	1	7	5	1	7	0	2	1	5	21	16	8	6	15	5	4	4	6	7	2	6	2	22	2	4	0	2	17	11	12	5	13	3	5	3	2	18	10	1	2	4	14	14	4	1	0
A[T>A]A	3	8	8	7	1	9	8	0	3	4	1	0	4	5	6	8	9	3	0	9	7	10	8	6	4	4	1	2	2	1	7	3	4	1	4	6	2	8	0	1	5	8	3	1	8	0	4	0	3
A[T>A]C	1	2	1	1	2	0	2	0	0	0	0	0	2	1	2	0	2	2	1	2	2	2	1	2	1	0	1	1	2	1	4	1	3	0	1	1	4	4	1	0	0	5	1	1	2	1	2	0	1
A[T>A]G	0	7	7	10	2	4	9	1	2	1	0	0	4	9	6	1	4	3	0	6	1	4	14	3	2	6	3	0	1	3	3	2	2	2	11	7	5	6	0	1	4	11	0	4	6	1	12	1	0
A[T>A]T	0	1	2	3	2	2	3	1	0	2	0	0	1	2	1	0	3	2	0	1	0	4	3	2	4	2	2	2	2	2	5	2	1	3	5	5	3	8	2	2	1	3	2	1	3	1	3	0	1
C[T>A]A	0	9	14	18	0	8	17	1	6	1	1	0	4	11	2	12	10	1	1	10	6	10	6	14	2	10	2	1	5	0	13	2	7	2	15	9	7	9	1	0	11	9	3	2	11	1	12	1	0
C[T>A]C	0	5	2	10	1	8	7	0	1	1	2	0	4	9	1	5	8	3	0	2	1	3	7	7	4	6	3	0	2	1	4	3	5	0	10	6	6	2	1	1	6	8	1	2	5	1	3	1	1
C[T>A]G	2	12	11	25	1	16	23	1	8	5	3	1	10	15	11	15	10	2	0	10	14	12	13	12	5	10	2	1	4	1	16	6	5	1	10	6	5	19	0	1	10	13	5	3	14	0	21	0	0
C[T>A]T	1	2	7	12	1	11	3	2	3	1	0	0	4	5	3	5	4	3	3	3	4	3	11	6	3	4	1	0	3	3	2	2	2	2	7	3	6	7	0	1	6	6	4	2	4	0	8	0	0
G[T>A]A	1	3	9	10	2	2	2	0	4	1	0	0	0	3	4	9	8	1	1	2	3	3	4	5	3	0	0	0	3	0	8	2	6	2	3	5	2	3	1	1	2	5	1	2	9	1	7	1	0
G[T>A]C	1	0	1	1	2	3	5	2	1	1	0	0	1	1	2	1	4	3	0	2	2	1	3	1	1	1	1	0	2	0	4	0	0	1	2	1	0	2	0	2	1	1	0	1	1	0	2	2	2
G[T>A]G	0	3	3	4	1	6	6	0	3	0	2	0	1	10	2	2	0	4	1	1	2	2	4	2	4	2	0	0	5	2	6	2	2	1	5	2	3	3	2	1	2	1	4	4	3	0	2	3	0
G[T>A]T	1	1	1	2	1	3	3	1	0	0	1	0	5	3	0	1	0	0	1	0	5	2	0	1	3	1	2	1	4	1	2	1	2	3	2	1	1	3	0	0	2	1	3	0	1	1	3	0	1
T[T>A]A	3	4	3	8	2	8	6	0	5	3	2	0	4	12	7	4	10	2	0	5	6	6	11	6	1	4	3	1	1	1	8	2	4	1	4	7	6	3	1	1	4	10	1	1	5	1	6	3	1
T[T>A]C	4	3	3	3	1	2	7	1	0	0	0	0	3	2	4	0	1	1	0	1	3	1	6	1	1	3	3	1	2	1	1	3	5	2	1	1	1	4	0	1	5	2	2	1	1	1	1	1	1
T[T>A]G	2	4	2	10	0	8	10	0	3	3	2	0	3	9	8	10	2	5	0	4	5	6	12	7	3	4	3	2	4	0	5	2	2	1	6	7	9	9	0	0	4	13	2	2	10	1	6	0	0
T[T>A]T	2	2	3	4	3	2	4	1	3	1	0	0	1	4	7	8	8	1	0	4	3	4	6	4	3	5	2	1	3	1	3	3	4	3	3	8	5	4	1	1	1	4	1	1	5	0	3	0	0
A[T>C]A	4	7	0	5	8	5	7	3	1	1	0	0	2	3	7	2	10	2	0	6	5	5	9	7	10	11	8	7	4	2	10	12	3	6	2	4	11	18	5	7	9	8	3	2	10	10	8	1	0
A[T>C]C	0	0	2	1	1	2	1	1	0	2	0	0	2	1	4	0	3	3	0	3	2	5	4	2	4	2	0	6	1	1	5	4	1	0	2	4	3	7	2	2	3	5	1	1	2	2	1	1	0
A[T>C]G	6	0	5	6	10	6	6	4	1	4	3	0	2	6	11	1	5	6	0	9	2	12	7	5	9	13	3	9	2	0	7	6	6	8	2	2	4	9	5	5	6	9	8	2	2	7	3	2	1
A[T>C]T	2	0	2	1	2	5	10	4	0	3	1	0	0	2	8	1	6	5	1	9	3	5	6	1	5	7	1	3	3	2	2	7	3	2	8	2	3	7	5	2	6	10	6	0	4	5	1	2	0
C[T>C]A	7	2	3	3	3	2	4	4	1	4	0	0	3	2	5	1	2	5	1	9	5	11	8	3	8	7	3	4	1	1	8	8	3	5	4	0	3	5	5	2	4	10	2	3	2	4	1	2	4
C[T>C]C	3	0	5	3	5	7	5	1	1	0	0	0	1	5	5	1	2	1	1	3	3	12	4	1	4	3	2	6	3	2	3	3	2	5	0	4	3	3	0	3	5	5	1	0	1	4	0	2	0
C[T>C]G	9	1	4	5	6	5	10	5	1	1	1	0	2	3	7	0	4	3	1	13	7	8	6	4	8	9	6	13	0	1	8	11	1	8	1	3	3	4	4	11	15	6	6	3	5	8	3	0	2
C[T>C]T	8	3	2	1	10	3	7	7	2	5	0	0	1	3	5	1	5	4	1	10	2	7	4	8	6	5	4	10	4	2	10	6	7	3	3	1	8	3	5	4	7	9	2	4	4	3	3	3	0
G[T>C]A	9	1	5	3	7	3	5	6	0	0	2	0	1	5	11	1	6	2	2	12	5	10	2	3	15	5	8	8	2	1	8	8	7	4	2	2	3	9	4	9	7	8	7	2	3	6	2	0	1
G[T>C]C	4	1	2	3	2	1	2	2	1	1	0	0	2	1	5	0	4	5	1	3	3	2	6	2	4	4	2	1	2	0	2	5	2	2	3	0	2	2	1	2	4	6	3	1	1	4	1	2	1
G[T>C]G	5	2	1	0	5	4	12	6	0	0	0	0	1	5	3	1	2	4	1	4	11	6	1	2	8	11	6	5	1	0	2	9	1	3	0	3	2	9	2	6	7	5	2	2	4	8	2	1	0
G[T>C]T	5	1	2	1	5	2	1	6	1	1	0	1	2	1	4	0	6	5	0	1	5	3	3	2	3	3	3	3	2	0	5	6	1	3	1	2	4	4	5	4	6	6	5	2	4	11	2	1	0
T[T>C]A	5	1	5	1	8	2	5	4	0	1	2	0	2	3	7	1	2	3	1	5	3	4	5	1	10	5	1	3	2	2	8	7	7	3	4	4	3	3	2	3	5	5	2	3	1	4	1	2	1
T[T>C]C	5	1	0	2	6	2	7	1	0	0	0	0	2	3	4	1	2	2	2	5	3	6	1	1	7	5	3	5	1	0	5	1	1	4	6	0	1	4	2	1	5	6	4	2	2	2	1	0	1
T[T>C]G	4	1	6	1	2	1	3	0	0	0	1	0	2	5	2	0	1	5	2	5	2	4	3	1	4	5	2	3	0	0	3	3	0	1	5	1	1	7	1	0	5	5	4	2	1	4	1	0	1
T[T>C]T	9	1	3	0	5	8	2	7	1	4	0	0	1	2	9	0	5	2	0	9	7	7	5	3	9	8	4	5	3	2	3	5	7	8	7	1	7	8	4	3	12	9	5	3	3	7	3	3	0
A[T>G]A	1	1	2	1	0	4	3	2	0	4	0	1	0	1	4	2	5	1	0	3	1	1	6	1	1	5	5	3	6	1	8	1	3	0	8	2	5	2	0	1	4	8	0	1	1	0	1	3	3
A[T>G]C	2	0	0	1	1	2	4	1	0	1	0	0	1	0	0	0	0	2	2	4	1	1	3	0	2	0	1	0	2	0	0	1	1	2	2	0	3	0	1	3	2	7	1	0	0	0	2	0	0
A[T>G]G	0	0	1	1	2	2	3	0	0	1	0	0	0	2	2	1	3	1	0	1	0	1	3	1	1	1	0	0	1	0	2	2	1	1	4	2	2	2	0	2	2	3	4	2	1	1	2	2	0
A[T>G]T	10	1	2	3	5	6	3	5	1	0	0	5	3	6	5	0	3	3	8	6	0	3	10	5	7	2	0	5	9	2	5	4	6	6	3	1	7	3	3	6	6	4	5	1	3	3	6	3	0
C[T>G]A	1	0	1	0	2	1	3	1	1	0	0	1	1	2	2	1	3	1	3	5	0	5	4	2	2	6	1	0	3	5	4	2	5	0	6	0	2	5	0	1	2	5	6	2	7	0	2	2	1
C[T>G]C	3	0	1	4	2	6	1	2	3	1	0	1	0	4	1	2	1	3	1	2	1	4	3	6	1	1	0	1	7	0	2	0	7	2	3	2	6	7	3	4	4	5	2	1	2	1	5	1	0
C[T>G]G	3	1	1	5	1	2	5	4	0	1	0	0	1	1	0	1	4	1	1	0	1	5	6	4	1	2	0	4	3	0	4	1	5	3	9	3	3	3	5	3	7	4	3	2	2	0	5	1	0
C[T>G]T	50	2	1	11	18	51	20	41	32	4	0	31	18	26	2	5	8	29	48	5	2	56	54	39	22	6	4	37	43	1	7	14	13	33	23	9	38	19	58	45	43	3	4	1	16	29	24	2	1
G[T>G]A	1	0	2	1	1	0	0	0	0	0	0	0	0	2	2	1	1	0	1	1	1	3	2	0	2	2	0	1	0	0	2	0	1	1	1	1	1	2	1	1	0	1	0	1	2	1	1	0	0
G[T>G]C	2	1	1	2	0	1	1	1	0	0	2	0	1	3	3	1	1	2	1	2	0	3	2	1	1	1	0	1	3	2	1	0	1	2	1	0	5	1	1	1	1	3	2	2	1	2	1	1	1
G[T>G]G	0	0	1	1	2	2	1	0	0	0	1	0	1	0	0	0	0	1	0	1	1	2	0	0	3	0	0	1	0	0	1	1	4	1	3	0	1	1	0	1	2	3	0	3	2	1	2	1	0
G[T>G]T	13	1	2	5	2	11	5	14	5	1	0	5	4	3	3	2	0	6	13	3	1	9	19	13	10	1	3	10	10	0	2	7	5	8	10	3	15	6	4	12	13	0	2	4	1	4	5	0	1
T[T>G]A	0	0	1	0	2	2	2	4	1	1	0	0	1	4	3	1	9	0	0	9	1	6	10	1	5	6	5	2	6	7	4	1	4	0	11	5	4	4	0	1	2	5	3	6	1	0	4	1	0
T[T>G]C	2	1	0	0	1	6	3	3	1	1	0	1	1	1	1	0	2	4	0	1	0	2	1	1	3	0	2	0	3	1	3	0	2	0	3	1	3	4	3	1	0	3	1	1	1	1	3	0	0
T[T>G]G	1	0	0	1	1	1	2	3	1	1	1	0	0	1	1	1	2	0	2	0	1	2	0	1	3	1	0	1	3	0	1	2	0	3	2	3	0	3	1	0	3	2	1	2	2	1	3	4	0
T[T>G]T	12	1	5	3	10	14	4	7	4	0	0	7	5	11	4	1	2	7	7	6	2	17	20	15	12	5	2	8	19	4	7	13	9	7	13	4	19	13	11	13	13	7	7	2	6	9	9	2	4
[truncated: 251 more columns]
