# Supplementary material for: SUITOR: Selecting the number of mutational signatures through cross-validation
Source: PLoS Comput Biol. 2022 Apr 4;18(4):e1009309. doi: 10.1371/journal.pcbi.1009309 (PMC9009674; doi:10.1371/journal.pcbi.1009309)
Supplement: S2 Data — (ZIP) [file pcbi.1009309.s015.zip › Supp_data_profiles_activities_matrices/16 In silico simulation/simulation design of eight signatures/Error Level 0.4/eight signatures_mutation_type_matrix_9.csv]

	V1	V2	V3	V4	V5	V6	V7	V8	V9	V10	V11	V12	V13	V14	V15	V16	V17	V18	V19	V20	V21	V22	V23	V24	V25	V26	V27	V28	V29	V30	V31	V32	V33	V34	V35	V36	V37	V38	V39	V40	V41	V42	V43	V44	V45	V46	V47	V48	V49
A[C>A]A	0	1	2	6	3	3	6	1	2	3	2	0	8	3	3	3	2	5	0	2	3	3	2	0	5	1	4	0	2	0	3	7	2	3	4	3	2	4	1	3	2	4	1	4	4	1	7	1	3
A[C>A]C	1	1	0	4	0	4	5	0	0	3	3	0	4	2	0	1	0	7	0	1	2	1	1	0	4	2	1	1	0	1	2	5	1	5	6	2	2	4	0	0	1	3	4	3	2	1	7	1	0
A[C>A]G	0	0	1	2	2	2	5	2	0	1	5	0	1	1	1	0	1	2	0	1	1	2	0	1	1	1	3	1	1	1	0	4	1	4	1	2	3	4	3	1	1	1	1	0	2	1	1	0	0
A[C>A]T	0	1	1	3	0	3	3	0	0	1	4	0	1	2	0	3	2	4	0	0	3	1	1	1	3	1	2	1	2	1	1	5	2	2	3	1	2	3	0	0	1	6	3	4	3	1	5	2	3
C[C>A]A	0	0	1	12	1	11	8	0	1	11	13	0	3	1	3	3	0	13	0	3	5	3	2	1	8	1	5	0	2	1	2	5	1	10	7	1	9	11	1	1	3	10	7	9	10	1	5	3	4
C[C>A]C	0	0	2	10	0	12	10	4	0	8	9	1	6	4	0	4	2	11	1	2	3	2	2	1	7	0	3	0	1	1	3	7	4	7	7	3	9	6	3	1	2	6	6	13	5	2	8	3	2
C[C>A]G	0	0	0	4	1	0	1	1	0	1	4	0	0	1	0	1	1	0	1	1	3	0	1	0	5	0	4	0	4	2	0	2	1	2	2	1	2	4	0	0	1	1	3	3	2	1	5	1	1
C[C>A]T	1	0	0	11	0	3	11	2	1	10	7	3	4	1	1	6	3	11	0	1	9	7	3	1	10	2	6	1	1	2	2	9	2	8	5	1	7	4	4	4	4	5	11	4	9	0	3	2	4
G[C>A]A	2	1	0	4	2	6	4	0	0	2	2	0	2	0	3	3	0	4	0	0	7	3	2	0	4	2	1	1	1	0	3	3	2	5	3	1	4	4	2	0	0	4	1	3	3	1	5	0	2
G[C>A]C	3	1	0	5	1	4	8	1	0	5	5	0	2	2	1	2	2	5	0	1	4	1	5	0	9	1	0	0	1	1	2	5	2	4	2	3	4	3	0	0	3	4	2	4	7	0	6	1	2
G[C>A]G	1	1	0	3	1	3	6	0	0	1	1	0	1	0	1	1	0	4	0	1	3	1	1	1	2	1	2	1	2	0	1	4	1	4	2	1	2	1	0	1	1	1	2	2	1	0	1	1	0
G[C>A]T	0	0	0	2	0	3	2	1	0	4	3	0	3	3	2	2	3	5	0	3	3	3	2	3	5	1	5	1	1	1	1	2	2	3	5	1	2	5	0	0	1	3	4	0	1	2	3	2	4
T[C>A]A	2	0	0	4	1	6	5	2	0	6	6	0	2	2	3	3	0	2	0	4	4	5	1	0	8	1	4	0	1	2	2	5	1	3	2	3	2	3	0	1	2	6	4	7	6	1	6	1	2
T[C>A]C	1	1	0	5	0	8	2	1	0	4	6	0	5	1	2	3	1	5	0	3	3	3	1	0	8	1	4	0	1	2	1	5	2	9	10	0	6	3	0	1	3	9	6	4	5	1	2	1	2
T[C>A]G	1	0	0	3	0	0	0	1	1	2	1	0	2	0	0	0	1	2	0	1	1	3	1	0	2	1	0	0	0	2	0	2	1	0	2	1	2	2	0	1	1	3	2	1	1	0	1	0	0
T[C>A]T	2	1	4	5	2	6	2	2	0	4	5	0	3	1	3	2	4	5	0	8	0	7	3	1	2	1	0	0	2	1	5	3	5	3	7	3	5	5	2	1	1	8	2	5	1	1	7	0	3
A[C>G]A	1	0	0	7	1	1	4	1	0	0	1	0	2	4	2	1	1	2	0	1	0	3	2	1	5	1	0	1	2	2	4	3	7	2	5	2	3	2	1	1	11	9	5	6	0	0	7	1	0
A[C>G]C	4	0	0	4	2	3	4	0	0	0	1	0	3	1	0	1	1	0	0	2	0	1	1	1	4	3	0	0	0	4	0	1	1	1	3	1	2	4	0	0	1	3	4	2	0	1	3	0	0
A[C>G]G	0	0	1	3	2	1	3	1	1	0	0	0	2	2	1	0	1	1	0	0	0	2	2	1	1	1	1	0	2	1	1	1	2	1	2	3	3	1	0	1	4	5	1	0	1	0	1	1	0
A[C>G]T	1	0	0	3	3	1	2	1	4	2	0	0	1	5	1	0	3	2	0	1	0	2	1	0	3	2	0	2	5	3	3	3	11	2	11	3	3	5	0	0	6	4	6	1	1	4	1	2	0
C[C>G]A	2	0	1	3	5	1	1	0	2	1	0	0	4	3	0	1	1	4	2	1	1	6	2	1	1	0	0	1	8	3	3	1	4	2	3	1	2	4	0	0	4	5	4	2	1	1	5	3	1
C[C>G]C	0	0	0	3	4	1	1	0	1	1	0	0	5	5	2	2	1	3	1	1	1	5	1	0	6	1	0	1	5	2	4	4	4	4	4	2	5	5	0	1	5	7	0	3	0	1	3	6	0
C[C>G]G	1	0	1	1	3	2	0	0	0	1	1	0	3	1	0	0	0	0	0	1	0	3	2	1	1	1	1	0	2	1	1	1	1	0	2	1	2	3	0	1	3	2	2	3	1	0	2	0	0
C[C>G]T	0	0	0	4	4	1	0	0	0	0	1	0	4	2	2	2	0	4	0	2	1	3	2	0	3	2	1	1	2	8	2	2	4	4	6	3	5	6	0	0	5	5	5	6	1	4	3	4	1
G[C>G]A	1	0	0	3	4	2	2	0	1	1	2	0	1	5	2	0	0	1	1	1	1	1	1	1	2	1	1	2	3	1	2	5	1	2	1	2	1	1	1	0	5	3	2	4	1	2	3	1	1
G[C>G]C	3	0	0	4	5	2	3	0	2	0	0	0	1	2	4	0	1	1	0	1	1	1	1	1	2	1	1	0	4	1	2	1	2	0	2	3	2	3	0	1	1	4	1	7	1	3	5	0	0
G[C>G]G	1	0	0	1	1	0	4	0	0	1	1	0	2	1	0	0	0	1	0	0	2	1	1	0	2	0	0	1	1	0	1	2	2	1	2	1	1	2	0	1	1	3	2	0	1	0	5	0	0
G[C>G]T	1	1	2	4	3	1	8	1	2	0	1	0	1	2	2	1	2	3	0	1	1	4	5	1	2	3	1	2	6	4	2	3	4	3	4	1	3	8	0	0	4	4	7	2	2	5	1	4	2
T[C>G]A	5	1	1	5	2	2	4	1	0	1	0	0	3	2	2	0	1	0	0	3	2	4	2	1	1	1	0	2	3	2	6	8	3	0	5	4	3	2	0	1	7	5	4	3	2	2	1	2	0
T[C>G]C	3	0	1	4	2	1	5	0	1	0	0	0	1	1	1	0	1	2	0	1	1	2	2	1	3	2	1	2	8	1	4	5	6	3	6	3	3	6	0	0	3	6	4	4	2	3	1	5	0
T[C>G]G	0	1	1	3	1	1	3	0	2	0	0	0	2	1	1	1	1	0	1	0	2	2	0	0	3	1	1	0	0	1	2	2	2	1	2	1	3	2	0	1	2	2	2	0	1	2	2	1	1
T[C>G]T	5	0	2	1	9	1	5	0	3	0	0	2	4	3	2	0	1	1	0	1	1	6	3	1	4	2	2	1	9	6	3	2	5	1	4	2	6	7	0	1	7	9	4	2	3	5	7	6	0
A[C>T]A	4	4	0	0	1	2	11	0	2	1	1	4	1	4	4	0	2	9	1	2	2	4	6	1	7	5	0	2	3	2	5	2	3	0	2	3	1	1	0	11	5	10	2	4	1	2	4	0	3
A[C>T]C	3	3	5	3	3	1	3	3	1	0	2	0	4	5	0	1	1	4	2	3	2	4	1	3	11	3	1	3	0	0	4	5	4	3	3	4	3	0	0	4	4	1	3	4	4	2	3	0	2
A[C>T]G	1	8	0	2	3	6	17	3	0	0	0	4	1	5	1	1	1	12	5	5	0	9	1	2	7	15	0	1	4	7	2	0	11	4	2	16	2	3	0	6	10	7	0	4	2	0	2	2	3
A[C>T]T	4	2	0	2	3	2	4	0	0	2	3	2	1	3	3	1	0	6	3	1	2	1	3	3	6	4	1	2	0	3	4	7	4	1	5	4	2	3	1	6	5	9	3	3	4	2	5	0	0
C[C>T]A	3	0	4	2	7	3	5	3	2	1	4	1	7	9	4	4	2	8	2	1	3	3	3	4	7	11	2	6	2	1	3	6	5	6	10	3	4	4	1	6	4	5	2	5	12	9	3	1	4
C[C>T]C	4	5	7	1	3	1	4	5	0	1	2	4	8	6	8	4	2	5	2	3	3	6	3	2	6	7	2	1	1	3	8	6	8	3	7	7	4	3	1	9	9	5	2	1	7	8	2	2	1
C[C>T]G	4	4	2	2	3	13	13	2	2	0	1	6	1	6	2	2	2	10	6	3	1	5	2	2	12	21	0	0	6	10	2	6	13	3	1	7	2	2	0	5	14	2	5	7	3	2	5	3	2
C[C>T]T	3	3	8	2	4	4	5	3	0	0	1	4	6	9	9	5	4	5	4	7	9	8	1	6	3	3	1	3	3	2	7	10	9	8	6	9	7	1	2	4	7	3	3	3	7	8	1	1	5
G[C>T]A	8	2	0	1	1	5	13	2	1	0	2	10	0	7	2	0	3	9	10	2	1	9	2	1	9	12	2	1	5	5	4	5	9	3	5	5	2	2	0	7	7	5	3	8	2	1	5	1	5
G[C>T]C	7	2	3	0	3	3	13	1	0	2	2	5	4	7	4	1	2	10	6	5	2	8	4	0	20	17	2	0	7	4	4	6	10	5	3	14	5	5	0	8	14	4	4	7	4	7	4	1	1
G[C>T]G	9	8	1	1	7	6	20	1	0	0	2	8	0	6	2	0	2	17	10	4	1	12	1	0	14	18	1	3	5	13	6	6	11	7	1	22	2	3	0	21	21	14	5	14	3	1	3	1	6
G[C>T]T	2	2	3	0	7	4	12	6	0	2	2	3	2	3	1	1	4	10	3	2	1	4	1	2	4	8	1	1	4	6	1	7	8	3	5	4	1	2	0	5	10	5	5	5	1	4	2	0	6
T[C>T]A	4	5	22	0	9	0	3	14	0	5	6	11	18	18	18	15	16	23	5	8	15	3	0	24	3	14	1	10	0	1	24	24	17	11	19	5	17	3	1	20	17	5	2	8	21	20	8	0	2
T[C>T]C	4	5	34	1	12	2	8	12	1	5	7	14	17	24	25	17	30	32	12	10	13	16	2	27	1	27	3	21	2	1	26	40	39	29	31	8	14	2	0	24	22	4	3	6	31	41	13	1	0
T[C>T]G	6	7	11	3	5	2	10	4	0	0	2	3	11	15	8	5	5	21	5	3	6	8	1	6	8	10	1	6	3	7	6	8	10	7	12	8	5	2	0	13	8	2	0	6	11	10	5	0	0
T[C>T]T	2	2	14	2	2	3	1	5	0	3	1	6	9	12	6	8	15	10	1	5	7	6	3	9	3	8	1	6	1	0	10	9	8	2	10	3	5	2	1	9	9	4	3	3	16	15	4	0	1
A[T>A]A	1	11	6	6	0	8	5	2	3	2	4	0	5	6	6	11	7	1	0	8	1	10	13	7	3	3	1	0	2	0	8	1	5	2	9	5	6	2	0	1	7	6	1	1	2	0	8	0	1
A[T>A]C	2	0	0	2	0	3	3	1	0	1	1	1	1	1	0	1	1	1	0	1	1	6	2	1	0	1	1	2	3	0	2	2	1	1	1	2	2	4	0	2	3	1	0	0	1	1	2	2	1
A[T>A]G	3	10	3	8	1	9	10	0	3	1	0	0	3	7	4	8	7	1	0	1	6	8	6	7	4	4	1	0	4	0	7	3	6	1	6	4	4	3	0	0	4	7	3	2	5	0	4	1	2
A[T>A]T	1	1	4	0	2	1	3	5	0	1	1	0	0	1	1	1	2	2	0	3	1	3	1	0	4	2	2	0	1	2	5	1	1	1	3	4	1	4	0	1	3	7	2	1	1	1	2	2	2
C[T>A]A	0	17	7	9	0	14	13	0	10	2	0	0	6	13	8	10	11	2	0	12	8	6	16	10	2	3	1	0	2	0	12	6	2	1	11	12	8	3	2	1	5	12	2	3	6	0	15	0	1
C[T>A]C	2	6	7	2	0	6	8	0	1	0	3	0	1	4	5	7	7	0	0	3	3	6	8	3	3	3	2	1	3	0	3	2	4	1	7	5	1	3	1	2	9	8	6	1	6	1	4	0	2
C[T>A]G	1	17	16	26	1	18	17	2	7	3	5	0	11	14	10	16	10	9	0	6	9	16	14	15	8	5	1	0	4	1	10	4	9	2	9	7	6	15	0	2	15	16	4	3	16	0	17	3	1
C[T>A]T	4	4	1	10	2	3	7	0	2	3	1	1	1	4	5	6	5	1	0	4	7	7	7	6	5	3	0	2	3	3	7	2	9	3	4	3	2	5	0	0	4	8	1	1	5	0	13	2	0
G[T>A]A	1	4	2	8	1	2	5	0	2	1	1	0	5	5	3	5	4	2	0	0	5	3	5	7	4	3	0	1	0	1	6	2	2	1	4	6	8	3	0	1	2	6	1	1	5	0	7	1	2
G[T>A]C	1	0	3	3	0	2	2	0	0	0	0	0	0	2	2	1	1	0	1	1	0	4	4	1	1	3	0	0	1	0	4	1	0	0	1	2	3	1	1	1	2	3	1	1	0	1	1	0	0
G[T>A]G	1	3	5	6	0	5	2	2	3	2	3	0	5	5	3	2	4	3	0	3	2	4	9	1	2	3	1	1	3	1	3	3	3	3	6	1	5	3	1	0	2	6	1	1	2	0	7	0	0
G[T>A]T	1	2	1	3	0	2	1	1	2	1	0	0	3	0	1	2	1	0	0	2	1	3	2	2	2	1	0	1	3	1	2	3	1	2	2	1	1	1	0	2	0	3	1	2	1	2	1	0	0
T[T>A]A	0	3	3	12	2	6	7	1	3	3	3	0	3	7	3	5	10	2	1	8	4	3	9	4	3	12	2	3	7	3	7	3	5	0	9	6	5	7	0	1	5	12	2	2	7	1	8	2	1
T[T>A]C	0	5	1	2	1	5	3	0	1	2	0	0	2	1	2	2	2	2	1	0	2	1	2	3	1	3	0	0	1	0	2	1	2	1	4	0	1	2	0	1	4	1	0	1	0	0	2	2	0
T[T>A]G	1	6	5	9	0	9	11	1	0	1	1	0	6	7	5	6	12	1	0	5	5	14	7	5	2	6	0	1	4	2	5	1	4	0	9	5	7	4	0	1	6	6	2	3	8	1	7	3	1
T[T>A]T	1	6	0	4	1	4	5	0	2	1	2	0	2	3	3	4	4	2	0	4	1	5	4	4	1	2	1	1	3	3	5	2	3	2	5	3	2	2	0	0	4	4	3	1	1	0	3	5	1
A[T>C]A	11	6	6	7	12	7	13	4	2	3	1	1	0	4	14	0	6	4	1	17	5	13	8	6	5	9	5	5	2	5	12	3	3	4	10	9	3	8	3	7	14	6	9	1	15	6	1	2	1
A[T>C]C	2	2	0	0	1	3	2	4	1	2	0	0	2	1	2	0	1	1	0	3	1	8	3	1	5	6	4	1	1	1	0	4	3	3	4	3	0	6	3	2	4	7	1	1	3	2	0	1	0
A[T>C]G	7	1	3	1	10	3	4	7	0	1	0	0	3	9	8	3	6	5	1	10	6	6	4	2	10	4	2	8	1	3	7	4	7	7	1	3	11	9	4	8	10	9	6	3	7	8	2	1	0
A[T>C]T	3	1	2	1	7	5	6	3	0	2	0	0	2	2	3	1	3	5	0	8	1	10	8	1	9	8	3	5	2	1	8	5	5	4	6	2	3	8	4	1	5	7	3	3	3	7	0	3	0
C[T>C]A	4	1	3	2	4	2	2	0	2	3	1	0	2	2	3	3	2	3	0	7	5	7	5	3	10	6	4	2	3	2	8	5	6	4	3	2	2	8	2	2	2	4	1	2	6	5	3	1	0
C[T>C]C	6	0	1	2	3	5	8	1	3	1	0	0	1	3	2	0	1	3	0	4	0	8	3	3	3	8	3	5	4	1	3	5	0	2	3	3	5	6	1	2	3	7	2	4	5	2	8	4	1
C[T>C]G	6	2	5	3	8	3	7	9	2	2	1	1	1	5	6	0	3	10	2	11	6	11	7	2	12	5	8	6	4	2	8	10	5	5	2	1	6	3	6	4	12	3	6	2	9	6	5	1	2
C[T>C]T	5	1	4	2	11	5	5	5	0	1	0	1	1	4	8	1	7	7	2	9	4	9	9	4	8	6	3	3	6	3	9	9	8	9	6	3	12	11	5	5	9	8	7	3	2	3	5	0	1
G[T>C]A	9	0	3	1	2	6	4	5	0	2	1	1	2	4	4	0	3	5	0	3	9	9	7	2	13	3	5	3	2	2	5	11	6	4	4	1	3	6	6	4	7	10	3	0	2	11	4	5	0
G[T>C]C	5	1	3	2	3	3	4	1	0	0	0	1	1	2	2	1	8	4	0	1	2	4	4	1	3	6	4	5	1	1	2	3	1	0	2	1	4	7	1	1	7	4	1	2	3	3	1	3	0
G[T>C]G	5	0	2	0	6	3	6	2	0	0	1	0	1	1	3	1	4	4	0	6	6	5	2	2	9	3	2	8	0	1	1	8	3	3	2	0	4	2	4	3	9	3	3	0	2	5	1	1	0
G[T>C]T	2	3	4	1	6	5	2	5	0	1	1	0	2	2	5	1	5	2	0	7	3	7	2	2	6	9	1	4	0	1	4	6	2	4	2	0	5	4	5	6	9	6	5	1	6	8	0	2	0
T[T>C]A	4	2	6	4	6	3	4	5	2	2	1	0	3	4	3	1	2	3	1	3	4	3	4	5	9	6	2	5	0	1	2	6	3	8	7	2	5	6	4	4	6	4	1	1	2	5	2	1	1
T[T>C]C	10	0	0	1	4	4	3	1	1	1	0	1	1	1	4	0	2	2	1	6	2	2	4	4	4	4	2	1	1	2	2	4	4	2	4	3	4	5	3	1	4	4	1	1	4	2	3	0	0
T[T>C]G	3	0	0	1	2	1	4	2	0	0	0	0	1	1	6	0	2	3	2	3	1	2	5	1	3	7	4	5	2	1	2	4	2	2	4	2	1	3	2	3	4	1	4	1	1	5	2	2	0
T[T>C]T	5	2	2	1	10	3	8	5	0	2	1	0	2	6	10	1	9	2	1	10	1	6	5	4	9	6	2	6	4	6	6	9	6	6	9	2	5	5	4	2	13	8	6	3	5	2	1	5	2
A[T>G]A	0	0	1	1	1	3	2	3	0	3	0	0	1	2	3	1	2	2	0	3	1	2	6	2	2	6	0	4	0	2	6	0	6	2	5	2	2	5	1	0	0	7	3	4	1	1	4	2	2
A[T>G]C	0	0	1	1	1	4	2	1	1	2	0	1	0	2	3	1	3	2	0	2	1	1	1	1	5	0	0	2	1	0	0	2	1	1	1	0	1	2	0	1	2	1	3	0	1	0	1	0	0
A[T>G]G	0	1	0	1	2	1	3	1	0	0	0	0	2	3	0	2	1	0	1	0	0	2	1	1	2	1	0	1	3	2	0	2	5	1	2	2	0	0	0	1	0	3	1	5	1	1	2	0	0
A[T>G]T	9	3	3	2	5	10	5	11	3	3	0	1	3	5	3	1	3	4	7	1	0	9	7	5	6	1	1	0	4	2	2	7	3	3	3	4	4	3	8	5	10	1	4	2	2	5	1	7	0
C[T>G]A	0	1	3	2	0	4	1	0	2	0	0	1	2	1	4	1	3	1	1	4	1	4	4	2	0	4	1	2	5	0	5	1	1	1	3	1	2	3	0	3	1	7	3	1	2	1	2	3	1
C[T>G]C	3	0	1	1	3	1	2	8	2	0	0	4	1	2	1	2	2	2	5	3	0	1	4	4	2	2	0	2	0	1	1	3	6	6	2	2	5	2	2	1	9	0	3	2	0	4	5	0	0
C[T>G]G	4	1	1	1	4	2	4	2	2	2	0	1	2	1	0	0	6	3	0	1	2	4	7	2	5	4	0	1	4	2	6	1	2	0	3	2	0	3	0	1	5	4	3	1	2	1	3	1	1
C[T>G]T	46	3	2	20	26	57	17	34	47	3	0	34	37	24	11	6	8	29	48	8	0	51	63	39	17	9	5	44	52	2	6	14	15	40	15	9	43	17	38	42	33	9	17	2	9	20	31	2	3
G[T>G]A	1	1	1	2	1	3	1	2	1	3	0	1	0	0	1	1	1	1	0	0	0	0	1	1	2	0	1	1	2	1	1	1	0	2	4	1	1	2	0	0	1	3	1	1	1	1	2	1	0
G[T>G]C	0	0	1	3	1	1	3	1	1	1	0	2	0	1	2	1	2	1	0	1	2	3	1	3	2	1	0	1	2	0	0	1	4	0	2	2	3	1	0	1	3	2	1	2	3	0	0	3	0
G[T>G]G	1	1	1	4	1	1	3	0	0	0	1	0	1	1	1	1	1	1	1	1	0	2	2	1	3	1	0	1	2	1	0	0	2	1	1	2	1	1	2	0	5	4	1	2	2	1	0	2	0
G[T>G]T	17	1	1	2	5	11	4	6	7	3	0	4	4	5	3	4	1	7	12	2	1	10	14	9	7	1	0	12	14	2	2	6	6	6	5	4	7	4	4	10	6	5	4	2	3	10	7	2	1
T[T>G]A	1	2	4	3	0	5	0	0	0	6	0	0	0	1	3	1	6	1	0	8	1	3	8	3	5	5	1	1	2	4	4	3	9	1	13	5	6	7	1	0	2	7	1	3	3	2	5	6	3
T[T>G]C	0	0	1	3	1	1	3	2	1	0	0	1	3	1	1	0	2	3	0	1	0	3	1	1	3	1	1	1	2	2	0	2	2	2	2	1	2	3	2	1	3	3	2	1	1	1	1	1	0
T[T>G]G	2	0	1	3	2	1	4	1	0	0	0	0	2	2	2	0	5	2	1	4	2	4	2	1	4	3	0	0	3	1	3	1	5	0	3	4	1	3	2	0	3	3	1	0	2	2	4	0	1
T[T>G]T	11	1	2	4	7	16	5	10	5	6	0	8	7	8	4	1	8	14	10	7	2	17	20	11	8	3	2	15	14	5	6	3	10	11	6	2	11	11	16	12	12	5	4	2	5	7	3	3	0
[truncated: 251 more columns]
