# Supplementary material for: SUITOR: Selecting the number of mutational signatures through cross-validation
Source: PLoS Comput Biol. 2022 Apr 4;18(4):e1009309. doi: 10.1371/journal.pcbi.1009309 (PMC9009674; doi:10.1371/journal.pcbi.1009309)
Supplement: S2 Data — (ZIP) [file pcbi.1009309.s015.zip › Supp_data_profiles_activities_matrices/16 In silico simulation/simulation design of eight signatures/Error Level 0.8/eight signatures_mutation_type_matrix_1.csv]

	V1	V2	V3	V4	V5	V6	V7	V8	V9	V10	V11	V12	V13	V14	V15	V16	V17	V18	V19	V20	V21	V22	V23	V24	V25	V26	V27	V28	V29	V30	V31	V32	V33	V34	V35	V36	V37	V38	V39	V40	V41	V42	V43	V44	V45	V46	V47	V48	V49
A[C>A]A	1	2	2	7	2	7	10	2	2	1	7	1	7	2	3	5	2	3	0	4	2	3	1	0	4	2	2	1	3	1	2	6	3	5	10	2	9	6	0	2	5	5	6	4	4	1	9	2	3
A[C>A]C	0	1	0	3	4	6	4	1	1	4	4	1	3	2	2	2	2	3	1	1	1	1	3	2	4	2	1	0	3	1	1	7	4	7	6	2	4	3	3	4	4	5	2	8	5	1	6	2	5
A[C>A]G	1	0	1	4	2	4	2	1	1	1	0	1	2	1	0	2	0	4	0	2	1	2	2	1	3	1	1	1	2	0	4	2	2	1	1	2	1	4	0	2	4	3	3	1	3	2	1	0	2
A[C>A]T	2	3	0	4	4	6	10	2	1	4	8	1	2	1	2	3	2	7	1	2	4	0	2	2	6	1	5	1	3	1	1	5	6	3	7	0	5	7	1	1	2	6	5	2	2	0	4	1	1
C[C>A]A	0	1	1	9	3	9	6	2	1	9	7	1	6	3	2	3	0	8	1	3	6	7	1	2	8	5	7	1	3	1	2	13	5	6	10	4	6	7	2	1	2	3	3	9	10	1	12	2	5
C[C>A]C	2	1	1	19	1	15	13	3	0	11	12	0	3	1	3	5	4	13	1	1	3	3	2	2	11	0	4	1	3	4	1	7	4	6	11	0	11	6	0	2	1	7	10	8	8	1	8	0	4
C[C>A]G	3	0	1	2	3	5	4	1	1	2	5	0	2	1	0	3	0	9	1	4	3	4	2	0	6	3	0	1	2	1	3	5	2	6	9	1	3	7	1	3	3	6	5	5	1	2	2	1	3
C[C>A]T	3	0	0	10	2	10	12	1	1	11	6	2	2	1	4	7	3	8	2	4	7	5	2	1	6	5	6	1	1	2	3	9	5	6	5	5	7	4	2	3	5	15	4	15	6	3	7	1	3
G[C>A]A	1	2	0	2	4	5	7	2	2	7	2	1	2	2	3	3	2	6	2	2	0	5	2	1	5	1	2	1	4	0	2	5	1	1	7	3	5	6	2	1	3	5	3	6	3	2	7	2	2
G[C>A]C	2	1	1	5	4	6	6	3	1	1	2	1	2	1	2	5	0	5	1	2	2	1	3	1	10	3	2	0	1	1	3	1	1	3	1	1	3	9	1	2	4	2	4	6	4	3	8	2	4
G[C>A]G	1	2	1	1	2	6	4	2	1	4	0	1	4	1	2	1	2	6	0	2	0	1	3	0	4	1	3	1	2	1	1	4	1	4	4	2	2	4	1	0	2	3	1	3	3	1	4	1	1
G[C>A]T	1	1	1	2	3	2	4	2	1	5	4	0	5	1	1	3	2	4	1	2	3	2	4	2	5	1	0	0	3	2	1	2	1	1	7	3	2	1	3	2	2	4	4	3	3	2	5	2	2
T[C>A]A	3	1	2	6	3	1	5	4	1	6	3	1	1	2	1	2	2	7	2	4	6	8	3	2	8	3	2	1	2	2	7	7	5	0	13	0	8	3	2	1	3	11	4	5	8	1	4	4	2
T[C>A]C	2	1	2	8	3	7	7	1	0	4	6	0	4	2	2	5	3	8	1	2	4	4	2	1	7	3	4	1	1	2	3	8	4	6	9	4	5	5	1	0	3	2	4	7	2	1	6	4	3
T[C>A]G	1	0	1	2	0	2	3	1	1	1	1	0	1	2	1	2	2	1	1	0	0	2	0	2	4	0	1	1	2	1	2	4	2	1	5	0	2	2	1	0	0	4	1	3	1	1	1	0	1
T[C>A]T	2	0	2	5	2	4	9	4	2	5	6	1	4	3	3	6	5	5	1	1	2	6	3	3	8	2	2	3	6	2	2	4	1	7	8	5	5	9	2	1	5	4	4	4	7	1	8	1	3
A[C>G]A	4	0	2	3	5	2	5	1	3	1	1	0	2	3	3	2	4	3	2	1	3	3	2	0	1	2	1	1	2	6	3	5	5	4	7	2	6	6	1	1	3	2	7	6	1	3	6	4	2
A[C>G]C	6	1	1	2	3	2	5	1	1	2	1	0	3	1	1	1	1	3	1	1	2	3	1	2	3	4	1	0	1	2	6	3	5	4	4	4	5	3	1	0	4	3	3	3	3	1	5	1	2
A[C>G]G	1	1	0	5	2	2	2	2	1	1	1	1	2	2	3	0	2	2	1	1	1	2	0	2	2	1	0	0	2	1	2	3	3	1	1	2	6	1	1	1	2	3	3	3	0	3	2	4	0
A[C>G]T	3	1	1	6	3	1	4	0	1	1	0	0	2	3	3	0	1	4	0	2	1	4	3	0	2	4	1	1	6	5	5	7	3	3	9	2	9	8	1	0	5	10	6	7	0	2	7	4	1
C[C>G]A	4	1	2	4	2	5	4	1	1	2	2	0	2	2	1	2	1	1	2	2	2	3	4	1	7	1	1	1	4	1	2	3	4	4	2	1	2	1	1	2	7	3	5	3	4	2	1	3	0
C[C>G]C	2	0	2	4	4	2	3	0	2	2	0	1	2	0	5	1	0	2	1	2	0	4	4	1	2	3	1	1	3	2	4	6	1	4	6	4	7	7	0	2	7	7	9	5	2	5	8	6	0
C[C>G]G	3	0	1	1	2	2	3	1	2	1	0	1	2	4	2	1	0	3	0	2	1	1	2	1	2	3	1	1	3	0	0	1	1	3	3	2	2	6	2	1	1	3	3	2	0	2	4	1	1
C[C>G]T	1	1	1	10	4	2	5	2	1	1	3	0	9	4	1	0	0	6	0	2	3	6	4	1	11	4	1	1	5	1	2	2	4	3	4	5	3	6	0	2	4	4	2	5	0	2	4	4	1
G[C>G]A	2	1	0	5	3	2	8	1	3	2	1	0	2	4	4	1	2	6	2	1	2	2	2	2	2	4	1	1	2	1	3	2	2	1	5	2	3	0	0	1	8	7	1	1	1	2	4	2	1
G[C>G]C	1	0	1	6	0	4	6	0	0	1	1	1	3	2	3	1	2	1	1	3	1	2	1	2	3	2	0	0	2	2	2	2	3	4	6	1	2	2	0	2	7	4	4	2	1	2	4	5	1
G[C>G]G	0	0	0	3	3	2	2	1	0	0	1	0	2	2	1	1	2	1	0	2	1	1	0	1	1	3	1	2	4	1	3	3	1	0	4	2	8	0	0	2	4	6	2	3	3	1	0	3	1
G[C>G]T	2	1	2	5	4	4	5	2	1	2	0	1	1	3	3	0	1	3	0	4	1	3	0	1	3	2	0	1	4	3	2	1	2	2	8	4	7	7	0	3	3	8	2	5	2	3	3	4	1
T[C>G]A	5	1	2	4	6	4	8	1	2	1	2	1	1	4	2	0	1	1	0	1	2	4	4	0	4	0	0	1	9	2	2	4	3	3	9	2	1	5	0	2	7	7	2	3	2	3	1	2	0
T[C>G]C	2	1	1	5	7	5	4	1	1	0	0	1	1	3	2	1	1	3	2	2	1	0	1	2	3	1	0	0	4	4	5	7	8	3	5	3	8	6	0	2	6	5	2	6	2	0	5	4	1
T[C>G]G	1	0	1	5	2	1	1	1	0	1	1	0	2	4	2	1	3	2	2	1	0	1	0	1	1	1	1	2	4	0	2	3	0	1	2	1	3	2	0	0	5	4	2	1	1	2	0	0	0
T[C>G]T	3	0	1	5	4	2	4	2	2	1	1	1	3	10	5	1	2	2	0	1	1	6	6	1	4	5	1	1	3	2	5	2	5	0	16	4	5	4	1	1	10	5	4	5	4	5	6	10	1
A[C>T]A	5	0	1	1	3	5	7	1	1	2	2	5	1	4	0	3	4	9	5	1	2	7	4	1	5	6	3	0	6	5	1	1	10	3	2	9	6	3	0	10	6	3	2	2	3	2	3	2	3
A[C>T]C	2	3	2	1	1	4	8	1	1	1	1	2	3	2	2	2	2	5	6	3	1	2	2	3	3	9	1	2	0	0	4	1	2	2	3	1	5	1	1	6	5	3	3	2	7	3	2	1	0
A[C>T]G	9	9	0	2	7	6	18	0	2	2	1	4	3	5	1	0	3	11	13	5	0	7	1	0	16	16	2	2	4	7	7	5	16	3	0	11	2	5	1	9	11	5	5	5	1	0	2	1	5
A[C>T]T	3	1	2	2	4	2	5	1	1	2	0	1	2	5	1	2	5	3	5	2	1	5	2	0	3	2	2	1	3	1	3	5	6	4	5	1	3	5	1	3	4	3	6	2	2	1	3	2	1
C[C>T]A	3	3	8	3	2	3	10	3	1	0	4	5	6	3	6	3	7	11	2	4	4	10	3	6	4	7	4	5	5	3	12	10	3	7	5	5	8	2	1	10	6	3	3	4	10	5	8	4	0
C[C>T]C	0	3	6	0	4	3	3	5	2	2	2	2	3	5	7	1	3	4	4	6	11	4	3	6	7	8	0	5	2	3	15	11	12	5	12	2	9	4	1	8	5	9	2	3	5	2	4	1	1
C[C>T]G	7	13	1	1	7	5	16	1	0	2	0	8	2	5	1	1	1	14	12	3	1	8	2	1	11	14	2	0	6	6	4	1	12	6	5	19	2	1	1	11	12	12	4	7	6	4	4	3	6
C[C>T]T	2	3	8	6	2	5	3	4	0	5	6	2	12	4	4	3	6	9	0	6	4	7	4	9	5	9	3	3	2	4	5	6	7	5	15	9	5	6	0	11	3	8	3	1	6	4	4	1	2
G[C>T]A	7	5	1	5	4	5	16	1	1	1	1	4	3	5	3	1	8	10	10	9	0	7	4	0	6	8	1	0	7	3	4	5	11	5	4	15	4	3	0	8	13	4	11	7	3	1	3	2	2
G[C>T]C	7	7	1	2	4	10	20	3	1	1	1	4	6	8	3	3	5	10	10	6	1	7	4	2	11	18	1	1	5	4	5	7	13	5	5	7	3	2	1	8	14	8	6	7	5	0	2	1	1
G[C>T]G	11	7	1	2	7	9	24	1	1	2	1	10	2	8	2	1	3	17	13	10	2	11	4	0	16	23	1	0	9	8	7	9	8	6	4	13	2	3	0	11	26	6	7	10	2	2	3	0	5
G[C>T]T	5	3	2	1	2	5	8	1	0	1	3	2	3	2	4	6	6	10	1	3	0	8	4	2	7	10	2	1	3	4	7	7	12	4	6	6	3	4	0	6	11	5	8	7	6	4	8	0	6
T[C>T]A	4	6	24	3	10	2	2	10	0	5	9	12	30	20	8	17	22	22	6	7	16	8	0	15	3	17	2	25	3	1	23	20	21	20	27	6	13	5	1	24	10	6	0	7	31	29	13	1	1
T[C>T]C	6	7	27	2	13	0	0	10	0	1	7	8	26	28	21	16	27	34	9	12	17	21	1	28	4	27	0	15	3	1	41	28	32	21	39	12	16	2	1	31	18	5	2	4	37	35	10	1	2
T[C>T]G	1	2	7	1	2	8	5	8	0	2	3	10	7	6	5	2	9	16	6	6	7	7	1	5	5	13	0	6	2	3	10	11	11	6	9	7	14	3	0	11	7	5	4	2	7	10	4	0	4
T[C>T]T	2	4	8	2	3	4	3	5	0	3	3	4	10	7	5	4	14	8	8	0	3	5	6	10	4	13	2	6	3	2	13	13	13	7	13	5	10	3	1	13	5	6	2	4	14	13	8	1	2
A[T>A]A	1	2	8	8	3	10	9	2	1	1	1	0	8	10	5	9	12	1	0	8	9	8	12	8	9	6	1	2	3	1	10	6	9	3	5	4	6	5	0	2	5	4	3	2	6	0	10	2	2
A[T>A]C	3	1	3	3	1	3	4	1	1	1	0	0	2	0	2	1	0	2	1	4	1	4	3	1	1	6	1	2	1	1	2	4	3	2	5	2	3	3	1	3	4	3	2	3	2	1	3	3	0
A[T>A]G	2	5	5	9	0	13	6	2	3	1	0	1	3	4	6	9	6	2	1	2	6	6	5	6	1	5	2	0	4	1	6	1	6	1	9	6	5	2	1	1	2	8	4	2	6	0	2	1	2
A[T>A]T	3	1	2	2	0	2	4	1	0	2	2	1	4	3	4	2	3	0	0	5	1	4	5	1	3	3	3	2	3	2	0	1	5	2	7	6	1	3	0	1	4	4	1	3	3	4	2	4	3
C[T>A]A	1	9	9	18	2	4	7	0	7	2	4	0	5	10	5	9	9	2	1	6	10	10	18	16	1	2	1	1	1	1	15	2	5	2	9	6	0	11	1	1	12	8	3	4	13	2	13	2	2
C[T>A]C	2	4	1	13	1	5	8	1	0	4	0	0	5	4	3	3	13	4	0	3	6	4	8	3	4	4	2	0	2	1	2	5	3	4	6	4	6	4	1	2	6	8	4	2	5	1	7	1	1
C[T>A]G	0	13	9	18	1	12	25	2	5	9	3	1	9	15	15	15	10	4	1	12	12	13	11	6	1	9	2	2	3	2	14	7	10	3	14	7	5	9	0	0	10	13	7	9	19	2	16	2	0
C[T>A]T	1	5	9	12	5	12	8	2	7	3	3	1	3	5	3	8	4	3	1	4	3	2	11	6	3	4	2	1	5	0	7	5	7	2	7	4	7	1	2	1	10	10	4	4	5	4	15	2	1
G[T>A]A	1	1	5	7	1	7	6	1	4	5	0	1	3	3	4	5	8	1	1	5	6	3	5	4	2	5	2	1	5	1	9	1	6	3	7	7	3	7	1	1	6	12	1	4	1	0	6	2	2
G[T>A]C	0	0	1	1	0	2	3	1	0	0	1	1	3	3	3	4	2	1	0	3	0	5	3	1	3	2	0	0	0	1	1	3	2	4	5	2	2	2	1	0	1	2	2	2	3	2	4	0	1
G[T>A]G	2	3	1	4	1	4	7	1	2	1	4	0	2	7	4	5	2	4	1	4	3	5	4	3	5	2	1	1	0	3	4	3	3	1	7	4	1	3	0	2	11	7	2	3	4	0	3	0	0
G[T>A]T	2	0	1	4	1	4	7	3	0	3	1	0	2	2	2	1	5	5	2	3	3	3	3	2	1	2	0	0	1	0	4	4	3	2	3	1	3	3	1	2	2	4	2	3	1	0	2	1	1
T[T>A]A	3	9	7	8	2	15	11	0	3	2	1	0	2	12	9	5	9	2	1	6	5	6	10	3	3	5	3	3	4	0	8	3	6	1	12	6	4	10	2	3	8	15	7	3	4	1	15	2	1
T[T>A]C	2	2	1	4	0	5	2	2	2	1	1	1	2	6	2	4	0	3	1	2	4	3	3	2	6	4	1	1	3	1	5	1	2	2	5	3	0	0	1	1	2	3	1	3	1	0	5	2	0
T[T>A]G	2	7	3	12	1	8	7	2	5	0	1	1	5	6	1	7	11	2	2	4	6	3	11	6	2	5	1	0	3	0	11	2	1	2	10	5	5	2	1	2	7	8	0	5	2	0	9	2	1
T[T>A]T	1	5	5	3	4	7	4	1	5	3	1	0	4	5	2	5	12	2	1	7	4	8	6	3	6	6	0	3	5	1	4	7	3	5	8	4	4	5	0	0	3	8	7	3	4	2	6	1	1
A[T>C]A	10	2	5	7	10	8	9	2	2	3	3	0	3	9	6	5	11	11	0	10	3	16	9	3	8	11	8	7	1	3	5	8	10	5	7	7	5	19	9	7	11	11	9	5	7	11	4	2	1
A[T>C]C	2	1	1	3	2	5	4	3	2	2	1	1	2	2	3	1	3	3	1	5	1	7	5	0	5	2	0	3	2	1	4	7	2	2	4	2	7	5	4	2	4	6	3	2	3	2	1	3	0
A[T>C]G	8	2	2	3	9	5	5	3	3	1	2	1	0	4	13	2	12	8	1	4	2	13	4	8	12	12	5	5	1	0	6	6	6	9	6	2	7	5	8	7	9	6	4	3	5	6	5	3	2
A[T>C]T	7	2	2	3	5	3	5	10	1	1	0	1	4	3	6	1	4	2	1	5	3	5	5	3	3	4	6	3	4	2	9	4	4	4	5	3	7	6	3	4	9	9	2	6	3	3	5	2	0
C[T>C]A	3	2	3	3	6	5	8	6	0	5	0	1	3	1	9	2	11	4	1	6	6	6	9	1	10	7	4	9	2	3	5	7	9	5	3	4	9	8	2	6	12	11	7	2	2	4	2	2	1
C[T>C]C	7	2	1	4	8	3	3	4	1	2	1	2	2	3	7	2	4	6	3	5	3	7	0	3	5	8	3	4	2	3	6	5	6	2	5	2	5	3	2	4	7	5	4	2	3	5	4	1	3
C[T>C]G	8	3	3	1	10	8	10	7	1	1	1	1	2	1	7	0	8	6	2	13	6	11	9	2	18	7	5	4	3	1	5	9	7	9	2	5	3	5	5	11	12	10	8	4	6	9	2	3	3
C[T>C]T	11	3	2	2	6	7	9	7	2	2	1	1	4	6	12	0	9	1	7	12	4	6	8	5	9	8	7	5	4	2	8	10	6	5	1	4	8	5	5	3	11	11	3	4	4	12	4	1	2
G[T>C]A	7	1	2	2	6	7	10	9	1	2	2	0	1	3	5	0	5	6	1	11	5	9	6	3	15	13	9	5	3	2	11	11	5	5	7	1	7	8	2	6	11	3	5	1	6	8	4	2	0
G[T>C]C	4	1	1	1	3	2	4	2	1	1	1	1	3	1	3	0	3	4	1	3	3	7	4	2	2	2	1	2	1	4	6	4	4	2	3	3	1	4	3	1	7	6	3	1	2	3	2	0	2
G[T>C]G	7	3	3	3	11	7	6	5	0	6	2	1	2	3	10	2	3	6	1	5	2	4	4	5	6	6	4	5	0	1	0	9	5	5	4	5	6	12	7	2	12	7	4	3	5	8	3	1	1
G[T>C]T	9	2	3	0	5	3	2	3	0	1	2	1	2	2	6	1	1	4	0	3	2	7	1	3	6	4	4	5	2	1	7	5	1	2	2	2	7	2	3	5	4	3	2	1	10	2	3	2	1
T[T>C]A	6	1	1	1	5	3	7	2	1	1	1	1	0	1	4	1	7	4	1	6	7	8	7	3	5	3	2	8	1	2	6	6	5	2	3	3	7	9	2	3	9	7	5	2	3	3	3	2	3
T[T>C]C	3	0	2	2	4	5	5	0	0	1	0	1	2	4	4	1	5	2	2	2	8	5	3	1	7	4	2	1	1	2	6	4	4	4	5	3	8	2	1	4	6	3	6	1	4	4	5	2	0
T[T>C]G	4	2	4	1	5	3	7	2	1	2	2	0	2	3	9	0	2	5	1	4	1	5	4	2	6	5	2	0	2	3	2	5	4	5	2	4	3	5	3	3	4	11	3	1	6	5	0	0	0
T[T>C]T	12	1	3	1	4	1	6	2	1	1	0	1	2	2	11	1	9	4	0	8	4	7	5	2	14	10	3	2	8	4	5	6	4	4	4	3	10	9	7	1	7	13	3	1	4	6	5	2	2
A[T>G]A	1	1	1	4	3	5	3	5	0	2	1	1	1	2	9	3	8	1	2	1	1	6	6	2	4	4	3	3	4	2	6	2	7	2	7	3	4	4	0	3	3	8	1	2	3	2	1	2	0
A[T>G]C	3	1	1	2	3	3	3	0	0	1	0	0	3	1	1	1	3	1	2	1	1	1	3	2	1	2	0	2	1	0	1	3	0	3	3	0	2	3	1	1	3	1	5	0	3	4	2	0	2
A[T>G]G	1	1	1	0	2	3	3	1	0	1	1	0	2	0	1	1	1	3	0	2	1	4	2	2	2	2	2	0	3	2	2	4	3	1	6	1	3	3	2	1	3	0	2	2	3	1	4	1	2
A[T>G]T	7	3	1	5	6	10	5	8	2	2	1	7	3	4	5	0	3	8	8	3	2	11	10	8	13	7	1	10	10	4	6	5	4	11	10	5	5	6	6	4	5	7	5	2	5	4	7	2	2
C[T>G]A	1	0	1	2	2	7	1	1	1	1	1	0	2	1	2	1	3	1	2	2	2	2	4	2	2	1	1	1	3	0	1	2	0	2	6	1	3	8	1	3	2	5	3	5	3	1	0	5	1
C[T>G]C	3	2	1	2	2	7	8	3	3	1	0	3	2	4	2	3	2	3	3	3	0	4	6	5	5	2	1	3	2	1	3	2	4	2	5	4	5	6	5	5	4	3	0	1	4	2	4	2	0
C[T>G]G	5	1	1	7	4	5	6	5	1	2	1	1	1	6	1	3	2	4	2	2	0	4	5	6	5	1	3	3	4	1	3	3	2	2	9	1	2	3	4	2	2	3	0	2	1	2	4	1	0
C[T>G]T	46	9	1	11	21	45	32	38	29	5	1	41	22	23	6	6	5	35	50	2	2	49	52	44	26	5	1	40	68	2	5	25	26	37	33	16	37	24	46	61	31	9	9	5	11	18	23	3	5
G[T>G]A	0	1	3	1	1	3	2	2	0	1	1	0	1	2	1	0	0	1	1	2	1	1	2	2	0	1	1	3	4	1	1	2	1	2	5	2	0	3	1	1	3	2	2	2	1	1	3	0	1
G[T>G]C	0	0	0	0	1	2	1	2	1	3	1	1	1	2	2	0	2	1	0	2	2	4	5	0	2	1	1	1	0	0	2	3	2	5	3	3	2	2	1	1	2	0	2	1	2	3	3	2	2
G[T>G]G	2	0	1	1	2	1	4	1	1	1	0	0	1	0	0	1	1	3	1	1	2	3	2	1	2	2	3	0	1	1	4	4	3	0	4	2	1	5	1	0	3	0	2	2	3	2	3	0	1
G[T>G]T	16	1	1	4	6	11	4	12	4	1	1	7	3	4	4	0	2	16	22	5	1	12	13	13	6	4	1	9	10	1	1	9	8	8	11	2	10	4	12	4	6	1	5	2	4	3	5	2	1
T[T>G]A	3	2	2	0	2	3	3	2	0	5	1	1	4	1	2	0	5	2	1	5	1	10	7	1	8	8	4	3	6	4	10	1	7	1	12	4	5	6	1	0	1	6	7	2	7	0	7	7	5
T[T>G]C	3	0	1	0	3	2	2	3	1	0	1	2	2	1	3	0	1	1	2	2	1	2	3	3	3	0	3	2	2	1	1	2	2	2	4	4	2	3	2	2	1	3	3	0	2	1	4	2	2
T[T>G]G	3	1	1	0	3	7	8	1	1	3	1	0	1	2	5	1	3	3	4	2	0	4	2	1	5	1	2	1	2	0	6	2	2	2	2	2	1	2	2	2	4	8	2	3	2	5	6	2	0
T[T>G]T	18	0	5	7	3	11	9	20	4	4	1	9	3	4	8	4	5	12	15	9	1	13	24	16	9	8	3	17	18	2	12	6	8	7	10	8	13	12	8	15	7	11	4	2	4	10	10	7	5
[truncated: 251 more columns]
