# Supplementary material for: SUITOR: Selecting the number of mutational signatures through cross-validation
Source: PLoS Comput Biol. 2022 Apr 4;18(4):e1009309. doi: 10.1371/journal.pcbi.1009309 (PMC9009674; doi:10.1371/journal.pcbi.1009309)
Supplement: S2 Data — (ZIP) [file pcbi.1009309.s015.zip › Supp_data_profiles_activities_matrices/16 In silico simulation/simulation design of eight signatures/Error Level 0.8/eight signatures_mutation_type_matrix_10.csv]

	V1	V2	V3	V4	V5	V6	V7	V8	V9	V10	V11	V12	V13	V14	V15	V16	V17	V18	V19	V20	V21	V22	V23	V24	V25	V26	V27	V28	V29	V30	V31	V32	V33	V34	V35	V36	V37	V38	V39	V40	V41	V42	V43	V44	V45	V46	V47	V48	V49
A[C>A]A	0	1	0	6	2	5	3	2	2	5	6	1	2	5	2	6	2	9	1	3	3	1	1	1	6	3	4	2	3	1	2	7	1	2	3	4	4	1	3	0	5	4	5	8	5	2	6	0	2
A[C>A]C	1	1	1	3	0	5	8	1	1	5	1	0	2	2	4	2	2	4	0	3	2	1	2	0	4	1	3	2	2	0	3	2	4	1	5	0	3	5	1	3	1	10	7	2	5	2	3	1	1
A[C>A]G	1	1	2	2	1	2	4	1	1	1	1	1	1	0	2	1	0	3	1	3	2	1	1	1	4	0	3	0	3	1	3	5	3	4	5	1	2	2	0	1	1	4	3	1	2	0	5	1	1
A[C>A]T	2	1	1	2	3	4	10	4	0	0	2	1	4	4	2	3	0	6	1	3	4	6	4	0	5	1	5	1	3	1	1	8	4	6	5	2	8	5	1	2	0	4	3	4	3	1	3	1	3
C[C>A]A	0	2	1	10	3	7	13	1	1	6	14	0	10	2	3	6	2	5	1	4	4	2	2	3	11	2	11	0	2	0	1	8	5	16	1	4	9	10	4	1	3	11	6	14	10	1	8	3	4
C[C>A]C	0	2	3	10	2	10	12	7	1	2	10	1	7	0	1	10	3	8	1	0	7	3	7	1	13	2	3	2	0	1	2	12	3	9	8	3	9	9	1	1	2	11	4	6	12	1	9	2	8
C[C>A]G	1	1	2	6	1	9	7	3	1	6	4	1	3	0	0	1	2	3	0	2	4	4	0	1	4	3	1	1	1	1	1	4	2	5	3	2	3	3	1	1	2	4	5	2	6	2	2	3	3
C[C>A]T	1	0	2	11	5	10	8	3	0	5	5	0	10	2	0	7	2	8	3	6	5	0	1	0	11	6	8	4	5	1	3	4	6	8	8	2	5	7	1	4	3	7	3	10	5	1	6	0	3
G[C>A]A	2	1	2	3	1	5	4	2	0	3	4	1	4	2	2	3	1	3	1	4	2	3	0	1	6	2	3	1	0	3	3	7	1	3	6	1	7	3	1	1	4	3	2	3	2	0	8	1	2
G[C>A]C	1	1	2	4	3	1	8	3	1	3	4	1	2	2	1	1	2	6	0	3	4	1	3	1	2	1	3	1	2	2	2	6	5	4	8	2	2	7	1	2	4	7	6	6	7	4	6	1	0
G[C>A]G	1	0	3	1	0	2	4	1	1	1	1	0	1	3	1	2	2	1	1	3	2	3	1	2	4	3	1	1	2	1	3	1	2	3	3	3	3	2	0	0	1	2	2	5	4	0	4	2	0
G[C>A]T	0	1	1	5	1	2	4	1	0	2	2	1	3	1	1	1	3	1	0	2	1	3	3	1	6	3	3	2	3	2	2	1	1	4	6	1	4	5	1	2	4	5	3	3	2	2	5	1	2
T[C>A]A	1	0	3	2	2	4	5	2	0	4	2	1	2	4	2	1	2	7	0	3	1	4	4	0	4	3	2	1	2	2	3	4	3	6	5	3	6	5	1	1	3	6	5	6	3	2	4	5	0
T[C>A]C	0	0	0	5	2	5	9	2	1	3	6	1	3	1	1	6	1	8	0	1	4	2	2	1	9	1	4	1	2	1	2	3	3	4	7	2	6	4	1	1	1	7	4	5	6	2	5	1	3
T[C>A]G	2	1	1	2	1	4	3	1	0	2	2	1	1	1	0	0	1	5	1	1	1	1	2	1	3	1	1	1	4	1	1	1	2	1	3	2	3	1	0	3	1	3	2	1	2	0	1	1	1
T[C>A]T	0	2	2	6	2	9	5	6	2	6	8	1	5	4	3	2	5	4	1	5	3	3	3	2	8	1	6	2	5	0	2	9	5	5	12	3	9	3	2	0	2	8	0	9	4	0	5	0	3
A[C>G]A	0	1	1	8	5	3	8	1	1	2	1	0	5	6	1	0	2	4	1	1	4	2	4	2	7	2	2	1	7	5	4	6	3	5	7	3	2	6	0	0	10	6	12	5	2	2	5	3	0
A[C>G]C	0	1	2	1	1	1	6	0	0	2	2	0	1	7	3	1	1	2	1	1	3	4	6	1	7	0	1	1	1	5	4	2	4	3	3	3	5	4	0	2	6	4	1	2	1	3	3	2	0
A[C>G]G	1	1	1	2	0	1	3	1	1	0	1	1	3	1	1	1	1	3	1	0	0	4	5	1	3	2	2	1	3	2	1	2	2	2	7	1	3	4	1	0	3	3	4	3	1	1	1	0	1
A[C>G]T	4	1	1	3	3	1	4	2	3	0	0	1	4	4	1	2	1	3	0	1	1	6	4	1	4	3	1	3	4	5	3	1	3	1	6	4	7	9	0	2	3	5	3	3	3	6	2	4	0
C[C>G]A	4	1	0	0	2	6	5	3	2	0	2	1	1	4	2	3	1	1	0	0	3	7	2	0	5	1	0	2	3	2	2	5	4	5	4	1	3	7	0	2	6	7	4	3	2	4	5	3	0
C[C>G]C	2	0	1	6	1	2	1	0	1	0	2	0	2	4	2	1	2	1	1	1	2	2	2	2	1	1	2	2	2	3	1	6	2	6	4	3	3	2	0	2	4	6	7	6	1	2	2	4	0
C[C>G]G	2	0	0	3	1	3	3	1	1	1	0	0	1	2	0	0	1	2	1	1	0	4	1	0	1	0	1	1	1	0	1	2	1	3	3	1	4	3	1	1	5	4	1	0	2	2	2	2	1
C[C>G]T	2	0	0	6	5	2	6	1	1	4	2	1	0	3	1	2	3	4	1	2	0	3	2	1	2	2	2	1	4	5	2	1	9	7	4	2	3	10	1	0	5	7	4	6	2	2	5	7	0
G[C>G]A	0	0	1	2	4	4	5	2	3	0	2	0	1	3	0	3	2	2	1	3	1	3	3	1	6	3	0	1	4	0	6	5	1	2	3	2	2	7	2	1	4	5	3	5	0	2	1	2	1
G[C>G]C	1	1	2	9	6	2	6	1	1	0	1	0	0	4	0	2	2	1	1	2	2	7	3	2	1	3	1	1	5	4	5	5	5	3	5	2	3	3	1	2	5	5	1	4	2	2	3	4	0
G[C>G]G	2	0	1	3	3	4	2	1	2	0	2	1	1	3	2	2	0	1	1	1	0	4	0	2	4	0	1	2	0	1	2	2	5	2	1	2	4	4	0	0	1	2	2	2	3	2	1	0	1
G[C>G]T	2	1	0	3	4	2	7	1	1	3	0	1	5	5	3	0	3	3	1	0	3	4	2	2	3	3	1	1	3	5	6	5	5	1	2	2	3	6	1	1	6	3	1	8	1	1	5	3	2
T[C>G]A	3	1	1	3	6	7	4	1	0	2	1	1	1	1	3	1	2	1	1	2	1	5	5	3	3	5	2	0	3	3	9	2	2	2	3	1	5	6	1	1	4	9	7	6	1	2	3	2	0
T[C>G]C	2	2	0	5	1	1	7	1	1	0	2	1	2	3	2	1	2	2	0	1	0	4	3	1	6	3	0	1	7	5	2	5	3	2	8	5	3	3	1	2	5	5	5	6	2	3	2	3	0
T[C>G]G	1	0	0	1	8	1	1	1	0	1	0	1	2	0	1	0	1	3	0	1	0	4	0	0	2	2	0	0	5	0	3	3	5	3	4	1	4	2	0	2	2	2	1	1	2	1	1	1	0
T[C>G]T	1	1	3	9	5	3	7	1	3	0	0	1	1	4	4	1	1	6	1	1	2	4	1	2	1	4	3	1	7	3	8	6	3	6	11	3	8	5	0	0	11	9	6	4	1	3	6	6	0
A[C>T]A	3	5	2	3	4	7	13	1	0	3	2	2	5	10	1	0	3	10	2	4	2	7	3	2	6	7	1	2	2	5	3	6	5	5	6	9	2	3	2	6	13	7	5	6	3	1	1	3	5
A[C>T]C	4	0	2	3	0	5	9	5	1	4	2	8	3	5	2	1	4	5	5	2	1	5	3	2	3	7	0	1	4	2	6	3	8	4	7	7	4	5	2	5	8	4	2	3	4	3	4	1	3
A[C>T]G	6	5	1	3	2	16	16	1	1	0	1	6	3	9	3	1	4	15	6	3	1	4	1	1	16	8	1	2	4	7	3	2	11	5	3	10	3	2	1	21	13	7	4	11	4	4	2	1	4
A[C>T]T	3	0	4	1	3	4	9	1	1	1	2	2	0	4	4	0	2	3	2	2	3	7	4	5	5	7	1	1	1	2	3	3	6	3	9	7	6	3	2	3	6	8	2	3	2	1	2	1	0
C[C>T]A	4	2	3	2	3	8	2	3	1	6	2	2	5	12	5	5	5	11	3	4	3	9	1	4	1	10	0	5	2	1	7	13	5	10	9	6	10	3	0	7	9	5	6	5	4	4	6	0	4
C[C>T]C	4	3	9	4	4	4	8	4	1	4	4	3	5	7	4	2	9	11	3	5	3	6	5	2	3	4	4	2	1	4	8	8	8	5	8	3	7	0	0	10	6	4	1	3	11	5	4	1	2
C[C>T]G	8	3	1	1	2	8	23	1	0	3	1	7	2	8	1	0	5	11	10	7	0	10	1	2	9	16	1	0	8	5	4	6	14	7	5	13	6	5	1	6	20	5	4	6	5	1	2	2	9
C[C>T]T	1	2	10	3	3	3	8	4	1	4	4	4	4	16	4	4	8	7	1	2	2	7	0	5	4	4	3	7	2	1	7	10	8	8	7	6	8	0	1	7	4	5	3	4	10	7	4	1	0
G[C>T]A	4	5	0	1	3	7	20	1	1	1	0	3	0	7	2	0	2	5	7	5	0	4	1	1	11	7	1	2	8	4	2	5	9	3	4	8	4	3	1	9	9	5	5	9	2	1	2	0	3
G[C>T]C	4	5	3	3	2	8	11	1	0	1	0	9	6	6	5	0	3	13	11	5	2	6	2	0	10	15	1	2	5	2	11	7	13	6	4	8	3	3	1	9	11	11	5	9	2	3	4	2	5
G[C>T]G	2	4	2	1	8	4	19	1	1	0	0	4	2	8	3	2	5	18	9	9	2	15	3	1	17	19	0	1	3	9	5	10	15	3	1	12	1	2	3	15	20	13	7	13	4	2	1	1	7
G[C>T]T	6	8	2	3	2	6	9	2	1	0	1	4	2	7	4	1	4	10	9	6	1	5	6	2	3	11	0	1	3	0	4	4	13	3	7	12	4	3	1	12	11	7	5	10	1	1	6	1	3
T[C>T]A	4	3	24	1	20	6	5	9	0	5	8	8	17	29	20	12	18	27	8	8	8	16	2	15	4	21	2	17	4	0	24	28	25	11	23	6	12	2	1	16	16	3	3	4	18	32	8	1	1
T[C>T]C	5	9	24	1	14	1	1	15	0	9	6	14	25	36	19	22	35	31	3	13	20	13	3	25	5	32	4	22	2	1	39	37	34	20	33	7	19	6	1	23	17	5	2	6	32	42	13	1	1
T[C>T]G	1	3	4	2	7	4	4	9	0	0	4	7	6	19	2	3	11	17	3	7	4	5	4	9	7	19	1	7	1	8	10	7	11	10	8	9	2	3	1	11	15	3	4	5	7	7	4	4	0
T[C>T]T	3	3	14	0	7	2	0	9	1	3	3	6	10	13	5	8	10	12	6	3	11	6	2	8	3	9	0	4	2	3	7	17	18	7	11	7	5	1	1	11	8	3	0	1	11	10	3	1	0
A[T>A]A	0	3	8	11	2	9	9	2	3	4	1	1	4	8	5	4	7	1	1	6	4	5	14	8	2	5	2	1	0	2	6	0	5	2	8	5	4	2	0	2	3	4	1	3	3	1	7	2	2
A[T>A]C	3	2	2	2	2	2	2	0	0	0	1	1	1	0	1	2	1	2	2	1	1	1	3	2	2	2	0	0	3	0	2	2	3	5	3	1	2	2	0	1	1	4	1	1	2	2	2	1	1
A[T>A]G	1	7	6	7	2	3	7	0	2	1	1	0	3	7	5	3	5	1	2	4	4	2	9	5	1	4	2	1	6	1	8	5	4	4	4	6	5	7	1	1	2	4	2	4	2	2	12	4	1
A[T>A]T	4	0	2	4	2	3	2	1	0	3	1	2	1	1	3	1	2	2	1	2	2	7	5	1	6	6	2	0	2	3	4	3	2	1	3	5	2	2	1	1	3	5	2	3	4	3	3	2	0
C[T>A]A	1	6	7	20	3	18	11	1	7	3	2	0	6	16	6	8	12	2	2	9	6	5	11	7	4	5	2	3	3	1	8	2	3	1	9	6	5	5	1	1	11	8	2	4	7	2	14	1	2
C[T>A]C	0	2	4	7	3	8	7	1	2	1	1	1	2	4	3	7	5	3	2	4	2	2	14	7	7	3	2	2	6	1	5	2	3	2	7	6	4	9	2	2	3	9	2	4	6	1	9	2	1
C[T>A]G	0	11	14	22	3	27	14	2	10	7	4	0	9	21	15	16	7	6	0	2	15	10	16	13	10	10	0	1	3	0	11	4	10	6	18	9	13	7	2	2	12	12	5	5	9	2	26	1	2
C[T>A]T	1	2	5	9	1	8	8	2	4	3	3	2	4	7	5	8	4	4	3	4	2	8	10	7	1	4	2	4	2	0	5	5	3	4	5	6	10	1	1	0	8	8	4	3	4	1	12	2	1
G[T>A]A	1	4	2	9	3	4	11	1	4	1	0	1	10	7	3	5	6	2	1	2	2	4	15	6	3	8	2	1	4	2	7	3	2	4	5	7	4	8	1	2	6	6	1	2	2	0	4	1	0
G[T>A]C	0	3	2	5	1	3	3	0	1	1	2	0	3	1	1	2	2	3	1	0	0	2	5	0	2	2	3	2	3	2	2	2	3	2	4	1	1	4	1	2	1	3	3	2	5	2	1	0	2
G[T>A]G	0	1	5	9	3	5	9	0	2	5	1	1	2	7	3	3	6	3	1	4	2	2	4	4	5	1	1	1	3	1	4	5	1	3	3	1	9	1	3	2	3	1	1	1	4	2	10	1	2
G[T>A]T	2	1	1	3	1	3	4	1	1	3	1	0	1	2	4	2	3	6	2	2	3	0	3	2	0	3	1	1	2	1	2	2	3	1	3	2	2	1	0	1	3	3	3	1	2	1	4	1	2
T[T>A]A	1	6	7	9	4	11	8	3	5	2	1	0	2	10	6	5	8	2	2	8	7	5	9	9	8	9	1	1	5	1	5	1	4	2	5	11	4	5	1	1	7	3	7	8	9	4	7	4	3
T[T>A]C	1	2	2	4	0	9	3	2	1	1	1	1	4	0	1	4	3	4	1	2	2	2	7	0	2	3	0	1	2	0	5	1	1	2	1	4	4	1	2	1	2	2	4	0	1	1	4	1	0
T[T>A]G	1	5	2	12	1	12	8	0	3	1	3	0	4	7	1	13	10	1	0	5	8	4	5	6	1	3	3	2	1	3	10	3	2	4	6	7	7	3	0	1	6	14	0	2	5	2	16	2	0
T[T>A]T	0	4	2	4	1	7	4	4	4	2	1	0	1	6	3	2	4	3	2	4	3	6	8	4	0	4	2	1	6	1	5	3	3	3	4	4	6	3	1	2	5	10	1	2	7	2	1	4	1
A[T>C]A	10	3	4	2	6	9	13	3	2	5	1	0	3	8	6	4	11	8	1	8	6	10	10	4	12	8	5	6	5	1	11	10	6	7	9	0	5	12	9	5	10	13	9	4	11	5	5	4	1
A[T>C]C	4	1	2	2	2	3	4	3	1	2	1	0	1	3	4	1	3	2	1	4	2	8	1	3	6	5	1	2	4	3	2	3	2	0	1	2	1	5	1	1	6	6	2	4	2	2	1	0	0
A[T>C]G	8	6	2	2	6	2	9	3	1	2	2	1	1	1	9	1	6	6	1	9	6	7	1	3	9	5	3	7	6	1	7	7	6	3	4	4	8	4	5	5	7	8	4	3	5	4	1	2	1
A[T>C]T	5	1	4	3	5	1	4	2	1	4	1	1	4	6	7	0	2	4	1	6	1	9	5	1	2	8	6	2	4	2	3	6	5	2	4	6	7	7	3	5	6	9	3	3	5	3	4	0	2
C[T>C]A	4	2	3	4	6	4	5	2	1	2	4	1	2	5	6	2	8	4	1	5	3	8	9	5	13	8	5	1	6	1	3	10	3	3	4	3	9	4	5	1	6	9	4	1	8	3	2	4	1
C[T>C]C	3	0	8	4	10	8	3	2	1	0	1	0	3	7	2	1	7	3	1	2	0	2	9	2	4	7	3	6	5	2	1	4	4	5	5	1	6	4	5	2	5	9	3	5	2	8	1	5	0
C[T>C]G	5	2	6	6	9	4	8	4	1	1	5	0	2	4	7	1	7	6	0	9	4	12	6	3	13	8	6	6	4	1	3	10	7	6	4	3	6	11	6	1	12	8	5	3	9	8	2	4	0
C[T>C]T	8	1	4	2	7	6	9	2	3	2	0	2	1	7	6	1	5	10	3	8	4	11	13	2	11	9	4	6	8	6	13	7	2	6	6	3	4	6	10	7	6	15	3	1	7	9	1	6	1
G[T>C]A	9	1	5	0	9	6	7	9	1	1	1	1	1	3	6	1	7	13	1	5	3	7	5	3	15	7	9	9	2	3	4	14	1	5	6	2	5	7	11	10	14	7	8	2	3	9	5	1	1
G[T>C]C	4	2	4	1	5	0	6	4	2	1	2	1	2	2	3	1	5	3	1	2	3	0	4	2	4	3	2	2	2	0	5	5	3	4	3	4	4	4	3	2	6	4	2	2	2	2	2	2	0
G[T>C]G	2	2	5	2	5	5	7	4	0	2	0	0	1	2	6	1	10	8	1	9	6	4	3	3	11	7	3	8	1	1	3	9	4	10	2	4	3	8	3	2	11	12	6	1	6	4	3	1	1
G[T>C]T	7	1	4	1	4	5	10	1	1	1	2	2	1	5	10	1	5	7	2	7	5	4	5	3	11	7	4	7	2	3	4	7	4	1	2	3	5	7	3	3	10	12	7	2	3	7	2	2	1
T[T>C]A	4	1	5	4	2	4	6	3	0	2	1	0	2	2	4	2	5	6	0	6	2	4	5	3	9	12	3	7	1	0	5	3	4	5	1	3	7	6	2	6	7	8	3	2	2	6	6	0	2
T[T>C]C	6	0	0	2	5	2	5	2	0	0	2	1	1	2	6	0	3	3	1	6	5	1	1	2	2	5	0	2	3	1	6	4	8	5	4	1	3	4	1	3	4	5	0	2	5	4	0	1	1
T[T>C]G	4	0	2	3	3	4	4	2	2	2	2	0	1	1	6	1	4	1	0	4	2	5	4	2	6	6	2	4	1	2	5	4	1	1	2	3	4	6	5	5	4	4	2	1	2	0	3	0	1
T[T>C]T	4	1	9	1	5	7	5	5	0	3	0	1	2	5	9	1	10	1	1	13	7	8	7	1	12	13	4	7	2	1	8	6	4	7	5	4	3	6	6	3	8	13	3	3	5	6	5	2	1
A[T>G]A	3	1	1	1	1	5	0	2	1	3	0	0	2	2	3	0	8	0	1	7	1	3	3	1	2	4	3	2	5	1	5	3	5	2	8	1	3	6	1	2	1	6	2	0	4	1	2	0	1
A[T>G]C	3	1	3	2	1	3	1	1	2	1	0	1	1	2	2	1	1	3	3	2	0	3	3	0	2	3	0	2	1	0	3	2	3	2	1	1	2	0	1	0	5	2	2	1	4	1	3	1	1
A[T>G]G	0	1	1	3	3	5	2	2	2	1	1	0	1	1	2	1	3	1	0	4	1	4	2	2	1	6	2	1	4	0	2	3	3	1	2	2	3	2	1	2	3	4	1	0	2	1	2	0	0
A[T>G]T	9	1	4	5	3	10	5	5	5	2	0	9	4	4	1	2	5	1	6	4	1	9	5	4	8	2	1	8	8	4	6	5	5	8	6	6	2	8	6	6	9	9	1	3	4	5	5	3	1
C[T>G]A	2	0	4	2	3	2	3	2	1	3	0	1	5	3	2	1	5	2	2	2	1	4	3	1	5	5	2	5	0	2	3	4	3	0	7	5	5	9	1	1	2	6	3	2	4	0	1	2	1
C[T>G]C	2	1	0	2	3	4	8	4	2	2	1	4	4	3	0	1	2	2	4	0	0	4	4	2	3	3	2	6	8	1	2	4	2	2	4	4	4	4	4	2	4	2	1	2	1	1	0	1	1
C[T>G]G	3	2	3	1	5	3	5	3	2	3	0	1	4	3	2	3	2	4	1	4	4	3	6	2	7	2	2	2	7	1	0	3	2	2	6	4	4	6	1	4	4	8	4	1	3	3	2	3	0
C[T>G]T	50	7	5	16	34	43	19	44	35	4	0	27	21	16	6	11	5	39	60	5	2	47	68	31	17	7	4	28	58	4	4	25	20	36	25	15	43	19	61	70	33	5	16	2	5	27	24	1	1
G[T>G]A	1	1	1	0	1	4	3	1	0	1	0	0	2	2	2	0	3	3	1	5	2	1	2	0	5	2	0	1	2	0	0	3	1	2	2	1	2	0	1	2	1	3	0	3	0	2	2	2	1
G[T>G]C	1	0	1	2	2	3	6	3	1	1	1	1	0	4	3	0	2	2	1	2	0	5	3	2	2	1	1	2	5	3	3	1	2	3	3	2	4	2	1	1	2	4	0	1	0	2	2	0	1
G[T>G]G	1	1	2	2	2	3	4	0	0	0	1	1	2	2	4	2	2	3	1	1	0	1	2	1	4	1	1	0	4	2	2	2	1	4	3	3	1	3	1	3	3	7	5	1	0	0	2	3	1
G[T>G]T	12	0	5	2	7	14	6	7	11	1	1	5	4	4	3	1	4	5	12	4	2	12	18	6	8	5	2	9	7	1	5	11	6	12	9	3	10	11	8	15	13	10	6	1	2	3	8	3	1
T[T>G]A	4	0	4	3	1	8	2	2	1	4	1	1	1	0	8	2	7	0	1	8	1	6	5	3	3	2	5	4	7	4	9	1	7	1	14	8	7	4	1	0	3	10	5	5	3	2	3	3	6
T[T>G]C	0	1	1	1	2	0	2	2	1	2	1	1	3	2	1	1	0	3	3	3	1	4	5	2	1	2	0	3	2	1	1	3	1	0	3	1	2	0	1	2	1	3	5	2	2	1	1	3	0
T[T>G]G	2	1	3	3	1	2	5	2	1	3	1	2	1	2	3	1	1	1	1	3	1	3	1	1	4	2	2	4	1	0	4	3	1	2	4	3	1	1	1	4	2	2	1	1	4	0	2	1	3
T[T>G]T	16	1	0	3	7	19	11	12	4	4	1	10	4	8	8	4	8	15	12	8	2	19	19	7	13	3	3	10	11	5	5	5	14	11	13	9	16	5	17	14	11	14	4	3	7	6	7	1	1
[truncated: 251 more columns]
