# Supplementary material for: SUITOR: Selecting the number of mutational signatures through cross-validation
Source: PLoS Comput Biol. 2022 Apr 4;18(4):e1009309. doi: 10.1371/journal.pcbi.1009309 (PMC9009674; doi:10.1371/journal.pcbi.1009309)
Supplement: S2 Data — (ZIP) [file pcbi.1009309.s015.zip › Supp_data_profiles_activities_matrices/16 In silico simulation/simulation design of eight signatures/Error Level 0.8/eight signatures_mutation_type_matrix_11.csv]

	V1	V2	V3	V4	V5	V6	V7	V8	V9	V10	V11	V12	V13	V14	V15	V16	V17	V18	V19	V20	V21	V22	V23	V24	V25	V26	V27	V28	V29	V30	V31	V32	V33	V34	V35	V36	V37	V38	V39	V40	V41	V42	V43	V44	V45	V46	V47	V48	V49
A[C>A]A	0	1	1	5	3	5	7	1	0	3	6	1	6	4	3	4	2	3	2	2	4	6	2	3	6	1	3	3	1	3	2	6	4	7	5	3	4	4	1	1	4	10	6	5	6	2	10	1	0
A[C>A]C	0	0	2	6	3	2	3	1	1	3	5	1	1	2	0	2	3	2	0	2	2	5	2	0	9	3	3	0	3	3	4	2	3	3	4	4	5	4	1	2	0	11	3	5	6	1	5	1	1
A[C>A]G	1	1	0	1	0	3	2	1	1	5	1	0	1	0	2	0	2	2	1	2	3	4	0	2	7	4	2	0	1	2	2	2	1	3	7	1	4	1	1	2	3	3	4	2	2	0	3	3	0
A[C>A]T	1	1	1	2	2	2	4	2	2	2	4	1	2	2	4	3	2	7	1	3	3	3	1	1	7	4	3	0	1	0	2	2	3	4	5	7	1	4	2	3	5	3	4	6	3	2	2	1	1
C[C>A]A	0	1	2	9	1	13	6	4	1	12	8	0	8	3	3	5	2	9	1	0	9	2	6	2	13	2	8	2	3	1	6	15	4	4	6	4	8	4	2	1	1	14	2	7	3	1	10	2	4
C[C>A]C	3	1	0	11	4	8	6	3	0	9	14	0	7	3	6	2	1	5	0	5	6	1	1	0	10	2	7	0	3	2	5	11	2	11	5	2	9	4	2	1	7	8	5	10	10	2	9	1	3
C[C>A]G	0	0	1	3	2	3	3	2	1	2	5	0	3	2	4	3	2	1	0	1	4	4	0	0	7	1	2	1	4	0	2	5	4	2	3	2	4	3	1	2	2	3	6	4	7	1	3	0	0
C[C>A]T	2	2	1	10	1	8	18	3	2	7	10	2	6	1	4	4	2	14	0	5	8	4	3	1	9	5	3	1	1	2	2	4	3	11	6	2	10	5	2	3	3	6	3	7	11	0	3	2	7
G[C>A]A	2	0	1	4	2	5	5	1	1	4	2	0	3	2	1	5	3	4	1	1	3	4	3	2	7	2	1	1	1	1	4	6	2	3	7	3	3	3	3	2	2	5	5	6	1	2	6	0	3
G[C>A]C	0	1	1	6	2	5	9	1	0	3	8	1	3	2	1	5	1	9	1	2	0	3	4	1	7	1	5	1	2	1	4	3	3	6	4	2	2	7	1	3	1	8	4	6	3	2	2	0	0
G[C>A]G	1	0	1	3	2	4	5	1	1	2	3	1	2	3	1	2	3	4	1	0	2	2	1	1	5	2	1	0	1	0	2	1	0	3	4	1	1	3	1	1	0	3	4	2	2	2	1	0	1
G[C>A]T	1	0	2	2	3	7	5	2	2	4	3	0	3	2	0	3	2	5	1	2	0	4	3	3	6	3	2	1	1	2	3	3	1	6	7	3	5	5	2	2	4	4	3	2	3	4	6	2	0
T[C>A]A	3	1	1	6	2	4	8	3	2	1	3	1	2	1	2	2	3	3	0	1	2	4	2	2	7	4	3	2	5	1	4	3	3	3	9	1	8	5	0	1	3	14	5	6	3	2	5	8	5
T[C>A]C	2	0	2	8	1	6	5	2	0	6	7	1	6	3	0	3	1	6	1	0	3	3	1	2	7	1	1	0	2	1	2	8	4	6	8	3	5	4	1	2	4	4	5	9	6	2	3	1	0
T[C>A]G	0	1	2	1	0	0	1	2	1	0	1	1	3	1	1	2	0	4	0	1	0	0	3	2	3	1	3	1	0	1	2	1	2	2	2	2	1	5	0	2	3	4	3	2	2	2	0	1	0
T[C>A]T	2	0	2	11	2	6	6	3	1	0	6	0	2	2	6	2	3	7	1	6	5	5	1	1	7	7	4	3	4	3	5	10	4	5	3	4	8	5	1	2	1	6	4	6	7	1	3	2	1
A[C>G]A	2	2	0	5	3	5	6	1	2	2	1	0	6	3	2	2	3	1	1	2	2	5	4	2	5	3	1	1	8	3	3	3	5	6	3	3	7	7	0	0	5	8	3	6	0	2	6	3	0
A[C>G]C	2	0	1	5	3	1	7	2	1	1	2	0	3	1	0	1	1	3	0	1	2	4	3	0	0	2	1	2	3	1	3	3	3	5	2	2	7	1	1	0	1	5	4	3	2	1	7	3	1
A[C>G]G	1	0	2	0	2	0	6	2	2	1	1	1	1	0	3	1	2	3	1	2	1	3	0	2	3	1	1	1	1	0	3	3	2	2	4	2	2	5	0	0	4	6	5	1	0	2	4	3	0
A[C>G]T	2	1	3	3	3	3	5	2	5	0	0	0	3	5	3	2	1	3	1	2	3	1	3	1	6	2	2	1	5	6	5	5	7	5	5	4	8	7	0	1	4	5	4	4	0	3	4	6	1
C[C>G]A	2	1	2	1	5	5	5	1	3	1	2	0	2	2	3	0	2	1	1	1	0	1	3	1	9	1	1	1	3	3	1	4	2	1	2	4	1	5	1	2	3	5	2	4	2	2	4	4	1
C[C>G]C	2	1	1	4	1	2	5	0	1	1	1	1	3	6	2	1	1	1	0	2	0	5	1	0	5	2	0	1	5	2	7	0	7	1	4	5	5	7	0	1	3	6	3	5	0	2	2	4	1
C[C>G]G	1	2	1	3	1	2	4	1	0	0	2	0	2	2	1	1	2	4	0	1	1	4	0	0	3	0	1	1	2	0	2	6	3	3	0	2	3	1	1	2	2	2	4	1	2	1	2	2	0
C[C>G]T	1	1	1	3	5	2	4	1	3	2	2	0	1	6	2	1	1	2	1	2	4	1	6	1	6	2	0	0	7	3	3	4	5	2	4	5	4	3	2	1	3	7	4	4	3	4	6	9	0
G[C>G]A	1	0	2	3	5	3	8	2	0	1	0	0	2	0	3	0	2	3	0	2	2	3	2	0	2	0	2	1	2	0	3	3	3	2	4	3	6	5	0	2	5	6	2	2	3	2	3	3	0
G[C>G]C	1	1	2	2	4	3	2	0	3	0	2	1	3	2	3	1	2	3	1	2	1	1	4	1	4	4	0	0	3	1	6	6	5	1	2	1	4	4	1	2	1	4	3	2	2	3	0	1	0
G[C>G]G	1	1	2	5	1	1	2	1	0	0	1	0	2	2	1	1	1	2	1	2	2	4	2	2	3	1	1	0	4	1	1	1	2	2	4	2	3	2	1	1	1	1	2	2	2	1	2	1	1
G[C>G]T	1	1	0	5	1	2	5	1	1	2	0	0	2	5	2	0	3	4	1	2	1	5	1	1	6	0	1	2	5	5	5	4	7	4	2	3	8	5	0	2	5	2	9	2	3	4	4	3	2
T[C>G]A	1	0	1	2	6	4	8	1	1	0	0	1	4	5	4	1	1	0	0	1	2	8	4	1	3	2	1	3	4	3	3	7	4	5	7	2	6	3	0	0	6	9	4	5	2	5	5	6	1
T[C>G]C	2	0	0	3	2	3	7	1	1	0	1	1	1	5	2	1	0	1	0	4	0	10	2	1	3	1	2	1	4	1	6	2	4	3	7	2	5	3	1	2	6	4	4	8	4	2	3	4	0
T[C>G]G	2	1	0	3	1	1	1	0	1	1	1	1	2	2	1	1	1	1	1	1	2	2	3	1	1	3	1	1	2	1	3	0	3	1	4	0	2	3	1	1	1	3	2	1	3	5	2	2	0
T[C>G]T	3	1	0	3	8	0	3	2	2	1	1	0	4	6	3	1	1	3	1	2	1	2	3	2	5	2	0	2	4	6	6	6	5	1	12	6	3	5	1	2	8	7	3	4	3	4	7	5	1
A[C>T]A	4	3	0	1	7	5	11	1	1	2	3	3	2	1	2	2	4	6	1	1	3	10	2	2	10	8	2	0	3	4	7	6	7	3	5	10	4	2	1	10	6	10	5	7	2	0	5	1	1
A[C>T]C	1	1	1	2	2	2	6	3	1	1	2	4	3	5	3	1	4	3	4	4	4	6	1	3	4	6	1	1	3	0	5	5	5	4	4	2	3	3	1	4	6	4	2	6	3	4	4	0	0
A[C>T]G	8	3	0	2	10	7	12	1	0	0	0	4	1	6	4	1	2	12	7	3	1	10	4	1	6	14	2	2	5	6	5	9	9	6	2	10	2	4	3	8	13	7	7	10	3	2	4	0	4
A[C>T]T	4	1	0	0	2	4	3	3	0	1	2	2	3	1	4	1	3	5	0	0	2	3	3	2	5	3	2	2	1	2	3	5	7	2	4	8	3	3	0	1	5	3	1	2	3	1	1	5	0
C[C>T]A	2	1	5	4	3	5	2	1	2	1	1	4	10	7	4	6	13	8	2	3	2	9	3	5	6	7	3	3	2	2	5	11	5	4	7	4	5	2	1	6	3	10	2	1	14	4	4	4	1
C[C>T]C	2	3	8	2	5	3	6	2	0	2	4	0	9	7	8	5	8	9	2	4	6	8	3	6	3	8	1	4	3	1	4	7	8	6	15	6	4	1	0	7	8	3	4	4	9	3	2	1	3
C[C>T]G	5	8	2	4	3	7	21	2	1	0	1	10	3	6	2	3	5	12	11	5	0	9	1	1	11	13	2	2	3	10	7	8	11	3	4	12	3	2	0	15	19	9	7	1	2	2	5	1	11
C[C>T]T	1	7	6	3	2	4	4	1	1	4	1	4	7	7	7	5	9	2	4	7	3	7	4	3	7	8	2	6	1	2	8	7	10	1	8	6	8	2	0	8	4	6	3	3	12	3	7	2	3
G[C>T]A	4	5	1	2	3	6	8	3	1	1	1	5	1	2	2	1	2	10	9	0	3	9	4	1	8	17	2	2	5	6	5	7	5	7	3	10	2	1	0	12	9	10	2	4	1	4	5	0	3
G[C>T]C	5	7	3	3	4	7	16	2	1	1	2	5	4	6	4	0	8	13	9	7	1	9	2	3	16	10	1	3	4	7	5	10	10	4	4	11	1	3	1	10	12	6	5	6	5	5	5	2	4
G[C>T]G	9	8	1	2	3	8	16	0	1	1	0	5	2	9	4	1	4	19	16	7	2	9	1	1	12	14	2	1	6	6	6	4	13	7	1	27	2	3	1	14	10	2	6	14	1	2	1	1	4
G[C>T]T	5	5	7	4	5	9	6	1	1	3	0	1	4	9	6	2	7	12	3	6	0	5	2	2	10	10	5	2	4	5	8	8	12	4	5	7	5	2	3	13	10	9	1	0	4	5	7	2	4
T[C>T]A	5	3	26	1	11	2	7	9	0	5	15	8	28	23	12	19	27	20	4	10	17	22	2	11	5	21	1	16	2	0	23	26	26	21	16	11	14	0	1	17	24	8	2	7	29	31	15	1	1
T[C>T]C	9	7	43	2	14	2	2	17	1	8	5	7	35	32	23	30	32	31	7	13	24	17	2	17	4	20	5	23	2	2	32	30	41	29	31	6	22	1	2	37	18	3	4	9	27	41	12	1	1
T[C>T]G	5	4	9	0	7	1	11	3	0	0	1	4	6	13	9	9	6	5	6	5	5	8	2	6	6	10	2	3	2	2	12	7	9	7	10	5	4	1	3	9	5	2	2	8	10	10	9	2	1
T[C>T]T	1	2	14	3	7	1	4	4	0	3	3	3	10	7	6	9	16	15	4	2	3	8	3	5	4	12	2	9	1	0	13	6	7	11	13	5	9	3	1	12	10	5	1	4	5	16	8	2	1
A[T>A]A	2	8	6	10	2	9	5	1	2	2	2	0	4	12	7	7	7	3	1	4	9	7	13	11	5	3	2	0	6	0	6	3	3	3	7	8	5	5	0	0	4	11	3	2	4	1	4	0	1
A[T>A]C	2	0	2	3	3	7	5	4	1	1	2	0	3	1	1	1	4	3	0	2	1	3	3	1	3	3	1	3	1	1	3	1	3	3	0	4	1	0	1	2	4	3	0	1	0	2	4	1	0
A[T>A]G	0	5	9	8	0	9	13	1	3	4	5	0	2	7	5	7	6	3	3	4	3	8	7	6	3	3	2	1	1	3	7	2	2	2	10	5	6	4	1	0	4	7	2	4	3	2	9	2	1
A[T>A]T	3	1	1	2	2	3	2	2	2	2	3	2	3	1	3	1	7	2	0	3	2	2	5	0	2	4	2	1	1	3	2	5	3	0	3	4	2	0	1	1	5	4	4	1	2	1	3	5	2
C[T>A]A	0	8	14	11	2	10	10	1	5	3	3	0	6	10	12	7	11	2	0	6	7	8	7	9	1	11	0	2	5	1	16	4	6	3	10	4	8	7	1	1	10	10	1	3	4	1	11	1	1
C[T>A]C	1	7	3	5	1	8	6	0	4	2	2	0	3	3	3	4	8	2	0	4	8	4	8	6	3	3	1	1	5	0	8	4	3	2	7	3	6	10	1	1	5	5	5	5	9	3	11	1	0
C[T>A]G	2	15	13	24	2	19	21	1	6	3	8	2	9	15	12	19	16	5	1	5	17	11	13	14	4	5	2	0	6	1	15	5	10	7	13	12	7	8	0	2	18	21	6	6	14	2	16	0	0
C[T>A]T	1	2	7	5	2	6	6	3	2	1	1	0	6	4	8	5	8	5	0	5	5	2	7	6	4	5	2	2	2	0	7	2	4	4	8	4	8	4	3	5	7	5	3	1	2	2	9	2	0
G[T>A]A	1	2	3	11	3	7	7	2	4	1	0	1	6	4	5	6	2	1	1	4	2	5	8	7	4	4	0	1	2	1	6	2	3	1	7	2	3	5	0	3	3	12	4	0	6	1	7	1	1
G[T>A]C	2	2	2	2	1	3	2	2	2	2	1	0	1	3	2	2	2	5	1	2	2	2	3	6	1	1	1	1	1	1	4	3	1	2	4	3	1	3	0	2	1	5	0	1	4	1	2	1	0
G[T>A]G	1	3	5	9	1	3	7	2	4	4	1	0	7	3	3	2	2	2	1	2	2	3	6	2	8	1	1	2	3	2	6	6	3	3	7	3	4	2	0	0	1	8	1	3	5	2	4	2	1
G[T>A]T	1	1	0	1	0	3	2	1	3	1	0	1	2	1	5	3	2	3	1	5	3	2	3	1	2	1	1	2	1	1	4	2	0	1	3	4	5	5	0	2	4	3	3	2	1	1	4	1	0
T[T>A]A	2	4	6	9	0	10	10	2	1	1	2	1	5	6	7	7	6	5	0	7	10	7	8	10	2	2	0	0	4	3	7	2	3	4	10	9	4	10	1	2	7	14	4	3	14	2	7	2	0
T[T>A]C	0	3	1	3	3	5	6	0	3	1	0	1	2	1	5	2	2	1	1	6	6	5	3	6	1	2	0	0	0	1	5	1	2	3	5	4	2	2	0	2	1	3	2	2	1	1	3	0	1
T[T>A]G	0	4	2	8	3	11	4	1	4	3	0	0	7	5	9	11	11	4	0	7	9	8	9	4	4	7	4	0	5	2	6	2	5	3	7	6	3	8	1	1	4	12	2	2	5	0	8	2	2
T[T>A]T	1	2	5	3	1	2	9	1	1	0	2	2	2	5	5	4	5	2	0	2	3	3	1	2	4	4	2	2	1	1	8	2	3	2	7	3	2	1	1	1	4	6	5	1	3	1	2	1	1
A[T>C]A	11	5	2	7	8	6	5	9	2	4	2	1	3	6	14	5	8	6	1	16	10	15	7	2	12	15	6	10	1	3	8	10	3	7	8	1	7	11	6	4	17	11	3	5	4	7	4	3	0
A[T>C]C	2	1	0	1	3	4	3	3	0	0	1	1	2	1	8	0	3	3	1	1	2	10	3	0	1	5	1	3	1	1	4	4	4	1	4	2	6	4	0	2	7	3	3	1	1	4	0	0	2
A[T>C]G	5	1	2	3	3	8	15	9	0	2	1	1	2	3	9	1	9	7	1	9	3	5	3	2	7	17	7	3	4	3	6	6	4	2	3	5	8	6	3	7	9	11	5	2	8	7	2	1	1
A[T>C]T	6	3	2	3	2	4	4	3	2	1	0	0	3	3	3	1	6	3	1	5	1	8	2	2	4	5	4	5	2	2	8	7	5	2	7	4	2	4	2	3	7	7	7	3	7	4	4	0	1
C[T>C]A	4	1	1	5	6	3	4	4	1	4	2	0	3	2	6	1	4	4	1	9	1	13	5	4	9	6	1	3	2	0	8	7	4	5	6	2	5	7	2	3	8	6	6	1	3	2	1	1	1
C[T>C]C	5	0	1	1	3	4	1	4	1	1	2	1	1	3	5	1	4	2	4	4	2	6	6	1	4	5	5	4	1	1	3	4	5	5	6	2	1	6	6	4	6	7	4	4	1	5	2	1	1
C[T>C]G	10	3	4	2	5	8	7	9	0	2	1	1	1	5	7	2	6	8	1	16	6	10	2	3	12	13	9	5	1	1	6	2	5	6	5	2	12	11	5	6	13	9	8	3	5	10	2	0	3
C[T>C]T	7	0	3	1	7	9	8	7	3	2	2	2	3	3	6	1	6	4	2	6	4	12	6	6	10	8	4	4	5	2	3	6	7	3	5	3	5	8	5	1	10	10	5	2	6	6	3	3	1
G[T>C]A	7	2	5	2	8	6	10	9	0	2	1	1	0	6	9	1	13	7	1	6	2	8	1	3	8	6	2	7	2	2	8	9	3	7	7	4	5	6	9	6	7	10	7	4	4	6	2	0	2
G[T>C]C	1	1	2	3	4	3	5	2	2	3	0	0	2	3	5	1	1	4	2	5	2	9	5	0	6	5	2	1	3	3	8	2	3	3	5	1	5	2	3	2	5	4	4	2	2	4	2	2	1
G[T>C]G	11	2	5	2	7	8	8	6	1	1	3	0	0	3	8	0	4	6	0	9	7	9	1	4	11	9	6	8	3	1	5	4	7	5	1	2	10	7	2	8	12	7	6	5	6	5	2	0	0
G[T>C]T	5	0	3	2	9	7	2	1	2	1	0	2	2	4	10	0	3	3	0	11	2	11	6	5	7	6	2	5	3	3	6	7	6	6	3	2	6	4	6	6	9	9	2	0	5	9	3	1	1
T[T>C]A	3	3	4	2	8	5	4	3	1	2	1	1	5	1	5	1	5	4	0	8	3	6	4	2	12	4	3	2	1	4	7	10	5	2	6	3	4	4	2	1	4	9	2	3	1	4	4	1	3
T[T>C]C	3	1	3	2	4	4	4	0	1	2	1	1	1	3	7	1	4	7	1	7	1	10	5	5	8	4	1	1	1	2	6	7	5	3	3	3	3	2	1	3	6	9	4	2	1	6	1	1	1
T[T>C]G	3	1	2	3	2	6	5	6	1	0	1	1	3	2	5	1	7	4	1	4	1	5	4	0	7	6	3	3	1	0	4	4	1	2	5	3	4	6	2	7	2	5	3	1	4	4	2	3	1
T[T>C]T	4	3	2	1	5	1	4	2	2	3	1	1	2	4	10	2	9	6	1	4	1	3	4	3	10	8	7	11	4	2	6	6	2	5	7	5	4	4	3	4	8	11	9	3	8	6	2	3	3
A[T>G]A	1	1	4	1	2	6	3	4	0	3	0	1	2	2	4	0	6	0	1	5	1	6	11	3	4	4	3	2	4	4	4	0	4	2	2	4	5	2	1	0	1	9	2	5	5	2	3	2	1
A[T>G]C	2	1	1	1	1	1	1	2	0	0	1	1	2	1	1	2	2	2	1	2	1	3	2	2	3	2	1	1	1	0	2	3	2	3	3	2	2	2	1	1	3	2	1	2	1	0	3	0	1
A[T>G]G	1	1	2	2	3	3	3	1	1	1	1	1	2	1	1	2	3	0	1	1	1	5	5	0	3	3	2	2	3	3	4	1	0	4	2	1	2	2	1	1	2	6	0	3	1	2	3	1	0
A[T>G]T	7	1	2	4	3	9	5	3	5	0	1	5	4	7	4	1	4	7	8	2	2	8	10	5	5	2	3	5	14	1	3	6	2	6	1	2	7	4	6	12	11	6	6	2	0	5	4	5	0
C[T>G]A	2	0	3	4	1	7	2	1	1	1	1	2	0	3	2	1	1	3	1	2	1	8	2	2	2	1	3	1	4	3	4	3	3	1	4	4	2	0	2	1	1	3	4	3	1	4	2	2	1
C[T>G]C	3	1	0	5	4	5	3	3	2	1	1	2	3	3	2	2	3	3	3	2	0	6	7	4	6	1	1	5	4	1	3	4	3	2	5	1	5	3	2	6	8	4	5	3	2	2	2	2	1
C[T>G]G	1	1	4	2	7	5	5	0	1	1	1	1	3	1	4	2	3	2	3	2	0	6	5	2	4	1	2	3	2	2	3	4	5	3	5	1	9	5	1	2	5	9	5	2	0	0	2	2	0
C[T>G]T	58	6	3	14	26	53	32	54	27	4	1	29	25	23	3	10	11	27	52	5	0	36	55	40	26	6	3	55	52	4	10	18	16	42	32	13	45	17	59	40	36	11	17	3	9	26	30	3	3
G[T>G]A	1	2	1	0	0	2	2	0	0	2	0	0	2	1	3	1	3	2	1	2	1	2	1	1	3	1	1	1	1	2	2	2	3	0	4	2	4	1	1	2	3	2	1	3	1	2	1	2	0
G[T>G]C	2	0	2	6	3	3	4	1	2	1	0	2	4	3	3	0	1	1	1	4	1	1	4	1	4	4	1	2	1	2	4	1	3	4	3	2	0	3	3	1	2	4	3	0	3	2	0	0	0
G[T>G]G	2	1	1	3	2	5	3	2	1	2	1	0	0	5	2	0	2	1	0	4	2	2	5	1	2	1	1	1	1	1	3	2	2	3	4	1	5	5	2	1	3	2	2	0	2	0	2	1	1
G[T>G]T	4	4	1	9	5	14	5	14	3	1	0	7	8	8	5	4	4	9	7	1	2	11	13	16	6	2	0	11	9	2	5	5	10	15	5	3	10	5	9	10	10	4	5	1	2	7	10	2	1
T[T>G]A	2	4	2	2	3	9	2	2	0	10	1	0	3	6	4	2	5	1	1	7	2	3	5	1	4	3	4	0	3	5	6	5	4	2	7	3	4	4	0	3	5	13	3	6	3	0	3	4	1
T[T>G]C	4	0	3	1	2	4	3	1	1	3	0	1	3	2	1	1	0	2	3	2	1	3	5	2	3	3	2	2	1	1	3	3	5	4	4	0	3	2	2	3	5	3	1	0	2	3	2	2	1
T[T>G]G	2	2	2	1	2	5	1	1	2	4	0	1	5	3	4	2	3	0	1	2	2	6	2	3	4	5	2	1	2	1	3	4	3	2	7	3	4	3	3	2	4	0	5	2	2	2	3	3	2
T[T>G]T	15	4	3	6	9	13	9	15	2	4	1	7	8	7	10	2	7	9	14	7	0	28	18	11	11	4	6	11	12	5	2	9	9	11	14	4	15	9	13	12	15	14	7	5	3	7	5	4	2
[truncated: 251 more columns]
