# Supplementary material for: SUITOR: Selecting the number of mutational signatures through cross-validation
Source: PLoS Comput Biol. 2022 Apr 4;18(4):e1009309. doi: 10.1371/journal.pcbi.1009309 (PMC9009674; doi:10.1371/journal.pcbi.1009309)
Supplement: S2 Data — (ZIP) [file pcbi.1009309.s015.zip › Supp_data_profiles_activities_matrices/16 In silico simulation/simulation design of eight signatures/Error Level 0.8/eight signatures_mutation_type_matrix_12.csv]

	V1	V2	V3	V4	V5	V6	V7	V8	V9	V10	V11	V12	V13	V14	V15	V16	V17	V18	V19	V20	V21	V22	V23	V24	V25	V26	V27	V28	V29	V30	V31	V32	V33	V34	V35	V36	V37	V38	V39	V40	V41	V42	V43	V44	V45	V46	V47	V48	V49
A[C>A]A	2	1	0	4	1	6	6	1	0	3	2	0	5	0	2	3	1	3	2	2	6	5	5	2	6	3	3	1	2	2	4	10	4	4	6	2	8	8	5	2	4	5	7	7	5	3	7	0	2
A[C>A]C	1	0	1	9	4	2	3	2	1	4	4	1	1	2	3	2	2	1	1	0	3	2	3	0	4	4	4	0	2	1	5	5	5	5	7	2	3	3	1	1	3	7	3	4	5	1	4	0	3
A[C>A]G	3	0	1	4	0	3	4	1	1	3	1	1	0	2	3	3	2	4	1	2	4	3	3	2	1	2	4	0	3	1	1	0	0	3	3	1	2	3	1	0	0	3	2	2	3	1	3	2	2
A[C>A]T	1	1	1	5	2	3	5	1	1	4	3	1	2	2	1	2	1	6	1	2	2	2	2	1	3	2	1	1	1	0	3	5	3	1	8	3	3	4	1	1	2	4	3	4	4	1	6	1	3
C[C>A]A	1	0	1	11	2	8	6	0	1	11	8	2	4	3	3	2	3	7	1	7	7	6	2	2	11	0	7	4	4	0	1	8	4	2	16	2	7	8	2	2	5	15	4	8	11	2	6	4	6
C[C>A]C	0	2	3	10	2	12	8	0	0	7	8	1	2	2	4	5	3	13	1	5	10	6	3	2	9	2	6	1	2	1	1	9	2	8	9	2	8	6	2	0	4	9	7	8	9	4	8	4	7
C[C>A]G	2	1	1	3	2	3	2	1	0	1	6	1	1	0	2	1	1	2	0	1	5	1	2	1	4	3	2	1	1	1	3	5	5	3	5	0	6	4	0	0	1	3	4	3	3	0	2	1	1
C[C>A]T	1	1	1	15	0	4	16	2	0	7	7	2	7	4	4	4	3	7	1	3	6	3	1	0	6	5	6	1	2	3	4	4	3	0	7	3	5	10	0	4	7	10	3	4	6	4	5	1	1
G[C>A]A	2	1	1	3	1	5	7	1	2	6	3	0	7	3	4	2	1	0	1	4	3	5	0	1	4	0	0	1	3	0	2	2	3	2	9	2	2	2	2	0	2	10	2	4	4	2	4	2	0
G[C>A]C	1	0	0	6	0	5	8	2	0	3	4	0	4	5	2	2	2	6	0	3	5	3	3	2	6	3	1	0	4	1	1	4	3	4	6	1	9	10	1	2	2	9	5	2	6	1	3	2	1
G[C>A]G	2	1	2	3	0	5	2	1	2	3	4	1	2	0	0	3	0	5	1	1	1	4	1	1	1	0	1	1	3	1	4	3	0	8	5	2	3	1	1	2	2	2	2	3	0	1	4	1	3
G[C>A]T	2	1	2	6	2	1	5	2	1	3	2	1	3	2	1	1	1	3	2	2	1	1	5	2	5	5	6	1	2	0	3	2	2	2	5	4	4	5	1	1	2	6	0	1	5	1	4	3	2
T[C>A]A	1	0	1	8	4	5	7	1	2	8	5	1	5	4	3	6	2	6	1	3	2	1	4	2	8	0	3	2	1	0	2	7	3	6	4	2	7	4	1	2	2	4	6	7	4	0	2	2	4
T[C>A]C	1	0	2	6	2	10	9	2	2	6	5	0	4	0	2	2	1	7	0	2	4	8	1	3	3	2	8	1	2	2	6	3	2	6	5	4	4	5	0	1	5	2	5	6	9	2	8	3	0
T[C>A]G	1	0	2	3	1	1	1	1	1	1	1	1	4	3	1	3	0	4	0	1	4	0	2	1	5	1	1	0	3	1	0	4	4	4	2	2	6	1	1	3	2	3	2	3	3	2	1	0	2
T[C>A]T	1	0	2	2	2	6	13	2	0	3	2	0	7	2	2	3	4	4	2	4	4	5	6	2	7	2	4	2	5	3	4	6	4	7	12	5	10	2	4	4	1	8	9	5	11	4	4	4	3
A[C>G]A	1	1	0	2	3	3	5	1	3	1	1	1	4	4	1	0	1	1	0	0	1	2	2	3	3	3	4	4	10	6	1	3	7	2	8	4	4	8	1	2	6	6	3	5	3	4	6	4	0
A[C>G]C	2	1	1	2	3	2	3	2	1	2	1	0	1	0	0	0	1	0	1	2	2	0	5	2	3	2	1	0	4	2	2	1	3	2	3	2	7	6	0	1	3	0	5	3	0	2	3	2	1
A[C>G]G	3	0	0	1	3	0	3	1	1	0	0	1	1	2	3	1	2	3	0	0	0	3	0	1	2	3	0	1	2	2	1	3	6	0	2	3	2	4	0	1	5	4	2	2	2	0	2	0	0
A[C>G]T	2	0	0	5	5	3	6	1	1	1	1	0	3	3	2	2	1	2	0	2	3	1	2	2	6	1	0	2	2	2	2	4	5	2	6	3	6	3	0	1	4	8	4	6	4	3	8	5	0
C[C>G]A	2	0	3	3	3	3	4	2	2	2	2	1	3	2	3	2	2	3	1	1	1	3	3	2	2	2	1	2	5	5	0	6	0	1	4	5	1	5	0	1	6	5	7	4	4	1	3	1	1
C[C>G]C	3	0	2	7	3	1	6	1	1	1	0	0	3	4	2	1	1	5	0	3	0	3	4	2	2	1	1	1	12	3	3	3	5	6	10	5	3	5	1	1	6	7	3	3	2	2	2	1	0
C[C>G]G	2	1	1	1	2	3	6	1	1	2	1	0	3	1	2	1	2	5	1	2	2	1	2	0	1	1	2	1	1	2	2	3	3	0	2	0	5	1	1	1	4	3	2	1	1	3	2	0	1
C[C>G]T	2	0	1	4	5	1	6	1	2	3	0	1	2	3	2	0	1	5	1	1	1	4	6	2	5	3	1	2	6	2	3	5	6	4	4	5	0	5	1	1	6	7	4	1	3	2	3	4	2
G[C>G]A	1	1	0	5	4	0	4	0	1	1	0	1	2	1	1	0	1	2	1	0	2	2	3	0	8	3	1	2	4	7	5	3	3	6	3	0	2	3	1	2	5	5	7	1	2	2	3	3	2
G[C>G]C	1	1	0	1	5	2	4	1	0	2	0	1	0	4	1	1	3	2	0	1	2	2	3	1	4	2	1	0	2	1	2	2	6	0	4	4	4	6	0	2	2	6	3	3	4	2	2	1	2
G[C>G]G	0	1	1	2	2	2	2	1	0	0	2	1	2	3	1	2	2	0	1	1	3	2	3	1	1	2	0	1	1	1	2	1	3	1	0	2	4	1	1	1	3	5	3	0	2	1	2	2	1
G[C>G]T	1	1	0	3	5	2	3	1	1	1	0	1	2	4	2	0	3	1	0	4	2	4	4	1	2	4	0	1	3	3	4	6	4	0	2	7	4	8	1	2	6	6	5	2	4	5	4	1	1
T[C>G]A	1	0	1	5	2	2	4	1	2	1	1	0	1	7	2	2	3	3	0	3	2	4	3	0	4	0	1	1	2	5	4	5	3	1	6	4	6	5	0	0	5	8	3	4	2	4	4	3	0
T[C>G]C	4	1	1	4	7	2	4	1	2	1	1	1	1	4	2	2	1	3	0	1	2	5	2	2	1	2	1	1	4	6	4	3	7	3	11	3	4	3	0	1	1	5	2	9	1	1	5	5	1
T[C>G]G	1	1	2	0	2	2	3	1	0	2	0	1	1	0	2	1	2	2	0	0	0	1	1	1	0	1	1	1	3	1	0	3	1	0	2	1	3	2	1	0	4	3	4	4	3	1	2	1	1
T[C>G]T	5	2	1	4	8	3	3	2	3	0	0	1	2	4	2	0	4	0	2	2	2	3	4	3	7	3	1	1	8	3	3	6	3	2	7	2	1	14	1	1	9	12	4	3	1	2	6	5	1
A[C>T]A	7	2	1	3	4	6	10	2	2	2	1	5	2	6	4	2	3	8	2	3	3	9	3	1	10	5	1	2	5	1	3	3	4	7	4	7	4	4	1	1	11	9	0	6	5	1	4	2	5
A[C>T]C	5	1	1	2	1	4	6	1	0	2	2	3	4	3	1	4	5	6	2	4	5	2	6	3	0	5	1	3	2	3	6	8	7	0	2	3	4	3	1	7	6	5	1	3	1	4	1	2	1
A[C>T]G	6	10	2	1	4	5	16	1	1	1	1	8	1	4	2	2	4	13	9	5	1	9	3	3	14	22	2	2	3	6	3	4	15	5	4	9	2	0	1	10	12	11	3	14	3	0	3	1	2
A[C>T]T	5	3	1	4	3	2	3	3	0	2	1	2	5	1	1	1	2	5	3	2	3	1	2	2	5	7	1	2	2	2	9	3	2	3	4	2	3	4	0	4	9	7	1	3	4	3	2	5	4
C[C>T]A	4	3	5	7	7	6	2	5	0	1	4	1	5	5	5	3	6	7	2	2	5	6	6	7	5	7	2	6	3	4	7	8	6	7	10	2	4	5	2	7	8	7	4	3	6	7	10	2	3
C[C>T]C	3	3	7	2	4	6	4	5	0	1	2	3	6	9	5	6	5	8	2	4	2	5	2	1	4	7	2	4	4	1	8	13	8	2	13	6	5	2	2	7	8	5	3	6	8	8	3	2	3
C[C>T]G	6	6	2	0	4	5	17	3	0	1	1	9	4	5	3	0	6	19	6	4	2	7	2	3	14	15	5	4	4	11	8	8	10	4	4	6	1	3	1	11	16	3	4	6	1	2	3	1	6
C[C>T]T	2	2	7	6	2	4	6	4	0	4	2	2	8	4	5	6	10	8	2	4	6	4	3	2	2	5	2	7	2	2	6	12	7	4	7	3	8	5	2	6	6	4	3	4	8	4	3	2	2
G[C>T]A	7	7	1	3	2	1	8	1	1	3	0	3	1	5	3	1	3	9	6	4	2	5	0	2	12	9	3	1	3	5	3	6	15	6	2	14	1	8	1	10	14	7	5	5	5	2	2	2	6
G[C>T]C	5	7	5	3	4	5	13	1	0	0	0	4	3	10	2	0	4	14	8	8	3	11	3	1	15	22	2	3	4	3	4	5	12	9	5	15	3	4	1	9	13	12	5	8	4	2	5	1	5
G[C>T]G	15	11	0	2	8	10	15	2	1	0	3	7	1	7	2	0	8	16	12	5	1	9	3	1	17	18	3	0	7	10	6	2	17	9	3	18	2	3	1	12	23	4	7	6	3	3	4	4	5
G[C>T]T	4	3	1	2	4	5	13	2	1	2	1	4	2	4	2	1	4	10	4	3	1	6	5	3	7	9	2	4	10	7	5	10	6	3	5	7	5	7	2	9	20	6	4	4	5	1	4	1	6
T[C>T]A	6	6	27	1	8	5	5	13	0	8	13	11	16	27	18	13	21	23	3	4	15	13	3	14	4	23	5	15	2	2	27	22	28	12	25	6	20	2	0	28	24	3	2	2	32	19	9	1	3
T[C>T]C	4	7	35	0	23	3	4	21	1	5	6	20	40	27	26	21	31	39	10	15	20	18	1	21	4	26	4	23	2	1	42	35	32	21	33	8	20	3	0	29	22	4	1	4	31	30	12	1	1
T[C>T]G	4	7	4	0	7	4	9	7	0	1	2	10	12	10	5	4	10	9	8	3	6	8	3	5	7	8	1	5	3	1	4	11	16	9	5	7	4	1	1	11	11	2	3	3	7	9	5	2	0
T[C>T]T	0	3	16	1	8	2	5	5	0	8	5	7	6	11	8	9	11	9	3	4	6	4	2	9	3	6	2	7	2	1	12	15	11	11	8	5	7	2	1	14	8	2	1	3	13	14	7	2	1
A[T>A]A	0	5	7	7	1	6	9	0	0	2	0	1	4	5	4	10	6	5	1	6	7	5	11	4	5	4	1	1	6	2	9	2	5	1	9	5	9	6	0	0	11	12	1	2	5	3	6	4	2
A[T>A]C	3	1	2	5	1	4	4	2	1	3	2	1	4	4	0	1	3	1	1	3	1	6	3	2	4	6	3	2	0	1	4	5	3	2	3	1	1	3	1	2	3	2	2	1	2	2	4	1	1
A[T>A]G	0	6	3	11	1	6	14	0	1	5	1	0	4	6	5	3	3	3	1	9	7	9	10	11	3	4	2	1	5	1	12	4	4	3	8	5	8	5	1	0	3	6	2	2	7	1	6	2	1
A[T>A]T	2	0	3	3	2	6	0	2	1	0	2	1	3	3	3	2	3	3	0	4	2	3	2	2	4	6	2	1	3	0	4	2	2	2	5	4	2	2	0	3	2	4	1	0	1	2	2	1	2
C[T>A]A	2	6	6	17	2	18	15	0	7	2	3	0	4	11	7	8	13	8	1	7	9	7	20	11	2	8	3	1	4	0	6	2	2	1	7	12	6	9	0	0	15	12	3	3	11	0	16	4	2
C[T>A]C	0	4	8	7	0	8	8	1	4	0	2	0	7	7	2	7	8	3	1	4	6	5	12	9	4	3	1	1	4	1	1	1	6	1	7	5	4	5	1	1	2	9	3	5	6	1	12	2	2
C[T>A]G	0	14	15	17	3	23	26	3	6	5	3	1	11	10	11	10	15	5	2	13	15	7	15	16	7	9	6	1	7	1	23	2	9	3	13	14	10	11	0	1	11	20	3	2	10	1	15	0	0
C[T>A]T	4	3	12	15	0	9	7	1	3	2	1	1	7	5	3	8	7	1	1	10	5	4	10	5	6	3	2	1	4	1	10	3	8	5	6	6	5	5	0	1	6	10	2	2	3	0	3	2	0
G[T>A]A	1	5	4	7	2	13	8	0	3	0	0	1	8	4	3	12	3	2	1	8	4	2	7	4	0	3	1	1	1	2	7	1	5	2	8	6	3	9	1	0	9	0	4	1	4	1	6	1	1
G[T>A]C	0	0	1	1	2	1	5	1	1	1	1	1	4	2	1	2	2	3	0	2	1	3	2	0	4	2	1	2	3	2	3	3	3	1	1	2	2	2	0	1	1	2	2	4	3	1	5	0	1
G[T>A]G	0	3	6	6	1	5	7	0	3	2	2	1	3	6	5	4	4	1	1	6	2	2	5	6	1	3	0	1	4	1	11	5	3	2	5	1	5	5	1	0	5	6	3	6	4	2	6	1	0
G[T>A]T	2	2	0	1	0	3	5	1	1	4	1	0	1	1	2	2	3	1	0	1	2	4	1	2	4	0	1	2	1	1	5	2	0	1	3	2	5	2	2	2	3	5	2	4	3	1	2	0	2
T[T>A]A	3	3	6	8	1	11	4	4	4	2	2	1	7	5	5	4	11	3	0	6	5	4	13	6	5	6	4	2	4	0	7	3	6	1	8	9	10	3	2	1	7	10	1	5	2	0	12	3	0
T[T>A]C	0	1	1	3	2	2	4	1	1	1	0	1	5	1	0	3	3	5	0	2	3	3	5	4	3	3	1	1	1	1	5	1	1	1	4	4	0	3	0	2	1	7	2	2	2	2	3	1	0
T[T>A]G	3	6	4	8	2	8	6	1	2	5	1	1	7	9	8	11	6	5	0	4	8	8	11	10	3	7	4	2	5	3	7	2	2	3	9	6	5	5	1	2	9	10	0	2	5	1	11	2	3
T[T>A]T	2	3	0	3	2	2	4	0	1	2	0	0	2	4	2	4	5	1	1	4	1	0	7	5	5	3	2	1	3	1	8	2	7	2	5	3	4	3	0	2	6	9	3	2	2	1	4	1	3
A[T>C]A	7	6	9	5	5	7	10	6	0	2	0	1	2	9	7	2	12	4	1	13	10	6	11	5	9	13	9	6	4	1	7	9	7	9	4	3	6	13	5	7	12	13	7	3	8	6	7	2	1
A[T>C]C	1	3	4	2	5	3	4	4	0	1	0	1	2	3	3	0	2	4	0	5	1	6	3	3	5	4	3	2	2	1	2	2	1	3	4	2	3	3	4	3	2	5	3	2	7	3	1	1	0
A[T>C]G	6	2	4	1	7	8	8	8	1	2	0	1	2	3	7	0	9	7	1	14	10	11	4	2	10	12	7	6	1	3	8	8	8	9	8	4	11	4	6	4	15	7	8	1	7	7	3	2	0
A[T>C]T	6	1	3	2	3	5	5	3	1	3	1	1	1	1	6	1	5	4	1	8	5	3	3	2	5	6	3	3	7	1	7	6	6	5	5	2	7	10	3	5	5	12	2	2	1	2	4	3	1
C[T>C]A	5	3	6	2	3	3	7	5	0	3	2	0	2	2	5	2	3	5	1	1	6	6	5	4	4	8	5	7	3	4	3	10	3	5	3	2	5	12	7	2	14	7	4	1	4	5	3	2	1
C[T>C]C	6	1	1	2	4	4	4	3	2	3	1	1	3	3	6	0	5	4	1	12	2	5	6	2	5	6	1	4	2	1	5	3	5	6	2	2	7	3	3	6	4	5	6	1	8	3	1	2	0
C[T>C]G	7	1	4	2	6	9	8	6	1	5	2	1	1	5	10	2	8	11	3	12	6	11	6	3	8	4	9	10	1	0	6	8	4	3	4	4	8	9	4	7	10	11	7	1	6	7	3	1	0
C[T>C]T	10	2	4	1	9	4	8	6	1	1	1	1	5	0	6	1	3	8	3	7	5	9	5	3	6	9	3	7	4	1	6	8	8	4	4	3	5	8	9	4	10	9	2	0	7	8	4	3	1
G[T>C]A	8	2	5	3	12	6	4	4	1	0	2	1	0	2	6	1	6	9	1	9	6	10	5	4	9	14	4	10	2	2	8	6	5	6	6	5	7	7	7	4	9	5	4	3	7	7	1	4	1
G[T>C]C	3	1	3	3	4	3	0	7	1	0	1	1	2	5	4	1	1	3	1	4	3	5	4	3	3	6	2	2	0	1	3	3	3	3	5	2	2	5	3	1	8	5	3	5	2	5	6	2	3
G[T>C]G	6	0	2	1	5	2	9	1	0	2	2	1	0	2	4	2	4	5	1	13	3	11	6	2	9	13	6	3	3	3	7	9	6	5	1	3	2	3	8	4	9	10	4	0	5	5	3	0	0
G[T>C]T	11	1	2	3	11	4	6	6	1	2	1	0	1	3	5	1	6	1	1	2	5	10	4	1	4	10	5	6	4	2	3	5	4	2	2	2	2	3	6	4	8	6	5	3	2	8	4	2	1
T[T>C]A	6	0	4	2	2	6	4	1	0	1	2	1	2	3	8	1	6	4	1	9	2	6	6	1	7	4	4	3	5	2	5	9	8	4	3	2	3	3	3	5	1	12	6	2	8	3	3	1	3
T[T>C]C	6	2	1	2	4	4	7	1	1	1	0	1	2	4	3	1	4	4	1	3	2	3	1	2	11	8	5	2	3	1	6	4	3	2	3	3	4	6	0	5	12	4	3	2	2	7	1	1	0
T[T>C]G	3	2	4	1	4	3	6	1	2	3	1	1	1	4	3	1	5	5	2	4	2	7	5	1	4	5	3	2	2	2	5	7	3	1	4	2	6	4	0	3	5	6	6	1	3	3	2	1	1
T[T>C]T	8	0	2	3	6	3	13	8	1	1	1	0	2	5	5	0	7	6	0	4	4	7	5	3	10	9	10	5	3	1	7	3	9	3	6	2	8	8	3	3	9	4	7	5	4	5	3	3	2
A[T>G]A	1	1	1	2	2	1	2	1	1	3	1	0	2	2	9	2	3	1	1	5	1	6	7	3	2	5	0	2	2	3	3	3	7	1	7	7	3	3	1	1	4	10	5	3	3	2	4	2	1
A[T>G]C	4	1	0	1	1	2	4	3	1	1	1	0	1	3	3	0	0	2	1	3	0	1	1	1	4	3	1	4	2	1	2	3	3	2	4	2	2	4	1	2	4	5	1	2	3	1	3	3	0
A[T>G]G	1	2	3	2	2	3	1	2	1	1	1	1	0	2	1	1	3	3	1	3	1	2	0	1	2	4	0	1	3	3	2	0	2	1	5	2	4	4	1	2	4	2	1	2	3	2	5	1	1
A[T>G]T	6	1	1	6	3	11	3	5	5	2	1	4	5	4	6	1	5	2	3	3	2	4	14	4	6	2	0	3	11	3	6	4	3	6	6	2	14	11	7	7	7	6	3	2	2	5	6	1	2
C[T>G]A	2	0	5	2	1	3	2	3	1	5	1	1	3	4	3	2	3	3	1	4	1	4	10	2	2	2	3	1	4	1	2	2	2	2	5	1	7	3	0	1	2	9	3	2	2	1	2	2	1
C[T>G]C	3	0	0	3	2	4	6	3	2	1	0	4	4	3	2	0	1	4	2	3	0	5	5	7	2	3	2	3	4	2	3	3	5	6	2	0	4	4	7	3	5	4	2	3	3	2	3	1	1
C[T>G]G	0	2	1	2	3	2	4	2	3	2	2	2	3	1	3	2	5	5	1	3	3	5	7	0	6	2	2	2	1	1	2	1	3	3	3	1	6	5	2	3	4	6	3	2	3	1	2	0	1
C[T>G]T	63	4	3	17	15	46	16	36	38	4	1	34	20	25	2	9	7	43	57	10	1	48	58	52	31	8	3	44	63	5	10	25	23	45	27	16	41	19	39	34	35	15	11	2	16	15	29	1	2
G[T>G]A	2	0	0	2	0	1	3	0	1	1	0	0	2	1	3	0	6	2	1	1	1	4	2	1	2	3	1	1	3	1	2	2	2	3	2	3	4	2	1	2	2	2	3	1	1	2	2	1	0
G[T>G]C	2	0	1	1	1	1	2	2	2	0	1	1	2	1	1	0	2	4	2	1	0	2	2	1	6	2	1	0	2	1	1	1	2	2	4	1	1	5	0	1	2	2	1	1	3	3	3	1	0
G[T>G]G	2	1	1	3	4	2	2	1	2	0	1	1	2	3	0	0	3	0	0	0	2	1	2	0	6	3	1	1	2	1	3	3	3	2	2	2	4	3	2	2	5	2	2	2	3	1	1	1	2
G[T>G]T	10	1	2	3	8	15	9	6	9	2	1	5	5	5	2	5	3	6	10	7	2	13	17	8	7	3	3	13	18	4	6	6	7	6	5	3	9	9	10	9	9	5	4	3	2	4	12	3	1
T[T>G]A	1	1	3	2	3	3	3	3	1	5	1	1	1	2	7	0	6	0	1	8	1	9	7	0	4	5	4	2	4	1	12	2	6	0	8	5	5	4	1	2	4	5	8	5	1	2	5	5	4
T[T>G]C	3	0	1	2	2	1	3	0	1	1	1	3	1	4	1	1	2	3	1	2	2	7	3	1	4	3	1	4	3	1	2	2	5	3	3	5	3	2	1	2	2	3	2	3	2	2	2	2	0
T[T>G]G	1	0	1	2	3	3	5	2	0	0	1	1	3	2	4	1	2	4	1	0	0	5	6	2	3	2	0	2	0	0	6	4	5	3	4	1	4	6	1	2	5	6	6	2	1	1	3	2	0
T[T>G]T	11	6	4	5	13	19	6	11	7	2	0	6	8	11	6	2	4	12	14	11	0	14	27	9	4	4	4	12	13	7	2	10	6	10	14	10	10	10	11	13	11	17	7	4	1	11	6	5	4
[truncated: 251 more columns]
