# Supplementary material for: SUITOR: Selecting the number of mutational signatures through cross-validation
Source: PLoS Comput Biol. 2022 Apr 4;18(4):e1009309. doi: 10.1371/journal.pcbi.1009309 (PMC9009674; doi:10.1371/journal.pcbi.1009309)
Supplement: S2 Data — (ZIP) [file pcbi.1009309.s015.zip › Supp_data_profiles_activities_matrices/16 In silico simulation/simulation design of eight signatures/Error Level 0.8/eight signatures_mutation_type_matrix_13.csv]

	V1	V2	V3	V4	V5	V6	V7	V8	V9	V10	V11	V12	V13	V14	V15	V16	V17	V18	V19	V20	V21	V22	V23	V24	V25	V26	V27	V28	V29	V30	V31	V32	V33	V34	V35	V36	V37	V38	V39	V40	V41	V42	V43	V44	V45	V46	V47	V48	V49
A[C>A]A	3	1	1	8	2	7	9	4	0	4	5	1	1	1	3	6	1	7	1	2	2	2	0	1	4	2	3	1	4	1	4	3	1	9	5	2	7	4	1	3	4	5	2	5	2	2	6	0	2
A[C>A]C	1	1	1	2	1	4	1	0	0	2	2	0	4	3	1	2	2	8	0	1	2	7	2	3	6	3	4	1	1	2	3	4	4	1	4	1	1	4	2	3	2	4	3	4	5	2	2	2	4
A[C>A]G	2	1	1	2	3	0	1	1	0	3	4	1	4	3	2	1	2	2	1	0	3	1	1	2	4	2	2	1	2	0	1	8	1	2	2	2	3	0	2	2	3	4	0	5	2	0	0	1	0
A[C>A]T	1	0	1	3	3	3	4	2	0	8	1	0	2	2	1	2	1	6	1	1	2	3	4	3	3	1	1	2	2	1	3	4	2	6	4	0	3	5	1	3	3	7	4	3	1	2	3	2	3
C[C>A]A	4	1	0	8	2	6	10	3	1	8	11	0	7	4	2	4	3	5	1	4	5	8	3	0	8	2	5	2	2	1	4	10	3	5	6	3	8	7	5	1	4	7	11	6	11	2	8	2	2
C[C>A]C	2	0	0	10	2	7	5	3	1	6	4	1	3	3	4	7	3	8	1	1	9	1	3	1	3	3	5	2	4	0	7	10	5	16	9	3	16	3	2	0	5	11	7	11	5	0	9	1	2
C[C>A]G	2	1	2	0	2	5	4	3	1	3	1	1	3	2	2	2	0	6	1	3	3	2	1	1	7	2	3	2	4	2	4	5	2	1	3	3	6	5	1	1	3	1	2	1	4	1	1	1	4
C[C>A]T	4	2	1	6	0	11	6	4	2	4	5	3	6	1	1	4	4	6	3	3	4	8	1	1	13	5	5	1	3	1	3	10	3	6	6	2	2	6	3	2	2	11	7	13	2	2	5	1	4
G[C>A]A	2	1	2	5	1	3	8	4	0	3	5	1	0	2	2	2	2	4	1	1	3	3	3	2	9	2	5	3	2	1	3	9	1	6	4	1	6	7	2	1	2	7	1	6	4	2	7	2	4
G[C>A]C	1	0	2	4	1	6	4	1	2	8	2	1	4	1	4	3	3	5	2	1	5	1	2	0	2	2	2	2	3	2	4	5	0	4	5	3	2	6	2	2	4	2	4	4	5	1	5	1	3
G[C>A]G	2	1	3	2	1	4	1	2	1	3	1	0	5	1	2	2	0	1	1	1	2	2	2	2	4	3	0	2	3	1	0	0	3	4	5	1	3	2	1	1	0	2	2	5	4	0	3	1	1
G[C>A]T	3	1	0	1	3	8	4	0	1	3	1	1	3	3	2	3	3	6	1	3	4	4	0	0	5	0	1	0	4	0	4	6	1	3	7	0	4	4	1	1	4	5	1	5	4	4	1	0	1
T[C>A]A	3	1	2	5	2	6	3	1	2	9	2	0	4	3	3	6	3	6	1	4	3	4	4	0	5	0	1	6	4	2	4	5	2	3	7	1	3	7	0	2	4	3	8	8	6	0	6	2	2
T[C>A]C	2	1	2	7	0	2	5	3	2	2	7	0	5	2	1	3	1	6	0	0	3	2	3	1	5	2	2	3	3	2	3	5	4	7	3	2	4	10	1	1	5	9	7	7	4	2	2	1	1
T[C>A]G	1	1	0	5	2	2	5	0	0	1	2	1	2	2	2	5	3	2	1	2	2	3	0	0	1	1	0	1	2	1	1	4	0	1	3	1	1	2	1	2	1	3	2	2	6	2	1	0	0
T[C>A]T	0	1	2	11	2	4	9	7	0	7	3	0	3	2	2	5	5	8	1	4	6	5	1	2	6	2	4	0	2	3	6	3	1	6	13	3	6	11	1	1	3	7	4	6	9	1	4	2	2
A[C>G]A	3	0	1	4	4	3	6	0	5	2	2	1	0	2	1	3	5	3	0	0	1	4	3	2	8	7	1	0	7	5	4	6	5	2	7	1	8	5	1	1	3	6	7	7	2	4	5	5	1
A[C>G]C	3	1	1	3	2	4	5	1	2	2	1	1	3	2	3	2	0	2	1	2	2	2	2	1	3	1	1	1	4	0	2	1	1	1	6	2	3	2	1	2	6	5	3	2	4	1	2	6	2
A[C>G]G	3	0	2	2	1	3	1	2	0	1	0	0	2	1	1	1	1	3	1	0	2	4	0	1	5	3	0	1	2	2	1	2	3	2	5	3	1	0	1	1	3	0	5	2	2	3	5	0	0
A[C>G]T	4	0	1	7	4	3	8	1	2	2	0	1	7	5	3	1	2	3	0	0	2	4	2	0	6	3	0	0	6	4	5	2	11	3	6	5	2	7	1	2	10	4	4	3	4	4	2	3	0
C[C>G]A	0	1	2	6	7	2	7	1	1	2	1	0	2	4	3	1	3	4	1	0	2	5	0	2	1	0	0	1	8	0	5	5	6	5	4	2	4	9	1	1	4	2	3	4	2	2	1	3	1
C[C>G]C	2	1	0	2	2	2	3	1	3	1	1	0	5	2	1	1	0	2	1	1	3	3	3	1	1	1	0	1	1	1	3	8	2	4	12	5	6	5	0	1	5	5	3	6	3	2	6	5	2
C[C>G]G	2	1	1	0	3	2	2	2	1	1	0	1	2	0	2	0	1	0	1	0	1	7	5	1	1	2	0	1	2	1	2	2	4	3	3	0	3	2	1	1	5	1	1	1	3	1	2	2	0
C[C>G]T	1	0	1	7	6	5	4	2	2	3	2	1	3	5	2	1	1	4	0	1	2	6	4	1	4	4	2	1	5	2	4	3	6	3	4	2	6	2	1	1	4	4	4	2	2	2	6	7	1
G[C>G]A	1	1	2	4	1	1	5	0	3	1	1	1	4	3	1	2	0	0	0	1	2	2	2	0	0	1	1	0	3	1	2	6	2	3	2	1	4	2	1	0	5	3	2	6	1	2	5	2	0
G[C>G]C	2	1	1	5	2	2	4	2	0	0	3	1	4	4	1	2	0	4	1	2	1	2	2	1	5	1	1	2	3	3	3	5	2	3	4	0	6	3	1	2	2	3	4	4	4	1	6	3	2
G[C>G]G	0	0	1	3	3	3	2	1	2	1	1	0	1	3	1	1	3	0	1	0	0	4	2	0	0	3	0	1	2	2	3	4	3	3	2	1	3	1	1	2	4	5	2	5	1	2	4	3	0
G[C>G]T	1	1	0	3	6	2	4	2	0	2	1	1	3	4	5	1	3	2	0	2	2	6	4	1	3	1	2	1	3	2	5	4	4	0	7	3	2	6	1	1	9	4	3	3	2	1	1	1	2
T[C>G]A	2	0	1	6	6	2	5	1	0	1	1	1	4	7	1	1	0	2	0	4	1	2	2	1	1	2	1	0	3	2	1	4	3	2	3	3	8	2	1	2	7	4	5	5	4	3	3	2	1
T[C>G]C	3	1	1	6	2	1	3	1	0	3	0	1	4	3	0	0	3	1	1	1	1	2	2	1	3	2	1	2	3	3	2	6	2	3	7	2	3	5	1	2	8	8	6	5	1	3	3	2	0
T[C>G]G	1	0	1	3	4	1	4	1	1	1	1	0	2	1	2	1	1	2	1	0	1	5	2	2	3	1	1	1	3	1	2	2	2	2	3	2	2	1	1	2	4	6	2	1	2	0	1	3	1
T[C>G]T	2	1	2	5	6	3	4	0	4	0	0	1	6	6	6	2	3	2	0	1	2	4	2	0	4	3	4	1	6	4	5	3	9	3	5	9	6	8	3	0	8	6	8	4	2	2	5	4	0
A[C>T]A	8	6	1	1	6	6	12	2	1	4	2	1	2	0	1	1	1	9	3	7	1	3	1	2	12	6	1	0	3	2	5	10	8	5	5	11	3	2	1	3	14	9	4	5	2	2	5	2	1
A[C>T]C	3	4	4	2	2	5	3	4	0	2	1	3	2	4	3	3	3	0	2	3	1	8	1	1	5	5	2	1	3	5	1	3	5	6	6	3	4	1	1	5	6	6	1	5	5	4	1	1	1
A[C>T]G	7	9	3	1	7	7	15	2	1	1	0	8	2	6	2	0	2	16	12	3	2	15	4	0	10	8	2	1	3	5	5	2	4	4	4	11	4	2	1	11	24	10	3	8	1	2	3	2	8
A[C>T]T	1	2	3	2	0	3	5	2	0	0	2	0	2	6	1	1	1	5	4	2	2	5	9	2	6	6	1	4	2	5	3	3	4	6	5	4	2	3	2	8	4	2	2	4	2	0	1	1	1
C[C>T]A	3	1	8	7	6	6	8	3	1	2	4	2	7	4	3	5	7	12	1	6	4	10	4	4	4	5	4	3	3	3	7	12	6	3	9	4	2	5	1	14	3	1	2	1	10	8	9	4	3
C[C>T]C	1	2	9	8	4	2	5	3	0	4	1	1	7	13	6	7	6	9	3	1	8	7	3	4	6	6	1	6	5	1	8	9	11	8	10	6	3	2	2	7	6	5	2	5	8	7	3	1	3
C[C>T]G	7	4	0	4	3	9	9	1	2	1	1	5	3	8	4	1	1	10	13	3	2	7	4	2	8	13	3	2	5	7	6	10	7	4	1	12	2	1	0	17	17	9	4	9	4	2	6	1	8
C[C>T]T	2	1	6	4	4	3	3	2	1	6	3	3	7	6	7	5	13	13	2	5	7	5	6	6	6	8	2	0	2	4	7	13	10	7	12	9	5	2	1	6	7	9	1	3	4	6	6	2	3
G[C>T]A	6	4	0	2	2	8	14	1	1	2	0	6	3	7	2	1	1	11	10	6	3	13	2	4	8	11	0	2	6	4	6	5	6	1	4	9	2	5	1	7	13	2	4	11	2	0	2	1	4
G[C>T]C	5	8	5	4	3	7	11	1	1	2	1	7	1	5	0	4	4	17	11	4	3	11	3	4	12	11	1	3	6	4	5	4	13	4	3	12	1	1	0	15	11	10	5	5	3	1	7	2	4
G[C>T]G	14	8	1	2	7	8	20	2	0	2	0	8	0	7	4	2	3	16	12	4	1	18	3	1	9	22	1	3	11	6	5	9	12	6	3	25	5	3	2	21	19	12	10	4	3	1	2	1	8
G[C>T]T	6	7	4	7	6	5	12	4	1	1	1	4	5	8	5	3	7	10	5	3	2	12	3	2	8	9	2	2	5	5	5	7	10	6	8	3	2	4	2	12	9	3	7	6	4	3	7	1	1
T[C>T]A	6	2	15	1	14	5	6	15	1	2	4	8	24	29	21	19	28	25	6	6	7	18	1	21	6	19	1	13	3	1	30	22	11	22	23	8	13	1	3	23	23	1	2	5	25	27	16	4	1
T[C>T]C	8	8	32	4	12	0	4	17	1	4	12	13	30	46	24	22	30	26	6	10	22	22	1	16	6	29	4	26	2	0	33	24	28	20	30	8	20	3	2	32	20	6	6	6	24	23	10	1	2
T[C>T]G	2	4	6	2	6	3	11	5	1	2	2	6	9	15	7	9	11	11	6	4	4	7	2	5	8	12	2	7	4	2	7	14	15	8	6	10	3	1	1	11	8	4	2	6	10	9	5	2	1
T[C>T]T	2	4	12	5	6	2	1	5	0	5	1	7	12	12	12	13	12	10	5	4	8	5	2	18	4	12	2	6	2	2	13	12	12	7	8	5	12	3	0	12	10	5	3	1	13	11	3	3	0
A[T>A]A	1	3	2	9	1	9	8	1	3	2	0	1	4	5	5	5	6	3	1	4	2	4	12	2	3	7	2	3	4	1	1	2	2	1	7	5	1	5	0	0	5	6	4	2	7	2	12	3	1
A[T>A]C	1	1	1	3	1	4	2	1	1	0	0	1	1	4	1	3	2	3	0	2	0	4	3	2	3	3	0	1	0	2	1	2	2	1	3	1	1	5	1	1	1	3	3	1	4	2	2	1	1
A[T>A]G	1	10	5	9	4	8	10	0	2	3	1	1	6	8	3	5	11	3	0	5	3	10	8	3	4	1	1	2	3	2	4	4	3	3	5	3	4	8	1	2	7	9	4	3	4	4	10	2	0
A[T>A]T	1	1	2	2	5	3	1	2	0	3	0	1	2	4	3	4	5	1	2	2	3	5	6	3	4	3	1	0	3	0	5	3	2	3	5	2	5	4	2	3	2	8	3	3	1	1	2	1	1
C[T>A]A	0	9	8	16	2	15	15	1	2	2	1	0	6	9	6	7	10	4	1	7	11	9	10	13	5	5	1	1	3	1	17	2	7	5	16	13	5	9	1	1	11	14	5	1	12	0	9	3	0
C[T>A]C	5	5	2	14	2	9	11	1	3	2	2	0	4	4	4	5	10	5	0	4	5	5	4	5	5	3	1	2	2	1	5	1	1	3	5	4	4	4	1	1	5	7	1	3	5	1	5	1	1
C[T>A]G	2	15	19	17	3	26	16	2	6	5	4	1	11	19	14	18	16	5	1	10	14	11	22	14	3	10	3	2	8	1	15	6	8	4	12	12	5	11	1	2	13	13	5	2	12	0	24	0	3
C[T>A]T	3	7	5	4	2	6	14	1	3	2	1	0	7	13	5	5	6	4	2	6	9	9	8	6	1	6	2	2	8	1	7	3	7	3	8	8	0	5	0	3	7	9	3	0	6	2	7	2	1
G[T>A]A	2	8	8	9	1	8	9	2	2	2	1	1	7	2	5	6	6	3	1	3	4	1	6	5	2	1	1	1	3	0	6	3	5	1	2	4	5	6	0	1	3	6	1	1	2	1	6	1	1
G[T>A]C	2	1	2	2	1	6	3	1	1	1	2	0	2	3	3	2	4	1	1	0	3	4	4	1	1	2	1	2	0	2	1	1	1	0	5	3	2	0	1	1	1	3	1	4	3	1	2	4	1
G[T>A]G	0	5	3	1	1	8	11	1	2	3	2	0	5	2	5	3	4	3	2	3	4	2	6	5	3	0	0	1	2	2	2	4	1	0	6	2	4	2	2	0	3	3	2	2	2	2	3	1	0
G[T>A]T	1	2	2	0	2	4	2	1	1	2	2	1	3	4	0	2	0	3	1	1	0	5	3	2	3	0	1	1	3	0	3	3	2	2	6	2	2	2	0	0	3	4	2	1	2	1	5	3	0
T[T>A]A	2	9	8	8	3	11	8	2	1	2	1	1	3	5	2	6	8	3	0	8	8	7	9	5	4	6	3	1	1	5	12	5	7	4	5	10	7	6	2	3	6	13	3	1	6	3	9	4	1
T[T>A]C	1	0	6	4	3	3	4	2	3	1	1	1	3	2	1	5	4	2	1	4	3	4	2	5	3	0	1	2	1	0	3	4	2	1	2	2	0	1	1	2	7	3	3	2	3	1	4	0	1
T[T>A]G	2	7	3	11	1	11	4	3	2	3	1	0	3	6	2	9	8	1	1	4	4	7	10	8	1	7	1	2	5	0	7	2	3	3	6	6	5	9	2	2	7	9	2	3	7	2	9	2	0
T[T>A]T	2	0	3	8	2	5	4	1	4	2	2	0	1	4	3	2	8	3	1	3	3	4	8	3	2	4	0	4	4	5	3	2	5	3	6	6	3	6	1	3	5	7	3	4	2	1	7	2	2
A[T>C]A	8	5	6	2	12	8	8	10	3	2	1	0	5	7	12	2	14	7	2	10	5	7	6	7	14	8	6	3	3	1	6	8	7	10	5	2	3	12	6	4	14	12	9	3	4	7	3	3	3
A[T>C]C	4	2	3	1	2	1	4	3	0	1	0	1	2	2	3	0	3	5	0	2	1	7	2	2	5	4	3	3	1	2	3	4	1	2	4	2	3	4	5	1	6	3	3	3	3	4	2	3	0
A[T>C]G	5	4	4	4	9	4	7	8	0	2	1	1	1	5	10	1	7	11	0	8	11	13	8	5	18	11	8	5	1	1	6	6	2	11	6	1	8	4	6	2	14	12	5	2	4	7	3	2	4
A[T>C]T	3	1	5	1	3	3	7	4	1	0	2	0	2	3	2	1	5	4	1	7	1	7	3	3	7	5	5	4	3	4	5	4	4	1	7	5	6	8	4	5	3	10	1	7	4	5	1	2	3
C[T>C]A	5	2	4	1	8	4	5	7	0	5	1	0	0	3	7	2	4	0	1	8	4	4	3	2	7	9	1	5	2	3	9	7	3	5	4	2	8	7	4	5	10	9	7	3	5	6	4	4	1
C[T>C]C	4	1	4	5	1	8	3	3	1	0	0	0	0	0	7	0	1	3	3	5	0	7	3	6	5	2	2	3	2	1	2	3	3	3	8	4	5	5	2	4	6	7	3	4	5	5	1	1	2
C[T>C]G	6	0	5	1	8	8	14	4	1	2	2	1	3	8	8	4	5	6	1	16	3	14	4	4	8	7	3	4	2	0	10	7	4	3	4	6	8	9	4	5	14	7	3	2	4	11	4	2	2
C[T>C]T	7	0	2	1	5	8	9	6	2	3	0	0	1	6	6	1	6	6	2	11	7	10	7	2	10	11	3	5	1	4	4	8	7	5	9	2	6	10	5	14	6	10	6	6	5	6	3	3	1
G[T>C]A	8	1	6	3	6	4	10	5	0	1	0	1	1	2	6	2	7	5	1	13	9	7	5	5	8	12	8	4	1	0	6	5	3	7	4	3	6	8	5	6	14	8	9	4	6	6	0	1	0
G[T>C]C	3	3	2	2	3	4	4	4	1	0	0	2	1	2	3	0	3	3	0	6	1	4	6	2	7	8	1	8	3	1	3	1	7	4	4	3	7	4	1	2	8	8	1	2	1	4	0	1	1
G[T>C]G	6	2	2	3	8	4	7	8	1	1	2	1	0	5	5	1	5	7	1	7	3	9	3	4	7	4	4	9	1	1	7	8	3	4	4	1	5	4	3	6	8	9	3	2	4	6	4	1	1
G[T>C]T	9	2	1	2	7	5	9	2	1	0	3	1	1	5	9	1	6	2	2	2	5	7	3	1	4	7	3	5	5	2	4	5	3	5	2	2	4	5	3	5	9	3	3	3	3	6	1	2	0
T[T>C]A	3	0	3	2	7	4	4	4	0	4	1	1	0	4	5	2	5	6	2	9	5	6	7	3	5	7	4	2	3	3	2	6	6	6	3	1	2	7	2	2	7	8	6	1	6	5	4	1	0
T[T>C]C	5	1	1	2	4	2	7	5	0	2	2	0	2	2	5	1	4	8	1	4	3	0	4	5	8	5	3	0	1	4	7	6	4	5	3	4	6	3	4	3	12	3	0	4	4	5	0	2	2
T[T>C]G	1	1	2	3	4	3	8	3	2	1	0	1	3	2	8	0	3	5	1	7	3	4	2	2	5	4	3	4	2	1	4	7	1	4	5	1	3	5	3	2	4	4	4	1	3	3	2	2	2
T[T>C]T	7	1	2	3	1	12	7	5	1	2	2	2	1	5	11	1	10	5	0	14	5	19	7	3	13	6	7	3	5	2	10	5	11	7	9	0	6	6	6	2	16	8	5	3	7	6	3	5	1
A[T>G]A	3	2	3	2	1	4	3	5	0	5	0	0	3	4	4	1	6	0	2	5	1	8	4	2	6	4	3	1	4	1	6	3	5	2	11	7	3	8	2	2	2	6	5	4	3	3	5	2	3
A[T>G]C	2	1	1	2	1	3	3	0	0	1	1	0	1	1	2	1	1	2	0	2	2	3	2	2	1	4	0	0	2	1	2	2	2	1	5	2	3	4	1	1	0	6	2	0	0	3	0	1	1
A[T>G]G	3	2	1	2	3	1	5	1	0	0	1	0	1	2	0	2	1	0	1	2	0	0	4	0	2	1	1	1	5	0	1	4	0	4	2	2	5	0	1	1	5	2	2	2	3	5	1	2	2
A[T>G]T	9	1	5	3	5	8	5	7	5	3	1	6	1	8	4	2	5	5	8	6	2	15	15	10	10	4	2	6	9	2	2	5	3	5	10	3	7	3	8	3	3	4	5	1	4	2	3	1	4
C[T>G]A	3	0	4	2	0	5	4	3	0	1	1	1	1	3	2	0	5	0	2	2	2	8	8	2	4	4	3	1	1	1	6	3	4	1	6	2	1	2	1	2	3	8	1	4	6	0	5	1	2
C[T>G]C	5	0	2	2	5	4	3	4	1	1	1	3	5	8	2	1	2	1	4	1	0	6	2	7	4	1	1	5	4	1	2	5	4	3	5	2	7	2	4	6	1	2	3	5	3	5	3	2	1
C[T>G]G	6	4	2	5	3	2	6	1	2	1	1	3	1	4	7	2	1	0	2	4	4	5	9	1	5	0	1	3	8	1	4	3	8	3	5	4	5	3	1	3	9	7	1	4	1	4	2	0	3
C[T>G]T	55	4	2	17	23	45	22	44	43	2	0	24	20	27	8	15	4	28	50	7	1	42	55	48	23	4	3	44	57	4	5	36	21	49	27	19	44	24	39	45	32	7	18	4	13	26	15	2	2
G[T>G]A	5	1	0	1	2	3	3	2	2	1	1	1	1	4	2	1	1	4	1	0	3	4	2	2	2	3	0	1	3	0	1	4	1	1	5	3	3	1	0	0	5	2	0	1	1	1	2	2	1
G[T>G]C	0	1	0	0	2	2	3	1	0	1	0	1	1	4	1	1	1	3	1	3	0	2	6	2	4	2	0	1	2	2	4	2	0	1	2	4	2	2	1	3	3	2	3	1	2	1	3	0	1
G[T>G]G	3	0	1	3	2	3	2	2	1	1	0	1	2	2	2	1	0	4	2	2	1	4	3	1	2	0	1	1	1	1	0	3	2	2	6	3	4	3	1	4	2	5	0	4	0	1	1	3	0
G[T>G]T	22	2	0	5	7	12	3	8	7	4	0	4	6	8	1	2	4	10	10	7	0	17	10	9	7	6	0	9	14	1	1	7	7	7	10	4	7	10	15	9	13	5	6	1	3	5	12	4	1
T[T>G]A	3	2	6	0	2	2	9	3	0	5	1	1	1	0	7	1	7	1	1	11	2	4	9	1	5	3	5	1	7	2	8	2	9	0	6	4	2	7	1	3	4	5	6	2	3	0	4	4	1
T[T>G]C	4	1	0	3	3	6	4	2	2	1	1	2	1	2	1	1	3	1	1	0	2	2	4	1	3	1	2	1	3	1	4	6	2	5	7	2	4	3	2	0	2	0	1	2	1	1	2	1	2
T[T>G]G	3	1	0	2	1	2	6	2	2	1	1	0	1	1	3	2	3	1	1	4	2	2	2	1	3	2	2	4	2	1	4	1	4	4	3	3	6	3	1	1	2	8	4	1	3	2	3	1	1
T[T>G]T	16	2	5	7	9	14	5	15	9	7	1	9	7	9	5	4	6	8	13	5	1	13	27	10	6	7	3	11	14	2	7	7	6	9	7	8	13	11	11	13	13	10	6	4	3	9	9	5	1
[truncated: 251 more columns]
