# Supplementary material for: SUITOR: Selecting the number of mutational signatures through cross-validation
Source: PLoS Comput Biol. 2022 Apr 4;18(4):e1009309. doi: 10.1371/journal.pcbi.1009309 (PMC9009674; doi:10.1371/journal.pcbi.1009309)
Supplement: S2 Data — (ZIP) [file pcbi.1009309.s015.zip › Supp_data_profiles_activities_matrices/16 In silico simulation/simulation design of eight signatures/Error Level 0.8/eight signatures_mutation_type_matrix_15.csv]

	V1	V2	V3	V4	V5	V6	V7	V8	V9	V10	V11	V12	V13	V14	V15	V16	V17	V18	V19	V20	V21	V22	V23	V24	V25	V26	V27	V28	V29	V30	V31	V32	V33	V34	V35	V36	V37	V38	V39	V40	V41	V42	V43	V44	V45	V46	V47	V48	V49
A[C>A]A	1	1	2	7	3	6	4	2	3	4	2	1	5	4	1	4	2	7	1	2	5	3	2	3	2	2	1	1	4	2	1	9	3	5	5	3	3	6	3	4	5	9	3	4	2	4	8	3	2
A[C>A]C	2	1	0	4	2	6	5	4	1	3	4	1	4	2	4	1	3	7	0	2	1	3	1	2	6	1	3	1	0	3	2	3	3	8	3	2	6	2	2	2	1	7	4	9	4	2	3	1	2
A[C>A]G	2	1	2	2	1	5	3	1	0	1	1	1	3	1	0	2	1	2	1	0	1	2	1	2	2	2	1	2	1	1	2	2	2	2	4	1	2	1	2	1	1	2	3	4	1	2	3	2	1
A[C>A]T	0	0	0	2	2	4	2	2	0	1	2	1	4	1	2	5	1	5	1	2	3	3	2	2	5	2	3	2	3	1	2	6	3	2	6	2	2	3	2	0	3	3	0	2	3	0	4	1	1
C[C>A]A	2	1	0	15	4	10	11	3	1	12	8	1	6	2	2	6	3	15	1	6	5	4	3	1	10	6	6	0	3	0	5	5	4	5	9	1	6	8	4	2	3	14	13	6	8	3	10	3	6
C[C>A]C	5	0	1	10	2	8	9	3	1	15	11	0	7	3	2	2	1	9	1	4	7	4	0	2	9	4	8	1	3	1	3	4	1	8	8	3	6	5	1	0	1	8	8	14	8	2	5	2	5
C[C>A]G	2	2	0	7	0	5	3	1	1	3	3	1	4	2	1	3	2	9	0	3	2	4	1	1	8	3	1	0	3	4	1	5	4	4	1	0	3	5	3	0	2	2	3	1	7	1	4	0	1
C[C>A]T	2	3	2	11	3	7	12	4	0	7	4	2	6	1	3	6	3	8	1	2	7	6	1	2	10	2	8	2	0	2	0	9	2	9	5	4	4	4	1	4	2	11	7	9	7	0	6	0	2
G[C>A]A	2	1	1	5	2	5	9	1	1	4	4	1	3	3	1	4	0	3	1	3	3	0	3	2	1	1	6	1	1	2	1	3	2	6	7	2	4	2	0	2	2	3	5	6	6	1	8	1	0
G[C>A]C	3	0	2	1	1	2	6	1	1	3	3	1	3	2	2	4	3	7	0	2	3	3	3	2	6	2	2	2	4	2	3	2	3	4	3	4	5	8	1	2	4	8	9	8	4	0	4	3	0
G[C>A]G	1	0	0	3	1	4	5	0	1	1	2	0	4	3	1	1	1	4	1	2	1	1	2	1	1	1	0	1	2	2	1	4	3	2	5	1	4	4	1	1	4	2	0	2	3	2	1	1	2
G[C>A]T	1	1	1	2	1	3	3	1	1	0	4	0	3	0	1	4	2	2	1	3	4	2	2	0	5	4	5	0	4	1	1	4	2	2	5	2	3	1	1	1	2	7	0	0	6	2	2	2	1
T[C>A]A	0	0	2	5	2	9	3	2	1	3	5	1	2	3	4	3	1	7	1	5	5	3	6	0	6	2	6	3	3	1	3	5	3	2	4	2	5	10	1	2	3	3	4	3	5	1	3	2	3
T[C>A]C	2	1	1	2	0	8	5	1	1	2	3	1	3	4	2	5	1	7	0	2	6	1	2	2	5	2	3	1	1	0	3	5	3	6	9	0	3	4	3	1	2	6	2	5	4	3	6	0	1
T[C>A]G	1	1	0	1	3	3	3	0	1	1	1	0	2	2	3	2	0	1	0	0	2	2	2	2	3	1	0	1	2	1	2	3	0	2	3	1	2	2	1	1	3	3	1	3	2	0	2	3	1
T[C>A]T	4	1	2	2	2	5	7	3	1	4	3	2	3	2	4	3	2	5	1	7	3	8	1	1	10	3	4	3	3	3	1	6	5	7	4	5	5	7	2	2	1	8	7	2	6	1	5	1	4
A[C>G]A	3	1	0	6	5	5	7	0	1	0	0	1	5	4	4	2	3	3	1	2	1	3	3	2	1	1	2	0	7	3	1	5	6	3	5	2	5	1	1	1	4	10	4	2	1	6	6	6	0
A[C>G]C	3	1	0	3	4	0	1	2	1	1	2	1	1	5	0	1	2	2	1	1	2	3	2	2	2	1	0	1	3	2	6	3	4	1	3	3	6	4	1	0	5	3	0	1	3	3	3	2	1
A[C>G]G	1	1	1	2	2	1	6	1	1	0	0	1	3	3	2	1	1	2	1	2	1	1	2	2	2	2	1	2	1	1	3	4	1	2	5	3	5	2	1	1	2	4	1	3	0	1	2	1	1
A[C>G]T	2	1	1	2	8	4	6	2	2	2	0	1	3	3	2	2	1	5	0	1	0	4	5	1	7	3	0	1	2	6	1	4	5	2	5	6	5	4	1	2	7	7	6	3	3	2	5	3	1
C[C>G]A	4	1	2	3	4	1	3	2	2	1	1	1	1	0	2	1	1	2	1	0	1	3	2	2	3	0	1	0	3	1	7	2	4	1	8	1	3	4	0	0	3	3	5	6	1	1	7	3	0
C[C>G]C	3	1	1	2	7	1	4	1	2	2	2	1	2	3	0	1	1	4	0	1	1	0	2	0	3	2	0	1	10	5	0	6	3	4	4	3	4	5	1	0	7	8	4	4	0	3	3	3	0
C[C>G]G	2	1	1	2	0	3	4	1	2	1	0	1	2	1	3	1	1	2	0	0	0	0	1	0	4	2	1	2	2	1	0	5	3	0	3	0	3	3	1	1	3	5	2	3	1	3	3	2	1
C[C>G]T	2	0	2	7	5	1	7	0	4	2	2	0	2	5	1	1	0	5	1	2	1	7	4	1	1	5	3	2	4	4	1	6	3	3	6	4	3	3	0	0	6	8	4	4	3	1	1	2	1
G[C>G]A	2	0	1	6	1	3	1	1	3	1	1	1	1	5	1	2	1	3	1	1	1	4	0	1	4	1	1	1	5	0	3	2	2	2	3	1	5	3	0	1	4	8	3	2	3	5	8	4	1
G[C>G]C	3	1	1	0	4	2	3	1	0	2	1	1	3	5	1	2	2	3	2	1	1	3	5	1	3	1	1	1	8	1	5	4	4	3	3	1	3	1	1	0	5	2	1	4	0	1	3	2	0
G[C>G]G	2	0	0	2	3	2	3	1	1	0	1	1	0	1	2	1	1	0	1	1	1	1	0	2	4	2	2	0	2	3	3	2	2	4	2	2	1	2	1	0	2	3	3	1	3	1	1	2	0
G[C>G]T	0	1	0	3	3	2	5	1	1	2	2	1	4	4	2	0	1	0	1	3	2	5	6	3	3	2	0	1	7	3	3	1	4	3	8	4	6	7	1	2	4	6	2	3	3	2	3	5	1
T[C>G]A	5	1	4	5	8	2	7	1	3	1	1	1	3	3	5	2	2	3	1	1	1	3	2	0	5	4	0	1	4	3	6	2	6	2	7	2	3	4	0	2	3	5	1	4	1	2	4	3	0
T[C>G]C	2	0	0	3	7	3	4	1	1	1	2	0	4	4	2	2	1	0	1	1	1	5	4	0	4	3	2	1	8	4	3	3	7	2	7	3	3	7	0	2	5	5	1	5	3	5	1	6	0
T[C>G]G	0	1	1	0	1	3	3	2	1	1	1	1	3	2	2	1	1	0	1	0	1	3	2	1	1	2	2	0	1	0	2	3	2	2	0	5	6	2	2	0	3	1	1	2	3	2	5	2	1
T[C>G]T	2	1	0	4	8	2	6	2	2	1	1	0	6	4	1	2	2	1	1	2	1	4	3	2	6	4	2	1	11	5	1	5	5	2	12	4	8	11	1	1	7	1	3	2	2	4	5	9	1
A[C>T]A	5	3	0	2	4	8	8	2	2	1	1	6	3	7	3	1	3	10	4	4	3	3	1	1	3	10	1	1	8	1	3	6	5	2	6	11	6	5	1	9	8	10	1	8	5	3	5	2	4
A[C>T]C	2	2	5	1	4	1	6	1	0	3	2	4	5	4	2	1	1	6	3	5	2	3	1	7	2	3	1	2	4	1	5	3	7	3	5	7	3	3	2	3	6	4	2	5	3	2	4	1	2
A[C>T]G	5	8	2	2	5	3	16	3	2	1	1	8	2	7	3	0	2	13	12	5	2	7	4	2	12	10	1	1	5	7	1	5	9	6	1	15	3	2	1	10	17	6	3	10	2	0	7	3	4
A[C>T]T	4	1	1	1	5	6	5	3	1	1	2	3	0	2	0	1	2	5	2	3	2	6	1	1	4	4	0	1	3	2	2	4	6	5	6	4	4	4	1	1	5	5	1	1	3	5	4	2	1
C[C>T]A	0	2	10	2	4	5	1	9	2	4	2	4	12	6	8	2	6	5	0	5	2	3	4	8	3	6	2	7	2	3	8	6	9	10	4	4	5	3	1	6	7	6	5	3	3	6	6	2	0
C[C>T]C	3	2	5	2	4	3	6	6	0	7	5	4	6	14	7	6	4	3	4	5	6	2	1	8	4	11	3	4	1	1	9	5	9	10	11	4	8	3	2	4	5	3	3	1	12	9	7	2	3
C[C>T]G	6	9	2	2	2	12	17	1	0	1	1	6	2	4	2	2	3	19	9	3	2	11	2	2	10	9	2	0	0	13	5	3	15	7	3	13	2	4	1	10	17	5	5	5	10	3	2	1	5
C[C>T]T	4	2	10	4	5	4	5	4	2	1	5	3	7	8	7	3	7	2	0	5	3	6	6	10	6	8	2	6	2	1	10	8	16	11	7	2	7	4	2	10	7	6	3	6	8	8	7	1	1
G[C>T]A	8	3	1	1	6	6	12	2	0	1	1	4	2	10	2	1	5	18	3	2	1	7	1	1	6	12	0	1	5	3	2	3	12	2	4	9	3	4	1	6	9	8	5	6	4	3	2	2	9
G[C>T]C	5	5	1	1	6	7	11	1	0	3	1	5	2	8	3	3	1	8	8	10	2	6	3	3	6	7	1	3	4	4	6	8	9	6	6	13	2	0	0	19	12	6	8	9	2	4	4	0	8
G[C>T]G	13	4	1	2	8	11	16	4	1	1	0	10	2	9	0	1	2	23	12	7	1	17	3	1	19	12	1	3	7	11	2	8	14	11	4	12	1	2	1	18	17	4	6	14	4	3	4	0	7
G[C>T]T	4	4	2	3	4	6	10	2	1	0	1	6	1	4	7	2	4	10	8	6	5	7	6	2	13	12	0	1	4	4	5	9	7	5	5	5	7	1	1	7	15	9	7	2	7	6	4	3	3
T[C>T]A	4	3	18	2	15	0	5	12	0	5	6	12	36	25	18	14	21	23	6	7	17	13	1	18	3	19	1	15	2	2	31	24	16	15	30	9	13	2	0	16	14	2	6	7	25	30	10	1	0
T[C>T]C	6	7	31	3	14	2	7	17	0	4	10	11	20	36	15	23	28	24	7	16	18	10	1	13	5	23	1	16	3	1	26	34	34	34	28	8	14	2	2	28	17	3	2	9	33	37	14	1	0
T[C>T]G	4	4	10	0	6	3	10	5	0	2	1	5	11	6	8	13	9	8	6	5	1	5	2	7	9	11	1	3	2	1	10	11	12	8	11	10	6	1	0	9	14	3	3	3	11	9	5	2	3
T[C>T]T	3	5	10	3	5	5	4	7	2	2	2	3	7	10	6	13	13	11	4	6	6	6	3	9	4	8	2	6	1	2	6	10	12	11	11	6	9	1	0	5	11	1	5	2	11	15	6	1	2
A[T>A]A	2	5	6	7	2	9	5	3	4	1	1	1	0	12	4	4	10	2	1	3	10	5	12	6	4	5	1	2	1	1	6	6	2	3	8	10	5	8	2	2	4	9	1	2	6	2	12	2	1
A[T>A]C	1	1	2	2	2	3	1	1	1	2	2	2	1	2	3	2	2	4	0	0	1	1	3	2	2	2	0	1	4	2	3	3	0	2	1	1	5	2	1	2	4	2	3	0	2	3	2	1	2
A[T>A]G	1	4	6	7	0	3	8	1	4	2	2	0	4	8	12	6	6	3	0	1	6	4	10	9	4	5	2	2	3	1	8	3	5	2	7	4	6	2	1	2	4	4	3	2	6	2	7	1	1
A[T>A]T	2	2	1	1	2	2	4	1	0	4	0	2	2	2	5	2	0	3	2	2	3	4	2	1	5	3	1	1	3	2	1	6	4	4	8	2	3	3	2	2	5	5	1	1	3	2	0	2	5
C[T>A]A	2	11	11	13	2	8	13	0	4	1	4	2	10	10	13	5	10	2	0	7	5	9	13	11	3	5	1	0	4	1	12	5	5	1	11	10	7	5	0	0	13	15	3	3	13	2	18	1	0
C[T>A]C	4	8	4	12	2	9	5	2	3	1	0	1	7	7	9	3	6	4	0	5	4	6	10	10	1	3	3	2	3	2	4	4	1	1	7	5	5	8	0	4	1	5	1	2	11	0	6	3	2
C[T>A]G	0	17	11	25	1	14	19	3	6	7	5	1	14	13	9	12	12	4	1	3	11	13	12	18	3	8	3	1	7	1	15	1	9	3	15	8	6	14	2	0	12	12	2	4	14	3	16	1	3
C[T>A]T	5	3	1	9	2	10	10	1	3	2	1	2	5	8	7	6	8	2	1	5	7	6	8	7	2	2	3	1	4	0	7	4	8	2	11	3	4	3	1	1	4	9	3	0	5	2	6	1	1
G[T>A]A	2	8	6	12	2	6	10	0	2	1	3	0	4	6	7	7	2	4	1	4	4	4	5	8	4	5	1	1	5	1	6	1	2	1	12	5	2	6	0	2	6	3	2	0	3	2	6	1	1
G[T>A]C	1	4	1	5	2	2	3	2	0	1	2	1	3	5	3	4	1	2	1	2	0	3	2	6	3	3	3	0	2	1	3	1	1	0	2	4	0	3	0	2	2	1	2	3	3	1	5	1	1
G[T>A]G	2	3	3	8	4	7	6	0	1	0	4	2	2	4	1	0	4	3	1	3	4	5	5	8	2	5	2	1	1	0	3	3	4	2	9	5	1	4	1	1	3	7	4	2	5	2	7	1	2
G[T>A]T	0	2	0	4	1	2	4	1	2	1	1	0	1	1	4	4	2	3	1	0	1	4	2	2	2	0	2	2	3	2	3	2	0	3	7	4	2	2	1	1	1	3	2	1	3	0	0	1	0
T[T>A]A	2	8	6	12	4	6	14	1	4	4	2	1	4	3	7	5	10	3	1	7	5	9	9	6	7	7	0	2	6	2	6	3	7	3	10	6	7	7	1	2	6	5	2	4	3	2	9	3	1
T[T>A]C	2	7	4	2	1	6	5	1	3	1	1	1	2	7	1	0	1	3	1	2	1	3	8	5	3	3	0	1	4	1	1	3	3	4	3	3	2	4	0	2	5	5	0	1	5	1	5	0	0
T[T>A]G	2	7	6	11	2	10	14	2	4	3	1	0	4	6	7	12	7	4	1	4	5	8	10	7	4	10	3	0	5	2	6	6	9	5	7	5	4	6	1	2	6	6	2	1	6	1	8	1	3
T[T>A]T	2	2	3	5	2	7	5	3	2	1	1	1	2	4	3	8	4	2	1	4	2	5	3	2	6	1	3	1	3	2	5	2	4	3	7	5	6	6	1	0	9	1	3	5	4	2	9	2	2
A[T>C]A	13	5	6	4	7	10	9	4	1	2	0	1	2	1	8	3	4	7	1	10	8	15	6	5	13	9	4	8	2	2	12	11	5	4	8	2	7	9	8	6	9	11	5	3	5	4	0	1	2
A[T>C]C	6	1	6	2	3	2	6	4	1	1	1	1	2	1	10	1	3	3	1	4	4	6	4	2	3	4	3	2	2	3	3	2	2	2	3	0	3	3	3	2	5	7	4	1	0	5	0	2	0
A[T>C]G	10	3	6	2	6	6	10	7	0	3	0	2	2	4	6	3	6	8	1	9	5	4	7	4	6	7	8	5	2	1	8	12	3	5	5	4	3	9	5	3	15	10	5	4	3	6	6	1	3
A[T>C]T	4	0	2	2	8	3	10	2	0	4	0	1	2	3	4	1	5	7	0	8	2	7	5	3	6	5	3	5	2	2	5	3	4	5	6	4	7	7	0	7	11	7	5	4	4	2	2	3	1
C[T>C]A	7	2	7	4	5	5	4	6	1	1	3	1	1	3	6	1	4	4	2	8	4	7	8	2	7	4	2	1	5	1	7	7	6	3	4	2	4	9	7	4	5	9	4	2	6	9	3	1	1
C[T>C]C	7	0	4	1	3	7	4	2	3	1	1	1	1	2	7	1	5	4	1	6	2	5	6	2	3	3	5	8	4	3	2	5	1	9	4	3	4	7	2	2	7	4	3	2	3	5	1	1	1
C[T>C]G	10	4	4	3	8	7	14	4	0	1	2	2	2	6	8	1	11	4	3	12	3	13	5	4	12	11	2	12	4	2	5	10	4	5	2	4	5	6	7	5	9	11	8	2	3	8	2	3	2
C[T>C]T	9	1	3	2	9	4	5	6	1	2	2	2	0	4	7	1	6	5	1	8	5	4	7	3	8	7	9	12	8	2	9	9	6	5	10	7	5	9	7	4	6	6	3	0	5	4	5	4	4
G[T>C]A	6	2	3	2	11	2	9	7	1	5	2	1	3	3	8	2	9	8	0	8	4	3	7	6	8	4	6	7	2	1	4	7	3	9	3	3	3	12	2	6	10	13	4	5	5	7	2	2	0
G[T>C]C	3	2	0	1	4	0	3	5	1	0	1	1	1	3	2	0	3	4	1	4	4	4	5	2	5	6	3	3	3	1	3	2	2	5	5	2	4	9	1	4	2	6	1	2	3	4	0	2	0
G[T>C]G	11	3	4	0	5	1	9	3	0	1	0	1	0	1	11	2	6	4	1	6	6	5	4	3	8	6	9	6	3	1	4	8	3	10	4	1	5	7	2	1	12	10	3	2	8	9	2	1	1
G[T>C]T	6	1	4	3	5	5	9	2	2	1	1	1	3	1	9	1	4	8	0	7	6	8	4	4	8	13	7	5	4	0	4	6	6	3	4	3	6	6	2	1	8	4	6	1	3	5	3	1	1
T[T>C]A	3	3	5	4	5	0	7	4	1	1	1	1	3	5	6	1	8	1	1	0	2	6	4	3	9	4	2	3	5	1	3	3	3	2	4	2	4	3	1	3	3	4	3	2	1	5	1	2	2
T[T>C]C	2	1	2	3	4	2	3	5	1	2	0	2	1	2	8	2	4	4	0	5	2	6	4	4	7	6	3	0	3	4	2	4	3	7	3	2	2	6	1	3	8	8	1	2	2	4	3	3	1
T[T>C]G	1	1	3	0	0	3	5	4	1	4	0	2	0	3	6	2	3	4	2	6	1	6	6	3	3	6	2	2	3	2	2	4	4	6	1	1	5	3	2	2	6	6	4	2	2	3	5	2	1
T[T>C]T	9	1	4	2	5	1	11	5	1	5	1	1	2	3	10	1	6	6	2	7	6	8	9	1	12	6	5	6	4	1	8	6	6	4	5	4	4	5	4	7	12	6	5	4	4	6	3	5	2
A[T>G]A	1	1	3	4	2	2	1	3	0	4	0	0	2	0	4	0	4	4	3	3	0	8	4	2	0	8	2	2	4	4	3	4	3	1	5	5	7	1	1	1	1	11	3	3	1	2	0	4	3
A[T>G]C	4	1	0	2	2	1	5	4	1	3	1	3	2	1	0	2	1	3	2	4	1	3	0	4	4	1	0	1	3	2	3	2	1	2	4	1	1	3	1	2	2	4	1	1	1	0	2	1	1
A[T>G]G	3	1	2	1	2	3	0	1	1	1	0	1	0	2	1	2	3	3	1	3	1	3	3	2	2	2	1	2	2	1	3	1	5	3	4	3	2	2	0	0	4	3	1	2	0	3	3	1	1
A[T>G]T	10	4	1	4	6	7	5	7	9	1	1	8	3	8	2	0	3	9	7	4	2	11	9	9	11	3	0	7	10	1	3	3	4	7	6	2	11	8	2	4	8	2	3	2	4	5	6	4	0
C[T>G]A	3	1	2	1	2	2	1	1	0	2	0	1	2	2	3	2	4	3	1	3	1	6	2	1	2	3	1	1	1	2	8	2	2	0	8	5	1	6	1	2	3	2	3	2	0	1	1	3	4
C[T>G]C	6	1	0	3	4	5	5	3	3	0	0	5	4	5	2	2	1	4	1	2	1	4	10	2	7	2	0	2	6	0	2	3	1	9	9	3	4	4	3	3	7	5	3	2	4	4	4	4	1
C[T>G]G	3	1	2	1	1	3	3	4	1	0	2	4	2	3	5	2	3	2	1	2	1	2	4	4	3	3	2	3	4	2	2	2	3	4	3	2	6	5	0	0	4	4	3	2	1	1	4	2	0
C[T>G]T	64	5	3	15	23	47	25	41	26	6	0	38	22	29	4	12	8	33	58	8	1	44	64	32	20	2	2	45	63	4	5	24	17	47	45	10	55	14	43	53	29	7	14	2	11	22	23	5	3
G[T>G]A	2	2	2	1	2	1	2	3	0	1	0	1	1	2	3	0	4	1	1	3	1	4	3	1	1	2	2	1	1	1	2	5	2	2	0	2	3	2	0	1	5	5	1	2	4	0	1	2	2
G[T>G]C	3	2	3	1	1	2	2	1	0	2	1	1	4	2	1	1	1	2	2	2	1	4	3	1	4	2	0	0	4	4	3	3	5	2	2	1	2	4	3	0	4	1	2	0	2	1	2	2	1
G[T>G]G	1	1	2	5	2	5	2	1	0	0	0	0	0	4	1	0	3	2	2	1	1	2	2	1	2	1	0	1	1	0	2	4	3	4	6	2	5	4	1	2	4	2	1	2	3	2	2	1	1
G[T>G]T	8	2	2	7	9	8	7	7	2	1	0	9	7	10	4	4	4	8	14	4	2	12	12	8	5	0	3	10	16	2	5	3	9	9	7	5	17	6	13	6	10	5	4	1	4	8	11	3	0
T[T>G]A	2	0	5	3	2	5	2	2	0	4	0	1	0	2	5	0	9	0	0	6	1	9	5	1	4	6	1	3	5	5	6	4	6	2	15	7	7	5	0	2	1	10	2	3	5	2	3	6	4
T[T>G]C	2	1	1	3	3	4	4	3	1	1	1	0	0	4	2	0	3	0	3	0	0	3	4	3	4	4	1	2	3	0	2	4	1	0	6	0	2	3	1	2	2	2	0	2	2	3	4	0	1
T[T>G]G	1	1	4	1	3	4	5	2	2	2	1	1	3	3	3	1	4	3	2	3	2	4	2	3	4	2	2	1	2	0	4	4	3	3	5	2	5	2	2	1	3	3	2	2	5	1	3	3	1
T[T>G]T	17	0	4	5	11	15	9	8	13	7	1	10	7	7	6	2	7	13	7	8	2	19	19	14	14	5	1	7	12	3	5	7	8	10	12	5	13	9	13	9	11	6	10	5	3	7	10	2	1
[truncated: 251 more columns]
