# Supplementary material for: SUITOR: Selecting the number of mutational signatures through cross-validation
Source: PLoS Comput Biol. 2022 Apr 4;18(4):e1009309. doi: 10.1371/journal.pcbi.1009309 (PMC9009674; doi:10.1371/journal.pcbi.1009309)
Supplement: S2 Data — (ZIP) [file pcbi.1009309.s015.zip › Supp_data_profiles_activities_matrices/16 In silico simulation/simulation design of eight signatures/Error Level 0.8/eight signatures_mutation_type_matrix_16.csv]

	V1	V2	V3	V4	V5	V6	V7	V8	V9	V10	V11	V12	V13	V14	V15	V16	V17	V18	V19	V20	V21	V22	V23	V24	V25	V26	V27	V28	V29	V30	V31	V32	V33	V34	V35	V36	V37	V38	V39	V40	V41	V42	V43	V44	V45	V46	V47	V48	V49
A[C>A]A	3	0	1	6	0	5	6	2	2	6	6	1	6	3	2	5	2	8	1	5	1	3	2	2	6	1	3	1	3	1	3	6	3	9	10	4	2	9	3	2	3	0	4	10	4	1	4	2	1
A[C>A]C	1	0	1	6	2	5	8	1	1	3	5	1	0	2	2	2	1	3	1	2	4	5	2	1	5	1	2	1	1	2	2	2	3	5	5	3	6	5	1	1	3	6	3	7	7	1	4	1	3
A[C>A]G	1	1	2	1	2	3	1	1	1	3	0	0	2	2	0	1	1	3	1	3	2	4	1	1	3	2	2	0	3	0	0	3	1	6	3	2	0	2	1	0	1	2	2	3	2	2	2	2	1
A[C>A]T	1	0	0	4	2	3	7	2	2	6	5	1	3	1	3	4	2	4	1	2	3	5	2	1	3	2	3	0	0	1	5	4	3	6	6	0	2	2	0	2	2	8	3	5	5	2	5	1	4
C[C>A]A	2	1	1	12	1	8	10	3	2	10	10	1	5	2	1	6	1	13	1	0	6	6	3	2	13	4	8	1	2	3	1	10	1	8	12	4	4	4	2	2	2	8	5	6	9	2	7	3	4
C[C>A]C	1	2	0	10	1	7	8	4	1	10	6	1	10	3	2	4	0	12	1	4	7	7	2	1	9	3	9	2	3	1	4	9	2	8	7	4	8	6	2	1	5	4	8	13	12	1	18	1	5
C[C>A]G	0	1	2	4	1	5	5	2	1	0	5	0	4	3	2	1	2	3	0	1	2	1	2	1	6	3	3	1	1	1	3	4	3	3	4	2	0	5	2	1	4	1	4	0	5	0	7	1	0
C[C>A]T	4	0	1	11	4	9	14	4	0	6	6	1	5	2	1	3	1	14	1	4	4	2	4	1	11	5	5	0	3	1	2	6	5	11	6	5	5	7	4	3	7	4	4	9	6	4	5	2	2
G[C>A]A	1	1	3	4	2	2	7	2	1	3	2	0	6	1	3	1	2	5	0	3	2	1	5	2	7	2	4	1	3	2	1	3	3	3	3	1	4	7	1	2	2	9	5	2	3	1	3	3	1
G[C>A]C	0	1	2	3	1	6	5	2	1	3	3	0	4	3	1	3	4	5	0	2	5	5	2	2	4	4	3	2	3	0	1	3	1	2	5	3	9	1	1	0	2	7	6	9	4	2	3	3	2
G[C>A]G	0	0	1	1	2	3	2	3	0	2	4	1	3	1	1	1	1	3	1	3	0	4	1	2	1	1	2	0	2	2	0	4	3	2	6	3	4	4	2	1	3	3	2	2	3	0	2	2	1
G[C>A]T	2	1	1	7	2	2	9	3	1	2	2	0	5	2	2	4	1	4	1	1	1	1	3	3	3	4	3	2	3	1	2	1	6	4	6	2	2	5	2	2	4	3	5	5	2	4	3	2	2
T[C>A]A	2	0	0	6	3	9	6	4	2	6	2	1	3	2	3	1	2	9	1	5	5	5	4	2	4	1	5	1	3	6	1	3	4	9	6	0	2	6	2	2	5	5	5	7	9	1	4	2	5
T[C>A]C	1	1	0	5	1	8	7	2	0	5	3	0	4	5	1	4	2	5	1	1	0	3	2	2	6	2	2	1	3	2	1	2	4	7	3	5	5	4	0	3	3	1	7	2	10	1	5	0	3
T[C>A]G	2	0	0	2	1	1	5	2	0	4	2	0	3	0	0	1	2	0	1	1	3	3	2	0	4	1	2	2	2	0	1	0	1	3	2	2	4	3	1	1	3	4	3	2	2	0	2	1	0
T[C>A]T	0	1	2	5	1	6	12	5	1	7	3	1	4	4	6	1	3	7	1	2	4	4	4	2	6	4	5	0	4	2	5	4	4	6	7	4	8	5	1	0	3	9	3	8	5	2	9	2	1
A[C>G]A	5	3	0	9	4	6	9	1	2	2	0	0	1	8	2	1	2	4	1	2	1	3	4	3	3	3	1	2	6	2	3	5	9	4	6	4	7	4	0	2	11	6	3	4	2	3	4	7	1
A[C>G]C	2	1	1	4	3	3	6	1	0	1	2	1	6	3	4	1	0	3	1	1	0	5	4	2	8	0	1	1	2	1	2	3	4	2	7	1	4	4	1	3	3	3	3	3	1	2	4	4	0
A[C>G]G	2	1	2	1	1	3	2	2	2	0	0	1	2	2	2	1	0	3	1	1	2	2	1	1	3	2	2	1	2	2	1	3	2	2	1	3	3	3	0	1	3	4	3	3	3	0	3	2	0
A[C>G]T	1	1	1	5	7	3	9	1	1	0	1	1	7	2	3	1	0	3	1	1	2	4	1	1	7	2	1	1	5	2	7	5	5	4	7	4	6	5	1	2	3	4	9	4	2	1	8	2	1
C[C>G]A	4	1	1	6	2	3	7	2	3	3	1	1	5	4	2	1	2	4	0	2	2	3	4	2	6	4	1	1	2	2	4	3	6	4	2	3	3	3	0	1	1	4	2	2	3	3	4	1	1
C[C>G]C	3	0	1	1	5	3	5	1	0	1	2	0	2	7	2	0	3	3	1	1	4	5	0	1	8	2	1	0	2	4	1	1	3	3	7	2	6	9	0	2	4	8	3	2	4	3	6	4	1
C[C>G]G	2	1	2	3	4	1	3	2	2	0	2	1	4	1	1	2	0	1	0	1	2	2	0	1	3	1	1	2	2	0	2	3	3	3	3	2	2	3	1	2	3	0	3	3	2	2	2	2	0
C[C>G]T	1	0	2	4	3	2	7	0	1	0	1	1	6	3	0	1	0	7	1	1	0	6	5	1	3	1	2	0	4	4	4	3	4	1	4	2	10	6	0	1	7	11	5	3	4	3	9	6	1
G[C>G]A	1	1	0	1	3	2	3	1	1	3	1	1	2	4	0	1	0	0	1	1	1	4	3	2	7	1	0	1	2	5	4	3	4	2	2	2	3	7	1	1	0	6	4	1	3	3	3	3	1
G[C>G]C	2	0	0	7	2	1	4	2	0	3	0	1	1	3	2	1	1	2	1	0	1	2	1	1	3	2	0	0	3	5	4	4	4	3	5	4	2	5	0	0	6	5	8	2	2	3	2	2	1
G[C>G]G	2	1	1	3	3	3	2	1	0	1	0	1	1	2	1	1	2	2	1	2	1	1	2	1	1	0	1	1	0	1	0	4	1	3	2	1	3	2	0	0	2	3	3	2	3	1	3	1	1
G[C>G]T	6	1	1	3	3	0	3	2	1	2	0	1	7	5	2	0	2	1	1	2	1	3	5	2	2	4	2	1	8	3	1	1	1	3	6	2	5	5	0	2	2	7	4	2	3	1	7	4	0
T[C>G]A	3	0	0	5	4	3	7	3	1	1	0	0	2	6	1	3	1	2	1	0	4	5	4	1	3	4	2	2	3	1	5	4	4	1	4	4	5	1	1	1	6	3	4	6	2	1	2	3	0
T[C>G]C	2	0	3	4	7	1	7	1	3	5	1	1	3	5	5	1	2	0	1	2	1	1	4	0	3	3	1	0	4	2	3	3	9	3	4	1	4	2	2	3	5	5	2	3	2	4	3	3	2
T[C>G]G	1	0	1	4	2	2	1	0	1	0	1	1	1	3	2	1	2	3	1	0	1	2	2	1	3	4	1	1	2	1	1	2	2	2	3	4	2	2	1	0	1	2	2	1	2	1	2	2	1
T[C>G]T	5	1	2	6	7	3	8	1	3	0	4	1	5	4	4	0	3	2	0	2	1	4	3	1	3	6	0	2	3	3	7	6	4	1	8	5	6	12	2	0	7	6	4	6	2	12	1	6	1
A[C>T]A	6	3	2	1	1	7	6	0	2	2	2	6	2	4	3	1	5	13	4	3	0	9	7	0	7	3	2	2	8	5	3	6	7	4	3	10	2	2	1	9	11	7	5	9	2	2	4	0	3
A[C>T]C	4	1	1	1	2	1	2	2	0	2	1	4	7	0	0	2	4	5	3	9	1	2	3	1	4	5	1	0	1	4	5	2	3	8	1	4	3	4	0	3	5	4	1	4	3	1	5	5	2
A[C>T]G	7	4	0	2	5	4	10	1	1	1	1	4	3	6	2	1	3	12	9	2	2	8	1	2	16	15	2	0	2	7	5	5	9	4	3	15	0	1	1	9	17	7	3	7	5	4	5	2	5
A[C>T]T	3	2	1	7	5	5	4	3	1	0	2	4	2	4	4	2	3	4	0	2	0	6	2	1	3	6	1	2	5	4	1	7	4	3	2	3	4	3	1	4	6	2	3	3	1	1	6	3	1
C[C>T]A	2	3	5	4	5	1	6	2	0	3	4	3	6	12	6	4	6	9	5	2	4	5	2	4	2	5	1	5	3	3	12	4	7	3	11	5	2	3	2	6	5	2	1	7	10	11	5	0	1
C[C>T]C	5	1	9	1	5	6	3	4	0	3	1	3	7	7	3	4	12	10	2	4	4	6	3	5	4	3	2	5	1	1	7	8	10	9	8	4	6	3	2	7	5	5	3	5	11	8	2	1	1
C[C>T]G	9	5	3	2	6	8	22	1	1	1	2	8	3	5	1	1	4	11	5	5	4	13	2	1	11	13	1	2	2	3	3	13	9	3	6	8	1	2	1	13	20	12	3	7	3	5	2	1	4
C[C>T]T	2	2	8	7	3	5	6	6	2	2	4	1	6	8	3	3	9	9	2	4	4	5	2	3	3	6	2	5	1	4	12	7	11	6	9	6	2	4	0	10	5	3	2	3	5	7	5	3	1
G[C>T]A	3	2	4	4	6	5	16	3	0	1	1	7	2	6	1	2	5	9	7	2	0	1	1	1	11	18	2	0	8	3	5	5	8	6	5	11	3	5	1	12	15	8	1	1	2	1	3	0	4
G[C>T]C	5	3	2	1	6	8	12	2	1	2	1	6	4	11	3	3	6	10	7	6	2	10	5	3	13	11	4	3	4	5	8	2	8	9	0	12	5	0	1	17	15	6	6	7	4	5	4	1	2
G[C>T]G	7	9	2	4	3	11	23	0	0	2	1	5	0	13	4	0	6	20	14	2	1	14	1	1	13	24	1	1	9	14	4	8	17	5	3	11	3	4	1	18	31	12	9	7	3	0	3	1	6
G[C>T]T	1	4	3	3	3	1	12	2	1	1	4	4	5	3	5	0	3	6	9	7	2	10	4	2	6	7	2	3	5	3	4	4	12	3	5	8	8	2	0	11	8	3	6	6	1	4	4	3	3
T[C>T]A	4	7	23	1	11	1	6	9	1	2	7	10	19	25	14	9	17	17	6	8	11	12	2	14	3	20	4	12	0	2	30	25	20	22	22	5	18	3	2	12	18	2	2	5	24	23	10	1	0
T[C>T]C	7	6	22	1	23	5	4	16	1	3	9	13	39	36	20	24	32	26	9	11	14	21	1	23	7	23	4	19	2	2	29	28	32	20	23	7	19	4	1	38	26	3	3	4	37	39	10	2	1
T[C>T]G	7	5	7	1	9	5	3	3	0	1	2	8	7	11	3	4	17	13	4	3	8	8	3	3	5	9	2	8	4	3	10	10	9	4	6	14	9	4	1	7	19	5	4	10	10	7	4	1	3
T[C>T]T	3	4	6	3	6	4	8	6	1	2	1	5	15	7	10	9	8	14	3	6	8	4	4	8	1	17	1	9	0	1	23	8	15	18	8	3	6	3	3	11	8	5	2	3	11	17	7	1	1
A[T>A]A	0	8	8	10	2	7	5	2	1	2	2	1	4	8	4	3	8	1	1	3	4	6	5	6	2	6	1	0	4	0	10	1	3	3	8	6	2	5	1	1	6	8	3	1	9	2	11	1	2
A[T>A]C	2	1	1	3	2	2	5	0	2	2	1	1	0	3	2	0	1	4	1	1	2	1	3	1	0	4	1	2	0	1	1	3	4	1	1	3	2	3	0	2	4	0	2	2	1	3	2	0	0
A[T>A]G	2	6	8	7	3	5	8	2	1	2	1	0	5	9	4	8	0	3	0	5	6	5	10	3	3	4	2	2	4	3	6	1	0	0	7	7	3	6	1	1	2	4	5	3	5	4	4	2	1
A[T>A]T	3	0	1	2	2	4	5	4	1	1	0	1	4	1	2	1	2	3	1	1	1	3	4	2	4	2	4	2	4	3	5	2	6	1	4	1	1	4	0	1	4	6	2	2	1	4	4	2	0
C[T>A]A	3	4	13	20	0	11	7	2	3	1	1	0	8	12	17	6	11	3	0	7	11	11	13	8	4	10	2	1	2	1	15	2	6	4	13	7	3	7	2	1	13	17	3	4	13	0	12	1	1
C[T>A]C	0	5	7	17	1	15	12	3	3	1	1	1	0	4	5	5	9	5	1	1	6	5	10	4	3	3	5	1	2	0	6	1	6	3	3	3	2	4	1	3	8	6	1	2	6	2	8	2	2
C[T>A]G	1	9	15	20	0	19	19	1	8	3	4	1	13	15	13	20	17	4	1	10	9	9	14	16	7	12	0	1	2	1	17	2	6	4	18	13	11	8	1	1	11	14	4	4	11	1	16	1	1
C[T>A]T	2	7	5	8	2	7	10	1	1	4	1	0	3	11	5	6	10	0	1	5	6	4	5	6	5	5	1	1	3	1	7	3	1	4	6	3	6	5	0	2	6	7	2	0	7	1	7	3	1
G[T>A]A	2	7	4	3	1	7	10	3	2	2	0	1	7	6	2	2	4	4	1	4	7	4	5	4	4	3	0	1	1	4	7	1	4	5	9	4	4	4	0	2	7	8	1	2	12	1	4	2	2
G[T>A]C	2	1	3	1	2	4	4	3	2	1	0	0	4	3	3	3	3	2	1	3	0	2	4	4	3	3	0	0	2	1	3	1	4	1	4	2	2	2	1	0	2	4	1	2	2	0	2	1	1
G[T>A]G	0	7	2	5	2	9	6	1	1	1	1	1	3	7	2	5	5	1	0	4	1	7	6	7	4	3	2	1	3	1	3	3	4	2	4	2	3	3	0	1	3	7	1	3	4	2	6	1	0
G[T>A]T	2	0	2	5	0	3	1	1	0	2	2	1	2	2	1	1	3	1	0	1	3	5	2	1	1	1	2	0	1	2	6	2	3	4	2	2	0	5	1	1	4	1	2	0	1	0	2	3	0
T[T>A]A	1	9	6	12	2	8	7	2	1	2	2	2	6	15	6	4	4	0	1	4	6	5	8	5	3	5	4	0	5	2	9	1	1	5	14	5	4	7	1	0	6	10	1	4	9	0	10	5	3
T[T>A]C	3	3	1	3	1	5	6	1	1	2	1	0	4	4	1	2	2	3	1	3	2	4	4	3	3	4	1	1	1	0	5	4	3	3	2	1	2	0	0	1	2	6	3	2	4	0	1	2	1
T[T>A]G	1	10	6	8	1	9	17	2	2	0	1	1	2	9	9	4	6	5	1	9	4	3	12	4	1	4	1	3	4	1	7	5	4	4	9	7	6	4	1	0	7	9	2	1	7	2	7	0	0
T[T>A]T	4	5	1	7	0	5	6	2	3	2	1	1	4	5	4	1	6	0	1	1	5	7	6	7	3	3	0	0	1	6	5	4	3	3	7	5	4	0	2	1	5	4	5	2	4	1	3	3	5
A[T>C]A	7	3	5	3	7	11	9	5	2	2	1	1	2	5	13	3	6	7	1	7	4	14	13	7	12	13	6	4	5	5	12	9	6	9	6	3	8	13	1	7	11	11	9	3	6	7	4	1	0
A[T>C]C	2	1	3	2	5	3	8	2	1	0	1	1	0	0	2	1	2	3	1	5	2	0	2	3	2	3	2	6	1	0	4	0	2	2	7	4	5	3	2	3	3	4	4	1	2	4	0	0	0
A[T>C]G	5	2	1	4	7	7	7	10	1	0	0	1	2	1	9	1	11	8	0	13	9	10	5	3	8	10	5	7	3	1	9	10	9	3	1	3	6	8	3	9	13	10	6	2	6	10	4	2	2
A[T>C]T	4	1	7	3	2	3	7	4	1	2	1	1	2	3	10	1	4	5	0	3	3	9	4	4	8	6	8	5	4	5	4	6	4	3	7	2	4	7	8	0	9	10	4	5	8	3	2	5	1
C[T>C]A	4	2	3	5	9	3	10	6	1	1	0	2	1	2	8	1	5	6	1	8	2	7	2	3	5	5	5	3	2	1	5	5	6	4	4	2	1	4	6	3	6	12	9	2	4	5	2	2	1
C[T>C]C	2	2	2	2	4	5	2	3	0	1	0	2	3	4	5	1	4	3	3	6	0	3	7	2	10	5	1	4	6	2	3	6	5	3	3	4	6	8	3	3	8	2	3	3	1	9	3	3	2
C[T>C]G	9	2	3	3	11	5	4	3	1	2	1	0	4	4	11	1	8	7	0	8	5	8	6	3	9	8	4	7	4	2	5	4	3	11	2	2	7	12	7	4	14	7	5	2	6	4	2	2	2
C[T>C]T	7	0	1	2	11	5	4	7	2	3	1	0	1	4	9	2	6	4	3	5	5	14	8	4	8	8	3	10	6	3	5	8	8	7	8	7	11	12	9	5	7	6	14	4	6	7	3	1	1
G[T>C]A	9	2	4	3	10	4	12	4	2	1	0	1	2	4	12	0	14	4	2	10	5	11	1	2	13	12	10	5	2	0	9	6	3	4	5	3	5	10	4	3	5	9	5	2	6	6	4	2	1
G[T>C]C	3	2	2	1	1	4	3	4	1	2	1	1	3	3	3	1	4	3	1	2	1	9	4	3	5	3	2	5	2	3	5	7	4	4	3	4	3	3	1	0	6	5	3	0	5	3	3	4	1
G[T>C]G	6	2	1	0	4	8	9	11	1	2	0	1	1	8	7	1	6	3	1	8	4	5	5	3	12	12	6	12	1	3	5	7	5	6	3	2	2	5	6	5	12	5	11	2	3	9	3	0	0
G[T>C]T	4	1	2	0	7	4	6	5	0	1	1	1	2	4	6	1	5	10	1	4	6	6	7	2	6	7	5	1	2	3	11	7	2	1	2	2	0	5	2	3	5	7	3	3	3	6	2	3	1
T[T>C]A	5	1	1	2	9	5	6	4	1	2	0	0	2	6	1	2	2	7	2	8	4	4	6	1	5	8	5	2	1	3	10	3	5	2	6	0	7	9	5	0	12	7	4	4	4	2	7	1	0
T[T>C]C	3	1	2	2	2	5	4	5	0	2	0	0	2	2	4	1	4	3	1	4	3	6	3	4	6	4	3	3	0	2	1	9	5	3	2	2	5	5	3	4	7	6	6	2	4	2	0	2	1
T[T>C]G	2	0	1	2	7	7	5	2	1	1	1	1	2	2	0	0	2	3	1	1	1	9	7	1	5	6	4	4	0	2	1	6	5	4	5	3	5	4	1	4	6	4	2	0	2	1	4	2	2
T[T>C]T	5	1	3	4	6	8	4	6	0	1	0	0	2	4	6	1	5	3	1	5	5	12	7	1	6	5	5	4	5	5	7	7	4	3	7	5	8	8	5	3	2	9	5	4	9	4	5	0	1
A[T>G]A	1	1	3	2	1	4	4	4	0	4	0	1	2	2	5	1	3	1	1	4	2	3	7	0	4	2	1	4	3	0	10	2	5	4	4	5	7	6	1	2	3	6	2	3	3	2	3	2	3
A[T>G]C	2	1	1	2	3	1	1	2	1	2	1	3	1	2	2	1	1	3	1	2	1	2	1	0	2	2	0	2	2	2	3	2	3	1	2	2	2	5	0	1	0	3	2	2	2	3	0	0	0
A[T>G]G	4	1	2	2	3	2	6	1	0	0	1	1	2	5	2	0	1	1	1	2	2	4	4	0	4	1	2	0	1	1	1	0	1	2	3	2	2	3	0	1	3	3	2	1	4	2	3	1	1
A[T>G]T	11	2	1	2	4	7	11	10	7	4	0	9	9	8	5	1	4	3	4	1	0	9	17	4	8	4	2	9	8	1	5	2	4	5	7	5	8	4	7	9	10	7	5	4	3	3	5	2	0
C[T>G]A	2	1	2	3	1	3	4	3	0	2	1	1	1	1	6	1	3	2	1	3	0	8	5	2	5	4	1	1	2	1	5	3	5	0	4	1	2	3	1	2	4	5	2	3	3	1	4	5	1
C[T>G]C	9	1	2	4	5	5	3	5	2	1	0	3	2	3	4	1	3	6	5	4	1	6	4	4	4	1	1	6	5	1	3	5	5	4	3	3	4	3	8	4	5	4	3	2	5	4	3	2	2
C[T>G]G	3	2	2	3	2	7	3	4	3	1	2	0	2	4	2	1	1	1	1	4	2	4	6	2	1	5	1	3	5	4	1	3	1	4	2	2	5	5	1	3	5	2	0	3	3	2	5	3	1
C[T>G]T	47	7	2	16	17	42	30	47	26	4	0	30	31	20	7	12	6	35	46	5	2	60	48	38	31	7	0	43	66	3	6	24	23	44	23	11	40	27	35	45	29	12	12	2	14	22	25	2	2
G[T>G]A	1	0	0	1	1	2	3	2	1	2	0	0	2	2	1	1	3	1	1	2	0	4	3	1	3	3	1	1	3	2	2	3	2	3	3	1	2	1	1	1	4	4	1	2	1	0	3	3	1
G[T>G]C	4	0	2	0	1	5	1	2	1	1	1	0	4	2	1	2	1	2	1	2	1	1	2	1	2	1	0	1	2	2	2	1	1	5	2	3	2	3	1	1	3	2	2	3	2	1	2	1	1
G[T>G]G	1	0	0	2	2	1	1	2	1	2	1	1	2	1	1	1	2	4	0	1	1	4	0	2	2	1	1	1	0	3	3	3	4	1	1	1	4	4	2	1	1	3	0	2	2	0	4	1	1
G[T>G]T	13	2	1	7	4	10	9	12	3	1	1	9	5	7	2	2	5	7	10	2	1	15	17	13	7	0	1	13	7	1	4	4	8	11	8	2	9	9	12	12	15	5	5	3	6	10	3	4	3
T[T>G]A	1	1	4	2	2	6	2	1	1	3	0	0	1	4	6	1	5	3	1	6	1	6	13	3	3	6	4	3	6	3	3	3	7	0	9	3	5	5	1	1	2	11	3	3	4	0	5	5	1
T[T>G]C	2	0	0	2	3	4	2	2	1	3	1	0	1	1	2	1	3	3	1	2	1	4	3	1	2	3	1	3	2	2	1	3	3	2	3	0	3	1	0	2	3	2	3	0	0	2	0	2	0
T[T>G]G	2	1	2	5	0	6	6	3	1	3	1	1	2	4	1	2	2	1	1	1	3	3	5	4	0	4	1	1	5	1	2	2	3	1	3	0	2	2	0	0	2	2	2	0	2	2	4	0	0
T[T>G]T	14	2	3	5	7	13	7	17	9	3	0	7	7	6	7	1	6	12	13	5	2	19	17	10	13	2	6	9	19	6	10	9	8	10	13	8	10	4	10	10	12	5	4	6	8	3	9	3	4
[truncated: 251 more columns]
