# Supplementary material for: SUITOR: Selecting the number of mutational signatures through cross-validation
Source: PLoS Comput Biol. 2022 Apr 4;18(4):e1009309. doi: 10.1371/journal.pcbi.1009309 (PMC9009674; doi:10.1371/journal.pcbi.1009309)
Supplement: S2 Data — (ZIP) [file pcbi.1009309.s015.zip › Supp_data_profiles_activities_matrices/16 In silico simulation/simulation design of eight signatures/Error Level 0.8/eight signatures_mutation_type_matrix_17.csv]

	V1	V2	V3	V4	V5	V6	V7	V8	V9	V10	V11	V12	V13	V14	V15	V16	V17	V18	V19	V20	V21	V22	V23	V24	V25	V26	V27	V28	V29	V30	V31	V32	V33	V34	V35	V36	V37	V38	V39	V40	V41	V42	V43	V44	V45	V46	V47	V48	V49
A[C>A]A	2	2	0	10	1	7	4	1	0	1	3	1	5	5	2	0	2	5	1	3	5	3	2	2	6	1	3	2	0	3	4	12	2	5	10	3	5	6	3	0	7	7	5	4	8	0	10	2	2
A[C>A]C	2	1	3	4	2	6	3	1	0	8	1	1	2	2	2	6	1	2	0	3	5	2	1	1	7	3	2	2	2	0	2	3	1	6	3	2	3	6	2	1	1	3	5	2	3	1	5	2	0
A[C>A]G	1	1	1	4	2	5	6	0	1	0	1	1	1	1	1	1	3	2	0	3	2	1	2	0	3	1	3	2	2	1	2	5	0	1	1	0	3	4	0	2	0	4	2	0	5	1	2	0	1
A[C>A]T	1	2	0	12	0	2	6	1	0	2	1	1	2	2	3	4	2	2	1	1	2	5	1	2	8	3	5	1	1	2	3	1	1	6	6	2	4	2	2	2	5	7	1	4	4	1	3	1	1
C[C>A]A	1	2	0	9	2	11	8	3	1	9	12	1	5	2	2	4	2	12	1	3	4	1	2	1	8	3	8	1	2	0	2	8	5	5	9	1	12	8	4	2	2	11	4	6	8	2	6	1	5
C[C>A]C	2	2	1	9	4	11	12	4	1	5	12	1	6	2	2	8	3	12	0	2	5	3	6	1	11	5	8	2	4	1	3	11	2	7	10	3	3	9	3	0	4	9	8	6	8	5	12	1	4
C[C>A]G	0	1	0	6	2	2	4	1	0	3	3	1	5	2	2	2	1	1	1	0	1	2	2	1	1	3	1	2	1	1	2	4	1	3	8	1	5	1	1	3	4	4	4	2	3	0	3	1	4
C[C>A]T	2	1	1	12	3	9	10	0	0	4	9	0	6	2	2	8	2	10	1	3	4	7	3	1	9	1	4	2	2	1	3	9	5	9	7	0	8	6	3	2	3	6	5	8	2	2	5	3	4
G[C>A]A	3	0	2	8	1	5	6	1	1	4	4	2	5	3	1	2	0	3	1	2	3	3	4	1	8	3	4	3	2	1	4	7	3	4	6	3	4	5	2	0	1	4	1	5	3	0	4	1	1
G[C>A]C	2	1	2	5	4	4	10	1	0	2	3	0	2	2	1	0	1	7	1	2	4	4	2	2	2	3	3	1	3	2	3	5	3	6	1	0	3	8	1	0	1	6	3	4	3	1	3	1	4
G[C>A]G	2	1	1	3	2	2	4	3	0	2	8	1	4	2	2	2	2	2	1	1	5	3	2	1	3	2	0	0	1	2	2	2	1	5	0	2	8	3	3	1	4	4	2	2	1	0	1	1	0
G[C>A]T	2	1	2	3	2	5	4	2	0	5	1	1	4	1	1	2	2	5	1	3	3	2	1	0	6	2	5	2	1	2	2	0	2	2	8	2	2	8	1	5	5	7	4	2	3	1	2	3	3
T[C>A]A	2	1	2	1	1	7	7	4	0	2	3	1	4	4	3	4	6	4	0	1	2	7	7	1	7	3	4	3	3	2	3	8	4	3	6	2	5	5	0	1	2	4	2	3	4	1	5	4	2
T[C>A]C	2	0	0	8	1	11	6	1	2	1	6	1	3	3	2	2	2	5	2	1	4	4	3	0	4	4	3	0	2	1	3	3	3	10	7	3	5	6	0	3	3	8	6	11	5	2	3	1	6
T[C>A]G	1	1	1	6	0	1	2	1	1	1	3	1	1	0	2	2	2	3	1	1	1	1	0	2	4	3	0	0	1	0	2	2	3	4	0	3	1	1	0	1	2	1	1	4	1	1	1	1	1
T[C>A]T	3	0	1	4	4	4	10	6	1	4	5	0	7	3	1	6	2	3	2	4	6	6	4	0	9	3	3	1	4	6	7	5	5	5	9	2	4	7	1	1	3	10	9	6	4	1	3	3	7
A[C>G]A	3	1	2	4	10	3	8	1	4	1	1	1	7	6	2	1	1	2	2	3	1	3	1	1	4	2	0	2	7	6	9	5	1	2	5	2	4	10	1	2	5	3	9	1	2	2	4	9	2
A[C>G]C	2	1	2	2	1	3	5	0	6	1	1	1	2	1	1	1	0	5	1	2	1	2	1	2	4	0	0	0	1	6	4	2	2	0	4	2	3	2	1	0	4	4	2	3	0	1	2	2	1
A[C>G]G	2	0	1	2	1	2	4	1	1	1	1	0	3	3	2	1	1	1	1	2	1	2	3	2	5	3	1	0	3	4	1	2	3	2	6	0	4	5	1	0	4	4	1	1	3	2	0	1	0
A[C>G]T	3	2	1	8	5	4	7	1	2	2	1	1	5	2	6	1	1	1	2	2	2	2	4	2	5	2	1	1	4	5	1	1	4	3	5	0	7	2	2	2	4	6	4	3	2	2	8	5	1
C[C>G]A	2	1	3	6	2	7	5	1	0	2	1	1	4	3	0	1	3	2	2	2	5	4	3	1	2	3	1	2	6	3	5	2	4	0	6	0	5	4	1	0	1	5	6	8	2	3	3	7	1
C[C>G]C	2	0	2	3	8	3	4	1	3	1	2	0	5	6	2	0	2	3	1	0	3	2	2	0	7	2	1	0	1	3	0	3	6	4	7	1	5	4	1	2	7	5	4	4	3	2	4	4	1
C[C>G]G	2	1	0	3	1	2	5	0	0	2	1	1	1	2	0	1	2	1	2	0	0	1	0	1	4	3	2	2	4	1	1	4	2	2	2	3	0	3	1	2	4	4	3	2	2	0	2	2	1
C[C>G]T	3	0	1	4	4	2	8	1	2	0	1	1	2	4	3	1	1	3	2	0	3	1	3	2	6	0	1	1	7	2	3	4	3	2	7	1	5	6	0	2	6	7	4	5	0	5	4	1	1
G[C>G]A	2	1	1	4	4	5	5	1	1	2	0	0	2	4	1	1	1	1	2	2	2	2	5	2	4	3	0	0	5	1	2	5	4	3	4	2	4	1	0	2	5	2	9	2	3	3	3	2	1
G[C>G]C	1	0	1	2	1	3	3	2	2	1	0	0	2	2	3	1	1	2	1	3	2	4	3	2	0	2	1	1	4	2	4	3	2	3	6	3	1	4	1	1	3	6	3	4	3	1	5	2	1
G[C>G]G	1	1	2	2	3	2	5	2	1	0	0	1	1	0	2	0	3	3	1	2	1	1	3	1	2	1	2	2	2	2	0	4	1	1	4	2	3	2	1	1	2	1	3	2	2	2	1	2	0
G[C>G]T	2	1	2	1	4	5	6	0	1	3	0	0	3	3	3	2	2	1	2	1	1	2	4	1	3	4	2	1	7	1	5	4	6	1	7	5	5	3	1	1	7	5	2	3	5	1	3	4	1
T[C>G]A	4	1	2	6	5	1	3	0	3	0	0	0	3	4	3	1	2	2	1	2	1	4	4	1	5	3	0	1	10	2	8	5	4	4	7	2	4	9	0	2	4	9	4	4	2	1	7	6	0
T[C>G]C	1	0	2	2	5	1	6	1	0	0	1	1	3	3	0	1	1	4	1	1	1	2	2	1	5	1	2	0	2	7	6	5	4	4	5	3	4	3	0	1	5	7	4	6	2	3	2	3	2
T[C>G]G	0	0	2	4	3	1	2	1	1	1	0	1	0	3	2	2	1	3	1	1	0	4	3	2	2	3	0	1	2	0	2	1	3	1	4	1	2	2	1	2	2	3	2	2	1	1	4	3	1
T[C>G]T	2	0	2	4	5	3	8	2	2	1	0	0	5	5	5	2	2	4	2	2	1	4	2	1	5	0	2	2	10	9	4	3	8	3	10	7	6	9	0	1	3	4	4	6	3	1	8	2	1
A[C>T]A	6	4	2	5	2	6	5	2	1	2	2	2	1	3	0	1	3	7	4	4	4	4	1	2	10	8	2	1	6	5	4	3	8	4	5	7	0	3	1	5	10	8	4	0	1	1	5	3	2
A[C>T]C	1	2	2	2	5	2	2	4	1	2	1	1	4	8	1	1	3	4	2	4	3	7	3	2	8	4	0	1	3	0	3	5	2	3	3	3	3	0	1	6	6	4	3	2	5	5	3	1	2
A[C>T]G	8	2	2	2	5	8	13	3	0	1	2	4	3	3	2	1	2	10	13	7	2	12	1	0	13	10	1	0	3	6	2	6	7	7	1	9	2	4	2	9	10	6	4	4	3	0	3	1	5
A[C>T]T	2	2	2	6	4	3	6	2	0	1	2	1	2	3	2	0	2	7	2	3	3	5	3	0	2	6	1	2	0	3	5	2	5	5	3	2	1	2	1	3	1	3	4	6	3	0	4	0	1
C[C>T]A	2	2	6	2	5	4	8	1	1	5	2	3	7	7	6	4	9	5	7	5	1	7	3	4	7	6	0	6	1	1	10	8	9	6	5	4	3	1	1	7	7	5	4	3	10	7	4	2	0
C[C>T]C	3	4	6	4	5	4	6	3	1	1	5	0	5	8	3	6	6	12	3	6	3	4	5	4	5	12	1	5	0	2	6	10	11	7	10	3	2	1	1	11	6	6	5	2	14	6	9	0	0
C[C>T]G	9	4	1	2	6	10	11	2	0	0	2	6	1	7	1	1	2	14	9	3	1	13	2	2	6	15	1	2	6	5	5	5	10	7	2	9	0	2	1	17	16	13	4	7	3	2	5	1	4
C[C>T]T	5	1	4	4	4	6	5	4	0	7	1	2	9	10	9	1	8	9	2	4	6	5	3	6	10	5	5	5	3	1	8	14	5	6	4	2	7	5	0	8	11	7	4	5	7	10	8	2	0
G[C>T]A	8	5	4	2	5	9	8	1	1	2	0	5	2	5	2	2	4	13	8	4	3	2	3	1	10	9	1	2	4	8	5	5	9	3	0	12	1	3	3	8	4	7	6	8	2	3	3	1	4
G[C>T]C	6	8	6	2	4	9	15	2	0	2	2	2	3	4	2	1	6	11	10	3	3	10	4	4	20	7	1	1	5	2	4	4	14	6	2	10	3	3	1	11	13	4	6	7	1	2	3	1	4
G[C>T]G	7	11	2	2	3	10	14	3	1	2	1	9	2	10	3	1	6	16	14	12	1	8	3	1	9	21	2	3	7	12	6	2	17	10	1	10	3	2	1	16	23	12	7	6	5	1	2	1	10
G[C>T]T	5	2	1	0	6	7	10	2	2	3	1	0	5	4	0	3	4	10	10	6	1	6	5	4	11	15	3	4	3	4	1	9	10	5	2	9	3	2	0	13	11	9	3	13	4	1	2	2	3
T[C>T]A	2	7	31	4	8	2	6	10	0	5	8	16	19	27	18	15	17	27	7	11	9	8	2	13	7	25	1	17	2	1	27	15	22	19	31	6	14	3	1	21	14	4	2	5	16	26	5	1	2
T[C>T]C	5	4	36	3	13	3	5	15	1	12	6	14	28	23	24	17	27	27	8	13	20	16	1	19	5	31	2	22	3	2	29	39	27	18	22	7	14	3	1	28	16	5	1	6	32	26	10	1	4
T[C>T]G	8	2	8	1	3	4	6	3	0	1	2	4	7	10	4	6	10	12	6	6	4	10	2	7	7	17	1	4	1	5	13	9	10	11	10	8	3	3	0	13	9	1	3	6	13	9	1	0	0
T[C>T]T	5	0	15	2	6	4	0	2	0	5	4	4	11	10	9	5	17	9	4	9	2	3	2	9	4	13	2	11	0	3	10	10	14	12	8	4	10	3	1	19	10	7	0	2	14	13	5	3	2
A[T>A]A	1	7	1	10	0	7	9	2	2	1	4	1	5	7	7	7	5	2	0	4	3	2	6	6	4	7	1	2	6	0	11	4	3	1	4	2	4	7	1	2	2	9	1	3	7	2	3	1	1
A[T>A]C	1	1	1	2	1	7	4	1	0	3	0	0	2	4	2	2	3	4	1	3	1	4	2	2	3	3	1	0	3	1	1	5	1	2	2	2	4	4	0	2	1	2	0	3	4	1	2	1	1
A[T>A]G	2	5	3	11	5	8	8	1	1	2	0	0	5	6	8	5	7	3	1	2	3	6	7	3	1	2	2	1	3	1	5	5	5	4	2	4	5	6	0	2	5	8	3	3	6	1	7	2	1
A[T>A]T	1	1	2	1	2	2	1	2	0	1	3	1	3	5	4	1	1	4	1	3	2	5	4	2	4	2	3	3	2	2	1	4	2	3	4	3	4	3	0	1	3	3	1	2	2	2	3	2	2
C[T>A]A	1	11	11	12	1	16	16	1	2	3	0	1	8	6	10	9	10	2	1	7	3	4	14	12	2	7	0	1	2	1	15	2	6	4	12	10	8	5	2	1	9	15	4	3	11	3	9	3	1
C[T>A]C	1	1	0	12	1	10	10	2	2	4	1	0	6	7	6	5	8	3	1	3	4	2	7	2	2	4	1	0	3	1	10	3	8	5	4	2	3	6	0	1	1	11	2	4	8	2	10	2	0
C[T>A]G	0	20	9	21	1	19	23	1	3	3	1	1	7	14	13	11	14	3	1	17	17	13	20	20	7	9	6	3	6	0	12	2	9	4	18	15	10	10	3	0	12	7	3	3	17	4	12	1	3
C[T>A]T	4	4	5	7	2	8	10	2	4	3	0	1	3	7	9	6	2	3	3	6	3	3	11	8	4	7	3	0	5	1	8	6	5	3	10	4	4	4	2	4	7	4	4	1	5	2	6	0	3
G[T>A]A	1	4	3	4	2	5	6	1	3	1	1	0	4	2	6	3	3	4	2	7	2	3	6	5	1	7	1	2	1	0	9	5	5	2	5	3	2	6	1	2	5	5	2	1	4	0	5	0	0
G[T>A]C	0	2	1	2	1	4	6	2	0	0	1	0	2	3	1	3	5	3	1	2	5	2	5	1	3	3	1	0	2	1	3	1	4	1	5	2	2	2	0	2	2	4	3	2	4	0	2	1	0
G[T>A]G	1	6	3	5	2	8	5	0	2	3	0	0	5	4	5	6	5	1	0	4	2	4	3	3	1	2	2	0	2	1	3	4	5	2	5	5	6	3	0	1	6	6	4	2	2	0	3	3	1
G[T>A]T	0	0	1	3	0	0	3	0	0	0	1	0	2	2	3	2	1	3	1	1	1	3	4	2	0	1	1	2	3	3	4	0	1	3	2	1	6	4	1	1	2	3	1	0	2	0	5	0	0
T[T>A]A	0	3	3	6	1	10	12	1	5	3	2	0	4	5	8	4	7	4	2	5	3	7	13	8	4	7	1	1	6	2	10	5	4	2	13	5	8	9	0	2	6	8	1	2	4	2	8	0	2
T[T>A]C	0	3	4	8	1	6	3	2	1	1	1	0	1	4	7	1	3	2	0	1	4	4	4	3	3	0	1	2	2	0	1	1	2	3	1	2	6	4	0	1	8	6	0	3	4	1	2	2	1
T[T>A]G	2	8	7	6	2	11	12	0	5	0	3	0	2	2	7	5	4	1	1	9	7	6	4	8	4	2	2	0	2	1	7	1	6	3	8	13	7	6	1	1	8	7	4	3	3	1	9	3	2
T[T>A]T	1	6	5	4	2	5	1	3	4	0	1	1	1	9	2	1	2	2	1	3	3	3	6	2	1	7	2	0	0	4	7	3	5	1	5	3	6	5	2	2	7	6	4	2	3	1	4	0	1
A[T>C]A	5	5	8	2	5	9	10	4	0	1	1	1	2	6	8	3	17	5	0	15	9	13	10	7	9	9	8	11	5	1	9	7	8	7	8	2	7	8	2	5	16	12	7	5	12	7	8	4	3
A[T>C]C	3	1	4	3	7	5	6	1	1	0	1	1	3	3	4	0	2	4	1	6	1	3	3	2	6	7	2	0	6	1	4	6	1	3	1	0	5	4	0	2	4	4	2	1	3	2	1	1	0
A[T>C]G	0	2	2	7	10	5	11	7	1	1	0	1	1	6	8	1	10	7	1	14	5	9	8	4	16	5	8	4	4	4	12	7	4	4	4	3	8	10	7	3	12	7	8	3	8	3	5	1	2
A[T>C]T	4	1	1	3	4	5	4	3	0	1	0	1	4	2	6	1	10	1	1	10	5	8	8	1	8	5	4	2	3	1	5	7	8	4	3	2	8	12	3	3	5	11	4	5	6	7	1	5	0
C[T>C]A	3	1	3	2	2	3	4	5	0	1	2	1	2	3	10	1	4	6	1	4	6	5	7	3	10	8	3	6	4	2	7	5	4	8	7	3	11	7	2	4	6	7	4	1	5	6	4	3	2
C[T>C]C	4	0	5	1	6	6	4	0	2	1	1	3	3	3	5	3	4	7	0	6	2	6	3	3	6	6	4	1	5	0	6	3	2	4	5	3	5	6	3	6	7	4	2	3	1	2	3	4	1
C[T>C]G	6	2	4	4	14	5	9	6	1	3	1	1	6	6	5	4	3	8	1	9	3	7	8	1	12	13	8	7	4	2	5	8	9	5	5	3	11	6	9	2	9	8	9	1	5	10	2	2	1
C[T>C]T	11	1	2	2	8	7	7	3	1	2	0	1	2	3	7	1	8	9	2	5	7	12	12	5	17	10	4	9	3	3	11	10	6	7	10	3	6	9	4	7	9	10	9	4	3	7	3	3	2
G[T>C]A	6	3	6	2	4	3	12	5	2	0	4	1	1	5	5	2	6	5	1	10	4	7	6	3	21	11	11	3	3	2	8	6	2	4	9	0	3	7	3	4	11	14	13	2	9	9	1	1	1
G[T>C]C	6	1	4	1	3	2	3	1	0	2	0	1	2	4	4	1	5	4	1	4	2	2	2	3	3	7	4	1	1	1	4	3	3	3	3	1	6	4	5	3	4	3	4	3	3	4	0	4	1
G[T>C]G	5	2	1	4	3	4	3	6	0	2	2	2	3	4	10	2	6	5	0	7	3	8	2	3	8	7	5	6	2	1	6	7	2	6	3	1	5	6	7	6	12	13	5	3	4	8	1	1	1
G[T>C]T	5	1	2	3	2	6	14	6	0	1	0	1	2	3	7	1	6	7	1	6	2	6	3	5	6	14	3	1	1	3	7	7	6	6	2	2	2	6	9	5	6	3	3	1	3	7	3	0	1
T[T>C]A	5	1	5	3	4	3	8	1	1	1	1	1	2	3	5	3	4	5	1	5	5	3	6	3	7	6	3	6	2	3	4	6	5	9	7	0	5	2	2	2	8	5	2	2	9	6	3	3	1
T[T>C]C	2	1	1	0	4	4	7	1	2	1	1	1	0	2	4	2	4	3	0	5	4	1	5	2	3	4	2	5	0	2	4	3	3	4	4	2	7	4	3	4	7	6	8	2	7	3	2	4	0
T[T>C]G	3	1	2	0	8	3	4	1	1	2	1	1	4	2	5	2	4	1	0	1	4	8	7	2	5	4	1	2	2	3	1	3	4	5	7	1	3	2	1	1	5	6	3	3	5	6	3	1	1
T[T>C]T	8	0	3	2	3	7	7	7	0	1	2	1	1	4	7	1	5	4	0	10	3	15	5	3	11	6	1	3	2	2	3	14	6	5	14	3	4	11	5	5	7	10	6	2	2	2	2	2	0
A[T>G]A	3	1	3	1	2	1	3	3	1	3	0	0	2	1	6	0	5	3	1	10	1	5	5	1	0	4	3	4	2	7	6	2	6	3	9	5	2	4	1	2	3	9	3	3	0	2	3	3	4
A[T>G]C	0	1	2	1	3	2	2	1	0	0	0	2	2	1	0	1	2	2	1	2	3	5	4	2	2	2	0	2	1	0	2	1	3	0	3	0	1	1	2	2	3	1	5	3	1	0	1	1	2
A[T>G]G	1	1	2	2	3	4	1	1	0	0	1	1	3	3	3	1	2	1	1	1	2	2	3	0	2	1	1	1	4	0	4	1	4	2	5	4	5	2	1	2	4	0	1	1	2	2	0	0	0
A[T>G]T	10	3	0	3	9	5	4	5	6	1	1	3	4	9	3	3	4	7	10	3	0	11	14	10	7	5	2	5	13	2	1	4	3	12	6	2	7	8	4	7	5	3	6	1	5	5	6	2	0
C[T>G]A	1	1	2	1	1	4	1	3	1	2	1	1	0	2	2	0	5	1	1	2	1	8	2	1	2	5	3	4	0	2	5	2	2	3	5	2	6	3	2	1	4	5	1	2	4	1	4	2	0
C[T>G]C	2	1	2	2	5	6	3	4	2	1	0	2	2	5	4	2	2	2	2	0	2	6	5	5	2	1	1	5	9	0	1	2	5	5	4	0	8	3	3	4	4	1	3	2	2	2	2	1	1
C[T>G]G	5	1	4	1	2	5	7	1	2	2	0	3	5	5	1	2	1	3	5	6	1	7	5	2	6	2	1	2	5	2	4	5	5	1	5	3	3	4	4	3	4	5	4	5	5	2	2	1	1
C[T>G]T	57	7	0	16	26	46	31	46	35	2	1	50	23	22	2	8	2	38	63	5	1	54	62	40	27	6	2	40	46	4	5	16	23	39	29	12	38	32	38	50	33	10	11	6	2	19	29	2	1
G[T>G]A	2	0	0	1	1	3	2	0	0	1	0	0	0	1	2	1	2	1	1	1	0	2	2	2	0	1	1	2	2	2	2	1	3	2	2	2	1	2	0	2	0	3	0	1	2	2	3	2	0
G[T>G]C	2	0	2	2	1	0	2	1	3	1	1	2	2	0	1	0	3	1	1	1	2	4	1	3	1	4	0	2	2	1	2	1	3	0	5	1	6	5	1	4	3	3	2	2	1	1	3	1	0
G[T>G]G	3	1	2	3	1	4	4	1	1	2	2	0	2	1	1	1	1	1	0	1	2	3	3	0	3	3	1	0	0	1	2	3	3	3	5	3	5	4	1	1	5	2	1	0	2	1	1	2	1
G[T>G]T	18	1	2	3	7	11	13	12	8	1	0	9	6	4	3	4	3	5	12	4	2	12	14	8	5	5	0	15	10	2	3	7	10	11	4	3	11	5	6	13	13	9	6	2	1	8	5	2	1
T[T>G]A	0	1	1	3	2	5	2	0	3	4	0	1	1	1	5	1	5	2	1	7	1	11	13	3	4	6	2	5	2	3	6	4	3	0	11	3	4	7	1	1	5	7	5	4	4	1	2	2	2
T[T>G]C	1	1	2	1	2	3	4	1	1	1	1	1	1	3	2	1	3	5	4	1	0	3	2	3	3	2	1	0	1	2	5	2	1	1	6	2	5	1	1	2	2	2	1	1	2	5	1	0	0
T[T>G]G	1	1	2	2	1	5	3	2	4	4	1	0	3	1	5	3	4	2	1	1	1	4	4	1	4	5	3	2	0	1	2	4	4	3	3	0	1	6	1	1	4	1	7	1	2	1	3	3	1
T[T>G]T	15	1	4	3	13	15	10	14	7	6	2	8	8	8	6	2	9	9	8	4	2	22	19	13	6	6	3	10	16	2	4	9	9	10	16	3	14	8	14	13	12	8	9	3	6	7	4	4	4
[truncated: 251 more columns]
