# Supplementary material for: SUITOR: Selecting the number of mutational signatures through cross-validation
Source: PLoS Comput Biol. 2022 Apr 4;18(4):e1009309. doi: 10.1371/journal.pcbi.1009309 (PMC9009674; doi:10.1371/journal.pcbi.1009309)
Supplement: S2 Data — (ZIP) [file pcbi.1009309.s015.zip › Supp_data_profiles_activities_matrices/16 In silico simulation/simulation design of eight signatures/Error Level 0.8/eight signatures_mutation_type_matrix_18.csv]

	V1	V2	V3	V4	V5	V6	V7	V8	V9	V10	V11	V12	V13	V14	V15	V16	V17	V18	V19	V20	V21	V22	V23	V24	V25	V26	V27	V28	V29	V30	V31	V32	V33	V34	V35	V36	V37	V38	V39	V40	V41	V42	V43	V44	V45	V46	V47	V48	V49
A[C>A]A	2	1	1	8	5	8	5	0	1	1	5	0	2	3	2	2	2	7	1	4	3	5	2	1	14	3	3	2	3	0	2	2	5	8	6	2	4	6	2	1	3	9	5	3	6	3	8	1	4
A[C>A]C	1	1	1	3	3	7	3	0	1	2	3	1	3	1	0	3	1	6	0	2	3	1	3	1	9	3	6	1	2	1	3	5	1	6	7	2	4	3	0	4	4	6	1	5	3	2	5	1	2
A[C>A]G	2	1	1	1	0	4	4	1	1	5	4	0	1	1	1	3	2	5	1	1	3	2	2	1	2	1	2	1	3	0	3	5	1	4	3	2	3	3	0	2	1	1	1	1	2	2	4	1	1
A[C>A]T	2	1	1	6	0	5	3	1	0	2	4	0	5	1	1	2	4	5	1	3	2	3	1	1	2	1	1	1	1	0	2	4	3	5	2	1	3	5	0	2	5	6	4	2	2	0	2	2	2
C[C>A]A	2	4	4	12	4	13	17	1	0	16	10	0	2	2	1	5	2	10	1	2	5	8	5	0	8	1	3	2	2	1	3	19	4	8	8	4	5	5	2	2	3	10	8	8	3	2	13	2	3
C[C>A]C	1	1	1	9	3	5	13	2	2	9	6	0	8	2	6	9	1	3	2	1	9	4	3	5	9	2	4	0	1	0	4	10	8	10	7	1	5	4	2	2	4	9	8	4	7	3	4	2	4
C[C>A]G	1	0	0	7	2	5	4	2	1	1	1	0	3	4	3	2	2	1	0	1	1	1	2	1	4	3	6	0	3	1	1	1	4	3	2	2	4	5	1	1	0	3	0	7	5	0	3	1	0
C[C>A]T	2	1	2	4	2	8	9	3	1	9	9	0	3	2	0	2	4	5	3	5	8	3	1	3	6	6	6	1	4	2	2	9	5	8	5	2	6	7	3	5	3	12	5	7	7	1	5	1	4
G[C>A]A	1	1	3	3	4	5	2	0	1	3	5	0	5	2	3	4	4	7	1	6	4	3	5	2	4	2	3	1	2	3	3	3	2	3	6	4	5	4	1	2	3	8	3	2	6	2	7	2	2
G[C>A]C	2	1	1	5	1	5	8	1	1	7	3	0	2	1	2	2	2	3	1	1	2	1	3	2	8	2	2	1	1	1	3	5	3	4	6	5	4	4	0	1	3	3	4	5	2	0	4	0	2
G[C>A]G	2	1	1	1	2	1	6	1	1	4	0	0	3	3	1	3	0	2	1	1	0	1	3	1	4	1	2	1	1	2	2	2	3	1	3	1	0	3	2	1	1	4	3	3	4	2	2	1	2
G[C>A]T	1	0	1	5	1	0	3	1	1	3	5	1	3	3	3	1	3	4	1	3	4	5	1	2	3	2	3	2	3	2	3	5	3	0	4	2	2	4	1	2	4	6	4	2	3	2	1	2	3
T[C>A]A	1	1	2	8	1	1	6	3	2	4	5	0	4	3	1	3	2	5	2	3	3	4	5	2	6	2	2	0	3	2	3	5	3	5	7	4	7	4	2	1	2	7	2	8	4	2	1	1	4
T[C>A]C	2	2	1	9	1	6	8	0	1	3	8	1	7	1	2	4	2	7	1	5	2	4	5	2	7	2	6	2	4	0	4	9	2	5	9	4	6	3	1	1	1	12	0	5	4	0	6	1	3
T[C>A]G	4	0	1	1	3	4	5	2	1	1	0	1	2	0	1	0	1	2	1	0	2	4	2	2	4	2	0	0	0	1	3	1	1	3	1	2	2	3	1	2	1	4	2	3	1	2	2	1	0
T[C>A]T	1	0	3	6	1	9	4	3	1	6	2	1	5	1	5	4	7	5	0	2	5	8	8	0	9	2	5	1	2	3	4	6	8	2	8	3	6	4	1	3	4	11	4	9	5	1	7	0	3
A[C>G]A	4	1	0	8	8	3	6	1	2	1	2	1	6	2	2	2	1	3	1	4	2	4	1	3	6	3	2	2	8	2	4	2	5	0	6	5	5	12	0	2	5	4	5	3	1	1	6	2	3
A[C>G]C	2	0	1	3	2	1	3	0	0	1	1	1	2	1	4	1	1	2	1	0	0	2	0	2	4	2	2	1	1	4	1	1	1	2	3	3	3	3	0	2	4	4	3	3	1	1	3	4	1
A[C>G]G	4	1	1	1	2	0	2	0	1	0	1	0	1	2	1	1	2	3	1	0	1	3	2	1	6	1	1	1	2	1	2	2	0	0	2	1	2	3	0	0	2	5	1	3	2	2	3	4	0
A[C>G]T	2	1	1	6	5	2	2	1	5	1	0	1	3	7	4	3	1	2	0	2	1	8	7	2	6	2	3	0	7	4	2	7	4	6	5	3	3	7	0	1	9	9	4	6	2	7	4	3	1
C[C>G]A	1	1	0	1	3	0	5	1	1	1	1	0	4	4	2	3	2	3	1	0	0	4	3	2	5	2	2	1	5	5	3	2	5	5	4	4	4	5	0	2	4	7	2	5	3	2	5	4	1
C[C>G]C	1	1	1	2	6	2	6	1	1	1	2	0	5	4	2	1	1	4	1	1	1	7	4	0	3	1	2	2	7	4	7	6	1	2	5	7	7	3	1	1	6	7	7	4	1	6	1	6	0
C[C>G]G	1	1	2	2	0	2	3	0	1	0	1	0	1	2	2	1	2	2	1	1	0	1	0	1	2	2	0	2	3	0	1	3	1	1	3	2	3	4	0	0	2	3	3	1	1	1	0	2	0
C[C>G]T	3	1	0	5	4	5	7	1	2	1	2	0	5	4	3	2	2	2	1	1	3	8	1	1	0	0	1	1	6	6	2	2	7	0	7	5	9	5	0	2	4	2	5	3	1	6	6	0	0
G[C>G]A	1	0	1	5	1	4	4	1	1	3	1	0	4	1	1	3	3	2	1	1	1	1	2	2	3	1	2	0	3	2	2	5	2	4	6	4	5	5	0	2	5	1	6	5	2	2	1	2	2
G[C>G]C	2	1	1	1	2	1	5	1	1	0	1	1	3	3	4	1	1	3	0	2	1	3	3	1	3	2	1	0	5	1	3	5	2	4	3	2	2	4	1	1	2	2	3	5	2	4	3	2	0
G[C>G]G	2	0	1	0	1	0	5	1	1	1	0	0	1	2	2	3	1	1	0	2	0	2	1	1	2	3	1	1	4	1	2	1	3	5	4	2	5	2	0	1	2	1	2	5	2	1	3	2	1
G[C>G]T	3	0	2	4	11	0	3	1	1	0	0	1	1	5	3	1	0	3	1	1	3	1	7	2	3	1	2	1	4	1	4	6	5	0	6	1	3	5	1	0	7	2	6	5	2	1	4	3	2
T[C>G]A	0	1	1	5	6	1	6	1	1	1	1	1	4	4	2	2	1	1	1	1	0	4	1	2	1	1	1	1	7	4	1	4	2	1	6	5	5	2	0	1	4	5	3	0	2	3	4	3	1
T[C>G]C	2	0	1	2	3	4	9	1	1	1	3	1	5	4	2	2	1	2	1	2	1	2	1	0	3	2	2	1	3	3	7	1	5	3	8	3	5	4	0	1	8	3	7	4	1	4	10	3	0
T[C>G]G	2	0	0	3	1	2	4	1	1	2	0	1	2	1	0	2	1	1	0	2	0	4	1	1	3	2	1	1	1	0	4	3	2	0	2	1	1	1	0	1	1	3	3	1	3	0	3	2	1
T[C>G]T	3	0	3	4	5	3	10	2	3	1	1	1	1	6	0	1	1	4	1	0	2	5	4	0	5	4	2	1	4	4	7	3	4	4	2	2	5	3	1	4	6	11	2	2	0	1	7	8	0
A[C>T]A	4	4	1	4	1	7	7	1	1	1	1	2	1	4	1	1	2	11	7	3	2	7	2	2	7	9	1	1	2	2	5	6	11	6	3	6	2	4	1	6	5	4	3	7	3	0	4	1	4
A[C>T]C	2	2	6	2	3	2	5	0	1	2	2	3	3	2	3	1	2	5	5	1	3	5	4	2	7	3	3	5	2	0	4	1	5	3	5	3	3	3	1	1	3	1	1	5	4	4	1	3	1
A[C>T]G	5	11	1	2	6	8	14	1	0	2	0	6	2	3	4	0	2	10	8	2	1	11	3	0	9	14	0	0	5	4	5	7	12	7	1	11	3	3	0	11	18	9	1	10	2	1	3	1	4
A[C>T]T	3	2	1	5	4	4	7	1	0	3	1	1	2	1	3	1	2	1	3	1	3	3	3	1	9	2	1	0	3	3	1	4	3	6	3	6	6	5	1	7	4	8	3	6	3	4	5	4	1
C[C>T]A	4	2	6	5	5	1	8	4	2	2	2	3	7	8	5	3	4	12	1	3	6	8	1	6	3	6	1	6	1	4	8	3	8	8	6	4	8	6	2	6	6	7	4	5	5	9	6	0	2
C[C>T]C	2	3	7	1	4	4	7	3	0	3	6	3	5	12	3	7	8	6	0	6	4	5	4	4	3	9	1	3	4	4	12	8	10	1	4	5	6	2	1	7	4	3	4	4	10	7	3	3	1
C[C>T]G	7	8	0	2	3	4	15	4	2	0	2	3	3	8	0	2	7	9	11	7	4	9	4	1	5	20	2	1	2	4	6	9	11	6	4	12	3	3	1	11	13	4	2	8	5	2	3	0	4
C[C>T]T	2	2	8	2	4	6	8	2	0	6	5	1	8	4	4	3	12	9	5	6	4	10	1	9	4	5	2	5	2	2	3	7	12	6	8	5	7	4	1	7	6	9	1	7	6	14	11	1	5
G[C>T]A	2	3	1	0	2	4	17	2	1	0	1	2	3	6	3	2	5	9	6	5	2	8	4	0	9	13	3	1	7	4	4	4	8	6	3	13	2	2	1	12	12	6	6	11	5	3	4	0	1
G[C>T]C	4	6	2	3	3	10	17	2	1	1	0	4	2	5	3	3	4	12	4	6	2	7	2	4	8	12	2	3	7	9	6	9	12	7	6	7	2	1	1	14	19	7	4	9	2	3	3	2	2
G[C>T]G	13	6	1	1	6	11	17	1	0	1	1	12	1	3	1	1	6	23	6	4	1	9	6	2	21	16	0	1	4	9	5	8	13	7	5	18	3	2	1	20	16	6	6	12	4	2	7	0	9
G[C>T]T	3	4	3	2	4	5	14	2	1	0	2	4	2	6	3	2	4	12	9	2	3	6	5	4	13	12	1	3	3	4	6	5	9	8	5	7	7	3	0	9	14	7	5	7	1	4	4	1	3
T[C>T]A	2	8	24	4	14	3	7	9	0	10	7	11	27	31	17	11	25	14	7	10	14	9	3	15	5	16	2	11	1	2	19	29	28	12	20	9	19	5	1	25	22	5	1	10	17	19	13	0	2
T[C>T]C	5	3	37	3	11	1	5	8	2	11	7	13	40	27	22	32	27	26	7	9	17	23	3	22	7	27	5	15	3	1	46	33	25	31	39	8	16	2	1	28	20	5	2	6	37	43	15	1	2
T[C>T]G	3	3	8	2	5	3	7	3	0	2	3	2	7	14	3	5	5	11	3	3	6	5	1	3	4	9	2	4	5	4	11	13	16	3	8	5	3	1	0	13	9	8	3	5	13	11	3	2	3
T[C>T]T	1	2	14	4	5	4	1	6	1	2	3	6	6	11	9	7	8	10	4	7	9	5	2	6	2	12	6	9	0	1	17	12	13	11	12	1	10	6	0	10	6	5	2	4	11	10	8	1	2
A[T>A]A	3	2	3	8	2	5	9	2	3	3	1	0	5	7	5	9	3	3	1	4	3	1	5	3	4	6	1	0	3	1	8	2	3	3	7	9	1	3	1	2	2	3	1	0	8	0	4	2	0
A[T>A]C	2	1	3	3	3	1	2	2	0	2	1	0	1	1	3	2	2	1	0	3	1	0	2	2	1	1	1	0	2	1	3	1	2	4	6	2	0	2	1	2	3	2	2	3	3	2	2	1	1
A[T>A]G	1	9	5	8	1	9	7	1	5	1	3	1	7	4	5	1	7	1	1	6	3	10	8	6	4	7	2	1	5	0	7	3	5	1	7	11	1	4	1	1	4	7	0	2	10	1	7	0	1
A[T>A]T	1	1	0	1	1	3	4	1	0	3	1	1	6	5	0	1	2	5	1	5	2	2	2	2	2	2	1	1	1	2	4	3	3	4	4	1	4	2	1	2	3	4	2	4	1	4	1	1	1
C[T>A]A	0	15	11	12	1	11	12	0	2	2	1	1	7	7	7	5	18	4	1	7	14	15	13	13	4	8	3	0	6	3	11	1	5	4	9	7	5	11	1	2	13	17	2	2	4	1	16	1	6
C[T>A]C	2	4	3	8	2	8	11	1	5	3	2	1	4	5	4	8	5	4	0	3	6	8	7	5	4	7	3	3	3	1	8	4	5	1	3	6	4	4	1	3	6	3	0	4	3	4	7	1	2
C[T>A]G	1	10	8	11	4	20	21	1	4	3	5	1	3	12	13	15	17	5	1	10	15	8	23	16	9	17	4	1	8	1	15	3	5	7	17	4	8	15	1	2	9	8	4	6	14	2	15	1	2
C[T>A]T	2	7	3	7	1	10	7	3	6	2	1	0	3	6	3	5	6	6	3	6	7	7	8	5	2	6	1	1	4	3	10	4	3	3	10	6	3	9	4	1	2	12	2	2	3	2	10	1	0
G[T>A]A	1	4	4	6	1	10	6	0	1	1	1	1	5	3	7	3	5	0	0	4	6	5	7	6	1	7	0	0	6	1	8	2	2	6	4	2	5	1	0	2	5	5	2	3	6	1	5	2	2
G[T>A]C	1	1	1	1	1	1	3	0	1	0	1	0	2	0	1	2	2	2	0	3	1	4	6	2	1	3	1	0	1	1	1	0	3	0	2	1	2	2	1	0	3	6	2	1	2	1	2	1	1
G[T>A]G	1	2	2	6	1	10	5	1	3	2	3	0	2	4	6	3	5	3	1	6	3	5	6	4	3	5	2	0	2	1	4	2	4	2	7	1	0	5	1	2	2	2	1	3	2	1	6	0	0
G[T>A]T	0	1	2	4	2	1	4	1	2	2	1	0	2	1	1	0	2	2	1	0	4	3	4	3	3	2	0	0	1	1	2	2	2	2	4	3	3	4	0	1	4	7	2	4	4	2	3	1	1
T[T>A]A	2	7	4	12	1	5	10	4	4	2	1	0	2	5	6	7	10	4	1	8	2	8	12	4	5	5	3	1	4	0	8	3	5	3	9	5	8	3	1	2	5	4	5	4	6	2	7	3	2
T[T>A]C	1	2	2	2	2	2	4	0	1	2	1	0	0	5	4	3	5	0	1	2	5	3	6	3	2	4	1	0	2	0	4	3	4	0	3	2	1	4	1	0	3	4	1	1	2	3	2	0	1
T[T>A]G	1	6	7	7	1	12	11	2	4	3	2	1	5	9	10	8	6	2	1	5	4	6	2	5	2	5	2	1	5	2	5	2	4	1	8	5	5	4	0	2	5	7	3	2	4	0	4	0	1
T[T>A]T	4	6	4	5	1	6	5	1	2	3	2	0	5	3	6	6	4	3	0	2	5	4	7	5	3	3	3	2	1	3	1	2	1	3	9	5	5	6	1	1	1	5	0	5	5	2	6	3	1
A[T>C]A	10	3	4	5	8	2	10	4	3	2	2	0	4	5	13	4	14	5	1	11	8	12	9	4	10	10	6	10	7	1	5	10	7	4	4	7	6	12	4	6	10	15	7	1	5	8	5	1	2
A[T>C]C	3	1	3	0	4	1	5	1	0	3	1	1	1	5	3	1	1	4	2	5	3	6	3	0	10	5	1	2	3	1	6	5	5	2	4	1	5	3	1	3	3	4	5	2	2	4	2	2	0
A[T>C]G	11	4	5	6	13	8	5	7	1	4	0	1	3	2	8	1	4	8	2	10	8	10	7	3	7	10	6	4	0	2	10	3	11	5	5	2	3	8	8	3	9	13	3	5	2	9	9	1	1
A[T>C]T	4	0	2	1	1	4	9	4	2	4	0	1	4	2	7	0	5	5	0	3	5	11	8	4	7	10	5	3	3	2	12	4	4	8	3	2	6	5	4	3	3	8	4	4	5	6	4	0	3
C[T>C]A	3	1	6	3	7	3	4	1	0	2	0	1	5	5	6	2	4	4	1	7	2	9	6	4	11	11	3	6	4	3	9	4	2	3	6	4	10	6	1	4	10	5	5	2	6	4	1	5	0
C[T>C]C	9	0	7	1	6	4	6	2	0	5	2	3	3	5	10	2	4	3	2	7	1	9	5	3	9	4	5	3	3	1	6	3	5	3	5	4	4	3	4	4	8	4	1	4	4	2	4	5	0
C[T>C]G	11	6	3	3	10	7	6	4	0	3	3	0	4	3	10	2	7	9	1	12	7	7	8	5	6	12	3	2	1	1	11	9	2	10	2	4	6	9	8	8	12	10	7	5	4	11	3	0	4
C[T>C]T	7	0	2	2	8	5	8	3	1	4	1	0	1	6	10	3	6	7	5	6	3	14	9	1	6	9	8	8	6	3	6	10	6	6	9	4	8	8	3	5	4	6	3	6	3	8	1	3	1
G[T>C]A	11	0	7	0	7	2	13	7	1	1	1	0	1	4	5	1	4	2	1	9	5	6	9	2	9	10	8	6	3	2	8	13	7	8	3	1	6	6	5	4	12	6	9	0	8	7	4	2	0
G[T>C]C	4	0	1	2	7	2	4	2	3	2	0	1	3	0	3	1	1	2	2	5	2	9	2	3	3	7	3	1	1	0	4	5	3	1	2	3	2	7	2	1	3	5	3	2	4	4	3	0	2
G[T>C]G	4	1	1	1	8	2	8	1	2	1	1	1	1	4	4	1	7	7	1	4	4	8	2	1	9	8	6	5	3	2	2	6	5	6	2	1	3	12	9	5	6	8	4	1	4	7	0	0	0
G[T>C]T	3	1	6	0	7	6	7	3	2	3	1	1	2	3	6	0	6	6	1	8	2	4	2	4	5	7	5	2	3	1	5	8	4	8	4	1	1	7	4	4	11	7	2	2	6	8	3	1	0
T[T>C]A	5	2	4	2	9	3	6	5	1	2	0	1	2	4	6	2	5	6	2	5	6	3	1	6	7	7	3	4	1	1	6	7	9	3	1	2	2	7	5	1	4	6	3	1	3	4	2	2	0
T[T>C]C	4	1	4	1	5	6	6	2	2	1	1	1	1	1	5	0	2	5	0	5	5	6	1	3	4	6	4	3	2	1	6	7	4	4	3	2	0	7	1	1	3	8	1	2	5	3	2	3	0
T[T>C]G	5	1	3	2	5	3	6	2	0	1	1	0	2	2	5	1	2	3	0	7	3	4	3	4	4	4	3	4	2	3	4	2	1	4	4	3	2	1	3	4	3	9	3	2	3	6	2	3	0
T[T>C]T	6	0	5	1	7	2	6	3	3	2	2	2	5	1	8	0	4	5	0	8	2	8	9	5	9	13	6	7	2	4	5	3	5	4	9	6	4	7	3	3	7	14	5	5	7	7	2	2	2
A[T>G]A	2	1	2	2	1	2	0	1	0	7	1	0	1	0	7	1	5	3	1	5	1	3	4	2	4	4	1	4	1	3	7	3	1	2	5	1	5	8	0	2	1	6	3	2	3	3	3	1	4
A[T>G]C	3	0	1	1	1	3	2	1	1	1	0	1	0	3	1	1	1	3	1	0	2	2	2	1	3	2	0	1	2	0	4	2	3	3	2	1	0	2	2	1	2	2	2	2	0	2	1	1	1
A[T>G]G	5	1	3	3	2	4	2	0	0	1	0	1	0	2	1	1	3	0	1	4	3	3	4	1	4	1	0	2	1	1	3	3	3	2	4	1	2	2	1	1	0	6	1	2	1	3	0	2	0
A[T>G]T	8	0	0	3	8	11	8	4	2	1	1	2	3	3	3	0	2	7	4	1	1	11	18	7	4	3	2	3	8	2	4	3	6	7	4	5	4	10	7	5	3	8	5	0	2	2	4	1	1
C[T>G]A	2	1	0	4	2	5	1	3	1	2	1	0	2	2	2	0	5	2	0	2	1	5	5	0	4	3	2	0	7	1	5	3	5	2	3	6	5	2	1	2	2	4	3	3	0	1	2	4	1
C[T>G]C	5	0	0	2	4	2	5	6	1	2	1	1	4	2	3	3	3	3	3	1	1	4	7	2	7	4	3	7	4	2	3	6	1	3	4	2	4	0	2	6	5	3	3	2	1	3	2	2	2
C[T>G]G	4	3	2	2	3	5	5	1	2	1	0	2	1	3	1	1	1	3	1	3	0	7	7	4	6	2	1	2	7	1	6	6	3	1	2	1	1	5	2	4	4	2	4	5	3	3	6	1	3
C[T>G]T	54	3	2	15	21	39	30	37	40	5	1	37	26	19	3	11	7	41	50	3	2	32	63	46	29	4	2	41	62	3	2	21	17	41	28	11	46	16	41	45	44	6	12	3	9	27	30	3	3
G[T>G]A	1	1	1	0	1	2	6	0	1	4	1	1	2	1	1	0	3	2	1	2	1	1	6	1	1	3	1	0	2	2	1	0	0	1	5	6	0	3	1	2	4	3	3	2	1	3	1	0	0
G[T>G]C	3	0	0	3	4	1	2	0	1	1	0	1	2	2	2	1	1	3	2	2	0	0	3	2	4	1	2	1	2	0	3	0	3	1	1	2	1	1	1	1	2	3	1	2	1	2	1	2	0
G[T>G]G	2	0	1	1	1	3	2	0	1	0	1	1	0	2	2	1	1	4	0	1	1	1	0	0	3	0	1	0	2	2	1	2	3	1	3	2	5	4	0	2	4	3	0	1	2	2	3	2	0
G[T>G]T	12	0	3	4	11	7	8	8	6	3	1	7	2	4	3	4	3	3	9	3	0	15	16	13	6	2	0	14	15	2	4	4	8	12	5	8	12	8	9	8	10	5	3	1	2	7	7	2	1
T[T>G]A	2	1	1	1	3	3	2	1	1	4	0	1	2	4	3	2	7	2	1	9	2	4	9	1	1	4	1	1	4	6	13	1	2	1	13	6	3	9	0	2	6	8	3	4	5	1	5	2	3
T[T>G]C	1	1	2	4	1	5	1	3	2	1	0	1	1	2	1	2	1	4	2	1	1	6	2	1	2	4	1	3	3	1	6	1	5	1	4	3	2	4	2	3	1	1	1	3	3	1	3	2	0
T[T>G]G	4	2	4	0	1	5	3	1	1	2	1	2	1	4	2	2	2	0	3	4	2	5	5	2	4	3	0	1	4	1	2	2	0	1	4	3	1	3	3	0	6	5	2	1	5	4	2	3	0
T[T>G]T	12	3	3	4	9	16	12	7	11	1	0	10	10	13	12	2	12	6	8	7	1	21	24	12	12	8	5	11	9	6	8	4	9	10	7	4	13	15	14	8	8	8	2	1	4	1	10	3	5
[truncated: 251 more columns]
