# Supplementary material for: SUITOR: Selecting the number of mutational signatures through cross-validation
Source: PLoS Comput Biol. 2022 Apr 4;18(4):e1009309. doi: 10.1371/journal.pcbi.1009309 (PMC9009674; doi:10.1371/journal.pcbi.1009309)
Supplement: S2 Data — (ZIP) [file pcbi.1009309.s015.zip › Supp_data_profiles_activities_matrices/16 In silico simulation/simulation design of eight signatures/Error Level 0.8/eight signatures_mutation_type_matrix_19.csv]

	V1	V2	V3	V4	V5	V6	V7	V8	V9	V10	V11	V12	V13	V14	V15	V16	V17	V18	V19	V20	V21	V22	V23	V24	V25	V26	V27	V28	V29	V30	V31	V32	V33	V34	V35	V36	V37	V38	V39	V40	V41	V42	V43	V44	V45	V46	V47	V48	V49
A[C>A]A	2	3	4	5	3	4	11	0	1	3	2	1	6	1	1	6	2	8	1	2	6	4	3	2	8	1	3	0	3	3	2	8	2	5	2	2	6	6	2	2	2	10	4	5	8	0	4	2	5
A[C>A]C	1	1	1	6	2	4	8	1	3	1	3	1	1	1	6	5	2	3	1	4	1	3	0	2	8	1	4	2	2	1	0	4	3	6	5	3	3	2	1	3	3	6	5	5	2	2	5	4	0
A[C>A]G	2	1	1	2	1	3	6	1	0	3	1	1	2	2	0	2	1	3	1	2	2	3	2	1	3	3	1	2	0	1	0	4	1	2	3	2	3	4	0	0	1	3	4	5	3	1	4	1	2
A[C>A]T	1	0	3	5	1	3	2	1	1	2	3	2	5	3	2	2	1	5	0	1	5	5	1	1	7	1	3	0	2	2	2	5	3	3	5	2	5	5	3	2	2	7	7	8	6	0	8	1	3
C[C>A]A	2	1	0	8	2	7	12	3	1	11	4	1	2	4	2	7	0	12	1	2	8	6	2	1	7	2	5	0	3	2	3	8	3	11	7	2	7	9	3	3	2	11	10	8	7	1	9	1	6
C[C>A]C	1	2	5	7	2	8	17	3	1	7	6	1	14	2	2	1	3	11	0	1	5	3	3	1	10	3	8	2	2	1	0	8	3	5	8	3	7	4	2	5	4	14	8	14	9	0	13	2	0
C[C>A]G	1	1	2	1	1	4	4	0	1	2	3	1	3	2	1	3	2	4	1	1	2	4	3	1	3	2	2	0	1	1	3	4	4	3	1	2	1	4	2	4	1	7	2	2	2	2	2	1	1
C[C>A]T	2	0	2	7	2	10	8	2	1	9	4	2	8	4	4	4	2	11	2	4	4	2	0	1	9	0	5	0	1	0	2	5	3	6	10	4	6	9	2	3	6	8	4	12	11	1	8	2	2
G[C>A]A	3	1	3	4	2	4	5	1	0	2	2	1	3	3	2	5	3	3	1	2	3	3	5	1	8	2	4	2	1	1	1	4	1	2	5	3	1	5	1	1	2	6	8	7	3	1	2	2	2
G[C>A]C	2	2	2	8	2	5	6	3	1	2	3	0	1	2	1	3	3	3	1	1	2	2	1	1	3	1	3	1	0	1	4	5	3	2	7	4	1	7	1	1	5	6	4	8	4	3	5	4	0
G[C>A]G	2	1	1	2	3	6	3	0	0	2	2	0	1	1	1	3	0	1	1	2	1	1	2	2	2	2	2	2	4	1	3	5	1	2	1	2	3	5	1	0	0	0	0	4	3	1	2	0	0
G[C>A]T	2	0	1	1	1	5	6	1	1	4	1	2	5	1	4	2	3	4	1	4	2	7	0	2	6	2	4	1	4	2	2	3	0	5	4	0	6	8	1	1	3	4	4	2	4	2	4	4	2
T[C>A]A	3	0	2	6	3	8	8	2	2	10	2	1	1	1	4	5	1	6	1	4	5	4	2	1	7	2	4	3	1	2	2	6	0	4	9	2	3	8	1	2	2	9	5	7	2	1	5	0	2
T[C>A]C	2	1	1	5	3	4	6	2	1	6	8	0	4	4	3	6	1	6	1	3	4	0	2	0	7	0	2	1	2	0	3	1	5	6	0	6	6	4	1	2	0	7	2	5	7	2	8	2	3
T[C>A]G	2	1	2	4	1	3	3	1	1	0	1	1	0	2	2	1	1	3	1	0	3	5	1	1	3	2	1	1	1	2	1	2	2	4	3	0	4	3	0	2	1	3	2	0	1	1	1	0	1
T[C>A]T	4	0	3	9	2	8	7	3	2	5	3	1	4	4	7	4	3	9	0	5	4	7	2	3	8	2	5	1	2	3	3	3	4	7	7	4	6	2	2	2	2	12	7	5	7	2	4	2	0
A[C>G]A	3	0	2	7	2	0	4	0	2	2	2	0	3	6	2	1	2	1	1	0	2	8	5	1	4	2	2	2	3	4	2	7	7	2	6	7	7	8	1	2	5	7	10	1	3	2	5	6	0
A[C>G]C	2	0	2	1	2	0	5	1	0	2	1	0	3	0	0	1	2	1	0	1	2	4	4	0	1	2	1	1	2	2	5	2	6	3	5	4	3	2	0	2	3	2	2	2	2	1	3	2	1
A[C>G]G	1	0	1	4	1	2	3	1	1	0	0	0	1	0	2	1	3	2	1	1	0	0	2	1	2	0	1	1	3	4	0	2	0	1	0	0	1	7	1	1	2	5	0	2	1	3	4	2	0
A[C>G]T	4	1	1	5	5	5	6	1	1	2	0	1	1	1	2	1	3	2	0	1	1	5	4	1	5	2	2	2	9	2	3	3	6	3	1	2	5	9	1	1	5	8	3	5	3	2	5	10	0
C[C>G]A	2	1	2	4	3	1	9	1	3	2	0	1	3	6	4	2	2	3	0	2	1	5	2	1	2	4	0	2	4	2	4	4	2	1	5	2	9	4	1	1	5	6	4	4	2	2	6	2	0
C[C>G]C	5	1	2	6	5	1	8	0	1	1	1	1	2	5	3	0	1	0	0	1	1	3	4	1	1	2	1	0	3	2	3	3	6	3	5	3	2	7	0	2	4	4	2	3	4	3	3	5	1
C[C>G]G	2	0	2	2	2	4	5	0	1	0	1	1	3	3	0	0	1	2	0	1	1	2	0	1	2	1	1	1	1	2	4	2	2	1	4	2	4	3	1	1	1	3	4	4	1	1	3	4	0
C[C>G]T	4	1	1	4	6	3	6	1	1	2	0	1	3	3	1	2	2	3	1	2	1	7	3	1	5	5	2	0	9	1	6	3	5	4	4	2	7	7	1	1	4	8	6	6	3	3	2	4	1
G[C>G]A	2	0	1	4	4	3	6	0	0	3	0	0	4	2	2	2	2	3	0	1	0	2	2	0	5	2	0	1	5	3	4	2	3	3	9	3	3	1	1	2	3	2	4	2	1	2	5	1	0
G[C>G]C	1	0	1	4	3	4	4	1	1	2	1	1	3	2	2	0	3	3	1	1	1	3	1	1	4	2	0	1	2	1	2	4	2	4	5	5	4	5	0	1	3	4	3	5	5	2	2	1	0
G[C>G]G	1	0	0	2	0	1	2	1	0	1	0	1	1	1	1	1	0	4	1	0	0	1	4	1	2	1	0	0	3	0	1	1	3	1	3	2	1	4	0	2	2	3	2	3	2	1	3	2	1
G[C>G]T	3	1	2	4	4	2	2	0	1	2	0	0	2	5	3	0	1	3	1	3	0	4	1	2	0	1	1	1	3	1	9	4	3	4	6	3	7	5	1	2	4	3	5	3	2	1	8	4	0
T[C>G]A	3	1	2	9	4	3	5	1	1	3	1	1	5	3	4	2	1	4	0	1	1	3	5	3	4	1	0	2	1	2	2	2	6	1	7	4	7	7	1	0	4	4	3	3	2	2	6	3	1
T[C>G]C	2	0	0	5	6	3	5	1	2	1	2	1	2	2	2	3	1	3	1	2	1	3	3	0	1	2	1	1	2	1	5	3	5	1	6	4	5	6	0	1	5	6	6	3	2	2	7	2	1
T[C>G]G	2	0	1	1	1	3	1	0	1	1	1	1	4	3	2	1	2	0	0	1	0	1	2	1	1	0	1	1	2	2	2	2	1	3	2	1	4	3	0	2	3	4	4	1	1	0	5	1	1
T[C>G]T	3	1	2	1	7	4	4	3	3	0	0	1	3	4	2	0	1	9	1	1	0	3	4	2	2	2	0	1	6	4	3	5	2	2	7	5	3	5	0	0	4	3	8	3	4	6	3	3	1
A[C>T]A	3	4	2	4	1	3	8	0	1	3	2	3	2	9	1	2	1	7	6	3	4	4	2	1	7	9	1	1	2	4	4	4	5	3	5	10	6	4	0	5	8	4	8	8	4	0	2	0	2
A[C>T]C	3	2	5	2	1	2	6	3	1	1	1	3	0	4	4	2	2	3	4	3	1	3	2	0	6	2	0	1	1	2	1	6	5	3	2	2	4	4	0	3	5	0	2	2	3	3	4	2	0
A[C>T]G	9	4	0	2	6	8	19	2	1	1	0	6	2	7	3	1	1	13	3	3	1	7	4	0	9	13	1	3	7	5	6	10	12	5	0	11	6	3	1	8	11	7	4	6	1	0	6	2	10
A[C>T]T	4	1	3	2	2	3	0	1	1	1	1	2	2	4	1	2	3	6	2	4	1	4	2	0	4	3	0	1	3	2	1	6	4	5	4	6	2	1	1	4	5	6	4	2	2	3	1	1	1
C[C>T]A	3	1	2	2	2	2	1	4	1	4	5	3	5	8	3	4	7	7	7	4	4	10	2	7	4	2	1	3	0	2	13	6	6	7	15	2	10	3	0	11	9	5	3	4	10	8	1	3	1
C[C>T]C	2	1	12	3	4	2	4	1	0	1	2	0	9	6	6	7	7	8	4	3	8	4	2	5	2	8	3	8	3	1	4	8	8	10	10	5	6	4	2	14	10	7	7	5	7	13	4	1	0
C[C>T]G	6	3	3	2	2	9	14	1	0	1	1	0	6	11	3	2	5	15	7	7	2	12	3	1	16	13	0	2	5	4	6	10	6	8	5	15	3	1	0	11	8	4	4	8	3	2	4	2	4
C[C>T]T	2	3	5	4	5	7	1	6	0	1	2	4	4	5	5	1	11	4	2	7	10	2	3	2	7	6	1	3	1	2	11	15	8	5	6	5	4	2	0	13	7	4	3	5	12	8	6	2	0
G[C>T]A	7	3	3	3	2	5	10	3	2	2	0	6	2	7	3	1	1	11	2	7	2	5	4	2	10	9	3	3	5	7	4	8	10	5	5	10	4	5	1	14	7	8	6	5	2	2	2	1	6
G[C>T]C	5	4	3	0	3	7	16	1	1	4	0	4	3	5	6	3	6	9	9	4	3	9	2	1	16	13	1	1	6	2	1	4	8	7	6	9	4	3	1	11	7	6	5	4	6	2	5	1	2
G[C>T]G	5	9	2	1	7	10	12	2	2	1	0	7	2	9	3	2	1	14	15	3	1	11	0	2	16	18	0	1	3	6	5	9	14	10	2	16	1	1	2	15	21	11	4	7	2	3	5	2	7
G[C>T]T	6	3	4	1	4	3	11	1	0	0	3	3	2	2	3	2	7	7	5	2	3	10	3	3	10	7	0	2	3	6	4	8	12	3	5	8	6	4	1	5	14	8	5	7	6	4	6	2	4
T[C>T]A	3	7	22	4	17	6	9	9	0	2	7	10	20	23	12	10	25	16	7	9	15	9	3	11	1	19	2	13	2	2	27	27	17	18	20	10	17	4	1	27	19	4	1	3	28	30	12	1	0
T[C>T]C	6	7	48	0	12	5	3	6	2	6	10	12	32	35	23	26	42	26	8	15	14	17	1	27	1	30	3	22	1	1	36	38	35	30	36	8	23	5	1	28	30	2	1	5	22	24	10	1	1
T[C>T]G	6	5	7	1	9	2	7	2	2	1	4	7	5	7	7	0	7	10	6	4	7	7	2	6	3	16	1	4	2	3	6	7	9	7	9	9	7	4	0	13	6	5	2	5	9	6	5	1	2
T[C>T]T	1	5	16	2	6	3	5	6	1	2	4	5	13	17	7	3	5	16	2	3	5	7	3	2	6	12	0	8	2	1	11	16	9	9	7	8	10	2	1	11	9	1	1	3	15	11	5	1	0
A[T>A]A	0	1	4	6	1	8	10	2	3	3	0	1	5	5	3	4	9	2	1	5	4	6	7	7	2	2	1	1	5	0	7	3	3	3	7	4	5	9	1	1	5	10	2	1	8	3	6	1	0
A[T>A]C	1	0	2	3	0	1	7	1	0	0	2	1	2	4	1	1	1	0	1	3	2	1	3	1	0	2	1	2	1	1	2	3	1	1	4	2	2	4	0	0	1	0	2	3	1	1	2	1	1
A[T>A]G	2	7	7	7	0	11	11	1	5	3	1	1	3	5	2	6	4	4	1	2	5	11	10	7	6	3	2	1	3	1	7	3	1	5	8	4	6	3	1	0	5	8	2	3	5	0	9	0	1
A[T>A]T	3	1	4	2	2	6	5	1	0	1	2	3	3	5	6	1	3	2	1	2	2	1	2	1	1	4	1	1	2	2	3	4	4	5	6	5	8	5	0	5	1	4	1	4	5	2	2	2	0
C[T>A]A	0	8	15	21	2	19	11	1	3	2	3	0	8	17	10	14	9	3	0	7	5	6	20	9	2	9	1	2	1	0	11	1	8	4	11	5	3	8	1	1	7	15	1	4	6	1	10	1	2
C[T>A]C	2	1	6	9	2	8	11	0	2	1	1	2	6	6	5	10	10	3	1	6	3	4	13	5	4	5	2	1	2	1	4	5	4	2	5	6	5	13	1	1	6	8	1	3	0	3	10	1	1
C[T>A]G	3	16	7	25	4	11	13	2	12	5	4	0	10	13	19	17	15	1	2	8	5	13	17	16	4	7	3	0	3	2	21	1	2	6	14	13	6	13	2	1	7	12	4	5	20	1	29	1	1
C[T>A]T	0	1	5	5	2	10	10	1	2	2	1	3	3	4	7	3	9	3	1	9	3	6	12	6	3	3	0	2	5	0	9	2	4	6	8	4	5	9	0	0	6	7	4	0	8	2	8	0	2
G[T>A]A	2	5	2	7	1	10	8	1	5	1	2	0	3	5	4	5	8	5	0	7	9	4	6	6	5	6	0	2	3	1	2	2	6	0	9	7	5	3	0	1	5	8	2	3	5	1	7	1	1
G[T>A]C	3	1	4	3	2	3	4	1	1	0	1	1	2	2	5	1	2	2	1	1	0	4	4	3	2	1	1	1	1	0	3	4	0	2	3	3	3	2	2	2	5	5	3	5	4	0	5	1	1
G[T>A]G	1	3	6	6	1	4	3	1	3	4	0	1	1	2	3	7	4	1	1	2	3	3	4	7	1	6	1	1	3	1	4	1	3	2	8	4	3	6	1	1	3	12	1	3	6	2	7	0	3
G[T>A]T	2	0	2	4	0	5	5	0	1	1	1	1	1	3	4	1	4	2	1	1	2	1	3	2	3	2	2	2	1	1	2	3	2	0	5	2	2	5	2	2	3	4	0	2	3	3	3	2	2
T[T>A]A	3	6	2	8	2	9	11	2	2	2	2	0	7	5	6	5	9	6	1	2	8	6	8	3	3	6	3	4	5	0	10	2	4	3	9	7	4	9	1	1	4	9	3	3	5	3	8	2	2
T[T>A]C	2	1	2	4	1	4	7	1	2	2	0	0	3	4	0	1	1	1	1	3	2	3	1	4	3	4	2	0	4	1	3	2	3	6	3	1	4	2	1	1	3	5	1	4	2	2	5	1	1
T[T>A]G	2	7	9	15	2	6	4	1	4	2	4	1	4	5	5	4	4	1	0	6	3	7	11	5	4	8	0	1	3	3	8	1	6	2	8	10	3	8	1	2	4	11	1	0	7	1	9	1	2
T[T>A]T	5	3	3	5	1	3	4	2	1	0	0	1	3	5	4	3	5	1	0	4	1	2	5	7	1	2	4	2	0	2	2	3	7	2	4	7	4	2	1	0	3	8	1	4	1	3	5	4	1
A[T>C]A	10	4	7	3	7	10	9	8	1	0	1	0	2	6	11	5	10	9	1	8	8	11	6	2	10	12	7	5	2	1	10	5	6	5	2	1	8	12	5	5	17	9	10	3	6	7	5	3	1
A[T>C]C	5	0	3	2	5	5	4	2	1	1	0	1	3	2	3	0	1	2	0	4	2	4	3	2	4	4	1	2	2	2	3	1	2	3	5	6	1	3	1	0	2	4	1	2	2	4	1	1	0
A[T>C]G	7	3	3	3	9	8	8	4	3	3	0	1	2	4	12	2	9	9	0	10	8	11	4	1	6	7	8	7	5	3	4	10	4	3	5	4	4	12	5	2	9	12	8	4	8	8	4	2	3
A[T>C]T	6	2	4	3	8	7	7	5	0	2	1	1	1	1	6	2	8	4	0	3	3	6	6	3	9	10	3	1	7	2	5	2	4	10	4	3	8	7	3	2	6	5	6	4	5	6	5	2	2
C[T>C]A	7	4	1	0	9	5	7	3	2	1	0	0	2	3	6	0	6	4	1	4	3	4	9	2	2	11	2	7	3	1	7	7	2	3	5	6	11	7	3	4	3	14	6	0	5	7	2	3	1
C[T>C]C	7	1	3	2	6	4	3	5	1	0	1	1	1	2	2	1	6	1	3	6	4	5	4	2	8	6	2	2	2	1	4	5	4	7	3	4	7	3	2	2	3	5	3	2	2	3	4	0	1
C[T>C]G	4	3	3	3	5	6	18	6	1	3	1	2	2	6	7	2	2	8	1	8	6	12	11	2	9	11	3	7	0	3	5	6	3	7	3	1	0	14	4	7	5	5	6	3	6	7	6	1	0
C[T>C]T	11	4	4	3	4	6	8	1	0	4	2	1	3	5	3	2	2	8	3	3	8	11	7	7	11	6	7	11	2	0	9	4	5	6	8	6	4	11	2	4	6	10	9	5	6	9	5	2	2
G[T>C]A	17	2	3	0	7	5	11	5	1	2	1	1	0	1	9	2	6	9	0	6	3	15	9	2	11	6	6	8	2	1	6	5	4	8	4	2	1	16	4	6	12	1	6	4	6	2	6	2	1
G[T>C]C	6	2	3	2	5	3	5	3	0	2	0	0	2	3	5	2	5	5	1	5	3	1	4	3	6	5	2	2	3	3	2	4	3	4	4	3	5	5	3	5	3	5	2	2	1	3	2	2	0
G[T>C]G	3	0	4	0	4	5	8	5	1	1	3	1	3	4	5	2	5	7	0	8	5	5	5	1	16	5	6	7	3	1	2	9	7	10	3	3	5	2	4	3	6	4	5	2	4	10	4	0	2
G[T>C]T	3	2	5	4	6	4	6	3	1	2	0	2	1	2	3	2	3	5	1	8	7	6	7	2	9	8	4	3	5	2	6	5	6	5	3	4	6	7	4	3	7	2	2	2	4	2	3	1	0
T[T>C]A	5	4	2	2	7	5	5	4	0	0	1	1	1	3	6	1	6	5	0	6	3	6	6	1	10	9	3	3	2	3	4	3	4	6	6	0	4	9	1	5	6	5	4	4	3	5	0	2	1
T[T>C]C	1	1	4	0	5	2	4	1	1	0	0	0	1	1	3	1	3	3	2	11	1	4	5	2	1	8	2	3	2	0	2	4	1	6	6	3	6	3	4	3	6	3	1	4	3	6	1	1	0
T[T>C]G	1	2	2	3	5	3	3	4	0	0	0	0	2	6	3	0	3	6	1	3	4	4	4	3	4	5	0	3	3	1	4	4	2	7	6	2	2	9	3	3	4	3	2	3	6	2	2	1	1
T[T>C]T	7	1	5	1	10	6	10	3	1	0	2	0	0	3	10	2	9	6	0	10	2	5	13	3	8	7	6	10	2	3	11	8	2	7	2	3	6	9	5	4	7	8	6	5	5	5	3	0	1
A[T>G]A	3	2	3	1	1	4	1	4	0	4	0	0	0	2	9	0	7	3	1	4	1	7	7	1	3	3	3	4	3	2	6	1	5	1	2	3	3	8	0	0	2	4	0	6	2	2	0	4	2
A[T>G]C	2	0	0	2	4	0	1	1	0	0	1	1	2	2	3	2	3	1	0	4	2	2	2	1	0	1	1	2	1	1	4	1	2	2	1	4	3	0	0	3	0	2	3	3	3	3	0	0	1
A[T>G]G	3	0	2	2	4	2	4	1	2	2	1	0	2	0	3	2	4	2	1	4	2	2	4	1	3	2	1	2	2	1	1	2	1	1	4	0	4	2	1	3	2	1	5	2	2	0	0	1	1
A[T>G]T	9	1	3	3	4	9	9	5	6	2	1	3	2	6	1	3	5	7	4	2	0	8	13	7	9	1	3	6	6	2	2	4	11	2	5	3	7	9	5	4	2	3	1	2	4	3	3	2	0
C[T>G]A	1	0	0	3	1	6	4	2	0	2	2	2	5	3	2	2	5	1	2	3	0	4	3	2	5	3	3	2	2	4	7	1	4	2	6	4	3	5	0	2	4	6	1	3	1	0	7	2	4
C[T>G]C	8	1	1	2	5	6	5	3	5	2	1	2	1	3	4	1	3	4	9	3	2	6	1	2	5	3	1	3	10	0	3	5	4	9	4	3	2	5	3	3	2	4	2	2	0	1	4	1	1
C[T>G]G	3	1	1	3	3	5	7	2	5	1	1	2	3	7	6	1	1	1	1	3	3	3	5	4	4	7	3	2	5	3	3	2	4	4	8	2	0	9	1	2	5	8	2	1	4	2	5	0	0
C[T>G]T	63	1	3	16	29	60	21	41	50	1	0	36	26	25	4	10	7	47	58	7	0	51	66	37	25	2	2	51	46	3	6	25	21	36	34	9	46	13	37	42	36	11	12	1	8	23	19	2	3
G[T>G]A	1	1	2	2	2	3	0	0	1	0	1	1	3	2	0	2	2	0	1	2	2	1	3	1	2	1	0	1	1	0	2	4	0	1	2	2	5	3	2	2	1	3	2	3	2	1	1	2	0
G[T>G]C	3	0	1	2	2	3	4	1	2	1	0	1	1	2	1	1	2	1	2	3	0	3	3	1	3	1	1	3	1	2	3	2	5	0	2	2	4	0	2	2	5	4	2	0	4	1	2	2	0
G[T>G]G	3	0	2	2	0	1	3	0	1	2	0	1	1	1	3	1	2	2	1	2	1	1	1	2	1	1	1	0	3	1	0	4	1	2	3	3	2	4	2	2	3	6	4	3	0	2	4	1	0
G[T>G]T	15	1	3	7	10	20	4	12	8	1	0	14	6	8	2	2	3	11	14	3	1	15	10	4	7	3	1	8	14	3	8	7	7	12	9	4	7	7	12	9	11	4	2	3	2	4	6	1	0
T[T>G]A	3	1	1	6	2	3	4	1	2	3	0	1	1	4	5	2	4	3	0	3	1	10	13	1	4	4	6	1	4	2	6	1	4	3	6	5	6	3	0	0	1	8	4	4	4	1	3	3	2
T[T>G]C	3	2	1	1	2	2	5	4	1	1	0	1	1	1	0	0	2	3	0	2	1	5	6	0	2	2	2	3	5	1	2	4	3	1	5	2	4	6	1	2	2	4	4	2	0	0	3	1	0
T[T>G]G	3	1	3	1	0	4	4	4	2	1	0	1	3	2	2	2	2	2	2	4	0	2	3	1	4	2	3	1	1	0	2	3	2	1	3	7	3	6	0	2	1	2	2	3	0	2	2	0	2
T[T>G]T	12	2	4	6	9	14	10	9	6	2	0	7	6	5	8	3	9	6	6	10	1	11	27	10	16	4	2	8	14	7	7	10	10	11	13	9	18	19	11	12	9	9	7	0	5	4	11	3	3
[truncated: 251 more columns]
