# Supplementary material for: SUITOR: Selecting the number of mutational signatures through cross-validation
Source: PLoS Comput Biol. 2022 Apr 4;18(4):e1009309. doi: 10.1371/journal.pcbi.1009309 (PMC9009674; doi:10.1371/journal.pcbi.1009309)
Supplement: S2 Data — (ZIP) [file pcbi.1009309.s015.zip › Supp_data_profiles_activities_matrices/16 In silico simulation/simulation design of eight signatures/Error Level 0.8/eight signatures_mutation_type_matrix_2.csv]

	V1	V2	V3	V4	V5	V6	V7	V8	V9	V10	V11	V12	V13	V14	V15	V16	V17	V18	V19	V20	V21	V22	V23	V24	V25	V26	V27	V28	V29	V30	V31	V32	V33	V34	V35	V36	V37	V38	V39	V40	V41	V42	V43	V44	V45	V46	V47	V48	V49
A[C>A]A	0	1	0	8	3	4	3	2	1	5	3	1	4	2	6	4	3	3	1	1	3	1	2	1	12	2	4	1	2	2	1	4	2	6	5	3	5	7	1	0	1	9	10	4	8	1	7	1	1
A[C>A]C	2	1	3	6	2	3	5	1	2	4	3	0	1	3	4	0	2	3	1	2	3	4	3	2	8	3	1	1	2	0	4	7	4	5	8	1	6	4	0	2	1	6	1	6	4	1	5	1	2
A[C>A]G	2	1	1	1	1	3	5	2	1	1	2	0	1	1	1	1	1	1	1	3	1	4	2	2	3	2	3	2	1	0	2	7	1	3	4	2	3	4	1	2	3	2	0	1	2	2	2	1	2
A[C>A]T	1	1	0	7	1	5	4	4	1	4	5	1	5	2	1	2	1	7	3	1	3	4	5	3	4	3	2	2	2	1	1	2	0	6	5	2	3	4	1	1	1	4	3	2	2	1	2	2	2
C[C>A]A	2	1	3	13	2	6	13	4	1	9	5	1	5	3	4	5	3	8	1	3	6	5	0	1	10	3	6	2	1	1	2	7	3	14	14	3	9	6	2	2	2	11	8	8	8	4	5	3	6
C[C>A]C	3	3	1	5	5	6	9	1	0	8	5	0	8	3	2	6	2	12	1	3	5	5	2	1	12	2	6	1	4	4	2	7	4	5	13	0	5	2	1	2	2	5	7	9	8	0	6	1	4
C[C>A]G	1	1	0	2	3	2	4	1	0	3	1	1	5	3	2	1	1	7	0	1	6	3	2	1	2	3	2	1	3	0	3	6	1	2	4	1	2	6	1	0	1	5	1	6	0	2	4	3	1
C[C>A]T	2	0	2	10	1	9	9	4	0	6	11	3	5	1	2	7	1	8	3	3	4	6	3	1	10	5	9	2	2	0	5	3	5	4	5	3	8	5	2	2	3	12	5	6	3	2	3	0	4
G[C>A]A	2	1	0	7	1	6	9	1	1	4	0	0	4	4	2	7	2	6	1	2	4	1	3	1	6	2	2	2	0	2	5	3	5	5	4	2	4	9	2	1	3	3	2	3	1	2	5	1	0
G[C>A]C	1	0	1	2	2	3	3	7	1	3	1	1	5	1	2	2	1	10	2	5	1	4	3	1	7	3	3	2	1	1	5	5	2	4	3	1	4	4	1	0	4	4	4	2	4	2	2	2	3
G[C>A]G	2	1	1	2	2	4	5	0	0	1	2	0	2	1	2	2	3	2	1	2	2	1	1	0	4	1	0	1	1	1	1	2	0	4	8	1	2	3	1	2	4	3	1	5	5	1	3	1	0
G[C>A]T	1	1	3	3	3	4	5	1	2	2	3	1	2	1	5	3	2	1	1	2	4	3	1	1	5	1	4	3	2	1	2	4	3	5	3	2	6	2	3	2	1	5	3	4	2	1	1	2	2
T[C>A]A	2	0	1	8	2	7	4	1	1	4	3	0	3	1	3	3	4	5	1	5	5	4	3	1	9	2	4	1	3	0	1	8	1	4	4	0	2	8	2	1	5	11	3	9	5	3	7	3	0
T[C>A]C	1	1	1	5	2	3	10	1	1	6	2	0	2	2	1	4	2	3	1	3	4	5	3	3	6	4	6	0	1	0	2	6	3	7	1	1	4	9	2	1	3	5	6	6	6	1	3	0	2
T[C>A]G	1	1	0	2	1	3	3	1	1	1	2	0	1	3	0	1	0	4	0	0	2	0	3	2	4	2	2	1	1	2	0	2	2	2	4	1	2	1	0	3	2	0	3	0	2	2	3	1	0
T[C>A]T	3	1	3	2	1	6	5	5	0	6	8	1	4	3	5	1	3	7	1	3	2	6	8	4	9	3	3	2	1	0	6	12	2	5	1	1	5	7	1	2	2	9	8	8	7	1	6	0	0
A[C>G]A	7	0	2	5	7	2	7	2	1	3	1	0	6	5	2	1	3	5	1	2	2	4	4	0	2	2	2	2	7	4	3	6	6	4	7	3	10	4	1	1	14	7	3	3	2	5	5	9	1
A[C>G]C	0	1	1	1	4	2	1	2	1	0	0	0	0	7	4	1	1	1	1	2	0	3	2	2	3	2	1	2	4	2	3	2	7	4	4	2	2	8	0	1	2	5	2	4	2	2	3	4	1
A[C>G]G	1	0	2	2	2	2	1	1	2	2	1	0	2	3	1	1	2	3	1	2	1	3	2	0	4	3	0	0	2	2	0	0	3	2	0	1	3	1	1	1	4	6	1	1	2	0	4	3	1
A[C>G]T	0	0	1	4	5	4	1	1	2	1	0	0	5	3	1	0	1	3	0	0	1	6	4	2	1	4	2	1	3	3	3	4	5	2	6	6	4	4	1	2	2	3	4	5	2	0	4	8	3
C[C>G]A	2	1	1	5	4	4	3	1	2	2	0	0	3	2	0	2	2	3	1	0	2	3	2	2	4	3	1	1	5	4	2	4	4	3	3	7	4	2	1	2	4	5	4	2	1	2	10	5	1
C[C>G]C	3	1	1	3	6	2	6	1	2	3	2	0	5	6	2	2	1	3	1	1	1	3	2	2	2	3	0	1	6	4	3	4	5	3	8	5	6	6	1	2	3	12	2	1	4	5	5	3	0
C[C>G]G	2	0	0	1	1	4	4	1	1	3	2	1	2	2	3	0	1	1	0	1	2	0	2	0	1	4	1	1	2	1	5	1	2	1	4	1	1	2	1	2	1	3	4	3	3	2	2	1	1
C[C>G]T	2	1	1	3	3	0	2	1	1	1	1	1	3	2	5	1	3	2	1	1	1	4	4	0	2	2	0	2	7	4	3	5	6	4	8	5	9	9	2	0	7	6	4	3	0	1	4	1	1
G[C>G]A	2	1	0	3	4	4	5	3	1	2	1	0	2	7	1	0	1	2	0	1	2	3	2	2	5	1	1	1	5	2	3	4	6	2	2	1	4	8	2	3	6	2	2	1	3	0	5	1	2
G[C>G]C	2	0	0	3	6	2	5	1	0	2	0	2	1	2	1	3	3	3	1	2	2	3	2	1	3	0	0	3	2	1	1	0	5	2	3	2	4	4	1	2	6	5	6	5	3	2	6	3	1
G[C>G]G	1	0	1	2	1	3	4	0	2	1	0	0	2	2	1	0	2	1	1	2	1	2	1	1	2	3	1	2	1	2	1	1	3	1	5	0	5	2	0	2	3	4	3	1	0	3	3	0	1
G[C>G]T	3	1	1	3	1	3	3	1	2	2	1	0	3	3	1	0	3	0	1	2	1	4	5	2	3	3	1	2	8	5	6	6	2	2	6	3	4	3	1	0	3	5	2	3	3	2	3	1	0
T[C>G]A	6	1	1	2	5	1	4	2	2	1	1	0	1	5	3	1	3	4	1	1	1	5	4	2	3	1	1	1	3	4	1	3	7	1	6	5	4	9	1	2	4	2	3	3	2	6	1	4	0
T[C>G]C	1	0	0	3	4	3	5	1	1	2	1	1	0	2	2	1	2	1	1	1	2	3	5	2	4	2	2	1	7	3	3	4	6	2	2	2	5	5	2	2	10	8	3	4	4	2	5	6	2
T[C>G]G	0	1	1	1	2	1	3	1	1	0	0	1	4	2	1	1	1	1	1	1	0	3	2	1	6	2	1	1	1	1	5	2	4	2	1	1	3	2	0	1	5	1	3	1	1	4	3	0	1
T[C>G]T	2	1	2	7	7	5	6	1	2	1	1	1	4	8	3	2	2	3	1	2	2	8	5	1	8	4	1	0	6	2	5	7	3	2	10	3	7	5	0	2	1	10	5	7	3	5	9	7	1
A[C>T]A	6	8	1	6	6	2	8	1	2	0	1	3	2	3	3	2	2	13	2	3	2	5	5	1	14	6	2	3	7	2	0	3	8	5	6	4	5	4	1	7	8	9	3	9	1	1	5	2	3
A[C>T]C	4	1	5	2	5	6	7	2	0	2	2	4	4	3	6	3	4	5	1	4	3	3	1	3	6	4	1	3	4	2	6	5	5	6	2	5	1	3	0	4	1	3	2	1	4	5	3	1	1
A[C>T]G	6	7	1	1	3	11	13	0	1	0	1	8	2	0	2	1	2	11	6	8	2	9	1	1	8	9	1	3	6	7	3	3	9	4	0	10	2	2	1	8	15	7	5	12	3	2	3	3	6
A[C>T]T	4	1	2	0	1	1	2	4	1	1	0	3	2	6	0	1	1	4	1	2	2	5	3	1	4	6	1	4	2	5	3	4	3	2	6	6	5	6	0	7	6	7	4	4	3	3	3	3	1
C[C>T]A	4	4	5	2	7	4	8	8	1	2	4	6	9	7	4	5	7	10	1	2	5	5	2	7	6	8	0	3	3	3	8	5	5	3	12	2	5	6	0	11	10	4	0	4	5	3	2	2	2
C[C>T]C	2	2	7	3	3	4	5	2	0	3	3	2	7	5	3	4	5	8	2	4	5	12	3	5	4	11	2	6	2	2	6	16	10	6	5	2	6	4	1	6	7	4	3	3	6	11	2	2	1
C[C>T]G	6	6	1	2	8	8	15	2	0	3	4	7	3	6	5	1	3	15	13	6	1	3	4	3	12	23	1	2	5	10	6	7	11	7	5	19	2	4	1	11	13	7	4	9	3	1	1	2	5
C[C>T]T	2	1	5	3	7	1	5	1	2	2	4	3	6	14	8	8	14	14	1	4	9	8	4	6	3	14	4	4	2	2	6	9	13	6	6	3	9	5	1	4	10	6	5	5	8	6	5	3	1
G[C>T]A	10	4	1	3	3	6	10	2	1	4	0	7	2	6	4	1	4	8	3	6	0	9	2	2	10	11	2	2	5	5	1	7	7	7	3	11	2	3	1	9	14	7	4	7	3	2	3	4	2
G[C>T]C	5	7	5	3	6	10	18	6	1	1	2	8	2	5	5	0	4	15	14	4	1	12	2	5	13	12	0	5	4	6	4	6	11	6	4	15	6	5	1	16	12	8	4	7	2	0	3	1	6
G[C>T]G	5	8	0	2	4	1	26	1	0	1	0	10	2	5	2	1	4	17	12	4	2	13	0	1	10	13	0	2	3	9	7	6	13	7	2	23	2	3	1	15	17	12	9	9	5	1	5	1	4
G[C>T]T	4	4	3	0	6	10	13	2	0	0	1	3	6	4	6	3	7	6	4	5	3	8	4	4	8	11	2	2	4	5	5	9	3	4	4	4	3	6	0	6	11	6	4	3	2	5	8	3	6
T[C>T]A	8	7	28	2	11	1	4	7	0	2	3	8	10	17	16	15	17	19	9	12	15	11	2	11	4	27	2	14	0	1	24	26	24	14	22	5	17	2	1	28	18	4	2	6	28	33	7	1	1
T[C>T]C	8	8	44	3	11	4	6	19	1	4	14	15	24	34	24	21	33	26	7	6	18	15	1	17	4	22	3	25	2	1	27	34	31	24	31	4	21	5	1	45	26	3	2	4	40	32	6	2	1
T[C>T]G	7	3	8	2	7	5	7	3	0	3	2	6	10	9	5	6	10	11	8	4	5	6	1	5	10	17	1	7	4	6	10	12	13	10	7	2	9	1	1	9	9	4	2	5	6	13	4	0	1
T[C>T]T	2	3	8	5	5	2	7	3	1	3	4	2	13	19	9	8	10	19	7	4	10	4	3	9	1	14	2	5	3	1	16	13	5	9	6	8	7	4	1	13	9	2	4	4	12	14	7	2	3
A[T>A]A	1	4	2	6	1	6	9	1	5	2	1	1	5	4	7	5	8	4	1	3	2	4	7	8	4	2	4	4	3	1	6	2	6	2	5	9	6	4	0	1	7	5	2	2	7	2	12	3	1
A[T>A]C	3	0	0	2	3	5	5	1	1	1	1	1	0	0	1	0	3	3	1	1	2	0	2	1	3	1	1	1	2	1	1	2	3	2	2	2	3	2	1	1	2	4	1	2	4	3	3	0	0
A[T>A]G	0	4	2	6	2	10	12	1	3	4	0	0	8	6	4	10	10	4	0	3	7	7	5	3	7	6	1	1	1	2	5	3	5	3	5	8	5	3	0	3	3	12	3	2	4	0	8	1	1
A[T>A]T	2	2	3	1	3	5	3	0	0	1	1	1	2	3	1	1	1	1	1	2	3	4	3	2	6	3	4	4	1	3	2	4	4	3	3	1	4	4	0	2	3	2	3	3	2	3	3	1	2
C[T>A]A	2	10	3	15	0	21	17	1	4	4	1	1	11	8	13	13	7	0	0	11	10	9	20	13	3	9	1	2	5	2	8	3	7	1	11	10	12	10	1	2	8	8	2	6	13	1	13	1	0
C[T>A]C	2	6	1	6	3	9	11	0	2	3	4	0	7	7	9	5	8	4	2	5	2	4	7	7	2	8	1	1	2	2	4	2	5	3	7	8	5	4	2	2	3	6	2	2	5	3	5	3	1
C[T>A]G	1	10	11	23	2	21	10	1	6	3	3	1	6	11	13	15	17	6	1	8	8	10	22	14	3	11	2	3	5	1	17	3	7	4	14	8	7	12	1	1	8	16	7	2	15	1	20	2	2
C[T>A]T	2	3	5	10	2	9	14	2	7	1	2	2	3	5	5	7	12	0	1	7	3	4	9	2	3	6	1	0	5	1	10	4	1	3	11	6	7	8	1	2	4	9	4	2	6	1	9	2	0
G[T>A]A	2	4	6	5	4	8	10	1	2	1	2	1	8	6	6	8	8	3	1	2	2	1	7	2	0	2	5	2	3	3	7	2	4	1	4	4	7	6	0	2	6	6	1	1	6	1	5	1	0
G[T>A]C	4	2	1	4	3	4	5	2	1	1	0	0	2	2	2	4	4	1	0	5	1	1	4	2	1	2	1	1	2	0	1	3	3	3	4	8	1	3	0	2	5	3	2	3	5	1	3	1	0
G[T>A]G	2	7	4	4	1	7	4	1	2	3	1	1	1	4	5	0	10	5	1	5	1	2	8	3	4	4	1	1	2	1	7	3	3	5	10	6	4	2	1	2	5	8	2	5	6	1	4	3	1
G[T>A]T	3	0	0	2	2	6	2	1	0	1	0	0	3	2	2	2	3	3	1	3	0	1	2	1	3	2	0	1	2	1	5	2	1	2	2	3	2	3	1	2	3	3	1	2	1	0	2	2	0
T[T>A]A	2	7	8	6	1	17	6	2	3	3	4	1	7	12	8	6	10	1	2	9	4	9	18	9	4	4	3	0	4	2	8	1	4	2	12	9	6	6	2	0	3	11	2	3	6	0	3	3	0
T[T>A]C	2	1	3	1	1	2	7	1	2	1	1	0	2	8	3	0	1	2	1	3	3	5	5	4	6	4	2	1	2	1	2	3	3	2	3	6	3	5	1	2	7	5	2	1	1	0	5	0	0
T[T>A]G	2	7	1	10	2	10	9	0	0	4	0	1	4	8	9	6	4	2	1	8	5	2	12	6	3	6	1	3	2	2	9	4	3	4	12	11	4	6	2	3	6	17	3	2	8	1	11	1	3
T[T>A]T	0	1	4	5	0	4	4	3	0	1	0	1	6	5	3	2	7	1	1	2	2	4	9	4	5	5	3	3	4	2	7	3	3	4	4	1	1	4	1	2	4	4	4	4	4	0	4	1	2
A[T>C]A	10	8	8	3	10	13	8	6	2	2	3	0	2	7	8	2	7	4	1	8	7	11	8	3	11	14	2	5	5	2	9	8	7	5	7	8	9	10	6	5	10	16	5	4	10	10	7	2	0
A[T>C]C	2	0	2	1	2	4	3	4	1	1	1	0	2	5	3	0	4	4	1	3	2	3	6	2	3	5	4	3	2	1	4	2	3	2	0	4	6	4	5	2	3	5	3	2	4	8	2	4	0
A[T>C]G	7	1	6	5	9	3	11	3	1	1	0	1	4	4	6	1	5	5	1	12	9	13	2	8	15	12	3	11	2	1	8	8	8	4	6	2	9	5	8	6	14	13	6	4	4	4	4	3	3
A[T>C]T	5	2	4	1	3	6	7	5	0	2	2	0	2	5	6	1	6	3	1	6	4	5	3	1	3	12	4	3	1	6	7	7	5	2	7	3	1	8	5	3	5	14	4	4	3	2	4	2	0
C[T>C]A	4	1	5	4	6	7	7	2	1	2	0	1	2	2	7	2	9	2	0	3	5	10	4	2	7	6	4	2	3	2	8	6	2	3	7	2	7	7	7	2	12	3	7	3	4	5	0	1	2
C[T>C]C	1	1	2	0	4	2	6	2	1	3	0	1	4	1	4	1	3	5	1	2	3	4	3	3	3	5	6	4	2	1	5	5	5	5	5	1	0	4	1	4	7	8	5	3	3	5	5	1	2
C[T>C]G	6	3	4	2	9	8	6	4	1	1	2	3	2	4	13	1	5	9	0	12	5	11	5	2	4	15	5	6	2	3	8	11	6	5	5	1	3	7	9	7	14	12	7	1	6	3	2	1	1
C[T>C]T	7	0	4	3	6	7	8	7	4	2	1	1	2	8	9	1	1	6	2	9	2	11	8	5	12	7	8	8	4	3	8	12	8	5	4	3	3	8	6	8	13	11	3	3	6	8	2	3	0
G[T>C]A	5	3	8	3	4	8	6	7	0	2	1	1	2	4	12	3	4	4	1	10	7	13	6	4	6	6	2	6	0	3	10	6	3	3	3	1	4	10	6	5	11	13	8	2	9	7	6	0	0
G[T>C]C	3	1	2	3	5	5	7	0	2	1	1	1	1	1	4	2	3	4	2	6	2	4	5	2	2	4	1	3	1	2	2	6	2	2	2	0	2	3	3	0	3	5	2	1	5	3	4	2	1
G[T>C]G	6	0	1	0	8	4	5	3	0	1	1	1	0	4	9	1	7	3	0	8	2	5	3	3	9	7	5	5	2	1	9	5	5	2	6	0	6	7	5	4	10	3	7	1	5	5	1	2	1
G[T>C]T	6	1	3	6	7	4	6	5	0	1	2	1	2	2	10	3	2	3	1	4	2	5	3	3	9	6	2	8	3	1	7	3	5	6	2	3	6	7	3	6	9	2	5	1	3	5	0	3	1
T[T>C]A	3	2	2	2	3	7	5	2	1	4	2	1	2	5	7	3	10	2	0	5	3	7	3	4	8	7	6	7	2	2	3	8	1	4	1	2	4	8	4	3	13	6	2	1	5	5	2	4	2
T[T>C]C	6	1	5	2	4	3	3	3	1	1	0	1	0	2	5	2	2	4	1	5	0	4	3	0	7	3	3	4	2	0	2	5	2	3	1	3	5	4	3	3	6	5	1	1	2	6	2	4	1
T[T>C]G	4	1	3	0	7	4	4	4	1	1	1	0	1	1	4	2	8	2	1	6	1	6	3	1	8	7	2	1	2	1	6	5	3	0	4	2	3	7	0	8	7	4	4	4	2	2	4	3	1
T[T>C]T	7	3	5	1	5	5	10	6	0	2	1	0	2	2	9	0	10	4	0	7	2	9	5	1	9	13	9	7	0	2	6	6	7	3	3	3	8	9	5	5	10	11	7	1	8	4	3	5	2
A[T>G]A	1	0	2	1	1	4	5	3	0	1	1	0	0	3	5	1	4	2	1	2	1	9	1	2	1	4	3	2	1	4	3	2	3	3	13	3	1	4	1	1	3	4	3	3	3	2	3	2	0
A[T>G]C	1	1	2	1	4	3	3	0	1	1	1	3	3	2	2	2	1	2	1	1	0	3	4	1	5	4	2	3	2	1	2	1	3	2	3	2	2	6	0	2	3	1	3	0	2	3	2	1	0
A[T>G]G	2	2	1	2	2	4	4	1	0	3	1	1	3	3	1	2	4	2	1	0	3	1	0	0	0	3	1	0	3	1	3	0	4	1	3	3	5	3	1	0	2	5	1	0	1	2	2	1	2
A[T>G]T	9	1	3	5	9	10	6	2	4	2	1	4	3	3	5	1	6	8	9	2	1	15	10	2	9	4	2	8	6	2	8	4	6	6	4	4	10	11	4	8	6	10	4	0	4	5	4	1	0
C[T>G]A	0	1	3	1	1	3	2	2	1	1	1	1	2	4	4	1	4	1	1	6	2	5	8	2	1	4	2	2	3	2	3	3	4	0	6	4	2	5	0	2	3	4	1	1	3	1	5	2	1
C[T>G]C	8	1	0	2	4	4	6	1	2	1	0	3	3	1	7	0	2	5	2	1	1	7	2	4	0	1	1	4	4	1	2	1	5	7	3	2	4	3	1	1	4	3	4	3	1	3	7	3	1
C[T>G]G	7	1	1	4	2	4	4	3	1	0	1	2	4	4	2	1	4	3	3	3	2	4	5	3	3	2	0	2	3	2	4	3	5	5	6	2	8	4	3	5	4	5	2	3	2	2	5	1	1
C[T>G]T	52	2	3	18	30	40	35	35	37	5	2	33	17	28	3	7	12	27	59	5	2	40	63	43	29	10	4	47	53	1	8	21	21	41	24	16	44	28	48	54	42	2	21	3	7	17	36	4	3
G[T>G]A	4	1	3	2	2	1	3	2	1	0	1	1	2	3	0	0	5	2	0	2	2	4	3	2	1	1	0	1	0	2	2	2	2	2	3	3	5	2	1	3	3	4	2	1	3	0	2	1	1
G[T>G]C	3	1	1	0	1	2	3	0	3	1	0	1	3	2	1	1	1	5	0	2	2	6	2	2	4	0	1	2	3	1	2	3	4	2	1	3	4	3	1	3	4	3	1	1	2	0	4	1	1
G[T>G]G	0	1	1	1	2	2	0	0	0	1	0	1	2	3	1	1	1	2	1	0	1	2	4	2	2	3	2	2	2	1	1	0	3	2	4	2	5	3	1	2	5	1	2	2	4	2	2	0	0
G[T>G]T	13	2	1	4	16	5	6	9	7	1	0	5	11	5	3	7	1	9	10	2	1	10	17	9	6	3	3	18	18	2	4	6	12	10	8	4	13	11	11	12	18	6	5	1	2	7	8	2	2
T[T>G]A	1	1	3	1	1	2	3	4	1	8	0	1	2	2	5	1	9	4	1	5	1	8	9	2	7	6	3	6	4	7	6	3	4	1	7	5	5	5	1	0	2	15	4	8	6	4	4	1	5
T[T>G]C	2	1	0	2	1	0	1	1	1	0	1	1	2	1	0	1	1	3	0	4	1	2	3	3	1	1	1	1	2	2	5	2	0	5	5	1	1	4	3	3	3	3	0	2	0	3	1	3	1
T[T>G]G	2	0	1	5	1	3	4	2	0	0	1	0	3	2	2	3	1	2	1	4	1	3	2	2	1	5	4	1	1	2	2	1	5	2	5	2	4	4	1	0	3	3	2	1	5	2	4	2	2
T[T>G]T	10	1	3	5	13	20	9	15	15	7	1	5	4	3	6	1	11	14	15	7	2	11	14	7	11	3	2	14	9	3	10	3	8	14	11	11	15	7	14	10	13	6	6	6	7	5	13	6	2
[truncated: 251 more columns]
