# Supplementary material for: SUITOR: Selecting the number of mutational signatures through cross-validation
Source: PLoS Comput Biol. 2022 Apr 4;18(4):e1009309. doi: 10.1371/journal.pcbi.1009309 (PMC9009674; doi:10.1371/journal.pcbi.1009309)
Supplement: S2 Data — (ZIP) [file pcbi.1009309.s015.zip › Supp_data_profiles_activities_matrices/16 In silico simulation/simulation design of eight signatures/Error Level 0.8/eight signatures_mutation_type_matrix_20.csv]

	V1	V2	V3	V4	V5	V6	V7	V8	V9	V10	V11	V12	V13	V14	V15	V16	V17	V18	V19	V20	V21	V22	V23	V24	V25	V26	V27	V28	V29	V30	V31	V32	V33	V34	V35	V36	V37	V38	V39	V40	V41	V42	V43	V44	V45	V46	V47	V48	V49
A[C>A]A	3	0	1	6	3	6	9	1	1	4	6	1	4	2	3	2	3	5	1	4	2	1	3	1	8	1	4	0	3	2	6	4	4	2	6	4	3	8	0	1	2	3	3	7	6	0	4	0	2
A[C>A]C	1	1	1	8	2	4	6	1	0	2	1	1	5	3	3	3	2	2	0	1	3	6	1	1	2	2	1	1	0	2	1	8	1	6	4	1	6	6	1	3	1	6	2	2	6	2	3	3	4
A[C>A]G	1	1	0	2	1	2	3	1	0	2	3	1	3	3	1	0	1	1	1	2	1	3	2	2	4	0	2	1	0	1	1	4	3	0	1	1	3	3	0	2	1	1	0	3	3	2	1	1	2
A[C>A]T	1	0	0	7	3	2	6	0	2	5	5	1	4	0	2	2	3	5	1	3	3	3	1	0	3	2	2	1	2	1	2	2	1	1	3	2	9	3	0	2	1	6	4	2	4	2	5	1	1
C[C>A]A	3	3	1	12	1	11	8	2	0	12	9	0	7	0	2	5	1	9	2	4	8	3	2	3	13	6	4	2	2	0	4	8	4	7	7	2	9	10	1	2	4	12	5	11	6	1	7	4	2
C[C>A]C	3	1	3	9	0	11	10	4	1	10	8	1	2	3	3	5	1	11	1	5	6	7	1	2	7	0	8	1	3	1	4	3	3	6	5	1	3	6	1	2	6	6	10	7	9	1	4	1	5
C[C>A]G	1	1	1	2	3	5	3	0	0	3	4	1	4	3	5	2	2	7	2	2	1	2	2	1	4	3	1	1	2	0	3	4	1	5	4	2	7	5	1	1	0	1	1	4	2	1	3	0	0
C[C>A]T	2	3	0	11	6	7	12	1	0	4	6	1	5	1	2	6	2	5	0	6	5	3	2	2	7	0	4	1	2	1	5	7	3	3	7	6	7	15	2	2	1	10	6	6	9	2	8	1	5
G[C>A]A	1	1	3	6	2	5	3	1	1	3	4	1	3	1	2	5	2	6	1	2	0	3	3	1	10	2	1	2	1	0	1	6	3	2	5	2	4	7	1	2	2	3	2	6	2	1	5	2	2
G[C>A]C	1	1	1	7	1	4	6	2	1	2	2	1	5	5	4	1	2	5	1	3	6	4	3	1	3	1	5	0	1	2	2	6	2	1	5	1	1	6	2	2	1	3	1	6	8	2	7	1	3
G[C>A]G	2	1	1	2	1	3	8	0	1	1	2	0	3	1	3	1	0	2	1	2	3	2	1	2	2	2	2	0	1	1	2	3	4	4	3	2	2	2	1	1	2	3	6	4	3	2	3	1	2
G[C>A]T	3	0	1	2	3	4	3	1	1	6	2	0	1	1	3	2	4	5	0	5	4	2	4	1	6	4	3	1	4	1	0	3	3	4	3	3	7	2	1	1	0	6	1	4	3	1	4	0	2
T[C>A]A	2	1	2	9	2	4	6	2	0	6	4	1	3	1	3	5	2	4	1	2	2	5	3	1	10	2	4	1	2	3	5	6	4	7	7	2	5	6	2	1	1	7	6	7	5	1	4	2	2
T[C>A]C	1	1	1	8	2	7	2	1	1	4	1	0	2	1	2	4	3	5	1	5	6	4	4	2	5	4	2	1	1	0	5	3	2	7	4	1	8	5	3	2	1	6	3	5	3	1	2	2	7
T[C>A]G	2	1	0	2	1	2	1	1	1	2	1	1	1	2	0	1	2	1	1	0	4	0	0	2	1	2	3	1	0	0	1	3	2	1	5	2	2	2	1	1	1	3	0	2	2	2	3	2	1
T[C>A]T	3	1	3	4	3	9	8	3	0	6	6	0	3	1	2	1	5	6	1	5	3	4	3	1	5	5	6	1	1	4	5	7	5	5	5	3	4	6	2	4	5	6	6	3	3	2	7	2	2
A[C>G]A	3	1	0	5	5	1	8	1	2	3	0	1	4	0	2	1	2	2	0	1	1	5	4	2	6	4	1	1	9	2	4	6	4	3	4	2	7	9	1	0	4	2	5	2	3	4	4	1	0
A[C>G]C	2	0	0	4	2	2	5	1	0	0	1	0	2	4	1	2	1	1	1	2	0	1	2	1	4	0	1	2	2	2	4	4	2	2	4	1	5	4	0	1	4	7	1	4	2	2	1	1	0
A[C>G]G	1	1	1	3	1	1	5	0	1	2	1	1	2	1	0	1	0	1	1	0	0	2	3	1	1	2	2	1	3	4	2	1	4	1	1	2	2	4	1	2	2	4	1	1	1	2	2	1	1
A[C>G]T	5	1	2	6	6	5	5	0	2	2	1	1	5	1	1	3	3	4	1	2	1	4	1	1	8	0	0	0	5	2	3	5	8	0	6	6	6	5	1	3	4	5	1	5	1	1	3	2	1
C[C>G]A	2	0	1	3	5	0	6	2	1	1	2	0	4	3	1	3	2	4	1	3	1	2	1	1	3	1	2	0	2	3	7	2	5	3	7	3	3	6	3	3	1	3	2	4	1	3	3	1	0
C[C>G]C	2	0	2	3	1	4	6	0	2	2	2	0	2	2	1	2	1	2	0	3	1	1	4	1	8	0	1	0	5	1	3	2	5	2	2	4	7	7	0	1	4	7	8	6	0	3	4	2	0
C[C>G]G	2	1	2	5	4	1	5	2	2	1	2	1	1	3	0	1	1	1	1	1	1	1	2	2	3	3	1	1	4	2	0	1	3	2	2	2	1	2	0	1	4	3	2	4	2	3	4	2	1
C[C>G]T	2	1	2	3	4	2	3	2	1	2	1	0	3	5	2	2	0	4	1	3	0	3	2	2	7	2	0	1	9	3	5	2	8	3	7	7	3	8	1	1	4	6	1	3	2	4	3	2	3
G[C>G]A	1	1	1	6	1	1	2	1	0	1	0	1	4	3	2	0	2	5	1	2	1	4	2	1	4	2	2	1	2	1	4	3	4	2	4	4	5	2	1	1	4	4	2	4	2	2	3	3	1
G[C>G]C	2	1	2	2	2	3	7	1	1	1	0	1	4	4	1	1	1	2	1	1	0	2	4	0	5	4	1	2	4	6	3	2	4	3	1	2	2	4	0	2	4	3	4	3	2	0	1	4	0
G[C>G]G	3	1	1	1	2	2	3	1	1	1	1	1	2	1	2	1	2	3	0	1	1	2	4	1	3	4	1	0	0	1	2	0	0	0	1	3	1	3	1	1	2	3	4	4	2	2	0	1	0
G[C>G]T	5	0	1	2	2	3	3	1	1	3	1	1	4	1	1	2	2	2	1	2	1	2	6	1	4	2	2	3	4	2	5	2	6	2	6	3	2	7	0	3	5	6	6	3	2	3	7	4	1
T[C>G]A	1	1	1	6	2	6	7	0	1	1	0	0	4	3	2	2	2	5	1	3	2	4	3	2	3	0	2	3	4	4	3	4	2	4	5	6	6	1	1	2	3	4	0	3	3	1	2	2	0
T[C>G]C	4	1	1	3	6	2	7	0	1	1	2	0	6	1	3	1	1	1	2	3	0	2	2	1	2	1	1	1	6	4	3	4	2	2	7	6	5	2	1	2	10	7	8	5	1	2	0	3	2
T[C>G]G	1	0	1	1	2	1	4	1	1	1	1	0	2	2	1	0	1	2	1	2	0	2	0	2	3	2	0	0	5	1	5	0	1	0	3	3	3	2	1	2	5	4	1	1	2	1	3	3	0
T[C>G]T	4	0	2	8	4	2	3	4	0	1	0	0	4	10	6	1	1	2	0	3	0	5	1	1	6	4	2	1	5	3	4	4	5	4	6	3	4	9	1	1	4	7	6	4	2	1	2	4	0
A[C>T]A	7	4	1	3	2	7	9	1	1	3	0	1	3	2	3	2	3	11	5	2	0	4	3	1	9	10	2	4	4	1	6	0	7	7	1	5	3	2	0	7	11	2	2	6	3	2	4	2	6
A[C>T]C	1	3	2	2	2	4	7	0	0	1	2	1	3	1	4	1	5	6	1	2	1	5	3	2	4	4	1	3	1	1	3	3	2	5	5	4	2	2	0	4	10	5	4	3	5	3	4	2	2
A[C>T]G	5	9	2	2	6	6	10	0	1	1	2	1	2	10	2	0	2	8	8	5	2	8	1	3	14	9	0	0	7	4	2	5	10	3	4	8	0	2	0	5	13	5	11	9	4	1	2	2	7
A[C>T]T	2	1	1	2	4	5	6	3	1	1	1	2	0	1	4	1	4	1	2	4	2	3	5	1	5	4	2	1	3	1	5	6	6	2	3	4	4	8	0	5	6	4	5	1	4	2	5	1	3
C[C>T]A	2	6	2	3	5	6	5	3	1	4	1	1	10	13	5	2	8	7	2	2	4	3	4	4	2	4	3	4	3	3	6	3	7	4	7	3	5	2	0	6	7	6	4	5	6	7	4	2	2
C[C>T]C	4	3	5	3	8	3	5	2	1	4	1	2	8	6	5	6	9	6	2	7	5	10	1	9	5	3	1	3	4	1	12	11	8	9	8	1	6	3	1	9	6	5	3	3	6	6	3	1	2
C[C>T]G	8	4	4	1	4	4	13	2	1	2	1	5	1	6	3	2	5	10	10	3	2	6	3	0	14	8	0	3	3	5	2	7	9	8	4	14	6	4	1	14	15	9	5	7	4	4	7	1	7
C[C>T]T	1	1	7	5	2	1	3	2	1	1	3	5	4	8	4	4	7	7	3	5	8	7	4	9	5	9	2	3	1	1	6	8	7	8	7	9	6	8	0	6	6	6	6	4	11	5	13	2	0
G[C>T]A	6	3	0	3	3	3	13	1	2	2	1	2	3	4	1	3	2	11	10	2	1	4	1	1	8	8	2	2	6	3	3	3	13	5	4	11	3	2	0	8	13	7	6	2	3	2	4	0	5
G[C>T]C	3	7	2	3	11	9	12	2	0	1	2	5	5	7	4	0	5	12	6	7	0	4	1	3	7	13	2	2	4	2	7	8	4	3	5	17	2	2	2	11	13	6	3	8	6	3	3	0	7
G[C>T]G	8	12	1	1	4	15	14	1	3	1	0	6	0	9	2	1	3	10	11	5	2	12	2	2	21	18	1	3	1	6	7	12	17	8	1	16	2	3	1	19	21	11	7	10	3	2	5	3	10
G[C>T]T	6	3	2	1	5	4	14	3	1	2	1	11	2	8	2	6	3	10	7	5	2	5	2	3	7	22	2	3	4	7	3	3	11	4	5	6	3	6	0	12	12	6	3	3	2	4	2	1	1
T[C>T]A	7	2	29	3	8	4	2	11	0	9	5	14	23	34	22	13	21	21	8	13	12	9	2	15	2	14	3	16	1	2	25	28	23	16	17	5	12	3	1	23	17	2	1	6	32	25	13	1	0
T[C>T]C	5	10	35	3	12	7	5	17	1	4	9	15	27	27	35	21	20	38	11	13	12	19	0	22	6	28	2	13	2	2	35	32	35	18	40	8	21	2	2	30	23	5	3	8	32	34	14	2	2
T[C>T]G	6	6	12	3	7	1	9	6	2	1	1	2	9	15	4	7	12	10	7	3	9	10	2	9	6	7	2	6	3	7	16	11	14	11	7	2	4	5	1	10	11	5	3	3	10	5	5	3	2
T[C>T]T	5	1	12	2	7	2	1	5	2	3	2	4	13	8	3	10	11	9	5	5	4	11	4	3	3	7	1	3	1	1	13	11	12	4	10	1	7	3	1	11	8	3	4	4	8	10	3	1	1
A[T>A]A	1	8	5	11	1	7	3	4	0	2	1	1	4	3	9	6	5	2	1	4	2	6	9	5	3	8	3	1	3	1	6	1	7	2	4	6	1	0	1	2	4	4	2	3	10	2	10	1	0
A[T>A]C	1	2	1	2	1	0	4	1	1	2	0	0	4	2	3	1	2	1	1	1	0	3	3	2	3	1	1	2	1	0	3	0	7	2	4	0	3	2	1	3	0	4	1	1	1	3	2	1	2
A[T>A]G	0	0	3	8	0	10	10	1	2	4	1	0	7	3	9	9	9	5	0	5	6	4	7	4	4	3	2	2	3	2	8	1	1	2	9	3	3	10	1	2	3	7	3	3	7	2	7	2	0
A[T>A]T	2	1	2	3	3	4	3	1	0	1	0	0	3	1	6	2	3	2	1	3	1	3	4	2	4	2	5	2	3	1	5	3	5	2	3	1	3	2	2	3	4	6	2	3	4	1	4	2	1
C[T>A]A	1	11	5	21	1	23	13	2	7	1	3	1	8	12	6	18	7	2	1	5	7	7	12	12	4	5	2	1	6	1	13	4	6	3	15	11	8	6	0	1	6	9	1	2	9	2	13	1	0
C[T>A]C	4	5	6	10	1	6	7	1	2	2	4	1	2	4	5	4	9	2	1	7	0	6	11	5	1	5	2	1	2	1	6	2	4	3	10	7	2	4	0	1	7	7	6	3	6	0	9	1	2
C[T>A]G	2	14	15	28	0	23	15	3	7	2	2	0	11	11	9	17	12	5	2	10	6	6	11	18	3	7	3	2	4	2	8	8	9	5	13	12	8	14	0	3	11	13	8	5	19	1	21	2	3
C[T>A]T	2	3	3	8	1	14	8	2	3	5	2	1	7	7	4	9	3	3	1	4	5	3	6	6	3	6	2	2	4	1	5	3	5	5	5	6	5	7	3	3	6	2	1	6	2	1	9	2	1
G[T>A]A	1	3	3	10	2	15	8	1	2	3	2	1	4	5	6	7	10	4	1	4	3	3	6	6	2	2	1	0	3	1	8	5	3	2	6	4	3	5	0	1	7	5	1	4	7	1	7	1	1
G[T>A]C	1	1	1	3	3	8	3	1	1	0	0	0	2	5	1	3	2	3	1	0	0	1	5	1	2	2	0	2	2	1	3	4	1	1	5	1	2	4	0	1	2	3	2	4	2	3	3	0	1
G[T>A]G	1	4	2	4	3	11	8	2	1	2	4	1	1	3	6	7	3	2	2	5	1	5	2	3	1	2	3	1	6	1	4	2	6	2	7	5	1	3	0	1	3	7	1	4	4	1	7	0	0
G[T>A]T	0	1	2	2	1	2	2	1	1	1	0	1	4	2	1	5	2	1	1	1	1	3	4	2	2	3	1	1	2	1	3	2	4	2	6	1	5	1	1	1	4	6	1	1	3	2	0	0	1
T[T>A]A	2	5	3	7	1	4	8	2	4	2	2	0	7	4	6	8	5	3	0	6	4	6	14	7	3	5	2	5	3	1	8	5	3	3	5	11	3	7	0	2	4	11	3	6	7	2	9	2	2
T[T>A]C	2	3	2	5	1	4	5	0	0	2	1	0	2	8	3	0	4	1	1	4	0	3	5	5	3	5	1	2	4	0	3	0	3	3	8	8	2	5	1	2	4	7	0	2	1	3	5	0	1
T[T>A]G	2	11	9	10	2	7	16	2	4	1	0	2	2	5	5	6	8	3	0	8	5	4	10	9	4	8	5	2	2	1	4	0	8	5	8	8	6	7	1	0	4	13	1	3	6	1	12	3	2
T[T>A]T	1	4	1	8	3	5	6	2	1	1	1	0	4	6	4	2	2	3	1	4	4	5	7	4	4	4	1	2	3	5	6	4	3	1	5	3	8	3	0	1	4	7	2	2	3	3	5	2	2
A[T>C]A	14	4	3	5	6	12	8	3	4	3	4	1	1	6	10	3	11	7	1	12	7	8	6	4	10	15	0	5	2	2	5	8	2	7	7	5	6	11	2	5	10	12	5	4	6	14	2	0	0
A[T>C]C	1	1	0	2	2	2	6	2	1	2	2	0	1	2	4	1	1	7	1	6	0	3	2	2	4	2	1	3	3	0	1	4	6	1	3	2	3	5	4	1	5	2	4	2	3	2	4	2	1
A[T>C]G	10	2	8	6	8	4	7	8	1	5	1	0	3	5	13	2	6	6	1	11	7	8	3	4	10	12	10	5	5	1	10	5	5	6	8	7	4	6	11	9	12	8	8	4	6	13	3	1	3
A[T>C]T	6	3	5	4	13	4	3	1	0	3	0	2	1	2	5	1	7	4	0	5	2	10	3	2	6	2	2	2	6	3	3	4	2	4	7	1	3	8	3	2	8	6	5	4	9	5	3	0	2
C[T>C]A	2	2	0	1	5	5	7	4	1	2	3	1	1	4	6	1	7	4	1	3	3	5	5	4	8	6	2	2	3	1	3	8	6	7	4	2	6	6	2	2	8	7	1	3	5	4	4	1	0
C[T>C]C	6	1	6	4	1	5	1	2	1	2	2	0	1	2	4	1	5	2	1	2	2	6	6	0	5	4	2	5	2	0	6	4	4	4	3	3	5	5	4	2	4	5	3	4	2	2	1	1	1
C[T>C]G	5	1	3	3	6	5	13	3	1	4	1	0	1	5	7	1	10	7	1	7	6	15	2	3	11	14	6	7	3	2	4	14	8	7	3	4	4	6	7	10	12	8	9	1	6	8	4	4	2
C[T>C]T	8	1	1	3	5	7	10	4	1	3	2	1	3	3	12	0	10	3	0	9	3	11	7	3	7	3	7	5	6	4	8	7	3	8	5	1	2	4	4	6	9	7	7	2	4	8	2	2	0
G[T>C]A	6	1	3	3	7	1	8	6	2	0	3	1	0	3	10	1	10	8	1	7	5	5	6	5	12	10	5	4	2	2	9	14	4	6	3	2	7	6	3	4	14	9	5	2	5	6	3	1	0
G[T>C]C	4	1	2	3	2	4	8	2	1	1	1	1	1	3	3	1	2	3	1	5	2	2	3	0	5	3	4	4	2	1	2	4	6	4	9	1	1	4	2	4	4	5	2	3	6	2	3	1	0
G[T>C]G	10	2	4	2	6	1	6	8	0	4	1	1	2	3	7	3	1	5	1	11	4	10	3	2	5	11	6	10	0	0	7	3	3	6	3	4	4	6	1	3	15	9	3	1	7	8	2	0	1
G[T>C]T	6	0	3	1	7	5	5	3	1	2	0	1	4	2	7	0	6	4	3	2	3	10	6	3	7	9	4	3	3	0	2	4	3	7	1	2	6	6	6	4	9	6	5	0	2	7	6	1	2
T[T>C]A	5	3	1	3	4	4	5	1	0	3	2	1	5	3	5	1	5	5	0	6	4	2	6	1	7	4	3	7	4	3	5	7	4	2	3	3	6	5	0	3	10	4	4	3	5	5	2	3	1
T[T>C]C	5	0	2	3	5	6	3	5	0	3	1	0	1	3	3	1	2	3	1	2	5	9	6	4	10	7	4	2	4	1	3	4	4	5	5	1	5	0	4	3	4	3	2	0	0	4	2	4	2
T[T>C]G	5	3	3	1	3	0	2	3	0	1	1	1	0	2	3	2	7	4	0	6	4	4	2	0	9	1	2	3	1	1	2	4	4	3	2	1	4	3	2	3	8	3	8	3	7	2	0	1	2
T[T>C]T	5	1	7	1	3	6	8	8	1	0	1	0	2	1	4	1	7	5	1	10	2	11	10	3	7	7	5	4	3	4	2	8	6	7	9	5	3	9	5	2	7	13	3	1	5	7	4	6	1
A[T>G]A	2	3	1	2	2	4	1	4	1	3	1	0	1	2	6	2	3	0	1	6	1	6	8	1	5	3	2	2	3	1	4	4	3	0	11	2	6	5	1	0	5	7	1	2	5	1	3	3	1
A[T>G]C	4	4	0	1	3	2	1	1	1	0	1	1	2	1	0	0	1	3	1	3	0	4	2	0	2	3	1	1	3	1	1	3	1	2	3	2	4	1	0	2	1	1	4	3	1	1	2	0	0
A[T>G]G	1	0	1	4	1	1	3	1	0	1	1	1	2	2	3	3	2	2	1	1	0	3	2	3	4	3	1	2	2	2	1	3	1	2	1	3	3	1	1	1	3	2	3	1	2	2	3	2	0
A[T>G]T	12	1	1	2	3	10	2	8	12	1	0	2	4	5	2	1	2	4	5	5	1	12	7	10	3	4	2	3	14	4	3	7	8	5	5	3	8	5	5	6	12	4	2	2	3	4	8	3	1
C[T>G]A	3	2	2	1	2	1	2	4	1	6	0	0	2	1	1	1	2	0	1	1	1	2	4	2	1	3	1	4	4	3	3	2	2	0	7	2	5	2	1	0	2	2	2	4	4	2	3	3	1
C[T>G]C	5	1	1	1	1	8	2	2	3	2	1	2	1	3	4	3	5	3	1	2	0	9	5	3	5	1	0	4	5	4	1	1	5	2	2	2	5	5	5	4	5	2	3	1	0	0	4	2	2
C[T>G]G	3	1	4	6	6	1	3	0	1	3	0	1	5	3	3	2	2	4	1	2	2	7	7	4	9	2	1	3	2	0	3	2	3	4	7	1	5	5	3	5	9	6	2	4	3	2	3	2	2
C[T>G]T	56	7	4	9	23	60	31	34	35	3	0	30	17	26	4	12	5	35	54	13	1	48	50	41	23	8	5	52	50	4	7	29	19	51	20	15	51	24	35	53	23	6	16	5	12	29	24	7	2
G[T>G]A	0	1	0	3	4	2	4	5	0	0	1	1	2	3	3	1	3	1	0	2	2	5	1	1	1	3	0	1	1	0	2	1	0	2	1	2	1	4	0	1	3	3	3	2	1	2	3	1	0
G[T>G]C	3	1	0	3	3	3	1	2	1	1	2	0	2	1	2	2	2	2	1	1	1	2	4	1	1	1	1	0	3	1	2	3	2	2	4	2	3	5	1	1	1	0	1	1	3	2	3	1	1
G[T>G]G	1	0	1	2	2	1	3	1	1	1	1	1	1	1	3	1	2	3	0	1	0	2	5	2	2	3	0	1	1	1	0	5	3	3	3	0	4	6	1	2	2	2	2	0	3	2	5	0	1
G[T>G]T	15	3	2	3	8	9	9	12	12	2	1	7	2	8	6	6	0	13	16	4	1	10	15	7	5	3	2	6	9	3	4	4	9	10	8	6	10	7	10	16	10	2	4	2	4	4	10	2	4
T[T>G]A	4	1	3	2	4	6	4	5	1	4	0	0	0	1	4	3	6	1	1	7	1	10	13	2	6	5	2	2	1	5	8	2	7	2	15	5	4	7	0	2	5	6	1	2	5	1	5	4	3
T[T>G]C	3	1	1	2	4	2	4	2	4	3	1	1	1	4	2	0	4	3	2	2	1	0	6	1	1	1	1	3	1	1	1	1	4	2	2	2	2	2	1	3	5	4	1	4	2	4	3	2	0
T[T>G]G	3	1	4	3	2	3	1	1	2	3	0	0	1	3	2	1	0	3	1	2	0	5	4	2	2	1	3	0	0	3	2	5	2	2	2	2	3	0	1	2	5	1	4	2	1	2	5	1	1
T[T>G]T	17	5	4	5	11	17	6	11	8	2	0	3	6	3	6	2	10	7	7	7	4	15	23	14	10	4	4	18	18	4	11	9	16	12	11	2	13	7	17	8	9	6	7	4	2	10	4	5	2
[truncated: 251 more columns]
