# Supplementary material for: SUITOR: Selecting the number of mutational signatures through cross-validation
Source: PLoS Comput Biol. 2022 Apr 4;18(4):e1009309. doi: 10.1371/journal.pcbi.1009309 (PMC9009674; doi:10.1371/journal.pcbi.1009309)
Supplement: S2 Data — (ZIP) [file pcbi.1009309.s015.zip › Supp_data_profiles_activities_matrices/16 In silico simulation/simulation design of eight signatures/Error Level 0.8/eight signatures_mutation_type_matrix_3.csv]

	V1	V2	V3	V4	V5	V6	V7	V8	V9	V10	V11	V12	V13	V14	V15	V16	V17	V18	V19	V20	V21	V22	V23	V24	V25	V26	V27	V28	V29	V30	V31	V32	V33	V34	V35	V36	V37	V38	V39	V40	V41	V42	V43	V44	V45	V46	V47	V48	V49
A[C>A]A	1	1	3	6	2	8	11	2	2	3	1	1	4	2	2	4	0	8	1	2	2	5	2	1	5	0	3	1	4	2	1	4	1	8	6	2	5	3	1	1	2	4	7	7	8	0	8	2	1
A[C>A]C	1	1	0	4	2	7	8	1	1	3	3	1	5	3	1	1	2	9	0	3	6	2	2	1	2	3	1	1	5	2	0	6	4	4	4	1	8	3	0	1	1	4	5	3	3	1	3	2	3
A[C>A]G	1	0	2	1	0	5	1	1	1	4	1	0	1	3	1	4	2	3	1	1	2	2	2	1	4	3	2	1	3	0	3	1	0	5	5	2	2	3	2	1	0	2	4	5	2	2	2	1	0
A[C>A]T	2	1	2	5	2	6	4	1	2	8	2	1	2	2	1	0	3	7	1	1	2	3	1	0	4	2	3	2	4	2	2	4	3	3	10	3	7	4	1	3	4	1	1	5	0	3	4	3	2
C[C>A]A	1	0	2	19	2	9	13	0	1	4	9	1	8	1	2	6	2	7	0	3	9	2	1	1	13	3	6	2	5	0	3	10	5	6	12	0	11	6	2	2	4	8	8	14	7	2	7	1	3
C[C>A]C	2	0	1	13	2	6	14	3	2	10	5	0	5	3	3	6	2	8	1	3	2	5	2	2	8	4	8	1	1	1	3	4	4	9	10	4	8	11	2	0	3	6	4	6	7	1	9	6	5
C[C>A]G	1	0	1	5	2	7	4	1	0	3	3	0	2	3	0	2	3	2	1	2	2	0	2	0	6	2	2	1	3	0	3	3	2	4	6	1	5	5	1	0	4	5	3	1	4	1	4	2	2
C[C>A]T	0	1	2	10	2	5	6	2	2	6	8	1	1	1	3	5	2	9	0	6	11	3	1	1	16	4	5	2	3	1	5	7	5	5	4	1	11	4	3	2	0	8	9	13	4	2	5	1	5
G[C>A]A	1	1	1	6	0	6	4	0	2	3	3	0	7	2	0	4	2	7	1	2	1	5	0	1	4	2	1	1	0	0	4	2	1	3	3	1	7	5	1	2	4	9	6	5	4	2	6	2	0
G[C>A]C	0	0	2	7	1	6	5	1	1	3	1	1	7	1	1	3	2	4	1	4	1	3	1	1	7	1	1	1	1	1	3	3	1	1	6	1	5	4	1	3	4	7	4	5	4	1	3	1	0
G[C>A]G	0	0	1	6	2	1	0	1	0	6	1	1	3	3	2	1	1	3	1	3	2	1	2	1	5	0	1	1	2	1	0	3	3	4	2	0	3	3	1	0	3	5	4	4	2	0	7	1	2
G[C>A]T	1	1	2	8	2	1	5	2	0	3	1	1	0	1	1	1	2	1	0	1	1	2	3	0	3	4	1	1	2	0	3	2	3	4	6	0	5	4	2	1	2	2	3	5	4	3	4	1	2
T[C>A]A	2	1	1	7	2	9	14	2	0	5	4	0	3	2	2	2	5	7	0	4	4	1	3	0	8	1	3	3	0	3	3	5	4	9	3	4	7	5	1	1	4	9	2	7	4	2	2	1	2
T[C>A]C	1	1	0	2	4	8	6	2	0	6	4	0	2	1	1	4	1	3	1	4	9	6	0	0	7	2	5	3	1	1	1	6	3	6	6	0	4	5	1	2	2	7	3	8	5	1	4	1	1
T[C>A]G	1	1	1	2	2	3	3	1	0	1	1	0	3	3	2	2	1	6	1	0	3	1	0	1	5	2	1	1	1	2	1	2	1	1	1	2	3	4	0	1	1	4	2	3	2	0	1	1	0
T[C>A]T	3	0	1	8	1	4	8	1	0	7	5	1	0	3	1	2	4	11	0	4	8	4	3	0	10	2	4	3	2	2	5	8	1	5	8	3	3	12	1	2	4	10	5	9	8	1	5	1	1
A[C>G]A	2	0	2	3	10	2	5	3	4	1	0	0	4	4	4	1	2	4	1	0	2	1	2	0	5	3	0	1	5	1	1	2	4	2	13	6	12	3	0	2	7	6	3	5	2	2	5	2	0
A[C>G]C	2	1	1	6	5	2	0	1	1	2	1	1	0	2	2	1	0	2	1	0	1	4	3	0	2	1	1	2	3	4	3	2	1	0	4	5	3	2	0	2	5	4	5	0	0	5	3	6	0
A[C>G]G	2	1	2	2	2	1	1	0	1	1	0	1	1	3	2	1	1	1	1	1	3	2	1	1	1	2	1	2	1	4	2	0	4	2	5	1	1	1	1	1	1	4	3	0	1	2	3	2	0
A[C>G]T	2	1	1	6	1	3	10	1	1	2	2	1	4	5	1	1	0	6	1	1	1	2	3	1	2	3	2	2	3	3	1	2	5	3	8	2	8	6	0	2	7	7	3	6	0	2	3	7	0
C[C>G]A	0	0	0	9	4	3	2	2	2	0	1	0	6	3	1	2	1	2	1	1	1	0	1	1	2	3	1	2	1	3	0	6	6	1	4	2	6	5	0	0	9	2	2	3	2	3	1	5	1
C[C>G]C	1	0	2	6	3	3	4	2	1	0	0	0	3	6	1	1	0	4	0	1	2	5	2	1	5	3	0	3	4	3	0	3	5	3	7	6	5	7	3	1	3	10	3	3	2	1	5	7	0
C[C>G]G	1	0	2	1	2	3	4	2	1	2	1	0	3	4	1	0	2	0	0	1	2	2	2	2	4	1	1	1	1	2	0	2	3	2	1	3	2	3	0	0	5	6	4	2	2	2	1	5	1
C[C>G]T	1	1	1	4	4	4	4	1	3	1	0	0	3	5	1	1	1	3	1	2	3	4	3	3	6	2	2	1	7	2	4	6	7	1	6	2	10	5	0	1	6	3	5	5	2	3	6	2	1
G[C>G]A	1	0	1	5	2	6	6	0	2	2	1	0	3	3	2	3	2	1	1	1	1	1	1	0	5	3	2	1	0	1	1	2	3	3	1	3	4	4	1	0	0	3	5	3	1	1	2	2	0
G[C>G]C	3	0	0	3	2	1	4	0	1	2	1	0	2	3	0	2	3	1	2	2	1	4	3	2	3	3	1	0	2	2	0	4	5	2	6	2	3	3	1	0	5	2	4	4	1	1	3	1	0
G[C>G]G	2	1	0	2	3	3	6	1	1	1	1	1	1	1	2	1	1	2	1	1	1	4	1	1	2	2	0	1	1	2	2	1	3	0	5	3	2	0	1	1	2	2	0	1	2	1	2	2	0
G[C>G]T	5	0	1	4	5	1	4	3	0	2	2	1	3	2	2	1	2	2	0	2	0	3	2	1	1	1	2	2	6	1	3	5	3	2	6	2	3	4	1	2	2	4	7	3	1	1	1	5	0
T[C>G]A	2	2	2	7	5	0	2	1	0	1	1	0	0	7	2	2	2	5	1	2	1	2	3	1	6	1	2	1	8	5	4	1	5	3	10	6	3	7	1	2	0	5	3	2	1	4	2	7	1
T[C>G]C	3	1	2	6	3	1	3	1	1	2	1	1	5	1	1	2	3	2	1	1	2	7	4	1	6	2	1	1	5	3	3	2	5	2	6	5	3	5	1	2	2	8	3	6	1	3	6	1	1
T[C>G]G	1	1	2	4	1	1	3	1	1	2	1	0	1	2	3	1	3	2	1	0	1	3	1	0	3	2	1	0	5	0	1	2	2	1	2	2	4	1	1	2	1	1	1	1	2	2	2	1	0
T[C>G]T	3	0	0	9	8	3	2	1	2	0	1	1	2	2	4	0	3	4	1	1	1	6	4	1	5	4	1	0	7	7	8	2	7	2	12	3	5	9	0	1	6	10	4	4	4	3	3	5	0
A[C>T]A	1	3	0	3	3	4	7	0	1	2	1	1	3	6	0	2	1	7	6	1	3	6	1	1	8	5	0	1	2	6	1	4	10	8	4	1	0	3	1	3	6	5	5	11	3	1	4	1	2
A[C>T]C	1	1	1	2	2	1	5	1	0	2	0	1	3	5	2	1	1	8	2	4	1	8	2	3	4	3	0	2	0	2	6	8	3	3	4	3	4	1	1	3	6	3	2	5	6	7	7	2	3
A[C>T]G	4	8	2	4	2	4	16	1	3	1	0	5	1	11	2	1	2	15	8	2	2	8	2	1	15	10	0	1	8	9	7	3	12	3	1	3	1	3	1	12	17	8	2	6	2	4	9	1	6
A[C>T]T	1	2	1	2	3	1	4	1	0	2	1	4	2	5	2	3	2	4	2	2	2	5	2	0	6	6	0	1	4	4	4	5	2	5	6	1	7	4	1	5	8	3	4	5	2	3	2	4	1
C[C>T]A	3	1	8	1	5	3	3	2	1	2	6	1	6	13	6	7	5	9	2	4	3	5	3	3	3	2	2	6	2	5	8	4	7	7	3	0	8	3	0	2	4	3	3	4	5	4	8	3	1
C[C>T]C	1	1	7	4	8	6	8	2	0	1	3	3	9	4	3	5	8	5	4	1	5	8	3	3	1	11	2	4	0	3	3	4	12	1	4	5	10	6	1	7	5	6	3	5	11	6	3	4	0
C[C>T]G	7	7	2	1	3	7	12	1	1	1	0	7	3	6	0	0	3	12	11	4	0	12	1	1	11	18	1	3	4	2	5	8	13	3	4	17	1	1	0	10	9	5	5	9	7	3	4	1	4
C[C>T]T	3	3	7	2	6	6	5	3	1	3	3	1	6	9	3	4	10	7	3	4	6	6	3	1	6	9	1	5	3	7	12	8	10	6	7	2	7	3	1	3	2	5	3	3	10	11	3	0	1
G[C>T]A	4	5	0	5	5	6	9	1	1	1	1	4	2	4	2	1	2	11	6	1	1	12	3	1	9	6	1	1	4	6	3	4	9	3	4	11	2	3	1	5	10	4	5	5	3	3	5	0	3
G[C>T]C	9	5	2	1	6	4	16	2	0	1	1	8	3	7	3	2	6	12	6	6	2	9	2	5	5	11	3	4	8	6	4	7	9	5	7	12	3	1	1	15	12	8	5	8	6	1	3	3	4
G[C>T]G	6	10	1	2	8	11	28	1	0	3	0	9	2	12	2	1	6	12	11	3	2	14	1	1	16	19	1	4	10	10	5	8	17	8	5	15	3	3	2	23	25	12	7	18	5	2	5	0	3
G[C>T]T	6	6	2	2	3	9	11	0	1	2	1	3	2	5	1	2	5	11	4	11	2	3	2	2	13	11	1	4	4	3	7	4	10	4	4	8	6	5	1	9	7	8	1	6	6	3	6	0	9
T[C>T]A	4	7	27	2	11	2	3	7	1	3	8	5	25	27	13	9	23	28	7	9	16	21	3	24	1	23	1	10	2	2	17	35	24	14	20	11	12	2	2	21	18	3	2	6	19	17	15	1	1
T[C>T]C	4	6	25	3	20	2	5	10	1	3	7	18	44	39	30	27	34	22	6	10	15	8	3	22	1	30	5	17	1	1	26	36	30	19	21	13	19	0	1	29	20	6	3	8	35	24	14	1	1
T[C>T]G	2	5	6	0	4	5	10	2	0	3	1	3	4	11	6	5	9	7	3	7	7	11	1	5	10	15	1	4	3	5	14	10	8	14	8	7	1	1	1	15	17	5	1	5	6	7	5	0	1
T[C>T]T	0	5	18	2	6	6	3	11	2	1	1	6	9	11	9	8	7	15	4	2	13	4	1	3	3	11	1	9	3	1	12	15	13	17	12	4	7	3	2	11	10	4	2	2	14	10	5	2	3
A[T>A]A	1	5	6	8	3	7	5	0	5	2	2	1	2	1	8	5	6	3	0	5	5	0	10	12	4	4	3	3	2	5	9	3	4	5	7	4	4	9	1	2	5	5	4	4	6	1	10	2	1
A[T>A]C	3	0	1	3	1	3	5	1	0	1	2	0	3	1	2	2	4	0	1	2	2	2	4	1	4	0	1	2	1	1	1	2	2	2	6	2	5	3	1	1	1	4	2	3	2	3	6	1	1
A[T>A]G	1	7	4	8	1	13	4	1	5	1	3	1	5	9	4	10	9	4	1	5	5	5	7	6	3	4	3	2	5	2	8	2	5	0	5	6	6	8	1	0	9	9	4	1	5	1	10	1	0
A[T>A]T	1	1	3	2	1	5	4	1	1	6	1	1	3	2	4	1	4	2	1	2	2	8	5	2	2	3	1	2	2	2	4	5	2	2	6	4	2	1	1	2	4	5	3	2	4	1	2	2	0
C[T>A]A	2	15	10	19	5	10	12	1	4	1	2	1	14	14	3	13	11	3	1	6	9	9	9	10	4	6	5	2	5	2	8	2	7	3	10	12	5	6	1	1	18	6	1	3	11	2	13	1	0
C[T>A]C	5	3	2	13	2	12	9	1	2	3	4	0	6	6	3	4	5	2	2	4	7	4	4	5	1	4	1	2	3	1	5	4	1	4	7	7	6	9	1	1	8	10	1	3	5	1	6	3	0
C[T>A]G	3	15	12	27	0	20	26	0	4	4	3	0	14	14	15	12	11	5	1	10	12	4	13	10	9	13	4	2	8	1	20	3	5	3	19	9	8	15	4	2	9	18	0	3	17	2	23	2	2
C[T>A]T	5	3	5	7	2	11	10	0	5	0	1	1	9	6	8	5	8	5	2	7	9	4	8	6	3	9	1	0	3	0	3	6	3	5	9	8	4	2	1	1	6	8	3	2	5	2	9	1	1
G[T>A]A	1	3	7	5	1	11	7	0	2	4	0	0	1	6	2	4	3	4	1	4	6	2	5	5	1	4	1	1	2	0	13	1	7	2	10	5	1	4	1	2	5	4	3	3	3	0	10	0	0
G[T>A]C	0	2	3	4	1	5	2	0	2	2	1	0	1	3	2	1	4	5	1	0	0	2	2	2	2	2	1	1	0	2	3	4	3	2	2	2	3	4	0	2	1	1	1	1	0	2	4	1	0
G[T>A]G	0	1	4	5	2	8	8	0	1	2	1	1	4	6	1	5	6	2	1	3	5	2	8	2	4	3	1	1	2	1	6	2	4	1	4	2	0	5	1	1	2	5	3	3	1	2	6	0	1
G[T>A]T	0	4	3	7	1	0	4	0	0	1	0	1	2	1	1	0	0	1	1	1	3	4	2	2	3	1	2	1	1	1	3	1	2	1	4	2	3	2	0	0	2	4	2	2	2	2	3	3	0
T[T>A]A	1	5	7	10	1	12	8	2	3	4	1	1	4	7	10	7	10	2	1	2	6	3	7	7	7	6	2	2	4	3	4	0	7	5	6	12	6	11	3	2	3	9	3	4	5	1	10	1	4
T[T>A]C	1	1	3	3	2	4	3	1	1	1	1	1	2	2	4	1	5	4	1	1	2	7	1	2	4	1	1	2	2	1	3	1	1	2	2	2	0	1	0	0	2	5	2	2	5	3	3	1	0
T[T>A]G	2	9	10	8	2	7	12	1	3	3	0	0	5	8	3	6	12	3	1	7	3	7	10	7	7	5	1	3	1	4	12	5	2	1	7	5	7	4	0	0	4	7	1	3	7	1	8	1	1
T[T>A]T	1	4	5	7	2	7	4	1	2	2	1	2	3	7	4	2	2	3	1	2	6	2	7	4	6	4	1	1	4	1	7	3	4	1	8	1	4	3	0	1	4	2	1	2	5	3	8	3	0
A[T>C]A	11	5	3	5	8	10	11	3	1	2	2	0	4	8	8	7	15	5	1	17	7	8	4	6	13	15	7	7	1	3	9	12	3	8	6	5	6	9	10	4	11	7	10	4	10	9	5	1	1
A[T>C]C	1	2	0	2	4	3	3	1	0	2	1	0	2	4	5	2	5	5	1	6	3	4	5	1	7	3	3	9	1	1	5	5	4	3	4	2	4	0	1	2	2	8	5	2	7	2	2	2	1
A[T>C]G	10	0	4	4	9	8	8	5	0	3	0	0	3	9	10	2	13	7	1	14	7	8	2	1	6	12	9	10	1	1	7	8	5	2	6	2	5	8	4	10	14	8	6	3	6	9	2	3	2
A[T>C]T	5	2	2	1	5	5	7	1	0	3	1	1	1	3	7	1	3	6	1	4	4	8	3	3	5	8	5	6	0	0	6	4	1	3	5	4	4	11	2	4	6	5	4	5	5	3	6	2	3
C[T>C]A	4	2	1	3	2	5	7	5	0	1	1	1	1	3	6	2	8	5	2	5	6	5	4	1	9	5	5	7	3	3	5	2	8	6	3	2	4	8	9	2	4	10	5	2	5	6	3	1	0
C[T>C]C	2	1	3	2	4	8	6	3	1	1	0	1	1	5	3	1	5	4	2	4	2	2	3	7	4	7	4	4	2	1	3	5	3	3	4	1	4	7	3	5	6	3	4	3	4	3	3	1	2
C[T>C]G	10	1	7	2	6	6	18	6	0	0	1	2	5	3	7	1	6	12	4	5	5	12	6	4	14	9	7	5	3	2	2	5	3	7	2	1	5	7	5	9	12	7	5	3	4	5	6	2	0
C[T>C]T	11	2	6	2	9	4	10	3	2	2	2	2	2	6	7	2	4	7	3	6	7	10	5	6	9	9	9	8	4	3	3	6	4	3	6	3	10	10	11	8	11	5	5	3	8	7	5	2	0
G[T>C]A	12	2	1	0	6	6	11	3	1	0	2	0	2	2	9	1	4	6	1	7	11	7	2	4	10	10	2	7	2	1	6	4	6	3	5	2	4	9	6	6	9	7	7	2	9	6	4	1	1
G[T>C]C	8	1	1	1	3	5	3	2	1	3	0	0	2	4	0	0	5	4	1	1	4	5	3	2	3	9	2	2	2	2	0	2	1	1	4	0	2	3	3	1	10	2	1	2	2	7	1	1	1
G[T>C]G	8	2	1	1	4	6	10	5	0	2	0	0	2	3	18	1	2	9	1	3	9	8	4	2	11	5	8	3	1	0	1	8	6	5	2	4	10	5	4	7	5	9	2	2	3	3	1	4	0
G[T>C]T	7	2	1	3	4	6	6	4	1	1	1	1	1	2	8	1	6	5	1	8	6	4	3	4	9	10	4	5	3	1	5	3	6	4	3	1	2	5	4	2	5	4	4	1	3	6	1	4	1
T[T>C]A	4	2	2	5	3	3	8	1	1	1	0	1	0	3	4	1	8	8	1	8	5	7	6	4	6	9	2	3	2	2	3	10	2	2	7	3	6	4	4	1	11	11	3	1	4	4	1	2	2
T[T>C]C	3	0	3	2	3	4	5	4	0	1	1	1	2	6	5	2	2	2	1	1	1	4	1	0	6	5	1	4	4	2	7	5	3	4	4	3	2	4	2	5	7	3	4	3	4	7	2	2	1
T[T>C]G	5	1	0	1	5	4	5	1	0	0	1	1	2	2	3	2	4	6	1	3	3	5	5	3	6	9	0	4	3	1	2	3	2	2	5	4	5	3	2	4	6	9	3	2	3	0	1	0	0
T[T>C]T	8	1	1	1	6	4	6	3	1	1	3	1	1	2	11	1	6	6	2	9	4	14	7	0	14	8	5	5	3	2	14	5	8	6	3	1	6	6	2	2	10	15	10	0	6	9	4	8	0
A[T>G]A	2	1	1	2	1	7	4	4	1	7	0	0	2	0	3	1	9	0	1	0	2	12	2	2	2	6	4	3	1	2	6	1	4	1	8	4	8	5	2	0	3	4	4	2	5	1	1	1	5
A[T>G]C	2	1	1	2	3	1	3	0	1	1	0	0	4	2	2	1	4	2	3	0	1	2	2	1	0	1	1	2	3	2	1	4	1	2	1	1	1	4	1	0	2	3	1	3	1	2	3	2	1
A[T>G]G	0	1	0	2	2	5	4	1	1	1	1	0	2	2	3	1	2	2	1	2	3	1	1	1	3	2	1	0	0	1	2	2	3	0	3	2	0	3	0	1	3	3	1	2	2	1	2	1	1
A[T>G]T	4	0	2	3	8	7	10	5	2	2	0	1	5	6	5	5	3	1	4	3	1	10	9	9	5	1	2	11	8	3	5	3	10	5	10	2	6	4	3	4	4	4	2	0	3	5	5	3	1
C[T>G]A	2	0	2	3	2	6	3	3	1	4	0	1	1	4	3	1	2	1	0	3	0	4	4	1	4	2	1	1	2	3	3	2	8	2	7	5	2	2	1	0	5	1	2	3	3	0	6	4	1
C[T>G]C	8	1	5	3	7	2	9	3	1	1	0	2	3	2	5	1	5	4	2	5	1	3	2	1	5	4	2	4	3	2	3	3	1	3	3	4	1	5	6	9	6	3	2	3	0	2	5	1	1
C[T>G]G	1	0	3	4	2	3	4	5	0	1	0	1	2	3	2	0	2	7	3	4	2	4	3	1	2	5	3	2	2	1	3	1	2	3	6	3	3	10	2	5	5	4	3	2	3	0	4	7	0
C[T>G]T	55	5	4	16	20	51	28	43	39	0	0	28	15	23	6	12	9	37	51	6	1	38	53	38	26	6	1	37	57	1	6	12	18	44	35	19	47	30	56	43	43	10	14	2	10	20	23	1	4
G[T>G]A	2	1	0	1	1	5	4	3	3	0	1	0	2	3	3	1	1	0	1	1	3	2	1	2	2	4	1	0	2	2	3	1	5	2	3	2	4	2	1	1	4	5	1	3	2	2	2	3	1
G[T>G]C	1	1	1	0	1	3	2	1	0	1	0	1	1	1	1	0	2	0	3	4	2	4	1	1	0	1	1	1	3	0	3	2	4	3	1	2	2	0	1	0	2	1	3	4	2	2	0	2	1
G[T>G]G	2	1	1	2	3	3	2	1	0	1	0	1	3	3	0	1	2	2	1	0	1	7	3	1	4	3	1	2	3	1	3	0	0	1	2	2	4	2	1	0	1	3	3	1	2	2	1	1	3
G[T>G]T	12	1	1	4	6	20	6	7	8	1	0	8	8	4	4	1	2	8	8	2	1	10	14	8	11	3	5	13	6	2	3	5	5	6	12	5	9	2	9	17	7	2	3	1	5	8	5	2	2
T[T>G]A	3	1	2	8	0	2	5	2	0	4	1	0	2	3	7	0	11	0	1	1	1	7	9	2	10	8	3	2	5	2	8	5	7	1	10	5	4	6	1	2	2	14	3	3	6	2	4	3	3
T[T>G]C	0	1	2	2	2	6	2	3	1	1	0	1	0	3	2	2	4	1	1	0	0	4	4	1	3	2	2	0	4	3	1	4	1	1	3	1	1	2	0	2	5	3	0	1	1	1	3	1	0
T[T>G]G	1	1	4	2	3	6	2	2	2	0	0	1	1	2	3	2	1	2	1	2	0	4	5	2	2	2	2	1	6	3	3	4	5	2	3	4	4	3	1	2	2	5	3	3	2	3	4	1	0
T[T>G]T	11	2	4	3	11	13	8	10	6	3	1	6	5	10	3	3	3	9	15	6	1	17	19	9	17	5	2	19	15	4	11	7	10	9	13	8	13	8	7	4	5	6	6	4	4	5	8	1	3
[truncated: 251 more columns]
