# Supplementary material for: SUITOR: Selecting the number of mutational signatures through cross-validation
Source: PLoS Comput Biol. 2022 Apr 4;18(4):e1009309. doi: 10.1371/journal.pcbi.1009309 (PMC9009674; doi:10.1371/journal.pcbi.1009309)
Supplement: S2 Data — (ZIP) [file pcbi.1009309.s015.zip › Supp_data_profiles_activities_matrices/16 In silico simulation/simulation design of eight signatures/Error Level 0.8/eight signatures_mutation_type_matrix_4.csv]

	V1	V2	V3	V4	V5	V6	V7	V8	V9	V10	V11	V12	V13	V14	V15	V16	V17	V18	V19	V20	V21	V22	V23	V24	V25	V26	V27	V28	V29	V30	V31	V32	V33	V34	V35	V36	V37	V38	V39	V40	V41	V42	V43	V44	V45	V46	V47	V48	V49
A[C>A]A	1	1	1	6	2	4	2	0	3	4	3	0	5	1	1	4	3	9	1	3	3	7	0	1	9	0	3	2	2	1	2	2	4	2	7	3	7	4	1	4	4	3	3	3	3	2	8	3	3
A[C>A]C	1	0	0	7	2	5	3	2	1	1	3	2	1	1	1	3	3	5	1	3	8	4	1	1	6	1	3	0	1	0	3	3	2	3	4	1	3	4	3	2	4	5	3	5	4	1	5	3	2
A[C>A]G	2	1	1	3	0	2	3	0	0	2	0	1	0	0	1	1	3	4	1	3	3	2	1	2	1	1	2	1	1	0	3	1	1	5	5	1	2	0	1	0	1	0	2	1	4	1	5	1	2
A[C>A]T	1	0	0	6	2	3	4	1	0	3	3	0	1	2	2	4	3	2	1	1	3	7	3	2	7	1	1	1	1	1	2	4	7	5	6	2	5	1	2	1	2	5	1	8	4	1	2	1	2
C[C>A]A	2	1	2	11	2	6	8	3	0	6	12	1	7	2	3	6	1	6	2	3	7	4	5	2	11	1	5	1	1	1	4	7	5	4	10	2	9	9	2	2	5	12	8	7	8	2	5	0	3
C[C>A]C	0	0	2	7	3	6	11	1	0	7	5	1	10	3	3	3	0	9	2	4	8	3	2	1	8	2	3	0	5	0	4	6	3	8	8	2	3	15	1	3	5	11	6	4	9	2	7	2	4
C[C>A]G	0	0	1	2	3	5	8	1	0	3	3	0	3	1	2	0	2	3	0	3	3	3	2	1	3	1	1	1	1	0	4	5	3	2	3	3	4	6	1	0	2	3	2	4	4	1	6	2	2
C[C>A]T	4	2	0	14	4	3	11	2	0	9	11	1	8	1	1	5	4	12	2	5	5	6	3	1	9	4	1	1	4	2	1	5	5	6	8	1	7	6	1	4	3	5	8	4	6	0	9	2	7
G[C>A]A	3	0	2	9	1	3	5	0	0	6	1	1	2	6	2	2	3	2	1	3	4	6	2	1	5	1	4	1	0	3	4	5	2	4	6	2	3	6	1	3	3	4	4	5	3	2	4	2	5
G[C>A]C	1	2	1	8	2	4	6	0	0	4	3	0	2	3	2	2	3	9	1	2	5	2	3	2	3	1	4	1	0	1	2	5	4	5	5	2	3	3	2	2	3	4	4	6	5	1	3	3	2
G[C>A]G	0	1	0	7	1	1	2	3	1	2	1	1	2	1	0	0	2	3	1	3	0	2	1	1	3	3	1	1	2	1	2	5	1	4	6	1	1	4	2	2	3	4	2	2	3	0	5	2	1
G[C>A]T	0	1	1	3	1	7	5	1	0	4	1	1	3	2	3	6	2	3	0	4	2	3	3	1	7	1	1	0	3	3	2	4	4	4	3	3	3	5	1	4	4	8	2	5	2	1	2	2	1
T[C>A]A	0	1	1	9	1	7	10	2	1	4	4	0	2	3	1	2	3	3	0	4	4	3	2	0	10	1	4	1	4	2	2	3	6	8	3	2	6	9	2	1	3	10	2	4	15	2	6	2	2
T[C>A]C	2	1	1	8	1	3	6	0	0	3	4	0	5	3	3	3	3	8	0	2	4	6	3	0	5	2	8	0	1	1	2	10	1	6	6	2	1	4	3	2	4	5	7	2	2	1	5	3	4
T[C>A]G	1	1	1	2	0	2	3	0	0	1	0	1	1	1	1	1	2	1	1	1	1	3	1	2	1	3	2	1	0	0	2	2	3	2	5	2	3	0	1	1	3	3	4	2	7	3	1	1	1
T[C>A]T	2	1	3	4	2	7	10	3	1	5	4	0	6	5	6	6	3	2	2	3	6	7	7	1	7	8	6	0	3	3	9	4	9	11	8	1	14	9	1	2	4	9	4	2	9	1	1	4	4
A[C>G]A	6	1	2	7	7	0	8	2	3	2	1	0	0	6	0	0	3	1	0	2	2	5	3	1	6	3	1	2	3	5	5	5	5	2	3	4	6	5	1	2	6	6	6	2	3	2	7	8	0
A[C>G]C	2	1	1	3	2	4	2	1	2	0	0	1	3	3	1	2	2	2	2	1	2	0	3	2	5	3	0	0	4	0	5	3	4	2	3	3	4	2	0	1	4	3	2	1	1	0	2	3	0
A[C>G]G	2	1	0	3	2	1	0	1	1	0	0	0	2	0	1	0	3	0	0	1	1	3	2	0	0	3	1	1	7	1	1	2	2	2	1	3	4	4	0	0	4	3	2	2	1	1	6	4	1
A[C>G]T	2	0	1	0	6	4	2	1	2	2	1	0	2	7	2	1	0	4	1	2	2	3	3	1	5	3	1	1	3	4	6	7	5	5	7	1	5	5	1	2	9	3	2	2	1	2	4	4	1
C[C>G]A	2	1	0	4	4	2	4	1	2	0	1	1	3	4	2	0	2	3	1	2	1	3	5	1	5	0	2	0	2	2	0	2	6	0	8	4	2	1	0	3	1	5	1	9	0	3	4	4	2
C[C>G]C	7	1	0	7	4	0	4	1	4	0	1	0	1	4	1	1	0	2	1	0	3	7	2	1	5	1	1	1	4	2	4	6	6	2	8	2	2	5	1	1	6	7	4	5	0	4	2	5	1
C[C>G]G	1	1	2	2	2	1	4	0	1	0	0	0	3	4	2	2	2	0	1	1	1	3	1	0	3	3	1	0	2	2	3	3	5	2	2	5	3	1	0	0	4	1	3	1	1	0	3	2	1
C[C>G]T	3	1	1	5	3	1	4	2	2	1	0	0	7	5	0	0	2	1	1	0	2	4	3	1	7	3	0	1	1	5	2	6	3	2	3	4	8	5	0	1	4	6	4	1	3	2	6	5	0
G[C>G]A	2	1	0	3	4	3	2	0	1	1	1	0	4	2	2	0	0	1	1	1	1	2	5	0	5	3	1	1	6	4	3	6	4	2	3	2	4	4	1	2	6	5	2	6	3	1	2	2	1
G[C>G]C	3	1	2	5	5	5	2	1	2	1	3	1	3	2	0	1	1	1	0	2	0	3	1	2	1	3	1	0	6	3	2	4	4	1	4	2	4	6	1	3	2	1	2	3	0	1	4	3	1
G[C>G]G	0	1	2	0	3	3	0	1	0	1	1	0	3	2	2	0	0	3	1	1	0	1	1	0	2	3	1	1	1	1	3	1	2	1	0	1	1	3	1	2	3	3	3	1	3	2	2	1	1
G[C>G]T	4	2	1	2	3	3	4	1	3	1	1	1	3	4	4	2	1	3	1	2	1	3	2	1	7	3	2	2	3	2	2	3	3	1	3	4	4	8	1	2	3	5	4	5	0	1	4	5	0
T[C>G]A	2	1	1	5	6	4	4	0	1	0	0	1	5	6	3	3	4	2	1	3	2	5	6	1	5	1	1	1	2	2	5	6	6	1	4	4	4	3	1	1	4	4	2	3	1	3	2	3	1
T[C>G]C	2	1	1	3	8	1	8	1	1	1	1	0	2	1	3	3	1	1	1	1	0	7	2	2	3	1	0	1	4	1	3	3	4	3	1	2	5	2	2	1	4	10	6	4	1	2	7	2	0
T[C>G]G	0	1	1	2	1	2	3	1	0	1	0	0	2	2	0	0	0	3	0	1	1	3	1	2	1	2	1	0	1	2	4	5	2	0	3	0	0	3	0	2	3	0	1	2	1	1	2	3	0
T[C>G]T	3	1	1	7	6	5	8	1	2	1	1	0	2	4	3	0	3	2	1	1	1	4	5	1	4	2	1	2	5	3	2	4	8	4	2	2	8	5	0	1	4	2	2	7	3	7	5	5	0
A[C>T]A	7	3	1	4	4	4	10	1	1	2	0	6	2	4	0	1	3	13	3	5	1	5	4	1	10	9	0	2	3	5	3	5	4	3	3	7	3	3	2	9	10	10	3	6	1	0	3	0	2
A[C>T]C	2	2	5	0	4	3	6	2	0	2	2	0	1	4	4	2	7	2	1	1	2	3	0	3	6	4	1	2	4	2	2	2	5	4	4	3	5	7	0	5	4	3	1	4	1	2	1	0	1
A[C>T]G	6	4	1	1	2	5	14	1	0	1	1	6	1	5	1	0	3	9	11	2	1	11	3	1	7	8	2	0	4	7	8	4	16	6	6	9	3	1	0	12	16	4	9	3	1	0	8	1	5
A[C>T]T	5	2	4	3	5	5	4	1	1	2	1	1	5	4	1	0	2	4	1	3	1	6	1	1	5	6	0	3	5	2	5	5	5	2	2	4	1	7	0	6	9	8	2	4	2	7	1	0	2
C[C>T]A	1	3	4	3	4	4	6	2	1	3	2	2	4	8	11	2	11	4	3	7	3	8	4	6	5	10	0	3	2	4	9	5	11	7	7	3	11	5	0	7	4	6	1	3	6	10	5	2	2
C[C>T]C	3	2	5	3	2	5	5	4	1	4	1	8	9	6	2	4	7	17	2	2	8	3	2	6	2	6	3	3	2	0	6	7	15	9	7	5	6	3	2	17	10	8	1	4	17	9	3	1	2
C[C>T]G	6	5	1	1	3	5	13	2	0	2	1	4	3	2	3	1	3	11	4	3	2	5	2	2	13	16	2	2	5	3	5	4	11	5	2	10	0	6	0	18	19	5	5	11	5	4	4	0	3
C[C>T]T	1	2	6	4	3	5	2	3	1	5	3	3	8	13	7	5	5	11	0	3	9	8	2	3	6	10	2	7	2	1	8	9	11	8	9	8	4	4	1	7	10	10	7	1	6	5	5	0	2
G[C>T]A	9	1	3	4	2	3	8	1	2	3	0	3	1	7	1	1	6	6	4	4	3	8	1	4	12	9	0	2	3	2	6	4	6	6	4	8	3	6	1	4	15	12	3	6	3	1	3	3	4
G[C>T]C	5	6	2	2	7	10	10	5	1	0	2	6	5	9	5	2	7	15	11	7	1	9	2	3	8	9	1	2	3	8	6	7	4	4	5	16	2	2	0	11	12	6	2	8	5	4	7	2	7
G[C>T]G	9	10	0	0	8	5	25	2	1	0	1	2	2	5	0	1	3	18	6	5	0	10	0	1	19	18	1	3	5	9	4	4	8	4	3	14	4	2	1	13	22	8	1	11	8	3	5	3	9
G[C>T]T	3	3	1	5	4	7	14	4	1	0	2	2	3	9	3	3	5	5	9	6	2	7	2	2	9	9	2	1	2	7	5	3	6	10	11	5	3	3	2	11	8	7	3	6	4	3	5	5	2
T[C>T]A	7	10	23	0	11	5	2	9	3	3	9	13	21	21	12	19	23	20	4	15	10	7	3	17	2	22	2	18	4	1	28	24	21	7	22	8	13	3	1	24	18	4	1	6	29	28	6	1	0
T[C>T]C	2	5	27	3	18	3	6	16	1	2	7	9	22	26	20	21	37	26	9	17	17	17	2	23	3	19	5	21	1	0	41	35	29	32	31	8	17	4	2	27	23	2	1	4	32	40	12	0	2
T[C>T]G	7	4	4	2	4	2	7	4	0	2	1	9	7	16	4	4	8	11	7	7	9	8	2	9	2	10	1	7	2	3	10	5	8	8	5	8	7	1	1	9	9	3	3	4	8	6	5	1	1
T[C>T]T	4	2	10	2	8	2	3	4	1	3	4	2	12	10	11	5	7	13	3	6	7	9	3	7	3	11	1	4	2	0	10	12	14	10	14	8	8	3	0	12	7	3	4	5	13	3	6	2	1
A[T>A]A	2	10	8	7	1	8	6	1	0	1	2	0	4	8	5	5	11	5	0	5	4	6	9	8	2	5	0	1	2	2	4	3	3	2	9	2	5	3	0	2	6	6	2	1	8	1	8	2	1
A[T>A]C	1	1	2	2	1	1	2	1	1	0	0	1	1	2	1	1	5	2	0	1	2	0	1	2	4	2	0	2	3	1	1	4	1	1	4	0	5	2	1	1	6	3	2	2	1	1	3	2	2
A[T>A]G	0	4	7	9	3	8	7	0	6	2	2	0	3	5	1	4	14	5	1	4	3	5	9	7	5	10	1	0	2	1	5	3	4	2	11	3	3	7	1	0	6	10	4	5	4	1	10	4	1
A[T>A]T	3	0	1	5	1	1	6	2	2	1	2	1	6	2	4	1	4	0	1	6	2	3	6	3	6	3	1	2	1	1	2	2	4	2	5	6	3	7	1	1	4	7	3	4	2	1	2	0	0
C[T>A]A	2	5	7	24	0	18	13	1	5	2	3	1	8	11	14	7	14	4	1	8	12	5	16	8	4	14	2	1	4	2	14	2	5	3	12	9	6	5	1	1	8	14	1	2	10	3	19	1	1
C[T>A]C	2	6	3	11	0	8	10	0	4	2	3	1	3	9	4	4	3	4	1	2	5	6	6	6	4	5	4	1	4	1	5	4	2	1	1	8	2	3	2	2	5	7	1	6	6	0	8	3	1
C[T>A]G	3	19	12	22	0	23	14	2	8	5	1	0	11	18	14	17	21	4	0	12	9	13	16	14	7	7	3	0	7	0	15	6	10	4	19	13	11	9	3	2	12	12	2	4	18	3	15	2	4
C[T>A]T	3	7	3	8	4	7	10	1	2	1	1	1	7	9	10	4	5	3	2	3	8	8	5	11	3	1	2	0	7	1	6	2	1	2	9	4	6	6	1	1	9	5	2	1	5	2	8	3	3
G[T>A]A	2	3	12	5	2	5	5	2	2	2	0	0	2	4	3	6	5	3	0	3	3	7	11	4	3	3	2	3	6	1	7	1	1	2	7	2	2	9	2	1	7	3	1	3	2	2	9	1	1
G[T>A]C	1	0	1	2	2	2	6	0	1	1	2	0	4	4	0	1	4	0	1	2	1	3	3	1	2	1	1	0	0	0	1	0	4	0	3	1	3	2	1	1	4	2	2	2	3	2	1	2	2
G[T>A]G	1	4	5	5	1	5	7	1	0	3	2	0	6	7	6	6	2	4	0	4	5	7	3	4	4	5	2	1	2	1	7	0	3	2	8	2	3	6	1	2	3	4	2	1	6	2	7	1	0
G[T>A]T	3	1	3	1	1	2	4	2	2	2	1	0	5	2	1	6	5	3	1	2	2	3	1	3	4	3	3	2	0	1	3	2	2	2	0	5	2	5	0	1	2	2	0	2	2	2	1	3	0
T[T>A]A	3	9	3	8	2	13	8	2	4	2	2	0	8	8	10	3	7	1	1	6	4	6	14	5	6	3	1	4	5	2	6	3	5	3	10	5	7	7	1	2	5	6	5	1	3	1	9	4	2
T[T>A]C	1	4	4	2	3	4	5	1	0	0	0	1	4	1	2	2	3	2	1	2	3	4	6	2	3	3	0	0	3	1	8	2	2	0	5	0	2	6	1	2	2	5	1	1	4	2	4	0	0
T[T>A]G	3	6	5	10	3	7	5	2	1	0	1	1	4	8	10	3	14	3	1	7	5	12	12	8	3	3	1	1	2	1	7	2	7	3	4	5	3	5	1	1	5	6	3	2	7	1	12	2	0
T[T>A]T	2	3	2	5	2	3	3	0	1	2	2	1	3	5	4	4	3	1	2	5	3	5	4	3	4	4	1	2	5	0	4	3	2	4	9	6	8	3	1	1	6	9	2	3	6	1	8	2	1
A[T>C]A	6	3	1	2	8	6	11	8	2	3	1	1	3	3	11	3	8	7	0	11	8	11	10	9	12	16	6	5	2	1	8	6	4	7	5	2	5	13	8	1	14	11	6	6	10	5	6	0	5
A[T>C]C	5	1	0	1	4	0	3	3	1	1	1	1	1	3	4	1	4	4	1	5	2	4	5	2	9	8	1	4	1	1	6	6	2	5	2	2	1	7	3	0	4	5	1	1	6	5	3	3	1
A[T>C]G	3	1	4	7	9	8	5	1	2	2	4	1	2	5	5	1	7	5	1	7	11	3	7	3	8	14	10	6	2	2	7	9	1	11	4	2	4	7	7	6	10	13	7	6	3	4	4	3	1
A[T>C]T	5	0	2	2	3	2	7	1	1	3	1	0	2	2	8	2	8	4	1	5	4	6	6	2	4	12	3	0	1	3	6	4	1	3	5	1	4	6	3	5	7	10	8	4	5	8	3	4	3
C[T>C]A	7	0	5	1	6	6	7	4	1	1	1	0	3	3	9	2	4	3	1	8	5	6	5	4	11	11	7	3	2	2	6	3	3	7	5	0	2	5	4	7	8	3	7	3	3	6	3	4	1
C[T>C]C	8	2	4	1	5	7	8	2	0	0	0	1	2	0	5	1	3	2	0	7	7	8	6	3	5	5	3	2	6	4	2	4	0	2	2	2	1	4	2	3	4	5	4	5	5	4	1	1	0
C[T>C]G	7	1	6	2	6	10	11	2	2	0	0	0	2	7	15	1	4	7	1	12	6	14	3	4	11	6	8	7	1	1	7	11	6	7	1	3	4	10	7	7	13	18	6	3	5	8	4	2	1
C[T>C]T	8	2	5	3	6	5	6	5	2	3	1	3	2	4	4	0	7	2	0	12	3	11	12	5	6	8	7	6	5	4	6	7	6	9	9	3	6	11	8	3	7	11	6	2	7	3	4	3	1
G[T>C]A	6	0	4	3	12	9	10	3	1	0	1	0	1	3	5	1	5	6	1	8	10	8	7	3	10	9	5	4	2	1	8	4	6	8	5	2	5	5	5	5	7	7	5	3	4	6	4	2	0
G[T>C]C	2	1	1	2	3	2	5	0	1	0	0	0	3	3	4	1	7	3	1	5	4	1	4	1	8	5	2	4	2	1	7	5	5	6	4	3	4	1	1	4	5	6	4	3	3	4	3	0	1
G[T>C]G	9	1	5	2	5	3	8	4	1	0	1	1	2	3	14	1	3	3	1	8	6	15	2	2	13	11	5	3	0	2	9	7	8	8	1	0	4	7	5	7	9	14	10	1	5	2	4	1	1
G[T>C]T	8	0	0	1	4	5	2	6	0	1	1	2	2	4	7	1	4	1	1	3	4	4	7	1	10	5	7	7	1	1	11	5	3	5	6	1	3	9	5	6	12	7	1	4	2	8	3	0	0
T[T>C]A	5	1	4	2	3	0	4	4	1	1	3	1	1	3	4	1	4	1	0	9	4	6	2	5	4	11	4	4	0	2	4	6	2	2	3	1	5	4	3	1	7	9	5	3	6	5	2	1	0
T[T>C]C	5	1	4	1	4	5	3	4	0	2	2	1	3	0	4	1	5	2	1	5	3	10	7	4	2	5	3	3	2	1	4	4	3	4	1	3	3	5	3	3	6	7	1	2	2	2	3	2	0
T[T>C]G	3	0	3	1	3	6	5	2	1	1	2	0	0	3	5	2	1	1	1	3	3	4	5	2	6	6	2	6	0	1	3	1	3	3	2	0	3	2	2	3	8	6	5	1	2	5	3	2	0
T[T>C]T	5	2	6	2	5	7	3	7	0	3	2	0	1	5	6	0	3	2	1	12	5	8	10	3	12	6	3	4	3	0	9	5	2	7	2	2	6	8	5	5	10	8	4	2	8	7	1	3	1
A[T>G]A	3	0	2	2	2	1	3	1	0	6	1	0	1	4	5	1	5	3	1	10	1	6	2	3	1	3	5	2	0	2	4	3	2	1	5	3	4	5	1	2	4	8	4	1	2	0	2	1	3
A[T>G]C	3	1	2	3	1	5	4	1	0	0	1	1	1	1	2	0	0	1	0	2	1	1	6	1	3	3	1	0	1	1	3	3	3	4	0	1	3	2	2	1	3	2	1	1	2	2	1	0	1
A[T>G]G	3	0	2	2	3	1	2	2	0	1	0	1	1	2	1	1	2	2	1	1	2	2	3	1	1	2	0	0	1	0	3	3	2	1	2	1	1	5	1	2	2	2	3	1	3	2	1	1	1
A[T>G]T	12	2	1	4	2	11	7	7	5	1	1	6	4	6	1	0	3	5	9	2	3	10	8	7	9	3	1	2	7	1	4	8	6	9	4	3	9	6	8	7	3	2	2	0	5	6	4	2	1
C[T>G]A	4	1	2	1	1	1	3	2	1	2	0	0	2	4	3	0	4	1	1	5	1	2	9	2	4	4	1	2	5	2	3	1	1	3	7	2	3	6	2	1	3	4	5	1	3	1	2	3	2
C[T>G]C	2	1	3	4	4	4	5	5	1	0	1	1	3	5	3	1	1	4	5	1	1	3	3	6	5	5	2	2	6	1	4	6	4	4	2	2	5	2	7	1	2	3	1	2	2	1	7	1	0
C[T>G]G	1	2	0	3	3	6	5	4	1	2	1	4	2	2	4	5	4	2	2	2	1	5	7	2	3	2	2	4	5	3	5	5	5	4	1	4	4	5	0	1	2	6	4	0	4	2	8	2	1
C[T>G]T	72	3	3	14	21	48	28	44	37	3	1	30	23	22	5	5	5	23	58	5	2	45	67	40	25	9	6	34	54	10	9	23	20	41	26	15	47	26	48	47	41	11	11	5	13	19	28	4	1
G[T>G]A	1	1	2	2	2	3	2	1	0	0	1	1	2	1	4	1	3	3	1	1	2	1	5	1	0	3	2	0	1	0	4	1	3	2	4	1	4	5	1	0	2	1	4	2	3	1	3	1	2
G[T>G]C	0	1	1	3	2	4	3	1	3	0	1	1	2	2	1	2	3	2	1	0	1	2	4	1	3	2	1	1	1	0	2	0	5	0	2	0	3	3	1	1	6	3	2	4	0	4	2	2	2
G[T>G]G	1	0	0	2	1	3	2	3	1	1	0	0	4	1	2	0	1	2	1	2	1	2	2	0	2	2	1	1	4	0	0	1	4	2	2	1	1	5	0	0	2	3	3	2	0	2	0	2	1
G[T>G]T	12	4	0	3	7	11	10	13	2	2	1	6	6	8	5	1	3	6	14	3	1	9	17	5	11	5	3	14	21	2	5	4	6	11	5	6	10	8	10	13	17	6	3	3	3	7	8	0	2
T[T>G]A	1	2	2	2	2	8	1	5	0	5	0	0	3	3	5	1	9	3	1	12	1	7	6	4	7	3	4	0	3	3	6	3	2	2	5	2	7	7	1	3	4	8	4	3	5	2	7	4	3
T[T>G]C	1	0	1	2	1	1	5	3	0	1	1	2	1	2	1	1	3	2	1	2	1	3	3	2	1	2	1	2	2	0	3	5	3	1	1	2	3	4	1	1	3	1	4	2	3	4	3	3	1
T[T>G]G	3	0	3	6	4	2	5	2	3	1	1	0	2	3	2	1	1	2	2	1	0	2	4	2	7	0	1	3	5	2	7	1	1	4	4	2	5	5	1	1	4	5	3	1	1	2	1	2	1
T[T>G]T	14	3	2	6	10	27	7	15	8	3	0	6	6	7	8	4	8	10	6	7	2	16	21	15	13	2	7	8	14	4	10	5	14	9	15	10	14	20	8	12	13	5	8	5	5	6	9	3	3
[truncated: 251 more columns]
