# Supplementary material for: SUITOR: Selecting the number of mutational signatures through cross-validation
Source: PLoS Comput Biol. 2022 Apr 4;18(4):e1009309. doi: 10.1371/journal.pcbi.1009309 (PMC9009674; doi:10.1371/journal.pcbi.1009309)
Supplement: S2 Data — (ZIP) [file pcbi.1009309.s015.zip › Supp_data_profiles_activities_matrices/16 In silico simulation/simulation design of eight signatures/Error Level 0.8/eight signatures_mutation_type_matrix_5.csv]

	V1	V2	V3	V4	V5	V6	V7	V8	V9	V10	V11	V12	V13	V14	V15	V16	V17	V18	V19	V20	V21	V22	V23	V24	V25	V26	V27	V28	V29	V30	V31	V32	V33	V34	V35	V36	V37	V38	V39	V40	V41	V42	V43	V44	V45	V46	V47	V48	V49
A[C>A]A	1	3	2	5	2	5	9	1	1	4	3	1	7	3	2	3	2	11	0	2	3	5	5	2	4	3	3	2	4	3	2	6	1	4	9	1	7	2	2	3	5	6	1	5	4	1	7	1	2
A[C>A]C	2	1	0	7	1	0	2	3	2	5	3	1	2	2	0	3	2	5	1	2	3	2	3	1	1	1	3	0	1	3	1	5	5	4	11	1	3	4	3	2	1	3	4	3	3	1	3	1	1
A[C>A]G	3	1	2	5	1	4	3	0	0	3	4	1	1	3	2	3	2	5	1	2	2	3	1	1	5	2	2	1	2	0	2	4	1	2	4	2	3	5	1	1	2	3	2	3	7	2	3	0	0
A[C>A]T	2	1	1	3	3	0	7	0	1	2	6	0	4	0	1	2	3	3	1	3	3	4	3	2	5	2	4	0	3	1	1	5	1	6	5	2	3	3	3	1	3	5	1	4	2	0	3	3	0
C[C>A]A	2	2	2	9	4	4	15	2	1	4	6	0	6	4	3	8	2	9	0	1	5	3	2	1	8	1	6	2	2	1	5	11	4	3	14	2	10	7	2	3	5	8	10	8	8	5	10	2	3
C[C>A]C	3	1	2	11	1	7	8	4	1	8	10	1	8	2	4	4	1	10	1	4	4	4	2	1	13	4	2	2	4	2	3	7	3	6	6	2	8	9	0	1	4	9	5	8	11	2	7	3	4
C[C>A]G	0	1	1	7	2	2	4	0	1	2	2	1	1	1	1	1	0	5	1	1	2	1	1	0	0	3	0	1	1	2	3	1	4	5	2	2	1	3	3	1	4	2	1	2	2	1	1	0	1
C[C>A]T	4	1	1	8	3	5	10	2	1	6	5	0	4	1	1	8	2	9	3	3	6	4	3	1	9	3	8	2	3	1	4	9	4	6	6	7	5	9	2	5	3	12	2	6	12	3	6	1	3
G[C>A]A	2	0	1	4	1	2	8	1	1	4	4	0	4	3	3	3	1	5	1	3	3	4	4	3	9	4	4	1	2	1	1	1	1	7	5	1	6	6	2	2	4	7	2	2	3	2	4	2	6
G[C>A]C	2	1	1	2	2	6	7	3	1	2	6	1	2	0	1	2	0	7	0	2	4	5	1	1	6	2	3	5	2	1	1	4	2	1	8	3	5	5	3	1	4	7	4	5	10	4	5	1	1
G[C>A]G	2	1	0	2	2	1	4	1	1	2	3	0	3	2	1	1	2	4	1	2	3	3	3	1	6	3	1	1	0	1	3	4	3	1	5	2	5	1	3	0	3	4	1	4	1	0	3	0	2
G[C>A]T	1	0	0	1	2	3	2	0	1	3	3	1	2	2	4	2	1	1	1	2	1	7	3	2	3	3	1	0	4	1	4	3	2	2	8	1	5	4	2	2	3	8	4	0	4	3	2	1	0
T[C>A]A	0	0	2	1	2	2	4	1	1	7	6	0	4	2	0	5	3	3	0	2	1	3	7	2	2	4	2	3	3	1	2	1	3	4	6	3	2	7	2	2	2	9	4	6	8	2	4	4	1
T[C>A]C	2	1	2	9	0	2	11	3	1	2	2	0	7	1	3	3	2	5	0	1	4	4	0	2	5	0	4	2	1	0	3	4	2	6	8	4	6	3	0	3	4	7	10	3	5	1	5	0	1
T[C>A]G	1	1	1	6	2	1	2	1	2	4	1	2	1	1	2	0	2	3	0	1	1	3	2	1	2	1	1	0	2	0	3	2	1	5	4	0	0	1	1	0	2	4	2	0	0	1	1	0	0
T[C>A]T	2	1	2	3	0	5	9	1	0	11	6	1	3	4	4	5	2	7	1	7	6	6	6	2	1	1	4	2	1	2	2	4	5	5	8	4	8	4	2	3	1	8	2	6	2	2	7	2	1
A[C>G]A	2	1	1	5	6	4	6	2	1	1	1	1	3	8	3	2	1	4	1	1	1	7	2	0	3	1	1	0	6	5	4	11	6	3	7	3	3	6	1	2	7	9	4	5	3	3	5	2	0
A[C>G]C	3	1	0	1	2	1	1	1	0	2	1	0	2	4	1	1	1	4	1	3	0	4	3	2	7	2	1	0	6	3	3	1	3	1	2	2	3	5	1	2	4	2	3	3	1	0	4	2	1
A[C>G]G	1	1	1	4	2	1	7	2	0	0	1	1	4	1	2	0	2	2	1	2	2	1	4	2	0	2	0	1	3	1	3	2	2	2	4	3	4	3	1	2	5	2	2	1	2	4	4	2	1
A[C>G]T	5	1	1	4	5	2	5	1	2	2	1	0	5	4	4	1	2	1	1	0	1	3	1	1	2	0	0	1	3	2	8	2	6	3	7	3	5	10	2	2	6	7	3	1	2	2	5	4	1
C[C>G]A	2	0	1	4	5	2	7	2	2	0	2	1	1	3	3	2	2	1	1	2	2	7	1	3	4	2	1	1	4	1	5	5	7	4	6	2	5	5	1	0	4	2	6	6	2	4	8	4	1
C[C>G]C	3	1	2	5	4	2	8	1	1	0	2	1	3	2	2	1	1	3	0	3	2	3	1	1	3	3	1	2	6	3	6	7	3	3	5	3	3	2	0	2	9	7	4	3	0	2	3	3	1
C[C>G]G	2	1	1	1	0	4	5	0	0	0	1	0	0	4	1	1	2	3	1	1	1	3	2	1	1	2	0	2	0	2	2	5	2	0	4	2	2	3	1	2	3	3	2	3	3	1	1	2	1
C[C>G]T	1	0	1	0	4	6	7	0	1	2	2	0	1	4	1	1	2	1	1	0	1	5	2	2	5	1	1	0	5	4	6	3	6	2	6	3	5	5	1	1	6	8	2	1	1	3	3	4	0
G[C>G]A	1	1	0	3	2	5	3	2	1	1	3	1	0	2	3	0	2	4	1	2	3	4	1	1	4	1	1	0	5	4	2	4	0	1	2	3	3	3	0	1	3	3	5	5	1	1	3	4	0
G[C>G]C	2	1	1	7	5	5	5	1	2	0	1	1	4	4	3	1	1	4	1	0	1	1	4	2	3	2	1	1	4	1	3	3	1	1	5	3	2	2	1	0	5	4	2	3	0	0	0	1	0
G[C>G]G	2	1	1	2	4	2	2	1	2	2	1	0	1	1	0	1	0	0	1	0	1	0	3	0	5	0	1	1	2	1	3	1	1	4	4	3	2	2	0	0	2	1	2	0	1	1	3	3	2
G[C>G]T	4	1	3	2	5	3	4	1	1	3	1	1	4	5	3	2	4	3	1	0	1	4	4	1	6	0	2	1	4	3	5	1	4	1	7	4	5	3	2	0	8	5	4	2	2	1	3	3	1
T[C>G]A	1	1	2	4	5	3	6	1	2	0	0	1	2	2	0	0	2	2	1	1	3	2	5	2	3	4	0	3	1	2	4	2	3	2	7	3	4	4	1	2	6	8	3	4	4	1	3	3	1
T[C>G]C	5	1	2	3	6	2	4	1	3	1	2	1	5	2	5	1	1	3	1	3	0	7	3	1	5	4	1	0	6	1	8	5	6	1	7	4	3	8	1	1	4	5	7	2	1	3	3	3	0
T[C>G]G	2	1	1	0	2	2	2	0	0	0	0	1	4	2	0	2	1	1	1	1	1	1	3	1	1	3	1	1	2	2	3	1	4	1	2	2	3	2	1	2	2	0	2	2	1	5	1	2	2
T[C>G]T	1	1	1	5	4	3	6	1	2	0	0	1	6	4	2	1	2	2	1	2	1	4	4	2	3	1	1	1	6	2	6	1	6	4	7	7	7	5	1	2	7	4	5	4	3	4	4	3	1
A[C>T]A	4	1	0	1	2	3	13	1	1	3	1	4	3	6	2	0	2	8	5	3	0	3	2	1	15	5	0	2	8	7	4	5	5	5	7	6	4	3	1	7	9	6	5	4	6	1	8	2	1
A[C>T]C	1	4	3	2	3	4	8	3	2	0	1	1	3	5	1	2	4	4	2	4	3	5	1	4	4	8	2	1	0	0	2	3	5	4	4	7	3	3	1	3	8	4	2	5	5	6	3	1	0
A[C>T]G	1	6	1	2	4	3	15	0	1	0	0	3	2	5	1	1	4	15	8	2	2	6	2	0	10	10	2	1	5	3	5	5	10	5	1	10	0	3	2	9	14	4	8	6	0	1	1	0	4
A[C>T]T	2	1	0	3	2	0	6	2	2	1	6	3	5	2	0	0	1	4	1	2	1	3	4	1	4	5	4	2	3	3	1	2	6	1	3	3	4	5	1	2	5	5	2	7	4	1	5	1	0
C[C>T]A	3	1	10	2	7	5	7	4	2	3	4	6	3	5	3	3	7	11	4	5	6	7	3	3	7	6	1	3	3	6	9	10	7	4	6	5	5	4	1	8	16	5	3	4	5	6	3	2	2
C[C>T]C	2	3	8	1	1	3	5	6	0	5	3	3	3	12	9	6	9	10	6	4	5	7	1	7	5	7	3	1	2	0	9	9	9	2	10	3	8	5	1	6	6	3	4	8	9	7	3	2	1
C[C>T]G	7	6	1	0	4	8	10	0	1	1	2	9	2	9	2	2	2	20	6	4	1	5	2	0	8	11	1	3	6	7	7	7	13	4	3	11	3	6	0	13	19	11	8	5	2	1	2	4	4
C[C>T]T	1	3	6	2	1	8	4	4	1	4	7	1	4	9	8	7	11	16	2	4	7	2	5	6	6	10	4	5	3	1	6	13	16	15	6	5	7	5	0	10	7	6	4	5	9	6	5	1	2
G[C>T]A	7	5	2	2	1	8	15	2	1	0	0	3	4	5	0	2	2	7	5	2	1	7	2	2	9	8	1	0	4	3	5	3	6	3	3	6	0	4	2	12	11	4	8	9	2	2	2	2	3
G[C>T]C	4	5	3	3	1	10	13	2	0	2	1	1	2	4	4	2	4	11	11	3	1	5	2	1	14	15	2	1	3	6	8	4	13	9	7	11	2	2	0	11	18	16	4	11	2	1	4	1	6
G[C>T]G	13	8	2	0	5	13	13	3	1	1	0	9	0	12	4	0	10	18	5	5	3	9	4	1	17	20	2	1	8	13	4	4	11	8	4	14	3	5	2	16	15	7	10	5	2	2	3	1	1
G[C>T]T	5	6	5	0	8	6	9	5	0	2	2	3	6	9	4	3	8	3	12	6	2	4	3	3	7	12	1	3	5	3	3	6	10	5	4	8	4	2	1	7	12	9	4	7	2	2	0	1	2
T[C>T]A	8	6	19	3	7	2	1	11	0	2	8	12	25	27	21	12	21	16	4	9	16	12	1	11	7	20	2	17	1	1	27	31	22	17	18	9	11	3	0	20	16	2	3	9	25	22	10	0	2
T[C>T]C	6	9	38	2	14	3	4	19	1	7	8	10	43	37	17	24	30	22	12	14	22	17	2	22	3	33	3	14	0	1	33	31	34	27	32	12	14	6	1	35	23	5	3	10	45	37	12	2	1
T[C>T]G	7	4	11	1	6	0	6	7	1	2	2	3	5	8	7	2	15	13	6	5	7	3	3	7	1	15	2	7	1	5	7	11	15	11	5	6	5	0	0	22	13	5	3	7	10	5	3	1	3
T[C>T]T	1	3	6	3	4	3	3	6	1	3	2	5	5	14	8	6	10	18	5	2	4	11	4	7	5	8	2	7	1	0	13	12	10	7	7	6	6	0	1	16	2	2	3	3	18	14	5	2	0
A[T>A]A	3	7	3	11	2	8	7	2	4	2	3	0	7	8	7	6	6	5	0	3	5	9	10	8	3	7	1	2	4	0	2	3	2	3	9	3	8	8	2	2	7	5	0	2	9	1	6	3	3
A[T>A]C	0	2	2	1	1	3	2	1	0	0	1	0	3	3	2	1	3	1	0	4	0	4	1	1	3	3	2	2	1	1	0	6	2	4	2	1	3	2	1	2	2	2	4	1	4	2	0	1	0
A[T>A]G	1	5	8	7	0	8	7	2	3	4	2	1	4	8	2	4	5	2	1	3	7	6	10	6	2	4	1	0	1	0	6	4	5	5	9	6	5	4	1	2	10	5	2	3	3	0	7	1	2
A[T>A]T	3	0	2	0	2	3	2	6	0	1	2	0	2	1	3	1	6	0	1	1	2	6	2	4	4	3	3	2	1	3	2	5	5	1	4	3	1	6	0	1	2	3	2	3	2	2	4	2	2
C[T>A]A	3	13	3	23	1	20	16	2	8	2	2	0	10	15	9	10	20	3	1	8	13	5	18	11	4	5	1	3	3	2	11	5	7	2	17	8	6	12	1	2	6	14	1	3	11	1	19	0	2
C[T>A]C	4	3	2	6	3	10	4	2	5	2	3	1	6	6	6	4	4	3	0	4	8	1	4	6	2	6	3	1	2	1	10	3	3	2	5	7	5	7	0	1	5	9	4	0	5	2	9	1	1
C[T>A]G	3	14	7	18	1	15	13	2	8	2	4	0	9	13	9	16	17	3	1	8	10	9	28	12	5	7	2	0	4	1	18	4	10	4	18	10	5	18	2	1	11	16	3	6	7	2	18	4	3
C[T>A]T	2	6	4	12	1	16	10	1	3	0	2	1	8	15	6	6	7	4	1	4	7	1	8	9	1	4	4	1	5	2	6	6	3	1	6	7	3	11	1	3	4	6	4	1	10	5	7	0	0
G[T>A]A	1	3	6	12	4	8	6	0	5	1	1	0	3	8	0	5	5	2	1	1	4	7	10	7	1	3	2	1	3	1	8	2	5	0	4	4	2	1	1	1	3	10	2	1	8	2	11	0	0
G[T>A]C	2	0	2	0	0	2	2	1	0	1	1	1	2	0	3	1	1	2	0	4	0	2	3	3	4	2	1	1	1	1	2	1	3	2	4	2	2	3	0	0	2	5	3	1	5	1	2	1	0
G[T>A]G	2	4	5	6	3	7	4	1	5	1	2	1	5	1	3	8	2	5	0	5	5	7	4	7	6	2	1	2	2	1	3	3	3	3	3	4	3	4	2	2	5	7	3	0	6	2	6	1	1
G[T>A]T	2	1	2	2	2	6	4	2	1	1	0	0	2	3	1	2	2	2	0	1	2	2	4	1	4	3	1	1	3	2	2	2	1	2	7	3	2	2	1	3	4	5	1	1	3	2	2	1	2
T[T>A]A	3	4	7	7	3	8	15	2	4	2	1	0	7	7	6	4	5	4	0	9	4	2	9	5	3	6	5	1	6	1	6	5	5	1	15	2	7	7	1	3	6	9	6	3	4	1	9	2	1
T[T>A]C	2	1	2	3	2	7	3	1	1	0	1	1	2	10	2	4	2	3	1	2	1	2	4	3	5	3	0	1	1	0	5	3	0	3	6	2	2	7	1	2	4	5	3	2	4	1	2	0	1
T[T>A]G	2	10	4	11	2	13	9	1	3	3	1	1	10	8	3	7	8	1	0	10	10	4	6	7	4	10	1	1	3	3	6	2	6	2	10	4	7	7	1	2	7	19	2	4	9	2	7	3	1
T[T>A]T	4	5	2	3	5	8	2	0	3	2	0	1	3	3	4	4	7	3	0	8	2	4	6	2	4	2	1	2	1	1	9	2	8	3	6	3	7	4	1	2	4	5	3	4	5	2	4	4	2
A[T>C]A	15	3	7	4	11	8	14	5	1	5	3	0	5	5	7	1	13	10	0	12	8	14	7	9	17	12	4	4	2	1	10	10	7	5	9	3	10	7	4	5	18	14	6	4	5	7	3	3	2
A[T>C]C	6	1	1	1	1	4	2	2	1	1	1	0	2	4	3	1	2	2	0	3	0	7	6	2	1	3	3	4	2	1	2	2	5	4	3	2	2	6	1	5	6	6	2	3	5	3	2	1	1
A[T>C]G	11	0	5	2	9	9	6	4	1	1	2	2	2	3	7	0	8	9	1	7	3	8	4	2	13	10	9	8	5	2	13	10	8	5	7	1	8	8	6	3	9	6	5	1	8	8	1	1	1
A[T>C]T	2	1	4	0	4	3	5	2	0	2	1	1	2	6	3	0	7	3	1	9	1	11	7	3	10	8	3	4	5	1	7	2	7	7	4	1	5	9	1	5	2	9	7	2	4	8	1	5	0
C[T>C]A	10	5	2	4	6	4	9	5	1	2	1	0	3	5	8	0	5	1	1	3	1	9	3	4	9	3	4	4	1	4	9	6	6	8	5	3	2	6	3	8	8	6	8	3	4	7	3	0	1
C[T>C]C	7	1	1	4	7	5	3	5	2	1	3	0	3	0	2	1	3	6	3	2	2	6	7	2	5	5	3	2	1	2	10	9	4	4	5	5	3	5	3	3	8	7	5	3	2	3	2	2	1
C[T>C]G	12	4	3	3	11	6	7	6	1	0	1	2	2	5	7	0	3	6	1	10	7	10	8	0	16	6	7	4	2	2	6	9	4	4	0	6	5	8	6	10	15	12	5	4	4	8	0	2	0
C[T>C]T	8	4	2	3	9	5	3	2	1	1	1	2	1	3	13	0	5	9	3	10	7	12	8	4	9	7	4	8	4	2	5	9	6	9	5	2	6	8	10	8	17	11	5	4	4	1	5	3	2
G[T>C]A	6	0	8	1	3	5	2	0	0	0	2	1	2	4	6	1	3	3	1	11	3	7	5	4	11	18	7	5	1	5	10	8	4	8	5	2	10	13	6	5	14	8	7	4	8	9	2	0	1
G[T>C]C	6	1	0	1	2	3	6	2	0	1	0	0	2	4	3	1	2	2	1	2	3	4	2	3	2	3	3	5	3	0	1	2	3	1	6	4	3	8	4	3	6	3	5	1	1	2	3	1	0
G[T>C]G	3	3	4	0	11	7	5	4	0	1	1	1	2	2	6	2	4	7	2	9	2	8	5	3	5	9	5	3	1	3	3	4	3	6	0	3	4	10	4	4	11	8	7	2	6	6	2	2	0
G[T>C]T	10	1	3	1	6	7	3	4	0	3	1	2	3	4	4	2	6	7	2	6	2	4	9	3	10	8	4	3	2	1	6	5	3	2	5	2	5	7	2	3	13	5	5	3	4	5	1	1	2
T[T>C]A	2	4	4	4	4	6	6	4	2	3	1	1	3	2	2	4	3	5	1	5	3	6	9	3	9	10	6	4	1	2	5	12	6	1	7	1	5	7	4	4	5	9	1	4	2	4	1	2	0
T[T>C]C	4	0	4	1	6	4	4	2	0	2	2	0	1	7	5	0	5	1	0	5	2	4	3	2	7	5	2	2	2	4	6	8	3	7	5	5	2	5	5	2	4	6	4	4	2	9	1	3	1
T[T>C]G	2	1	2	2	3	4	5	2	0	3	0	1	0	5	4	0	6	2	1	7	2	1	7	2	5	5	4	3	1	1	5	3	1	3	2	3	2	2	3	5	9	10	2	1	5	4	1	2	1
T[T>C]T	6	2	5	4	4	7	8	6	2	1	2	0	4	7	4	0	8	5	0	8	4	7	4	0	14	7	9	5	3	0	11	4	5	4	9	4	7	8	4	3	6	9	7	2	5	9	2	5	3
A[T>G]A	3	1	3	3	3	3	3	2	2	5	0	0	2	2	6	1	9	3	0	1	3	6	8	1	5	5	7	1	4	2	3	1	2	2	9	0	5	6	2	3	1	4	3	5	5	1	2	4	0
A[T>G]C	3	0	2	1	1	1	2	3	2	1	1	0	1	5	3	1	5	2	1	2	2	3	4	0	3	1	1	2	5	1	2	2	0	4	0	1	3	3	0	1	0	3	2	4	2	1	1	1	1
A[T>G]G	1	1	2	3	2	3	6	0	1	2	0	0	3	3	1	2	3	0	1	3	1	5	3	0	1	1	0	0	2	2	3	2	2	1	5	3	2	5	1	1	5	2	2	2	4	4	4	1	0
A[T>G]T	4	2	2	2	7	11	7	7	1	2	0	5	2	10	2	2	4	9	8	7	0	8	10	7	5	4	2	9	11	5	6	6	9	13	9	4	6	8	5	8	2	12	6	1	3	3	3	2	0
C[T>G]A	2	0	2	3	2	4	3	2	2	0	0	1	2	3	5	1	10	5	1	4	3	9	7	2	3	2	3	1	2	1	4	2	2	0	5	3	5	4	0	3	3	3	3	0	0	1	2	2	1
C[T>G]C	2	2	1	3	3	7	7	1	4	1	1	2	3	3	0	1	1	6	2	2	1	8	6	8	4	3	1	8	4	1	4	4	3	5	3	4	2	4	4	5	6	2	2	2	3	4	3	1	0
C[T>G]G	6	1	3	6	3	5	3	0	1	2	2	0	5	3	1	2	1	1	4	4	1	8	5	4	3	4	2	4	4	2	3	2	2	2	3	1	3	8	2	1	5	3	7	4	4	2	4	1	1
C[T>G]T	61	7	4	18	22	48	23	38	39	4	2	32	22	28	5	14	5	37	44	8	2	46	63	43	24	6	6	40	53	2	10	17	22	37	37	14	37	24	57	58	47	7	13	5	12	23	22	6	3
G[T>G]A	0	1	3	1	1	1	1	2	1	0	0	1	1	3	0	1	2	3	2	4	1	2	2	1	2	1	0	0	1	0	5	1	1	2	4	1	2	2	0	2	3	3	2	2	3	1	2	1	0
G[T>G]C	2	0	0	2	0	4	4	1	0	1	1	2	2	5	1	1	3	2	0	2	1	2	3	2	3	2	2	1	2	0	1	1	0	3	2	0	4	2	1	2	4	3	0	2	3	0	1	0	1
G[T>G]G	1	0	1	1	2	2	5	1	0	1	1	1	1	1	1	1	2	0	0	2	1	3	3	0	2	2	0	1	2	0	3	3	1	1	5	3	4	3	0	0	4	4	3	2	1	3	3	2	0
G[T>G]T	9	2	2	2	5	14	13	8	7	3	1	6	12	10	3	2	3	10	7	2	1	15	21	10	5	4	4	4	16	2	2	3	12	8	9	3	7	6	9	9	14	3	7	1	4	9	6	1	0
T[T>G]A	4	1	4	3	3	11	3	1	2	4	1	0	1	2	8	1	8	3	0	7	2	11	9	4	3	5	4	2	3	9	11	3	4	1	6	4	4	5	1	3	3	12	5	4	4	1	1	2	4
T[T>G]C	1	0	2	2	2	2	3	0	1	0	0	0	1	4	2	1	4	2	2	4	1	3	2	3	3	2	1	1	3	2	1	2	3	0	2	1	3	4	2	3	2	2	1	3	2	0	2	0	0
T[T>G]G	2	1	3	1	1	5	2	2	1	4	1	2	2	3	3	0	4	5	0	3	2	6	3	3	3	4	1	3	0	1	2	4	2	2	3	2	3	5	1	1	4	2	4	2	4	1	3	0	1
T[T>G]T	14	2	2	3	7	15	9	19	4	2	0	7	5	12	6	1	7	13	7	6	4	12	20	12	19	3	6	14	21	4	7	8	7	9	11	6	16	13	10	18	14	13	7	5	4	5	7	3	4
[truncated: 251 more columns]
