# Supplementary material for: SUITOR: Selecting the number of mutational signatures through cross-validation
Source: PLoS Comput Biol. 2022 Apr 4;18(4):e1009309. doi: 10.1371/journal.pcbi.1009309 (PMC9009674; doi:10.1371/journal.pcbi.1009309)
Supplement: S2 Data — (ZIP) [file pcbi.1009309.s015.zip › Supp_data_profiles_activities_matrices/16 In silico simulation/simulation design of eight signatures/Error Level 0.8/eight signatures_mutation_type_matrix_6.csv]

	V1	V2	V3	V4	V5	V6	V7	V8	V9	V10	V11	V12	V13	V14	V15	V16	V17	V18	V19	V20	V21	V22	V23	V24	V25	V26	V27	V28	V29	V30	V31	V32	V33	V34	V35	V36	V37	V38	V39	V40	V41	V42	V43	V44	V45	V46	V47	V48	V49
A[C>A]A	1	1	0	9	1	7	7	4	0	6	9	0	9	0	4	4	2	10	1	6	10	2	4	1	7	5	7	0	2	1	3	7	4	7	3	3	6	6	0	0	3	6	3	10	5	1	5	1	1
A[C>A]C	3	0	4	6	1	5	4	3	1	5	5	0	4	4	2	1	0	3	1	2	3	4	1	1	6	2	2	2	3	1	5	6	2	3	4	1	2	2	2	2	3	6	4	4	2	3	3	2	2
A[C>A]G	2	1	2	4	0	3	4	3	1	1	1	1	2	2	2	2	2	3	0	1	2	2	1	1	9	1	1	1	1	2	1	3	3	1	3	1	4	2	0	1	3	3	0	5	2	2	1	0	0
A[C>A]T	2	0	2	4	4	2	4	1	0	3	5	0	2	2	3	2	0	4	0	1	2	4	1	0	1	2	1	0	2	2	1	1	2	7	5	1	3	3	1	2	3	7	2	8	4	1	3	0	1
C[C>A]A	1	1	1	12	3	7	15	1	2	9	10	1	8	2	3	9	1	8	1	4	2	4	4	1	7	2	3	3	1	1	5	9	3	5	6	3	5	8	3	2	4	13	5	8	10	1	8	0	3
C[C>A]C	5	0	3	7	1	12	7	1	0	6	6	0	5	1	3	6	1	18	2	2	4	2	3	2	11	4	8	2	4	1	4	11	4	7	12	4	9	6	1	2	6	10	5	11	7	1	7	3	4
C[C>A]G	2	0	1	4	1	3	3	0	1	3	4	1	2	3	3	2	2	3	1	0	2	4	3	0	4	2	3	1	1	2	1	6	1	1	5	1	2	5	1	2	2	2	4	7	1	2	4	1	2
C[C>A]T	4	1	0	5	2	8	12	3	0	1	5	2	7	2	3	6	2	10	0	7	7	1	3	1	8	3	7	2	3	1	5	8	5	11	2	2	7	9	3	1	3	5	4	12	6	2	8	1	3
G[C>A]A	2	2	1	1	1	3	7	0	1	6	9	1	1	3	2	3	0	4	0	5	5	3	5	1	7	1	3	1	5	2	1	4	5	2	1	0	8	3	1	2	3	6	2	4	3	2	7	1	3
G[C>A]C	0	0	2	5	2	8	3	1	1	2	3	0	3	5	3	2	3	6	0	3	3	4	1	2	4	2	4	0	2	5	7	6	3	5	5	1	2	4	3	1	2	5	3	6	3	0	4	1	0
G[C>A]G	2	1	2	4	0	2	6	2	1	2	2	0	1	1	1	2	2	2	1	1	2	4	2	1	3	1	2	1	3	1	1	4	4	1	5	3	3	6	1	2	1	1	2	3	2	0	6	1	3
G[C>A]T	1	1	0	5	1	1	5	0	1	3	2	0	2	2	2	3	0	3	0	4	1	4	0	0	2	1	2	1	3	3	1	3	3	2	6	2	2	1	0	2	1	7	1	3	5	2	5	1	1
T[C>A]A	1	1	0	3	0	5	10	1	1	4	3	1	7	3	3	1	7	2	1	4	3	5	3	2	4	4	3	1	3	1	6	5	1	7	6	2	8	7	1	1	4	10	6	2	7	2	4	3	2
T[C>A]C	0	1	0	5	3	7	6	1	0	5	5	0	1	2	2	3	2	9	0	4	8	5	2	2	7	1	2	1	2	2	3	6	3	6	7	2	4	10	1	3	1	4	5	11	7	0	3	0	2
T[C>A]G	1	1	1	1	1	3	5	1	2	1	3	1	2	2	0	2	2	5	0	2	1	1	1	1	2	1	2	1	1	1	2	3	4	2	4	2	2	5	2	1	4	5	2	1	2	1	2	3	2
T[C>A]T	2	1	0	6	1	4	4	4	1	4	4	1	3	4	3	4	3	7	0	2	2	3	3	0	3	3	4	2	3	4	3	7	6	6	5	3	5	3	1	1	4	6	6	5	5	1	3	2	0
A[C>G]A	4	1	0	2	6	2	6	1	2	1	2	0	2	8	1	1	5	5	2	0	2	5	6	2	3	3	2	0	5	4	4	2	7	2	5	5	5	7	1	1	2	4	8	6	2	4	4	4	1
A[C>G]C	1	1	4	4	4	1	5	1	0	1	0	2	4	3	1	1	1	2	1	1	1	2	2	1	2	2	0	1	6	4	1	2	5	4	2	2	2	3	1	2	1	2	5	2	1	1	5	2	1
A[C>G]G	2	1	1	3	3	3	8	0	0	0	1	0	2	6	2	0	1	3	0	1	1	4	1	0	1	3	0	1	1	3	0	4	2	2	3	0	3	3	1	2	3	3	6	1	0	2	1	2	0
A[C>G]T	3	0	0	3	4	3	5	0	1	1	1	0	6	4	2	1	2	1	0	4	2	1	1	0	4	4	1	1	4	3	3	5	1	3	8	3	3	5	0	1	6	5	6	5	2	4	3	8	1
C[C>G]A	5	1	0	1	2	4	5	1	2	0	1	1	4	4	2	1	1	2	1	0	2	3	5	1	2	1	1	1	6	1	2	3	3	2	5	4	3	8	1	2	2	5	6	4	2	5	2	1	0
C[C>G]C	4	0	1	5	5	4	4	1	0	0	0	1	4	3	2	1	1	4	0	1	1	4	3	1	3	1	3	1	4	2	2	5	6	4	5	4	5	6	0	3	4	5	4	0	2	0	4	3	1
C[C>G]G	0	1	1	1	1	0	2	0	1	0	0	0	3	3	2	1	1	6	1	1	1	0	3	1	1	2	0	1	3	0	1	5	1	3	1	3	2	3	0	2	2	3	8	1	3	2	3	2	2
C[C>G]T	1	0	2	6	6	2	3	0	1	3	2	1	3	3	3	1	1	3	1	4	1	8	4	0	4	3	1	1	8	2	1	2	2	2	7	4	6	6	1	1	5	6	5	3	3	3	7	7	1
G[C>G]A	2	1	1	5	2	0	4	1	2	1	1	1	3	5	2	1	3	2	1	1	0	4	2	0	4	3	0	1	3	1	3	5	2	3	1	2	4	2	1	2	5	3	3	1	4	1	3	2	1
G[C>G]C	1	0	1	5	3	2	3	0	1	0	1	1	3	2	1	1	1	2	0	0	0	3	1	0	0	2	2	0	2	3	2	3	4	2	5	3	4	4	0	3	6	6	5	1	1	2	5	2	1
G[C>G]G	0	1	1	2	2	0	4	1	1	1	0	1	0	2	1	0	1	2	1	2	1	1	3	2	4	3	1	0	2	1	2	5	0	2	1	1	3	1	1	0	4	3	2	4	1	2	1	0	0
G[C>G]T	5	1	0	4	2	0	5	2	2	0	1	1	6	4	2	2	2	5	0	1	2	5	2	2	3	0	0	1	5	4	3	7	3	3	5	3	5	3	3	1	4	4	3	3	2	1	2	5	1
T[C>G]A	3	1	0	4	3	5	6	1	3	0	1	1	3	3	3	0	2	3	0	3	1	6	3	3	1	2	0	1	7	4	1	2	4	3	4	3	2	2	0	1	6	6	2	2	2	3	4	4	1
T[C>G]C	1	1	4	6	1	2	1	1	1	0	0	0	3	5	2	1	2	0	0	0	1	1	4	1	1	2	0	1	2	3	4	6	1	2	3	1	3	8	0	1	3	1	5	4	1	2	4	3	1
T[C>G]G	0	1	1	3	3	0	3	0	1	1	1	1	2	3	1	1	2	2	1	1	2	0	3	0	2	1	1	0	3	1	3	2	3	2	1	0	2	0	0	1	2	5	2	2	1	0	3	2	0
T[C>G]T	2	1	1	5	4	1	5	3	1	2	0	1	0	3	3	2	2	6	0	3	1	6	3	2	7	4	2	1	4	3	5	5	4	2	7	5	6	6	0	1	8	6	5	6	2	2	3	5	1
A[C>T]A	9	3	1	4	3	8	8	1	2	1	1	4	2	7	2	2	3	9	7	3	1	8	4	0	8	13	2	3	7	2	4	5	5	5	3	6	1	1	3	7	10	7	3	8	3	2	3	2	4
A[C>T]C	2	2	3	3	2	2	5	0	1	3	0	3	7	7	2	0	2	8	2	1	2	5	3	3	4	8	3	3	1	1	3	4	4	2	3	5	4	1	0	4	3	1	1	2	2	4	4	1	3
A[C>T]G	4	4	2	1	2	10	14	1	2	1	1	7	1	2	1	1	4	18	8	4	1	10	3	1	10	16	2	2	6	5	3	5	6	6	2	13	3	4	1	8	13	5	7	11	4	3	3	2	7
A[C>T]T	6	0	1	4	1	4	7	1	1	1	1	4	2	4	1	0	3	3	1	4	2	4	0	1	2	5	1	2	2	2	2	4	4	4	3	0	3	4	0	3	8	6	2	3	1	4	2	2	3
C[C>T]A	2	0	6	5	1	0	5	3	0	2	6	1	11	8	8	2	7	4	1	3	3	7	6	5	2	9	1	6	1	1	9	10	11	5	10	6	8	5	0	11	2	4	6	5	8	6	4	0	3
C[C>T]C	1	2	8	10	1	4	5	4	0	4	2	4	7	5	4	5	11	10	2	4	3	6	1	5	4	7	4	9	1	1	8	10	10	5	9	3	7	5	1	7	5	5	3	5	12	7	5	2	1
C[C>T]G	12	12	3	1	6	5	13	1	0	1	1	3	2	3	1	0	4	13	11	11	2	8	2	2	7	13	0	1	4	6	4	4	16	9	5	10	0	2	1	19	18	8	3	9	2	1	4	1	3
C[C>T]T	3	2	7	7	5	5	3	6	1	2	2	3	4	7	6	3	5	4	3	7	3	8	2	4	6	10	4	5	2	4	6	8	11	7	5	1	4	4	2	10	5	8	1	4	5	4	6	3	1
G[C>T]A	7	5	1	1	4	6	15	1	1	2	1	5	3	6	2	2	1	12	4	3	1	12	3	1	6	12	2	0	3	7	3	9	13	3	4	13	2	4	1	11	18	7	3	3	4	2	5	1	8
G[C>T]C	6	4	2	2	3	5	19	1	1	0	0	5	3	7	4	2	4	16	8	3	2	10	2	2	14	10	1	1	4	6	6	10	7	7	6	11	3	4	0	12	15	7	7	8	6	1	8	0	5
G[C>T]G	6	7	2	0	5	11	19	2	1	1	1	9	0	6	1	1	5	13	10	2	1	13	3	1	9	18	1	2	1	14	7	10	11	6	3	14	3	1	1	14	22	9	4	14	2	2	2	1	6
G[C>T]T	9	4	1	3	5	4	9	3	1	3	0	6	1	10	2	0	5	9	6	2	3	9	2	1	7	16	1	2	6	4	6	5	9	6	3	5	3	5	2	9	14	5	1	5	5	5	4	3	5
T[C>T]A	9	7	24	4	9	2	2	13	0	4	6	7	17	19	8	9	28	18	7	5	11	9	3	12	5	18	2	14	2	6	14	27	19	15	31	11	9	3	2	26	14	1	2	10	20	18	11	1	3
T[C>T]C	9	7	35	2	17	1	8	11	1	4	7	11	25	31	19	26	29	32	4	10	18	11	1	20	4	26	4	15	4	1	38	30	28	22	27	8	6	6	1	32	25	2	2	4	33	30	17	2	1
T[C>T]G	3	2	8	2	3	2	7	2	1	4	4	7	6	11	6	4	4	8	4	3	1	13	1	5	7	10	0	6	2	6	10	12	15	7	12	8	5	1	1	16	14	4	4	3	8	7	3	2	6
T[C>T]T	4	1	10	2	4	3	7	5	2	3	5	2	11	17	12	4	8	8	0	4	12	7	1	9	4	10	3	7	2	2	10	10	8	14	15	4	7	6	2	9	10	4	2	2	10	14	4	1	1
A[T>A]A	1	2	9	10	3	11	13	0	2	2	1	0	2	7	1	2	4	2	1	3	6	5	8	9	4	3	1	3	6	1	9	2	3	2	6	6	6	8	1	3	7	12	3	2	5	3	5	3	2
A[T>A]C	2	1	1	3	2	4	5	1	1	1	0	0	1	5	2	1	2	1	0	1	0	1	2	1	0	4	1	1	2	1	1	3	3	2	2	2	4	3	0	0	1	3	1	1	4	3	2	2	1
A[T>A]G	1	9	4	9	1	6	8	0	3	1	1	1	2	3	10	3	5	1	1	8	4	7	10	4	4	2	2	4	2	2	9	4	3	2	12	7	1	11	0	1	5	12	2	3	3	2	8	3	1
A[T>A]T	1	1	3	3	0	1	5	1	0	3	1	1	1	1	4	0	7	2	1	3	1	3	4	1	3	2	3	1	2	3	4	2	7	1	4	4	5	2	0	3	4	8	3	3	4	2	1	6	2
C[T>A]A	0	10	15	16	5	12	7	1	6	1	2	0	4	12	10	7	7	2	1	5	11	8	16	10	2	5	4	1	6	1	21	4	6	1	11	13	7	9	0	1	7	13	2	5	14	3	11	1	0
C[T>A]C	2	4	1	9	2	8	10	0	5	3	0	0	1	8	5	6	6	4	0	3	5	8	4	3	2	2	2	2	5	1	2	6	2	1	4	2	3	10	1	2	3	4	3	2	9	2	10	2	1
C[T>A]G	4	15	14	19	2	17	15	3	5	5	6	1	7	9	7	18	14	7	0	17	16	9	15	16	2	12	4	1	7	1	8	4	10	4	17	16	5	11	2	3	14	14	4	5	9	2	12	2	1
C[T>A]T	5	6	8	9	1	6	10	1	2	1	1	2	3	8	4	2	5	3	2	7	3	4	9	5	2	1	3	1	4	1	5	8	3	5	9	6	1	6	2	3	10	8	6	3	6	2	5	2	0
G[T>A]A	2	6	4	7	3	10	7	2	0	2	2	0	6	9	6	2	5	2	0	5	4	7	7	5	3	5	1	1	4	2	7	3	1	2	6	7	7	4	0	1	8	4	3	1	6	0	7	2	0
G[T>A]C	0	3	4	5	4	2	5	1	2	1	0	0	2	4	3	4	1	1	1	4	3	2	5	1	2	2	1	2	2	1	2	4	1	1	3	2	3	2	1	2	1	4	3	0	3	0	7	1	0
G[T>A]G	2	6	0	7	1	4	7	2	4	2	2	1	1	2	3	3	8	3	1	3	3	0	3	3	0	4	1	2	3	1	2	1	2	2	8	5	5	6	2	1	5	3	1	2	6	1	5	0	0
G[T>A]T	2	1	3	3	1	3	4	0	1	3	0	1	4	1	1	2	2	1	0	2	2	4	2	1	4	2	2	2	2	0	3	4	1	2	2	2	2	4	2	4	2	4	2	3	0	3	5	1	0
T[T>A]A	1	14	7	12	1	4	7	1	2	2	1	2	4	14	13	3	3	2	1	7	4	4	13	3	4	8	1	1	2	2	9	4	3	1	10	6	5	6	1	1	5	11	4	4	11	2	10	2	2
T[T>A]C	3	3	1	5	2	6	8	1	0	1	0	1	4	6	2	5	4	3	1	1	2	3	5	2	4	1	1	1	2	0	4	3	1	2	7	4	2	2	0	0	2	3	2	3	4	3	8	0	1
T[T>A]G	2	6	8	15	1	10	9	1	2	1	1	1	7	4	6	6	5	2	1	8	4	4	6	5	1	6	3	1	2	1	8	3	7	4	8	4	3	9	1	0	7	13	3	3	7	1	9	1	1
T[T>A]T	3	6	6	7	3	2	6	2	3	1	0	0	3	6	2	1	4	2	0	1	3	6	7	3	2	1	0	4	4	3	5	3	2	1	10	4	3	2	0	3	2	7	1	1	4	0	5	3	1
A[T>C]A	6	8	5	11	10	6	14	6	4	1	3	1	2	5	7	1	11	6	1	13	5	15	5	8	11	16	7	4	4	3	9	8	3	9	9	2	7	16	4	6	10	18	5	8	8	4	3	0	1
A[T>C]C	4	1	2	1	4	2	3	2	1	2	1	0	1	2	7	0	2	1	1	2	1	7	2	3	7	5	3	0	2	1	7	3	2	3	4	2	4	5	1	3	4	7	2	1	4	5	3	1	1
A[T>C]G	6	2	4	4	9	10	4	1	2	2	1	0	1	5	8	1	4	5	1	9	4	16	10	3	9	12	5	7	2	2	8	12	8	8	9	3	9	8	4	9	14	9	7	5	3	9	2	2	4
A[T>C]T	10	0	3	2	6	4	6	4	0	7	1	1	2	3	9	0	6	3	2	10	2	7	8	2	6	7	4	6	8	3	7	11	6	6	5	6	11	8	4	3	7	7	3	3	6	7	1	2	2
C[T>C]A	9	1	6	2	9	7	8	5	1	2	1	1	2	2	6	0	6	2	0	7	2	4	6	0	6	10	11	2	3	2	5	16	3	4	5	1	6	6	6	3	5	11	6	0	3	5	2	3	2
C[T>C]C	3	3	1	1	5	1	8	1	0	1	1	1	1	5	5	1	5	4	3	1	3	2	6	3	10	4	3	4	2	4	8	6	6	6	4	1	4	7	2	4	5	4	6	4	3	3	1	0	1
C[T>C]G	9	0	5	4	5	9	7	3	0	6	4	0	2	3	9	2	5	7	2	8	3	9	2	2	11	17	5	8	1	4	5	8	4	9	6	2	8	12	4	8	11	17	5	2	1	7	4	2	5
C[T>C]T	7	3	3	3	6	5	8	9	1	1	2	1	2	4	8	0	7	4	1	11	7	8	13	3	6	8	5	7	4	2	7	5	5	3	2	4	6	3	5	3	17	10	5	3	8	8	3	0	1
G[T>C]A	9	4	5	3	12	5	7	4	1	3	0	0	2	7	6	0	3	5	0	8	5	7	3	4	11	14	4	5	3	2	3	10	4	3	3	1	6	9	5	4	11	7	6	3	9	7	1	3	1
G[T>C]C	4	1	6	0	4	3	4	1	0	1	2	1	1	2	3	1	6	2	1	2	4	8	5	2	4	4	1	5	2	1	5	0	2	1	4	2	3	4	2	1	4	4	4	2	3	4	1	0	3
G[T>C]G	12	1	5	3	12	5	8	6	0	0	0	1	1	6	9	1	9	4	1	9	8	8	7	2	9	7	7	7	3	2	3	7	6	9	5	2	4	9	5	7	16	6	2	1	6	16	3	2	1
G[T>C]T	4	1	1	2	8	0	3	4	0	2	1	1	1	6	3	0	5	3	1	4	4	2	2	2	6	6	6	9	2	2	5	4	2	2	1	2	5	7	2	2	9	11	3	2	5	8	2	1	1
T[T>C]A	3	0	4	1	2	3	6	3	1	3	1	1	1	4	9	0	4	7	2	2	4	6	5	5	4	9	2	5	2	0	6	8	1	4	5	2	3	6	3	0	5	7	6	5	1	5	3	6	1
T[T>C]C	8	0	3	2	5	3	5	0	1	0	0	1	1	6	3	1	4	8	0	3	4	7	3	3	5	6	2	3	0	1	4	7	4	4	3	2	5	3	2	3	6	4	3	2	7	3	4	2	1
T[T>C]G	0	0	0	3	5	3	8	4	2	0	2	1	3	1	6	4	2	1	1	3	5	6	3	2	5	5	2	4	1	2	3	5	2	0	4	0	1	3	1	3	9	6	6	1	2	5	1	3	1
T[T>C]T	4	1	3	1	6	5	3	1	0	1	1	0	2	4	12	2	5	10	1	9	1	14	4	2	9	7	2	9	1	6	5	8	4	6	11	2	6	9	4	4	3	9	5	3	6	3	1	5	3
A[T>G]A	1	1	0	3	2	4	0	1	1	4	1	1	2	5	5	1	8	1	1	2	1	6	5	2	1	5	1	3	5	7	4	2	1	2	6	2	4	3	0	2	1	6	5	4	4	3	2	5	1
A[T>G]C	1	0	1	4	4	2	3	3	0	3	1	0	2	2	1	1	5	0	0	1	2	6	3	1	1	1	1	2	2	1	3	2	3	0	4	2	4	4	1	1	2	2	1	1	4	0	1	1	1
A[T>G]G	2	1	1	2	2	3	2	1	0	1	0	1	2	2	4	1	3	1	1	2	1	3	3	2	5	2	0	0	2	1	5	3	3	1	3	1	2	3	1	2	5	4	1	2	2	1	3	1	0
A[T>G]T	11	4	2	2	1	6	3	11	5	0	0	6	3	4	6	2	2	1	12	1	1	12	14	5	5	4	2	6	15	1	2	6	3	6	6	3	2	4	3	4	4	4	5	3	4	6	2	2	1
C[T>G]A	0	2	3	1	1	3	2	1	0	6	1	2	0	2	5	1	6	1	0	3	1	7	3	1	4	2	2	3	1	1	4	1	4	1	4	1	6	4	0	1	0	2	2	2	2	1	1	2	0
C[T>G]C	4	2	2	4	5	5	2	5	1	2	0	3	2	3	3	1	2	7	9	2	2	7	6	4	4	4	1	3	2	0	3	3	7	7	2	4	7	4	3	6	1	2	1	0	0	4	5	3	1
C[T>G]G	4	3	4	2	3	3	5	2	2	1	0	0	1	3	4	3	4	2	0	5	2	5	6	2	8	5	3	1	6	3	4	1	4	5	9	1	4	5	1	3	1	2	4	3	3	1	1	2	1
C[T>G]T	56	3	1	16	25	49	21	42	38	5	0	30	17	26	5	12	2	28	58	5	1	43	74	40	23	4	6	44	60	2	8	14	19	35	28	16	47	33	41	45	29	8	15	2	8	30	29	4	2
G[T>G]A	2	1	1	2	1	3	3	0	1	1	1	0	0	3	2	1	0	3	1	4	1	1	6	3	2	4	0	3	3	2	2	2	1	1	3	3	2	5	1	1	4	4	1	3	1	2	1	1	2
G[T>G]C	1	1	0	2	2	2	0	1	2	1	1	2	1	1	2	2	2	2	2	0	1	2	3	1	2	2	0	1	4	1	2	2	1	1	2	2	1	2	1	2	2	4	4	1	1	1	3	3	0
G[T>G]G	1	1	2	1	0	3	1	1	1	2	1	1	1	0	2	0	2	2	1	2	1	3	1	1	1	3	1	2	1	1	3	3	3	3	2	3	2	2	1	3	2	4	4	1	2	3	2	4	1
G[T>G]T	10	1	3	3	8	11	8	7	5	1	1	7	6	5	3	4	2	9	10	4	1	10	16	8	10	4	1	10	13	2	2	5	4	9	13	3	7	10	8	13	8	2	4	1	3	7	9	1	0
T[T>G]A	5	2	3	3	1	1	5	3	2	4	1	0	1	4	5	0	9	0	0	2	1	12	8	4	2	8	3	4	3	3	6	2	5	0	17	4	7	5	0	1	5	7	3	6	4	1	3	5	1
T[T>G]C	3	1	2	3	0	3	3	0	2	2	1	2	0	2	2	2	2	2	2	4	1	2	2	0	3	3	1	0	2	1	5	2	1	3	2	1	2	2	2	2	7	2	0	2	1	3	1	1	1
T[T>G]G	1	1	1	2	1	4	2	1	2	2	1	0	2	2	4	2	1	5	2	6	2	2	5	3	2	6	0	2	3	0	1	4	4	2	2	5	2	5	1	4	4	1	3	1	1	4	4	3	0
T[T>G]T	16	6	3	5	7	13	9	7	5	8	1	8	7	10	5	2	7	15	13	8	0	13	17	8	3	4	3	11	13	4	8	4	5	6	9	6	13	9	13	11	4	11	7	2	8	9	10	4	6
[truncated: 251 more columns]
