# Supplementary material for: SUITOR: Selecting the number of mutational signatures through cross-validation
Source: PLoS Comput Biol. 2022 Apr 4;18(4):e1009309. doi: 10.1371/journal.pcbi.1009309 (PMC9009674; doi:10.1371/journal.pcbi.1009309)
Supplement: S2 Data — (ZIP) [file pcbi.1009309.s015.zip › Supp_data_profiles_activities_matrices/16 In silico simulation/simulation design of eight signatures/Error Level 0.8/eight signatures_mutation_type_matrix_7.csv]

	V1	V2	V3	V4	V5	V6	V7	V8	V9	V10	V11	V12	V13	V14	V15	V16	V17	V18	V19	V20	V21	V22	V23	V24	V25	V26	V27	V28	V29	V30	V31	V32	V33	V34	V35	V36	V37	V38	V39	V40	V41	V42	V43	V44	V45	V46	V47	V48	V49
A[C>A]A	5	2	2	5	3	2	10	1	1	7	3	1	6	1	3	5	1	7	0	2	1	5	4	3	1	4	3	0	5	0	3	5	5	4	4	5	6	3	1	2	7	8	5	7	7	2	5	0	1
A[C>A]C	2	0	1	6	0	3	4	1	0	8	5	0	1	2	1	2	1	2	0	4	1	4	1	2	4	1	3	1	2	1	3	7	2	5	4	1	5	4	2	2	5	6	4	4	3	2	5	1	1
A[C>A]G	2	1	2	2	2	3	5	0	1	0	3	1	3	2	0	3	1	4	1	2	0	0	1	0	1	2	0	1	1	1	3	3	3	3	1	0	4	3	0	1	2	4	4	2	3	1	0	0	0
A[C>A]T	2	1	0	5	2	3	4	1	0	0	2	0	3	5	3	1	2	3	0	2	2	3	2	1	2	4	3	1	2	4	2	2	3	3	3	1	3	4	2	1	2	5	6	4	6	2	2	1	2
C[C>A]A	1	1	3	12	3	6	10	1	2	5	6	1	6	1	2	3	2	8	1	4	2	4	1	2	9	3	7	1	2	1	4	8	3	7	10	4	8	6	0	4	2	10	5	11	9	3	10	4	8
C[C>A]C	3	1	1	9	4	8	8	2	4	8	5	1	5	2	2	6	2	6	0	4	7	2	1	3	10	1	7	1	5	0	4	8	3	8	7	1	9	11	5	2	2	6	5	5	12	2	9	2	3
C[C>A]G	1	0	2	3	2	3	11	0	0	2	1	0	5	0	3	4	2	4	1	3	4	0	2	1	5	3	2	2	3	1	2	6	3	3	3	0	3	4	1	0	2	4	3	3	3	3	4	1	2
C[C>A]T	5	2	1	5	0	7	6	2	0	10	6	2	5	3	2	3	1	11	0	8	3	4	4	0	9	0	5	2	5	1	4	7	1	7	7	4	7	7	2	2	5	13	6	5	4	3	4	2	6
G[C>A]A	1	1	3	3	2	2	6	4	0	4	1	0	2	1	2	2	3	2	1	1	1	2	2	2	7	4	4	0	1	1	3	6	4	4	13	3	0	2	0	1	1	6	0	1	4	2	10	1	0
G[C>A]C	2	0	0	3	2	7	10	3	0	2	4	0	4	0	3	3	2	3	1	0	2	4	5	3	3	1	2	2	4	1	2	5	4	7	5	4	5	5	0	3	1	10	3	4	4	3	3	2	3
G[C>A]G	2	2	2	4	1	4	5	1	1	2	1	1	2	2	1	1	1	4	1	3	3	1	3	2	3	2	1	1	2	1	1	2	2	2	5	1	3	3	2	0	4	5	2	2	1	1	3	0	1
G[C>A]T	2	1	1	5	2	5	2	2	1	4	2	1	2	0	4	2	3	2	1	3	2	3	4	1	4	3	1	2	2	1	2	5	1	3	6	0	2	2	1	2	2	4	4	5	4	2	2	1	1
T[C>A]A	3	1	0	4	1	5	4	1	0	4	1	0	4	1	2	4	3	3	1	5	3	3	2	1	5	1	8	1	4	2	5	4	6	3	6	4	4	7	1	2	1	7	6	2	2	2	3	2	1
T[C>A]C	2	0	1	8	1	5	3	1	0	5	5	1	6	2	3	3	0	4	1	3	6	2	1	1	5	3	2	2	0	1	0	7	2	6	6	6	4	5	0	0	2	8	1	4	6	3	1	2	2
T[C>A]G	1	1	1	1	1	1	5	1	0	1	0	1	1	2	2	0	2	2	1	1	1	2	3	1	1	0	0	1	1	1	3	2	4	2	1	0	6	2	0	1	0	1	1	5	2	1	5	0	0
T[C>A]T	2	2	2	7	4	10	10	3	0	5	2	1	4	3	2	3	1	3	2	5	6	3	5	1	7	6	5	3	2	2	5	8	3	5	6	1	9	4	3	2	1	10	4	10	3	2	6	3	1
A[C>G]A	3	0	2	7	6	1	2	0	1	2	1	1	7	3	2	2	0	5	1	0	1	7	7	2	7	3	1	4	6	4	2	3	6	4	5	7	5	5	1	1	3	10	4	4	1	3	5	6	1
A[C>G]C	1	1	2	3	0	5	4	1	2	0	1	0	3	2	1	1	1	0	1	2	1	1	2	2	2	2	1	1	3	3	4	5	3	2	3	1	1	5	1	0	2	3	3	3	1	0	3	1	0
A[C>G]G	3	1	1	3	0	3	1	1	1	1	1	0	1	4	0	1	2	2	1	1	1	1	4	2	2	2	1	2	2	2	3	1	2	3	2	2	0	2	1	2	1	2	2	2	1	1	1	1	0
A[C>G]T	2	1	2	4	3	3	6	1	2	2	1	0	4	8	3	2	3	1	1	1	1	3	2	2	3	2	1	0	5	1	3	4	4	4	2	4	4	6	1	2	6	7	1	1	1	3	3	4	3
C[C>G]A	1	1	1	5	5	1	3	0	2	0	2	1	2	6	2	1	1	5	1	1	1	1	7	2	3	2	2	1	4	7	1	4	1	2	6	2	6	6	1	1	2	2	3	7	0	5	3	1	0
C[C>G]C	1	1	1	6	7	2	10	1	1	1	0	1	4	4	1	1	1	1	1	2	3	2	3	2	2	2	3	0	5	2	3	4	2	4	6	3	2	6	1	2	6	7	5	4	0	2	6	4	1
C[C>G]G	3	1	0	2	2	1	3	2	0	0	0	1	4	3	1	1	1	1	0	3	0	2	1	2	3	2	1	2	2	2	2	3	4	3	1	3	2	4	0	0	1	3	2	3	2	1	4	1	1
C[C>G]T	4	2	0	7	5	3	2	2	2	1	1	1	6	5	0	1	2	6	1	3	2	2	3	1	4	4	0	2	4	2	4	3	5	2	3	6	3	4	0	2	11	2	7	5	1	3	7	3	0
G[C>G]A	4	1	1	3	1	1	3	1	1	0	0	0	1	4	1	1	1	2	1	1	1	5	2	2	5	3	1	1	1	1	1	1	2	3	2	1	2	8	0	1	5	4	6	2	1	2	2	3	0
G[C>G]C	1	1	1	1	5	2	3	2	0	2	0	0	3	3	1	1	0	2	1	2	2	3	4	1	5	4	1	1	3	1	0	0	2	3	4	3	0	3	0	1	4	6	2	2	2	2	3	3	1
G[C>G]G	2	1	1	2	0	3	0	2	1	1	1	0	2	3	0	1	0	1	1	0	2	4	2	0	1	3	1	1	0	2	1	2	1	2	2	4	2	2	1	1	5	6	3	3	3	1	1	2	0
G[C>G]T	1	1	2	7	6	2	7	1	0	1	0	1	3	5	2	1	1	0	1	0	2	3	1	1	4	2	1	2	5	3	2	1	5	4	3	6	3	5	1	2	5	3	1	3	1	1	4	5	1
T[C>G]A	5	1	1	6	2	6	4	2	0	2	1	1	4	7	1	1	1	3	1	0	1	5	2	2	4	0	0	0	3	1	7	2	4	1	2	3	1	8	1	2	7	2	2	2	2	4	8	2	0
T[C>G]C	1	0	0	5	7	1	4	1	1	0	1	1	4	4	1	0	2	6	1	2	1	1	5	1	3	2	1	0	3	3	7	2	4	2	6	4	5	7	0	0	2	5	5	6	2	1	2	4	2
T[C>G]G	0	0	1	4	0	3	4	1	1	1	1	0	1	3	2	1	1	1	1	1	2	2	0	1	1	0	0	0	1	3	3	0	1	3	2	2	3	2	0	3	2	3	2	1	2	3	2	0	0
T[C>G]T	2	1	0	5	8	2	3	2	3	3	1	1	6	4	3	1	0	3	1	1	2	1	2	1	8	3	2	0	10	4	4	2	5	4	3	5	7	5	1	2	4	14	8	4	3	2	4	7	0
A[C>T]A	4	5	2	1	6	6	12	2	1	1	1	0	4	7	2	3	2	10	4	3	0	8	2	3	10	14	2	2	4	7	5	6	5	4	3	8	5	4	0	7	7	9	2	6	0	2	2	0	3
A[C>T]C	1	2	5	4	2	5	5	1	1	1	1	1	2	3	2	2	8	7	3	4	3	4	3	4	2	3	2	5	3	3	5	3	7	9	7	3	2	5	1	3	10	2	4	2	3	0	2	1	3
A[C>T]G	7	7	3	3	4	7	17	1	0	1	0	3	0	8	2	0	3	15	11	7	2	8	2	3	15	13	1	4	3	5	4	7	8	9	3	13	4	3	1	11	11	7	3	4	1	2	1	3	1
A[C>T]T	5	3	1	2	1	2	7	3	0	2	0	1	4	5	4	1	1	3	3	1	1	4	2	4	4	4	0	1	3	2	4	2	5	4	6	4	5	2	1	3	3	5	2	2	3	4	3	0	2
C[C>T]A	2	3	5	5	4	3	2	3	1	2	4	2	12	6	8	5	6	11	1	1	8	5	3	5	1	7	2	5	2	1	6	10	8	7	7	7	10	3	3	4	6	7	2	8	3	5	5	1	0
C[C>T]C	5	5	9	1	1	5	4	3	0	3	4	1	7	5	3	2	4	9	2	5	8	3	0	2	3	12	0	2	2	1	12	10	12	5	7	6	6	6	1	2	6	3	2	2	11	7	3	1	3
C[C>T]G	10	9	3	2	2	7	11	3	0	1	1	6	2	4	0	2	4	20	10	7	1	6	5	5	12	16	1	2	3	2	4	6	14	5	3	14	5	3	0	11	12	6	7	9	0	1	4	2	8
C[C>T]T	3	4	9	3	2	4	4	2	0	3	2	3	11	5	5	9	6	9	5	5	4	4	4	6	4	7	1	3	3	0	10	10	6	11	10	6	6	0	1	8	6	3	5	5	5	6	6	3	1
G[C>T]A	8	7	1	2	3	5	12	2	2	4	1	8	2	6	2	2	2	9	6	5	1	4	3	2	6	13	0	1	5	2	5	6	13	3	4	12	3	3	1	12	13	15	3	9	5	3	3	2	2
G[C>T]C	5	7	3	0	3	7	14	3	0	2	0	2	3	6	2	1	7	13	9	4	3	8	3	1	14	11	1	4	5	9	3	8	10	13	3	10	2	3	1	12	13	1	5	10	3	3	4	1	3
G[C>T]G	11	8	1	2	6	13	17	1	1	1	0	9	3	4	3	1	4	17	10	6	2	11	1	0	15	10	1	0	6	8	4	6	10	7	2	18	2	4	2	16	24	8	7	10	5	1	4	0	4
G[C>T]T	5	3	0	2	2	6	11	4	1	1	2	3	4	4	2	2	6	6	10	7	4	7	2	4	13	8	1	3	4	2	4	3	8	5	7	5	2	3	1	8	11	6	4	7	5	5	1	3	6
T[C>T]A	8	5	18	3	6	2	3	11	1	5	2	14	15	18	21	21	25	14	5	9	12	18	3	16	1	20	1	15	2	1	33	28	29	14	25	10	13	2	1	26	21	3	1	2	20	20	6	0	1
T[C>T]C	5	6	37	1	13	3	7	17	0	6	10	5	29	34	18	20	27	24	8	9	21	20	4	17	2	27	3	27	1	0	31	35	34	25	18	9	16	1	1	27	16	2	1	11	29	43	6	2	1
T[C>T]G	2	5	7	3	4	5	4	7	1	4	3	3	3	11	5	4	8	6	5	5	2	7	2	9	6	12	2	8	6	1	12	14	15	11	7	4	7	2	1	22	12	2	2	6	12	8	8	1	4
T[C>T]T	3	2	14	1	7	1	4	1	0	0	6	5	13	8	9	6	8	10	5	4	5	12	1	11	5	16	3	6	5	3	12	10	14	4	12	7	4	3	0	17	9	3	2	3	11	10	4	2	1
A[T>A]A	3	9	3	6	1	9	7	2	4	2	1	1	6	4	6	7	10	1	1	5	0	4	10	7	0	12	0	2	5	2	9	1	4	3	6	4	3	4	1	2	6	6	4	1	3	0	6	3	1
A[T>A]C	4	1	3	3	1	3	4	0	0	1	1	0	0	6	2	1	2	3	1	2	2	2	4	1	3	3	1	2	1	0	0	1	2	2	2	4	4	2	1	2	2	3	0	3	3	2	3	1	1
A[T>A]G	1	9	2	11	1	4	11	3	4	2	2	1	1	4	5	9	5	1	1	3	9	2	7	8	1	7	3	1	5	2	7	7	2	2	7	2	5	11	1	2	5	8	0	4	4	1	13	3	0
A[T>A]T	2	0	3	3	3	1	3	5	1	1	0	0	4	2	2	1	6	3	1	0	1	4	3	3	3	4	0	3	2	2	4	2	3	4	5	2	4	6	1	3	3	4	2	4	3	3	2	2	0
C[T>A]A	1	15	10	16	1	15	11	0	4	1	1	1	10	9	10	13	16	2	1	10	5	11	17	11	4	9	1	1	4	3	9	3	11	3	7	7	7	8	1	1	6	12	3	3	15	0	11	1	1
C[T>A]C	2	2	4	10	2	13	11	2	2	1	1	0	5	5	3	2	9	2	1	3	6	5	9	5	3	5	2	1	2	0	5	2	5	0	9	7	6	5	2	1	11	5	1	7	6	3	4	1	0
C[T>A]G	2	11	10	14	0	16	22	4	6	8	3	0	9	15	11	16	13	3	2	9	5	12	23	11	6	10	4	0	4	1	15	4	11	7	9	10	8	7	1	1	10	14	1	7	18	1	26	1	2
C[T>A]T	3	4	7	8	1	10	11	1	6	2	4	2	9	4	5	8	7	2	2	4	3	3	12	8	5	9	1	0	6	3	7	2	6	3	5	2	5	7	0	2	10	10	2	1	4	2	8	1	0
G[T>A]A	0	6	7	8	1	6	8	2	2	2	0	1	2	3	6	8	7	2	0	4	5	3	9	4	1	0	1	1	1	1	7	3	5	3	8	6	4	10	1	1	3	6	3	4	7	1	10	1	0
G[T>A]C	1	4	1	2	0	5	3	1	1	1	0	0	1	6	1	4	2	2	1	1	0	2	2	1	2	0	1	1	1	0	3	3	2	1	4	2	4	5	1	1	4	3	1	0	1	2	3	2	1
G[T>A]G	1	5	3	4	2	4	4	1	3	1	1	1	3	7	8	4	4	1	1	1	5	2	6	3	2	5	2	2	4	2	4	5	5	3	5	2	2	7	1	1	11	3	4	4	2	3	6	2	0
G[T>A]T	2	2	0	6	1	6	4	1	1	0	2	1	2	3	1	2	1	2	1	0	1	2	4	2	3	2	1	1	2	2	1	2	3	2	4	8	5	3	1	0	5	4	2	0	1	0	2	0	1
T[T>A]A	2	8	9	14	2	8	6	1	1	3	2	0	7	7	5	9	9	3	0	7	6	6	13	7	4	6	3	1	6	1	13	4	4	3	9	6	5	6	2	3	7	12	6	4	8	4	9	0	1
T[T>A]C	1	2	2	9	3	9	6	1	3	1	1	0	2	3	5	1	1	2	1	2	2	3	7	3	3	1	1	0	3	0	4	2	3	2	3	1	0	6	1	1	1	3	0	2	0	1	4	3	0
T[T>A]G	3	8	7	10	1	11	12	3	4	4	3	1	3	4	5	8	8	3	1	6	3	3	10	4	3	10	2	2	4	1	10	2	5	5	10	7	7	6	1	2	9	10	5	4	7	1	9	2	1
T[T>A]T	1	3	3	9	2	8	5	2	1	1	0	0	3	3	7	2	5	1	0	4	3	3	7	6	4	3	1	1	3	3	8	4	2	2	13	8	5	3	1	1	5	5	5	5	5	2	5	2	0
A[T>C]A	8	4	5	5	8	11	10	7	1	5	1	1	3	9	18	2	8	9	1	11	7	11	15	3	14	13	10	6	4	1	11	15	10	4	4	3	7	5	8	4	13	18	5	5	9	11	4	2	2
A[T>C]C	4	0	2	2	4	2	5	1	1	2	1	1	1	3	6	2	1	4	1	6	2	3	0	2	6	2	1	2	2	1	3	7	4	3	4	1	3	1	4	3	6	5	2	0	4	4	1	0	2
A[T>C]G	8	4	6	1	5	4	10	3	2	1	1	1	4	6	10	2	12	2	1	12	9	12	6	3	9	12	3	6	2	2	10	7	7	8	4	6	3	7	5	4	14	13	4	2	5	2	0	3	0
A[T>C]T	4	0	4	4	4	3	5	3	3	4	0	1	1	6	10	1	5	7	1	6	6	8	4	5	11	6	3	4	1	3	8	10	2	4	4	4	8	10	6	3	5	8	4	2	3	4	1	1	2
C[T>C]A	6	1	1	2	6	5	3	1	0	1	0	1	2	2	5	0	3	3	1	8	4	4	4	2	5	8	3	2	1	3	6	8	5	4	2	2	3	4	5	6	6	11	5	3	2	1	5	1	1
C[T>C]C	5	1	2	0	8	5	3	2	2	2	1	1	1	7	5	3	3	4	2	2	2	6	4	0	3	5	4	5	5	2	2	7	2	4	2	1	2	6	4	2	8	8	4	3	3	4	2	0	1
C[T>C]G	7	3	5	2	11	5	5	5	1	1	1	1	2	6	11	1	12	7	2	2	8	7	9	5	11	9	6	10	1	1	6	7	5	8	2	2	7	5	10	5	13	12	5	1	6	5	4	1	1
C[T>C]T	9	0	3	4	4	7	12	6	2	2	0	2	3	2	9	0	8	3	1	12	2	9	8	4	11	5	5	4	4	4	9	1	4	6	6	6	8	6	8	7	17	12	5	1	6	6	1	8	3
G[T>C]A	10	2	6	0	6	7	4	4	1	2	1	1	0	1	10	0	1	5	1	8	2	16	6	2	7	12	3	9	3	3	3	7	4	5	2	1	6	8	3	5	10	9	6	3	5	8	1	2	0
G[T>C]C	4	2	4	2	2	4	5	1	1	2	0	0	0	2	4	3	7	1	1	5	3	4	2	0	5	3	1	3	1	1	4	2	2	5	2	3	4	2	0	3	6	6	5	0	2	3	1	3	1
G[T>C]G	3	1	3	2	7	7	3	2	1	3	0	0	2	3	5	0	6	5	1	8	6	8	5	2	9	13	2	11	2	1	5	7	1	5	4	3	3	7	5	6	9	7	9	1	5	6	4	1	0
G[T>C]T	7	1	4	2	7	4	7	3	0	0	0	1	1	3	7	2	4	6	1	5	4	6	4	1	12	9	8	4	2	1	5	5	2	3	1	1	4	2	11	7	9	13	7	2	5	5	3	3	2
T[T>C]A	5	2	5	0	3	4	3	7	0	2	0	1	2	4	7	2	5	3	1	9	3	6	2	3	7	3	4	4	1	2	9	3	6	6	3	1	4	7	4	4	6	4	3	3	4	3	3	3	0
T[T>C]C	5	2	2	0	3	2	5	3	1	2	0	1	0	2	7	1	2	4	0	9	5	11	3	2	4	5	5	2	2	1	2	9	3	6	1	2	4	3	3	2	7	4	4	0	4	3	2	2	2
T[T>C]G	5	3	1	1	4	2	6	3	0	1	1	1	3	5	6	2	2	5	1	2	1	4	4	1	2	5	2	5	0	1	2	5	4	3	2	1	3	3	2	3	6	6	3	2	2	6	2	2	1
T[T>C]T	11	3	5	1	6	7	10	6	2	2	0	0	2	4	18	0	4	6	0	5	5	6	8	2	6	9	4	8	1	3	6	4	4	8	4	4	5	8	6	5	8	8	11	1	7	8	3	5	3
A[T>G]A	3	1	2	3	0	4	4	3	1	5	2	2	2	1	3	1	4	5	1	8	2	5	9	2	5	1	2	2	2	3	7	2	3	1	8	3	4	5	1	2	5	4	5	5	3	1	2	2	2
A[T>G]C	3	1	2	1	0	0	2	2	1	1	0	1	1	2	3	1	1	3	4	2	1	1	3	0	3	2	0	1	2	1	4	2	0	2	2	2	3	1	2	1	2	3	3	1	2	3	2	2	0
A[T>G]G	1	2	0	2	2	2	5	2	0	1	1	0	2	4	1	0	2	1	1	3	1	2	3	4	3	1	1	3	1	1	2	3	4	0	6	3	1	0	1	1	0	3	2	1	0	2	1	0	1
A[T>G]T	9	2	0	3	6	14	2	3	2	4	0	4	4	4	3	2	1	9	5	5	3	7	8	7	3	4	1	7	8	1	1	3	3	8	5	3	5	5	11	6	5	8	4	2	4	7	3	2	2
C[T>G]A	2	2	2	0	1	4	2	2	1	0	1	0	2	2	1	1	1	3	1	5	2	7	10	2	2	3	1	3	2	0	2	2	6	1	5	0	1	2	2	2	3	5	4	1	4	1	4	3	1
C[T>G]C	1	0	0	2	3	3	1	2	1	1	0	1	5	0	1	1	0	4	3	2	1	11	7	3	6	3	2	6	2	1	1	3	6	5	2	3	6	4	5	4	3	3	3	1	0	1	6	0	0
C[T>G]G	1	0	3	2	3	5	4	4	2	4	0	0	2	4	3	2	0	2	1	3	2	11	1	6	1	4	2	1	5	3	3	6	8	3	9	1	3	3	4	5	4	8	4	1	1	3	5	1	2
C[T>G]T	60	8	2	15	34	47	21	46	23	5	1	38	22	37	5	10	3	44	48	8	3	60	69	53	16	7	2	46	46	2	5	22	23	57	35	8	53	23	40	39	46	7	6	4	9	26	21	2	2
G[T>G]A	1	0	1	2	0	1	1	1	1	1	0	1	1	1	2	2	2	1	0	4	1	7	4	1	0	3	1	3	1	0	4	3	5	0	4	3	4	3	1	0	1	2	2	1	1	2	3	1	0
G[T>G]C	0	0	0	2	5	2	2	2	1	3	0	2	1	4	1	1	3	2	1	1	0	4	5	0	2	4	1	1	3	1	2	0	4	2	1	1	2	2	1	4	3	2	4	2	2	1	2	2	1
G[T>G]G	1	1	0	1	4	0	1	1	3	0	0	0	0	0	0	2	1	1	0	1	1	5	2	1	2	2	2	2	3	0	2	1	3	3	3	2	3	3	1	2	4	3	1	1	1	2	1	2	1
G[T>G]T	18	3	0	5	7	12	1	12	9	3	0	8	5	3	2	5	6	7	8	1	1	11	12	6	8	1	2	7	17	0	8	9	7	20	8	6	11	8	9	14	7	5	10	0	6	3	5	1	2
T[T>G]A	2	2	4	3	2	5	3	1	0	4	0	0	1	1	8	1	7	4	0	3	1	8	6	3	7	2	4	3	4	5	7	3	2	2	10	4	6	2	1	2	4	6	7	4	4	1	4	3	4
T[T>G]C	2	1	2	2	1	2	3	2	1	2	1	0	1	4	4	2	0	4	2	3	0	1	5	2	1	4	0	1	4	0	1	2	0	3	1	1	1	2	1	1	1	5	3	2	1	0	1	2	0
T[T>G]G	1	0	1	2	2	4	2	2	1	0	0	1	1	2	2	1	2	4	0	2	0	7	5	3	3	1	1	1	6	0	2	4	2	3	10	2	2	7	2	1	2	6	2	2	4	2	1	3	2
T[T>G]T	14	1	1	3	8	19	12	9	10	8	3	6	4	7	4	7	8	8	19	4	1	14	13	7	15	1	6	6	12	5	7	6	9	11	11	6	16	13	15	9	12	7	3	3	6	8	10	5	1
[truncated: 251 more columns]
