# Supplementary material for: SUITOR: Selecting the number of mutational signatures through cross-validation
Source: PLoS Comput Biol. 2022 Apr 4;18(4):e1009309. doi: 10.1371/journal.pcbi.1009309 (PMC9009674; doi:10.1371/journal.pcbi.1009309)
Supplement: S2 Data — (ZIP) [file pcbi.1009309.s015.zip › Supp_data_profiles_activities_matrices/16 In silico simulation/simulation design of eight signatures/Error Level 0.8/eight signatures_mutation_type_matrix_8.csv]

	V1	V2	V3	V4	V5	V6	V7	V8	V9	V10	V11	V12	V13	V14	V15	V16	V17	V18	V19	V20	V21	V22	V23	V24	V25	V26	V27	V28	V29	V30	V31	V32	V33	V34	V35	V36	V37	V38	V39	V40	V41	V42	V43	V44	V45	V46	V47	V48	V49
A[C>A]A	2	1	1	6	0	6	5	1	2	6	4	1	4	1	3	4	0	4	1	3	4	7	5	2	9	3	3	2	6	1	4	7	6	7	5	2	6	2	3	1	4	5	5	1	2	1	5	2	2
A[C>A]C	1	1	1	5	3	4	4	3	1	4	4	0	4	1	1	4	2	5	0	1	3	5	2	0	2	3	4	0	0	2	1	3	3	4	5	1	8	4	3	1	4	10	7	1	4	1	4	2	4
A[C>A]G	2	0	2	2	1	3	5	3	0	1	2	0	3	2	2	2	0	6	1	1	2	1	2	1	3	2	2	1	2	1	3	2	2	2	3	2	0	1	1	1	0	2	1	4	3	1	3	0	0
A[C>A]T	1	0	1	5	2	2	6	2	0	3	5	1	2	3	2	1	3	3	1	4	3	3	4	0	3	3	4	1	2	0	3	3	1	2	11	2	5	5	0	1	1	10	5	5	5	3	1	2	0
C[C>A]A	2	1	1	11	3	7	10	2	1	2	5	0	7	4	1	2	2	8	2	2	7	3	3	3	7	0	5	1	3	2	4	7	2	7	11	2	4	7	4	2	0	9	6	11	7	1	5	2	5
C[C>A]C	2	1	2	6	4	8	8	2	1	10	5	1	6	2	2	3	3	5	2	6	6	7	3	2	11	3	3	1	0	3	2	13	2	4	7	4	14	7	1	1	5	14	4	8	11	4	9	1	3
C[C>A]G	1	1	2	4	1	3	7	1	2	2	1	1	3	4	2	1	1	2	0	1	4	3	2	0	7	3	5	1	2	1	1	4	3	5	3	4	2	3	1	2	1	2	2	4	3	2	5	0	1
C[C>A]T	5	2	2	9	1	6	10	2	0	5	8	1	8	1	1	3	4	8	1	5	9	2	4	0	17	5	5	0	2	4	0	10	3	12	9	2	8	6	3	2	3	7	3	6	6	3	2	1	4
G[C>A]A	1	1	0	3	0	5	6	4	1	3	1	0	3	2	3	4	2	4	1	3	1	5	2	2	10	3	2	2	3	1	4	11	3	5	4	1	5	3	1	2	3	7	8	4	4	1	3	3	2
G[C>A]C	1	1	1	4	2	5	5	5	1	2	4	0	5	3	2	3	3	4	1	3	5	6	1	1	4	1	1	1	4	0	1	3	1	2	3	1	6	5	0	1	4	7	3	10	2	2	6	3	2
G[C>A]G	2	1	2	3	3	4	6	2	0	3	0	0	2	1	3	2	1	3	1	0	2	1	0	2	3	2	3	1	3	0	2	4	3	2	7	0	3	3	1	2	2	1	3	3	3	3	3	2	2
G[C>A]T	2	1	1	6	2	1	5	2	0	1	1	0	2	1	2	0	2	1	1	0	3	5	3	1	2	3	4	1	3	3	1	5	4	3	1	2	3	1	1	1	1	0	6	2	3	2	6	1	4
T[C>A]A	2	1	1	8	0	7	4	2	0	6	1	1	2	2	3	2	3	3	0	5	4	3	2	1	7	3	3	4	3	2	5	6	1	11	9	2	4	2	2	3	2	6	4	7	1	2	4	2	2
T[C>A]C	2	0	0	7	1	5	6	3	1	5	4	1	5	1	1	0	2	3	1	2	3	3	0	2	3	1	5	1	2	1	2	9	2	7	8	3	9	15	0	3	1	7	6	5	4	1	2	3	0
T[C>A]G	2	1	1	1	1	2	2	1	0	3	5	1	0	2	2	1	0	1	1	2	3	4	1	2	2	3	2	1	1	1	1	1	1	1	3	1	2	4	0	2	0	1	2	1	1	1	1	0	0
T[C>A]T	2	0	1	4	2	5	8	5	0	6	7	1	2	3	5	3	5	4	1	6	6	6	8	2	10	3	5	3	3	2	5	6	3	3	8	5	6	4	3	2	3	9	7	7	9	3	5	2	2
A[C>G]A	0	2	2	6	6	2	3	1	1	2	1	0	4	7	2	1	1	4	1	0	1	2	4	1	3	3	2	2	5	6	3	4	7	3	4	4	6	6	0	3	3	7	4	6	2	3	1	6	4
A[C>G]C	0	1	1	7	5	1	2	1	1	0	1	0	3	3	2	0	1	4	1	2	0	4	0	1	1	2	1	1	4	1	2	2	2	3	4	3	3	7	1	1	1	4	1	1	2	3	2	5	2
A[C>G]G	2	1	1	4	1	2	4	0	0	0	0	0	3	1	2	0	1	3	1	3	2	3	2	2	2	3	0	0	3	2	3	1	2	2	2	1	1	3	1	3	4	5	2	2	2	3	2	2	1
A[C>G]T	3	1	1	3	4	5	3	2	0	3	0	0	1	6	2	0	2	3	1	1	0	4	4	1	5	1	0	0	2	6	3	4	6	1	9	4	6	9	1	1	7	8	2	3	1	6	6	7	1
C[C>G]A	2	1	2	3	4	3	5	1	1	2	1	1	4	7	1	1	2	2	1	3	2	2	1	1	2	3	1	2	3	3	2	7	4	2	1	2	3	5	1	0	3	4	4	4	2	2	3	4	1
C[C>G]C	1	1	1	6	2	0	6	0	1	0	3	1	3	5	1	1	1	2	1	0	1	7	4	1	8	4	0	1	1	5	1	4	4	2	6	4	5	5	0	2	4	6	6	7	1	1	6	1	1
C[C>G]G	2	1	0	4	3	3	1	2	1	0	1	1	2	5	0	1	0	2	1	2	1	4	3	1	2	4	1	2	2	2	3	1	4	0	3	2	1	3	1	1	4	2	3	1	1	3	4	4	0
C[C>G]T	2	1	1	3	5	2	4	2	1	0	1	1	5	5	2	1	2	3	1	4	1	1	4	1	1	0	1	2	3	3	4	6	3	1	8	1	7	7	0	1	6	6	4	7	3	2	7	2	1
G[C>G]A	3	1	0	2	4	2	2	1	2	0	1	0	1	1	1	1	1	0	1	2	2	5	2	1	3	3	1	2	0	3	2	4	1	3	2	2	4	2	1	3	2	4	2	4	3	3	3	4	0
G[C>G]C	4	1	1	2	3	1	5	1	1	0	3	1	3	3	0	0	2	3	1	2	1	3	2	1	4	6	2	1	4	2	3	3	5	1	5	4	1	5	1	1	5	6	4	5	3	1	2	3	0
G[C>G]G	2	0	2	0	2	0	2	2	1	2	1	1	4	3	3	0	1	1	1	2	3	1	3	1	1	2	1	1	3	0	1	1	2	4	4	1	2	6	0	2	3	2	3	1	2	2	2	3	0
G[C>G]T	3	1	1	4	3	2	5	2	1	1	1	1	4	4	7	1	2	5	0	4	1	2	1	1	5	3	2	2	2	6	7	6	1	1	5	4	6	6	0	3	3	3	3	0	3	2	4	3	2
T[C>G]A	2	2	1	8	6	5	8	0	1	2	1	0	1	7	3	0	2	2	1	1	1	2	2	2	2	4	2	2	2	1	6	5	2	3	5	2	2	4	1	1	6	2	3	3	3	3	2	8	0
T[C>G]C	2	1	2	3	4	2	3	1	2	1	1	1	3	6	2	2	2	1	1	1	4	1	2	2	2	3	0	0	3	5	2	6	5	2	2	3	3	5	0	2	4	6	2	2	2	3	2	3	1
T[C>G]G	2	0	0	1	2	3	5	1	0	1	0	1	2	2	2	1	0	1	1	2	1	3	3	1	2	3	0	1	1	2	2	2	4	1	3	3	2	3	0	1	2	4	0	2	3	1	4	3	1
T[C>G]T	3	1	2	4	5	4	3	1	4	2	0	1	2	6	2	0	1	6	1	1	1	3	3	0	5	4	2	3	7	5	5	4	4	4	7	6	5	2	1	1	7	1	5	8	4	4	5	5	2
A[C>T]A	7	6	3	3	2	2	7	2	1	0	1	0	2	6	4	1	2	10	8	5	2	6	2	1	12	4	1	3	4	2	2	2	5	4	9	7	2	5	0	8	13	7	2	4	3	4	2	1	2
A[C>T]C	0	5	3	2	3	4	6	2	1	1	1	2	1	3	2	3	1	8	0	5	5	2	2	4	7	3	2	5	1	1	4	3	12	4	7	6	1	3	2	1	1	3	3	1	4	3	3	2	2
A[C>T]G	6	9	2	2	5	8	17	2	0	1	0	6	1	11	2	1	3	9	10	5	3	10	3	1	8	11	1	2	3	6	3	5	15	2	2	12	1	2	0	12	15	5	4	4	2	1	1	1	9
A[C>T]T	1	1	1	3	4	2	3	1	1	0	0	1	3	1	1	1	2	2	3	0	3	5	3	4	5	3	2	2	2	3	2	5	4	2	1	5	4	3	1	10	7	1	3	4	2	1	5	2	3
C[C>T]A	5	2	10	2	1	3	3	0	0	1	5	3	7	11	11	2	4	0	1	5	5	7	5	7	5	6	2	0	1	2	6	6	9	9	7	3	7	3	0	6	5	5	4	6	7	3	2	2	4
C[C>T]C	5	1	5	3	7	3	5	1	2	5	3	4	12	6	9	9	6	4	3	2	9	5	4	7	5	3	0	8	3	2	9	7	6	5	8	3	2	3	1	9	6	2	4	2	4	6	4	2	3
C[C>T]G	6	3	1	2	6	4	10	0	1	1	2	3	2	9	2	2	3	11	11	4	1	14	0	1	7	11	0	3	7	5	7	8	9	5	7	15	5	2	1	12	18	7	9	4	3	3	7	0	4
C[C>T]T	2	1	10	5	7	4	5	4	1	7	1	1	8	9	4	2	4	8	1	5	5	4	4	4	4	5	1	5	4	3	3	13	9	4	10	2	6	3	0	11	8	5	3	5	9	6	4	3	1
G[C>T]A	8	1	0	2	3	5	10	1	1	1	0	8	4	1	0	1	2	9	4	6	2	11	1	1	14	11	2	2	2	9	5	7	7	2	4	12	3	5	1	12	9	4	5	3	2	2	2	1	6
G[C>T]C	6	9	5	2	3	7	13	1	0	1	2	2	6	5	3	1	5	16	8	6	3	11	2	0	10	12	3	1	3	7	3	5	14	7	3	3	3	7	1	11	14	7	4	9	4	4	4	0	8
G[C>T]G	8	16	0	2	4	11	24	1	0	1	1	5	0	8	4	0	3	16	20	9	2	15	1	1	14	16	1	3	6	5	5	7	10	6	2	16	1	1	0	12	14	14	3	7	2	1	8	0	8
G[C>T]T	7	6	4	2	6	5	7	3	0	0	1	2	6	10	3	3	5	9	10	6	2	7	2	2	6	14	4	2	5	7	4	6	8	5	5	11	2	4	1	12	7	7	1	10	3	4	2	4	3
T[C>T]A	5	4	17	0	14	2	4	11	2	4	5	7	23	27	12	8	23	20	8	14	15	12	0	17	4	24	4	17	2	3	24	19	17	14	22	6	17	2	2	27	15	3	2	5	23	30	11	2	1
T[C>T]C	3	6	29	3	10	2	8	12	1	6	7	13	20	36	20	23	27	31	7	12	29	16	4	18	3	29	1	22	1	2	16	38	35	17	28	4	25	3	0	36	29	5	2	6	29	38	11	2	0
T[C>T]G	3	6	10	3	4	3	10	5	0	2	2	3	5	10	5	4	3	8	5	6	3	3	1	8	9	9	1	10	2	3	6	7	17	19	7	9	7	3	1	14	11	6	2	2	15	7	5	1	3
T[C>T]T	3	2	13	1	8	6	1	7	1	3	2	5	21	17	8	6	15	6	4	4	7	9	2	7	3	22	2	4	1	2	18	11	13	5	13	4	6	3	2	19	10	2	3	5	15	14	5	1	1
A[T>A]A	4	8	8	8	1	9	9	1	4	5	1	0	5	6	6	8	10	3	0	10	8	11	8	7	4	5	2	3	3	2	7	3	4	2	5	7	2	9	1	2	5	10	4	1	9	0	5	1	3
A[T>A]C	2	2	1	1	2	1	4	0	0	1	1	1	2	2	3	0	3	2	1	2	2	3	2	3	3	1	1	2	3	1	6	2	5	0	2	1	5	5	2	1	0	5	2	1	2	2	2	1	2
A[T>A]G	1	7	7	11	2	5	9	2	3	2	0	1	5	10	7	2	4	4	1	7	2	4	15	4	3	6	3	1	1	4	4	3	4	3	12	7	6	7	0	2	5	13	0	5	7	1	13	2	1
A[T>A]T	1	1	3	3	3	3	4	1	1	2	1	0	2	3	2	1	4	3	0	1	1	4	4	3	4	3	2	2	3	3	6	3	2	4	7	5	3	9	2	4	2	4	3	2	3	2	4	0	1
C[T>A]A	1	9	14	19	0	9	17	2	7	1	1	1	5	12	3	12	10	2	1	11	7	11	7	14	3	11	2	2	6	0	13	4	7	3	16	10	8	11	2	0	12	10	4	2	12	2	13	1	0
C[T>A]C	0	6	3	11	1	8	7	0	2	1	3	1	4	10	1	5	8	4	0	3	2	4	8	7	5	7	3	0	3	1	6	5	6	1	10	7	6	2	1	3	6	9	1	2	6	2	3	2	1
C[T>A]G	2	13	11	26	1	17	24	1	8	5	4	2	10	17	11	16	11	3	0	11	15	13	13	12	6	10	2	1	5	2	16	7	6	2	11	6	5	21	1	3	11	15	6	4	15	1	21	0	0
C[T>A]T	2	2	8	12	2	12	5	2	4	1	0	1	4	5	4	6	5	5	3	4	5	4	13	7	3	5	2	0	3	3	2	4	2	3	8	4	6	7	1	2	7	8	4	2	4	0	8	1	1
G[T>A]A	2	3	9	11	2	3	4	1	4	1	0	0	0	4	4	9	8	3	1	3	4	3	5	5	4	0	0	0	4	0	9	3	7	2	4	6	4	3	1	2	3	5	1	3	10	2	8	2	1
G[T>A]C	2	0	2	1	3	3	5	3	1	1	1	0	1	1	3	2	4	3	1	2	2	2	3	2	1	2	1	0	3	0	4	1	0	2	4	2	0	3	0	3	3	2	0	1	2	0	3	2	2
G[T>A]G	0	3	4	4	1	7	7	1	4	0	3	0	1	11	3	2	0	5	1	1	2	2	4	3	6	4	1	1	5	2	8	4	2	2	6	3	3	4	2	1	4	2	5	5	3	0	3	3	1
G[T>A]T	1	2	2	2	2	3	3	1	0	1	2	0	5	5	1	2	0	0	1	0	6	4	1	2	3	2	3	2	5	1	4	2	3	3	3	2	2	4	0	0	2	1	4	0	3	2	4	0	1
T[T>A]A	4	5	3	9	2	9	7	1	6	4	3	1	5	13	7	4	11	3	0	6	6	8	12	7	3	6	3	2	2	1	9	4	6	1	5	7	7	4	1	3	5	11	2	2	6	2	6	3	2
T[T>A]C	5	3	3	3	2	2	8	2	0	0	0	0	3	3	5	0	1	1	1	1	4	1	8	2	1	5	3	1	2	1	1	4	6	2	1	1	2	5	1	2	6	3	2	2	2	1	1	1	2
T[T>A]G	2	4	2	11	1	10	11	1	3	3	2	1	3	11	8	10	2	6	0	5	6	8	13	8	3	4	3	2	4	0	6	3	3	2	6	8	9	11	0	1	5	14	3	2	11	2	7	0	1
T[T>A]T	3	2	4	4	4	3	4	1	3	1	0	0	2	6	7	8	8	2	0	5	3	4	8	5	3	6	2	1	3	1	5	4	5	4	4	8	7	6	2	3	3	6	2	1	5	0	4	1	1
A[T>C]A	4	7	0	6	8	6	7	3	2	1	0	0	3	4	7	2	10	3	1	6	6	6	9	8	10	12	8	8	5	2	12	14	4	7	2	5	12	20	5	7	11	9	3	2	11	11	9	2	1
A[T>C]C	0	0	3	2	2	3	1	2	1	2	1	0	3	1	5	1	4	4	1	4	2	6	5	2	6	2	1	7	2	1	6	5	2	0	3	4	5	8	2	2	5	5	1	2	2	3	2	2	1
A[T>C]G	7	1	6	7	10	7	6	4	2	5	4	1	2	8	12	2	5	6	1	9	2	13	8	6	10	15	3	9	3	0	8	7	7	8	3	2	4	9	5	5	7	9	9	3	3	7	5	2	2
A[T>C]T	2	1	2	2	2	6	11	4	0	3	1	1	0	3	9	1	7	7	1	10	3	6	6	2	6	9	2	4	3	3	2	8	3	3	10	2	4	8	6	2	6	10	7	0	4	6	2	2	0
C[T>C]A	7	3	3	4	3	3	5	5	2	4	1	1	4	2	6	1	2	6	1	10	6	13	9	3	9	8	3	5	2	1	8	10	3	6	5	0	4	6	6	3	6	11	2	3	3	5	2	2	5
C[T>C]C	4	0	6	3	6	8	7	1	1	1	0	0	2	6	6	1	3	1	1	3	3	13	5	2	5	4	3	6	3	2	3	5	3	5	1	4	4	3	0	3	5	7	1	1	1	4	1	2	1
C[T>C]G	10	2	4	5	7	5	10	5	2	1	1	0	3	5	7	0	4	3	2	13	7	10	7	4	8	9	6	13	1	1	9	12	1	9	1	4	4	5	5	11	16	7	6	4	5	8	4	0	3
C[T>C]T	9	3	3	1	10	4	9	7	3	5	0	1	1	3	5	1	6	6	1	10	2	7	5	9	7	5	5	10	5	3	11	7	8	3	4	2	9	3	6	6	8	9	3	5	5	4	4	3	0
G[T>C]A	10	1	6	4	8	3	6	6	0	1	3	1	2	7	12	2	7	3	2	12	6	11	3	4	15	5	8	8	2	1	9	8	9	4	3	3	4	9	4	10	8	9	8	2	4	7	3	0	1
G[T>C]C	4	2	3	3	2	3	3	2	1	1	1	1	2	1	6	0	5	6	1	3	3	3	6	2	5	5	2	1	2	0	4	6	4	3	4	0	2	3	1	3	4	7	4	1	1	4	1	3	2
G[T>C]G	6	2	1	0	5	4	13	7	0	0	1	0	1	6	4	1	2	4	1	5	11	7	2	3	9	12	6	5	1	1	3	10	1	4	0	3	3	11	2	8	8	6	2	2	6	9	3	2	0
G[T>C]T	5	2	3	2	5	2	1	7	1	1	1	2	2	1	4	0	7	5	1	2	5	4	4	3	4	4	3	3	3	1	6	7	2	3	1	2	4	5	5	4	8	7	5	3	5	12	3	1	1
T[T>C]A	6	1	6	2	9	3	6	4	1	1	2	1	2	4	8	2	2	4	1	5	4	5	6	1	11	6	1	3	2	2	9	9	9	4	5	4	4	4	2	4	5	6	3	3	1	5	1	2	2
T[T>C]C	5	1	0	3	6	2	9	1	0	1	0	0	3	3	5	1	3	3	2	5	4	7	1	1	8	5	3	6	1	0	5	2	1	4	7	0	2	6	2	2	6	6	4	3	3	3	2	1	1
T[T>C]G	4	1	7	2	3	2	4	0	0	1	2	1	2	5	2	1	2	6	2	6	3	5	4	1	6	6	3	3	0	1	4	4	0	1	6	2	2	8	2	1	5	6	5	2	2	5	1	0	1
T[T>C]T	10	1	3	1	6	9	3	7	2	5	0	1	1	3	9	1	6	2	1	10	7	9	6	3	10	9	5	5	3	3	3	6	8	9	8	2	8	9	5	4	12	10	5	4	5	7	4	3	1
A[T>G]A	2	1	2	2	1	4	4	3	1	5	0	1	0	3	5	3	5	2	1	4	2	2	7	1	2	5	5	3	6	1	9	3	4	1	9	3	6	3	0	1	6	8	0	1	3	0	2	3	4
A[T>G]C	2	0	1	1	1	3	6	1	0	2	0	0	2	0	1	1	1	4	3	4	1	1	5	0	3	1	2	0	3	0	1	3	2	3	2	1	5	1	1	3	3	7	1	1	0	0	3	1	1
A[T>G]G	1	1	1	2	3	3	5	0	0	1	0	0	0	4	3	2	4	2	0	1	1	2	5	1	3	2	1	1	2	1	3	3	2	2	5	3	3	3	1	3	4	4	5	3	1	2	4	3	1
A[T>G]T	11	2	3	4	5	7	4	5	2	1	0	6	3	7	6	1	4	3	9	7	1	4	11	6	8	2	0	6	9	3	5	5	8	7	4	2	9	4	3	7	8	4	5	1	4	3	6	3	1
C[T>G]A	2	1	2	1	2	2	5	1	2	1	0	2	2	3	2	1	3	1	3	6	1	5	4	3	2	7	1	0	3	6	4	3	6	0	7	0	2	6	0	3	3	6	7	3	7	1	2	3	1
C[T>G]C	4	0	1	5	2	7	1	3	3	1	1	1	1	4	2	2	2	4	1	3	1	6	3	6	3	2	1	2	7	1	3	1	8	3	4	2	7	9	3	6	4	6	2	1	3	2	6	1	1
C[T>G]G	4	1	1	5	1	3	6	4	1	1	1	1	1	1	0	1	5	2	1	0	1	5	8	5	1	3	0	4	3	0	5	1	6	4	10	3	3	5	6	4	7	4	4	2	2	1	5	2	1
C[T>G]T	50	3	2	12	19	51	22	42	33	4	1	31	18	26	3	5	9	29	48	5	2	57	55	39	23	8	4	38	43	1	8	14	14	34	24	10	39	20	59	45	44	4	4	1	17	29	25	3	1
G[T>G]A	1	0	2	2	1	0	0	0	0	0	0	0	1	3	3	1	1	1	1	1	2	4	2	1	4	3	0	1	1	1	4	0	2	2	2	2	3	2	1	2	0	1	1	1	3	2	1	1	0
G[T>G]C	2	2	2	3	0	2	3	2	0	0	3	1	2	4	3	1	2	4	1	3	1	4	3	1	3	1	1	2	4	3	2	0	3	2	1	1	6	3	1	1	2	4	2	3	2	3	2	1	1
G[T>G]G	0	1	1	2	3	3	2	0	0	0	1	1	2	1	0	0	0	3	1	2	1	3	0	1	4	0	0	1	1	1	1	1	4	2	4	0	2	2	0	2	4	4	1	4	2	2	2	1	0
G[T>G]T	14	2	3	5	3	11	7	15	6	1	0	6	5	3	3	3	0	6	14	3	2	9	20	13	10	2	3	11	10	0	2	9	6	8	11	3	15	7	4	13	13	1	2	5	2	5	6	1	2
T[T>G]A	1	1	1	1	3	3	4	5	1	1	0	1	1	5	3	2	10	0	0	10	2	6	12	2	6	7	5	3	6	7	5	2	5	1	12	6	4	5	1	2	2	6	4	7	2	1	5	1	1
T[T>G]C	3	1	0	0	2	7	3	3	1	1	0	1	2	2	2	0	2	6	1	1	1	3	1	1	3	0	3	1	3	2	4	1	2	0	5	1	4	5	3	2	0	4	1	1	2	2	4	1	0
T[T>G]G	1	1	0	1	1	3	2	4	1	1	2	0	1	2	1	1	3	1	2	0	1	4	1	2	4	1	1	2	3	1	1	3	0	3	4	4	1	5	1	1	4	3	1	3	2	2	3	4	0
T[T>G]T	13	1	5	3	10	15	5	7	5	0	1	7	6	12	4	1	3	8	7	7	3	19	21	16	13	7	2	9	20	4	9	14	10	7	13	5	19	15	12	13	14	8	8	3	7	9	9	3	5
[truncated: 251 more columns]
