# Supplementary material for: SUITOR: Selecting the number of mutational signatures through cross-validation
Source: PLoS Comput Biol. 2022 Apr 4;18(4):e1009309. doi: 10.1371/journal.pcbi.1009309 (PMC9009674; doi:10.1371/journal.pcbi.1009309)
Supplement: S2 Data — (ZIP) [file pcbi.1009309.s015.zip › Supp_data_profiles_activities_matrices/16 In silico simulation/simulation design of eight signatures/Error Level 0.8/eight signatures_mutation_type_matrix_9.csv]

	V1	V2	V3	V4	V5	V6	V7	V8	V9	V10	V11	V12	V13	V14	V15	V16	V17	V18	V19	V20	V21	V22	V23	V24	V25	V26	V27	V28	V29	V30	V31	V32	V33	V34	V35	V36	V37	V38	V39	V40	V41	V42	V43	V44	V45	V46	V47	V48	V49
A[C>A]A	0	2	3	7	3	3	8	1	2	3	3	0	8	4	4	3	2	6	1	3	3	3	3	1	5	2	5	0	2	0	4	9	2	4	5	4	3	4	1	4	3	4	1	5	5	2	7	1	4
A[C>A]C	1	1	0	4	0	5	6	0	1	4	4	1	4	3	1	1	1	7	1	2	2	3	1	1	5	3	2	1	1	2	4	6	2	6	7	2	3	5	0	1	1	4	5	3	3	1	9	2	1
A[C>A]G	1	1	1	2	3	3	5	2	1	2	5	1	2	2	1	0	1	4	0	1	2	3	0	2	2	2	3	2	2	2	1	5	2	5	2	2	3	6	3	2	3	2	2	1	3	2	1	0	0
A[C>A]T	1	1	2	3	1	4	4	0	0	2	4	0	2	2	0	3	3	5	0	0	3	2	2	1	4	2	2	2	3	1	2	6	3	3	4	1	4	3	0	1	2	7	3	4	4	2	5	3	3
C[C>A]A	1	0	2	13	1	12	9	0	2	11	13	0	3	3	3	3	1	14	1	4	6	4	3	2	9	3	5	1	2	2	2	6	2	10	7	2	9	12	1	2	3	12	7	9	10	1	6	3	5
C[C>A]C	1	1	3	11	0	14	11	4	1	8	10	1	6	4	1	5	2	13	1	3	3	2	4	1	7	0	4	1	2	1	3	8	6	7	9	3	11	7	4	1	3	7	7	14	6	3	8	3	2
C[C>A]G	1	0	0	5	1	0	2	2	0	2	4	0	0	3	1	1	2	0	2	1	3	0	2	0	6	0	5	0	5	2	1	3	2	3	3	2	2	5	1	0	2	1	3	4	3	2	5	2	2
C[C>A]T	2	0	0	12	0	4	12	2	1	10	7	3	5	2	1	7	4	11	1	2	9	8	3	2	11	3	6	1	1	2	2	9	3	9	6	2	8	5	4	5	5	5	12	4	9	1	4	3	5
G[C>A]A	3	1	0	5	3	6	5	1	1	3	2	0	3	1	4	4	1	5	0	0	7	4	4	0	5	3	1	1	2	1	4	4	3	6	4	1	4	4	2	1	1	6	1	3	3	1	6	0	3
G[C>A]C	3	1	1	6	1	4	8	1	0	5	5	1	3	3	2	2	2	6	0	2	5	1	6	0	11	3	0	1	1	1	2	7	3	4	2	3	5	4	1	1	4	4	2	4	8	1	7	2	3
G[C>A]G	2	1	0	3	2	5	7	0	0	2	2	1	1	0	2	1	0	6	0	1	4	1	1	2	3	3	2	1	2	0	1	5	1	4	2	2	3	1	0	1	3	2	3	3	3	0	2	1	1
G[C>A]T	1	1	0	3	0	4	2	2	0	5	4	0	3	3	2	2	4	6	0	4	3	5	3	3	6	3	5	1	2	2	2	2	3	4	5	1	3	5	1	1	1	3	4	0	2	3	4	3	5
T[C>A]A	2	1	1	4	1	7	6	3	1	7	6	1	2	3	3	3	1	3	1	5	4	7	3	1	9	2	4	1	2	2	2	6	2	4	2	3	2	3	0	2	3	7	4	7	7	1	8	1	2
T[C>A]C	1	1	0	6	1	9	2	2	0	4	6	0	6	2	3	3	2	5	1	3	4	3	2	0	8	2	4	0	1	2	3	7	4	10	10	0	7	3	0	2	5	9	7	4	6	2	3	2	3
T[C>A]G	2	1	1	4	1	0	1	1	2	2	1	1	3	1	0	1	2	3	0	1	1	3	2	0	2	2	0	1	1	2	1	3	2	0	3	1	3	3	0	2	1	4	2	1	1	0	1	0	1
T[C>A]T	3	1	5	5	2	8	2	2	0	4	6	0	4	2	4	3	5	5	0	9	1	8	4	2	2	1	1	0	3	2	5	3	5	4	7	4	6	6	2	2	2	9	2	5	2	1	8	1	3
A[C>G]A	1	0	0	8	1	2	5	1	1	0	2	0	3	4	3	2	1	3	1	2	1	4	3	2	5	1	0	2	3	2	5	4	9	3	5	2	3	3	1	1	12	10	6	7	0	1	8	1	1
A[C>G]C	5	1	0	5	3	4	6	1	1	1	2	1	3	3	1	1	2	1	0	3	0	3	1	2	5	4	1	1	1	4	0	3	1	2	3	2	3	4	0	0	3	4	4	3	0	2	4	1	0
A[C>G]G	1	1	2	4	3	3	4	2	1	0	0	1	2	2	2	1	2	2	0	1	1	3	3	2	1	3	2	1	2	1	1	1	3	1	3	4	4	2	1	1	6	5	2	0	3	1	2	2	0
A[C>G]T	1	1	0	4	4	2	3	1	4	2	0	0	1	5	1	1	3	3	1	2	0	3	2	1	5	2	0	2	6	4	4	4	12	2	12	4	4	6	0	0	7	4	6	1	2	5	1	3	0
C[C>G]A	3	1	1	4	5	1	2	0	3	1	0	0	5	3	0	1	1	5	2	2	2	7	3	2	2	0	1	1	8	3	4	1	5	2	4	2	2	5	1	1	6	6	4	3	2	2	6	3	2
C[C>G]C	1	0	1	4	5	2	1	0	2	1	0	0	6	6	3	2	2	4	1	2	1	6	3	0	7	2	1	1	5	3	4	6	6	5	5	3	5	6	0	2	6	7	0	4	1	2	5	7	0
C[C>G]G	1	0	2	2	4	4	0	1	1	2	1	1	4	2	0	1	1	1	0	1	0	5	2	2	3	2	2	0	2	2	1	2	2	1	2	2	4	5	0	2	5	3	2	3	1	0	3	1	0
C[C>G]T	1	0	1	4	5	2	0	1	0	0	2	0	5	4	3	3	1	5	1	3	2	5	3	1	4	3	2	1	2	8	2	3	5	4	7	3	6	7	1	0	5	6	5	6	2	4	4	4	2
G[C>G]A	2	0	0	4	5	4	3	1	2	2	2	1	1	6	3	0	0	3	1	1	1	2	1	1	3	2	2	2	4	2	3	5	3	2	2	3	1	2	2	1	6	4	3	4	1	3	4	2	1
G[C>G]C	3	1	0	5	6	3	5	0	2	0	0	0	2	3	4	0	2	2	0	1	1	2	2	1	3	3	1	0	5	2	3	2	3	0	4	3	3	4	1	1	1	5	2	8	1	3	6	1	0
G[C>G]G	2	1	1	1	1	0	5	0	0	1	2	0	3	2	0	1	1	1	0	0	2	1	3	1	2	0	0	1	2	1	2	3	4	1	3	2	1	3	0	1	3	4	3	1	1	1	6	1	1
G[C>G]T	2	1	3	5	4	2	9	1	3	1	2	1	2	2	3	2	2	4	0	2	1	4	7	2	2	4	1	2	7	4	2	5	5	3	5	1	4	9	0	1	5	5	8	3	3	5	1	5	2
T[C>G]A	6	1	2	6	3	3	5	1	0	2	1	0	4	3	3	1	2	0	1	3	3	6	4	2	1	2	1	2	4	3	7	8	4	1	6	4	4	3	0	2	9	6	5	4	2	2	1	2	1
T[C>G]C	4	1	1	5	3	2	6	0	2	1	1	0	2	2	2	0	2	3	0	2	1	2	4	1	5	2	1	2	9	1	6	6	7	3	7	3	3	8	0	0	4	6	5	4	2	4	2	5	1
T[C>G]G	0	1	1	3	2	1	4	1	2	0	0	1	3	2	1	1	2	1	1	0	3	2	1	0	5	2	2	1	1	2	3	3	4	2	3	2	4	2	0	1	3	3	3	1	1	2	3	1	2
T[C>G]T	5	0	2	1	10	2	7	1	4	1	0	2	5	3	3	0	2	2	1	2	2	7	4	2	4	3	2	1	10	6	3	3	5	2	5	3	6	8	0	2	8	10	4	2	4	6	8	7	0
A[C>T]A	4	4	1	0	2	3	11	1	2	1	1	4	2	4	5	1	2	10	2	2	2	4	7	2	8	6	1	2	4	3	7	2	4	0	2	3	1	2	1	12	5	11	2	4	1	3	5	0	4
A[C>T]C	3	4	6	3	3	2	5	3	2	0	2	0	5	6	0	1	2	5	2	3	3	4	2	3	12	4	2	3	1	1	5	6	5	4	4	5	3	0	0	5	4	2	4	5	5	3	5	0	3
A[C>T]G	2	8	1	3	4	6	18	3	0	0	1	4	2	5	2	1	2	13	6	6	0	11	1	2	7	16	1	1	5	7	3	0	12	4	3	17	3	3	0	7	11	7	0	4	2	1	3	3	3
A[C>T]T	4	2	1	2	4	3	5	0	1	2	3	2	2	3	3	1	0	7	4	1	3	2	4	3	7	5	1	2	1	3	4	7	4	1	7	5	3	4	1	7	6	9	4	3	5	3	6	0	0
C[C>T]A	4	0	4	3	8	4	6	3	2	1	5	2	8	10	4	5	3	8	2	2	3	4	3	4	7	12	2	6	3	2	4	8	6	6	11	3	4	5	1	6	4	5	3	6	14	10	4	2	4
C[C>T]C	4	5	8	1	3	1	5	5	0	1	2	5	8	7	9	5	2	6	2	3	3	7	3	3	7	8	3	2	1	3	9	6	9	3	8	8	4	4	1	10	10	6	3	2	8	9	3	2	1
C[C>T]G	5	4	2	3	3	14	14	2	2	0	2	6	2	6	3	3	2	10	6	3	1	5	2	3	13	22	1	0	7	11	3	7	13	4	2	7	3	3	1	5	15	2	5	8	3	3	6	3	3
C[C>T]T	3	3	8	2	4	4	6	4	1	0	1	4	7	10	9	6	5	6	4	8	9	9	2	7	4	4	1	3	4	3	8	10	10	9	6	9	8	2	2	5	8	3	4	3	8	8	2	1	6
G[C>T]A	9	2	0	1	2	6	15	2	2	0	3	10	0	7	3	0	4	10	11	2	1	10	4	2	10	13	2	1	5	5	4	6	9	4	6	6	4	3	0	7	8	6	4	8	2	2	7	1	5
G[C>T]C	7	2	4	1	3	5	13	1	1	2	2	5	4	7	4	1	3	10	7	6	2	9	6	1	20	18	3	0	8	5	4	7	12	6	5	15	6	5	0	9	15	5	5	8	5	8	5	1	1
G[C>T]G	9	8	2	1	8	7	22	2	1	0	2	9	0	7	3	0	3	18	11	5	1	13	2	1	15	18	1	3	6	14	7	7	12	8	2	23	2	3	1	22	23	15	6	14	4	1	5	2	6
G[C>T]T	2	2	4	0	8	5	12	6	0	3	2	3	3	4	2	1	5	11	3	2	2	6	1	2	5	9	1	2	5	6	2	7	9	4	6	4	2	3	1	5	11	6	5	5	2	5	2	0	6
T[C>T]A	5	5	23	1	10	1	4	15	1	5	6	12	18	18	19	16	16	24	5	8	16	3	0	24	5	16	1	11	0	1	25	25	17	12	19	6	18	4	1	21	18	5	2	9	21	20	9	1	3
T[C>T]C	4	5	35	2	13	3	9	12	1	6	7	15	17	24	25	18	31	33	12	10	13	17	2	27	1	29	4	21	3	1	26	41	40	30	31	8	16	3	0	25	23	5	3	6	31	42	14	1	1
T[C>T]G	7	7	12	4	6	3	11	4	1	1	2	3	12	16	8	5	5	23	5	4	6	9	2	7	9	11	2	6	4	8	8	9	11	8	13	8	5	2	1	14	9	2	0	6	13	10	7	1	1
T[C>T]T	2	3	14	2	2	5	2	6	1	3	1	6	10	13	7	9	16	11	1	5	8	7	4	9	4	9	1	6	1	0	10	10	9	3	12	3	5	3	1	9	10	5	3	4	18	16	4	0	2
A[T>A]A	1	11	7	6	1	8	5	2	3	3	4	1	6	7	6	11	7	1	1	9	1	11	13	7	3	3	2	0	2	1	9	2	6	3	10	6	7	3	0	2	8	8	2	2	3	0	8	0	2
A[T>A]C	2	0	0	3	1	4	4	2	1	1	1	1	2	2	0	1	1	1	0	2	1	7	2	2	0	2	1	2	3	0	3	3	3	2	2	3	3	4	1	2	4	2	0	1	2	2	2	2	2
A[T>A]G	4	11	3	9	1	10	11	0	3	2	0	0	3	9	5	8	8	2	1	1	6	9	7	8	5	5	2	0	5	0	7	4	7	2	6	5	5	4	0	1	5	8	3	3	7	0	5	1	3
A[T>A]T	1	1	5	0	3	1	4	5	1	1	2	0	1	3	1	1	2	4	0	4	2	3	2	0	4	3	3	1	1	2	6	1	2	2	3	5	2	4	1	1	4	8	2	2	1	2	3	2	2
C[T>A]A	1	18	7	10	0	15	14	1	11	2	1	1	6	14	9	11	12	3	1	13	8	6	17	10	3	4	2	0	3	1	13	6	4	2	13	12	9	4	2	2	5	12	2	4	6	1	17	0	1
C[T>A]C	2	6	7	2	0	6	9	0	1	1	4	0	2	5	6	8	7	1	1	4	4	7	8	4	3	3	2	2	3	0	3	4	5	2	8	5	1	5	1	2	10	8	7	2	7	1	5	0	3
C[T>A]G	2	17	16	27	1	19	18	2	7	3	6	0	11	15	10	16	10	10	1	6	10	17	14	15	9	6	1	1	5	1	10	5	10	3	9	8	6	15	1	3	16	17	4	3	17	0	18	4	2
C[T>A]T	4	4	1	10	3	3	7	0	2	4	1	2	2	5	6	6	5	1	0	5	7	9	8	7	6	4	0	3	4	3	8	3	10	3	4	3	3	6	1	0	5	9	1	1	6	0	13	2	1
G[T>A]A	1	5	2	9	2	3	7	0	3	1	1	0	5	6	4	6	4	2	1	0	5	3	6	8	5	3	1	2	1	2	6	3	3	1	5	7	8	4	0	1	2	7	1	1	5	0	7	2	2
G[T>A]C	2	1	4	4	1	3	3	1	1	1	0	1	1	3	2	1	1	0	1	2	0	5	4	2	3	4	0	1	1	0	5	1	0	1	1	2	4	2	1	1	2	4	2	2	0	2	1	1	0
G[T>A]G	1	4	6	7	1	5	3	3	3	3	4	0	6	6	4	3	4	4	1	4	2	5	10	2	3	4	1	1	4	2	4	4	3	3	7	1	5	3	2	0	3	7	2	2	2	0	8	0	0
G[T>A]T	2	2	1	3	1	2	2	2	2	1	1	0	4	0	2	3	1	0	0	3	2	4	2	2	3	1	0	2	4	1	3	3	1	3	2	2	2	2	1	2	0	3	2	3	1	3	2	1	0
T[T>A]A	1	4	4	13	3	7	8	1	3	3	3	0	4	7	4	6	11	3	2	8	4	3	10	5	4	13	2	4	8	3	7	4	5	0	9	7	5	8	1	2	5	14	3	3	7	1	8	3	1
T[T>A]C	1	5	1	3	1	5	3	0	1	2	1	0	3	1	2	2	2	3	1	0	2	1	3	3	2	4	1	1	1	0	3	1	3	1	4	1	3	3	1	2	5	3	0	2	1	1	3	2	0
T[T>A]G	1	7	5	9	1	9	11	1	0	2	1	1	7	8	6	7	13	1	0	6	5	15	8	6	4	6	0	1	5	2	6	3	6	0	10	6	8	6	0	2	7	8	2	4	9	2	8	4	2
T[T>A]T	1	6	0	5	2	6	6	0	2	2	2	1	3	4	4	4	5	3	1	4	2	6	5	4	2	3	1	1	3	4	6	2	5	3	6	4	4	3	1	1	6	5	3	2	1	0	3	5	1
A[T>C]A	12	6	7	8	12	8	15	4	3	3	2	1	1	4	15	0	7	5	1	17	5	15	8	6	5	10	6	6	2	6	12	4	3	4	12	10	5	8	3	7	15	6	9	2	16	7	2	2	2
A[T>C]C	3	2	1	0	1	5	2	4	1	2	1	0	3	2	2	1	2	1	0	4	2	9	4	1	6	7	4	2	1	2	0	4	5	3	5	3	1	7	4	2	5	7	1	1	4	3	1	1	0
A[T>C]G	7	1	3	2	10	3	4	7	0	1	0	0	3	9	9	3	7	6	2	10	6	7	4	2	11	4	2	9	2	3	8	5	7	7	3	3	12	10	4	9	12	9	6	3	9	9	3	1	1
A[T>C]T	4	1	2	2	8	6	6	4	0	2	0	0	3	2	3	2	3	6	1	9	1	11	9	2	11	8	3	5	3	1	10	6	7	5	6	2	4	9	4	2	6	7	3	3	3	8	0	3	0
C[T>C]A	4	2	3	3	4	2	3	0	2	4	2	0	2	2	3	3	2	4	1	7	5	8	6	4	11	7	4	3	3	2	9	6	8	5	5	3	2	8	2	3	2	4	2	3	7	6	5	2	1
C[T>C]C	7	0	2	3	4	7	9	1	4	2	1	1	2	3	2	1	1	3	0	5	1	9	3	3	4	10	4	6	4	2	4	7	1	2	4	4	6	6	1	2	3	7	3	5	6	2	8	4	1
C[T>C]G	6	2	6	4	9	3	8	9	3	2	2	1	1	7	7	1	4	11	2	11	7	13	8	3	13	5	9	7	5	2	9	11	6	6	3	2	7	3	6	5	12	4	7	2	9	6	7	1	3
C[T>C]T	5	2	5	3	11	5	5	5	0	2	1	2	1	4	9	1	8	7	2	9	5	11	9	4	9	8	4	4	6	4	10	11	9	10	7	4	13	12	5	5	11	8	7	3	2	4	6	0	2
G[T>C]A	10	0	3	1	2	6	6	6	1	2	2	2	3	6	4	1	4	6	1	4	10	11	9	2	15	4	6	4	3	2	6	12	7	5	4	2	3	6	6	5	9	11	4	1	2	12	5	5	0
G[T>C]C	6	1	4	3	4	3	5	1	0	1	0	1	1	4	2	2	9	5	1	2	2	5	5	1	4	7	4	5	1	1	2	4	2	0	3	2	6	8	2	1	8	4	2	2	3	4	1	4	0
G[T>C]G	6	0	2	1	6	4	7	2	1	1	2	1	1	1	4	1	5	5	0	7	6	6	3	3	10	4	3	8	1	1	1	9	4	4	3	1	6	2	5	4	9	4	4	1	3	6	2	2	0
G[T>C]T	2	3	4	1	6	6	3	5	1	1	1	0	2	3	6	1	5	3	1	8	3	9	3	3	8	10	1	4	1	1	4	6	2	5	2	0	6	4	6	7	9	7	6	2	7	8	0	2	0
T[T>C]A	5	2	7	5	6	4	6	5	2	2	2	1	4	5	3	1	3	3	1	3	5	4	6	5	10	7	3	5	1	1	3	8	3	8	8	2	5	6	4	4	7	6	1	1	2	6	3	1	2
T[T>C]C	11	1	0	2	5	6	4	1	1	1	0	2	2	1	5	0	2	3	1	6	2	3	5	4	5	5	3	2	2	2	4	5	4	2	5	3	5	7	4	1	6	5	1	1	5	3	3	1	1
T[T>C]G	4	0	1	2	3	2	6	2	0	0	1	0	1	2	6	0	3	5	2	4	2	3	6	1	5	8	4	5	2	2	3	5	3	2	6	3	1	4	3	4	5	1	4	2	1	5	4	2	0
T[T>C]T	6	2	3	1	10	3	10	5	0	3	1	1	3	7	11	2	10	2	1	10	1	7	6	5	10	7	3	6	5	6	7	9	6	7	10	3	5	6	5	2	14	8	7	3	5	3	2	5	3
A[T>G]A	1	1	2	2	1	3	3	4	1	3	0	0	2	4	4	2	2	3	1	4	2	2	7	3	2	6	0	4	0	3	7	1	7	3	7	2	3	5	1	0	1	9	3	4	2	1	5	3	2
A[T>G]C	0	0	1	2	2	5	2	1	1	2	1	1	0	3	3	1	4	3	1	3	1	2	1	1	6	0	0	2	2	1	0	3	2	1	1	0	1	3	0	2	3	1	4	1	3	1	2	1	0
A[T>G]G	0	1	1	2	3	2	5	1	1	0	0	0	3	3	0	3	2	0	1	0	0	3	3	2	4	3	1	1	3	2	1	3	6	2	3	3	1	1	0	1	0	4	1	5	2	1	3	0	0
A[T>G]T	9	3	3	3	6	10	6	11	4	3	0	2	3	5	4	2	4	4	8	1	0	9	8	5	6	1	2	1	4	2	2	8	4	4	3	5	5	4	8	5	10	2	5	2	3	5	2	8	1
C[T>G]A	0	2	3	3	0	5	2	1	2	1	0	1	3	1	4	1	4	1	1	4	1	4	5	2	1	5	1	2	5	0	6	2	1	1	3	1	2	4	0	4	1	7	3	1	3	2	3	3	2
C[T>G]C	4	1	2	2	3	2	3	8	2	0	1	5	1	2	2	2	3	3	5	3	1	2	4	5	3	3	0	2	1	1	2	5	8	7	2	3	6	3	2	1	9	1	4	2	0	4	7	0	0
C[T>G]G	5	1	2	1	5	3	5	3	2	3	1	2	2	1	0	0	7	4	0	1	2	6	9	2	6	4	0	1	5	2	6	2	2	0	3	2	0	4	1	2	5	5	3	1	4	1	4	2	1
C[T>G]T	47	4	2	21	27	58	18	34	48	3	0	35	37	25	11	6	8	29	48	8	0	51	64	40	18	10	5	44	52	3	6	16	16	41	15	9	44	17	38	43	34	9	18	2	9	21	31	3	4
G[T>G]A	1	1	2	3	1	4	3	2	1	4	1	1	0	1	1	2	1	3	0	0	1	1	2	2	3	1	1	2	2	1	3	3	1	2	5	2	1	2	0	0	2	4	1	2	3	1	3	1	0
G[T>G]C	1	0	2	3	1	2	4	2	2	2	1	3	0	2	3	1	2	1	0	2	3	4	1	3	4	3	1	1	3	0	0	3	5	1	3	2	3	3	1	1	4	3	2	2	4	0	1	3	1
G[T>G]G	2	1	2	4	1	2	3	0	1	0	1	1	1	2	2	1	2	2	2	1	1	2	4	2	5	1	1	2	3	2	0	1	2	1	1	2	1	2	2	1	6	5	1	3	2	1	1	2	0
G[T>G]T	17	1	1	3	5	11	4	7	7	3	0	4	4	6	3	5	2	8	12	2	1	10	15	10	7	1	1	12	15	3	4	7	6	6	6	5	7	5	4	11	7	5	4	2	4	11	9	2	1
T[T>G]A	1	2	4	4	1	5	1	0	0	7	0	0	0	2	3	2	7	2	1	9	1	3	8	3	6	6	1	2	2	4	4	3	9	2	14	5	7	8	1	0	3	9	1	4	4	2	5	6	3
T[T>G]C	1	0	1	4	1	2	5	2	2	0	1	2	3	2	1	1	2	4	1	1	1	3	2	1	4	2	1	1	2	2	0	4	2	3	3	2	3	5	2	2	4	4	3	1	2	2	3	2	0
T[T>G]G	3	0	1	4	2	2	5	1	0	0	0	1	3	3	2	0	6	2	1	5	2	5	2	2	6	5	1	1	4	1	4	2	6	0	3	5	2	4	2	0	4	4	1	0	2	3	4	1	2
T[T>G]T	11	1	3	5	8	16	6	10	6	6	1	9	8	9	4	1	8	15	10	8	2	17	21	12	9	4	3	15	15	6	8	3	11	12	6	3	11	12	16	12	13	6	4	3	6	7	4	3	0
[truncated: 251 more columns]
