# Supplementary material for: SUITOR: Selecting the number of mutational signatures through cross-validation
Source: PLoS Comput Biol. 2022 Apr 4;18(4):e1009309. doi: 10.1371/journal.pcbi.1009309 (PMC9009674; doi:10.1371/journal.pcbi.1009309)
Supplement: S2 Data — (ZIP) [file pcbi.1009309.s015.zip › Supp_data_profiles_activities_matrices/16 In silico simulation/simulation design of eight signatures/Error Level 0/eight signatures_mutation_type_matrix_1.csv]

	V1	V2	V3	V4	V5	V6	V7	V8	V9	V10	V11	V12	V13	V14	V15	V16	V17	V18	V19	V20	V21	V22	V23	V24	V25	V26	V27	V28	V29	V30	V31	V32	V33	V34	V35	V36	V37	V38	V39	V40	V41	V42	V43	V44	V45	V46	V47	V48	V49
A[C>A]A	0	1	1	6	0	4	10	1	2	0	7	0	5	1	1	4	1	2	0	2	1	2	0	0	3	1	1	0	3	0	1	6	1	3	9	1	7	4	0	0	3	3	4	4	3	0	8	2	3
A[C>A]C	0	0	0	1	2	4	3	0	1	3	3	0	3	1	0	1	1	2	0	0	0	0	1	0	3	1	0	0	2	0	1	4	1	5	4	2	2	2	2	2	2	3	1	6	3	0	4	2	4
A[C>A]G	0	0	0	2	1	2	1	0	0	0	0	0	2	0	0	2	0	1	0	0	1	0	0	0	3	0	0	0	1	0	1	1	0	1	0	1	1	3	0	0	2	1	2	0	2	0	0	0	2
A[C>A]T	1	2	0	3	2	3	7	1	0	3	8	0	2	0	2	1	0	4	0	2	2	0	0	0	4	0	4	0	1	1	0	4	3	1	6	0	4	6	1	0	0	3	4	2	1	0	2	1	0
C[C>A]A	0	0	0	8	1	7	5	1	0	8	6	0	6	1	1	3	0	6	0	2	5	4	0	1	8	2	7	0	2	0	1	10	2	4	7	2	4	5	1	0	0	3	3	9	9	0	12	1	5
C[C>A]C	2	0	0	17	0	13	13	1	0	10	11	0	2	1	3	4	2	10	0	0	2	0	0	0	8	0	4	0	1	4	0	6	2	5	7	0	10	5	0	1	1	6	8	7	7	0	5	0	4
C[C>A]G	1	0	0	1	1	2	2	0	0	1	4	0	2	1	0	1	0	8	1	2	1	2	0	0	5	1	0	0	1	0	2	4	1	5	6	0	1	5	0	1	0	4	4	5	1	1	1	0	2
C[C>A]T	1	0	0	10	0	9	8	0	0	11	5	1	1	1	3	6	1	5	1	3	6	2	1	0	6	4	6	0	1	1	1	7	2	4	4	3	4	4	1	1	3	12	2	15	4	2	5	0	3
G[C>A]A	0	1	0	1	2	4	4	0	1	7	1	0	1	1	1	3	1	3	0	0	0	3	1	0	3	0	2	0	3	0	0	3	0	0	4	1	2	5	1	1	2	3	3	5	3	0	5	1	1
G[C>A]C	0	0	0	3	3	3	5	1	0	1	2	0	2	0	2	5	0	3	0	1	1	0	0	0	7	1	2	0	0	0	1	0	0	3	1	0	1	9	1	0	1	1	2	6	3	2	5	2	3
G[C>A]G	0	1	0	0	0	3	1	0	0	3	0	0	3	0	0	0	0	4	0	0	0	0	0	0	1	0	3	0	2	0	0	3	0	2	3	0	0	3	0	0	0	1	0	2	2	0	2	0	1
G[C>A]T	0	0	0	1	1	2	1	1	0	4	3	0	4	1	0	2	2	3	0	2	2	0	2	0	3	1	0	0	1	1	0	2	0	0	5	2	0	0	3	0	0	3	2	2	3	0	2	2	2
T[C>A]A	1	0	1	6	1	0	3	3	0	5	2	0	0	0	0	2	0	5	0	3	6	6	2	1	6	1	1	0	2	2	5	4	2	0	9	0	7	1	2	0	1	10	3	5	7	1	2	3	1
T[C>A]C	0	0	1	7	1	5	6	1	0	3	6	0	3	1	0	4	2	8	0	2	2	2	0	0	4	2	3	0	1	1	0	5	1	6	6	2	5	4	0	0	0	2	3	5	1	0	4	3	3
T[C>A]G	0	0	0	0	0	1	0	0	0	1	0	0	0	0	0	1	0	0	0	0	0	0	0	0	2	0	0	0	0	0	0	3	1	0	2	0	0	0	0	0	0	2	0	2	0	0	0	0	0
T[C>A]T	1	0	2	4	1	3	7	3	1	4	5	0	3	2	2	5	3	4	0	1	1	5	2	2	6	0	2	2	4	2	2	2	0	6	6	3	4	6	1	0	3	3	3	4	5	0	7	1	2
A[C>G]A	2	0	1	1	3	2	3	0	3	1	0	0	1	2	2	2	2	2	1	0	1	1	1	0	1	1	0	0	2	6	1	3	3	3	6	1	6	5	0	0	1	2	6	5	0	2	6	3	2
A[C>G]C	4	0	0	1	2	0	2	0	1	1	0	0	1	0	0	0	0	0	0	0	0	0	0	0	2	2	1	0	0	1	3	1	4	2	4	2	3	1	0	0	1	2	2	1	1	1	3	1	1
A[C>G]G	0	0	0	3	2	0	0	0	0	0	0	0	1	1	1	0	0	1	0	1	0	0	0	0	1	0	0	0	1	1	0	1	1	0	0	0	4	0	0	0	0	2	1	2	0	1	2	3	0
A[C>G]T	2	0	0	4	3	1	3	0	1	0	0	0	2	1	1	0	0	1	0	0	0	2	1	0	1	2	0	0	4	4	2	5	3	1	7	1	8	7	0	0	2	9	4	6	0	2	6	3	1
C[C>G]A	3	1	1	3	2	2	3	0	0	1	1	0	0	0	0	1	0	1	1	0	1	0	2	0	4	0	0	0	2	1	1	3	2	2	0	1	2	1	0	0	6	1	4	1	2	1	1	2	0
C[C>G]C	0	0	1	2	4	1	2	0	2	1	0	0	0	0	3	0	0	1	0	0	0	2	2	0	2	1	0	0	2	2	1	3	0	3	3	3	5	5	0	0	5	6	7	4	0	3	6	5	0
C[C>G]G	1	0	0	1	0	0	1	0	2	1	0	0	0	2	0	0	0	0	0	0	0	0	0	0	0	0	0	0	1	0	0	1	1	1	0	1	1	3	1	0	1	1	2	0	0	0	2	0	0
C[C>G]T	0	0	0	9	3	0	3	0	1	0	2	0	7	2	1	0	0	4	0	1	2	5	2	0	8	1	0	0	3	0	2	2	3	2	2	3	2	4	0	1	3	4	2	4	0	2	3	4	0
G[C>G]A	0	0	0	4	2	0	5	0	2	1	1	0	1	3	2	0	0	4	0	0	0	1	1	0	2	1	0	0	1	1	1	0	0	1	2	0	1	0	0	0	5	4	1	1	0	0	3	2	1
G[C>G]C	0	0	0	5	0	2	4	0	0	0	0	0	1	0	2	0	0	1	0	1	1	0	0	0	1	0	0	0	2	2	0	2	1	2	4	1	0	1	0	0	4	1	2	1	1	1	2	4	1
G[C>G]G	0	0	0	2	2	1	1	0	0	0	0	0	0	0	0	0	0	0	0	0	0	0	0	0	0	0	0	0	2	0	2	0	0	0	1	1	5	0	0	0	1	3	1	2	0	0	0	2	0
G[C>G]T	1	0	1	4	4	2	2	1	1	2	0	0	1	3	2	0	1	0	0	3	0	0	0	0	2	1	0	0	2	3	0	0	0	1	5	2	6	4	0	1	3	8	1	4	0	2	3	4	0
T[C>G]A	3	0	0	2	5	3	5	0	1	0	1	0	0	3	1	0	1	0	0	0	1	1	1	0	1	0	0	0	8	2	2	1	2	1	6	1	1	5	0	0	4	4	1	2	0	2	0	1	0
T[C>G]C	1	0	0	4	6	4	3	0	1	0	0	0	0	3	0	1	0	1	0	0	0	0	0	1	3	0	0	0	4	4	3	4	7	2	3	1	6	3	0	0	4	3	1	4	0	0	4	3	1
T[C>G]G	0	0	0	3	0	0	0	0	0	0	0	0	1	2	0	0	0	1	0	0	0	0	0	0	0	0	0	0	2	0	1	1	0	0	1	1	2	1	0	0	2	2	0	0	0	1	0	0	0
T[C>G]T	2	0	0	3	4	0	2	0	2	0	0	0	2	8	4	0	0	1	0	1	0	4	4	0	4	2	0	0	3	1	3	0	2	0	14	3	3	3	0	1	9	3	3	4	2	3	3	9	1
A[C>T]A	3	0	1	1	2	3	4	1	1	2	1	4	1	2	0	2	2	6	4	1	1	4	3	0	4	4	2	0	4	5	0	1	9	1	1	7	3	1	0	8	3	3	1	1	1	1	2	2	3
A[C>T]C	0	2	1	1	0	1	4	0	0	1	1	1	1	1	1	1	1	4	4	2	0	2	1	1	2	8	0	0	0	0	2	1	1	1	0	0	4	1	0	4	2	0	2	2	6	2	2	1	0
A[C>T]G	8	9	0	0	5	3	14	0	1	1	0	3	1	3	0	0	2	10	11	5	0	5	0	0	14	14	2	1	4	6	4	4	14	2	0	9	2	3	0	9	10	3	3	5	1	0	1	0	4
A[C>T]T	2	1	1	1	3	0	2	0	1	2	0	0	1	4	0	1	3	2	5	1	1	4	0	0	1	0	1	0	3	0	2	3	4	3	2	0	3	3	1	2	2	2	4	1	0	1	1	2	0
C[C>T]A	3	2	6	2	1	1	6	2	0	0	3	4	5	3	5	2	5	9	2	3	3	8	0	4	3	6	3	4	5	2	9	9	1	5	2	4	6	2	0	8	3	2	1	2	8	5	6	3	0
C[C>T]C	0	2	5	0	3	2	2	4	2	1	1	1	2	5	5	1	2	2	3	4	10	4	1	5	4	5	0	4	1	2	13	10	9	5	10	1	6	2	0	6	5	6	1	1	3	2	4	1	0
C[C>T]G	7	12	1	1	6	3	15	0	0	1	0	7	0	3	0	1	1	12	11	2	0	5	0	1	8	11	1	0	4	6	2	1	10	5	4	17	2	0	0	10	12	9	4	5	4	3	3	2	5
C[C>T]T	1	2	7	5	0	3	1	3	0	5	6	2	11	3	2	3	5	6	0	4	4	5	2	8	3	6	3	3	1	3	2	3	6	3	12	7	4	4	0	9	1	6	1	1	5	4	2	1	2
G[C>T]A	6	5	0	4	2	4	13	0	0	1	0	3	2	3	1	0	6	10	9	8	0	7	1	0	4	7	0	0	6	3	2	2	10	3	0	15	2	1	0	6	11	2	9	6	2	1	3	1	2
G[C>T]C	6	6	1	0	3	9	17	2	0	0	1	4	4	7	3	2	4	7	9	4	1	7	3	1	10	15	1	0	3	3	5	6	10	3	4	5	2	0	0	7	13	6	4	5	4	0	2	0	0
G[C>T]G	10	6	0	0	5	8	22	0	0	1	0	10	1	7	0	0	1	15	12	8	1	8	2	0	13	22	1	0	9	8	6	8	7	5	2	11	0	3	0	10	24	5	5	8	0	2	3	0	4
G[C>T]T	4	3	1	1	2	3	8	0	0	0	2	1	3	2	3	4	4	8	1	2	0	5	2	1	5	10	1	0	1	3	5	5	10	3	4	5	2	3	0	5	8	2	6	6	4	4	5	0	5
T[C>T]A	4	6	24	1	9	0	2	9	0	4	9	12	30	19	7	17	21	20	5	6	14	6	0	14	0	16	2	24	1	1	23	18	20	20	25	5	13	4	0	22	7	4	0	6	29	27	12	0	1
T[C>T]C	6	6	26	0	12	0	0	10	0	1	6	7	26	28	19	15	26	32	9	10	16	18	0	28	1	25	0	13	2	0	38	28	31	21	35	10	15	1	0	30	15	2	2	4	35	34	9	0	1
T[C>T]G	0	2	7	0	2	7	4	7	0	1	3	10	5	5	4	1	7	15	6	5	6	5	0	4	4	11	0	6	0	2	10	8	11	5	7	7	11	1	0	9	6	3	3	1	7	9	2	0	3
T[C>T]T	2	3	7	0	2	1	2	4	0	2	3	3	9	7	4	4	13	7	7	0	2	4	3	9	1	12	1	6	1	1	10	11	11	6	10	4	9	1	0	11	4	3	1	3	13	11	5	0	1
A[T>A]A	1	2	6	6	2	7	8	1	0	0	1	0	6	9	4	8	11	0	0	6	8	5	11	6	6	5	0	1	1	0	9	3	7	2	4	3	4	4	0	0	4	3	1	0	5	0	8	1	1
A[T>A]C	1	1	2	2	0	2	3	0	0	0	0	0	0	0	0	1	0	2	0	2	1	1	1	0	0	6	0	1	0	0	1	1	0	0	2	0	1	2	1	1	1	1	0	1	1	0	0	2	0
A[T>A]G	0	5	4	7	0	10	5	1	2	1	0	0	1	2	6	8	5	0	0	2	4	3	4	6	0	2	1	0	2	1	6	0	4	0	8	5	4	0	0	0	2	6	3	0	5	0	0	1	1
A[T>A]T	2	0	1	0	0	2	2	0	0	1	2	0	2	1	2	1	2	0	0	3	0	3	5	0	2	1	2	1	1	1	0	0	2	0	3	4	0	2	0	1	1	2	1	1	1	3	2	3	2
C[T>A]A	0	8	8	17	0	4	6	0	6	1	3	0	5	8	5	9	8	0	0	5	9	10	15	14	0	2	0	0	1	1	13	0	3	1	8	4	0	10	0	0	11	8	1	2	11	0	12	1	1
C[T>A]C	0	4	1	13	1	5	6	0	0	3	0	0	4	3	3	2	10	2	0	2	4	4	7	2	2	2	2	0	1	1	2	3	1	3	3	3	4	4	1	0	5	7	3	2	3	0	6	0	1
C[T>A]G	0	13	8	17	1	12	22	1	5	8	3	0	7	14	13	14	8	2	0	11	11	10	8	6	1	7	1	2	2	1	13	6	7	3	12	6	3	7	0	0	10	11	6	8	17	2	16	2	0
C[T>A]T	0	5	7	11	4	10	6	1	6	2	3	0	3	3	2	7	3	2	0	3	2	2	10	6	2	4	2	0	4	0	6	3	7	1	6	2	4	0	1	0	7	9	3	2	4	2	13	2	0
G[T>A]A	0	1	4	6	0	7	6	1	3	4	0	0	3	3	3	4	7	0	0	5	5	2	5	4	1	4	1	0	3	0	7	0	4	2	6	5	1	4	0	0	4	11	1	3	0	0	4	1	1
G[T>A]C	0	0	0	0	0	0	2	0	0	0	0	0	2	1	1	3	0	0	0	1	0	2	2	0	0	0	0	0	0	0	0	1	1	2	1	2	0	0	0	0	0	2	0	0	3	0	2	0	0
G[T>A]G	0	2	1	4	0	4	5	0	1	1	3	0	0	5	4	4	1	1	0	2	3	2	2	2	3	1	0	0	0	2	3	0	3	0	4	3	1	1	0	0	8	5	1	1	3	0	3	0	0
G[T>A]T	0	0	1	3	0	2	3	1	0	2	0	0	0	2	1	0	3	2	0	2	3	0	1	1	0	1	0	0	1	0	2	1	1	0	0	0	0	2	0	0	0	4	1	3	0	0	0	0	1
T[T>A]A	2	9	7	7	0	13	7	0	2	1	0	0	2	10	7	4	8	0	0	5	4	5	10	2	2	5	3	2	3	0	5	1	3	1	10	4	3	7	2	0	7	12	5	1	3	0	15	1	0
T[T>A]C	0	1	0	3	0	3	2	2	1	0	0	0	1	4	2	3	0	0	0	0	3	0	1	1	3	2	0	0	2	0	3	0	0	0	1	2	0	0	0	0	1	2	0	2	0	0	4	1	0
T[T>A]G	0	7	2	11	0	6	6	1	4	0	1	0	5	4	1	5	10	0	0	3	5	1	9	4	1	3	1	0	2	0	10	1	0	1	7	4	4	0	0	0	4	7	0	4	1	0	8	2	1
T[T>A]T	0	4	4	1	3	5	3	0	5	2	0	0	4	4	0	5	11	1	0	5	3	5	4	1	4	5	0	2	5	1	3	5	2	4	6	3	2	3	0	0	1	5	5	1	2	0	4	0	1
A[T>C]A	8	2	5	5	9	5	6	1	1	2	3	0	3	7	6	4	11	9	0	8	2	15	7	1	6	10	8	6	1	3	3	7	9	4	6	6	5	17	8	5	8	8	7	3	7	10	4	1	0
A[T>C]C	1	0	0	1	1	4	1	2	1	1	0	0	0	1	2	0	2	1	0	4	1	5	3	0	2	1	0	2	0	1	2	5	0	0	3	1	4	3	3	1	3	3	2	1	1	2	0	2	0
A[T>C]G	7	1	1	2	7	2	5	3	2	0	2	0	0	3	11	1	10	6	0	4	2	11	4	6	9	10	5	3	1	0	3	4	4	9	2	1	4	5	7	6	8	4	3	1	4	5	3	2	1
A[T>C]T	5	1	0	1	5	2	5	10	1	0	0	0	2	1	5	0	3	1	0	4	3	3	3	2	2	2	5	3	2	1	7	4	3	2	2	2	5	4	2	3	7	6	1	4	2	2	2	1	0
C[T>C]A	2	1	2	2	4	2	7	6	0	4	0	0	1	0	7	1	9	4	0	4	6	4	7	0	9	6	4	8	1	2	3	5	6	3	1	3	6	7	2	4	9	10	6	1	0	3	1	1	0
C[T>C]C	6	1	0	3	7	1	1	3	1	1	0	1	2	1	5	0	3	4	2	3	2	5	0	1	4	7	2	2	0	3	3	2	3	2	1	2	2	2	1	4	5	4	3	1	2	3	2	0	3
C[T>C]G	6	2	2	0	9	6	7	6	1	0	1	0	0	1	5	0	6	5	0	11	5	9	7	0	17	5	4	4	2	0	4	6	6	9	2	4	1	3	5	9	11	7	6	3	4	7	0	3	3
C[T>C]T	9	2	1	0	5	5	6	5	2	2	0	0	2	5	10	0	8	1	5	12	3	5	6	4	8	7	6	4	4	1	7	7	3	4	0	2	7	3	4	3	11	9	3	2	2	11	3	0	1
G[T>C]A	6	1	2	0	4	4	6	7	0	1	1	0	0	3	4	0	3	3	0	10	5	8	4	3	13	11	8	3	1	1	9	9	3	4	4	0	4	7	1	5	10	1	4	1	5	7	2	1	0
G[T>C]C	2	0	0	0	1	1	2	0	0	0	0	0	1	1	1	0	2	1	0	2	2	6	3	0	0	1	0	1	1	3	3	2	1	0	3	2	0	3	2	0	3	4	1	0	1	3	1	0	1
G[T>C]G	6	2	2	2	9	5	5	4	0	5	1	0	1	2	9	0	3	3	0	4	1	3	2	3	5	6	3	4	0	0	0	6	4	5	1	4	5	11	6	0	8	4	3	1	5	8	1	0	0
G[T>C]T	8	1	3	0	5	3	0	2	0	0	1	0	0	1	6	0	1	1	0	2	1	5	1	3	5	3	3	5	0	0	7	4	0	1	2	1	4	1	3	3	1	1	2	1	8	1	1	1	0
T[T>C]A	6	1	0	1	4	2	7	2	0	0	0	1	0	0	3	0	5	2	0	5	7	8	6	1	4	2	2	7	1	2	4	5	3	1	2	1	5	7	1	2	6	4	4	2	3	2	1	1	2
T[T>C]C	2	0	1	0	4	4	1	0	0	0	0	0	1	3	4	0	3	2	1	1	6	3	2	1	4	2	1	0	0	2	3	3	2	4	3	1	5	2	0	3	5	1	4	1	3	3	2	2	0
T[T>C]G	4	1	3	1	4	2	3	1	0	1	1	0	0	2	7	0	0	2	0	3	1	3	3	1	5	2	2	0	2	2	0	3	2	5	2	3	2	4	3	1	3	8	1	0	3	3	0	0	0
T[T>C]T	10	0	2	1	3	1	6	1	0	1	0	0	0	1	10	0	7	4	0	7	4	7	3	1	12	8	3	1	6	3	4	4	4	2	3	2	7	6	6	0	4	10	2	1	3	5	4	1	1
A[T>G]A	0	0	0	3	1	3	1	4	0	1	0	0	0	1	7	1	5	0	1	1	0	4	4	1	2	2	2	1	2	2	5	1	4	0	4	2	2	2	0	0	1	5	1	0	2	0	0	2	0
A[T>G]C	1	0	0	0	2	0	0	0	0	1	0	0	1	1	0	0	1	0	1	1	0	0	1	1	0	0	0	0	1	0	0	1	0	1	1	0	0	0	0	0	1	0	3	0	2	2	0	0	1
A[T>G]G	0	0	0	0	1	0	1	0	0	0	0	0	1	0	0	0	0	2	0	1	0	1	1	1	1	0	2	0	3	1	1	1	3	1	5	0	1	1	1	0	1	0	1	1	1	0	1	1	1
A[T>G]T	6	2	0	3	4	7	5	6	2	1	0	7	3	4	4	0	1	6	7	3	1	10	9	6	10	4	0	9	9	3	3	4	3	10	8	3	5	4	5	4	3	5	4	0	3	4	4	1	2
C[T>G]A	1	0	0	2	0	5	0	0	1	0	0	0	0	0	1	0	1	0	1	0	1	1	3	0	0	0	0	0	1	0	0	0	0	0	4	0	1	8	0	2	0	3	2	3	1	0	0	4	1
C[T>G]C	2	1	0	0	0	4	5	3	3	0	0	2	2	2	1	2	0	1	2	1	0	3	4	3	4	1	0	3	2	0	1	1	2	1	2	3	3	4	5	3	3	2	0	1	2	1	3	1	0
C[T>G]G	3	1	0	5	4	3	2	3	1	1	0	0	1	5	0	2	2	1	1	0	0	1	3	4	2	0	2	2	4	1	1	2	0	2	7	1	2	2	3	2	1	2	0	1	0	0	3	0	0
C[T>G]T	46	9	1	11	20	43	29	37	28	4	0	41	21	21	4	6	4	35	50	1	2	47	52	43	24	5	1	39	66	1	4	25	25	35	29	15	35	22	45	61	31	6	7	3	9	17	23	3	4
G[T>G]A	0	0	2	0	0	1	1	2	0	0	0	0	0	1	1	0	0	0	0	2	1	0	2	0	0	0	0	2	2	0	0	0	0	0	2	1	0	1	0	0	0	0	0	1	0	0	0	0	0
G[T>G]C	0	0	0	0	0	1	1	1	0	2	0	0	0	1	1	0	0	0	0	0	0	2	2	0	0	0	0	0	0	0	1	1	0	3	0	1	0	0	0	0	0	0	0	0	0	2	2	1	1
G[T>G]G	1	0	0	0	0	0	1	0	0	0	0	0	0	0	0	0	0	1	0	0	1	0	1	0	1	0	2	0	1	1	3	2	0	0	0	2	1	3	0	0	2	0	0	0	1	0	1	0	0
G[T>G]T	15	0	1	4	6	10	2	10	3	0	0	6	3	3	2	0	1	15	21	3	0	10	13	12	4	1	0	9	9	0	1	8	7	6	10	1	9	3	11	4	5	1	4	1	4	3	2	1	1
T[T>G]A	2	1	1	0	0	3	1	1	0	4	0	0	3	0	1	0	4	0	0	5	0	7	7	0	6	6	4	2	4	3	8	0	4	0	8	4	3	4	0	0	1	3	5	1	7	0	5	6	4
T[T>G]C	1	0	0	0	1	2	1	3	1	0	0	2	2	0	1	0	0	1	0	0	1	0	2	2	1	0	2	1	0	0	0	0	2	0	2	2	1	2	1	1	1	2	1	0	0	0	1	1	1
T[T>G]G	1	0	0	0	2	4	4	0	1	2	0	0	1	1	4	0	3	1	2	0	0	2	0	1	3	0	1	0	1	0	4	2	0	0	0	1	0	2	1	0	3	7	2	1	0	3	3	1	0
T[T>G]T	16	0	5	5	3	9	8	20	4	4	0	8	2	3	7	3	4	10	13	7	1	11	22	14	9	6	2	15	18	2	11	4	6	5	7	6	12	10	8	13	6	10	2	2	3	9	7	6	4
[truncated: 251 more columns]
