# Supplementary material for: SUITOR: Selecting the number of mutational signatures through cross-validation
Source: PLoS Comput Biol. 2022 Apr 4;18(4):e1009309. doi: 10.1371/journal.pcbi.1009309 (PMC9009674; doi:10.1371/journal.pcbi.1009309)
Supplement: S2 Data — (ZIP) [file pcbi.1009309.s015.zip › Supp_data_profiles_activities_matrices/16 In silico simulation/simulation design of eight signatures/Error Level 0/eight signatures_mutation_type_matrix_10.csv]

	V1	V2	V3	V4	V5	V6	V7	V8	V9	V10	V11	V12	V13	V14	V15	V16	V17	V18	V19	V20	V21	V22	V23	V24	V25	V26	V27	V28	V29	V30	V31	V32	V33	V34	V35	V36	V37	V38	V39	V40	V41	V42	V43	V44	V45	V46	V47	V48	V49
A[C>A]A	0	0	0	6	1	4	2	0	1	5	5	0	1	2	1	5	0	7	0	2	2	1	0	1	4	1	3	0	3	0	0	6	0	1	2	2	3	1	2	0	2	4	4	6	4	1	5	0	1
A[C>A]C	0	0	1	2	0	2	6	0	0	5	1	0	1	0	3	1	0	2	0	2	2	1	1	0	3	0	3	0	0	0	1	2	2	1	3	0	1	4	0	1	0	8	6	2	4	1	3	1	1
A[C>A]G	0	0	0	1	1	1	2	0	1	1	1	0	1	0	1	1	0	3	0	1	2	0	0	0	2	0	2	0	1	0	1	2	1	2	2	0	1	1	0	0	0	0	1	0	0	0	3	0	0
A[C>A]T	1	0	0	0	2	4	6	2	0	0	1	0	3	1	0	1	0	4	0	2	3	3	2	0	3	1	4	0	2	0	0	5	2	4	3	0	6	5	0	1	0	4	1	4	2	0	3	1	2
C[C>A]A	0	1	0	8	1	6	10	1	0	5	13	0	9	1	2	5	0	4	0	2	3	2	1	1	8	0	10	0	1	0	1	5	2	14	1	2	7	9	3	0	0	9	5	13	8	0	8	3	3
C[C>A]C	0	1	1	9	1	10	10	5	0	1	9	0	6	0	0	8	1	6	1	0	6	2	4	1	10	0	2	0	0	1	0	11	2	7	7	2	9	7	1	1	0	11	4	5	10	1	7	1	7
C[C>A]G	0	1	0	5	1	6	3	2	0	5	3	0	2	0	0	0	0	1	0	1	3	1	0	0	2	0	1	0	0	0	0	2	0	2	3	2	1	1	0	0	0	4	3	2	4	1	1	2	2
C[C>A]T	0	0	0	9	3	9	6	2	0	4	4	0	9	0	0	6	0	7	2	6	5	0	0	0	11	4	7	2	3	0	1	3	3	5	5	1	4	6	1	2	1	6	2	10	3	1	5	0	3
G[C>A]A	0	0	1	2	0	2	3	1	0	3	3	0	3	0	0	2	0	1	0	3	2	2	0	1	4	0	2	0	0	2	1	5	0	3	3	0	4	2	0	1	1	3	2	2	0	0	6	0	2
G[C>A]C	0	0	1	3	1	1	5	2	0	3	3	0	2	0	1	0	1	5	0	2	4	1	1	0	1	1	2	0	0	2	1	5	4	3	6	1	2	6	1	0	1	6	5	4	5	2	4	1	0
G[C>A]G	0	0	1	1	0	1	1	0	0	0	1	0	0	0	0	2	0	1	0	1	1	1	1	0	3	3	0	0	1	1	0	1	0	1	1	1	2	2	0	0	0	2	1	3	2	0	2	1	0
G[C>A]T	0	0	0	4	0	1	3	1	0	1	2	0	1	1	0	0	1	0	0	0	1	0	1	0	4	1	2	1	1	1	0	1	1	2	4	1	4	4	0	0	1	3	3	3	1	0	3	1	1
T[C>A]A	0	0	2	0	0	1	5	2	0	4	2	0	2	1	2	0	1	4	0	2	0	2	2	0	1	0	1	0	0	1	2	3	1	5	2	1	6	3	0	0	0	6	3	5	2	1	3	5	0
T[C>A]C	0	0	0	4	1	3	6	1	0	3	6	0	3	0	0	5	0	8	0	0	3	1	0	0	8	0	4	0	0	0	1	2	1	4	7	2	4	4	0	0	0	4	4	5	5	0	3	1	2
T[C>A]G	0	0	0	2	0	2	2	0	0	2	2	0	0	0	0	0	0	2	0	0	0	0	1	0	2	0	0	0	4	0	1	1	0	0	2	0	1	0	0	0	0	1	2	0	0	0	1	0	0
T[C>A]T	0	1	2	4	2	7	3	5	1	5	7	0	4	2	2	1	3	2	0	4	2	2	3	1	5	0	6	2	4	0	2	6	4	4	9	3	6	1	1	0	0	7	0	7	3	0	4	0	2
A[C>G]A	0	0	0	6	4	2	5	0	1	1	1	0	3	3	1	0	0	1	0	0	3	1	3	0	4	0	1	1	6	5	2	3	1	2	4	1	0	5	0	0	9	5	10	5	1	1	5	3	0
A[C>G]C	0	0	0	0	0	0	3	0	0	1	1	0	0	6	2	0	0	0	0	0	1	1	3	0	4	0	1	0	1	4	2	1	4	2	1	2	2	4	0	0	3	1	1	1	0	2	1	1	0
A[C>G]G	0	0	0	0	0	0	1	0	0	0	0	0	2	0	0	0	0	0	0	0	0	1	3	0	1	1	1	0	1	1	1	1	0	1	5	1	1	2	0	0	0	2	3	1	0	1	0	0	0
A[C>G]T	3	0	1	2	3	0	1	1	3	0	0	0	3	3	0	0	0	2	0	0	0	5	2	0	2	1	0	1	3	5	1	1	2	0	3	3	6	7	0	0	2	3	1	2	1	4	2	4	0
C[C>G]A	2	0	0	0	1	3	4	2	1	0	1	0	0	2	0	1	0	0	0	0	2	4	1	0	4	0	0	0	1	1	2	3	1	2	4	0	3	5	0	0	3	4	3	2	0	3	4	2	0
C[C>G]C	1	0	0	4	1	0	1	0	0	0	2	0	1	2	1	0	0	1	0	0	1	0	0	0	1	0	1	0	1	2	0	4	2	5	3	2	2	0	0	0	2	3	6	4	1	1	1	4	0
C[C>G]G	1	0	0	2	1	0	1	0	0	0	0	0	0	0	0	0	0	0	0	0	0	2	0	0	1	0	1	0	1	0	1	0	1	1	1	0	1	1	0	0	2	2	1	0	0	0	1	1	1
C[C>G]T	1	0	0	4	4	0	4	0	0	3	1	0	0	1	0	2	1	1	0	0	0	1	2	0	1	0	1	0	3	4	0	1	6	6	2	1	3	8	1	0	2	4	3	5	0	1	2	6	0
G[C>G]A	0	0	0	1	2	1	2	0	2	0	2	0	0	1	0	2	1	1	0	2	0	1	2	0	4	1	0	0	2	0	4	3	0	1	2	1	0	5	1	1	2	5	2	3	0	1	0	2	0
G[C>G]C	1	0	1	7	4	1	4	0	0	0	0	0	0	2	0	1	1	0	0	1	1	4	0	1	1	1	1	0	3	3	3	3	3	3	2	2	2	1	0	0	2	2	0	2	0	1	3	3	0
G[C>G]G	1	0	0	1	2	2	0	0	2	0	1	0	1	0	0	1	0	1	0	0	0	1	0	0	2	0	0	0	0	0	0	1	2	0	0	2	1	1	0	0	1	0	1	0	1	0	1	0	0
G[C>G]T	0	0	0	1	2	1	7	0	0	2	0	0	3	4	1	0	1	2	0	0	1	2	0	0	3	1	0	0	2	5	4	4	3	1	0	2	2	5	0	0	3	3	1	6	0	1	4	2	1
T[C>G]A	2	1	0	2	6	5	3	0	0	1	0	0	1	0	1	0	1	0	0	1	0	2	3	1	0	2	1	0	2	2	7	1	2	1	3	1	4	3	1	0	2	8	5	5	0	1	1	2	0
T[C>G]C	1	1	0	3	0	0	3	0	1	0	1	0	1	2	1	0	0	1	0	0	0	1	2	0	5	0	0	0	6	4	0	2	1	1	5	4	3	2	0	0	2	3	4	5	1	1	0	3	0
T[C>G]G	0	0	0	0	6	0	0	0	0	0	0	0	0	0	0	0	0	1	0	0	0	1	0	0	1	0	0	0	4	0	2	1	3	0	2	1	2	0	0	0	0	1	0	1	0	0	0	1	0
T[C>G]T	0	0	1	8	5	1	4	0	2	0	0	0	1	4	2	0	1	3	0	0	0	1	1	0	0	2	2	1	5	2	6	4	3	4	10	2	5	3	0	0	8	6	6	4	0	3	3	5	0
A[C>T]A	1	4	0	1	3	4	11	1	0	2	2	1	4	7	0	0	1	7	1	2	0	4	0	0	5	6	1	1	2	5	1	5	3	4	5	8	1	1	1	5	10	4	3	4	1	0	1	2	5
A[C>T]C	3	0	2	1	0	3	7	4	0	4	2	8	2	2	1	1	3	4	4	0	0	2	0	1	2	6	0	0	2	1	4	1	6	3	6	5	3	3	1	4	8	2	0	2	2	2	3	0	2
A[C>T]G	5	4	0	1	1	15	15	0	0	0	1	6	1	6	2	1	2	12	5	3	0	4	0	0	13	7	1	1	3	6	2	1	8	4	0	10	0	0	0	19	11	4	3	9	2	2	2	0	4
A[C>T]T	2	0	2	0	3	3	5	0	0	0	1	2	0	3	3	0	1	2	1	1	2	5	3	3	3	5	0	0	0	2	1	3	4	1	7	6	3	1	1	2	4	4	1	2	1	0	0	0	0
C[C>T]A	3	2	3	0	1	5	1	2	0	5	1	2	4	10	3	3	4	9	2	3	2	7	0	4	1	7	0	5	1	0	5	10	4	10	7	4	7	1	0	6	6	3	4	4	3	2	4	0	3
C[C>T]C	4	3	8	2	2	2	7	3	0	4	3	2	4	7	3	2	7	10	2	3	3	4	2	2	3	4	3	2	1	3	6	6	5	5	6	2	6	0	0	8	3	3	0	1	9	4	3	1	2
C[C>T]G	7	3	0	1	1	7	22	0	0	2	0	6	0	7	0	0	3	11	10	5	0	7	1	1	6	13	1	0	7	5	3	5	12	7	3	11	4	4	0	6	17	2	3	5	4	1	0	1	8
C[C>T]T	1	2	9	3	2	0	5	3	0	3	3	3	3	16	4	3	8	6	0	2	2	7	0	3	3	4	2	7	0	1	7	8	8	6	6	4	5	0	0	5	2	4	2	3	8	7	4	0	0
G[C>T]A	3	5	0	0	2	6	18	0	1	0	0	3	0	4	0	0	1	4	6	4	0	2	0	1	9	5	0	0	6	3	0	3	9	3	1	7	1	1	0	7	8	3	4	9	0	0	0	0	3
G[C>T]C	3	4	3	2	1	5	10	0	0	0	0	8	4	5	3	0	2	12	10	4	1	5	0	0	7	14	1	1	3	1	9	4	12	5	2	7	1	2	0	8	8	8	4	9	2	3	3	2	5
G[C>T]G	2	4	1	0	7	2	18	0	0	0	0	4	1	6	2	0	4	16	9	7	1	14	0	0	14	18	0	0	1	9	2	7	12	2	0	11	0	2	2	15	17	12	5	12	4	1	0	1	6
G[C>T]T	5	7	1	2	2	3	9	1	0	0	1	3	1	7	3	0	2	7	9	5	0	3	4	1	2	8	0	0	2	0	3	2	11	1	5	11	4	2	0	10	10	7	5	8	1	1	4	1	3
T[C>T]A	2	3	24	0	19	5	2	9	0	5	7	8	16	27	19	12	17	25	7	6	6	13	0	13	2	20	2	16	2	0	22	27	24	9	23	5	9	0	0	15	13	2	2	2	18	31	8	1	0
T[C>T]C	3	9	23	0	12	1	1	14	0	8	5	13	24	33	17	22	33	30	3	13	19	12	0	25	4	31	3	21	1	0	38	34	33	19	30	6	18	4	0	23	14	2	2	6	30	40	11	1	0
T[C>T]G	0	3	4	0	5	1	4	8	0	0	3	6	6	16	2	3	10	14	2	6	3	4	2	8	7	16	0	6	0	7	10	6	9	9	7	7	2	1	0	10	12	1	2	4	7	6	2	3	0
T[C>T]T	2	2	14	0	5	1	0	9	0	2	3	5	8	12	4	8	10	11	5	3	10	4	0	8	0	9	0	3	2	2	5	14	16	6	8	5	3	0	0	11	7	1	0	0	10	9	1	1	0
A[T>A]A	0	2	6	10	0	7	7	1	2	3	1	0	3	5	3	3	5	1	0	5	3	4	12	6	2	3	1	0	0	2	4	0	3	0	7	4	2	1	0	0	3	2	1	2	1	0	7	1	1
A[T>A]C	1	2	0	2	2	1	0	0	0	0	0	0	0	0	0	1	0	0	0	0	0	1	0	0	0	2	0	0	2	0	1	2	1	2	2	0	1	0	0	1	1	1	0	0	0	1	0	0	0
A[T>A]G	0	7	6	6	0	1	6	0	1	1	1	0	2	6	3	2	3	1	1	3	3	1	7	4	1	3	2	1	4	1	6	2	4	3	4	4	4	7	0	0	2	3	1	2	2	0	10	3	0
A[T>A]T	2	0	1	2	0	2	2	1	0	3	1	2	0	0	1	0	0	1	1	0	1	5	5	0	4	4	2	0	0	3	3	2	2	0	2	3	2	1	0	0	0	5	1	2	2	1	2	1	0
C[T>A]A	0	5	6	19	1	15	10	0	7	3	1	0	6	14	5	8	11	1	1	8	5	5	8	7	4	5	1	1	3	0	8	0	2	1	6	6	4	3	0	0	9	7	0	2	5	0	13	1	1
C[T>A]C	0	2	2	7	2	6	6	0	1	1	1	0	1	2	2	6	4	2	2	2	2	1	12	5	4	2	1	1	5	0	4	0	3	1	6	5	2	7	0	0	3	8	1	3	5	0	8	1	0
C[T>A]G	0	11	13	21	1	24	14	1	10	7	3	0	7	20	13	14	6	3	0	2	14	8	14	12	8	8	0	1	2	0	9	2	10	5	16	9	10	5	1	0	11	10	4	4	9	0	24	1	2
C[T>A]T	1	2	4	7	0	5	8	0	3	2	2	1	3	4	4	8	3	1	2	2	2	6	7	6	0	3	1	3	1	0	4	2	2	2	4	5	9	0	0	0	7	8	2	1	3	0	11	1	0
G[T>A]A	0	3	1	9	2	4	8	0	4	1	0	0	8	5	2	5	4	0	0	1	1	2	13	6	1	6	1	0	2	1	4	1	1	2	3	6	2	7	0	0	3	6	1	2	1	0	2	1	0
G[T>A]C	0	2	2	3	0	1	2	0	0	0	1	0	1	0	1	2	1	1	0	0	0	1	3	0	0	1	2	0	1	1	2	0	2	1	1	0	1	2	0	0	0	1	2	0	4	0	1	0	1
G[T>A]G	0	1	5	7	1	3	6	0	1	4	0	0	2	6	2	2	4	3	0	2	1	2	3	2	2	1	0	0	1	1	2	3	1	2	2	1	6	0	2	0	0	1	0	1	2	2	9	0	1
G[T>A]T	0	1	0	2	0	2	0	0	0	2	0	0	0	0	2	1	1	3	1	1	3	0	1	1	0	1	0	0	1	0	0	0	1	0	1	1	1	1	0	0	0	1	1	0	0	0	2	1	1
T[T>A]A	0	6	7	9	2	10	5	2	4	1	0	0	2	7	5	4	7	1	1	7	6	4	8	8	5	9	0	0	3	0	3	0	3	1	5	10	3	4	0	0	4	2	5	6	7	2	6	4	3
T[T>A]C	0	1	1	2	0	7	1	1	1	0	0	0	3	0	1	3	1	1	0	1	2	1	5	0	2	0	0	0	0	0	3	0	0	0	0	2	2	1	1	0	0	2	2	0	1	0	2	1	0
T[T>A]G	0	5	1	10	0	10	7	0	2	1	3	0	3	6	0	12	9	1	0	4	6	4	4	5	0	2	2	1	1	2	7	1	0	2	5	6	5	2	0	0	5	11	0	1	3	0	14	2	0
T[T>A]T	0	3	2	3	0	5	3	3	3	1	1	0	1	5	3	1	4	1	1	4	3	4	7	4	0	2	1	0	6	1	4	0	2	2	4	3	6	3	1	1	3	7	0	1	5	0	1	3	1
A[T>C]A	10	2	3	1	4	6	11	2	2	4	1	0	2	5	4	3	9	8	0	7	4	9	10	4	10	8	4	5	3	1	9	10	4	6	6	0	4	10	8	3	7	10	9	3	9	4	5	3	1
A[T>C]C	3	1	1	1	2	1	2	1	1	2	1	0	0	0	3	0	3	1	0	4	0	7	1	2	5	3	0	2	2	3	2	0	1	0	0	1	0	3	0	0	5	3	2	3	1	2	0	0	0
A[T>C]G	7	5	2	1	6	2	6	2	0	1	1	1	0	0	7	1	4	4	0	9	6	7	0	3	7	4	2	7	5	1	5	7	4	2	3	2	7	4	4	4	7	8	2	2	3	3	0	2	1
A[T>C]T	3	1	4	1	3	1	3	1	0	3	0	0	2	3	5	0	2	3	0	4	0	7	4	0	0	6	5	1	3	2	2	4	4	1	2	4	5	7	3	3	4	6	3	1	3	2	3	0	1
C[T>C]A	2	1	1	2	5	3	2	2	0	1	3	0	2	4	5	1	6	3	1	5	2	7	7	3	12	5	4	0	5	1	1	8	1	2	2	1	6	2	4	0	4	6	3	1	7	1	1	3	1
C[T>C]C	2	0	6	3	8	5	3	1	1	0	0	0	1	4	1	0	7	2	1	2	0	0	6	1	1	4	2	4	3	2	0	4	3	3	2	0	4	2	4	1	3	6	3	4	0	6	0	4	0
C[T>C]G	4	2	4	4	8	1	5	3	1	0	4	0	1	3	7	1	5	4	0	8	3	11	5	2	12	7	6	5	3	0	1	7	4	5	1	2	5	9	5	1	9	7	4	2	7	6	0	3	0
C[T>C]T	7	1	2	1	6	5	6	1	2	1	0	1	0	6	5	0	4	9	3	8	3	8	11	2	8	6	4	5	6	5	11	6	1	5	4	3	3	5	9	6	5	12	3	0	5	7	0	6	1
G[T>C]A	8	1	4	0	9	4	5	9	0	1	0	0	0	2	4	0	5	10	1	4	2	6	2	2	12	7	9	7	1	2	2	11	1	3	4	0	2	6	11	9	13	4	6	1	3	7	3	0	0
G[T>C]C	2	2	4	0	4	0	3	4	1	1	1	0	1	0	1	0	3	1	1	1	3	0	3	2	3	1	1	1	0	0	3	2	0	4	1	2	1	4	2	1	4	3	1	0	1	2	1	1	0
G[T>C]G	2	1	3	1	4	3	5	3	0	1	0	0	1	0	4	0	9	6	0	7	5	2	3	2	9	6	2	8	0	1	1	9	3	10	1	2	2	7	3	2	9	9	4	1	5	4	1	1	0
G[T>C]T	5	0	3	0	4	2	7	0	0	0	1	1	0	3	9	0	4	4	1	5	4	1	5	1	8	5	3	6	1	2	3	6	4	1	1	1	4	7	2	1	7	9	5	0	2	7	1	2	0
T[T>C]A	3	0	4	2	0	2	3	2	0	1	0	0	0	2	3	1	3	4	0	4	2	3	4	2	7	10	2	6	1	0	5	1	3	4	0	2	6	4	1	4	6	6	2	2	1	5	4	0	1
T[T>C]C	6	0	0	0	4	1	3	1	0	0	1	0	0	1	4	0	1	2	0	5	3	1	0	1	0	3	0	1	1	0	4	1	6	2	1	0	2	3	1	1	1	4	0	0	4	2	0	0	1
T[T>C]G	2	0	0	1	1	3	2	1	1	1	1	0	0	0	4	0	2	0	0	3	1	2	1	1	5	4	1	4	1	2	5	3	1	1	0	2	1	3	5	3	3	2	0	0	0	0	1	0	0
T[T>C]T	3	0	8	0	4	4	3	4	0	2	0	0	1	2	9	0	8	0	0	13	6	6	5	1	11	10	3	6	0	0	6	5	2	7	3	2	3	4	5	1	5	10	1	2	4	5	4	1	1
A[T>G]A	2	0	0	1	0	2	0	2	0	3	0	0	0	2	3	0	6	0	0	6	0	3	2	1	2	2	2	1	3	1	3	0	4	0	8	0	1	4	0	0	0	3	1	0	2	0	1	0	1
A[T>G]C	1	0	1	0	0	2	1	1	1	1	0	0	0	1	0	0	0	0	1	1	0	2	1	0	2	0	0	2	0	0	0	1	2	0	1	1	0	0	0	0	3	1	1	0	2	0	1	0	1
A[T>G]G	0	0	0	2	3	4	0	0	1	0	0	0	0	0	0	0	1	0	0	4	0	1	1	1	0	3	1	0	2	0	1	0	3	1	1	1	1	0	0	0	0	2	1	0	0	0	0	0	0
A[T>G]T	8	1	3	4	2	7	2	4	4	1	0	8	2	4	1	2	3	1	5	2	0	6	5	3	8	2	0	7	6	3	4	4	4	8	5	4	1	8	5	6	8	5	1	2	4	3	4	2	1
C[T>G]A	0	0	3	0	1	1	2	1	0	3	0	0	3	1	1	0	4	0	1	2	0	4	3	0	4	3	1	3	0	2	2	1	2	0	4	3	2	6	0	0	0	5	1	0	2	0	0	1	1
C[T>G]C	0	1	0	1	1	4	5	3	1	1	0	3	3	3	0	0	1	2	3	0	0	3	2	1	1	2	1	5	7	0	0	2	1	2	1	2	3	2	3	1	1	1	0	1	0	1	0	0	1
C[T>G]G	3	1	1	0	3	2	3	2	1	2	0	1	3	1	1	1	0	1	0	2	3	0	6	0	4	1	1	1	5	1	0	1	1	0	4	2	2	4	0	2	3	7	4	0	1	3	0	2	0
C[T>G]T	50	6	4	15	33	42	19	43	35	3	0	27	20	15	4	10	4	37	59	4	1	46	66	30	17	6	4	26	56	3	3	24	17	35	23	14	40	18	61	69	32	3	15	2	5	25	24	1	1
G[T>G]A	0	0	1	0	0	2	1	1	0	0	0	0	0	0	1	0	1	1	0	3	1	0	1	0	2	2	0	1	0	0	0	1	0	0	1	0	1	0	0	0	0	0	0	1	0	0	0	1	1
G[T>G]C	1	0	1	0	1	1	3	3	1	0	0	0	0	1	1	0	0	0	0	1	0	2	2	1	1	0	1	1	4	3	0	0	1	1	1	0	1	2	0	0	2	1	0	0	0	0	0	0	0
G[T>G]G	1	0	0	1	0	2	0	0	0	0	0	0	0	2	2	1	1	1	0	0	0	0	1	0	2	0	1	0	2	1	0	1	1	1	1	1	0	1	0	0	1	3	4	1	0	0	0	2	0
G[T>G]T	12	0	4	1	6	13	3	7	11	0	0	5	3	2	3	1	3	5	11	3	0	10	16	6	5	3	1	8	6	0	4	9	4	10	7	1	8	10	7	13	10	9	4	1	2	3	7	2	1
T[T>G]A	2	0	2	1	0	6	1	1	0	3	0	0	1	0	7	1	6	0	0	7	0	4	5	3	2	2	4	3	5	3	8	1	5	0	11	7	4	4	0	0	1	10	3	4	2	1	2	3	5
T[T>G]C	0	0	0	0	1	0	0	2	1	1	0	0	1	0	0	0	0	0	2	1	0	2	5	1	1	0	0	1	2	1	1	1	1	0	1	0	1	0	0	1	0	0	3	1	0	0	1	3	0
T[T>G]G	1	0	2	2	0	0	2	2	1	2	1	2	0	0	2	1	0	0	0	2	0	1	1	0	3	0	1	2	0	0	3	1	0	0	3	3	1	0	0	2	2	0	1	0	2	0	0	1	3
T[T>G]T	15	1	0	2	6	17	10	10	4	3	0	10	4	7	6	4	7	14	11	6	1	18	17	6	12	2	2	10	10	4	3	4	11	9	10	7	13	4	16	13	9	12	4	1	5	6	6	1	1
[truncated: 251 more columns]
