# Supplementary material for: SUITOR: Selecting the number of mutational signatures through cross-validation
Source: PLoS Comput Biol. 2022 Apr 4;18(4):e1009309. doi: 10.1371/journal.pcbi.1009309 (PMC9009674; doi:10.1371/journal.pcbi.1009309)
Supplement: S2 Data — (ZIP) [file pcbi.1009309.s015.zip › Supp_data_profiles_activities_matrices/16 In silico simulation/simulation design of eight signatures/Error Level 0/eight signatures_mutation_type_matrix_11.csv]

	V1	V2	V3	V4	V5	V6	V7	V8	V9	V10	V11	V12	V13	V14	V15	V16	V17	V18	V19	V20	V21	V22	V23	V24	V25	V26	V27	V28	V29	V30	V31	V32	V33	V34	V35	V36	V37	V38	V39	V40	V41	V42	V43	V44	V45	V46	V47	V48	V49
A[C>A]A	0	1	0	4	2	3	5	0	0	2	6	0	4	2	1	3	0	3	1	2	4	5	1	1	5	1	3	1	0	2	2	6	2	4	3	2	2	4	0	0	3	9	4	4	5	0	8	1	0
A[C>A]C	0	0	0	4	1	0	1	0	0	2	4	0	0	0	0	0	0	0	0	1	1	1	0	0	6	0	2	0	1	3	2	1	0	3	3	3	3	3	0	0	0	8	2	4	4	1	3	0	1
A[C>A]G	0	0	0	0	0	2	2	0	0	4	0	0	0	0	0	0	1	1	0	1	2	1	0	0	4	1	1	0	1	1	0	0	0	1	4	0	2	1	0	0	0	2	2	1	1	0	1	2	0
A[C>A]T	0	0	0	1	1	1	2	1	1	1	4	0	2	1	2	2	2	6	0	1	2	1	0	0	5	2	2	0	0	0	0	1	2	4	2	5	1	3	1	1	3	2	2	4	2	1	1	0	1
C[C>A]A	0	0	0	8	1	12	4	3	0	11	8	0	6	2	1	4	0	8	0	0	8	0	6	1	12	0	7	0	1	1	4	13	3	4	5	2	6	4	1	0	0	10	2	6	1	1	8	2	4
C[C>A]C	2	0	0	11	3	6	6	2	0	9	13	0	5	3	4	1	0	4	0	3	4	1	0	0	7	0	6	0	3	1	3	9	1	8	5	1	8	4	1	0	4	6	5	9	8	0	8	1	2
C[C>A]G	0	0	0	3	0	2	1	0	0	2	4	0	1	0	1	3	0	1	0	0	3	3	0	0	6	0	2	0	3	0	0	4	1	1	3	2	1	2	1	1	1	1	4	2	5	0	1	0	0
C[C>A]T	0	1	1	8	0	6	14	2	1	6	9	1	4	0	3	3	1	11	0	4	6	2	1	0	8	2	2	1	0	2	1	3	1	9	4	0	9	3	1	1	1	6	2	6	10	0	2	2	6
G[C>A]A	1	0	1	3	0	2	5	0	0	3	1	0	3	0	0	3	1	2	0	0	2	1	1	1	4	1	1	0	0	1	2	3	1	3	7	1	2	1	2	0	0	2	3	5	1	1	3	0	2
G[C>A]C	0	0	0	5	1	5	8	0	0	2	7	0	3	1	0	4	0	6	0	1	0	2	2	0	5	0	4	0	0	0	1	3	2	6	3	0	0	5	0	1	1	6	2	4	1	0	0	0	0
G[C>A]G	0	0	0	1	0	2	3	0	0	1	2	0	0	2	0	0	0	1	0	0	1	0	0	0	2	0	0	0	0	0	0	0	0	2	1	0	1	1	0	0	0	2	2	0	1	0	0	0	0
G[C>A]T	0	0	0	1	1	5	4	1	1	3	3	0	1	0	0	2	1	4	0	0	0	2	3	1	5	2	2	0	0	1	1	2	1	5	5	1	4	3	1	0	1	3	1	2	2	3	3	1	0
T[C>A]A	1	0	1	4	0	1	5	2	1	1	2	0	0	0	2	1	2	1	0	1	0	3	1	1	5	2	3	1	3	0	1	1	1	2	7	0	7	5	0	0	0	13	3	5	2	0	4	7	4
T[C>A]C	1	0	0	7	1	4	5	0	0	5	6	0	4	1	0	3	0	3	0	0	2	2	0	0	5	0	0	0	0	1	0	7	3	4	7	1	5	3	0	1	1	4	3	7	6	0	2	1	0
T[C>A]G	0	0	0	0	0	0	0	1	0	0	1	0	1	0	1	1	0	4	0	0	0	0	0	0	0	0	2	0	0	0	0	1	0	1	0	0	0	3	0	0	0	4	2	1	1	0	0	0	0
T[C>A]T	1	0	1	9	0	4	3	3	0	0	5	0	2	0	5	1	0	5	0	4	4	4	0	0	4	5	4	1	3	3	2	8	3	3	1	2	7	4	0	1	0	3	3	5	6	0	3	2	1
A[C>G]A	1	1	0	4	2	5	5	0	2	2	0	0	4	1	1	1	0	0	0	1	1	2	2	0	2	1	0	0	6	2	1	1	3	4	2	1	7	6	0	0	4	6	1	5	0	2	5	3	0
A[C>G]C	0	0	0	4	1	1	4	1	1	0	1	0	2	1	0	0	0	3	0	0	0	2	2	0	0	0	0	0	2	1	1	1	2	2	1	0	4	1	0	0	0	3	2	3	0	0	5	3	0
A[C>G]G	0	0	1	0	0	0	2	1	2	0	0	1	1	0	1	0	0	0	0	0	0	1	0	0	1	0	0	0	1	0	1	1	2	1	1	0	0	3	0	0	2	4	3	0	0	1	3	2	0
A[C>G]T	1	0	1	2	2	0	4	1	5	0	0	0	2	4	2	0	0	1	0	0	1	0	2	0	4	0	1	0	5	5	3	3	5	3	3	3	6	5	0	0	3	4	4	3	0	2	2	6	0
C[C>G]A	0	0	0	1	4	2	2	0	2	0	1	0	2	0	2	0	0	0	0	0	0	1	1	0	6	0	0	0	1	2	1	3	2	1	1	2	0	4	0	0	3	2	1	3	0	1	1	3	1
C[C>G]C	2	0	0	3	1	0	1	0	0	1	1	0	2	5	1	0	0	0	0	0	0	3	0	0	4	0	0	0	3	1	5	0	4	1	3	4	3	6	0	0	1	5	2	5	0	0	1	4	1
C[C>G]G	0	1	0	2	0	0	3	0	0	0	1	0	2	0	0	0	0	1	0	0	0	1	0	0	2	0	0	0	1	0	0	3	2	2	0	0	2	1	0	0	0	0	2	0	1	0	0	2	0
C[C>G]T	1	0	0	3	5	1	4	0	2	1	1	0	0	4	0	0	0	0	0	1	3	1	4	0	4	1	0	0	6	3	1	1	4	0	4	3	4	2	1	0	1	5	2	2	1	3	5	8	0
G[C>G]A	0	0	1	1	3	1	5	1	0	0	0	0	1	0	1	0	1	2	0	1	0	2	1	0	1	0	1	1	1	0	0	1	2	1	3	1	4	3	0	1	2	3	1	1	1	0	1	2	0
G[C>G]C	1	0	1	1	3	1	1	0	2	0	1	0	1	0	1	0	0	1	0	0	0	0	2	0	1	3	0	0	3	1	3	3	3	0	1	1	2	3	0	0	1	3	1	1	0	1	0	0	0
G[C>G]G	0	0	0	5	0	0	1	0	0	0	0	0	1	1	1	0	0	1	0	0	0	1	1	0	1	0	0	0	2	0	0	0	0	0	1	0	1	0	0	0	0	0	0	1	0	0	0	1	0
G[C>G]T	0	0	0	3	1	0	2	0	0	1	0	0	0	4	1	0	1	1	0	1	0	4	0	0	4	0	0	0	3	4	3	4	5	1	0	3	6	3	0	0	2	0	7	1	1	2	3	3	2
T[C>G]A	0	0	1	1	5	1	8	1	0	0	0	0	2	4	1	0	0	0	0	0	1	7	2	0	0	1	1	1	4	2	3	7	2	4	4	1	4	3	0	0	5	5	4	4	0	4	4	5	1
T[C>G]C	1	0	0	3	2	1	5	0	0	0	0	0	1	3	2	0	0	0	0	2	0	7	2	0	2	1	1	0	4	1	3	2	2	1	6	2	3	3	0	0	3	4	3	6	2	2	2	3	0
T[C>G]G	0	0	0	1	1	0	0	0	0	0	0	0	0	0	0	0	0	1	0	0	0	0	0	0	0	0	0	0	0	0	1	0	0	0	1	0	1	2	0	0	0	1	1	1	1	3	2	1	0
T[C>G]T	1	0	0	1	8	0	3	0	1	0	0	0	4	5	2	0	0	3	0	0	0	1	1	2	3	1	0	1	4	5	3	4	3	1	9	4	2	4	0	0	5	6	2	4	1	2	6	4	1
A[C>T]A	3	2	0	0	5	3	9	0	1	1	2	2	0	1	0	1	3	3	1	0	2	9	0	1	9	6	1	0	1	3	6	3	6	2	4	9	2	1	0	8	6	8	5	6	1	0	3	0	1
A[C>T]C	0	1	1	0	1	0	3	1	0	0	2	4	2	4	3	0	2	2	4	4	3	5	0	2	2	4	0	1	1	0	5	4	4	3	3	1	1	2	1	2	4	4	0	4	2	2	3	0	0
A[C>T]G	7	3	0	0	9	5	9	0	0	0	0	4	0	4	3	0	2	9	6	3	0	6	1	1	3	13	1	0	4	5	4	6	8	5	0	9	1	4	2	7	12	5	5	8	1	1	3	0	3
A[C>T]T	2	1	0	0	1	2	3	2	0	0	2	1	2	1	1	1	2	3	0	0	1	2	2	0	3	2	1	0	1	1	1	3	4	2	2	6	1	2	0	0	4	1	0	1	2	0	0	4	0
C[C>T]A	1	1	5	4	2	4	2	0	1	1	1	3	8	5	3	4	11	6	1	1	1	6	2	5	3	5	3	1	1	1	4	9	2	4	4	4	4	2	1	4	2	8	1	1	13	2	2	3	0
C[C>T]C	0	3	7	1	4	0	3	1	0	1	3	0	7	5	5	4	6	6	2	2	5	5	2	5	2	6	1	3	2	1	4	5	6	5	14	5	3	1	0	6	8	2	2	3	7	1	1	1	2
C[C>T]G	4	8	1	2	2	6	19	1	0	0	1	9	2	5	1	3	3	9	10	3	0	8	0	0	8	11	1	0	1	9	5	7	9	3	1	11	2	1	0	13	18	7	5	1	1	1	4	1	10
C[C>T]T	0	6	6	2	1	3	3	0	0	4	1	3	5	6	6	3	7	1	4	5	2	4	2	2	6	7	2	5	0	1	6	4	9	1	6	4	8	2	0	6	1	4	2	3	10	3	6	1	3
G[C>T]A	3	5	1	0	2	3	7	1	1	1	0	4	0	2	1	1	2	9	8	0	2	7	3	0	6	15	1	1	4	5	3	5	3	7	2	9	0	0	0	10	8	9	1	3	1	2	3	0	3
G[C>T]C	3	6	2	1	3	4	13	2	1	0	1	4	2	6	4	0	6	11	9	5	0	6	1	1	14	8	1	1	2	6	4	8	8	4	2	11	0	1	0	9	11	6	4	6	3	5	3	1	3
G[C>T]G	8	8	0	1	3	6	15	0	0	0	0	5	0	7	1	0	4	16	15	5	0	7	0	0	11	13	1	0	5	6	4	4	12	5	1	26	1	1	0	13	10	2	6	13	1	1	1	1	4
G[C>T]T	5	5	7	2	3	7	5	1	1	2	0	1	4	7	4	1	5	10	2	4	0	2	0	1	8	9	4	1	2	4	5	7	10	2	4	5	2	2	2	12	9	8	1	0	3	5	7	1	4
T[C>T]A	3	3	24	1	10	0	4	8	0	4	15	8	26	21	11	18	25	19	4	9	17	19	0	10	3	19	1	15	1	0	22	26	26	21	16	10	12	0	0	15	22	4	1	5	27	29	13	0	0
T[C>T]C	7	6	43	1	14	1	2	17	0	7	4	7	33	32	21	29	31	29	6	11	23	16	0	16	1	19	4	22	0	1	32	30	39	27	29	4	19	1	1	35	18	0	3	8	25	39	10	0	1
T[C>T]G	4	4	8	0	5	0	10	1	0	0	0	3	5	12	8	8	5	4	5	4	4	8	0	5	4	8	1	3	1	1	10	6	8	4	8	4	3	0	2	8	5	2	2	7	9	8	7	1	1
T[C>T]T	0	1	13	2	5	1	4	3	0	2	3	3	10	7	5	7	14	12	3	1	3	7	1	3	1	11	2	7	0	0	13	5	6	10	12	3	7	2	0	11	7	1	0	4	3	14	8	1	0
A[T>A]A	0	8	4	9	0	8	4	0	1	2	2	0	3	11	5	6	6	2	0	3	8	6	11	9	3	2	1	0	5	0	4	3	1	2	7	6	4	4	0	0	1	10	2	0	3	0	3	0	1
A[T>A]C	1	0	0	1	1	5	1	3	0	1	1	0	2	1	0	0	2	0	0	2	0	1	2	1	1	1	0	2	1	0	1	1	1	0	0	2	0	0	0	1	1	0	0	0	0	0	2	0	0
A[T>A]G	0	5	7	7	0	8	11	0	2	3	4	0	1	6	4	6	4	2	2	2	2	5	6	5	3	2	1	1	0	3	5	0	1	0	8	4	5	3	0	0	4	6	0	3	3	1	7	1	1
A[T>A]T	1	1	0	0	0	3	1	1	1	1	2	2	1	0	2	1	4	0	0	2	1	1	3	0	0	3	1	0	0	2	1	2	2	0	1	3	0	0	0	1	3	3	4	0	1	0	1	4	2
C[T>A]A	0	8	12	10	0	9	7	0	5	2	2	0	6	7	10	6	10	1	0	6	7	6	5	8	1	8	0	1	4	0	14	1	3	1	8	4	5	5	1	0	8	8	0	2	3	0	10	0	1
C[T>A]C	0	6	2	4	0	6	4	0	3	1	1	0	3	1	2	3	8	0	0	4	8	1	6	6	0	1	1	0	3	0	5	2	0	2	7	2	3	8	1	1	4	4	3	3	7	1	10	0	0
C[T>A]G	0	14	12	24	1	16	20	0	5	3	8	1	8	15	11	18	15	4	0	4	16	7	13	13	2	4	2	0	5	0	14	4	8	5	12	11	6	6	0	1	16	19	4	5	12	1	14	0	0
C[T>A]T	1	2	7	5	0	4	4	2	1	1	0	0	5	4	8	4	8	3	0	3	4	2	6	5	1	4	1	1	1	0	4	1	3	1	7	3	7	4	3	3	6	3	2	0	1	0	7	1	0
G[T>A]A	0	2	1	9	1	6	6	1	3	1	0	0	4	3	4	5	1	1	0	4	1	4	6	5	2	3	0	0	2	0	4	0	2	0	5	2	0	3	0	2	2	8	2	0	4	0	5	1	0
G[T>A]C	1	1	0	2	1	2	1	0	1	1	0	0	0	3	1	2	2	2	1	0	1	1	2	5	1	0	0	0	0	0	3	0	0	0	1	3	1	1	0	0	1	1	0	0	2	0	1	1	0
G[T>A]G	0	3	4	8	0	2	5	0	3	3	1	0	5	1	1	1	0	0	0	1	1	3	4	1	5	0	0	0	1	1	4	3	2	2	4	1	3	1	0	0	1	5	1	1	3	1	4	1	0
G[T>A]T	0	1	0	1	0	1	0	0	2	0	0	0	1	0	4	2	0	0	0	4	1	1	0	1	1	0	0	0	0	1	2	0	0	0	0	2	2	3	0	0	1	2	1	1	1	0	2	0	0
T[T>A]A	0	4	6	8	0	7	9	1	1	0	1	0	3	6	5	6	6	2	0	6	9	5	8	9	1	2	0	0	3	2	7	0	2	2	10	8	1	9	0	0	4	11	2	2	12	1	6	2	0
T[T>A]C	0	2	0	1	2	2	4	0	2	0	0	0	1	0	3	1	1	0	0	4	5	2	1	4	0	1	0	0	0	0	3	0	1	2	2	2	0	2	0	0	1	3	1	0	0	0	2	0	1
T[T>A]G	0	4	2	8	1	9	2	1	4	2	0	0	5	3	7	9	10	1	0	6	7	5	9	3	3	6	3	0	3	1	6	0	4	1	5	4	0	6	0	0	2	10	1	2	4	0	7	2	1
T[T>A]T	1	1	3	2	1	2	6	0	0	0	1	1	2	3	5	3	4	1	0	1	2	1	1	2	3	3	1	1	1	0	7	1	2	2	5	2	2	1	0	0	3	4	4	0	1	1	1	0	0
A[T>C]A	9	4	2	5	8	4	5	9	1	4	1	0	1	4	12	3	7	3	0	15	9	13	5	1	10	12	5	8	1	3	7	8	1	5	5	1	6	9	5	2	16	10	3	3	2	7	3	2	0
A[T>C]C	1	0	0	0	2	1	2	2	0	0	1	0	0	0	8	0	0	2	0	0	2	8	2	0	1	4	0	2	1	1	2	3	3	1	2	1	3	3	0	1	5	1	2	0	1	2	0	0	1
A[T>C]G	3	0	2	1	2	7	14	7	0	2	1	0	2	2	7	0	7	7	0	9	3	4	3	2	6	17	6	2	3	2	3	5	4	2	3	3	8	5	3	5	8	8	4	1	6	6	1	1	1
A[T>C]T	4	2	1	1	2	3	3	2	1	1	0	0	1	2	3	0	4	2	0	3	1	6	0	1	3	3	3	4	1	1	5	4	5	1	5	3	2	3	1	1	4	7	6	2	5	4	2	0	1
C[T>C]A	3	0	1	5	5	1	1	3	0	3	1	0	3	2	4	0	2	2	0	8	0	12	5	4	7	6	0	2	1	0	6	5	2	4	3	1	4	6	2	2	7	5	5	0	2	1	1	0	0
C[T>C]C	4	0	1	1	1	2	0	3	0	1	1	0	1	0	4	0	2	1	3	3	2	4	4	0	2	5	4	2	1	0	2	2	2	4	3	1	0	5	5	3	3	6	3	4	1	4	1	0	1
C[T>C]G	8	2	3	1	3	6	3	7	0	1	1	1	0	5	6	2	4	7	1	15	6	8	2	3	9	11	8	5	0	1	4	2	3	5	4	1	9	9	4	4	11	6	7	1	4	9	1	0	2
C[T>C]T	6	0	2	1	5	8	5	6	2	1	1	1	1	1	6	0	4	4	2	5	3	9	6	4	8	8	3	2	4	1	3	5	7	3	5	1	4	6	5	1	7	10	4	1	4	5	2	3	1
G[T>C]A	6	2	4	0	7	4	8	8	0	1	0	0	0	5	9	0	10	6	0	4	2	7	1	1	7	5	2	6	1	1	5	9	1	5	6	4	3	5	8	5	7	7	6	2	2	5	0	0	1
G[T>C]C	1	1	0	1	4	0	3	1	1	2	0	0	0	2	4	0	0	3	1	3	2	5	4	0	4	5	1	0	2	2	6	2	1	2	2	0	2	0	2	1	3	3	2	1	1	3	0	2	1
G[T>C]G	10	1	5	0	6	7	6	5	0	0	2	0	0	0	6	0	3	6	0	9	5	5	1	2	8	8	5	7	2	0	3	2	5	3	1	1	7	7	2	7	10	5	5	3	6	4	0	0	0
G[T>C]T	5	0	2	1	8	5	1	1	2	0	0	1	1	2	10	0	2	2	0	9	2	8	4	3	6	5	1	5	2	2	4	6	3	5	0	2	4	2	5	4	6	8	1	0	3	7	3	0	0
T[T>C]A	3	2	2	0	7	3	3	2	1	1	0	0	3	0	5	1	4	2	0	7	2	4	3	0	9	3	2	2	0	3	7	9	3	1	3	2	1	3	1	1	2	8	1	1	0	4	1	1	3
T[T>C]C	2	0	2	0	4	2	2	0	0	1	0	0	0	1	6	0	2	5	0	5	0	9	5	4	5	4	0	1	1	1	3	4	2	1	1	1	2	0	0	2	4	8	3	1	0	5	0	1	0
T[T>C]G	2	0	1	1	1	5	4	5	0	0	1	0	2	2	3	0	5	4	0	3	0	2	4	0	4	4	2	2	0	0	2	2	1	2	2	1	2	4	1	5	1	3	3	0	3	2	1	2	0
T[T>C]T	3	2	1	0	5	1	4	1	1	2	0	0	0	2	9	0	6	5	0	4	1	3	2	2	9	7	6	10	4	1	5	5	2	3	6	4	3	3	2	3	6	11	7	1	6	4	1	2	2
A[T>G]A	0	0	3	0	1	4	0	2	0	2	0	0	0	0	2	0	4	0	0	3	0	5	9	2	1	3	2	2	2	4	3	0	2	0	2	3	4	2	0	0	0	8	2	3	3	1	1	1	1
A[T>G]C	1	0	0	0	0	0	0	0	0	0	0	0	0	0	0	0	0	1	0	1	0	1	1	1	2	0	0	0	0	0	0	0	1	1	0	0	1	1	1	0	1	1	1	1	0	0	1	0	1
A[T>G]G	0	0	1	0	2	1	0	0	1	0	0	1	0	0	1	0	2	0	0	0	0	2	3	0	1	0	1	0	2	2	2	0	0	2	1	1	1	1	0	0	0	3	0	2	0	1	1	1	0
A[T>G]T	6	1	0	3	1	7	3	2	4	0	0	5	2	5	2	0	2	6	7	2	1	6	8	4	5	1	2	4	13	0	2	5	1	5	1	1	7	4	6	10	8	4	4	1	0	4	3	4	0
C[T>G]A	1	0	1	2	1	4	0	1	1	0	0	1	0	1	0	0	0	1	0	0	0	5	2	0	2	1	2	1	2	3	4	1	1	0	2	2	1	0	1	1	0	0	2	2	1	2	2	2	0
C[T>G]C	3	0	0	3	3	3	2	2	2	0	0	1	2	2	1	1	1	2	2	1	0	3	5	2	3	0	0	4	4	1	2	3	2	1	3	0	3	1	2	5	4	1	3	2	0	1	2	1	0
C[T>G]G	1	0	2	2	5	4	2	0	1	1	0	1	2	1	2	1	1	1	2	2	0	4	4	0	3	0	1	2	1	1	1	2	3	2	3	0	6	3	0	1	4	7	3	1	0	0	1	1	0
C[T>G]T	57	6	2	13	25	52	32	53	26	3	0	29	25	23	1	9	9	25	51	4	0	33	55	40	26	5	2	53	51	3	7	16	14	40	29	13	43	15	58	38	33	10	15	3	8	25	28	2	2
G[T>G]A	0	1	0	0	0	1	1	0	0	1	0	0	1	0	1	0	2	0	0	1	1	2	0	1	0	0	1	0	0	1	1	0	1	0	2	0	1	0	0	1	0	0	0	2	0	1	0	1	0
G[T>G]C	0	0	0	4	2	3	1	0	1	0	0	1	2	1	1	0	0	0	0	2	1	0	2	0	3	2	0	0	1	2	4	1	1	1	2	1	0	1	2	1	1	1	2	0	1	0	0	0	0
G[T>G]G	1	0	0	2	2	2	0	0	0	1	0	0	0	3	0	0	0	0	0	2	1	1	4	0	2	0	0	1	1	0	2	0	1	1	1	1	2	4	1	0	0	0	0	0	0	0	1	1	0
G[T>G]T	4	3	1	7	3	12	5	13	2	0	0	7	7	7	4	2	3	7	6	1	0	11	12	14	5	2	0	9	9	1	3	3	10	13	3	3	8	3	8	10	9	1	3	0	1	5	10	2	1
T[T>G]A	0	3	1	2	1	6	1	1	0	9	0	0	1	3	4	1	4	0	0	7	1	3	5	1	3	3	4	0	2	4	6	2	4	0	6	3	3	3	0	1	2	11	1	6	2	0	3	3	1
T[T>G]C	2	0	2	0	1	1	2	0	0	2	0	0	1	1	1	0	0	0	2	0	0	2	3	0	2	0	2	2	1	0	1	2	2	2	2	0	1	0	1	1	2	1	0	0	0	1	1	2	1
T[T>G]G	0	1	1	0	2	2	0	0	2	3	0	0	3	1	2	1	1	0	1	1	0	3	1	1	1	2	1	0	1	1	1	2	1	0	6	2	1	2	2	1	3	0	3	2	2	1	3	2	1
T[T>G]T	14	3	2	4	8	10	6	14	2	4	0	6	7	6	9	1	5	8	14	5	0	28	18	10	10	2	5	11	12	5	1	7	8	10	12	2	13	9	13	10	12	12	6	4	2	5	5	3	1
[truncated: 251 more columns]
