# Supplementary material for: SUITOR: Selecting the number of mutational signatures through cross-validation
Source: PLoS Comput Biol. 2022 Apr 4;18(4):e1009309. doi: 10.1371/journal.pcbi.1009309 (PMC9009674; doi:10.1371/journal.pcbi.1009309)
Supplement: S2 Data — (ZIP) [file pcbi.1009309.s015.zip › Supp_data_profiles_activities_matrices/16 In silico simulation/simulation design of eight signatures/Error Level 0/eight signatures_mutation_type_matrix_12.csv]

	V1	V2	V3	V4	V5	V6	V7	V8	V9	V10	V11	V12	V13	V14	V15	V16	V17	V18	V19	V20	V21	V22	V23	V24	V25	V26	V27	V28	V29	V30	V31	V32	V33	V34	V35	V36	V37	V38	V39	V40	V41	V42	V43	V44	V45	V46	V47	V48	V49
A[C>A]A	0	1	0	2	0	3	3	0	0	2	2	0	4	0	0	3	0	2	1	0	4	3	2	2	3	0	2	0	1	1	2	9	3	3	4	1	6	6	4	0	1	3	6	6	4	2	5	0	2
A[C>A]C	1	0	0	7	2	2	2	1	0	3	4	0	0	1	1	2	1	1	0	0	2	0	1	0	1	2	3	0	0	0	3	3	4	3	4	1	3	1	0	0	0	4	2	4	4	0	3	0	2
A[C>A]G	1	0	1	2	0	1	2	1	0	2	1	0	0	0	2	2	0	1	1	0	3	0	1	0	0	0	3	0	2	0	0	0	0	2	0	0	1	1	1	0	0	1	1	1	3	0	3	1	1
A[C>A]T	0	0	0	5	0	1	2	1	0	4	3	0	2	0	0	1	0	3	0	1	0	0	1	0	3	1	1	0	1	0	2	5	0	1	5	2	2	3	0	0	0	3	1	4	2	0	4	1	2
C[C>A]A	0	0	0	11	1	7	4	0	0	10	8	1	3	1	2	2	1	5	0	5	6	4	1	0	10	0	6	2	2	0	1	8	1	1	13	1	5	6	2	1	2	13	3	7	10	1	5	3	5
C[C>A]C	0	2	1	9	1	9	8	0	0	7	7	0	2	2	3	4	1	13	0	3	9	3	2	0	8	0	5	0	1	1	1	7	1	7	8	2	6	3	1	0	4	8	5	6	6	2	6	4	6
C[C>A]G	0	0	1	2	2	3	1	0	0	1	5	0	1	0	1	0	0	0	0	0	3	0	0	0	2	0	1	0	0	0	1	3	3	2	3	0	3	2	0	0	1	3	3	2	2	0	0	0	0
C[C>A]T	1	0	0	14	0	4	13	2	0	7	6	1	7	2	2	3	0	4	0	2	4	2	1	0	4	3	5	0	0	2	2	4	2	0	4	3	3	9	0	2	6	6	2	4	4	3	4	0	0
G[C>A]A	0	0	0	3	0	3	6	0	2	5	2	0	5	1	3	1	0	0	0	2	1	2	0	0	3	0	0	0	3	0	0	0	1	1	6	1	2	1	1	0	1	6	1	3	3	0	2	2	0
G[C>A]C	0	0	0	5	0	3	5	0	0	2	3	0	2	5	1	2	0	3	0	1	5	2	1	0	3	0	0	0	3	1	0	2	1	3	5	0	9	9	1	2	0	5	3	2	4	1	1	2	1
G[C>A]G	0	0	0	2	0	2	1	0	1	2	4	0	1	0	0	2	0	2	0	0	0	1	0	1	1	0	0	0	1	0	1	1	0	6	2	0	1	1	0	0	1	1	1	2	0	0	1	1	2
G[C>A]T	1	0	0	4	0	1	2	1	1	2	1	0	2	1	0	1	0	2	1	2	0	0	3	0	3	2	5	0	0	0	2	1	0	0	3	2	2	3	0	0	1	4	0	1	4	1	2	2	1
T[C>A]A	0	0	1	6	2	4	6	0	1	8	5	0	4	2	2	5	0	4	0	3	1	0	3	0	5	0	3	0	1	0	1	6	1	5	1	0	6	2	0	0	0	3	5	7	2	0	2	1	3
T[C>A]C	0	0	0	6	2	8	6	0	1	5	4	0	2	0	0	1	0	4	0	1	3	5	1	1	3	0	7	0	1	1	3	2	1	5	3	3	3	3	0	0	1	2	4	5	8	0	7	2	0
T[C>A]G	0	0	0	1	0	1	0	0	0	1	1	0	2	1	0	2	0	1	0	0	2	0	0	0	3	0	0	0	1	0	0	2	2	2	0	1	5	0	0	1	0	1	1	2	2	1	0	0	1
T[C>A]T	0	0	1	1	1	4	10	1	0	2	2	0	5	0	2	2	2	3	1	3	3	5	4	1	6	0	4	1	4	2	3	3	2	5	9	4	7	2	3	2	0	7	8	5	10	2	3	4	2
A[C>G]A	1	0	0	1	1	0	4	0	2	0	0	0	3	2	0	0	0	0	0	0	1	2	2	1	2	3	3	2	8	6	1	1	7	2	6	2	2	6	0	0	5	4	2	4	1	4	6	4	0
A[C>G]C	1	0	0	1	2	1	2	1	1	1	0	0	0	0	0	0	0	0	0	0	1	0	3	0	2	1	0	0	3	1	1	0	0	0	1	1	5	4	0	1	2	0	3	2	0	1	3	2	0
A[C>G]G	1	0	0	1	2	0	0	0	0	0	0	0	1	1	1	1	0	0	0	0	0	0	0	0	0	0	0	0	1	2	0	0	3	0	2	1	0	3	0	0	1	1	1	1	0	0	0	0	0
A[C>G]T	0	0	0	4	4	1	4	1	1	0	0	0	2	1	0	1	0	2	0	0	1	0	1	2	5	0	0	0	0	1	1	4	2	2	4	3	4	3	0	0	2	5	3	5	1	2	6	4	0
C[C>G]A	0	0	1	3	2	1	1	0	2	1	1	0	2	1	1	1	0	2	0	0	1	1	1	0	1	0	0	0	3	4	0	4	0	0	1	3	1	4	0	0	2	4	5	2	1	0	1	0	0
C[C>G]C	2	0	0	6	3	1	4	0	0	0	0	0	1	2	2	0	1	2	0	1	0	2	2	0	2	0	0	0	10	2	2	2	3	5	7	3	2	5	0	0	4	4	3	3	0	1	2	1	0
C[C>G]G	0	0	0	0	1	2	3	0	1	1	0	0	1	0	1	0	0	2	0	0	0	1	1	0	0	0	1	0	1	1	0	1	0	0	0	0	2	1	0	0	2	2	1	1	0	1	1	0	1
C[C>G]T	2	0	0	3	4	0	5	0	1	2	0	0	0	3	1	0	0	3	0	0	0	2	3	0	3	1	0	1	5	2	1	2	5	3	3	3	0	3	0	0	5	7	3	0	1	2	3	4	1
G[C>G]A	0	0	0	4	2	0	3	0	1	0	0	0	0	0	0	0	0	1	0	0	1	0	0	0	5	1	0	0	3	7	2	0	2	4	3	0	1	2	0	0	1	1	5	0	0	0	3	3	1
G[C>G]C	0	0	0	0	3	2	3	0	0	1	0	0	0	3	0	0	2	1	0	0	1	1	1	0	4	1	0	0	2	1	1	0	6	0	3	2	2	5	0	0	1	4	1	2	2	1	1	1	2
G[C>G]G	0	0	0	0	1	0	0	0	0	0	1	0	0	1	0	0	1	0	0	0	1	0	1	0	0	0	0	0	1	0	0	0	2	0	0	1	3	0	0	0	2	3	2	0	0	0	2	1	0
G[C>G]T	0	0	0	2	4	1	1	0	0	0	0	0	1	4	1	0	1	0	0	3	0	1	2	0	0	1	0	1	3	3	2	5	3	0	2	5	3	5	0	0	4	4	3	2	2	4	2	1	1
T[C>G]A	1	0	1	3	1	1	4	0	2	0	0	0	1	7	0	0	1	1	0	1	1	2	0	0	1	0	1	0	2	4	4	3	1	0	3	4	6	3	0	0	3	5	1	3	0	2	3	3	0
T[C>G]C	2	0	0	4	6	1	3	0	1	1	1	0	0	3	1	1	0	1	0	0	1	4	1	0	0	1	0	0	3	5	2	0	5	1	8	1	3	2	0	0	0	4	2	7	0	1	3	4	0
T[C>G]G	0	0	0	0	1	0	1	0	0	1	0	0	0	0	0	0	0	0	0	0	0	0	0	0	0	0	0	0	2	0	0	1	0	0	1	0	0	0	0	0	1	2	2	2	0	1	0	0	0
T[C>G]T	4	1	0	3	8	0	2	1	3	0	0	0	2	2	2	0	3	0	1	1	0	2	3	1	5	1	0	0	6	2	3	4	2	0	4	2	1	12	0	0	5	9	3	3	0	1	3	4	0
A[C>T]A	5	1	0	1	4	4	9	0	1	1	1	4	1	4	2	1	1	6	1	3	1	7	0	1	7	5	1	0	4	1	1	0	3	5	2	6	2	3	0	1	10	8	0	6	4	0	2	1	5
A[C>T]C	3	0	1	1	1	2	3	0	0	1	1	2	2	2	1	3	3	4	1	2	5	1	6	3	0	2	1	2	0	2	4	6	5	0	1	3	2	3	0	5	3	4	0	3	1	2	1	1	0
A[C>T]G	6	9	0	0	2	5	14	0	0	0	0	8	0	3	2	1	2	11	8	3	0	9	1	1	11	20	1	0	2	5	2	3	14	4	2	9	0	0	1	10	8	10	2	12	3	0	1	0	1
A[C>T]T	4	2	1	2	2	0	3	2	0	1	1	1	3	1	1	0	0	4	2	0	2	1	1	1	3	5	0	2	1	1	6	3	1	2	2	1	2	2	0	2	5	5	0	2	3	1	0	4	3
C[C>T]A	2	2	5	5	6	5	0	4	0	0	3	1	4	3	3	2	3	6	1	2	5	6	4	5	3	6	1	5	1	3	6	7	6	6	8	2	3	2	1	7	8	6	3	1	5	6	9	2	3
C[C>T]C	3	3	5	0	3	3	2	4	0	1	2	2	4	7	4	6	3	6	1	3	1	4	1	1	3	6	2	3	2	0	7	11	8	2	11	5	4	2	1	6	6	3	2	5	8	8	1	1	2
C[C>T]G	5	6	1	0	2	5	15	3	0	0	0	9	3	3	2	0	4	16	6	2	0	6	1	2	14	13	4	4	3	10	5	6	7	3	1	6	0	1	0	10	14	2	3	5	0	2	2	0	6
C[C>T]T	1	1	6	4	1	3	3	3	0	3	1	1	6	3	5	5	10	7	2	3	5	3	2	2	1	4	2	6	0	2	4	9	6	3	6	1	5	2	1	6	5	3	2	4	6	2	3	1	1
G[C>T]A	5	7	1	2	1	0	8	1	0	2	0	3	0	4	2	0	3	8	5	2	0	4	0	0	11	8	2	1	2	4	3	4	12	5	1	13	0	7	0	9	10	5	4	5	4	0	2	2	5
G[C>T]C	5	6	3	1	4	3	12	0	0	0	0	3	1	8	0	0	4	12	7	7	2	8	3	1	12	20	1	2	2	2	4	2	11	8	2	14	2	3	0	9	12	10	5	6	1	2	4	0	4
G[C>T]G	14	10	0	0	6	8	14	1	0	0	2	7	0	6	1	0	5	16	11	5	1	8	0	0	14	18	2	0	5	10	4	2	15	7	0	18	0	1	0	11	22	4	5	6	2	2	2	3	4
G[C>T]T	2	3	0	1	2	3	13	1	0	2	0	4	1	2	1	0	2	8	4	2	0	6	4	1	4	8	1	2	8	6	3	8	6	3	2	5	2	6	1	7	17	5	3	4	4	0	2	1	5
T[C>T]A	6	5	27	0	6	2	2	12	0	7	13	10	15	25	17	11	20	20	3	3	13	10	1	13	2	22	4	13	2	1	25	22	27	10	23	4	19	1	0	27	20	1	1	2	29	19	7	1	3
T[C>T]C	2	6	35	0	22	1	2	20	0	4	5	19	38	26	24	20	31	36	9	13	19	16	0	21	2	23	3	21	1	0	42	33	32	20	31	8	17	2	0	27	18	1	0	3	29	29	10	0	1
T[C>T]G	3	6	4	0	5	2	7	6	0	0	1	9	11	8	3	4	8	6	7	1	5	6	1	3	5	5	0	4	3	0	3	10	14	8	2	6	2	1	0	10	9	1	2	2	7	8	4	1	0
T[C>T]T	0	2	16	0	6	1	4	4	0	7	4	7	5	9	8	8	11	6	2	3	5	2	2	8	2	5	1	5	0	0	10	13	11	10	6	3	7	2	0	13	8	1	0	3	10	13	5	1	0
A[T>A]A	0	4	5	6	0	6	8	0	0	2	0	0	3	5	4	9	6	2	0	4	6	4	8	3	3	2	1	0	4	1	8	2	4	0	8	3	6	3	0	0	7	11	1	1	3	3	5	3	1
A[T>A]C	1	0	2	3	0	3	4	0	0	2	1	0	2	4	0	0	1	0	0	1	1	4	3	1	1	3	2	1	0	1	1	2	0	0	0	0	0	0	0	0	2	1	0	0	0	0	1	0	0
A[T>A]G	0	6	2	9	0	5	10	0	1	4	1	0	3	5	4	2	2	2	0	8	7	8	9	9	0	3	1	0	3	0	11	2	2	2	5	3	5	5	0	0	1	4	2	1	5	0	4	2	0
A[T>A]T	0	0	1	2	0	4	0	0	0	0	1	0	1	3	1	1	2	1	0	2	0	1	1	1	2	4	1	0	2	0	4	1	2	0	4	2	0	2	0	1	1	4	1	0	0	1	1	0	2
C[T>A]A	0	6	6	17	1	16	15	0	6	1	2	0	4	11	6	8	12	6	0	6	9	4	18	10	2	6	2	0	4	0	4	1	2	1	6	10	3	6	0	0	13	9	2	3	9	0	16	3	2
C[T>A]C	0	3	8	5	0	5	5	0	3	0	1	0	6	5	2	6	7	1	1	2	4	2	11	8	2	2	1	0	3	1	0	0	3	0	5	4	3	3	0	1	2	6	2	3	4	1	11	1	1
C[T>A]G	0	14	15	15	2	21	23	3	6	4	2	0	9	9	9	9	13	4	1	11	13	6	14	15	4	7	5	0	5	0	23	1	6	1	10	14	8	9	0	1	9	18	2	2	9	0	13	0	0
C[T>A]T	3	2	10	13	0	7	5	1	3	1	1	0	5	4	3	7	7	1	0	8	4	2	8	4	3	2	1	0	3	0	8	0	7	3	5	5	4	3	0	0	5	9	1	1	2	0	2	2	0
G[T>A]A	0	4	3	5	0	10	5	0	2	0	0	0	6	4	3	11	3	0	0	6	4	2	5	2	0	2	0	0	1	1	5	0	4	0	5	4	2	7	0	0	6	0	3	0	3	0	5	0	0
G[T>A]C	0	0	0	1	1	1	2	0	0	0	0	0	3	0	0	1	2	1	0	1	0	2	1	0	2	1	0	0	1	1	0	1	0	0	1	1	1	0	0	0	1	0	0	2	1	0	2	0	0
G[T>A]G	0	3	4	4	0	4	4	0	2	1	1	0	2	3	3	3	2	1	0	4	1	1	3	4	1	2	0	0	2	0	8	2	2	1	3	1	3	3	0	0	2	3	2	4	2	0	5	0	0
G[T>A]T	1	1	0	0	0	0	2	1	1	3	1	0	0	1	1	1	2	0	0	0	0	1	0	1	2	0	1	0	0	1	3	1	0	0	1	1	3	0	1	0	2	1	0	3	1	0	1	0	1
T[T>A]A	1	3	6	7	0	10	2	3	3	1	2	0	7	3	3	4	10	0	0	5	4	2	11	4	2	5	3	1	3	0	5	1	3	0	6	8	7	2	1	0	5	10	1	4	1	0	11	3	0
T[T>A]C	0	1	1	1	0	1	4	0	0	0	0	0	3	0	0	2	3	2	0	2	3	0	4	3	1	2	0	0	0	0	4	0	0	0	3	3	0	1	0	0	0	4	0	1	1	1	1	0	0
T[T>A]G	2	5	3	7	1	6	6	0	1	4	0	0	5	7	7	11	5	4	0	3	8	6	10	9	1	6	3	0	4	2	6	1	2	1	8	5	2	4	0	0	5	7	0	0	4	0	9	2	3
T[T>A]T	1	2	0	3	1	1	3	0	1	2	0	0	0	2	1	3	5	0	0	3	0	0	6	4	2	1	1	0	1	0	6	1	4	0	5	3	3	2	0	1	3	8	2	2	1	0	4	0	2
A[T>C]A	6	5	7	4	3	6	8	5	0	1	0	0	2	8	6	1	10	2	0	11	9	5	9	3	9	11	8	5	2	1	7	6	4	8	3	2	4	11	4	5	12	9	6	2	7	6	6	2	1
A[T>C]C	1	2	3	0	4	2	3	3	0	0	0	0	0	1	3	0	1	1	0	4	0	4	3	1	3	1	2	2	1	1	1	2	1	2	1	0	2	2	3	2	0	2	3	1	4	2	1	1	0
A[T>C]G	4	1	3	0	5	7	6	7	0	1	0	0	0	2	6	0	9	6	0	12	9	10	4	0	7	10	6	4	0	2	7	6	7	7	5	2	9	3	6	3	12	5	8	1	6	6	2	1	0
A[T>C]T	5	1	3	0	2	4	3	2	0	3	0	0	1	0	4	0	4	2	0	6	4	2	1	2	3	5	3	1	5	1	5	6	4	3	3	1	6	8	3	4	3	9	1	1	1	1	3	2	1
C[T>C]A	4	2	4	2	2	0	6	4	0	2	1	0	1	0	3	1	3	4	0	1	5	4	2	2	3	6	4	5	1	3	2	9	1	4	2	2	4	12	6	1	10	6	3	1	2	4	1	2	1
C[T>C]C	5	0	0	0	3	2	2	2	1	2	1	0	1	1	5	0	3	2	0	11	2	4	3	1	4	6	1	2	2	1	2	2	3	4	0	0	6	2	2	4	2	3	4	0	5	3	0	1	0
C[T>C]G	6	1	3	0	6	8	6	5	0	4	2	0	0	3	10	1	6	9	2	11	4	9	4	2	8	3	8	9	1	0	4	5	2	1	1	2	8	8	4	5	9	9	5	1	3	6	1	0	0
C[T>C]T	8	1	3	1	8	2	5	5	1	0	0	1	5	0	6	0	1	7	3	6	4	7	5	3	6	8	3	6	3	1	6	7	6	2	2	1	4	5	8	3	9	7	2	0	6	7	3	3	1
G[T>C]A	8	2	4	3	11	6	4	2	0	0	2	0	0	2	4	1	5	6	0	7	4	9	2	3	6	11	3	9	1	1	5	5	3	4	5	3	4	5	7	3	8	3	3	1	5	6	0	4	1
G[T>C]C	2	0	1	1	2	1	0	6	0	0	0	0	0	2	2	0	1	1	0	2	1	4	2	1	2	4	2	1	0	1	0	2	2	1	3	2	0	2	2	0	5	3	2	3	1	3	4	1	2
G[T>C]G	5	0	1	0	4	1	6	1	0	2	1	0	0	2	2	1	4	4	0	11	2	8	3	2	8	10	5	1	1	2	5	7	3	4	1	1	1	2	8	3	9	8	3	0	3	4	2	0	0
G[T>C]T	9	0	2	2	9	2	5	6	0	1	0	0	0	2	4	1	5	1	0	2	4	8	4	1	2	8	4	6	3	1	3	4	2	2	0	0	0	2	6	2	7	2	4	1	2	8	2	1	0
T[T>C]A	5	0	3	2	2	4	4	0	0	0	2	0	1	2	6	0	4	3	0	8	1	5	3	1	5	4	3	2	5	1	2	7	5	3	3	1	3	2	3	4	1	9	5	1	6	2	1	0	2
T[T>C]C	4	1	0	1	4	3	5	0	0	1	0	0	0	2	1	0	3	2	0	1	1	3	0	1	8	7	4	1	1	0	4	1	0	1	1	1	1	4	0	3	10	3	3	2	2	5	1	0	0
T[T>C]G	1	1	3	1	3	2	5	0	1	3	1	0	0	4	2	0	3	4	1	2	0	4	2	1	2	3	2	1	0	1	2	5	2	1	1	1	3	2	0	2	2	4	5	0	1	1	0	1	0
T[T>C]T	7	0	1	2	5	3	10	7	1	0	1	0	0	3	3	0	6	3	0	3	2	7	2	3	10	6	9	5	2	1	7	1	6	1	4	2	7	7	2	1	9	3	5	5	3	3	1	2	1
A[T>G]A	1	0	1	0	0	0	0	0	0	2	1	0	0	0	8	1	3	0	0	5	0	3	7	1	0	4	0	1	1	2	1	1	4	0	7	5	1	1	0	0	0	7	3	3	1	2	1	2	1
A[T>G]C	2	0	0	0	0	0	1	2	0	0	0	0	0	1	2	0	0	1	0	1	0	0	0	1	1	2	0	2	1	1	2	2	1	1	1	0	2	1	0	0	2	2	0	1	1	0	1	2	0
A[T>G]G	0	1	1	1	1	1	0	0	1	1	0	0	0	2	1	0	1	1	0	1	0	0	0	0	1	1	0	0	1	2	1	0	0	1	3	0	1	2	0	1	2	1	0	1	2	0	2	1	0
A[T>G]T	6	0	0	6	3	10	1	5	5	1	0	3	4	4	5	1	3	2	3	2	1	4	11	2	5	1	0	3	10	3	5	3	1	5	5	0	12	9	6	6	6	5	2	0	0	5	6	0	2
C[T>G]A	1	0	3	2	1	2	1	2	1	4	0	0	1	2	2	1	2	0	0	4	0	2	7	0	1	1	2	1	3	0	2	1	2	0	2	1	4	2	0	0	0	7	2	1	0	0	1	2	1
C[T>G]C	2	0	0	2	2	4	2	1	2	0	0	4	3	2	0	0	0	3	2	3	0	4	2	6	0	1	1	2	3	1	0	2	4	5	1	0	4	2	6	2	4	2	0	1	0	1	2	0	0
C[T>G]G	0	2	0	1	2	0	1	1	2	2	1	2	2	0	2	1	4	2	1	1	1	4	5	0	5	1	2	1	1	0	2	0	0	2	3	1	4	4	2	2	1	6	1	0	2	0	1	0	1
C[T>G]T	63	4	3	16	15	46	16	35	37	4	0	33	19	24	1	7	6	41	56	8	0	46	55	52	29	5	2	43	61	4	7	23	22	44	24	14	41	17	38	34	32	12	11	2	16	14	29	1	2
G[T>G]A	0	0	0	0	0	0	0	0	0	0	0	0	0	0	1	0	4	0	0	0	0	1	1	1	0	1	0	0	1	0	0	0	0	1	1	2	3	1	0	0	0	0	1	1	0	0	0	0	0
G[T>G]C	1	0	0	0	0	0	0	1	1	0	0	0	0	1	0	0	1	1	1	0	0	0	0	0	3	1	0	0	0	0	0	0	0	2	1	0	1	3	0	0	0	1	1	1	2	2	1	0	0
G[T>G]G	0	0	0	2	3	1	0	1	2	0	0	0	1	2	0	0	1	0	0	0	0	1	0	0	4	0	0	0	1	1	1	0	1	1	1	1	2	1	1	0	1	1	1	0	1	0	0	1	1
G[T>G]T	8	0	2	2	7	12	7	5	9	1	0	5	5	3	1	5	1	3	10	6	2	10	16	7	5	1	2	12	17	3	5	4	5	6	5	1	8	6	9	8	9	2	2	2	0	4	12	3	0
T[T>G]A	1	0	2	1	2	2	1	2	0	4	0	0	0	1	6	0	5	0	0	6	0	8	4	0	3	3	3	2	4	0	9	0	4	0	6	3	5	3	1	0	1	4	7	3	0	0	3	5	3
T[T>G]C	2	0	0	0	1	1	1	0	0	0	0	2	0	1	1	0	0	0	1	2	0	4	1	0	3	1	0	2	3	1	0	0	3	1	2	3	0	1	0	1	1	1	1	1	1	1	0	1	0
T[T>G]G	1	0	0	0	2	3	2	1	0	0	0	0	1	2	2	1	0	2	1	0	0	3	5	0	0	0	0	1	0	0	4	3	4	1	1	1	1	3	0	1	2	3	4	1	1	0	1	1	0
T[T>G]T	11	6	3	3	11	16	6	11	6	1	0	6	7	10	6	1	3	10	13	9	0	13	25	8	3	3	4	12	12	7	2	7	4	8	12	9	7	9	11	11	9	13	7	2	0	10	4	4	3
[truncated: 251 more columns]
