# Supplementary material for: SUITOR: Selecting the number of mutational signatures through cross-validation
Source: PLoS Comput Biol. 2022 Apr 4;18(4):e1009309. doi: 10.1371/journal.pcbi.1009309 (PMC9009674; doi:10.1371/journal.pcbi.1009309)
Supplement: S2 Data — (ZIP) [file pcbi.1009309.s015.zip › Supp_data_profiles_activities_matrices/16 In silico simulation/simulation design of eight signatures/Error Level 0/eight signatures_mutation_type_matrix_13.csv]

	V1	V2	V3	V4	V5	V6	V7	V8	V9	V10	V11	V12	V13	V14	V15	V16	V17	V18	V19	V20	V21	V22	V23	V24	V25	V26	V27	V28	V29	V30	V31	V32	V33	V34	V35	V36	V37	V38	V39	V40	V41	V42	V43	V44	V45	V46	V47	V48	V49
A[C>A]A	1	1	0	7	2	5	6	2	0	3	4	0	1	0	1	4	0	6	1	0	1	1	0	0	4	1	2	0	2	1	2	3	1	8	4	0	5	3	0	0	1	5	2	4	1	0	5	0	2
A[C>A]C	0	0	0	2	0	2	1	0	0	1	1	0	2	1	0	1	0	5	0	0	2	4	0	1	4	1	3	0	0	1	2	2	2	1	2	1	1	3	1	0	0	4	1	3	3	0	2	2	3
A[C>A]G	0	0	1	2	1	0	0	0	0	2	4	0	3	1	0	0	1	0	0	0	2	0	0	0	2	0	1	0	0	0	1	6	0	1	1	0	2	0	1	0	0	3	0	3	1	0	0	0	0
A[C>A]T	0	0	0	3	2	2	3	1	0	7	1	0	1	1	1	1	0	5	0	1	1	0	1	1	2	0	1	0	1	0	1	1	0	5	3	0	1	4	0	1	2	7	3	1	0	0	2	1	3
C[C>A]A	2	0	0	6	1	4	9	2	0	7	10	0	5	3	0	4	2	4	0	2	4	5	3	0	6	1	4	1	0	0	3	8	3	4	6	1	5	7	5	1	1	5	11	5	10	1	6	1	2
C[C>A]C	0	0	0	9	2	7	5	2	0	5	4	0	1	2	2	5	2	6	0	0	8	1	2	0	3	1	4	0	2	0	4	9	3	16	6	1	15	1	1	0	2	9	6	10	4	0	7	1	2
C[C>A]G	0	0	0	0	2	2	3	1	0	2	1	0	1	0	1	0	0	4	0	1	1	1	1	0	4	1	2	0	2	1	1	3	0	1	0	1	4	4	0	0	0	0	0	1	2	0	0	0	3
C[C>A]T	2	1	0	5	0	10	4	3	1	3	4	3	4	0	0	3	2	5	2	1	4	6	0	0	10	3	4	1	1	1	2	7	1	5	3	1	1	4	2	1	0	9	6	12	2	1	3	1	3
G[C>A]A	1	0	1	4	1	2	7	3	0	2	5	0	0	2	0	1	0	3	0	1	2	2	2	1	6	1	4	1	0	1	0	7	0	3	1	0	6	5	1	0	1	5	0	4	3	1	6	1	3
G[C>A]C	0	0	0	4	0	3	1	0	1	7	1	0	2	0	2	2	1	2	1	0	3	1	0	0	1	0	2	0	2	1	1	5	0	2	5	1	0	5	2	1	2	2	2	3	5	0	3	1	2
G[C>A]G	0	0	1	0	0	2	0	1	0	3	0	0	3	1	0	1	0	0	0	1	1	0	0	0	3	0	0	0	1	0	0	0	1	2	2	0	1	1	1	0	0	2	0	3	2	0	1	0	1
G[C>A]T	1	0	0	0	2	6	2	0	0	3	1	0	1	0	2	2	0	4	0	2	2	1	0	0	4	0	1	0	3	0	2	4	0	1	5	0	2	2	1	0	1	5	1	3	3	2	1	0	0
T[C>A]A	1	0	0	4	1	6	2	1	1	8	2	0	3	2	1	5	2	6	0	3	2	3	4	0	4	0	1	4	2	2	3	3	0	2	4	1	1	5	0	0	1	3	6	8	4	0	5	1	2
T[C>A]C	0	0	1	5	0	1	3	2	1	2	7	0	4	0	0	3	0	3	0	0	2	0	1	0	4	0	2	1	2	2	0	2	2	6	2	2	2	7	0	0	1	6	5	6	3	0	2	1	0
T[C>A]G	0	0	0	3	0	0	2	0	0	1	1	0	2	0	0	4	0	2	0	1	1	0	0	0	0	0	0	0	1	0	0	2	0	0	1	0	1	0	0	0	0	0	1	1	4	0	1	0	0
T[C>A]T	0	0	1	10	0	2	8	6	0	6	3	0	2	0	1	4	3	6	1	3	6	1	1	0	5	1	3	0	2	2	4	3	1	4	11	2	5	9	1	0	0	6	3	6	7	0	4	2	1
A[C>G]A	1	0	0	2	4	0	6	0	4	2	1	0	0	2	1	2	3	2	0	0	1	1	0	0	6	4	0	0	6	4	2	4	5	1	5	1	7	5	0	0	3	5	6	5	1	3	3	5	1
A[C>G]C	1	0	0	2	0	1	3	0	1	1	0	0	2	1	1	1	0	1	0	1	1	0	1	0	0	0	0	0	2	0	1	1	0	0	5	2	1	2	0	0	3	3	2	1	2	0	1	6	1
A[C>G]G	1	0	0	1	0	0	1	0	0	0	0	0	2	0	0	0	0	1	0	0	0	2	0	0	2	1	0	0	1	1	1	1	1	0	3	1	0	0	0	0	1	0	3	1	0	1	4	0	0
A[C>G]T	2	0	1	5	4	0	7	0	1	1	0	0	5	2	1	0	0	1	0	0	1	1	1	0	5	1	0	0	6	4	3	1	8	2	4	4	2	7	0	0	6	4	2	2	3	2	2	3	0
C[C>G]A	0	0	0	4	5	2	5	0	1	1	0	0	1	4	2	0	0	2	0	0	1	2	0	0	1	0	0	0	6	0	3	2	4	3	3	0	3	7	0	0	1	2	2	3	0	0	1	3	0
C[C>G]C	1	0	0	2	2	0	2	0	2	0	0	0	3	0	1	0	0	1	0	0	1	0	0	0	0	0	0	0	0	0	1	6	2	2	9	3	5	4	0	0	5	3	2	6	1	2	5	4	1
C[C>G]G	1	0	0	0	2	0	0	0	0	0	0	0	1	0	0	0	0	0	0	0	0	4	2	0	1	0	0	0	0	1	1	1	2	0	0	0	0	0	0	0	1	1	0	0	1	0	1	1	0
C[C>G]T	1	0	1	5	4	4	1	1	1	2	1	0	2	4	0	0	0	1	0	0	0	4	2	0	1	2	2	0	4	2	3	1	5	1	4	2	4	1	0	0	3	3	4	2	0	1	4	6	1
G[C>G]A	0	0	0	2	0	0	5	0	2	0	0	0	3	0	0	1	0	0	0	0	0	1	1	0	0	0	0	0	1	1	1	4	0	1	2	0	3	2	0	0	1	3	1	4	0	0	3	2	0
G[C>G]C	1	0	0	3	0	1	4	0	0	0	2	0	2	2	0	0	0	1	0	1	1	0	2	0	5	0	1	0	1	3	2	3	1	1	3	0	4	1	0	0	1	1	2	3	2	0	4	2	1
G[C>G]G	0	0	0	1	1	1	0	0	1	0	0	0	1	1	0	0	1	0	0	0	0	1	0	0	0	0	0	0	0	1	0	1	1	0	0	1	1	1	0	0	0	2	0	3	0	0	2	3	0
G[C>G]T	1	1	0	1	5	1	2	0	0	1	0	0	1	1	4	0	1	0	0	1	0	3	2	0	1	1	1	0	2	1	2	2	4	0	5	2	0	3	0	0	6	2	2	2	0	1	0	1	1
T[C>G]A	1	0	0	4	5	2	4	0	0	1	1	0	3	5	0	0	0	0	0	2	0	1	0	1	1	1	0	0	3	2	1	1	2	1	3	1	5	2	0	0	6	2	4	3	2	1	3	1	0
T[C>G]C	2	0	0	4	1	0	0	0	0	3	0	0	2	0	0	0	1	1	0	0	0	2	2	0	2	1	0	0	2	2	0	3	1	1	5	1	2	4	0	0	5	6	5	4	0	3	2	2	0
T[C>G]G	0	0	0	1	4	0	1	0	0	0	0	0	0	0	2	0	0	0	0	0	0	2	0	0	0	0	0	0	1	1	0	0	1	0	0	0	0	0	0	0	2	3	0	0	0	0	1	3	0
T[C>G]T	2	0	0	4	5	2	3	0	3	0	0	0	4	4	4	2	1	0	0	0	1	1	0	0	1	1	3	0	4	3	2	2	7	2	5	7	5	6	3	0	5	5	7	2	0	0	4	4	0
A[C>T]A	6	5	0	0	5	4	8	2	0	3	2	1	1	0	0	0	1	9	3	6	0	1	0	1	10	4	0	0	2	1	3	8	6	4	2	10	2	1	0	3	10	6	3	4	0	1	4	2	0
A[C>T]C	2	3	3	1	1	3	0	2	0	2	1	2	1	2	3	2	2	0	1	1	1	4	0	1	4	3	1	0	1	5	0	2	4	4	4	3	2	0	1	5	5	3	0	3	3	3	1	0	0
A[C>T]G	6	8	1	0	5	4	13	1	0	0	0	7	1	4	0	0	2	14	11	3	0	12	1	0	8	6	1	1	2	5	4	1	4	2	3	11	1	1	1	11	20	7	1	7	0	0	2	2	7
A[C>T]T	0	1	2	0	0	1	5	1	0	0	1	0	1	6	0	0	0	4	3	1	1	4	6	0	3	4	0	2	1	4	3	1	2	4	3	3	1	1	1	7	4	1	2	2	1	0	0	1	1
C[C>T]A	1	1	8	5	5	3	5	2	1	1	3	2	7	3	2	4	6	10	0	4	3	7	3	3	3	2	3	3	2	3	5	9	5	2	6	3	2	3	0	13	3	1	0	1	8	8	7	3	2
C[C>T]C	0	1	7	6	2	1	2	1	0	3	0	1	7	11	4	6	5	6	2	0	8	6	3	3	4	5	0	5	3	1	7	6	9	5	8	5	3	0	1	5	4	5	1	5	7	7	1	1	2
C[C>T]G	7	3	0	3	2	8	8	1	2	1	0	4	1	7	3	0	0	8	12	3	2	3	4	1	7	11	2	1	5	6	4	8	5	3	1	11	0	0	0	16	13	6	3	7	2	2	4	0	8
C[C>T]T	0	0	5	2	3	1	2	1	1	5	2	2	5	6	6	3	13	12	1	3	6	3	4	6	5	6	1	0	0	3	5	12	8	5	9	7	3	0	0	5	5	6	0	2	3	4	4	1	2
G[C>T]A	5	4	0	0	1	5	14	0	0	1	0	5	1	7	0	0	0	8	9	5	1	13	1	2	7	10	0	0	5	3	3	2	4	1	1	9	1	3	0	5	10	2	2	10	1	0	0	0	4
G[C>T]C	3	7	4	2	3	5	8	1	0	2	0	6	0	5	0	2	3	15	9	3	2	8	0	2	9	8	0	3	4	4	4	4	12	3	2	12	1	1	0	13	11	9	3	4	1	0	5	1	3
G[C>T]G	13	7	0	0	5	7	19	0	0	2	0	7	0	5	3	0	2	15	11	3	0	15	1	1	9	22	0	2	11	6	4	7	10	4	2	23	2	0	1	19	17	10	8	4	1	1	1	0	8
G[C>T]T	4	6	3	5	4	3	8	2	1	1	1	3	3	5	4	1	5	9	5	2	1	8	3	2	7	8	2	1	3	4	4	4	8	5	5	2	1	1	1	11	6	3	6	4	3	3	5	0	0
T[C>T]A	4	1	14	0	12	2	4	13	0	2	3	7	23	26	20	17	28	24	5	6	6	14	1	20	3	18	0	13	1	1	27	20	10	20	23	7	12	0	2	21	22	0	0	5	23	25	15	3	1
T[C>T]C	8	7	32	2	11	0	1	15	1	4	11	12	29	46	24	22	28	24	5	9	21	19	0	14	4	26	3	26	0	0	33	22	26	19	27	6	19	2	1	32	20	5	4	6	22	22	9	0	1
T[C>T]G	1	4	4	0	5	2	8	3	0	1	1	5	7	13	6	7	10	8	6	4	3	5	2	3	6	11	2	7	4	2	7	11	15	5	3	10	2	0	0	11	8	3	1	4	9	7	4	1	1
T[C>T]T	1	3	11	5	4	0	1	4	0	5	1	7	11	11	10	12	10	9	4	3	7	3	0	17	2	9	1	5	1	1	13	10	11	4	8	3	9	1	0	11	7	4	1	0	12	10	3	2	0
A[T>A]A	1	2	2	8	0	7	8	0	2	1	0	0	3	5	4	3	4	0	0	4	1	3	11	0	3	5	1	2	2	0	0	1	2	0	7	4	0	4	0	0	3	6	2	0	6	1	10	2	1
A[T>A]C	1	0	0	1	0	3	2	0	0	0	0	0	0	2	1	1	1	0	0	1	0	2	1	0	1	0	0	1	0	1	1	1	0	0	0	0	1	2	0	0	0	0	1	0	3	1	1	1	1
A[T>A]G	0	9	5	8	2	5	8	0	1	3	1	0	5	6	2	4	10	2	0	4	3	7	5	2	2	0	1	0	1	1	1	3	3	1	2	2	3	5	0	0	5	7	3	1	3	2	10	1	0
A[T>A]T	0	0	1	0	3	3	1	1	0	2	0	0	1	2	1	2	3	0	1	1	2	3	4	1	3	0	1	0	1	0	4	1	1	1	2	2	4	2	1	1	0	6	2	2	0	1	0	0	1
C[T>A]A	0	9	7	16	0	13	13	0	2	1	1	0	5	8	4	6	9	1	0	5	11	9	9	13	4	3	0	0	1	0	15	1	5	2	13	12	4	7	0	0	7	12	3	0	11	0	8	2	0
C[T>A]C	4	4	2	12	1	8	10	0	3	1	1	0	4	2	2	4	8	3	0	3	4	2	4	4	4	2	1	1	0	0	4	0	1	1	2	3	3	3	0	0	4	5	0	1	3	1	5	0	0
C[T>A]G	0	14	18	17	3	24	16	0	5	4	4	0	10	17	12	17	16	3	0	8	12	8	20	12	1	10	3	0	6	1	13	4	7	3	11	12	4	9	0	0	10	13	4	1	11	0	22	0	3
C[T>A]T	1	6	4	3	1	6	11	1	3	1	0	0	5	10	3	5	4	2	1	4	7	6	6	4	1	4	1	1	6	0	7	2	6	3	6	7	0	4	0	2	4	6	1	0	5	1	6	1	1
G[T>A]A	0	7	6	8	0	7	7	0	2	1	0	0	6	2	3	5	6	1	0	2	3	0	3	3	0	1	1	0	1	0	5	1	3	0	2	3	5	5	0	0	1	3	0	0	1	0	6	0	0
G[T>A]C	0	1	1	0	0	5	1	1	1	0	1	0	0	1	2	1	2	0	0	0	1	1	3	1	1	0	0	1	0	1	0	0	0	0	2	2	1	0	0	0	0	2	0	2	1	0	0	3	0
G[T>A]G	0	5	1	1	0	6	8	0	2	2	2	0	4	1	3	1	4	0	0	2	3	1	3	4	1	0	0	0	1	1	2	1	0	0	6	2	3	1	1	0	2	3	1	2	0	1	2	1	0
G[T>A]T	0	1	1	0	0	2	0	0	1	1	1	0	1	2	0	2	0	0	0	1	0	2	1	0	1	0	0	0	2	0	0	0	0	1	5	2	1	0	0	0	1	2	1	0	0	0	3	2	0
T[T>A]A	0	8	6	8	1	11	7	1	0	1	1	0	2	3	2	6	6	2	0	6	7	6	7	4	2	4	2	0	1	5	11	2	5	1	5	8	7	6	1	0	4	12	1	0	5	3	7	3	1
T[T>A]C	0	0	4	2	1	2	2	0	2	0	0	0	2	2	1	5	4	0	0	2	2	2	2	3	0	0	0	0	1	0	3	2	1	0	0	0	0	1	0	0	4	0	2	1	1	0	2	0	1
T[T>A]G	1	7	2	9	0	10	2	1	2	3	1	0	3	4	2	8	6	1	0	3	3	6	8	7	1	6	0	0	4	0	5	1	1	2	6	5	4	8	1	0	6	7	2	2	6	0	7	1	0
T[T>A]T	1	0	2	6	0	3	2	0	3	1	2	0	1	3	1	1	6	2	0	2	2	2	5	1	1	3	0	2	3	4	1	0	3	2	4	4	1	4	0	0	3	4	2	3	2	0	4	1	1
A[T>C]A	6	4	5	2	10	5	7	9	2	2	0	0	3	6	11	1	13	6	2	9	4	5	5	5	13	7	5	3	1	1	6	8	6	9	4	2	2	10	5	3	14	9	9	3	3	7	3	2	2
A[T>C]C	2	1	1	0	2	1	3	2	0	0	0	0	0	1	3	0	1	4	0	1	0	5	0	0	2	3	2	2	1	1	1	4	1	2	2	0	1	3	4	1	4	2	2	3	1	2	0	2	0
A[T>C]G	5	3	3	2	9	2	4	6	0	1	1	0	0	4	9	1	6	8	0	7	10	12	6	3	16	8	7	4	0	0	5	5	1	10	3	0	7	3	5	1	11	9	4	1	3	5	1	1	4
A[T>C]T	1	0	3	0	3	1	5	4	1	0	2	0	1	1	2	0	3	1	0	5	1	7	2	2	5	4	5	4	2	3	2	1	2	1	5	3	4	5	4	3	2	7	0	5	3	4	1	2	3
C[T>C]A	4	1	3	1	7	3	3	6	0	4	0	0	0	0	6	1	1	0	0	7	3	2	2	0	7	7	1	4	0	2	7	6	2	3	2	0	5	7	4	4	9	8	5	1	4	4	2	3	1
C[T>C]C	3	1	3	4	1	5	1	2	0	0	0	0	0	0	5	0	1	3	1	3	0	6	2	4	3	2	2	2	0	0	0	1	2	2	5	2	4	2	2	2	4	4	1	2	3	3	1	1	1
C[T>C]G	5	0	4	0	7	6	11	4	0	1	2	0	1	5	8	2	4	6	0	14	3	11	4	3	6	5	3	4	1	0	7	5	4	3	1	4	7	7	3	4	13	5	1	2	4	11	2	1	1
C[T>C]T	5	0	1	1	4	6	9	6	1	3	0	0	0	5	5	1	5	6	1	9	5	9	6	1	8	10	3	4	0	3	3	7	5	5	8	2	3	8	5	12	6	10	4	5	3	5	3	2	1
G[T>C]A	6	0	5	2	5	2	7	5	0	0	0	0	0	2	4	1	4	4	0	12	8	6	3	4	7	10	7	4	0	0	4	5	1	6	1	1	4	7	4	5	12	7	8	2	4	5	0	0	0
G[T>C]C	1	2	1	1	2	2	0	4	0	0	0	1	0	1	1	0	2	1	0	4	1	3	4	1	4	5	1	6	2	0	2	1	4	3	3	1	5	4	0	0	5	6	1	2	0	3	0	0	0
G[T>C]G	5	1	0	2	6	3	6	6	0	0	2	0	0	2	5	0	3	5	0	5	2	7	3	3	6	3	4	8	0	0	4	6	1	4	2	0	3	4	3	4	7	6	2	1	2	5	2	0	0
G[T>C]T	8	1	1	0	5	3	6	2	0	0	2	0	1	2	8	0	4	2	1	1	3	5	2	1	4	7	3	4	3	1	2	4	2	4	2	1	3	4	2	3	8	1	2	2	3	4	0	1	0
T[T>C]A	2	0	3	1	6	2	1	3	0	4	0	0	0	2	4	1	4	4	1	7	5	4	6	1	5	5	3	2	3	2	2	5	4	5	0	1	2	4	2	2	4	5	4	0	4	4	2	0	0
T[T>C]C	3	0	0	0	3	0	5	4	0	1	1	0	0	0	3	0	3	6	1	3	1	0	2	3	6	4	2	0	1	3	6	3	3	3	2	2	5	2	4	2	8	1	0	2	2	4	0	1	1
T[T>C]G	1	0	1	1	3	2	5	2	1	1	0	0	1	0	7	0	2	2	0	6	2	2	1	1	2	4	2	3	0	1	3	4	0	2	3	0	3	3	2	1	1	2	3	0	2	1	0	1	1
T[T>C]T	6	0	0	1	1	11	6	4	1	2	1	1	1	3	9	0	8	2	0	12	5	16	4	2	10	4	6	3	5	1	10	5	9	5	6	0	5	6	5	2	13	5	3	1	6	5	2	4	1
A[T>G]A	1	1	1	0	0	1	1	3	0	5	0	0	1	1	3	0	4	0	1	4	0	5	1	1	3	3	3	1	2	1	4	1	2	0	8	5	2	6	1	1	0	6	4	2	2	1	3	2	2
A[T>G]C	0	0	0	1	0	1	0	0	0	0	0	0	0	1	1	1	0	0	0	1	0	1	0	0	0	3	0	0	0	0	0	1	0	0	2	1	1	2	0	0	0	3	0	0	0	1	0	0	0
A[T>G]G	2	1	0	1	2	0	4	0	0	0	0	0	0	0	0	2	1	0	0	1	0	0	1	0	0	1	1	0	3	0	1	2	0	2	2	1	2	0	0	0	2	0	1	1	2	3	1	1	1
A[T>G]T	7	0	3	2	3	7	2	6	4	2	0	5	0	5	3	1	2	5	7	6	0	12	13	9	9	4	1	6	8	2	2	3	1	3	9	2	7	2	7	2	3	1	5	0	2	0	3	1	4
C[T>G]A	1	0	2	1	0	4	3	2	0	0	1	1	0	1	2	0	3	0	1	1	0	6	6	0	2	1	2	1	1	1	4	1	1	0	3	0	0	1	0	0	1	5	0	2	4	0	2	0	1
C[T>G]C	4	0	0	1	3	1	2	3	1	1	0	2	3	7	0	0	0	0	3	0	0	4	1	5	1	0	1	4	4	0	2	4	3	2	2	0	5	1	4	5	1	2	2	3	1	4	1	2	0
C[T>G]G	5	4	1	3	2	2	3	1	1	0	1	2	0	1	5	1	1	0	2	2	3	2	7	0	5	0	1	2	7	0	2	0	6	0	2	2	3	2	1	2	6	5	0	2	0	3	1	0	2
C[T>G]T	53	4	1	16	23	44	20	44	42	1	0	23	20	26	7	13	3	28	50	6	0	41	53	47	23	2	2	43	56	3	3	33	19	48	24	17	43	22	38	42	31	4	17	3	11	26	15	2	1
G[T>G]A	3	0	0	0	1	0	0	0	1	1	0	0	0	1	0	0	0	1	0	0	1	3	0	0	0	1	0	0	1	0	1	1	0	0	3	1	1	0	0	0	2	1	0	0	1	0	0	2	0
G[T>G]C	0	0	0	0	0	0	1	0	0	0	0	0	0	1	0	0	0	0	0	1	0	2	3	1	2	1	0	1	0	1	2	0	0	0	0	2	1	1	1	2	0	1	1	0	0	0	1	0	1
G[T>G]G	2	0	1	1	0	1	0	0	0	1	0	0	0	2	1	0	0	3	0	1	0	2	1	1	0	0	1	0	1	1	0	2	0	0	4	1	1	3	0	1	1	2	0	2	0	1	0	2	0
G[T>G]T	21	1	0	3	6	10	2	7	6	3	0	3	6	7	1	2	3	9	10	6	0	14	9	8	4	3	0	9	12	1	0	4	6	6	9	3	6	8	14	9	9	2	5	1	1	4	10	3	0
T[T>G]A	2	1	5	0	0	1	7	2	0	4	1	0	1	0	6	0	5	0	0	9	0	4	8	0	4	1	4	0	5	1	7	2	6	0	5	3	2	5	0	0	2	2	5	2	3	0	3	3	0
T[T>G]C	3	0	0	1	1	4	1	0	2	0	0	1	0	2	0	0	1	0	0	0	0	2	2	0	0	0	1	1	2	0	3	4	0	2	4	1	2	1	1	0	0	0	1	0	0	0	1	0	1
T[T>G]G	2	1	0	0	0	0	3	1	2	0	1	0	1	0	2	1	2	0	1	2	0	1	1	0	1	1	2	2	2	0	1	1	3	3	2	3	3	2	1	0	1	7	2	1	2	0	1	1	0
T[T>G]T	14	2	5	6	8	11	2	13	8	6	0	9	7	8	3	4	4	5	12	4	0	12	26	10	4	5	2	9	13	2	5	6	3	8	7	6	13	9	10	12	12	7	5	3	3	8	8	5	1
[truncated: 251 more columns]
