# Supplementary material for: SUITOR: Selecting the number of mutational signatures through cross-validation
Source: PLoS Comput Biol. 2022 Apr 4;18(4):e1009309. doi: 10.1371/journal.pcbi.1009309 (PMC9009674; doi:10.1371/journal.pcbi.1009309)
Supplement: S2 Data — (ZIP) [file pcbi.1009309.s015.zip › Supp_data_profiles_activities_matrices/16 In silico simulation/simulation design of eight signatures/Error Level 0/eight signatures_mutation_type_matrix_14.csv]

	V1	V2	V3	V4	V5	V6	V7	V8	V9	V10	V11	V12	V13	V14	V15	V16	V17	V18	V19	V20	V21	V22	V23	V24	V25	V26	V27	V28	V29	V30	V31	V32	V33	V34	V35	V36	V37	V38	V39	V40	V41	V42	V43	V44	V45	V46	V47	V48	V49
A[C>A]A	0	0	1	6	2	1	7	0	0	3	4	0	1	1	1	6	3	5	0	1	3	1	1	1	4	2	1	0	0	0	0	1	0	5	3	3	1	5	0	1	3	7	3	4	4	1	6	0	2
A[C>A]C	0	0	0	2	2	5	2	0	1	5	6	0	1	0	0	2	0	6	0	1	1	2	1	0	3	0	2	0	0	1	0	1	0	1	3	0	4	1	0	0	1	4	2	3	5	0	1	1	4
A[C>A]G	1	1	0	6	0	4	1	0	0	0	1	0	2	0	0	1	0	0	0	0	0	0	0	1	2	0	0	0	0	0	0	2	0	0	1	0	0	0	2	0	0	0	3	1	0	1	0	0	1
A[C>A]T	0	0	1	6	0	5	2	3	0	3	4	0	0	0	0	2	0	2	0	0	1	1	1	1	5	0	2	0	1	0	0	1	0	4	1	2	3	2	1	0	1	1	4	3	2	0	1	1	1
C[C>A]A	3	0	1	10	0	2	13	1	1	5	10	0	6	1	3	6	1	3	0	3	3	5	3	1	8	0	4	0	2	0	5	2	2	8	7	3	9	4	2	0	3	5	4	5	10	0	8	1	2
C[C>A]C	0	0	1	9	0	8	9	5	0	4	3	0	3	0	0	6	0	7	0	1	3	3	0	0	12	2	3	1	1	1	1	6	1	5	5	1	4	3	2	1	0	10	6	7	3	0	6	1	1
C[C>A]G	1	0	0	2	1	4	2	2	0	2	0	0	2	3	0	2	0	1	0	0	2	0	1	0	6	1	1	1	2	0	1	3	0	0	2	0	2	3	0	1	0	0	1	2	3	0	3	1	2
C[C>A]T	1	0	0	8	0	8	6	2	0	3	7	0	1	1	0	1	1	8	0	1	7	4	2	0	6	0	4	0	0	0	3	5	0	8	5	3	3	2	1	1	1	3	3	8	8	1	7	0	1
G[C>A]A	0	0	1	1	1	6	8	1	0	1	1	1	4	0	1	0	0	4	0	2	0	0	2	1	3	1	4	2	0	1	0	5	1	4	4	0	0	3	3	0	0	2	4	3	7	0	2	1	0
G[C>A]C	0	0	0	3	1	1	10	0	0	1	4	1	2	1	0	0	0	3	0	2	1	3	3	0	4	0	3	0	1	0	1	2	0	3	2	3	1	4	0	0	0	3	3	5	2	0	1	3	1
G[C>A]G	1	0	0	1	1	1	0	0	0	0	4	0	1	0	0	1	0	2	0	0	2	0	1	0	3	0	0	0	0	0	0	1	1	3	0	1	1	1	0	0	0	2	1	1	2	0	0	0	0
G[C>A]T	0	0	0	1	1	5	3	1	1	1	0	0	3	0	1	1	2	4	0	1	1	2	3	0	0	0	3	1	0	1	1	0	1	4	2	0	2	3	2	1	3	2	3	0	4	2	1	2	0
T[C>A]A	0	0	0	4	0	1	4	2	0	2	4	0	2	1	0	5	2	4	0	2	3	7	4	0	3	0	1	0	5	2	2	2	0	5	7	2	4	4	2	1	1	6	6	6	4	0	6	0	5
T[C>A]C	1	0	0	2	1	3	5	0	0	2	5	0	4	0	2	1	0	3	1	0	6	0	0	1	4	0	1	0	0	0	2	3	2	9	7	2	6	5	0	0	0	5	2	3	3	0	2	0	2
T[C>A]G	0	0	0	2	0	0	0	0	0	1	2	0	0	1	0	2	0	3	0	0	1	0	1	0	2	0	0	0	0	0	1	0	0	2	0	0	1	0	1	0	0	1	0	0	0	0	1	0	0
T[C>A]T	1	0	4	4	0	4	7	0	1	10	6	1	3	0	2	3	2	5	0	1	4	2	2	2	8	0	3	1	0	1	3	3	1	5	10	2	5	5	0	0	0	7	4	6	1	0	4	1	3
A[C>G]A	1	1	1	5	2	0	2	0	2	2	0	0	5	5	1	1	0	0	0	0	0	1	1	0	0	0	0	1	1	2	2	0	3	3	11	1	3	7	0	0	3	6	2	2	0	3	6	11	2
A[C>G]C	1	0	0	0	1	0	1	0	0	0	1	0	2	0	2	0	0	0	0	0	0	1	0	0	1	0	1	0	4	3	1	0	1	1	1	0	4	1	0	0	3	5	3	2	0	0	5	0	1
A[C>G]G	1	0	0	0	2	0	0	0	0	1	1	0	0	2	0	0	0	2	0	1	0	1	0	0	1	0	0	0	1	1	1	2	0	1	2	1	1	1	0	0	1	3	1	3	0	2	2	3	0
A[C>G]T	2	0	0	1	1	1	2	0	1	2	0	0	0	2	1	0	1	1	0	0	0	6	1	0	2	0	0	1	4	2	0	4	3	1	4	1	5	3	0	0	2	2	5	0	2	5	5	7	0
C[C>G]A	0	0	0	3	2	0	1	0	0	2	0	0	3	3	2	0	1	1	0	0	1	2	2	0	1	0	0	0	2	0	1	1	3	2	4	1	1	5	0	0	2	1	1	0	3	2	3	3	0
C[C>G]C	1	0	0	1	1	0	2	0	1	0	0	0	3	3	1	0	0	2	0	0	1	1	4	0	1	0	0	0	5	1	1	3	3	2	2	1	2	2	0	0	1	4	4	2	0	0	2	4	0
C[C>G]G	0	0	0	2	1	0	0	0	0	0	0	0	2	3	0	0	0	0	0	0	1	0	0	0	3	1	0	0	2	2	0	2	0	0	1	0	1	4	0	0	0	0	3	2	0	0	0	1	1
C[C>G]T	2	0	1	1	5	1	3	0	0	0	0	0	5	2	0	0	1	2	0	1	0	1	4	0	4	0	0	0	8	2	2	2	1	1	1	0	0	4	0	0	2	2	5	5	0	1	0	4	1
G[C>G]A	1	0	0	6	1	0	2	0	1	0	0	0	0	1	1	0	0	1	0	0	0	4	0	0	0	0	0	0	1	0	3	4	2	0	5	0	2	3	0	0	0	3	4	1	0	1	2	1	0
G[C>G]C	1	0	0	2	3	0	2	0	0	0	0	0	2	3	0	0	0	3	0	0	0	2	1	0	5	0	2	0	1	1	0	2	3	1	1	0	1	2	0	0	5	1	2	2	1	1	0	1	2
G[C>G]G	0	0	0	0	0	0	2	0	1	0	1	0	0	0	0	1	0	0	0	0	0	1	0	0	1	0	1	0	1	1	1	1	1	1	1	2	0	3	0	0	1	1	1	3	1	0	2	2	0
G[C>G]T	1	0	1	3	1	1	1	0	2	0	0	0	1	0	2	0	2	3	0	1	0	3	2	1	0	1	0	1	3	8	0	1	1	1	3	2	6	1	0	0	2	2	1	1	0	4	1	4	0
T[C>G]A	2	0	0	5	5	1	4	0	3	3	1	0	1	2	3	0	2	0	0	1	1	2	4	1	1	2	0	0	6	2	2	1	5	0	1	1	3	1	0	0	3	5	4	2	1	1	4	4	0
T[C>G]C	0	1	0	4	6	3	7	1	0	1	0	0	0	4	2	0	0	0	0	0	0	1	1	0	2	2	0	0	1	1	0	1	4	1	2	2	4	6	0	0	3	4	3	0	0	0	4	1	0
T[C>G]G	1	0	0	0	0	0	0	0	0	0	0	0	0	0	0	0	0	0	0	0	1	2	0	0	0	0	0	0	2	0	0	0	0	0	1	1	0	1	1	0	1	0	0	0	0	0	0	0	0
T[C>G]T	1	0	1	6	6	1	2	1	0	0	0	0	2	7	3	0	3	2	0	0	0	5	1	0	2	2	0	0	12	5	4	0	3	2	6	2	6	9	0	0	7	4	4	4	1	2	7	4	0
A[C>T]A	7	3	0	1	2	6	10	0	0	1	0	1	1	5	0	0	3	7	8	1	2	6	2	0	7	4	0	1	5	4	1	2	3	0	2	14	3	3	0	4	4	6	2	4	0	2	1	2	3
A[C>T]C	2	2	5	1	1	3	2	1	0	3	0	3	2	2	3	1	3	3	2	1	0	2	2	0	2	6	0	0	0	0	1	2	2	2	2	3	0	2	0	5	4	1	1	1	6	5	1	0	1
A[C>T]G	9	4	0	0	5	3	11	0	0	0	0	3	1	4	2	0	4	11	6	5	0	4	2	2	12	10	0	0	2	3	3	2	12	7	2	15	0	1	0	11	14	5	0	7	0	0	1	0	3
A[C>T]T	0	1	0	3	2	2	2	1	0	1	0	0	2	3	0	0	1	3	3	1	1	3	2	0	2	2	0	0	3	0	3	2	6	3	4	2	0	5	0	1	5	2	1	1	3	1	4	2	0
C[C>T]A	2	4	7	2	4	2	0	2	1	4	3	2	6	10	4	2	0	4	1	2	2	2	1	0	0	3	0	3	1	1	3	3	3	7	6	4	6	0	1	7	1	4	2	8	9	5	2	4	2
C[C>T]C	1	3	6	2	3	1	5	2	1	1	1	1	5	6	7	2	6	8	1	5	4	7	1	6	0	6	0	7	7	1	9	7	9	6	5	2	7	3	0	6	4	4	2	1	5	6	1	0	2
C[C>T]G	8	6	1	2	4	9	8	1	0	0	1	5	0	1	1	0	1	13	9	0	2	9	1	0	10	14	0	1	8	6	2	5	11	7	4	19	1	2	0	11	18	6	9	7	2	0	1	1	5
C[C>T]T	2	3	4	1	3	3	4	0	0	4	2	2	4	6	6	7	11	7	1	6	3	4	0	4	3	5	1	4	1	2	8	9	3	5	5	5	7	5	0	8	7	5	1	6	10	8	7	2	1
G[C>T]A	2	6	0	3	5	5	5	0	0	1	0	3	3	3	3	0	1	8	7	4	1	10	0	0	7	8	0	0	4	2	2	3	7	4	4	14	0	2	0	10	14	8	2	2	2	2	1	2	0
G[C>T]C	10	3	2	1	4	3	4	0	0	1	0	5	0	4	2	1	3	10	9	7	3	9	1	0	10	9	1	3	2	4	2	4	9	5	1	9	1	1	2	11	10	5	2	6	0	4	2	0	6
G[C>T]G	7	8	0	0	4	8	18	0	1	2	0	8	0	13	1	0	0	10	11	5	1	15	0	1	11	17	3	0	8	4	3	7	10	5	0	22	1	3	1	13	18	10	6	11	1	1	3	2	8
G[C>T]T	4	3	1	0	4	8	5	3	0	1	0	3	3	5	2	1	2	9	2	5	3	3	0	1	6	10	0	0	1	4	5	6	11	5	4	7	3	3	0	10	9	6	3	9	5	4	3	1	0
T[C>T]A	4	6	27	0	7	0	3	9	0	4	7	12	22	20	17	19	19	20	3	10	12	7	1	13	1	8	4	19	2	1	28	17	22	17	22	4	6	2	0	17	15	5	1	7	23	27	8	0	0
T[C>T]C	3	8	33	1	10	4	1	14	0	2	7	13	30	35	23	21	24	38	6	8	19	6	1	23	2	25	3	23	0	0	24	36	21	25	28	4	9	1	0	29	19	2	1	5	32	30	15	0	2
T[C>T]G	3	4	9	0	6	2	2	2	0	0	3	4	6	15	3	4	5	10	3	6	3	4	0	3	2	9	0	4	0	3	5	9	14	5	5	7	5	0	0	15	13	4	4	2	7	8	1	1	3
T[C>T]T	1	1	10	1	3	1	2	4	0	2	4	3	11	7	7	8	5	11	4	6	6	6	0	8	2	6	1	3	1	0	19	14	9	9	9	7	9	0	3	14	10	0	3	4	6	6	6	1	0
A[T>A]A	1	5	9	8	0	4	5	1	1	1	2	0	4	3	3	4	8	1	0	2	5	2	9	7	1	5	3	2	2	0	7	1	1	0	5	4	4	4	0	0	5	11	0	0	5	1	11	1	3
A[T>A]C	1	0	0	2	1	2	0	0	2	0	0	0	0	1	0	0	3	0	0	1	0	1	0	3	1	1	0	1	1	0	0	1	1	0	2	2	1	0	1	0	1	2	3	0	0	0	1	0	0
A[T>A]G	0	7	2	4	0	7	10	1	0	2	1	0	6	7	2	6	6	0	0	2	3	1	3	4	3	3	0	0	2	0	11	1	1	0	6	2	2	6	0	0	4	3	2	0	8	0	5	2	0
A[T>A]T	0	0	2	1	2	2	1	2	0	2	0	1	0	0	1	0	4	1	0	3	0	1	2	0	1	1	1	0	1	1	2	0	2	3	4	1	0	1	0	3	2	6	1	1	0	0	2	1	0
C[T>A]A	1	8	7	15	0	11	12	1	4	1	2	0	6	11	6	4	9	0	0	8	9	4	17	8	1	6	1	0	2	0	7	1	4	0	7	10	3	4	1	0	4	12	4	1	12	0	8	1	1
C[T>A]C	0	3	3	4	2	6	4	1	3	4	1	1	4	2	4	6	0	1	0	4	4	2	4	4	2	1	4	1	2	0	5	0	0	1	5	4	3	7	1	0	5	6	1	1	2	0	9	1	1
C[T>A]G	1	15	13	16	0	17	17	1	6	1	3	1	10	11	8	11	14	5	0	10	12	16	15	12	3	9	5	0	3	0	17	2	11	2	10	10	3	4	2	0	14	10	3	4	8	1	17	1	1
C[T>A]T	0	5	3	10	0	6	4	2	2	1	0	0	6	5	3	12	3	1	2	3	7	5	7	9	1	5	1	2	3	1	1	1	3	2	2	3	1	7	1	1	3	8	3	2	4	1	12	0	0
G[T>A]A	0	5	3	6	0	6	3	1	2	3	0	0	3	2	3	9	3	0	0	2	3	4	7	6	1	2	2	2	2	0	2	1	3	2	3	1	3	2	0	0	6	5	0	3	3	0	3	1	1
G[T>A]C	1	0	2	2	0	2	1	0	0	1	0	0	0	0	1	2	1	2	0	0	2	0	1	2	1	0	2	0	2	0	2	0	2	0	1	0	0	0	0	0	2	3	1	0	3	0	3	1	0
G[T>A]G	0	3	0	5	2	6	4	1	1	1	1	0	3	3	3	4	4	1	0	2	2	0	4	2	1	3	2	0	0	0	5	4	2	5	3	3	4	2	0	1	3	2	1	1	5	1	7	0	0
G[T>A]T	0	0	1	3	1	2	4	1	0	0	0	1	1	3	0	2	0	0	1	2	0	2	4	1	1	0	1	0	0	0	1	1	0	1	0	0	0	1	0	0	1	3	1	1	3	0	1	0	1
T[T>A]A	0	1	5	11	1	4	4	1	5	1	0	1	4	4	3	6	6	1	0	5	3	0	6	4	1	6	0	0	2	2	9	0	3	2	5	2	8	5	1	0	2	16	3	3	8	0	11	1	0
T[T>A]C	0	3	0	0	3	2	2	0	0	0	0	0	2	0	3	1	2	1	0	3	1	1	1	1	0	1	1	0	0	0	2	0	0	0	2	3	3	1	0	0	0	4	1	0	3	0	4	0	0
T[T>A]G	0	7	7	2	1	7	5	1	3	3	0	0	6	3	3	5	8	0	0	3	3	6	10	11	2	9	1	0	4	0	13	2	1	0	8	7	2	5	0	1	0	5	0	1	5	1	9	2	0
T[T>A]T	0	3	1	3	2	2	4	0	1	0	0	0	2	1	1	4	3	1	0	5	2	2	5	2	5	1	0	1	1	1	6	2	3	1	3	3	1	4	1	0	1	2	2	0	2	0	4	1	1
A[T>C]A	8	5	3	2	9	3	9	2	1	0	2	0	2	3	13	2	7	7	0	17	1	8	9	9	5	14	6	5	3	1	5	8	2	4	6	3	6	6	11	0	19	9	5	1	4	7	6	3	1
A[T>C]C	1	0	1	0	3	1	5	0	0	0	0	0	0	2	3	0	1	0	0	2	5	4	1	0	1	2	2	3	0	0	2	1	1	0	2	0	0	1	4	0	3	1	1	0	1	2	1	0	0
A[T>C]G	9	1	1	2	6	2	8	3	0	3	0	0	2	4	12	1	7	3	0	6	4	8	2	1	5	12	7	8	2	0	4	6	1	5	5	5	7	4	5	3	10	12	0	3	3	3	8	3	0
A[T>C]T	6	0	3	2	9	4	3	1	1	2	0	0	1	3	5	1	5	3	0	3	2	4	4	3	7	7	2	5	2	4	2	3	1	1	3	1	4	3	2	5	6	3	3	0	5	6	1	11	0
C[T>C]A	5	2	3	2	2	4	3	3	1	1	0	0	1	1	7	1	2	3	0	5	8	5	3	3	3	6	2	2	1	2	2	6	1	3	2	1	3	13	2	4	6	6	1	2	2	5	1	1	1
C[T>C]C	3	2	2	2	6	2	6	2	0	2	0	0	0	2	4	0	4	1	1	10	1	7	2	4	3	4	0	0	0	0	3	0	2	2	1	0	4	4	0	2	2	2	2	0	1	4	2	0	0
C[T>C]G	6	3	0	1	8	2	5	1	1	6	0	2	1	4	9	0	9	0	0	8	7	7	1	1	11	5	2	5	1	1	5	6	3	6	3	3	3	7	4	5	6	3	4	5	2	9	0	0	0
C[T>C]T	8	0	1	0	8	5	7	2	0	2	0	0	1	1	5	3	6	2	5	4	2	6	3	2	12	9	4	3	3	1	9	3	5	5	9	3	2	7	4	3	14	7	6	4	12	4	1	3	2
G[T>C]A	8	0	2	2	6	9	8	4	0	3	3	2	1	0	6	0	3	3	0	5	2	5	3	2	7	6	6	6	2	1	4	9	2	7	1	1	8	6	7	7	11	9	8	1	2	7	2	0	1
G[T>C]C	3	0	0	0	5	1	1	0	1	0	0	0	0	3	4	0	4	1	0	2	1	2	3	1	6	9	1	4	1	0	2	3	2	2	1	1	1	1	1	1	1	3	2	0	2	2	0	0	0
G[T>C]G	5	0	3	1	3	3	5	2	1	0	0	0	1	0	10	0	4	6	1	4	5	4	2	2	5	9	2	9	2	1	3	3	2	3	1	1	5	6	4	5	9	7	1	1	4	4	2	1	0
G[T>C]T	6	1	2	3	7	1	5	2	1	1	2	0	1	3	8	0	4	1	0	5	3	8	1	1	5	9	2	2	3	0	3	2	1	4	2	1	1	3	5	4	6	3	3	2	2	5	3	0	1
T[T>C]A	6	3	2	3	6	3	4	2	0	3	0	1	0	1	2	0	3	4	1	2	1	6	3	2	2	6	2	8	1	0	6	6	2	5	2	2	3	10	3	2	4	3	2	1	2	2	1	3	0
T[T>C]C	3	0	0	1	5	2	1	2	0	3	0	0	1	1	3	0	2	5	0	3	1	1	1	3	1	5	5	5	1	1	1	4	2	3	1	2	3	7	3	1	7	4	4	4	0	2	1	2	2
T[T>C]G	3	1	2	1	1	3	3	3	0	0	0	0	1	1	1	2	2	4	0	3	1	6	1	1	3	2	1	3	1	0	2	7	4	2	2	1	4	3	1	3	6	5	0	0	1	3	3	0	0
T[T>C]T	6	1	2	0	5	4	6	1	0	1	1	1	2	4	7	1	7	1	0	6	3	5	10	2	7	9	3	1	1	1	7	3	6	3	6	4	6	10	3	1	5	10	3	1	8	3	0	1	2
A[T>G]A	0	0	1	1	1	1	0	3	0	4	0	0	0	1	1	0	3	0	0	2	0	8	7	1	4	6	1	0	3	1	4	1	4	0	5	4	2	1	0	1	0	7	2	2	0	0	2	1	0
A[T>G]C	0	0	1	0	1	0	0	0	0	1	0	0	0	2	0	0	2	1	1	1	0	1	1	0	0	0	1	0	2	1	0	1	1	0	3	0	1	1	1	0	0	1	3	0	0	0	2	0	1
A[T>G]G	1	1	0	1	0	1	1	0	0	0	0	1	2	0	1	1	0	0	0	2	0	0	1	0	1	0	2	1	0	1	2	1	1	2	1	2	0	0	1	0	1	3	1	0	1	2	0	2	0
A[T>G]T	7	0	0	1	5	10	6	9	6	1	0	5	5	5	2	2	5	6	5	1	0	3	11	8	4	3	2	7	5	0	6	1	4	8	6	2	1	8	6	4	5	2	4	0	2	3	4	0	0
C[T>G]A	1	0	2	1	0	1	0	0	0	2	0	0	1	0	2	1	7	0	1	1	0	1	1	0	1	3	3	3	0	1	2	0	1	0	1	2	4	3	1	0	1	6	0	5	2	0	1	0	3
C[T>G]C	6	1	1	1	3	1	2	0	7	0	0	0	0	0	1	0	0	3	2	0	0	3	2	3	1	0	0	3	2	0	0	2	4	6	3	2	3	3	7	4	2	3	1	1	1	1	4	1	1
C[T>G]G	2	1	1	4	5	1	1	1	2	3	0	2	2	1	0	0	3	2	5	1	0	4	4	0	4	3	1	2	2	1	0	1	5	2	7	1	5	3	1	2	2	3	1	0	2	1	2	1	2
C[T>G]T	47	3	3	12	20	45	20	35	25	5	0	34	19	27	4	6	1	30	44	7	0	48	53	42	24	2	3	56	59	5	6	20	26	33	34	17	50	28	41	55	30	8	10	1	8	22	29	3	4
G[T>G]A	0	0	0	0	0	0	0	0	0	0	0	0	0	0	4	0	0	0	0	1	0	1	0	0	0	0	0	2	0	0	1	2	0	0	2	0	1	0	0	0	0	2	0	1	0	2	0	0	0
G[T>G]C	0	0	0	0	0	0	0	1	1	0	0	1	0	0	0	0	2	1	0	0	0	1	1	1	2	1	0	0	2	0	0	1	1	0	2	1	3	1	1	1	3	1	0	0	0	0	0	2	1
G[T>G]G	0	0	1	1	3	0	3	1	0	0	0	0	1	3	0	0	0	1	0	0	1	2	0	1	0	0	0	0	1	0	1	1	1	0	1	1	0	0	0	0	0	0	1	1	1	0	2	1	0
G[T>G]T	14	1	0	2	9	9	5	4	7	0	0	2	5	4	3	2	0	3	10	0	0	5	17	9	12	2	1	15	14	2	0	3	4	11	3	0	13	13	13	8	12	4	5	0	1	6	3	4	0
T[T>G]A	2	1	2	3	1	2	3	3	1	2	0	0	1	1	4	0	12	0	0	4	0	7	9	0	4	3	5	2	3	3	8	2	3	0	6	2	9	5	0	0	1	7	3	5	2	0	0	3	0
T[T>G]C	2	0	0	0	1	3	3	1	2	0	0	0	0	1	1	0	1	2	0	0	0	3	2	1	2	0	2	3	1	0	1	0	2	0	1	2	2	2	1	0	1	1	1	0	1	1	0	0	0
T[T>G]G	0	0	0	0	0	2	0	0	1	1	0	0	0	3	2	0	0	0	0	0	1	1	8	1	0	2	1	3	4	0	2	2	0	1	2	1	4	3	1	0	0	0	1	1	1	0	1	1	1
T[T>G]T	13	1	5	2	6	8	6	14	12	1	0	9	5	5	7	1	6	6	12	5	0	12	7	9	11	3	4	14	12	1	3	1	5	4	16	1	11	17	9	8	9	4	3	4	2	7	6	5	5
[truncated: 251 more columns]
