# Supplementary material for: SUITOR: Selecting the number of mutational signatures through cross-validation
Source: PLoS Comput Biol. 2022 Apr 4;18(4):e1009309. doi: 10.1371/journal.pcbi.1009309 (PMC9009674; doi:10.1371/journal.pcbi.1009309)
Supplement: S2 Data — (ZIP) [file pcbi.1009309.s015.zip › Supp_data_profiles_activities_matrices/16 In silico simulation/simulation design of eight signatures/Error Level 0/eight signatures_mutation_type_matrix_15.csv]

	V1	V2	V3	V4	V5	V6	V7	V8	V9	V10	V11	V12	V13	V14	V15	V16	V17	V18	V19	V20	V21	V22	V23	V24	V25	V26	V27	V28	V29	V30	V31	V32	V33	V34	V35	V36	V37	V38	V39	V40	V41	V42	V43	V44	V45	V46	V47	V48	V49
A[C>A]A	1	1	1	6	2	5	3	0	2	4	1	0	3	3	0	2	1	4	0	1	4	0	1	3	1	0	0	0	3	1	1	7	2	3	2	2	3	3	2	2	2	7	3	2	1	2	6	2	2
A[C>A]C	0	0	0	3	1	5	3	3	0	2	4	0	2	0	3	1	1	5	0	0	0	0	0	0	3	0	2	0	0	2	1	1	0	6	2	2	6	2	1	0	0	5	2	8	2	0	2	0	1
A[C>A]G	1	0	0	1	0	3	1	1	0	1	0	0	1	0	0	2	0	1	0	0	0	0	0	0	2	0	0	1	0	0	0	0	0	2	1	0	1	0	1	0	0	1	2	4	0	0	1	1	0
A[C>A]T	0	0	0	2	0	3	1	0	0	1	1	0	3	0	0	4	0	3	0	2	2	2	0	0	5	1	3	0	1	0	1	5	0	2	5	0	0	1	2	0	0	1	0	1	1	0	3	0	1
C[C>A]A	0	0	0	13	3	9	9	2	0	11	7	0	5	0	2	5	1	12	0	4	4	2	0	0	8	4	6	0	2	0	4	4	3	3	5	1	6	6	3	0	0	11	12	5	6	2	9	2	5
C[C>A]C	3	0	0	10	1	7	7	2	0	14	11	0	5	1	0	2	1	6	0	4	6	1	0	0	7	1	7	0	1	0	1	4	0	5	7	1	5	5	0	0	0	6	6	12	8	0	3	1	5
C[C>A]G	1	1	0	5	0	4	2	1	0	3	3	0	3	1	1	2	0	6	0	1	2	3	0	0	5	0	0	0	3	3	0	4	1	4	1	0	2	3	2	0	0	1	3	1	5	0	2	0	1
C[C>A]T	0	2	0	9	1	5	10	3	0	7	3	1	5	0	1	5	1	7	0	2	6	5	0	1	7	0	7	1	0	1	0	7	0	6	1	2	3	3	1	2	0	8	6	8	5	0	4	0	2
G[C>A]A	1	0	1	4	1	3	7	0	1	3	3	0	2	1	1	3	0	2	0	1	2	0	1	0	0	1	5	1	0	2	1	3	0	4	4	0	3	1	0	0	2	2	4	6	4	0	7	0	0
G[C>A]C	1	0	1	1	1	1	3	0	0	2	2	0	2	0	0	3	2	6	0	2	3	1	1	0	6	0	2	0	2	1	0	1	1	2	2	3	4	6	1	0	1	7	8	6	2	0	2	3	0
G[C>A]G	0	0	0	2	0	3	4	0	1	1	2	0	2	0	0	0	0	1	0	1	0	0	0	0	0	0	0	0	1	1	0	3	0	0	2	0	4	2	0	0	1	1	0	2	1	0	0	0	1
G[C>A]T	0	0	1	2	0	1	0	0	0	0	3	0	1	0	1	2	0	1	0	2	2	1	0	0	4	1	4	0	1	0	0	2	0	1	4	1	3	1	1	0	1	4	0	0	4	2	1	1	1
T[C>A]A	0	0	1	4	0	7	2	0	0	3	4	0	0	1	3	2	0	4	0	3	3	2	5	0	5	0	5	2	2	1	3	4	1	2	1	2	2	9	1	1	0	3	3	3	4	0	1	1	2
T[C>A]C	1	0	0	1	0	6	3	0	0	2	3	0	3	2	0	4	0	6	0	1	5	0	1	1	4	1	2	0	0	0	2	4	2	5	6	0	2	3	3	0	1	4	1	4	4	2	5	0	1
T[C>A]G	0	0	0	1	1	2	0	0	0	1	0	0	1	0	1	1	0	1	0	0	0	0	1	0	0	0	0	0	0	0	0	1	0	2	3	0	1	0	0	0	0	1	1	1	1	0	0	2	0
T[C>A]T	2	0	1	1	0	4	6	2	0	3	2	1	2	0	2	2	2	3	0	6	3	5	1	0	8	1	3	1	1	3	0	5	4	5	3	3	4	5	1	0	0	6	6	2	4	0	3	1	3
A[C>G]A	1	1	0	4	4	3	4	0	1	0	0	0	4	3	3	1	1	2	0	0	1	1	3	0	1	0	1	0	6	2	1	3	3	2	4	1	3	1	0	0	4	8	3	2	0	4	3	5	0
A[C>G]C	3	0	0	2	2	0	1	1	1	0	2	0	1	3	0	0	1	0	0	0	0	0	0	0	0	0	0	0	1	1	4	0	2	1	2	1	3	3	0	0	3	3	0	0	1	1	1	1	0
A[C>G]G	0	0	0	1	0	0	3	0	1	0	0	0	1	1	0	0	0	0	0	1	0	1	0	0	1	0	0	1	0	0	1	2	1	1	4	2	2	0	0	0	1	2	0	2	0	0	0	0	0
A[C>G]T	2	0	0	2	6	1	3	1	1	2	0	0	2	2	1	0	1	4	0	0	0	4	4	0	4	1	0	0	2	5	1	3	4	2	3	4	3	4	0	0	5	6	4	3	2	1	3	3	1
C[C>G]A	2	0	0	1	3	0	3	0	2	0	0	0	0	0	0	0	0	1	0	0	0	3	1	0	2	0	0	0	2	0	4	2	4	0	5	0	2	2	0	0	1	1	4	5	1	1	6	2	0
C[C>G]C	2	0	0	1	7	1	3	0	1	1	1	0	1	2	0	1	1	2	0	0	1	0	2	0	2	0	0	0	9	5	0	4	2	2	1	3	3	5	1	0	4	7	2	2	0	1	2	3	0
C[C>G]G	0	0	0	1	0	1	1	0	1	1	0	0	0	0	2	0	0	2	0	0	0	0	0	0	2	0	0	0	1	1	0	2	1	0	0	0	2	2	0	0	0	2	1	3	0	1	1	1	1
C[C>G]T	0	0	0	5	5	1	5	0	4	1	1	0	0	5	0	0	0	2	0	1	0	5	3	0	0	2	2	1	2	3	1	5	2	0	6	4	2	3	0	0	3	5	2	3	0	0	1	2	0
G[C>G]A	1	0	0	4	1	0	1	0	2	0	1	0	1	3	0	0	0	1	0	0	0	2	0	0	2	1	0	0	5	0	1	1	0	1	2	1	3	2	0	0	2	6	2	1	1	3	6	3	0
G[C>G]C	1	0	0	0	2	1	0	1	0	2	1	0	1	3	0	1	0	2	1	0	1	2	3	0	1	0	0	0	6	0	4	1	2	1	0	1	2	0	0	0	3	1	1	2	0	0	2	1	0
G[C>G]G	0	0	0	0	1	0	0	1	1	0	0	0	0	0	0	0	0	0	0	0	0	0	0	0	1	0	1	0	0	2	1	0	0	1	0	0	0	1	0	0	0	0	1	1	1	0	0	1	0
G[C>G]T	0	0	0	2	1	1	5	0	0	1	1	0	2	1	0	0	0	0	0	1	1	2	3	1	1	2	0	0	5	2	2	0	2	2	4	3	5	4	0	0	1	3	2	3	0	1	2	4	0
T[C>G]A	3	0	2	3	7	0	5	0	2	0	0	0	3	0	3	0	1	1	0	1	0	3	1	0	3	2	0	0	3	2	3	1	3	1	4	1	1	4	0	1	2	4	1	3	1	2	1	2	0
T[C>G]C	1	0	0	3	7	2	3	0	0	0	1	0	4	3	0	0	0	0	0	0	0	2	2	0	4	2	1	0	6	3	2	1	5	0	5	3	1	5	0	0	5	5	1	3	2	4	1	5	0
T[C>G]G	0	0	0	0	0	0	1	0	1	0	1	0	1	2	0	0	0	0	0	0	0	1	0	0	0	0	1	0	1	0	0	2	0	0	0	3	3	1	1	0	0	0	0	0	1	1	2	1	0
T[C>G]T	1	0	0	4	7	1	5	1	1	0	0	0	6	2	1	0	1	0	1	1	0	2	1	0	5	1	2	0	10	4	1	3	4	0	10	3	7	8	0	0	5	1	2	2	0	3	5	8	0
A[C>T]A	3	2	0	1	3	6	6	0	1	0	0	5	2	5	1	0	1	8	3	2	1	1	1	0	3	8	0	0	6	1	2	4	4	0	3	10	4	3	1	8	8	8	0	7	2	1	4	2	3
A[C>T]C	0	2	3	0	2	1	4	1	0	2	1	3	3	4	2	1	1	4	2	4	2	1	1	5	1	3	0	1	2	0	2	1	5	2	3	5	2	1	1	1	3	4	1	4	2	1	2	1	1
A[C>T]G	5	7	1	1	5	3	14	1	1	0	0	7	1	7	1	0	0	12	11	3	1	6	2	0	12	9	0	0	3	6	0	5	9	6	0	13	2	1	1	9	16	4	2	10	2	0	4	2	4
A[C>T]T	2	0	0	0	4	6	5	2	0	1	1	2	0	2	0	0	1	2	1	1	1	4	1	1	2	3	0	1	3	2	1	1	3	3	5	2	2	3	0	1	2	2	1	0	1	3	3	2	1
C[C>T]A	0	1	10	1	3	2	1	7	1	4	1	3	10	5	7	2	4	4	0	3	2	2	3	6	1	5	1	6	1	2	5	5	6	9	4	4	4	2	0	5	4	5	4	2	3	5	4	1	0
C[C>T]C	2	2	5	2	2	1	4	5	0	6	5	3	5	13	7	4	2	3	3	3	4	2	0	6	3	9	2	2	1	1	8	3	6	8	8	3	7	1	2	2	3	1	1	1	10	7	6	1	2
C[C>T]G	4	9	0	1	1	9	17	0	0	0	0	5	1	4	2	1	2	17	8	3	1	11	0	1	9	9	2	0	0	13	5	2	13	6	0	13	1	3	0	8	17	4	4	5	9	1	1	0	4
C[C>T]T	2	2	9	3	4	2	4	3	1	1	5	2	6	8	6	3	5	2	0	4	2	5	3	9	4	6	2	5	1	0	8	6	13	9	5	1	7	2	1	10	6	3	1	5	5	7	5	0	1
G[C>T]A	7	2	0	1	5	5	9	0	0	1	0	4	0	8	1	0	3	15	3	2	0	6	0	1	4	11	0	0	5	3	0	2	9	1	2	7	1	2	0	5	7	8	4	5	1	1	0	2	8
G[C>T]C	5	4	1	0	4	5	9	1	0	2	1	4	1	8	1	2	1	8	7	9	1	5	0	2	4	6	1	2	2	3	4	6	9	4	3	11	1	0	0	17	11	3	7	9	0	4	3	0	7
G[C>T]G	12	3	1	0	6	9	14	3	0	0	0	9	0	8	0	0	1	22	12	6	1	17	0	0	17	10	0	2	6	11	0	7	12	9	3	11	0	1	0	17	16	4	5	12	2	1	2	0	7
G[C>T]T	3	4	2	1	3	3	6	2	1	0	0	5	0	4	5	1	3	7	7	5	4	7	5	2	10	11	0	1	3	3	4	7	6	4	5	3	5	1	0	6	13	7	5	1	6	5	1	2	3
T[C>T]A	3	2	17	0	13	0	3	11	0	5	5	11	35	25	18	13	21	20	5	6	16	12	0	17	2	18	1	14	0	1	30	22	15	12	27	7	10	0	0	16	13	0	5	5	24	29	10	1	0
T[C>T]C	4	6	31	1	12	2	3	16	0	3	10	10	18	34	14	21	27	24	6	14	17	10	0	12	2	23	1	14	1	1	24	33	34	33	26	7	13	1	1	27	15	1	2	8	33	36	12	1	0
T[C>T]G	2	3	9	0	5	1	10	4	0	1	0	4	9	5	6	11	7	7	5	3	0	5	2	6	7	9	0	2	2	1	8	10	12	6	9	8	4	0	0	8	11	2	3	3	11	8	4	1	3
T[C>T]T	3	4	8	3	3	2	0	6	1	2	2	2	7	9	6	12	11	8	4	4	6	5	1	8	2	6	2	5	0	1	6	8	11	10	9	4	8	0	0	5	8	1	4	1	10	13	3	1	1
A[T>A]A	1	5	5	6	0	9	4	1	3	1	0	0	0	10	4	4	8	1	0	3	9	4	10	5	2	5	1	1	1	0	4	3	1	2	7	9	4	7	1	0	4	7	0	2	3	0	10	1	1
A[T>A]C	0	1	1	1	0	2	0	0	0	1	1	1	0	1	1	1	0	1	0	0	0	0	2	0	1	0	0	0	2	1	1	1	0	1	1	1	3	2	0	0	1	1	2	0	0	1	1	0	1
A[T>A]G	0	3	6	7	0	2	5	0	3	2	2	0	3	6	10	5	4	1	0	1	5	2	10	9	3	3	2	1	1	0	6	2	2	0	4	3	3	2	1	0	2	4	2	1	3	1	6	0	0
A[T>A]T	1	1	0	0	1	1	3	0	0	3	0	1	0	1	3	1	0	0	1	2	1	1	2	0	4	2	0	0	3	1	0	3	2	2	5	1	2	3	1	1	1	2	1	1	2	0	0	2	4
C[T>A]A	1	11	10	12	0	7	10	0	3	0	3	1	9	9	11	4	8	1	0	7	4	7	12	9	2	4	0	0	3	0	10	3	5	0	10	9	4	3	0	0	11	12	1	1	11	0	16	0	0
C[T>A]C	2	7	3	10	1	6	4	1	2	0	0	0	6	6	8	3	6	1	0	4	3	3	7	9	1	3	2	1	2	2	4	2	0	0	6	3	3	6	0	2	1	5	1	0	9	0	6	2	2
C[T>A]G	0	16	9	24	1	12	17	2	6	6	5	0	13	12	8	10	11	4	0	3	9	10	12	18	2	6	3	0	6	0	13	1	9	2	13	7	5	12	1	0	9	10	2	3	13	2	15	0	2
C[T>A]T	3	3	1	7	1	7	8	1	3	2	1	1	4	6	5	5	6	1	0	4	6	6	8	7	2	2	2	1	4	0	5	4	6	0	7	3	3	3	0	1	2	8	2	0	4	1	6	0	1
G[T>A]A	0	7	5	11	0	6	7	0	2	1	3	0	3	4	5	5	1	2	0	2	2	2	5	7	2	3	0	0	4	0	4	0	0	0	8	3	0	4	0	1	4	1	2	0	3	0	5	0	1
G[T>A]C	1	3	0	4	0	1	2	0	0	0	1	0	2	3	1	2	1	1	0	2	0	1	1	5	2	1	2	0	1	0	3	0	0	0	0	3	0	1	0	0	1	0	0	2	1	0	3	0	0
G[T>A]G	1	3	1	6	2	4	4	0	0	0	4	1	1	1	1	0	3	1	0	2	3	5	3	6	1	3	1	0	1	0	3	1	2	1	5	3	1	3	0	0	1	5	3	1	4	0	5	0	2
G[T>A]T	0	1	0	3	0	1	1	0	1	0	0	0	0	1	2	3	0	1	0	0	1	2	2	0	0	0	1	0	1	1	1	0	0	0	5	2	0	1	0	0	0	1	1	0	1	0	0	0	0
T[T>A]A	0	7	5	11	2	5	13	1	3	3	2	0	2	2	5	4	8	1	0	5	4	6	6	5	4	7	0	0	4	1	6	1	4	2	7	5	5	7	0	1	5	4	1	4	3	1	9	2	0
T[T>A]C	2	6	4	2	0	3	3	0	2	0	0	0	1	4	1	0	1	0	0	1	0	0	5	3	2	2	0	0	2	0	1	1	2	1	1	3	1	4	0	0	2	4	0	0	2	0	2	0	0
T[T>A]G	0	7	6	10	0	9	11	0	3	2	0	0	3	5	5	11	7	3	0	4	5	6	10	6	2	8	2	0	3	1	6	3	7	2	5	4	4	5	0	0	6	6	2	1	3	0	8	0	2
T[T>A]T	1	2	2	5	1	6	2	2	1	0	0	0	1	3	2	7	4	2	0	3	2	4	3	1	3	0	2	1	3	2	3	1	2	1	6	4	3	6	0	0	6	1	3	3	1	1	8	1	1
A[T>C]A	11	4	5	2	6	10	7	4	1	2	0	0	1	1	7	2	2	4	0	8	8	15	6	5	10	7	4	7	0	2	11	9	5	4	5	1	5	7	7	5	9	8	5	3	4	3	0	1	2
A[T>C]C	5	0	4	1	1	1	4	2	0	0	0	0	0	0	8	0	2	3	0	2	4	4	3	1	2	2	2	2	0	2	1	0	0	0	2	0	2	2	2	1	2	4	4	0	0	4	0	1	0
A[T>C]G	9	2	5	1	5	5	7	7	0	2	0	1	1	2	4	1	6	6	0	7	3	2	4	3	6	5	8	5	0	1	8	10	2	4	4	2	3	7	5	2	12	8	3	2	2	5	6	0	2
A[T>C]T	3	0	1	0	7	2	8	2	0	3	0	0	1	1	3	1	4	6	0	6	1	6	5	1	5	2	3	4	1	1	3	1	2	4	6	2	7	5	0	5	9	6	4	2	4	2	2	2	1
C[T>C]A	7	2	6	3	3	2	3	5	0	0	2	0	1	1	4	0	2	2	1	6	3	6	7	1	6	3	1	1	3	1	7	5	3	2	2	0	4	9	7	2	4	7	2	1	4	8	1	1	0
C[T>C]C	6	0	2	0	2	4	4	1	3	0	1	0	0	0	5	0	3	2	0	5	1	4	4	2	2	3	4	6	2	2	1	5	1	6	3	2	4	4	1	2	4	2	3	1	3	3	1	1	0
C[T>C]G	8	3	3	2	6	6	12	2	0	1	1	1	1	6	7	0	9	2	2	11	2	13	3	3	10	9	2	11	2	1	3	8	2	4	2	3	2	5	6	3	8	10	6	1	2	6	1	3	1
C[T>C]T	8	0	2	0	8	4	5	5	1	2	2	1	0	1	7	0	4	4	0	7	4	3	4	2	6	7	8	11	7	2	9	7	4	3	8	5	3	7	6	2	3	5	2	0	3	3	3	3	3
G[T>C]A	6	2	2	0	9	2	6	6	0	4	2	0	1	1	8	1	8	6	0	6	3	2	5	5	7	4	5	7	1	1	3	6	2	7	2	1	2	10	1	4	7	11	3	3	3	6	0	1	0
G[T>C]C	3	1	0	1	3	0	2	5	0	0	0	0	1	1	2	0	2	1	0	3	2	1	3	2	4	4	2	3	2	0	2	1	1	3	1	1	1	7	1	2	0	3	0	1	2	3	0	2	0
G[T>C]G	9	2	3	0	5	0	9	2	0	1	0	0	0	0	9	0	4	3	0	6	4	4	2	1	8	5	9	5	1	1	3	5	2	8	2	1	4	6	1	1	9	8	3	1	7	8	1	0	0
G[T>C]T	6	1	3	3	4	3	8	1	1	1	0	0	2	0	7	0	2	6	0	5	5	5	3	2	6	11	6	5	3	0	2	4	3	2	1	1	4	6	1	1	6	2	4	1	1	4	1	1	1
T[T>C]A	2	2	3	3	5	0	3	2	1	1	0	0	1	3	6	0	7	1	0	0	2	5	4	2	7	3	1	2	3	0	1	1	1	2	1	1	4	2	0	3	2	3	1	2	1	4	1	1	1
T[T>C]C	2	0	1	2	2	0	2	4	1	1	0	1	0	1	7	1	4	4	0	5	1	5	2	2	6	6	3	0	1	3	0	2	2	5	2	0	0	4	1	2	5	7	1	2	2	2	1	2	1
T[T>C]G	1	0	2	0	0	1	3	3	0	3	0	1	0	2	4	0	1	2	1	5	0	4	3	2	2	3	2	1	3	1	0	2	2	5	0	0	2	3	1	1	5	5	4	1	0	3	2	1	0
T[T>C]T	7	0	3	1	4	1	8	4	0	5	0	0	1	2	10	0	6	5	1	5	5	7	7	0	10	6	4	5	3	1	7	5	6	2	4	2	2	4	3	5	11	5	3	3	3	4	3	4	2
A[T>G]A	1	0	2	2	0	2	1	1	0	3	0	0	0	0	2	0	3	1	2	2	0	6	3	1	0	6	1	1	3	3	2	1	2	0	5	4	4	0	0	0	1	9	2	3	0	0	0	3	2
A[T>G]C	2	0	0	0	1	0	2	2	0	2	0	2	1	0	0	0	0	0	1	2	0	1	0	3	3	0	0	1	2	1	1	0	1	1	1	0	0	3	0	0	0	2	0	1	0	0	2	0	0
A[T>G]G	1	0	0	0	0	1	0	0	1	0	0	0	0	2	0	1	1	0	0	1	0	1	1	0	1	1	1	1	1	0	1	0	3	1	1	1	1	1	0	0	2	2	1	1	0	1	2	0	1
A[T>G]T	10	3	0	2	5	5	5	6	8	0	0	7	2	5	0	0	1	6	6	3	0	10	9	9	8	2	0	6	9	1	3	2	4	5	5	1	10	7	1	3	6	2	2	2	2	4	5	3	0
C[T>G]A	3	0	0	0	1	0	1	0	0	2	0	0	1	0	3	1	3	1	0	2	0	4	1	1	1	2	0	0	1	1	8	0	0	0	5	3	0	4	0	0	1	1	2	1	0	0	0	2	3
C[T>G]C	6	0	0	2	3	4	3	2	3	0	0	5	3	3	0	1	0	3	1	1	0	3	9	2	5	0	0	2	4	0	1	2	1	9	7	1	1	4	2	1	6	2	2	2	2	2	4	3	0
C[T>G]G	1	1	0	0	1	3	1	3	0	0	1	3	2	1	4	1	1	1	0	0	1	2	2	3	1	1	2	3	4	1	2	1	3	1	2	1	3	4	0	0	3	3	2	1	0	1	2	1	0
C[T>G]T	62	4	3	14	21	47	22	41	26	6	0	37	21	28	3	12	7	32	58	6	1	41	64	30	19	2	1	45	62	3	3	21	15	46	42	9	55	13	43	51	29	4	14	2	10	21	22	5	2
G[T>G]A	1	1	0	0	1	1	1	1	0	0	0	0	0	0	2	0	2	0	0	1	0	2	1	0	0	2	1	0	0	0	0	2	0	0	0	1	1	0	0	0	2	2	1	1	3	0	0	1	1
G[T>G]C	2	1	1	0	0	1	0	0	0	1	0	1	2	1	0	0	0	0	2	0	0	2	2	0	1	0	0	0	3	4	0	0	3	0	1	0	0	4	3	0	2	1	0	0	0	0	0	2	0
G[T>G]G	0	0	1	3	0	2	1	0	0	0	0	0	0	2	0	0	3	0	1	0	0	0	1	0	0	0	0	1	0	0	1	1	2	2	3	0	2	2	0	0	1	1	0	1	2	0	1	1	0
G[T>G]T	8	1	1	5	8	7	5	7	1	0	0	8	6	9	2	4	3	6	14	3	0	10	10	7	3	0	2	8	14	2	4	3	7	8	6	5	14	4	13	6	7	2	2	0	2	6	9	3	0
T[T>G]A	0	0	5	1	1	3	1	2	0	3	0	0	0	1	4	0	8	0	0	6	0	7	4	1	2	4	1	3	3	5	5	3	4	0	11	5	5	5	0	0	0	8	1	3	3	0	2	6	3
T[T>G]C	2	1	0	1	1	2	2	2	0	1	0	0	0	2	0	0	1	0	2	0	0	1	3	1	1	2	1	1	1	0	1	1	0	0	3	0	1	2	0	1	1	2	0	2	0	1	2	0	0
T[T>G]G	0	0	2	0	2	2	2	0	1	1	0	0	2	1	1	1	3	1	1	2	1	2	1	2	1	0	2	1	1	0	3	1	1	1	2	1	2	2	1	0	0	0	1	0	3	0	2	2	1
T[T>G]T	16	0	3	3	11	14	8	8	13	7	0	9	5	6	4	2	7	10	7	6	0	16	17	12	11	3	1	7	11	3	3	5	7	9	10	3	11	7	12	9	9	5	10	4	3	7	9	1	1
[truncated: 251 more columns]
