# Supplementary material for: SUITOR: Selecting the number of mutational signatures through cross-validation
Source: PLoS Comput Biol. 2022 Apr 4;18(4):e1009309. doi: 10.1371/journal.pcbi.1009309 (PMC9009674; doi:10.1371/journal.pcbi.1009309)
Supplement: S2 Data — (ZIP) [file pcbi.1009309.s015.zip › Supp_data_profiles_activities_matrices/16 In silico simulation/simulation design of eight signatures/Error Level 0/eight signatures_mutation_type_matrix_16.csv]

	V1	V2	V3	V4	V5	V6	V7	V8	V9	V10	V11	V12	V13	V14	V15	V16	V17	V18	V19	V20	V21	V22	V23	V24	V25	V26	V27	V28	V29	V30	V31	V32	V33	V34	V35	V36	V37	V38	V39	V40	V41	V42	V43	V44	V45	V46	V47	V48	V49
A[C>A]A	1	0	1	4	0	3	3	0	1	5	6	0	4	2	1	4	1	6	0	3	1	1	0	1	3	0	2	0	3	0	2	4	2	9	7	2	2	7	2	1	1	0	3	8	4	0	3	1	1
A[C>A]C	0	0	0	4	0	2	7	0	0	2	4	0	0	1	1	1	0	2	0	1	2	3	1	0	3	1	2	0	1	1	0	1	1	4	4	1	5	4	0	0	1	3	1	6	4	1	2	1	3
A[C>A]G	0	0	1	0	0	1	0	0	0	2	0	0	0	0	0	0	0	1	0	1	1	2	0	0	1	0	1	0	1	0	0	1	0	4	1	0	0	0	0	0	1	1	2	2	2	0	1	1	0
A[C>A]T	0	0	0	3	2	2	3	0	2	5	4	0	2	0	2	3	0	3	0	2	3	2	0	0	3	0	2	0	0	0	3	4	1	3	3	0	1	0	0	2	0	5	2	4	5	0	4	1	3
C[C>A]A	1	1	1	10	0	6	7	2	1	9	10	0	3	0	1	5	0	10	0	0	6	3	1	0	12	1	7	0	1	3	0	8	1	6	9	4	2	3	1	0	1	8	5	5	8	1	5	2	4
C[C>A]C	0	1	0	9	0	6	6	4	1	9	6	0	8	1	0	3	0	11	0	3	6	3	0	0	7	1	8	1	2	0	2	7	1	6	5	2	6	6	2	0	2	4	7	12	10	1	15	0	4
C[C>A]G	0	0	1	2	1	2	3	1	0	0	4	0	3	1	0	1	1	0	0	0	1	1	1	0	3	0	3	0	0	0	1	2	0	1	3	0	0	3	1	0	0	0	3	0	5	0	6	1	0
C[C>A]T	2	0	0	9	2	8	11	3	0	6	6	0	4	0	1	2	0	12	1	2	3	2	3	0	9	2	4	0	2	0	1	3	3	9	4	3	4	5	4	1	5	1	4	7	5	2	3	1	2
G[C>A]A	1	0	1	3	1	2	3	0	0	2	2	0	5	0	1	0	1	3	0	1	2	0	3	0	6	0	3	0	3	2	0	2	1	2	2	0	3	7	1	0	0	7	4	1	1	0	0	2	1
G[C>A]C	0	0	1	3	0	4	3	2	0	3	2	0	2	0	0	3	2	4	0	1	5	3	2	0	3	2	2	1	2	0	0	2	0	2	4	1	6	1	0	0	1	5	4	7	3	0	3	2	2
G[C>A]G	0	0	0	1	1	2	0	1	0	1	3	0	1	0	0	0	0	2	0	2	0	1	0	0	0	0	1	0	0	1	0	2	0	0	4	1	4	1	1	0	0	2	1	1	2	0	1	1	1
G[C>A]T	0	0	0	7	1	2	5	2	0	2	2	0	3	0	1	3	0	3	1	0	0	0	0	2	3	2	3	0	1	0	0	0	3	2	4	1	1	3	1	0	1	3	3	4	0	3	2	2	1
T[C>A]A	0	0	0	4	1	8	3	3	1	5	2	0	3	1	2	1	1	7	0	4	4	3	1	0	4	0	4	0	1	5	0	2	1	6	4	0	2	5	1	1	1	5	5	5	7	0	2	1	5
T[C>A]C	0	0	0	4	0	7	5	1	0	5	2	0	4	3	1	3	1	3	0	0	0	0	0	0	4	0	2	0	2	1	0	2	2	5	3	4	5	4	0	1	0	1	5	1	8	0	5	0	2
T[C>A]G	0	0	0	1	0	0	2	0	0	4	1	0	2	0	0	0	0	0	0	0	1	0	0	0	2	0	1	0	0	0	0	0	0	1	1	0	2	0	0	1	0	1	2	1	0	0	1	0	0
T[C>A]T	0	0	1	3	0	6	10	3	1	6	2	0	2	1	4	0	3	6	0	1	3	2	3	1	6	3	4	0	3	1	3	3	4	4	4	3	7	4	0	0	1	8	1	6	3	0	7	1	1
A[C>G]A	3	2	0	7	3	3	6	0	1	2	0	0	1	6	1	0	0	1	0	1	0	3	2	1	2	1	0	0	4	2	1	2	6	2	3	3	5	3	0	0	8	6	3	3	1	1	3	7	1
A[C>G]C	1	0	0	2	3	0	5	0	0	0	1	0	4	1	2	1	0	0	0	0	0	3	2	1	5	0	0	0	1	0	1	3	3	0	4	0	2	3	0	1	1	0	1	1	1	1	2	3	0
A[C>G]G	1	0	1	0	0	0	2	0	1	0	0	0	0	2	0	0	0	0	0	0	0	0	1	0	1	1	1	0	0	1	1	1	0	1	1	1	0	1	0	0	1	2	2	1	0	0	3	1	0
A[C>G]T	0	0	0	4	5	1	6	0	1	0	1	1	5	2	1	0	0	3	0	1	0	2	1	0	4	1	0	0	4	1	5	4	4	4	6	3	4	5	0	0	2	2	8	3	0	1	8	2	0
C[C>G]A	3	0	0	5	1	0	5	0	2	2	1	0	3	3	0	0	0	3	0	1	2	1	4	1	3	1	0	0	1	2	2	1	5	2	2	2	2	3	0	0	1	3	1	1	1	1	2	1	0
C[C>G]C	2	0	0	0	4	1	2	0	0	0	1	0	2	6	0	0	1	0	0	0	3	3	0	0	7	1	1	0	2	3	0	1	3	1	5	2	6	8	0	0	4	5	2	2	2	2	5	3	0
C[C>G]G	0	0	0	1	3	0	0	0	2	0	1	0	2	1	0	1	0	0	0	0	1	0	0	0	1	0	0	0	2	0	1	1	1	0	1	0	1	2	0	0	0	0	1	2	1	0	1	2	0
C[C>G]T	1	0	0	2	2	0	5	0	0	0	1	0	4	2	0	0	0	5	0	0	0	3	2	0	3	0	1	0	2	3	3	1	3	0	1	1	8	4	0	0	4	8	4	3	1	1	7	5	0
G[C>G]A	0	0	0	1	3	1	2	0	0	2	0	0	0	3	0	0	0	0	0	0	1	1	2	0	4	0	0	0	1	4	2	1	2	0	1	0	2	5	0	0	0	4	3	0	0	2	2	2	0
G[C>G]C	1	0	0	4	1	0	2	1	0	2	0	0	0	2	0	0	0	0	0	0	0	0	0	0	1	0	0	0	2	4	3	3	1	0	3	2	0	3	0	0	2	2	7	1	0	2	1	1	1
G[C>G]G	1	0	0	2	2	0	0	0	0	0	0	0	0	0	0	1	0	0	0	0	0	0	0	0	0	0	0	0	0	0	0	1	1	1	1	1	0	1	0	0	1	1	1	2	1	0	2	0	1
G[C>G]T	4	0	0	3	2	0	0	0	1	1	0	0	5	3	1	0	0	1	0	2	0	3	3	0	2	2	1	0	7	2	0	0	0	2	4	0	3	4	0	0	1	4	2	2	1	0	6	3	0
T[C>G]A	2	0	0	4	3	0	3	1	0	1	0	0	1	3	1	2	0	0	0	0	2	2	3	0	2	2	1	0	1	1	3	4	3	1	4	3	3	0	0	0	2	2	2	4	1	0	1	2	0
T[C>G]C	1	0	2	3	5	0	4	0	2	4	0	0	1	3	3	0	0	0	0	1	0	1	3	0	2	1	0	0	2	2	2	1	6	1	3	0	1	2	1	1	2	2	0	2	0	2	2	2	1
T[C>G]G	0	0	0	3	1	1	0	0	0	0	0	0	0	1	1	1	0	0	0	0	0	1	0	0	1	1	0	0	1	0	1	1	0	0	1	2	0	0	0	0	1	0	0	1	0	0	1	1	0
T[C>G]T	4	0	0	4	5	0	5	0	3	0	4	0	3	4	3	0	1	1	0	0	0	1	1	0	2	3	0	1	2	3	5	4	2	1	7	3	4	9	1	0	5	5	4	5	1	11	1	6	1
A[C>T]A	4	2	0	0	0	6	5	0	1	1	2	6	1	3	1	1	4	10	4	2	0	6	5	0	5	3	1	0	6	5	1	6	5	3	2	9	1	0	1	7	9	7	4	8	0	1	2	0	3
A[C>T]C	3	1	0	1	1	1	1	2	0	1	1	4	5	0	0	2	2	4	3	8	0	2	1	0	1	5	0	0	0	4	4	2	2	6	1	3	3	2	0	2	5	3	0	3	2	1	2	4	1
A[C>T]G	6	4	0	1	3	4	10	1	0	0	0	4	1	4	2	0	1	11	8	2	1	7	0	0	13	13	1	0	1	6	2	5	8	3	0	15	0	0	0	8	14	5	2	5	2	2	4	1	5
A[C>T]T	1	2	0	5	3	4	1	2	0	0	1	3	2	4	2	1	1	3	0	1	0	2	0	1	1	3	0	1	4	3	0	5	2	1	1	1	3	1	0	2	5	1	2	2	1	0	3	2	1
C[C>T]A	1	3	3	2	4	0	5	2	0	2	3	2	4	10	5	4	4	6	4	1	4	4	1	3	1	3	0	5	1	2	9	2	5	2	10	5	1	3	1	6	3	1	1	5	7	9	4	0	1
C[C>T]C	3	0	8	1	4	3	3	3	0	2	1	2	7	6	2	4	10	8	1	3	2	4	2	5	2	2	1	3	1	0	5	7	9	6	6	2	5	2	1	6	5	4	1	4	10	6	2	1	0
C[C>T]G	8	4	2	1	4	8	20	0	0	0	1	7	2	3	1	1	3	10	4	5	2	10	0	1	10	11	1	1	1	2	2	11	9	2	3	7	1	2	0	12	18	9	3	7	0	3	1	0	3
C[C>T]T	1	1	8	7	3	4	5	4	1	1	3	0	6	7	1	3	7	8	1	2	3	2	2	1	2	4	1	4	0	3	9	5	9	5	6	4	0	2	0	8	5	1	2	1	4	6	3	3	0
G[C>T]A	1	2	2	2	4	3	12	2	0	0	0	6	0	4	1	1	4	8	6	1	0	1	1	1	8	15	1	0	6	3	3	5	5	4	3	9	1	3	0	10	13	7	1	1	0	1	2	0	4
G[C>T]C	5	2	1	0	5	7	10	2	0	1	1	6	2	9	2	2	5	9	7	5	1	8	2	1	10	9	3	1	2	4	7	2	6	9	0	12	2	0	1	15	11	6	4	5	2	4	3	1	2
G[C>T]G	7	8	0	2	2	9	22	0	0	1	1	4	0	11	2	0	4	18	13	1	0	11	0	0	10	21	1	0	7	13	2	6	16	3	1	9	1	2	0	17	28	9	8	5	1	0	2	1	5
G[C>T]T	1	3	2	2	2	0	8	1	0	1	3	4	3	2	4	0	3	4	9	6	1	9	1	1	4	7	1	1	4	3	4	3	9	1	4	6	7	2	0	10	7	2	5	5	0	2	4	2	2
T[C>T]A	3	7	22	1	11	1	2	9	0	1	6	9	19	24	14	9	17	15	6	8	11	11	2	12	0	17	3	11	0	1	28	24	20	20	21	4	17	1	1	10	17	0	2	3	21	23	9	1	0
T[C>T]C	6	5	22	0	21	2	3	15	1	3	8	13	38	35	20	24	31	23	9	11	13	19	1	23	5	21	3	19	1	1	26	25	31	18	22	7	17	1	1	37	23	2	2	3	35	38	8	1	0
T[C>T]G	6	4	6	0	7	4	2	2	0	0	1	8	6	10	2	4	15	11	3	2	7	6	1	2	5	8	1	7	2	2	10	8	8	3	6	14	7	1	0	7	16	2	3	9	9	7	2	0	2
T[C>T]T	1	3	6	1	4	1	7	5	0	2	1	4	15	4	8	8	6	13	2	5	6	3	3	6	0	17	0	8	0	0	20	6	12	16	6	2	4	1	2	10	7	2	2	2	9	15	6	0	1
A[T>A]A	0	7	6	8	2	5	4	1	1	1	2	0	2	7	3	3	7	0	0	2	4	5	3	5	2	4	0	0	2	0	8	0	2	2	7	6	2	5	0	0	4	6	2	1	6	1	9	0	2
A[T>A]C	1	0	0	2	0	1	2	0	1	1	0	0	0	1	0	0	0	1	1	1	1	1	1	0	0	1	0	0	0	0	0	2	1	0	0	3	1	1	0	0	3	0	1	0	1	2	0	0	0
A[T>A]G	1	5	7	6	1	4	8	1	0	1	1	0	3	6	3	7	0	1	0	5	6	2	9	2	1	3	1	0	3	2	4	0	0	0	5	6	2	3	0	0	2	3	3	2	5	2	3	2	1
A[T>A]T	1	0	1	0	0	2	3	2	0	0	0	0	2	0	1	1	1	1	0	1	1	1	2	1	2	2	3	0	2	2	5	1	3	1	2	1	0	4	0	0	3	3	2	1	0	2	2	1	0
C[T>A]A	1	4	11	18	0	9	6	0	3	0	1	0	6	11	15	6	10	1	0	5	9	9	11	8	3	8	1	0	0	0	13	1	5	2	10	7	3	6	1	0	11	14	1	2	12	0	10	1	1
C[T>A]C	0	4	7	15	0	13	9	1	3	0	1	0	0	4	5	4	7	2	0	1	5	2	10	4	1	2	4	1	0	0	3	1	5	1	2	3	1	2	1	1	4	6	0	2	4	1	6	1	1
C[T>A]G	1	9	13	19	0	17	18	0	8	3	4	0	11	14	12	19	16	2	0	8	8	8	12	15	6	10	0	0	2	0	15	0	4	3	17	12	10	7	1	0	10	14	3	3	10	0	16	1	0
C[T>A]T	1	6	4	7	0	5	8	1	1	3	0	0	2	11	4	5	8	0	0	4	6	1	2	6	4	3	0	1	2	0	6	2	1	3	5	3	4	5	0	1	4	5	1	0	6	0	6	2	1
G[T>A]A	1	6	4	2	1	4	6	1	2	1	0	0	5	5	2	2	3	1	0	3	6	2	5	3	1	0	0	0	1	3	4	0	2	3	6	4	2	2	0	0	3	5	1	0	10	0	4	1	1
G[T>A]C	1	0	2	0	0	2	0	1	1	0	0	0	2	3	1	2	1	0	0	1	0	0	4	3	0	1	0	0	0	0	1	0	1	0	1	1	1	1	0	0	1	2	0	0	0	0	0	1	0
G[T>A]G	0	6	2	3	0	8	3	0	1	0	1	0	3	6	1	4	3	0	0	3	1	4	4	6	1	2	1	0	1	0	2	3	3	0	3	1	1	2	0	0	2	4	1	3	2	1	3	1	0
G[T>A]T	1	0	0	4	0	1	0	0	0	1	1	0	0	1	1	0	2	0	0	0	1	2	0	1	0	0	1	0	0	1	3	0	0	2	2	1	0	3	0	0	1	0	2	0	0	0	0	2	0
T[T>A]A	0	8	6	11	1	7	6	1	1	1	1	1	4	14	5	3	3	0	0	4	5	4	7	5	2	3	3	0	4	2	7	1	0	3	12	4	3	4	0	0	4	9	0	3	8	0	8	5	3
T[T>A]C	1	2	0	3	1	4	4	1	0	1	0	0	3	2	0	1	2	0	0	2	2	1	2	2	0	3	1	0	0	0	3	2	0	1	1	1	0	0	0	0	2	4	1	1	2	0	0	1	0
T[T>A]G	0	9	5	7	0	8	13	1	2	0	1	0	0	7	7	3	6	2	0	8	3	1	10	3	1	2	0	2	4	0	4	2	2	3	6	7	6	1	0	0	4	8	1	0	6	1	7	0	0
T[T>A]T	2	4	0	5	0	4	4	1	2	1	0	0	2	4	2	0	4	0	0	1	4	6	5	6	3	2	0	0	1	5	4	2	1	1	7	5	3	0	1	0	1	3	4	2	2	0	1	2	4
A[T>C]A	7	2	4	2	6	11	7	4	1	1	1	0	1	4	11	2	5	6	0	6	4	12	12	6	12	13	5	4	4	5	9	6	6	8	5	1	5	12	1	5	9	9	8	2	5	7	3	1	0
A[T>C]C	1	1	2	0	4	1	4	2	0	0	0	0	0	0	2	0	2	1	0	3	1	0	1	2	1	2	1	5	0	0	4	0	2	0	4	2	2	2	1	1	1	3	3	0	0	3	0	0	0
A[T>C]G	4	1	1	2	6	7	5	9	0	0	0	0	0	1	8	0	9	7	0	12	8	9	3	2	7	9	4	5	3	1	7	8	7	2	0	1	5	6	3	7	11	7	5	1	4	9	2	2	1
A[T>C]T	3	0	6	1	1	2	4	4	0	1	0	0	0	1	9	0	3	2	0	2	2	6	3	3	7	4	7	5	3	4	2	6	2	3	7	2	3	6	7	0	8	7	3	4	6	2	1	4	0
C[T>C]A	2	1	1	3	7	2	7	5	0	0	0	1	0	1	7	1	5	3	1	8	1	5	2	2	4	4	5	2	1	0	3	4	3	3	3	0	1	4	5	2	5	10	8	1	4	3	1	2	0
C[T>C]C	1	1	1	0	4	4	0	2	0	0	0	1	1	2	4	0	3	0	2	6	0	1	7	1	8	4	1	3	4	1	2	3	2	0	2	2	5	7	3	3	6	1	2	2	0	7	1	2	2
C[T>C]G	8	2	2	3	9	2	3	3	1	1	1	0	2	2	9	0	7	7	0	7	4	7	5	2	8	8	3	7	2	1	3	4	2	9	0	1	6	10	6	2	11	5	3	1	5	3	0	1	1
C[T>C]T	6	0	1	1	9	4	4	5	1	2	1	0	0	2	7	1	5	3	2	5	4	12	5	2	6	7	3	9	5	2	4	5	5	6	5	5	10	11	8	4	6	6	14	3	4	6	1	1	1
G[T>C]A	8	1	2	2	9	3	8	3	2	1	0	0	1	3	10	0	12	2	1	8	4	9	0	0	12	10	9	5	2	0	6	6	1	2	3	1	4	9	4	1	4	7	4	1	4	5	2	1	0
G[T>C]C	2	1	1	0	0	3	3	2	1	1	0	0	1	1	1	0	3	1	0	1	0	7	3	2	5	2	1	3	1	3	2	5	2	3	2	3	1	2	0	0	4	4	2	0	3	2	1	3	1
G[T>C]G	6	2	0	0	3	5	7	10	0	2	0	0	0	6	6	0	4	2	0	7	4	5	4	2	12	10	5	11	0	2	3	4	2	5	3	1	2	5	5	4	11	4	9	1	3	7	1	0	0
G[T>C]T	2	0	1	0	7	3	3	4	0	1	0	0	0	1	4	0	5	7	0	3	4	6	6	2	4	6	4	0	2	3	8	5	1	0	1	0	0	3	2	1	2	5	1	1	2	4	1	2	0
T[T>C]A	4	0	1	0	7	3	6	2	0	1	0	0	1	3	0	1	1	5	1	7	4	3	4	0	2	6	4	1	0	2	7	3	2	0	3	0	5	9	5	0	8	5	4	2	2	2	5	1	0
T[T>C]C	2	1	2	0	1	4	1	4	0	1	0	0	0	2	3	0	2	3	0	2	2	4	1	3	4	3	3	3	0	2	1	7	3	2	1	0	3	4	3	3	4	5	6	0	1	2	0	1	0
T[T>C]G	2	0	0	0	5	6	3	2	0	0	0	0	0	1	0	0	0	0	0	0	0	6	5	0	5	4	4	2	0	1	1	3	4	3	3	1	4	4	1	3	3	3	2	0	2	0	1	1	1
T[T>C]T	3	0	2	3	5	5	3	5	0	1	0	0	0	4	6	0	5	1	1	5	4	9	4	1	5	3	5	2	3	4	5	5	3	2	5	5	5	7	4	1	1	6	4	3	8	3	3	0	0
A[T>G]A	0	0	2	1	0	1	1	2	0	3	0	0	0	1	4	0	3	0	0	3	1	1	6	0	1	2	0	3	1	0	10	0	2	1	3	4	5	5	0	0	0	6	0	1	0	0	2	1	2
A[T>G]C	1	0	1	0	2	0	0	1	1	1	0	2	0	0	2	0	0	0	0	0	0	2	0	0	1	0	0	1	0	2	1	1	1	0	1	1	1	3	0	1	0	0	0	1	0	1	0	0	0
A[T>G]G	3	0	1	0	1	0	4	0	0	0	0	0	0	2	1	0	0	1	0	0	1	2	1	0	1	0	1	0	0	1	1	0	1	0	0	1	0	2	0	0	0	2	0	1	1	0	2	0	0
A[T>G]T	11	1	0	1	2	6	7	9	7	3	0	9	8	5	3	0	3	1	3	1	0	7	16	3	7	3	1	8	8	1	3	1	4	4	4	3	8	4	7	7	7	5	3	2	0	2	4	2	0
C[T>G]A	1	1	1	1	0	1	2	1	0	2	0	1	0	0	4	0	3	0	0	2	0	5	5	1	3	4	0	0	1	1	3	1	2	0	3	0	1	1	0	0	1	3	1	2	2	0	3	4	1
C[T>G]C	7	1	1	2	3	3	1	4	1	1	0	2	2	1	2	0	1	4	4	2	0	6	4	4	1	0	0	4	4	1	3	3	2	2	1	2	2	1	7	2	5	2	1	1	2	3	3	1	2
C[T>G]G	2	1	0	2	0	5	2	2	3	0	1	0	0	2	0	0	0	0	0	2	1	4	3	1	1	4	1	1	5	3	0	2	0	2	0	1	3	2	1	1	3	1	0	3	2	0	4	2	1
C[T>G]T	45	6	1	16	15	40	28	46	25	4	0	29	29	17	6	11	5	34	45	4	1	56	46	36	28	4	0	42	66	2	6	23	23	42	23	10	39	24	34	43	27	10	12	1	11	21	23	2	2
G[T>G]A	0	0	0	0	1	1	0	1	1	1	0	0	0	0	1	0	2	0	0	2	0	1	2	0	1	1	0	0	2	1	1	0	0	0	0	0	2	0	0	0	1	3	1	0	0	0	2	2	1
G[T>G]C	2	0	1	0	1	2	0	1	1	1	0	0	2	1	0	1	1	1	1	2	0	0	0	1	1	0	0	1	1	1	1	1	1	4	2	1	0	1	0	0	2	1	0	2	1	0	0	1	1
G[T>G]G	1	0	0	0	1	0	1	1	0	1	0	0	1	1	0	0	0	1	0	0	0	1	0	0	1	0	0	0	0	2	1	1	3	0	0	1	2	2	1	1	0	1	0	0	1	0	1	1	0
G[T>G]T	13	2	0	5	4	9	7	11	2	0	0	9	4	5	0	1	3	6	9	1	0	14	15	11	4	0	1	11	6	1	3	4	5	8	6	0	8	8	11	10	13	3	4	3	4	9	3	3	3
T[T>G]A	0	1	3	1	1	5	2	1	0	2	0	0	0	1	5	0	4	0	0	4	0	5	13	1	2	4	3	2	4	2	2	1	5	0	7	1	4	4	0	0	0	8	1	3	2	0	4	4	1
T[T>G]C	2	0	0	0	1	2	2	1	0	2	0	0	1	1	0	0	1	1	0	0	0	2	3	0	0	1	0	1	1	1	0	0	1	1	1	0	3	0	0	0	0	1	1	0	0	0	0	1	0
T[T>G]G	1	0	1	3	0	4	2	1	1	2	0	0	0	2	0	1	1	1	0	0	2	3	2	2	0	4	0	0	3	0	1	2	1	0	1	0	1	1	0	0	1	1	1	0	1	1	2	0	0
T[T>G]T	13	1	2	5	6	10	5	16	8	2	0	6	6	3	6	0	6	9	12	5	1	18	15	10	11	1	6	8	17	5	8	9	7	8	12	8	8	4	10	9	9	4	4	5	6	2	8	2	4
[truncated: 251 more columns]
