# Supplementary material for: SUITOR: Selecting the number of mutational signatures through cross-validation
Source: PLoS Comput Biol. 2022 Apr 4;18(4):e1009309. doi: 10.1371/journal.pcbi.1009309 (PMC9009674; doi:10.1371/journal.pcbi.1009309)
Supplement: S2 Data — (ZIP) [file pcbi.1009309.s015.zip › Supp_data_profiles_activities_matrices/16 In silico simulation/simulation design of eight signatures/Error Level 0/eight signatures_mutation_type_matrix_17.csv]

	V1	V2	V3	V4	V5	V6	V7	V8	V9	V10	V11	V12	V13	V14	V15	V16	V17	V18	V19	V20	V21	V22	V23	V24	V25	V26	V27	V28	V29	V30	V31	V32	V33	V34	V35	V36	V37	V38	V39	V40	V41	V42	V43	V44	V45	V46	V47	V48	V49
A[C>A]A	0	1	0	9	0	5	2	0	0	1	3	0	3	3	1	0	0	2	0	1	4	3	1	1	3	0	3	0	0	2	2	10	0	4	7	2	3	4	2	0	4	7	4	4	6	0	8	1	2
A[C>A]C	2	0	2	4	1	3	1	0	0	8	1	0	0	1	1	5	0	2	0	1	3	0	0	0	4	0	1	0	1	0	0	1	0	4	3	0	2	5	2	0	0	1	4	2	2	0	3	1	0
A[C>A]G	0	0	0	2	0	4	3	0	0	0	1	0	0	0	0	0	2	1	0	1	1	0	0	0	2	0	2	0	0	0	0	3	0	0	0	0	2	1	0	0	0	1	0	0	3	1	1	0	0
A[C>A]T	1	2	0	10	0	2	4	0	0	1	1	0	1	0	1	3	1	1	0	0	1	2	0	1	6	0	4	0	1	1	0	1	1	3	4	1	4	1	1	0	3	6	0	3	2	0	2	1	1
C[C>A]A	0	1	0	7	2	8	7	2	0	9	12	0	3	1	1	3	1	9	0	2	3	1	1	0	7	2	7	0	1	0	0	6	2	4	6	0	11	7	3	0	0	8	4	6	7	1	6	1	5
C[C>A]C	0	1	0	9	2	10	9	3	0	5	12	0	6	2	0	8	1	11	0	2	4	0	3	0	8	3	7	1	2	0	2	9	0	5	7	3	3	7	2	0	2	9	7	5	6	3	10	1	4
C[C>A]G	0	0	0	4	1	1	2	0	0	3	3	0	3	0	0	1	0	0	0	0	1	1	1	0	1	1	1	1	0	0	1	2	0	2	6	1	3	1	0	0	1	3	3	1	1	0	2	0	3
C[C>A]T	0	0	0	11	1	7	7	0	0	3	8	0	4	0	1	8	0	8	1	1	4	5	1	0	7	0	3	1	2	0	0	7	2	7	5	0	8	5	3	1	2	5	5	7	2	1	4	2	3
G[C>A]A	1	0	2	6	0	3	4	0	0	3	4	1	4	1	0	1	0	2	0	1	3	0	1	0	5	1	3	1	1	0	1	5	0	2	4	2	2	4	1	0	0	2	0	4	2	0	3	1	1
G[C>A]C	0	0	0	5	2	2	8	0	0	2	2	0	1	1	1	0	0	5	1	1	4	2	1	0	2	0	3	1	1	1	0	5	0	4	0	0	2	6	0	0	0	5	2	4	1	0	3	1	4
G[C>A]G	0	0	0	1	1	0	2	1	0	2	8	0	2	0	0	1	0	0	0	0	4	1	0	0	1	0	0	0	0	1	0	1	0	3	0	0	6	2	2	0	1	3	2	1	0	0	1	0	0
G[C>A]T	0	0	0	2	1	4	2	1	0	4	0	0	3	0	0	0	0	2	0	1	2	1	1	0	3	1	4	1	0	1	1	0	0	1	4	1	0	5	0	3	1	5	2	1	1	1	2	2	2
T[C>A]A	1	0	0	1	0	5	4	3	0	1	3	0	3	3	1	2	4	3	0	1	0	4	4	0	7	2	4	3	1	1	2	6	2	3	3	1	4	4	0	0	0	2	1	2	3	0	3	3	1
T[C>A]C	1	0	0	8	1	9	5	0	1	1	5	0	1	1	1	1	1	2	0	0	3	3	1	0	3	1	2	0	1	0	2	2	0	8	4	2	2	5	0	1	0	5	5	11	5	1	3	1	5
T[C>A]G	1	0	0	4	0	0	0	0	0	0	2	0	0	0	0	1	0	0	0	0	0	1	0	0	1	0	0	0	0	0	0	1	0	2	0	1	0	1	0	1	0	0	1	4	0	0	0	0	1
T[C>A]T	2	0	0	2	2	4	7	5	1	4	4	0	6	1	0	4	0	3	1	3	5	4	2	0	9	1	3	0	2	5	5	3	2	4	7	1	4	6	0	0	0	7	8	6	4	0	3	3	7
A[C>G]A	2	1	1	3	8	2	5	1	3	0	1	1	5	4	0	1	0	2	0	1	1	1	0	0	3	0	0	0	5	5	6	3	1	2	4	2	2	9	0	0	3	2	7	0	2	2	2	8	1
A[C>G]C	0	0	0	1	1	1	2	0	5	0	0	0	1	0	1	0	0	4	0	0	0	0	0	0	2	0	0	0	0	5	1	0	0	0	1	1	1	2	0	0	3	2	1	1	0	0	1	1	0
A[C>G]G	1	0	0	1	1	0	2	0	1	0	0	0	2	1	0	1	0	0	0	0	0	0	1	0	2	1	0	0	1	3	0	0	3	1	3	0	1	2	0	0	1	2	0	0	1	2	0	1	0
A[C>G]T	2	1	1	6	5	1	5	0	2	1	0	0	4	1	5	0	1	0	1	0	1	2	3	0	3	0	0	0	3	4	0	1	3	2	3	0	4	2	1	0	3	3	3	2	1	2	6	4	1
C[C>G]A	2	0	1	5	1	4	5	0	0	1	0	0	2	2	0	0	1	0	0	0	4	3	1	0	0	0	0	0	5	3	3	2	3	0	3	0	4	3	0	0	1	3	4	6	0	1	1	7	0
C[C>G]C	1	0	0	1	6	0	4	1	2	0	1	0	3	4	1	0	0	2	0	0	1	1	0	0	4	0	1	0	1	2	0	0	6	1	5	1	2	2	0	0	4	4	3	2	1	2	3	4	0
C[C>G]G	1	0	0	1	1	1	3	0	0	1	0	0	1	1	0	0	0	0	0	0	0	0	0	0	2	1	1	0	2	1	1	2	0	0	1	1	0	0	0	0	1	2	1	1	1	0	1	2	0
C[C>G]T	2	0	0	2	3	0	7	0	1	0	0	0	2	2	1	1	0	2	0	0	1	0	3	0	3	0	0	0	7	1	1	2	1	0	4	0	2	5	0	0	6	5	3	5	0	5	2	1	0
G[C>G]A	2	0	0	2	3	2	3	0	0	1	0	0	2	1	0	0	0	0	0	0	0	0	2	0	2	0	0	0	4	1	2	3	1	2	4	1	3	1	0	0	4	1	7	2	1	2	2	2	0
G[C>G]C	0	0	0	1	0	1	2	2	1	0	0	0	1	2	1	0	0	1	0	1	1	1	2	0	0	0	0	0	4	1	3	2	1	1	3	2	0	2	0	1	2	4	2	3	1	0	3	2	0
G[C>G]G	0	0	0	0	2	0	2	0	1	0	0	0	0	0	0	0	1	0	0	0	0	0	0	0	1	0	1	0	1	1	0	1	0	0	2	0	0	1	0	0	1	0	2	0	0	1	0	1	0
G[C>G]T	1	0	2	0	4	2	3	0	0	3	0	0	1	1	2	1	0	0	0	1	0	0	1	0	2	3	1	0	5	1	4	2	5	0	6	4	4	1	0	0	5	3	2	1	2	1	3	4	0
T[C>G]A	3	0	1	4	3	1	1	0	3	0	0	0	2	2	1	0	0	1	0	0	1	3	2	0	2	0	0	0	8	1	6	3	3	2	4	1	2	6	0	0	3	6	2	4	1	0	5	5	0
T[C>G]C	0	0	0	1	3	0	3	0	0	0	1	0	2	1	0	1	0	3	0	0	0	1	1	0	3	0	1	0	1	7	3	3	4	2	2	3	2	3	0	0	4	4	3	4	0	1	2	2	1
T[C>G]G	0	0	0	2	1	0	1	0	0	0	0	0	0	1	0	0	0	1	0	0	0	2	1	0	1	0	0	0	0	0	0	0	2	1	1	0	0	1	0	0	0	1	0	1	0	0	2	2	0
T[C>G]T	0	0	0	2	4	2	7	1	1	1	0	0	3	3	3	1	1	2	0	0	0	3	2	0	2	0	1	1	9	8	3	2	5	1	9	6	3	7	0	0	3	4	4	4	1	1	8	2	0
A[C>T]A	5	4	1	3	1	6	2	1	0	1	2	1	1	2	0	0	2	5	4	3	3	3	1	1	7	8	1	0	4	4	3	2	6	3	2	6	0	1	0	4	9	7	3	0	0	0	3	2	2
A[C>T]C	1	1	1	1	3	1	1	3	0	1	0	0	2	6	0	0	2	3	1	2	1	4	1	2	6	2	0	0	1	0	2	5	0	2	2	2	1	0	0	5	4	2	1	0	4	4	1	0	1
A[C>T]G	6	2	1	1	4	5	12	3	0	0	1	3	2	3	1	0	1	9	12	6	1	10	1	0	13	9	0	0	3	5	1	4	5	5	0	9	1	2	1	9	9	6	4	3	1	0	1	1	5
A[C>T]T	1	2	0	4	4	1	3	1	0	0	1	1	0	3	2	0	0	6	2	2	3	3	1	0	0	5	0	0	0	3	3	1	4	2	1	2	0	0	0	2	1	0	2	4	3	0	2	0	0
C[C>T]A	2	1	4	1	4	2	5	1	0	5	1	2	6	6	4	3	7	3	6	3	1	7	0	4	4	4	0	4	1	1	10	8	7	4	4	3	2	1	0	5	4	4	2	2	9	6	2	1	0
C[C>T]C	2	3	5	2	3	3	3	2	0	1	4	0	4	6	2	5	6	12	2	4	2	3	2	3	5	10	1	4	0	1	5	8	10	6	7	2	2	0	1	9	6	5	3	1	13	4	7	0	0
C[C>T]G	7	4	1	1	5	8	10	1	0	0	1	5	0	5	0	0	2	11	8	1	0	11	0	0	6	13	0	2	5	4	3	4	7	5	2	8	0	0	0	17	13	13	3	6	3	2	3	1	3
C[C>T]T	3	1	4	2	3	4	1	4	0	6	1	1	7	8	7	1	6	9	1	4	6	2	2	4	7	4	4	4	1	0	6	12	2	4	3	2	5	3	0	6	9	5	2	3	5	8	6	1	0
G[C>T]A	6	4	2	1	5	7	5	0	0	1	0	4	1	3	2	1	3	12	8	3	2	2	3	0	7	8	0	1	3	8	4	4	8	3	0	12	1	1	2	7	4	4	4	7	0	3	1	0	4
G[C>T]C	6	7	4	1	3	8	14	2	0	1	1	2	3	4	0	0	5	10	10	3	3	8	3	2	17	7	1	0	4	2	2	2	12	6	1	9	1	1	1	10	12	3	4	5	1	1	1	0	3
G[C>T]G	6	10	0	0	2	9	14	1	0	1	1	9	0	8	1	0	5	16	13	10	0	7	0	1	9	18	1	2	5	12	6	1	16	10	0	9	1	0	0	14	22	11	5	5	4	0	0	1	9
G[C>T]T	4	1	1	0	6	4	8	1	1	2	0	0	3	2	0	2	3	9	9	4	0	4	3	3	9	13	2	2	2	3	1	6	10	4	1	8	2	1	0	12	9	8	1	12	3	0	1	1	2
T[C>T]A	2	6	30	2	6	1	3	9	0	4	7	15	17	26	18	14	17	26	7	10	7	8	1	12	4	22	0	16	1	1	25	13	20	18	28	5	11	1	0	19	11	1	1	4	15	24	5	0	1
T[C>T]C	3	3	35	1	12	2	2	14	0	12	5	13	28	22	23	16	25	26	7	12	19	15	0	18	2	29	1	20	1	1	27	38	24	15	21	6	14	1	0	26	15	5	0	6	32	25	8	0	3
T[C>T]G	7	1	7	0	3	3	2	3	0	0	1	4	6	10	4	6	9	11	4	4	3	9	0	7	5	16	0	3	0	4	11	7	9	9	7	7	2	0	0	12	8	1	2	4	11	7	1	0	0
T[C>T]T	3	0	15	2	5	2	0	2	0	4	3	4	11	8	8	5	15	9	3	7	2	1	1	8	3	11	1	9	0	3	8	9	13	10	6	3	9	1	0	17	8	4	0	2	11	11	5	2	1
A[T>A]A	0	6	1	10	0	7	6	0	1	1	3	1	4	6	5	6	4	0	0	2	3	2	5	5	2	6	1	1	4	0	8	1	2	0	2	1	3	5	0	0	1	8	0	1	6	0	2	0	0
A[T>A]C	0	1	0	1	1	4	2	0	0	2	0	0	1	4	1	2	1	1	1	2	0	2	0	2	0	0	0	0	1	0	1	2	0	0	1	1	2	1	0	0	0	2	0	1	2	0	1	0	0
A[T>A]G	1	5	2	10	3	5	7	1	0	1	0	0	4	4	6	4	5	2	0	0	2	5	5	2	1	0	1	0	1	0	5	2	5	2	2	3	3	4	0	1	3	5	1	2	5	1	6	1	1
A[T>A]T	0	0	0	0	0	0	1	2	0	1	2	1	1	4	2	0	0	1	0	3	1	3	1	0	1	0	2	2	1	1	1	3	2	2	3	1	2	2	0	0	2	1	0	0	1	1	2	1	1
C[T>A]A	0	11	10	11	1	16	15	0	2	3	0	0	7	4	8	9	8	0	0	6	2	4	12	12	0	7	0	0	1	0	14	1	4	3	9	8	6	4	1	0	7	13	3	2	9	1	8	2	0
C[T>A]C	0	0	0	10	0	8	9	1	1	3	0	0	5	5	5	4	8	2	0	2	3	2	5	1	0	2	0	0	1	1	9	1	6	4	2	2	3	4	0	0	0	8	1	4	6	2	8	1	0
C[T>A]G	0	19	8	20	0	19	22	0	2	2	0	0	5	12	12	10	13	0	0	16	16	12	19	20	5	7	6	1	5	0	11	1	8	1	15	15	7	9	2	0	10	6	2	2	15	3	10	0	2
C[T>A]T	2	3	3	5	1	5	9	0	3	2	0	0	3	4	7	5	2	2	2	5	2	2	9	7	2	4	2	0	5	0	7	5	2	1	8	3	3	4	1	1	5	4	2	1	2	0	5	0	2
G[T>A]A	0	3	3	4	1	4	4	0	3	0	0	0	4	1	6	3	1	1	0	6	1	2	5	4	1	5	0	1	1	0	8	3	3	2	3	3	1	4	0	0	3	4	0	0	3	0	5	0	0
G[T>A]C	0	1	0	1	1	1	3	0	0	0	0	0	0	1	0	2	3	1	0	0	3	1	3	0	1	2	0	0	1	0	1	0	2	1	2	2	1	1	0	1	1	1	2	2	1	0	0	0	0
G[T>A]G	0	6	3	3	1	6	2	0	2	2	0	0	3	3	3	5	4	0	0	2	2	2	3	2	1	2	2	0	2	0	2	3	2	0	3	4	4	2	0	0	4	5	3	1	1	0	3	2	0
G[T>A]T	0	0	0	1	0	0	0	0	0	0	0	0	1	0	1	2	0	0	0	0	0	2	2	0	0	1	0	0	1	2	2	0	0	0	0	0	3	2	1	0	1	1	0	0	1	0	3	0	0
T[T>A]A	0	2	3	4	0	10	8	0	4	2	2	0	3	3	6	4	7	1	0	5	2	4	11	7	2	4	1	0	6	1	8	2	3	1	12	3	6	7	0	0	6	5	0	1	4	1	7	0	1
T[T>A]C	0	2	2	6	0	4	1	1	0	0	0	0	0	2	5	1	2	1	0	1	3	1	3	3	0	0	0	0	0	0	0	0	2	0	0	1	3	3	0	0	5	4	0	3	2	0	2	1	1
T[T>A]G	0	7	7	5	0	10	11	0	4	0	2	0	2	1	6	4	3	1	0	8	6	6	4	8	2	1	2	0	0	0	5	0	5	2	5	13	6	4	0	0	4	4	2	3	3	0	7	3	2
T[T>A]T	0	5	4	4	0	4	1	2	3	0	0	0	1	8	1	1	0	0	0	1	2	0	3	1	0	6	2	0	0	3	6	2	3	1	3	2	3	2	1	0	7	3	4	1	2	0	2	0	1
A[T>C]A	5	5	7	2	3	6	9	3	0	0	0	0	2	6	7	3	15	3	0	13	9	10	8	6	8	6	8	10	4	0	8	4	5	6	6	1	5	8	2	4	13	9	6	4	11	6	7	3	2
A[T>C]C	3	0	4	1	6	5	4	0	0	0	0	0	1	1	4	0	1	1	0	4	1	1	0	2	4	4	1	0	4	0	2	3	0	1	1	0	3	1	0	1	2	4	0	0	2	0	1	1	0
A[T>C]G	0	1	2	6	8	3	8	6	0	0	0	0	0	3	7	0	8	5	0	12	4	8	8	3	13	5	8	3	4	3	10	7	3	4	2	3	6	8	6	3	10	5	7	2	6	2	3	1	1
A[T>C]T	3	1	1	1	2	3	4	2	0	0	0	0	3	2	6	0	8	1	0	8	4	5	6	0	8	2	3	2	2	1	3	6	5	3	3	1	6	11	3	1	3	9	3	4	5	6	0	4	0
C[T>C]A	2	0	3	0	2	3	2	4	0	0	1	0	0	3	9	0	4	5	0	3	5	4	7	2	7	7	2	4	2	2	5	4	2	7	4	2	8	6	1	3	5	5	4	0	4	5	3	2	1
C[T>C]C	4	0	3	1	4	4	3	0	1	1	0	2	1	3	4	2	4	5	0	5	0	5	1	1	4	3	3	0	3	0	4	2	1	4	2	1	3	3	2	3	5	1	1	1	1	2	1	3	0
C[T>C]G	6	2	2	2	12	5	6	5	0	2	1	0	4	4	3	3	2	5	1	8	2	4	7	0	10	11	8	7	3	1	4	6	6	3	3	2	9	5	8	1	7	7	8	1	4	8	1	1	1
C[T>C]T	9	0	0	2	6	4	5	2	1	1	0	0	0	3	6	0	6	8	2	4	5	9	12	4	14	9	3	7	2	2	10	10	5	7	9	1	5	7	3	6	8	8	7	2	1	6	2	2	1
G[T>C]A	5	2	4	0	3	1	9	4	1	0	4	0	0	3	5	1	4	4	1	9	3	4	3	2	18	11	10	3	1	1	6	4	1	4	6	0	1	6	2	3	9	13	11	0	8	8	1	0	1
G[T>C]C	4	0	2	0	3	2	0	0	0	2	0	0	0	2	4	0	5	2	0	3	0	0	1	2	1	5	3	1	1	1	1	2	0	1	1	0	3	2	5	2	1	2	2	2	1	3	0	3	0
G[T>C]G	4	1	0	2	3	2	3	5	0	1	1	1	2	2	8	1	4	2	0	6	3	5	1	1	6	6	4	5	1	0	4	6	2	5	2	0	4	4	6	5	9	10	4	2	2	7	1	0	0
G[T>C]T	5	1	1	2	1	4	11	6	0	0	0	0	0	1	6	0	5	4	0	4	2	5	2	3	4	12	2	1	0	2	4	4	5	4	1	1	1	3	8	5	4	2	1	1	2	6	2	0	0
T[T>C]A	4	0	3	2	2	1	6	1	0	0	0	1	0	1	3	3	4	4	0	4	4	2	3	2	4	3	3	5	0	3	3	6	3	6	4	0	5	1	1	2	5	5	1	0	7	4	1	2	1
T[T>C]C	1	0	1	0	3	2	7	0	1	1	0	0	0	1	3	0	4	1	0	5	3	1	3	1	2	1	1	4	0	2	3	2	3	3	3	1	5	3	2	1	4	4	6	0	5	1	1	3	0
T[T>C]G	2	0	1	0	7	2	2	0	1	2	0	0	2	0	4	0	2	0	0	1	3	5	4	1	5	3	1	2	0	2	0	2	4	4	4	1	3	1	1	0	2	4	2	2	3	4	1	1	0
T[T>C]T	7	0	2	1	2	5	4	6	0	1	1	0	0	2	7	0	4	4	0	9	2	13	5	1	11	5	1	2	1	2	3	12	5	4	12	3	1	10	5	5	6	10	5	0	2	1	1	2	0
A[T>G]A	1	0	2	0	0	1	1	2	0	2	0	0	1	1	4	0	3	1	0	8	0	2	5	0	0	2	2	3	2	6	6	1	4	2	7	3	1	2	0	1	2	7	2	3	0	0	3	2	4
A[T>G]C	0	0	1	0	1	1	1	0	0	0	0	1	1	0	0	0	1	1	0	0	1	4	1	1	1	0	0	0	1	0	0	0	0	0	0	0	0	1	2	0	1	0	4	1	0	0	0	1	1
A[T>G]G	0	0	1	0	1	1	0	0	0	0	0	0	1	1	1	0	2	0	0	1	1	0	1	0	0	0	0	0	2	0	1	0	1	0	2	2	2	1	0	0	3	0	1	0	0	2	0	0	0
A[T>G]T	9	2	0	3	9	3	3	4	6	1	0	3	2	7	2	2	2	6	9	2	0	8	13	9	6	3	1	5	12	1	0	2	3	9	6	2	5	6	3	5	3	2	4	1	3	5	5	2	0
C[T>G]A	0	0	1	0	0	3	0	1	0	2	0	0	0	1	1	0	3	0	0	2	0	5	1	0	2	2	2	2	0	2	2	1	0	1	3	1	4	0	1	0	2	4	0	1	1	1	2	1	0
C[T>G]C	2	0	0	2	3	4	1	3	1	0	0	2	1	3	3	1	0	2	2	0	1	3	3	3	0	0	0	5	7	0	1	1	3	3	2	0	7	1	3	2	2	1	2	1	1	1	1	1	1
C[T>G]G	4	0	2	1	2	3	4	0	1	2	0	2	4	5	1	2	1	2	3	4	1	5	3	0	4	0	0	2	4	1	1	3	3	0	5	2	2	2	3	3	1	2	2	5	4	1	1	0	0
C[T>G]T	56	6	0	14	25	45	29	44	34	1	0	49	22	19	1	7	1	37	63	5	0	51	62	38	26	3	1	38	45	4	4	16	20	38	27	11	37	31	38	48	33	8	10	4	2	18	27	2	0
G[T>G]A	0	0	0	0	0	0	0	0	0	0	0	0	0	0	1	0	0	0	0	0	0	2	1	0	0	0	1	1	0	1	0	0	0	1	2	1	1	0	0	0	0	1	0	1	1	1	2	1	0
G[T>G]C	1	0	1	1	0	0	0	0	2	0	0	1	1	0	1	0	2	0	1	1	0	3	0	2	0	3	0	1	1	1	0	0	1	0	2	0	4	2	0	2	0	0	0	1	0	1	1	0	0
G[T>G]G	1	0	0	1	0	1	1	0	1	1	1	0	1	0	0	0	0	0	0	0	1	0	1	0	1	2	0	0	0	1	1	1	1	1	2	1	3	3	1	0	3	1	0	0	1	0	0	2	0
G[T>G]T	17	1	0	3	5	11	9	11	7	1	0	8	5	4	1	3	2	5	11	2	1	9	12	7	3	3	0	14	9	1	1	5	7	10	4	2	10	4	5	11	10	7	4	1	1	7	4	1	0
T[T>G]A	0	0	1	2	1	2	1	0	2	3	0	0	0	1	4	0	4	0	0	7	0	10	10	2	2	4	2	3	1	3	5	1	3	0	8	3	3	6	0	0	5	4	4	2	1	0	0	2	1
T[T>G]C	1	0	0	0	0	0	1	0	0	0	0	0	0	2	0	0	1	2	2	1	0	2	1	3	0	2	1	0	0	1	4	0	1	0	3	0	2	0	0	1	0	1	0	0	1	3	1	0	0
T[T>G]G	1	0	2	0	1	2	1	2	3	3	0	0	1	1	3	2	3	0	0	0	0	1	2	0	1	2	2	1	0	0	1	1	2	1	2	0	1	5	1	0	3	0	5	0	0	0	2	3	0
T[T>G]T	15	1	4	2	11	12	7	12	6	5	1	7	7	8	5	2	7	7	8	2	0	21	18	12	6	6	3	9	16	2	4	8	8	9	14	1	12	7	14	12	11	8	8	1	6	6	4	4	3
[truncated: 251 more columns]
