# Supplementary material for: SUITOR: Selecting the number of mutational signatures through cross-validation
Source: PLoS Comput Biol. 2022 Apr 4;18(4):e1009309. doi: 10.1371/journal.pcbi.1009309 (PMC9009674; doi:10.1371/journal.pcbi.1009309)
Supplement: S2 Data — (ZIP) [file pcbi.1009309.s015.zip › Supp_data_profiles_activities_matrices/16 In silico simulation/simulation design of eight signatures/Error Level 0/eight signatures_mutation_type_matrix_18.csv]

	V1	V2	V3	V4	V5	V6	V7	V8	V9	V10	V11	V12	V13	V14	V15	V16	V17	V18	V19	V20	V21	V22	V23	V24	V25	V26	V27	V28	V29	V30	V31	V32	V33	V34	V35	V36	V37	V38	V39	V40	V41	V42	V43	V44	V45	V46	V47	V48	V49
A[C>A]A	1	0	1	8	3	7	1	0	0	1	4	0	2	3	1	0	0	7	0	2	2	4	1	0	11	1	2	0	2	0	1	1	5	6	5	1	4	5	1	0	1	6	4	3	4	1	6	0	3
A[C>A]C	1	0	0	2	1	5	2	0	0	1	3	0	1	1	0	2	0	4	0	2	2	0	0	0	6	0	5	0	2	0	1	4	0	5	6	0	2	3	0	3	2	3	0	4	2	0	3	1	2
A[C>A]G	1	0	0	0	0	1	2	0	0	4	3	0	1	0	0	1	0	3	0	0	1	0	1	0	1	1	2	0	1	0	1	3	0	2	0	0	1	3	0	0	1	0	1	1	1	0	2	1	1
A[C>A]T	0	0	0	5	0	5	1	0	0	2	3	0	4	0	0	1	2	3	0	2	1	1	0	0	1	0	1	0	0	0	1	2	0	4	1	1	1	3	0	0	2	3	3	1	1	0	0	1	1
C[C>A]A	0	3	2	10	3	11	14	1	0	16	10	0	2	0	0	3	1	8	0	2	5	5	3	0	8	0	3	1	0	0	2	16	3	7	6	2	4	4	2	0	0	9	7	8	3	0	11	2	3
C[C>A]C	1	0	1	9	2	5	12	1	1	9	5	0	7	0	4	7	0	3	1	1	8	1	0	3	7	1	4	0	0	0	2	8	5	8	5	0	5	3	1	1	2	6	6	2	6	1	3	1	4
C[C>A]G	0	0	0	5	1	3	3	2	0	1	1	0	1	2	1	2	0	1	0	0	0	0	0	0	3	2	5	0	1	0	1	0	2	1	2	0	4	2	0	0	0	1	0	6	4	0	2	0	0
C[C>A]T	1	0	2	4	0	5	7	2	0	9	8	0	2	0	0	2	2	4	2	3	6	2	0	1	4	3	5	0	2	1	0	7	4	7	4	0	5	5	2	4	2	11	4	5	5	0	5	1	3
G[C>A]A	0	0	1	2	2	3	2	0	0	2	5	0	3	0	1	2	2	4	0	4	3	2	2	0	3	2	2	0	2	2	0	2	1	1	4	2	3	1	1	0	0	5	2	0	4	0	5	1	1
G[C>A]C	0	0	0	3	1	3	4	0	0	7	3	0	1	0	1	1	0	2	0	0	2	1	2	0	7	0	1	0	1	0	0	4	0	1	4	3	1	3	0	0	1	2	2	5	2	0	3	0	1
G[C>A]G	0	0	0	0	1	1	3	0	0	3	0	0	1	1	1	1	0	1	0	0	0	1	0	0	3	0	1	0	0	1	0	2	1	0	1	0	0	2	1	0	0	1	3	1	3	0	1	1	1
G[C>A]T	1	0	1	4	1	0	3	0	0	2	4	0	2	1	1	1	2	1	0	1	3	3	1	0	2	1	2	0	2	1	1	4	1	0	2	0	1	2	0	0	2	5	4	2	1	0	1	2	3
T[C>A]A	0	0	1	6	0	1	4	2	1	3	4	0	2	2	1	2	1	3	1	1	2	2	2	2	4	1	1	0	2	1	2	4	3	3	4	2	5	2	1	1	1	5	2	6	2	1	1	1	3
T[C>A]C	0	1	0	7	0	3	4	0	0	3	8	0	7	0	0	3	1	5	0	4	1	1	2	0	4	1	5	0	2	0	1	6	2	4	6	2	4	2	1	0	0	10	0	5	4	0	4	1	2
T[C>A]G	2	0	0	1	1	1	2	1	0	0	0	0	2	0	0	0	0	0	0	0	1	1	0	0	3	0	0	0	0	0	0	1	0	2	1	0	1	1	0	0	0	3	0	2	0	0	0	0	0
T[C>A]T	0	0	2	5	0	8	0	2	0	6	1	0	4	0	5	3	5	3	0	1	4	5	6	0	8	1	4	1	1	2	3	4	6	1	8	2	4	4	1	1	1	10	4	7	4	0	5	0	2
A[C>G]A	2	0	0	7	6	1	4	0	1	0	1	0	5	1	1	0	0	1	0	2	0	2	1	1	4	1	1	0	7	2	2	1	3	0	5	3	3	9	0	0	4	2	4	3	0	1	5	2	2
A[C>G]C	0	0	0	2	1	0	2	0	0	0	0	0	1	0	2	0	0	1	0	0	0	1	0	0	3	0	1	0	0	4	0	0	0	0	1	2	2	2	0	0	1	1	1	3	0	0	1	3	0
A[C>G]G	2	0	0	0	1	0	1	0	0	0	0	0	0	0	0	0	1	1	0	0	0	0	0	0	3	0	0	0	2	0	0	0	0	0	1	0	0	0	0	0	0	2	1	1	0	0	1	3	0
A[C>G]T	0	0	0	6	4	1	2	0	4	0	0	0	2	6	2	1	0	1	0	0	0	7	5	0	4	1	2	0	6	3	1	5	4	3	4	3	2	5	0	0	6	8	3	4	0	5	2	2	0
C[C>G]A	0	0	0	1	2	0	3	0	0	1	0	0	3	3	0	2	1	1	0	0	0	1	1	0	2	0	1	0	3	5	1	0	2	3	2	4	1	2	0	0	1	5	1	4	2	0	4	4	0
C[C>G]C	0	0	0	2	4	1	3	1	0	0	1	0	3	4	0	0	0	1	0	0	0	4	3	0	2	1	1	1	5	3	5	4	0	2	2	6	5	2	0	0	4	5	6	3	0	4	1	5	0
C[C>G]G	1	0	0	1	0	0	0	0	0	0	0	0	0	1	0	0	0	0	0	0	0	0	0	0	0	0	0	0	1	0	0	0	0	1	0	0	2	2	0	0	1	0	2	0	0	0	0	2	0
C[C>G]T	3	0	0	4	3	2	4	0	2	1	1	0	3	2	3	2	0	2	0	0	1	5	1	0	0	0	0	0	4	5	1	2	5	0	4	3	7	3	0	0	3	0	4	2	0	4	4	0	0
G[C>G]A	0	0	0	4	1	3	1	0	0	2	1	0	3	1	0	1	1	0	0	1	0	1	0	0	3	0	1	0	1	1	2	4	1	2	6	4	2	2	0	0	4	1	5	5	0	1	1	1	1
G[C>G]C	1	0	0	0	2	1	2	1	1	0	0	0	1	1	2	0	0	1	0	1	1	0	1	0	3	0	0	0	3	0	1	3	1	2	0	2	1	4	1	0	1	1	2	4	0	2	2	1	0
G[C>G]G	0	0	0	0	0	0	4	0	0	0	0	0	0	0	1	1	0	0	0	0	0	0	0	0	0	0	0	0	2	1	1	0	1	3	2	0	3	1	0	0	0	0	1	4	0	0	1	1	0
G[C>G]T	1	0	0	3	9	0	2	1	0	0	0	0	0	5	2	0	0	0	0	0	1	1	4	0	2	0	1	1	3	1	2	3	3	0	4	0	1	5	0	0	4	1	4	4	1	0	2	3	1
T[C>G]A	0	0	1	3	5	0	3	0	1	0	0	0	2	2	1	0	0	1	0	0	0	3	0	1	0	1	0	0	5	3	1	3	2	1	3	4	3	1	0	0	2	4	1	0	0	3	3	3	0
T[C>G]C	1	0	1	2	2	2	5	0	0	1	2	0	3	4	1	2	0	1	0	1	0	2	0	0	3	0	1	0	2	2	4	0	3	0	5	2	3	2	0	0	5	2	7	3	0	4	9	2	0
T[C>G]G	1	0	0	2	0	0	1	0	0	1	0	0	1	0	0	0	0	0	0	0	0	1	0	0	1	1	1	0	0	0	2	0	0	0	0	0	1	0	0	0	0	3	1	0	1	0	1	2	0
T[C>G]T	2	0	1	2	4	2	9	1	3	0	1	0	0	5	0	0	1	2	0	0	0	2	3	0	3	4	1	0	3	3	6	2	2	3	1	1	4	3	0	2	5	8	1	2	0	1	6	8	0
A[C>T]A	2	4	0	2	0	4	5	1	0	1	1	2	1	2	0	0	0	8	6	2	2	4	1	0	5	8	1	1	1	1	4	5	10	4	3	5	2	3	1	5	4	2	2	6	2	0	3	1	4
A[C>T]C	0	2	5	1	3	0	3	0	0	1	1	2	2	1	2	0	2	4	4	1	2	2	2	0	5	2	2	4	0	0	2	0	4	3	2	2	1	2	0	0	1	0	1	4	2	4	0	2	1
A[C>T]G	4	11	0	0	4	7	13	0	0	1	0	6	0	3	2	0	1	7	7	1	0	10	1	0	8	13	0	0	3	4	3	5	12	5	1	9	1	0	0	9	16	7	1	9	0	0	3	0	3
A[C>T]T	2	1	0	5	3	1	3	0	0	2	0	1	1	0	1	0	0	0	2	1	2	2	0	1	6	1	1	0	2	3	0	4	2	3	2	4	4	3	0	5	1	5	2	4	2	2	4	3	0
C[C>T]A	3	1	5	4	4	0	5	3	1	1	2	2	5	6	4	2	2	12	1	3	5	5	1	5	3	5	0	5	1	3	5	3	7	6	5	4	7	6	1	5	5	4	3	4	5	7	4	0	2
C[C>T]C	1	2	5	0	2	2	3	2	0	2	6	3	4	11	3	5	7	4	0	6	3	4	2	3	2	6	1	2	2	3	11	8	9	1	2	3	4	2	0	6	4	1	3	3	8	7	2	3	1
C[C>T]G	7	7	0	1	3	3	12	3	1	0	2	3	2	7	0	1	5	8	10	6	3	6	3	0	5	17	1	0	1	4	3	7	10	5	3	10	2	1	0	10	10	3	2	6	5	1	1	0	3
C[C>T]T	1	1	6	1	2	6	5	2	0	6	4	1	6	3	2	1	10	7	4	4	4	7	1	7	3	4	1	3	1	1	2	6	10	5	6	3	7	3	0	6	6	6	1	5	5	12	9	1	5
G[C>T]A	2	3	0	0	0	4	14	1	0	0	1	2	1	5	2	1	3	9	6	3	2	8	3	0	7	12	2	1	5	4	3	3	5	5	1	12	0	0	0	10	10	3	4	11	3	2	2	0	1
G[C>T]C	2	5	1	2	1	9	15	1	0	0	0	4	2	4	2	1	4	12	3	6	0	6	0	2	8	10	1	2	6	8	4	7	10	6	3	5	0	1	0	12	17	5	3	8	1	1	2	2	1
G[C>T]G	11	6	1	0	5	10	17	0	0	0	0	12	0	3	1	0	5	22	6	4	0	7	3	0	20	14	0	1	4	8	4	7	12	6	3	17	1	1	0	18	14	6	5	11	3	0	4	0	8
G[C>T]T	1	3	2	1	3	3	11	1	0	0	2	4	1	5	1	2	3	9	8	2	1	3	2	2	11	11	0	2	2	4	5	4	7	6	3	7	4	1	0	9	12	4	4	6	1	4	2	1	2
T[C>T]A	2	7	23	2	12	1	4	9	0	9	7	11	26	30	16	11	24	14	6	8	13	8	1	15	3	13	1	10	1	1	19	27	27	9	18	9	18	2	0	24	20	2	0	8	16	17	12	0	2
T[C>T]C	5	3	36	1	11	0	2	7	1	10	7	12	39	24	20	31	25	24	7	8	16	20	2	21	4	25	4	14	2	0	44	33	23	29	36	7	14	1	1	27	19	3	2	5	35	41	15	0	2
T[C>T]G	2	2	8	0	4	1	6	3	0	2	2	2	5	13	3	3	5	8	3	1	4	3	0	2	4	9	1	3	3	3	9	12	15	2	6	4	3	0	0	11	6	6	2	5	11	9	1	1	3
T[C>T]T	0	1	12	2	3	2	1	5	1	1	2	5	4	9	8	6	8	9	3	6	8	3	1	5	0	12	5	7	0	0	14	11	11	10	9	1	8	4	0	9	5	3	1	3	9	8	7	0	1
A[T>A]A	1	2	3	7	0	5	7	1	2	1	0	0	3	7	4	8	1	1	0	4	2	0	5	2	2	4	1	0	1	1	6	1	2	0	5	7	0	2	0	0	0	3	1	0	6	0	4	1	0
A[T>A]C	1	1	3	3	1	1	0	1	0	1	0	0	0	0	1	1	2	0	0	1	1	0	1	2	0	1	0	0	2	0	1	0	0	2	3	2	0	0	0	0	1	2	0	2	1	0	1	0	0
A[T>A]G	0	8	5	7	0	6	6	0	4	0	2	0	5	3	3	0	5	0	0	4	3	7	7	4	1	5	1	0	3	0	7	1	4	0	7	11	1	4	0	0	4	6	0	2	8	0	5	0	1
A[T>A]T	0	0	0	1	0	2	2	1	0	2	0	0	4	4	0	1	1	2	0	3	0	1	1	0	2	2	0	1	0	1	3	1	1	2	2	0	3	2	0	1	3	2	1	2	1	2	0	1	0
C[T>A]A	0	14	10	11	0	11	11	0	2	1	1	0	5	7	7	4	16	3	0	5	13	12	11	12	2	6	2	0	5	2	10	0	4	3	7	6	3	9	0	0	10	16	1	1	3	0	14	1	5
C[T>A]C	1	3	2	8	0	7	7	0	4	3	1	0	4	3	4	7	4	1	0	2	5	6	6	4	1	5	2	3	2	0	7	3	3	0	1	4	3	3	1	1	4	0	0	2	2	2	6	0	1
C[T>A]G	0	9	7	10	3	17	19	1	3	3	4	0	3	11	12	15	15	3	0	10	14	7	21	14	7	14	3	0	6	1	12	1	3	6	16	3	6	14	0	0	7	8	3	4	13	1	14	0	1
C[T>A]T	1	6	2	5	0	9	4	2	5	2	1	0	2	4	1	5	4	3	3	4	6	6	7	4	0	4	0	1	4	2	8	2	1	1	8	4	2	8	3	0	1	12	2	0	3	0	9	1	0
G[T>A]A	0	3	2	5	0	8	3	0	1	0	1	0	3	3	6	3	3	0	0	2	5	4	5	5	0	5	0	0	4	0	6	0	0	4	3	2	3	0	0	0	4	3	1	1	5	1	4	2	1
G[T>A]C	0	0	0	1	0	0	1	0	1	0	1	0	2	0	0	1	1	0	0	2	1	2	3	0	1	0	0	0	0	0	1	0	1	0	1	0	2	2	0	0	2	4	2	0	1	0	0	1	0
G[T>A]G	0	2	0	4	1	8	1	1	3	2	3	0	1	3	4	2	3	2	0	4	2	2	5	3	2	3	1	0	1	1	2	1	1	0	5	1	0	3	1	0	0	1	0	2	1	0	5	0	0
G[T>A]T	0	0	0	3	0	0	0	0	1	1	0	0	1	0	0	0	1	0	0	0	2	1	1	2	0	0	0	0	0	0	1	2	0	0	1	1	0	2	0	0	1	6	1	2	3	0	1	0	0
T[T>A]A	0	7	3	10	1	3	7	3	3	1	0	0	2	4	5	6	8	2	0	7	1	5	11	4	4	4	2	1	3	0	6	1	4	0	9	3	6	3	0	0	2	4	3	3	4	1	5	2	2
T[T>A]C	0	1	1	2	0	2	3	0	0	1	0	0	0	3	3	2	4	0	0	1	3	2	3	1	0	1	1	0	1	0	3	0	2	0	2	2	0	1	0	0	0	1	0	0	1	1	1	0	0
T[T>A]G	0	5	7	6	0	11	8	1	3	3	1	0	3	9	8	7	6	1	0	4	2	3	2	4	1	4	2	0	3	1	4	1	3	0	8	3	3	2	0	0	3	6	2	2	2	0	4	0	1
T[T>A]T	4	5	3	5	0	4	3	0	2	2	2	0	3	1	5	5	3	2	0	0	4	3	6	3	3	1	2	2	1	2	1	0	1	0	9	4	3	5	0	0	0	3	0	4	3	1	5	2	0
A[T>C]A	8	3	2	5	6	1	8	3	2	1	1	0	2	4	13	3	12	5	0	9	7	11	6	4	8	7	5	9	5	1	4	8	4	3	3	6	6	10	3	5	9	13	6	0	5	6	2	1	1
A[T>C]C	3	0	2	0	3	1	3	0	0	1	1	0	0	3	1	0	0	2	1	3	1	4	1	0	7	3	0	0	2	0	4	2	4	0	2	0	3	2	0	1	2	3	4	0	2	4	0	1	0
A[T>C]G	10	4	4	4	11	7	5	6	0	3	0	1	2	1	7	0	4	5	1	8	6	8	4	1	6	8	5	4	0	2	10	3	8	4	4	1	2	7	7	2	8	10	2	3	1	8	6	0	1
A[T>C]T	3	0	1	1	0	2	6	3	1	3	0	0	2	0	5	0	4	3	0	3	3	11	8	4	5	7	5	3	1	1	9	2	1	6	3	1	4	4	4	2	2	6	3	3	5	4	2	0	3
C[T>C]A	1	1	4	1	5	3	3	1	0	1	0	1	4	2	4	1	3	2	0	5	1	6	5	2	9	10	2	5	2	2	7	4	1	2	6	2	8	5	1	2	9	3	4	1	4	4	1	4	0
C[T>C]C	8	0	7	1	5	2	5	1	0	4	2	2	2	4	8	1	2	1	1	5	1	7	2	2	7	2	4	2	2	1	5	3	2	1	3	3	3	3	3	3	7	2	1	2	2	2	2	4	0
C[T>C]G	10	6	2	2	9	5	6	3	0	2	2	0	2	1	8	2	6	7	0	11	5	6	6	4	5	12	2	2	0	1	11	8	1	9	1	3	6	7	7	7	10	7	5	3	2	10	2	0	3
C[T>C]T	6	0	2	2	7	4	7	3	0	4	0	0	0	4	8	2	5	5	4	6	2	13	7	0	3	8	7	7	6	2	3	8	4	4	8	3	7	6	3	3	3	5	3	5	1	6	0	2	0
G[T>C]A	9	0	6	0	7	1	10	7	0	1	1	0	0	2	3	0	2	2	0	8	4	5	7	1	8	8	7	5	3	1	7	13	4	7	1	1	3	4	4	4	9	5	9	0	6	5	2	2	0
G[T>C]C	2	0	1	0	5	2	3	2	2	1	0	1	1	0	2	0	1	1	1	3	1	6	1	1	2	5	2	0	1	0	3	3	1	1	0	1	0	4	1	1	2	4	3	0	2	2	2	0	1
G[T>C]G	3	0	0	0	7	1	7	1	1	0	0	0	0	3	4	0	5	6	0	3	4	5	2	0	6	5	6	4	1	1	2	3	3	4	0	1	2	10	8	4	6	5	3	1	3	5	0	0	0
G[T>C]T	3	1	4	0	5	4	4	3	1	2	0	0	0	1	6	0	6	4	0	6	1	3	2	3	5	6	4	2	1	1	4	7	2	6	1	0	1	6	3	2	8	5	1	1	4	6	1	1	0
T[T>C]A	5	1	3	1	7	2	6	4	1	1	0	0	1	2	4	1	5	3	1	4	5	1	1	5	5	4	3	3	0	1	3	5	6	2	1	2	1	7	4	1	3	4	3	1	1	4	1	2	0
T[T>C]C	3	0	3	0	4	4	3	1	1	0	0	0	0	0	4	0	1	2	0	3	3	3	1	2	4	6	4	1	1	0	4	6	1	2	1	0	0	6	0	0	3	7	0	2	4	2	1	2	0
T[T>C]G	4	0	1	0	3	2	3	1	0	0	0	0	1	1	3	0	0	1	0	6	2	2	2	2	4	1	2	3	0	2	4	0	0	2	1	1	2	1	2	3	3	6	1	1	1	4	0	3	0
T[T>C]T	6	0	4	0	6	1	3	2	2	1	1	1	3	0	6	0	2	4	0	6	1	8	8	4	6	10	5	6	1	3	5	3	4	2	6	5	3	6	2	2	5	13	3	4	6	6	1	2	1
A[T>G]A	1	1	2	1	1	1	0	1	0	6	0	0	0	0	5	0	4	0	0	4	0	2	2	0	1	3	0	3	0	3	5	0	1	0	3	1	4	8	0	0	0	4	2	0	3	1	2	0	3
A[T>G]C	1	0	0	0	0	1	1	1	0	0	0	0	0	1	0	0	1	0	0	0	0	2	1	0	0	0	0	0	1	0	3	0	1	1	0	0	0	1	1	0	1	2	1	1	0	0	1	0	0
A[T>G]G	3	0	2	2	0	2	1	0	0	1	0	0	0	1	0	0	1	0	0	3	1	3	1	0	2	0	0	1	0	0	1	0	1	0	1	0	1	0	0	0	0	4	0	0	0	2	0	1	0
A[T>G]T	8	0	0	2	6	10	4	3	2	0	0	2	3	3	3	0	1	4	4	0	1	11	17	6	4	1	2	3	6	2	1	2	3	6	4	4	3	7	7	5	1	6	4	0	0	2	3	0	0
C[T>G]A	1	0	0	2	1	3	1	3	0	2	1	0	0	1	1	0	4	0	0	1	0	5	5	0	2	0	1	0	5	0	2	0	2	0	2	4	2	2	0	0	1	2	2	1	0	0	0	3	0
C[T>G]C	5	0	0	1	3	0	3	5	1	1	0	1	3	2	2	2	1	2	2	1	0	4	4	1	4	1	2	5	4	1	1	3	0	1	2	1	1	0	1	4	2	0	2	1	0	2	2	2	1
C[T>G]G	4	2	1	0	2	3	3	0	1	0	0	2	1	2	0	1	1	2	1	2	0	6	4	4	4	2	0	1	5	1	4	3	2	1	2	1	0	4	2	3	1	2	3	3	2	2	4	1	2
C[T>G]T	52	3	0	14	19	36	28	37	40	4	0	37	24	17	2	11	6	39	49	2	0	30	61	46	26	3	1	39	60	2	2	19	15	40	28	9	44	13	40	44	42	6	10	1	8	25	30	3	2
G[T>G]A	0	0	0	0	0	0	2	0	0	4	0	0	0	1	0	0	2	0	0	0	1	0	3	0	0	0	0	0	1	1	0	0	0	1	3	4	0	0	0	0	1	1	1	0	1	1	0	0	0
G[T>G]C	1	0	0	1	2	0	1	0	0	1	0	1	2	0	0	0	0	1	1	1	0	0	1	0	2	0	1	0	1	0	0	0	2	0	0	1	0	0	0	0	1	1	0	0	0	0	0	1	0
G[T>G]G	1	0	0	0	0	1	1	0	0	0	0	0	0	1	1	0	1	1	0	0	0	1	0	0	0	0	0	0	1	1	0	0	2	1	1	0	3	1	0	0	1	2	0	1	0	1	1	1	0
G[T>G]T	10	0	1	3	9	6	6	7	5	2	0	6	1	3	2	3	1	2	9	2	0	12	15	13	6	2	0	13	14	1	2	3	6	10	4	6	10	6	9	7	10	5	3	1	1	7	5	2	1
T[T>G]A	1	1	0	1	2	2	0	1	0	3	0	0	1	2	3	1	6	0	0	7	1	3	6	1	0	3	1	0	4	5	11	0	1	1	10	5	2	8	0	0	3	6	2	3	3	0	3	2	3
T[T>G]C	1	0	0	2	1	3	1	2	2	0	0	0	0	1	0	1	1	1	1	1	0	5	1	1	1	1	0	3	2	1	3	0	3	0	3	2	0	1	1	3	0	0	0	1	2	0	1	1	0
T[T>G]G	2	1	2	0	1	3	3	1	1	1	0	1	0	2	1	1	2	0	2	2	0	3	3	2	2	3	0	0	2	0	0	1	0	0	2	1	1	2	3	0	5	2	1	0	3	3	1	3	0
T[T>G]T	11	2	1	3	7	15	10	7	11	1	0	9	8	11	10	2	10	6	7	6	0	19	22	10	10	5	4	10	8	5	6	3	7	8	7	4	11	12	14	7	7	8	2	1	2	1	7	2	4
[truncated: 251 more columns]
