# Supplementary material for: SUITOR: Selecting the number of mutational signatures through cross-validation
Source: PLoS Comput Biol. 2022 Apr 4;18(4):e1009309. doi: 10.1371/journal.pcbi.1009309 (PMC9009674; doi:10.1371/journal.pcbi.1009309)
Supplement: S2 Data — (ZIP) [file pcbi.1009309.s015.zip › Supp_data_profiles_activities_matrices/16 In silico simulation/simulation design of eight signatures/Error Level 0/eight signatures_mutation_type_matrix_19.csv]

	V1	V2	V3	V4	V5	V6	V7	V8	V9	V10	V11	V12	V13	V14	V15	V16	V17	V18	V19	V20	V21	V22	V23	V24	V25	V26	V27	V28	V29	V30	V31	V32	V33	V34	V35	V36	V37	V38	V39	V40	V41	V42	V43	V44	V45	V46	V47	V48	V49
A[C>A]A	0	2	3	5	1	3	8	0	0	3	2	0	6	1	0	5	0	7	0	1	5	2	1	0	7	0	2	0	2	2	1	5	0	4	1	0	3	4	1	1	0	7	2	4	7	0	3	2	4
A[C>A]C	0	0	0	5	0	3	6	0	3	0	3	0	0	0	4	4	0	2	0	2	0	1	0	0	7	0	3	0	1	1	0	2	0	5	4	1	3	1	0	1	1	4	4	5	1	0	4	3	0
A[C>A]G	0	0	0	0	0	1	3	0	0	2	0	0	1	2	0	1	0	1	0	0	1	0	0	0	2	0	0	0	0	0	0	3	0	2	2	1	1	1	0	0	0	0	2	3	0	0	3	0	2
A[C>A]T	0	0	1	3	0	2	1	1	1	1	2	1	4	2	1	1	1	4	0	1	3	3	0	0	6	0	2	0	0	1	0	4	1	2	4	0	4	2	2	1	0	4	6	6	4	0	6	0	3
C[C>A]A	0	0	0	8	1	5	8	2	0	11	3	0	1	2	1	5	0	12	0	0	7	3	0	0	6	1	4	0	2	1	3	5	3	9	5	0	5	7	2	1	0	11	8	7	6	1	7	1	5
C[C>A]C	0	1	3	6	0	5	13	2	0	7	6	0	12	1	1	1	1	10	0	0	4	3	0	0	9	2	7	1	1	0	0	6	1	4	5	2	6	4	2	3	1	12	6	13	7	0	10	1	0
C[C>A]G	0	0	0	0	0	2	3	0	0	1	2	0	2	1	0	2	0	1	0	0	1	3	0	0	1	0	1	0	0	0	1	1	3	2	0	1	0	1	2	2	0	4	1	1	1	1	1	0	0
C[C>A]T	1	0	1	5	1	7	6	1	0	9	4	1	7	2	3	2	0	9	1	3	4	1	0	0	7	0	4	0	1	0	1	5	1	5	7	2	4	7	1	1	3	6	4	12	11	0	7	1	2
G[C>A]A	1	1	1	2	0	4	2	0	0	2	2	0	2	1	0	4	1	3	0	0	1	0	3	0	5	1	3	1	1	0	0	2	0	1	3	1	1	4	0	0	0	6	7	6	2	0	1	1	1
G[C>A]C	1	1	0	6	1	3	3	2	0	1	2	0	1	0	0	3	1	2	0	0	2	0	1	0	2	1	2	0	0	0	1	4	3	1	4	2	1	4	0	0	2	4	3	7	2	2	3	3	0
G[C>A]G	0	0	0	0	1	3	0	0	0	1	1	0	0	0	0	2	0	1	0	1	0	0	0	0	0	0	1	0	3	1	1	2	0	1	1	0	1	2	0	0	0	0	0	2	2	0	2	0	0
G[C>A]T	0	0	0	1	0	2	3	0	0	3	1	1	3	0	2	2	1	3	0	2	2	4	0	1	3	0	3	0	2	2	1	1	0	3	1	0	4	5	0	0	0	4	2	2	2	0	2	3	2
T[C>A]A	1	0	0	5	2	6	5	2	1	10	2	0	1	0	3	4	0	4	0	2	3	1	2	0	6	1	3	1	1	1	1	3	0	3	7	1	2	8	0	0	0	6	5	6	2	0	3	0	2
T[C>A]C	1	0	1	3	1	2	5	1	0	6	7	0	2	2	1	4	0	4	0	1	4	0	0	0	5	0	1	0	0	0	2	1	3	4	0	4	4	1	0	1	0	4	2	4	4	1	7	1	3
T[C>A]G	0	0	0	2	0	1	1	0	0	0	1	0	0	0	0	1	0	2	0	0	2	2	1	0	1	0	0	0	0	1	0	0	1	2	0	0	1	0	0	1	0	2	0	0	0	0	1	0	1
T[C>A]T	2	0	2	7	1	5	3	2	1	5	3	1	2	4	5	2	2	6	0	4	2	6	0	1	5	1	4	1	0	2	1	2	3	6	4	2	5	2	1	2	1	11	6	3	5	0	3	1	0
A[C>G]A	1	0	0	6	2	0	4	0	1	1	2	0	3	4	2	0	2	0	0	0	1	5	4	0	1	0	1	1	3	3	1	4	6	0	3	5	7	5	0	0	5	6	9	1	1	0	5	5	0
A[C>G]C	1	0	0	0	1	0	2	0	0	1	0	0	1	0	0	1	0	0	0	0	0	2	3	0	0	1	0	0	0	2	2	0	4	1	2	3	1	2	0	0	1	1	1	2	0	0	3	2	0
A[C>G]G	0	0	0	3	0	0	1	0	0	0	0	0	0	0	0	0	1	0	0	0	0	0	0	0	1	0	0	0	3	3	0	0	0	0	0	0	0	5	0	0	1	2	0	1	0	1	2	2	0
A[C>G]T	3	0	0	3	5	2	5	0	0	1	0	0	0	0	1	0	1	1	0	1	0	2	2	0	2	1	1	1	8	2	1	3	3	1	1	2	3	6	0	0	2	5	3	3	1	1	4	9	0
C[C>G]A	1	0	0	2	1	0	7	0	2	2	0	0	1	3	2	1	0	0	0	1	0	3	1	0	0	3	0	0	4	1	4	4	1	1	4	2	7	4	0	0	2	4	3	2	2	1	4	1	0
C[C>G]C	4	0	0	6	3	1	6	0	1	1	1	0	1	3	1	0	1	0	0	0	0	2	2	0	0	1	1	0	1	2	1	3	3	2	3	1	2	5	0	1	1	2	2	2	3	1	3	4	1
C[C>G]G	1	0	0	0	1	1	2	0	0	0	0	0	2	1	0	0	0	0	0	0	0	0	0	0	1	0	0	0	0	2	1	1	0	1	1	0	2	3	0	0	1	2	2	3	0	0	1	3	0
C[C>G]T	3	0	0	3	5	3	5	0	0	1	0	0	2	1	0	1	0	1	0	0	1	5	1	0	3	3	1	0	8	1	4	2	4	1	3	1	5	6	0	0	1	5	5	4	1	1	2	3	0
G[C>G]A	1	0	0	3	3	1	5	0	0	2	0	0	2	1	0	0	0	1	0	0	0	1	0	0	4	1	0	0	3	3	2	1	2	2	6	1	1	1	0	0	1	0	2	0	0	1	2	0	0
G[C>G]C	1	0	0	4	3	1	2	0	0	1	0	0	2	1	1	0	1	1	0	0	0	1	1	0	2	0	0	0	1	1	0	1	2	2	2	3	1	2	0	0	1	2	2	3	3	0	2	1	0
G[C>G]G	0	0	0	0	0	0	0	0	0	0	0	0	1	0	0	0	0	1	0	0	0	0	1	0	0	0	0	0	2	0	0	1	1	0	2	1	0	3	0	0	0	0	1	1	1	0	1	1	0
G[C>G]T	1	0	0	3	3	1	1	0	1	1	0	0	1	3	1	0	0	1	0	1	0	1	1	1	0	0	0	0	2	1	8	1	3	1	3	3	5	3	0	0	3	2	3	1	1	0	5	4	0
T[C>G]A	2	0	0	7	2	1	4	0	0	2	0	0	4	1	2	1	0	1	0	0	0	1	2	2	2	1	0	0	1	1	0	2	4	1	6	2	4	4	0	0	3	4	2	1	2	0	6	3	0
T[C>G]C	1	0	0	4	5	1	5	1	2	1	1	0	2	0	0	1	0	1	0	0	0	3	2	0	1	0	0	0	1	0	3	0	3	1	3	2	4	5	0	0	5	5	4	2	1	1	4	2	0
T[C>G]G	0	0	0	0	0	0	0	0	1	0	0	0	3	3	0	0	0	0	0	0	0	0	0	0	0	0	0	0	2	1	0	0	0	0	1	0	1	0	0	0	1	2	3	1	0	0	3	1	0
T[C>G]T	2	0	0	1	6	3	3	2	2	0	0	1	2	3	1	0	0	7	0	1	0	0	3	0	2	0	0	0	6	4	3	3	2	1	5	3	3	4	0	0	1	2	7	3	3	4	2	3	0
A[C>T]A	2	4	1	3	0	2	6	0	0	3	1	3	1	7	0	1	0	5	5	1	2	3	0	0	5	6	0	0	2	4	2	3	4	1	3	8	3	1	0	4	7	3	6	7	3	0	1	0	2
A[C>T]C	2	2	4	2	1	0	4	2	0	1	0	3	0	2	3	1	2	2	4	2	1	0	0	0	3	1	0	1	0	1	1	5	3	1	1	0	2	2	0	3	2	0	2	1	3	3	2	1	0
A[C>T]G	9	4	0	1	6	6	17	2	0	0	0	5	0	6	2	0	0	12	3	2	0	7	2	0	8	10	0	2	5	5	4	8	10	3	0	9	3	1	0	6	9	5	3	5	1	0	4	1	10
A[C>T]T	3	0	2	0	2	0	0	0	1	0	1	1	1	3	0	2	1	3	2	2	0	1	0	0	4	2	0	0	3	1	1	4	3	3	2	5	0	0	0	3	3	6	2	1	0	2	1	0	1
C[C>T]A	2	0	2	1	1	0	0	3	0	4	4	2	4	6	3	3	6	5	6	3	3	7	2	6	2	2	0	3	0	1	11	4	5	5	12	1	7	3	0	9	6	3	2	3	9	7	1	2	1
C[C>T]C	2	1	10	2	2	1	2	0	0	0	2	0	8	5	5	6	5	7	4	1	7	3	0	4	0	8	2	6	1	0	4	6	5	8	10	3	5	1	1	12	8	4	5	3	5	11	2	1	0
C[C>T]G	4	3	1	0	2	8	12	0	0	1	0	0	4	9	2	0	3	13	6	5	0	11	2	0	15	12	0	1	4	3	5	9	5	7	2	14	1	1	0	11	6	1	3	8	3	1	2	1	4
C[C>T]T	1	3	5	3	4	5	0	5	0	1	2	3	3	3	3	1	10	2	2	6	9	2	2	2	5	3	1	2	1	1	11	13	6	4	6	3	4	1	0	11	6	2	2	4	11	7	5	1	0
G[C>T]A	7	3	2	2	1	5	9	2	1	1	0	6	2	7	2	1	0	9	2	6	1	5	3	1	9	8	2	2	5	6	2	6	7	4	2	10	3	4	0	13	6	5	4	3	0	1	1	1	6
G[C>T]C	4	4	1	0	3	6	13	1	0	3	0	3	2	2	4	2	6	9	8	4	1	9	2	0	14	11	0	0	4	1	1	3	6	6	3	9	2	2	0	11	6	3	3	4	4	2	5	0	2
G[C>T]G	5	9	0	0	6	7	9	1	1	0	0	6	0	7	1	0	1	12	14	2	1	10	0	1	15	17	0	0	3	5	4	8	12	8	1	15	1	1	2	15	19	9	2	7	2	1	4	2	7
G[C>T]T	4	2	3	1	2	2	9	0	0	0	2	3	1	1	2	1	6	7	5	2	1	9	3	2	10	5	0	1	2	5	2	6	9	2	2	8	5	2	0	5	13	6	4	6	5	2	5	2	4
T[C>T]A	3	6	20	2	15	3	6	8	0	1	6	10	19	22	11	9	23	14	7	8	15	6	1	11	0	17	1	12	1	2	24	27	17	17	20	9	15	1	0	26	16	1	1	2	26	30	11	0	0
T[C>T]C	6	7	48	0	10	2	1	5	1	6	9	11	30	33	22	24	40	24	7	13	13	15	0	26	1	29	2	21	1	1	33	36	33	27	35	6	20	2	0	27	27	2	0	4	21	22	10	1	0
T[C>T]G	5	5	6	0	7	0	7	1	1	1	4	7	4	6	6	0	6	10	5	2	5	5	0	6	2	15	0	4	1	2	5	5	9	4	7	7	5	2	0	11	5	3	1	3	8	5	2	0	1
T[C>T]T	1	4	15	1	6	1	4	6	0	1	4	4	12	14	6	3	4	15	1	2	4	6	1	1	5	11	0	6	2	1	11	13	8	7	4	7	9	2	0	11	6	0	0	2	12	10	3	0	0
A[T>A]A	0	1	3	4	0	7	7	1	2	2	0	0	3	2	2	4	7	0	0	3	4	4	5	7	1	2	1	0	3	0	7	1	3	1	7	3	4	7	0	0	3	7	1	1	5	1	5	1	0
A[T>A]C	0	0	1	2	0	1	3	0	0	0	1	0	2	2	0	0	0	0	0	2	1	0	1	0	0	2	0	1	0	0	1	0	1	0	3	1	0	3	0	0	0	0	1	1	0	1	1	0	1
A[T>A]G	0	6	6	6	0	11	7	0	4	2	0	0	3	4	2	5	3	2	0	1	4	9	8	6	3	2	1	0	3	1	5	1	0	3	8	3	6	3	0	0	4	6	1	2	4	0	8	0	1
A[T>A]T	1	0	3	0	1	3	2	0	0	1	1	2	1	4	5	0	2	1	0	1	1	1	1	0	0	2	0	0	1	2	1	2	3	3	4	3	5	4	0	3	0	3	0	2	4	0	1	2	0
C[T>A]A	0	7	13	20	0	18	8	0	3	1	2	0	6	16	9	13	9	3	0	6	4	4	18	8	0	6	1	1	0	0	9	0	6	3	11	5	1	7	0	0	6	13	0	2	4	0	10	0	1
C[T>A]C	0	1	6	7	1	8	8	0	2	1	1	1	4	4	3	9	8	1	1	4	2	3	11	3	2	3	1	0	1	1	1	3	2	0	4	5	2	10	1	0	4	6	0	2	0	3	9	0	1
C[T>A]G	2	15	6	23	2	11	12	1	11	4	4	0	10	13	18	16	13	0	1	8	5	11	14	14	2	6	2	0	2	1	19	1	2	5	12	13	4	10	1	0	6	11	3	4	19	0	26	1	1
C[T>A]T	0	1	4	5	1	10	9	0	1	2	0	2	2	2	7	3	7	1	0	8	2	5	9	6	2	1	0	2	3	0	7	0	2	4	5	2	3	6	0	0	4	4	4	0	6	0	6	0	1
G[T>A]A	0	4	2	5	1	8	6	0	5	0	2	0	3	5	4	4	6	3	0	6	8	2	3	5	2	4	0	0	2	0	2	1	4	0	8	5	2	1	0	0	5	8	1	1	4	0	5	0	0
G[T>A]C	1	1	3	1	1	2	4	0	1	0	0	0	0	1	3	0	0	0	0	0	0	2	1	2	0	0	0	0	1	0	1	2	0	1	1	2	1	1	1	0	2	3	1	3	2	0	2	0	0
G[T>A]G	0	3	4	6	0	2	3	0	2	3	0	0	0	1	1	6	3	0	0	0	2	1	3	5	0	5	1	1	3	0	4	0	0	1	7	2	2	5	0	0	0	9	0	1	4	0	5	0	2
G[T>A]T	0	0	1	2	0	2	1	0	0	0	0	0	0	2	2	0	2	1	0	1	1	0	0	0	0	0	1	1	0	0	0	0	1	0	2	1	1	3	1	1	0	1	0	2	1	1	1	1	1
T[T>A]A	2	5	2	6	1	9	8	1	1	1	1	0	6	5	6	3	7	3	0	2	7	4	7	2	2	5	2	3	4	0	9	1	4	1	7	5	4	7	0	1	4	7	1	1	4	1	7	2	2
T[T>A]C	0	1	1	3	0	1	4	0	1	1	0	0	3	2	0	1	0	0	0	1	1	0	1	2	0	3	1	0	2	0	1	1	2	3	2	0	2	2	0	0	3	2	1	2	1	1	3	0	0
T[T>A]G	0	7	7	14	0	5	3	0	3	1	3	0	4	5	5	4	3	0	0	6	2	5	9	4	1	7	0	0	2	3	7	0	5	0	8	9	1	6	1	1	4	10	1	0	4	0	7	1	1
T[T>A]T	3	3	1	3	1	3	2	2	0	0	0	0	2	4	3	2	4	0	0	2	0	2	3	6	0	1	4	2	0	1	2	3	6	0	3	5	2	2	0	0	2	6	0	2	1	2	5	3	1
A[T>C]A	9	4	5	2	7	8	8	8	0	0	1	0	2	6	11	4	8	8	0	7	7	10	4	2	10	9	6	5	2	1	9	5	6	4	0	0	6	11	4	5	15	8	8	2	6	6	3	2	1
A[T>C]C	3	0	2	0	4	2	2	1	0	0	0	0	1	0	3	0	0	1	0	2	1	2	2	1	2	4	1	2	0	1	3	0	1	2	2	4	1	1	1	0	0	1	1	0	0	3	1	0	0
A[T>C]G	7	2	3	2	7	5	8	3	2	2	0	0	1	2	11	1	7	6	0	9	8	8	2	1	6	7	8	6	3	2	2	7	2	3	2	3	3	11	4	2	7	10	7	2	7	8	3	1	2
A[T>C]T	5	1	3	1	6	4	4	4	0	1	0	0	1	0	5	1	6	2	0	2	2	5	3	2	8	7	2	0	5	1	4	2	3	7	4	1	5	6	2	1	5	5	6	3	5	4	3	2	1
C[T>C]A	7	4	1	0	8	3	4	2	1	1	0	0	2	1	4	0	4	2	0	2	3	2	9	2	2	9	2	5	2	0	5	7	2	1	3	4	9	5	3	3	3	11	6	0	2	7	1	2	1
C[T>C]C	6	0	2	2	5	2	2	3	0	0	0	0	0	1	2	0	4	1	2	5	2	5	2	1	7	4	1	2	2	1	3	3	2	5	3	2	5	3	1	1	3	4	2	2	2	2	3	0	1
C[T>C]G	3	3	2	1	5	5	14	5	0	2	1	1	1	4	5	1	1	6	1	7	5	9	9	0	9	8	3	5	0	2	4	5	1	5	1	1	0	12	4	5	4	4	5	2	3	6	5	1	0
C[T>C]T	9	3	3	1	4	5	8	1	0	3	1	1	2	3	3	2	2	5	2	3	8	10	4	5	10	5	7	9	1	0	7	2	3	4	5	4	2	8	2	3	5	9	7	5	5	8	3	1	2
G[T>C]A	16	1	2	0	5	3	8	4	0	1	0	0	0	1	7	1	4	8	0	6	3	12	6	1	9	4	6	8	1	0	4	3	2	8	2	2	1	14	4	4	10	1	5	3	4	2	4	1	1
G[T>C]C	4	1	2	0	4	3	3	2	0	1	0	0	1	2	3	0	5	2	0	3	2	1	1	2	4	2	1	1	2	2	2	4	2	2	1	1	2	2	3	4	3	3	0	0	1	2	0	2	0
G[T>C]G	1	0	3	0	2	3	4	4	0	0	2	0	1	2	4	1	3	4	0	8	5	5	3	1	13	4	6	6	2	0	0	9	5	7	1	1	2	0	4	1	6	3	3	0	3	9	1	0	1
G[T>C]T	2	1	4	3	4	2	3	2	0	1	0	1	0	1	2	1	2	2	0	6	6	4	5	2	7	6	3	2	4	2	4	4	4	4	3	3	3	7	4	1	6	2	2	2	4	2	1	0	0
T[T>C]A	3	3	0	1	5	2	4	4	0	0	0	0	0	1	5	1	4	2	0	6	3	4	4	0	7	8	2	3	1	2	3	2	1	5	4	0	4	9	0	3	4	3	4	3	2	4	0	2	1
T[T>C]C	1	0	4	0	4	1	2	0	0	0	0	0	1	0	3	1	2	0	1	10	0	1	4	0	1	5	2	2	1	0	1	4	0	4	3	3	4	1	3	2	5	1	0	4	2	5	1	0	0
T[T>C]G	1	1	1	1	4	1	2	3	0	0	0	0	0	3	1	0	1	3	0	3	3	2	3	2	4	3	0	2	2	0	2	3	2	4	3	0	1	6	3	1	3	1	1	2	4	1	1	1	1
T[T>C]T	6	0	4	1	10	4	8	2	0	0	2	0	0	3	9	0	7	5	0	9	2	5	10	3	6	5	6	9	0	2	8	6	1	4	1	1	4	6	5	3	4	6	4	3	4	5	1	0	0
A[T>G]A	1	1	3	0	0	3	1	3	0	3	0	0	0	1	7	0	5	0	0	3	0	4	6	0	0	3	2	3	2	1	5	1	2	0	2	1	2	7	0	0	0	2	0	5	0	1	0	4	2
A[T>G]C	2	0	0	0	2	0	1	0	0	0	0	0	0	0	1	0	1	0	0	2	1	0	0	0	0	1	0	1	0	0	2	0	0	0	0	2	0	0	0	1	0	0	2	1	1	1	0	0	0
A[T>G]G	2	0	0	0	2	0	1	0	1	1	0	0	0	0	1	0	2	1	0	2	1	1	1	0	1	0	0	1	1	1	0	1	0	0	3	0	1	0	0	1	0	0	3	0	1	0	0	0	0
A[T>G]T	8	0	1	1	4	7	5	4	6	1	0	3	2	4	0	3	5	5	3	1	0	5	11	6	8	1	2	5	5	1	1	2	10	1	4	3	6	6	4	4	0	3	0	1	4	3	3	2	0
C[T>G]A	0	0	0	2	0	3	0	1	0	2	1	1	3	1	2	1	3	0	1	3	0	3	2	1	2	1	2	0	1	4	4	1	2	0	5	2	3	2	0	0	3	3	1	1	0	0	5	1	3
C[T>G]C	6	0	1	1	3	3	2	2	5	1	0	2	0	1	2	1	2	2	8	1	1	4	1	1	4	0	0	2	8	0	1	2	2	7	3	1	2	3	2	2	1	2	1	1	0	1	2	0	0
C[T>G]G	1	0	1	1	2	2	3	1	5	0	0	1	2	5	4	0	0	0	1	1	3	2	5	2	3	4	2	1	4	2	2	1	3	2	8	2	0	6	1	1	2	5	2	0	2	1	2	0	0
C[T>G]T	61	1	1	15	28	59	20	40	49	1	0	36	25	23	2	9	5	44	57	6	0	51	65	36	24	1	1	49	45	2	5	25	21	35	32	9	44	12	36	40	35	11	10	0	7	21	19	2	2
G[T>G]A	0	1	1	0	1	0	0	0	0	0	0	0	1	0	0	0	0	0	0	0	0	1	1	1	1	0	0	0	0	0	2	1	0	0	0	1	2	1	1	0	0	2	0	1	0	0	1	1	0
G[T>G]C	1	0	0	0	0	1	2	0	1	1	0	0	0	0	1	0	0	0	1	1	0	1	2	0	1	0	0	2	0	1	1	1	2	0	1	1	2	0	2	0	4	2	0	0	1	0	0	2	0
G[T>G]G	1	0	0	1	0	0	1	0	0	1	0	0	0	0	1	0	1	0	0	0	0	0	0	0	0	0	0	0	2	0	0	2	0	0	2	1	0	2	1	0	0	3	2	1	0	1	2	0	0
G[T>G]T	13	0	1	6	9	19	3	12	7	0	0	13	4	6	1	1	1	9	13	2	0	14	9	4	6	3	0	8	13	2	6	5	5	10	6	2	5	7	11	8	9	1	1	2	0	4	5	1	0
T[T>G]A	2	0	0	4	1	3	1	0	1	2	0	0	0	2	3	1	4	0	0	3	0	8	11	1	1	3	6	0	3	2	4	0	2	0	5	4	4	2	0	0	1	7	3	3	2	0	2	2	2
T[T>G]C	1	1	0	1	0	0	1	3	0	0	0	1	0	0	0	0	1	2	0	1	0	2	3	0	2	1	1	1	3	1	1	2	1	0	2	0	1	4	0	0	1	2	2	0	0	0	1	1	0
T[T>G]G	2	0	2	0	0	2	1	3	1	0	0	1	2	0	1	1	2	0	1	2	0	1	2	1	3	1	2	0	1	0	2	2	1	0	2	5	1	5	0	1	1	0	1	1	0	1	1	0	1
T[T>G]T	10	1	2	4	8	13	9	9	5	2	0	7	5	4	7	2	8	5	5	8	0	11	24	10	15	4	1	7	14	7	6	9	7	10	11	7	16	16	10	10	8	6	7	0	4	3	10	2	3
[truncated: 251 more columns]
