# Supplementary material for: SUITOR: Selecting the number of mutational signatures through cross-validation
Source: PLoS Comput Biol. 2022 Apr 4;18(4):e1009309. doi: 10.1371/journal.pcbi.1009309 (PMC9009674; doi:10.1371/journal.pcbi.1009309)
Supplement: S2 Data — (ZIP) [file pcbi.1009309.s015.zip › Supp_data_profiles_activities_matrices/16 In silico simulation/simulation design of eight signatures/Error Level 0/eight signatures_mutation_type_matrix_2.csv]

	V1	V2	V3	V4	V5	V6	V7	V8	V9	V10	V11	V12	V13	V14	V15	V16	V17	V18	V19	V20	V21	V22	V23	V24	V25	V26	V27	V28	V29	V30	V31	V32	V33	V34	V35	V36	V37	V38	V39	V40	V41	V42	V43	V44	V45	V46	V47	V48	V49
A[C>A]A	0	0	0	8	2	3	1	1	0	4	2	1	3	0	4	2	0	2	0	0	2	0	1	1	11	0	3	0	0	1	0	3	1	4	4	2	4	6	0	0	0	6	9	2	7	1	5	1	1
A[C>A]C	0	1	1	4	1	3	2	0	1	4	2	0	1	2	2	0	0	2	0	0	3	1	0	0	5	1	0	0	1	0	2	4	2	4	5	1	4	2	0	2	0	3	1	5	3	0	3	0	1
A[C>A]G	0	0	0	1	0	2	3	1	0	0	1	0	1	1	0	1	0	0	0	2	0	1	0	1	1	0	2	0	0	0	0	4	0	1	1	0	1	2	1	0	1	0	0	1	0	0	1	0	1
A[C>A]T	0	0	0	6	0	3	4	2	0	3	5	0	4	1	1	1	0	4	2	0	3	1	2	2	1	0	1	0	1	0	0	2	0	6	3	1	2	2	1	0	0	1	1	0	0	0	0	1	2
C[C>A]A	2	0	2	11	0	6	11	3	0	8	5	0	4	0	2	4	1	6	0	3	5	2	0	0	10	0	5	0	0	0	0	6	1	12	12	1	8	6	1	0	0	8	7	6	7	3	4	3	5
C[C>A]C	2	2	0	4	5	5	7	1	0	7	4	0	7	1	2	5	1	12	0	2	4	4	1	0	10	1	6	0	3	4	1	5	3	5	10	0	2	2	0	0	0	5	5	9	6	0	4	1	3
C[C>A]G	0	0	0	1	1	2	3	0	0	3	1	0	4	1	0	1	0	5	0	0	5	0	0	0	0	2	2	0	1	0	1	4	1	0	2	0	1	4	0	0	1	3	1	5	0	1	2	2	0
C[C>A]T	2	0	0	8	1	8	6	3	0	6	10	2	4	0	1	5	0	5	2	2	4	4	1	0	8	2	9	2	1	0	3	1	3	2	3	2	6	3	1	1	1	9	5	5	2	0	2	0	3
G[C>A]A	0	0	0	6	0	3	5	0	0	3	0	0	3	2	0	6	1	5	0	1	3	0	3	0	5	1	1	1	0	2	2	2	2	3	2	0	1	7	1	1	0	3	1	3	0	1	3	0	0
G[C>A]C	0	0	0	1	0	3	3	5	0	3	1	0	5	0	1	2	0	7	0	4	0	2	1	0	5	1	3	2	0	1	2	3	1	3	3	0	2	3	0	0	1	3	2	1	3	1	1	1	2
G[C>A]G	0	0	0	0	1	2	3	0	0	0	2	0	2	0	0	1	0	1	0	1	1	0	0	0	3	0	0	0	1	0	0	1	0	2	8	0	1	1	0	0	1	2	1	4	2	0	3	1	0
G[C>A]T	0	0	2	2	1	3	3	0	1	1	2	0	2	0	2	2	0	1	0	2	3	1	0	0	2	0	4	1	1	0	0	2	0	2	3	1	5	1	2	0	0	2	1	4	2	0	1	1	1
T[C>A]A	1	0	1	6	1	5	3	0	0	3	2	0	1	0	2	2	1	4	0	3	4	2	2	0	7	1	4	0	1	0	0	5	1	4	4	0	1	8	1	0	1	9	1	7	4	1	5	2	0
T[C>A]C	0	0	1	3	0	2	10	1	0	6	1	0	1	0	0	3	0	2	0	3	3	3	2	1	6	1	6	0	0	0	0	5	1	6	0	1	2	7	1	0	0	3	5	6	5	1	3	0	2
T[C>A]G	0	0	0	2	0	0	2	0	0	1	2	0	0	1	0	0	0	4	0	0	0	0	0	0	1	0	1	0	0	2	0	1	1	0	2	0	1	0	0	0	0	0	1	0	2	0	1	0	0
T[C>A]T	2	0	3	1	0	4	5	4	0	6	8	0	2	3	5	0	2	4	1	3	2	5	7	2	6	0	3	1	1	0	4	9	1	3	1	0	4	4	0	1	1	8	7	7	5	1	5	0	0
A[C>G]A	5	0	0	4	5	1	3	1	0	2	0	0	5	3	0	0	1	3	0	1	1	2	3	0	0	1	2	1	5	4	2	5	4	1	5	2	7	4	0	0	11	5	1	3	1	4	5	8	0
A[C>G]C	0	0	0	1	3	1	1	0	0	0	0	0	0	4	2	0	0	0	0	0	0	1	0	0	2	0	1	0	3	2	1	1	4	1	1	1	1	7	0	0	2	4	0	4	0	1	2	3	0
A[C>G]G	0	0	0	2	1	1	0	0	2	1	0	0	2	1	0	0	0	0	0	0	0	0	0	0	1	0	0	0	1	1	0	0	1	0	0	0	0	1	0	0	1	3	0	0	0	0	3	3	0
A[C>G]T	0	0	0	2	4	1	0	0	2	0	0	0	3	1	1	0	0	0	0	0	0	4	1	0	0	1	1	0	3	3	3	2	4	0	4	4	3	2	0	0	0	1	3	3	1	0	2	7	2
C[C>G]A	1	0	0	3	4	1	0	0	1	1	0	0	3	2	0	1	0	1	1	0	1	0	2	0	2	0	0	0	4	3	0	1	3	2	2	6	4	1	0	0	1	5	3	2	0	0	7	4	1
C[C>G]C	1	1	0	2	5	2	5	0	1	2	2	0	3	5	1	0	0	2	0	0	0	3	0	0	2	0	0	0	6	3	2	2	3	2	5	3	4	6	0	0	1	8	1	1	2	3	3	3	0
C[C>G]G	1	0	0	0	0	1	0	0	1	2	1	0	1	0	1	0	0	0	0	0	0	0	0	0	0	2	1	0	1	0	3	1	1	1	2	0	0	2	0	0	0	1	2	1	1	0	2	0	0
C[C>G]T	0	0	0	1	2	0	2	0	1	0	1	0	2	2	3	0	1	1	0	0	0	1	2	0	1	0	0	0	6	3	3	4	4	2	5	3	7	6	1	0	5	4	4	3	0	0	1	1	1
G[C>G]A	0	0	0	2	3	1	3	1	0	1	1	0	1	6	1	0	0	0	0	0	0	1	1	0	3	0	0	0	4	1	1	1	6	1	2	0	2	5	1	0	3	1	0	1	1	0	3	1	1
G[C>G]C	1	0	0	1	5	1	2	0	0	2	0	1	1	2	0	2	1	1	0	0	1	1	0	0	2	0	0	2	1	1	0	0	2	1	2	1	1	3	0	0	3	4	4	5	1	0	4	2	0
G[C>G]G	0	0	0	1	0	0	2	0	1	0	0	0	1	0	0	0	0	0	0	0	0	0	0	0	2	0	0	0	0	1	1	1	2	0	2	0	2	0	0	0	0	2	2	0	0	1	2	0	0
G[C>G]T	1	0	1	1	1	0	3	0	2	2	1	0	3	1	0	0	1	0	0	1	0	4	3	0	2	1	0	0	6	4	4	3	1	0	4	1	2	2	0	0	2	3	1	1	1	1	0	1	0
T[C>G]A	4	0	0	1	3	0	3	1	2	0	0	0	0	2	2	0	0	1	0	0	0	3	3	1	3	1	0	0	2	3	0	2	4	1	3	3	4	7	0	0	2	1	2	3	1	4	0	4	0
T[C>G]C	0	0	0	1	3	1	4	0	0	1	0	0	0	0	2	1	0	1	0	0	2	2	4	1	2	0	1	0	6	3	3	2	3	1	1	1	4	3	1	0	7	6	1	2	1	2	2	6	1
T[C>G]G	0	0	0	0	0	0	1	0	1	0	0	0	2	1	0	0	0	0	0	0	0	0	0	0	3	0	0	0	0	0	2	0	1	0	0	0	2	1	0	0	1	0	2	1	0	2	0	0	0
T[C>G]T	1	0	0	6	5	3	2	0	1	0	1	0	2	6	1	0	1	2	0	0	1	6	4	0	5	3	0	0	5	1	4	5	1	2	7	3	5	3	0	1	1	7	4	5	1	3	7	6	0
A[C>T]A	5	7	0	5	4	1	7	0	1	0	1	2	1	2	2	0	2	12	1	1	1	3	4	0	11	5	1	1	5	1	0	1	7	3	4	4	3	3	0	6	8	8	2	7	0	0	3	1	3
A[C>T]C	3	1	4	0	3	4	3	1	0	1	1	3	2	1	3	2	2	3	1	3	3	1	0	2	4	1	1	1	2	1	3	3	2	5	1	3	1	1	0	4	1	3	0	0	3	4	2	1	1
A[C>T]G	5	7	0	0	2	10	10	0	0	0	0	8	0	0	0	0	2	10	6	6	2	6	1	0	7	8	0	1	4	6	2	2	7	2	0	8	1	1	1	8	14	4	3	10	1	1	1	2	6
A[C>T]T	2	1	2	0	0	0	2	3	0	0	0	2	1	3	0	0	0	3	0	0	1	5	1	0	1	4	0	2	0	4	3	1	2	2	3	6	3	5	0	5	5	4	2	2	1	1	3	2	0
C[C>T]A	3	3	4	0	5	3	5	7	1	2	4	5	7	6	2	3	5	8	1	2	4	4	0	6	4	7	0	2	2	3	5	3	5	2	12	2	2	3	0	8	6	1	0	3	3	3	2	1	1
C[C>T]C	1	1	6	2	1	3	4	2	0	2	2	2	7	5	3	3	5	6	2	2	5	10	1	3	3	8	1	5	1	1	4	15	8	5	4	1	5	1	0	4	4	3	2	2	4	11	1	1	1
C[C>T]G	6	5	0	2	6	7	14	1	0	2	3	7	1	6	4	0	3	13	12	5	1	3	1	1	12	22	0	1	4	9	4	6	9	7	2	17	2	2	0	11	10	6	4	8	1	0	0	1	5
C[C>T]T	0	1	4	3	6	1	4	0	1	2	4	2	6	13	6	7	12	12	1	3	7	7	2	4	1	11	3	3	1	2	4	7	12	5	4	2	6	4	1	2	7	2	3	4	7	4	5	2	1
G[C>T]A	9	3	0	2	2	4	7	1	0	3	0	7	2	5	2	0	2	8	2	5	0	6	2	1	8	9	2	1	3	5	0	6	5	6	1	10	1	1	0	8	11	5	2	6	1	1	2	3	2
G[C>T]C	4	6	3	2	4	8	15	4	0	0	2	8	1	5	5	0	4	13	13	2	1	9	0	3	12	11	0	3	3	5	4	4	10	6	3	13	3	3	0	14	11	6	4	6	0	0	1	1	5
G[C>T]G	5	7	0	1	2	1	26	0	0	0	0	10	0	4	0	0	2	15	11	3	1	12	0	0	8	12	0	2	2	8	5	4	12	7	1	21	2	0	0	12	15	9	8	8	4	0	3	0	3
G[C>T]T	2	3	2	0	4	8	13	1	0	0	1	2	4	3	4	2	7	4	3	3	3	6	1	2	6	11	1	0	2	4	4	8	3	3	1	3	3	4	0	5	11	5	4	2	2	3	6	2	5
T[C>T]A	7	6	27	1	10	1	2	7	0	1	2	7	8	17	15	14	16	19	8	10	15	10	2	11	1	26	1	13	0	1	21	24	21	13	19	4	15	0	0	27	17	1	1	5	27	31	6	0	1
T[C>T]C	6	7	42	1	10	4	2	18	1	3	14	15	23	33	23	20	32	24	6	6	18	13	1	16	2	19	3	23	1	0	26	33	31	23	28	3	19	3	0	43	26	2	0	4	39	32	4	2	1
T[C>T]G	7	3	7	0	5	2	3	3	0	3	2	5	8	8	4	5	10	11	7	2	3	5	0	4	7	14	0	6	3	5	10	10	12	9	5	0	6	0	0	8	7	3	1	4	5	11	2	0	0
T[C>T]T	1	2	7	3	5	0	3	3	1	2	3	2	13	19	9	7	9	17	6	2	9	2	1	7	0	11	1	4	2	1	14	11	5	7	5	7	5	3	0	11	7	1	2	3	9	14	4	1	2
A[T>A]A	0	4	2	5	0	4	6	0	4	2	0	0	4	4	6	4	5	1	0	2	1	2	4	7	2	1	3	2	2	0	6	1	4	1	5	7	5	4	0	0	6	4	1	1	6	0	10	2	1
A[T>A]C	1	0	0	1	1	2	1	1	1	0	0	0	0	0	0	0	0	0	0	0	2	0	1	0	2	1	0	0	0	0	0	1	0	0	0	1	1	1	0	0	1	2	0	1	3	1	1	0	0
A[T>A]G	0	4	1	6	1	7	10	0	2	3	0	0	6	6	2	8	8	2	0	1	6	5	4	3	4	4	0	0	1	1	4	0	3	2	5	7	2	1	0	0	3	8	1	0	2	0	8	1	1
A[T>A]T	0	1	2	1	1	3	1	0	0	1	0	1	1	0	0	1	1	1	0	1	2	3	1	2	4	3	4	3	1	3	1	3	2	0	2	0	1	3	0	1	1	2	1	2	1	2	1	0	1
C[T>A]A	0	9	3	13	0	18	17	0	4	4	1	0	10	8	12	13	7	0	0	9	9	8	18	12	2	9	1	0	3	1	7	1	7	0	10	8	9	8	0	0	8	6	2	4	12	1	11	0	0
C[T>A]C	2	6	1	5	1	6	8	0	1	3	3	0	5	5	8	5	7	1	2	4	2	3	6	6	0	5	0	0	2	1	3	1	2	1	5	7	3	3	1	0	2	3	1	1	4	1	3	2	1
C[T>A]G	0	10	9	23	1	18	8	0	5	2	3	0	5	11	11	13	15	3	0	7	7	10	20	13	2	9	2	1	4	0	16	3	5	2	12	7	6	9	0	0	7	15	7	2	14	0	19	1	1
C[T>A]T	2	2	5	8	1	7	11	1	6	0	2	2	2	3	4	6	10	0	0	5	2	3	8	0	1	4	0	0	4	0	8	2	1	1	8	5	6	6	0	0	4	8	3	1	4	0	7	1	0
G[T>A]A	1	3	5	3	2	5	8	0	2	1	1	0	8	5	4	7	6	1	0	1	1	1	7	2	0	1	5	1	2	2	5	0	3	0	4	3	5	3	0	0	4	5	0	0	6	0	4	0	0
G[T>A]C	2	2	0	2	2	1	2	1	0	0	0	0	2	0	0	3	2	0	0	4	1	0	3	1	0	1	0	0	0	0	0	1	1	1	2	6	0	0	0	1	2	3	1	1	3	0	2	0	0
G[T>A]G	0	6	3	3	1	5	3	0	1	2	1	0	0	2	5	0	8	2	0	3	0	1	6	2	1	4	0	0	1	0	6	0	2	4	7	4	2	1	0	0	4	5	1	4	4	0	3	2	1
G[T>A]T	1	0	0	1	2	3	2	1	0	0	0	0	1	2	1	1	2	1	0	1	0	0	0	1	0	0	0	0	1	1	3	0	0	1	0	1	0	2	0	0	3	0	0	1	1	0	1	1	0
T[T>A]A	1	7	7	5	0	15	4	1	2	3	3	0	6	9	8	5	9	0	1	8	4	6	17	8	2	3	2	0	4	1	8	0	2	1	11	8	5	5	1	0	1	8	2	2	5	0	3	3	0
T[T>A]C	1	1	2	0	0	0	3	0	1	0	1	0	0	5	1	0	0	0	0	2	1	3	4	2	3	2	1	0	2	0	1	2	0	1	2	4	1	3	0	0	4	3	0	0	1	0	4	0	0
T[T>A]G	0	6	1	9	0	10	6	0	0	4	0	0	2	5	7	6	3	1	0	7	4	2	10	5	3	3	1	1	2	2	7	2	2	3	9	9	3	4	2	1	3	14	3	2	6	0	10	0	3
T[T>A]T	0	0	3	3	0	4	1	2	0	0	0	0	6	4	2	2	5	1	0	0	1	1	7	3	3	5	3	1	3	1	4	2	2	2	4	1	1	2	0	0	1	3	2	2	3	0	2	0	2
A[T>C]A	10	7	8	2	10	10	7	6	1	2	2	0	2	5	8	1	6	4	0	8	6	11	7	2	10	13	1	3	3	1	6	7	5	3	4	6	9	10	5	4	8	13	5	3	9	10	6	2	0
A[T>C]C	2	0	1	0	2	1	2	3	0	1	1	0	0	4	1	0	1	3	0	2	1	1	4	0	2	2	3	3	2	0	2	0	1	0	0	2	3	3	4	1	3	2	2	1	2	8	2	3	0
A[T>C]G	6	1	6	3	9	3	7	2	0	0	0	0	2	3	6	0	4	4	0	10	8	12	1	7	13	10	2	10	0	0	7	5	5	2	3	0	6	3	7	5	12	10	6	2	2	3	3	2	2
A[T>C]T	3	2	4	0	1	3	5	4	0	2	1	0	1	2	4	0	4	3	0	5	4	3	3	0	2	9	3	2	0	6	5	6	3	0	5	2	1	5	4	2	5	12	3	3	3	1	3	2	0
C[T>C]A	3	0	4	3	4	6	6	1	0	1	0	0	0	1	4	1	8	2	0	3	4	8	2	1	7	3	3	2	2	1	5	4	0	1	4	2	6	5	7	1	9	3	6	2	2	5	0	0	2
C[T>C]C	1	0	1	0	2	1	3	2	1	2	0	0	2	0	3	0	3	2	0	1	2	4	1	2	3	4	5	2	2	1	2	2	3	3	2	1	0	3	0	3	4	8	4	1	2	4	3	1	1
C[T>C]G	5	3	4	1	7	8	3	3	1	1	1	2	1	2	13	0	5	7	0	11	5	8	3	1	3	13	5	5	1	2	7	10	6	4	2	1	2	4	8	7	13	9	6	0	6	2	1	1	0
C[T>C]T	5	0	3	2	5	5	4	6	3	1	0	1	1	5	7	0	1	5	2	8	2	10	6	3	9	5	7	7	2	2	6	10	5	3	3	2	3	6	5	6	13	11	2	2	4	6	2	3	0
G[T>C]A	3	2	7	1	4	6	3	6	0	1	0	0	0	3	10	2	3	2	0	8	6	12	3	3	4	6	2	5	0	2	7	5	1	2	1	1	4	8	5	3	8	10	7	1	7	6	3	0	0
G[T>C]C	1	0	0	1	3	3	4	0	1	1	0	0	0	0	3	1	2	3	1	4	1	4	3	0	1	3	0	1	1	1	0	5	1	1	1	0	1	2	2	0	2	4	2	0	3	3	2	2	0
G[T>C]G	4	0	0	0	8	3	4	2	0	0	1	0	0	3	7	0	5	2	0	6	2	2	2	1	7	5	5	4	1	1	7	4	5	2	3	0	4	6	4	4	7	2	6	1	3	3	0	1	0
G[T>C]T	6	1	1	4	5	4	6	5	0	0	2	0	0	0	8	2	2	3	0	3	1	3	2	1	7	4	2	7	2	0	6	2	3	4	2	1	4	5	3	4	6	2	4	0	1	5	0	2	1
T[T>C]A	3	1	1	2	1	5	4	1	1	3	1	0	0	4	6	1	8	1	0	4	3	5	1	2	6	5	5	5	0	1	0	7	0	4	0	1	3	5	3	3	10	3	2	1	3	4	0	3	2
T[T>C]C	5	1	4	0	2	0	3	2	0	0	0	0	0	0	3	0	2	2	0	3	0	1	2	0	6	0	2	3	0	0	1	3	0	1	1	2	3	3	2	1	4	3	1	0	1	5	0	4	0
T[T>C]G	2	0	2	0	5	2	3	2	0	0	0	0	0	1	2	0	6	1	1	5	0	3	2	1	7	4	2	1	2	1	4	2	2	0	1	1	1	5	0	6	5	3	2	3	1	1	2	2	0
T[T>C]T	6	2	4	1	5	2	8	6	0	1	1	0	0	1	8	0	8	3	0	5	1	8	4	1	6	10	9	6	0	1	4	6	6	2	3	2	7	7	4	5	7	8	6	1	7	4	1	5	2
A[T>G]A	0	0	1	0	1	1	2	2	0	1	0	0	0	0	4	1	2	0	0	2	1	6	1	1	1	2	2	2	1	3	2	0	1	1	11	2	1	2	0	0	1	2	1	2	3	0	2	2	0
A[T>G]C	1	0	2	0	4	0	1	0	0	0	0	2	1	1	1	0	0	1	0	1	0	0	3	1	3	2	2	1	1	1	0	0	1	0	2	1	0	4	0	1	1	1	3	0	0	1	0	1	0
A[T>G]G	0	1	0	0	1	1	1	0	0	2	1	0	1	2	0	1	2	0	0	0	1	1	0	0	0	2	0	0	1	0	0	0	2	0	2	1	3	1	0	0	2	2	0	0	0	1	1	0	2
A[T>G]T	7	0	1	3	7	7	3	1	4	1	0	3	1	3	3	1	3	6	8	2	0	12	8	2	6	3	1	7	5	1	6	4	3	5	4	3	8	10	3	6	5	9	2	0	1	4	3	1	0
C[T>G]A	0	1	2	1	0	2	0	0	0	0	0	0	1	1	2	0	3	0	0	6	0	4	6	0	1	2	1	1	1	1	2	1	4	0	3	2	2	3	0	0	0	2	1	0	1	1	4	1	1
C[T>G]C	6	0	0	1	3	4	5	1	1	0	0	2	2	0	5	0	0	2	2	0	0	5	2	2	0	0	0	3	4	0	1	0	3	6	2	2	3	3	0	1	2	2	2	3	0	2	4	2	0
C[T>G]G	5	0	0	4	2	2	2	3	1	0	0	1	3	4	2	0	2	2	2	2	1	3	4	2	0	1	0	1	1	2	4	0	2	3	3	2	5	4	2	4	3	2	2	1	0	1	3	0	1
C[T>G]T	51	2	1	17	30	38	33	34	36	4	1	32	17	26	1	7	10	26	58	4	1	40	61	42	28	8	3	45	51	1	8	20	19	40	23	15	43	26	48	53	40	1	19	2	7	16	34	3	3
G[T>G]A	2	0	1	1	0	0	2	0	1	0	0	0	1	1	0	0	4	0	0	0	0	1	3	1	1	0	0	0	0	2	0	1	1	0	0	1	2	0	0	1	0	2	1	1	1	0	0	0	0
G[T>G]C	1	1	0	0	1	1	0	0	2	0	0	0	2	0	0	0	0	3	0	1	0	3	0	0	1	0	0	1	1	0	0	1	1	1	0	1	2	1	0	2	1	0	0	0	0	0	1	0	0
G[T>G]G	0	0	0	0	1	1	0	0	0	0	0	0	0	0	0	0	1	1	0	0	0	0	2	0	1	1	1	1	1	0	0	0	1	0	2	1	2	1	0	0	1	0	0	1	2	0	1	0	0
G[T>G]T	12	1	0	2	14	4	4	7	6	0	0	4	9	3	2	6	0	7	9	2	0	7	17	7	4	1	2	17	17	2	1	5	10	9	7	2	12	8	11	12	17	4	5	0	1	6	6	1	1
T[T>G]A	0	0	1	0	1	1	2	3	0	7	0	0	0	1	3	0	9	1	0	4	1	7	8	2	4	4	2	5	4	6	5	0	3	0	7	4	4	5	0	0	1	14	4	7	6	2	2	1	5
T[T>G]C	1	0	0	0	0	0	0	0	0	0	0	0	1	1	0	1	1	2	0	2	0	1	2	2	0	0	0	0	1	1	2	1	0	3	4	0	1	2	3	1	2	0	0	0	0	2	0	2	0
T[T>G]G	0	0	0	3	0	1	2	1	0	0	0	0	2	1	1	3	0	1	0	2	0	0	1	1	1	2	4	0	1	1	1	1	2	0	5	1	1	3	0	0	2	1	1	0	3	0	1	1	1
T[T>G]T	9	0	2	3	11	17	6	14	14	6	1	5	3	1	4	1	8	11	14	7	2	11	13	6	10	2	1	12	9	3	9	3	6	13	9	9	14	6	13	10	9	6	6	4	5	3	11	6	2
[truncated: 251 more columns]
