# Supplementary material for: SUITOR: Selecting the number of mutational signatures through cross-validation
Source: PLoS Comput Biol. 2022 Apr 4;18(4):e1009309. doi: 10.1371/journal.pcbi.1009309 (PMC9009674; doi:10.1371/journal.pcbi.1009309)
Supplement: S2 Data — (ZIP) [file pcbi.1009309.s015.zip › Supp_data_profiles_activities_matrices/16 In silico simulation/simulation design of eight signatures/Error Level 0/eight signatures_mutation_type_matrix_20.csv]

	V1	V2	V3	V4	V5	V6	V7	V8	V9	V10	V11	V12	V13	V14	V15	V16	V17	V18	V19	V20	V21	V22	V23	V24	V25	V26	V27	V28	V29	V30	V31	V32	V33	V34	V35	V36	V37	V38	V39	V40	V41	V42	V43	V44	V45	V46	V47	V48	V49
A[C>A]A	1	0	0	4	1	4	7	1	0	3	5	0	2	1	2	2	1	5	0	2	2	0	1	0	6	0	3	0	2	1	3	2	1	2	3	2	2	6	0	0	0	3	1	6	5	0	3	0	1
A[C>A]C	1	0	0	6	0	1	5	0	0	2	0	1	3	3	2	2	0	1	0	0	2	3	0	0	1	0	1	0	0	2	0	5	0	4	2	0	5	4	0	1	0	4	2	2	4	0	1	3	3
A[C>A]G	0	1	0	1	0	1	2	0	0	1	2	0	2	1	1	0	0	1	0	1	0	0	0	1	2	0	1	0	0	0	0	1	0	0	1	0	1	2	0	0	0	0	0	2	1	0	0	0	2
A[C>A]T	0	0	0	5	1	2	4	0	1	4	4	0	2	0	1	2	1	3	0	1	2	1	0	0	2	0	1	0	1	0	0	2	0	0	2	0	7	3	0	0	1	5	2	1	3	1	3	0	1
C[C>A]A	2	2	1	12	0	8	7	2	0	11	8	0	5	0	0	5	0	7	1	2	7	3	0	1	11	3	3	0	1	0	3	5	1	7	6	1	8	8	0	0	1	11	4	11	6	1	5	4	2
C[C>A]C	3	0	1	9	0	10	10	3	0	9	7	0	2	1	1	3	0	8	0	4	5	5	1	0	4	0	8	0	2	0	2	2	2	5	5	1	2	4	1	0	3	6	9	6	7	1	4	1	5
C[C>A]G	0	0	0	1	1	2	3	0	0	2	4	0	2	1	3	0	0	5	1	1	0	0	0	0	2	1	0	0	0	0	0	2	0	4	2	1	6	3	0	0	0	0	1	2	1	0	2	0	0
C[C>A]T	0	2	0	9	5	5	8	1	0	3	5	1	4	1	0	5	0	5	0	5	4	1	1	0	5	0	3	0	0	0	2	7	1	2	5	4	5	12	1	0	0	8	5	6	7	1	8	0	4
G[C>A]A	0	0	1	5	0	3	3	0	0	2	3	0	3	0	2	4	0	5	0	1	0	1	1	1	7	0	0	0	0	0	0	4	2	1	3	0	3	6	0	1	0	1	2	5	2	0	2	2	1
G[C>A]C	0	0	0	5	0	1	3	1	0	2	1	0	3	2	3	0	0	2	0	1	6	1	1	0	0	0	4	0	0	2	2	5	1	0	3	1	0	3	2	1	0	2	1	5	7	0	6	0	3
G[C>A]G	0	0	0	0	0	2	5	0	0	0	2	0	2	0	1	0	0	2	0	0	2	0	1	1	1	0	1	0	0	1	1	0	2	2	1	0	1	1	0	0	0	2	5	3	1	1	1	0	1
G[C>A]T	1	0	0	2	1	2	1	0	0	5	1	0	0	0	1	0	2	3	0	3	3	1	2	0	4	2	2	0	2	1	0	3	1	2	2	2	6	2	0	0	0	4	1	3	2	1	2	0	2
T[C>A]A	0	0	1	7	0	3	2	1	0	6	3	0	3	1	1	4	0	2	0	0	2	2	1	0	7	1	3	0	1	2	2	5	3	5	4	1	3	4	1	0	1	7	4	7	4	0	4	2	1
T[C>A]C	1	1	0	6	0	6	0	0	0	3	1	0	1	1	0	3	1	4	0	3	5	3	2	1	3	1	2	0	0	0	2	1	1	5	3	0	5	3	2	1	0	5	2	3	1	0	2	1	6
T[C>A]G	0	0	0	2	0	0	0	0	0	1	0	0	1	1	0	1	0	1	0	0	2	0	0	0	1	0	2	0	0	0	0	1	0	0	2	2	1	0	1	0	1	2	0	1	1	0	2	1	0
T[C>A]T	1	0	3	3	1	6	5	2	0	5	5	0	2	1	2	1	3	5	0	3	2	1	1	0	5	3	5	0	0	4	4	5	4	4	4	2	2	5	1	2	2	4	6	2	1	1	6	1	2
A[C>G]A	1	0	0	3	4	0	6	0	1	2	0	0	3	0	0	0	0	2	0	0	1	5	2	1	4	2	0	0	7	2	2	6	3	1	3	1	5	9	0	0	2	2	4	2	2	2	4	0	0
A[C>G]C	0	0	0	3	1	0	2	0	0	0	1	0	1	4	0	2	0	1	0	0	0	1	1	0	2	0	0	1	2	2	2	1	0	0	3	0	3	2	0	0	1	5	1	3	0	0	0	1	0
A[C>G]G	0	0	0	1	0	0	2	0	0	1	0	0	1	0	0	0	0	0	0	0	0	0	1	0	0	0	1	0	1	3	1	1	2	0	0	1	2	3	0	0	2	2	1	1	0	1	0	1	0
A[C>G]T	3	0	1	4	5	2	3	0	2	2	0	0	4	1	1	1	1	2	0	0	0	2	0	0	6	0	0	0	3	1	3	4	6	0	5	4	5	3	0	1	3	4	0	5	0	1	3	2	0
C[C>G]A	1	0	0	3	3	0	5	1	1	0	1	0	3	3	1	2	0	4	0	1	0	1	1	0	2	0	1	0	2	2	4	1	2	1	4	3	3	4	2	1	0	2	1	3	0	2	1	1	0
C[C>G]C	0	0	1	2	1	1	4	0	2	1	2	0	2	1	1	1	0	1	0	1	1	1	2	0	5	0	0	0	4	0	0	1	3	1	2	3	5	4	0	0	2	5	6	5	0	2	3	2	0
C[C>G]G	0	0	0	3	3	0	4	1	1	0	1	0	0	1	0	0	0	0	0	0	0	0	1	0	1	0	1	0	3	1	0	0	0	1	0	1	1	0	0	0	2	2	1	2	0	1	1	2	0
C[C>G]T	0	0	1	3	2	1	2	1	0	1	0	0	2	4	0	1	0	2	0	1	0	1	0	0	6	0	0	0	9	2	4	0	6	1	7	6	2	8	0	0	4	3	0	2	0	3	1	2	2
G[C>G]A	0	0	0	4	1	0	2	0	0	0	0	0	3	1	0	0	1	2	0	0	0	2	2	0	2	0	1	0	2	0	3	2	1	0	2	2	2	1	0	0	2	3	1	4	1	1	0	3	0
G[C>G]C	0	0	0	2	0	0	5	0	1	0	0	1	2	2	0	0	0	1	0	0	0	0	3	0	3	2	0	0	2	5	1	1	3	2	1	1	0	3	0	0	3	2	3	1	1	0	1	4	0
G[C>G]G	1	0	0	1	1	0	3	0	0	0	0	0	0	0	0	0	0	2	0	0	0	0	1	0	0	1	0	0	0	1	0	0	0	0	1	1	0	0	1	1	0	0	2	2	1	1	0	1	0
G[C>G]T	4	0	0	1	1	1	1	0	1	2	1	0	2	1	0	1	2	0	0	1	0	0	3	0	3	0	1	2	3	1	2	1	4	0	5	2	2	6	0	1	2	4	5	2	0	3	5	4	0
T[C>G]A	0	0	0	5	2	3	4	0	0	0	0	0	2	2	1	1	0	2	0	1	1	2	2	0	3	0	1	2	2	3	1	3	2	2	5	4	5	1	0	0	1	1	0	2	1	1	1	1	0
T[C>G]C	2	1	0	3	5	1	4	0	1	0	2	0	5	1	1	0	0	0	1	1	0	1	1	0	0	0	1	1	5	3	3	3	2	1	5	4	3	0	0	1	6	4	6	3	0	1	0	2	1
T[C>G]G	0	0	0	1	2	0	1	0	0	0	0	0	0	0	0	0	0	0	0	0	0	0	0	0	0	0	0	0	3	0	2	0	1	0	2	1	1	1	0	0	2	1	1	0	0	0	0	2	0
T[C>G]T	2	0	0	6	3	0	3	3	0	0	0	0	3	8	4	0	1	1	0	1	0	3	0	0	4	2	1	0	4	3	3	3	4	2	5	2	3	8	1	0	2	5	4	3	0	1	2	4	0
A[C>T]A	5	3	0	3	0	5	8	0	0	2	0	1	2	2	1	2	3	9	5	1	0	2	3	0	8	8	1	2	2	1	3	0	7	5	0	5	1	2	0	7	8	1	1	4	2	1	2	1	5
A[C>T]C	0	3	1	0	1	3	5	0	0	1	1	1	2	0	3	1	4	5	1	0	0	4	0	2	2	3	0	1	1	0	3	1	1	4	4	4	0	1	0	2	6	3	2	2	3	2	2	1	2
A[C>T]G	5	9	0	0	6	6	8	0	0	0	1	1	2	9	0	0	1	8	7	3	0	7	1	1	13	7	0	0	6	3	2	4	8	0	3	7	0	0	0	4	10	5	10	8	1	0	2	1	6
A[C>T]T	1	0	0	1	3	2	4	3	1	0	1	2	0	0	3	0	2	1	1	3	1	2	3	0	2	2	1	1	2	0	3	3	5	1	2	4	1	7	0	3	5	3	3	1	1	2	3	1	2
C[C>T]A	1	5	2	1	4	3	3	1	0	3	1	0	8	11	5	1	8	6	1	1	3	1	2	2	1	3	2	3	1	2	5	3	6	3	6	2	3	0	0	5	4	4	2	3	4	5	2	1	1
C[C>T]C	3	3	4	2	6	2	2	1	1	4	0	1	7	5	4	5	7	4	2	6	4	7	1	8	5	2	1	2	2	0	10	9	5	7	8	1	3	3	0	8	5	2	2	2	4	5	1	0	1
C[C>T]G	6	3	3	1	3	2	11	1	0	2	1	5	1	4	1	0	4	9	9	1	1	4	1	0	12	6	0	1	3	4	0	5	8	7	3	12	4	3	0	12	12	9	3	6	2	3	5	0	6
C[C>T]T	1	0	5	2	2	1	2	1	1	1	3	4	4	6	4	3	6	4	2	3	8	4	2	7	5	7	1	2	0	1	5	5	5	7	6	8	4	6	0	4	4	4	5	3	10	3	11	1	0
G[C>T]A	5	3	0	3	3	2	11	1	1	1	1	2	1	2	1	2	2	9	9	1	1	3	0	0	7	6	1	0	5	3	1	3	13	3	3	10	3	1	0	6	13	5	5	2	2	0	2	0	5
G[C>T]C	2	7	1	1	9	6	12	1	0	0	1	4	3	5	3	0	4	11	6	6	0	3	0	1	6	11	1	1	3	1	7	6	3	2	2	15	0	0	2	10	13	3	3	8	5	1	2	0	7
G[C>T]G	7	11	0	0	3	12	12	0	2	0	0	5	0	7	1	0	2	7	11	4	1	9	0	0	19	17	0	1	1	5	4	10	15	7	1	15	2	0	0	18	19	9	6	9	2	1	2	2	10
G[C>T]T	4	2	1	0	5	3	11	2	0	1	1	10	1	7	0	4	1	10	7	4	1	4	2	1	4	19	1	1	3	7	3	3	8	3	2	5	2	4	0	10	9	3	2	3	1	3	1	0	1
T[C>T]A	5	2	27	1	8	3	2	11	0	8	5	14	22	32	20	12	20	20	7	11	11	9	0	13	0	12	2	15	0	1	23	25	21	15	17	3	10	1	0	21	15	1	0	4	30	24	12	0	0
T[C>T]C	4	9	34	1	11	4	3	17	0	4	8	14	26	26	34	20	20	36	11	11	12	18	0	22	3	26	2	13	1	2	32	29	32	18	38	7	19	0	2	28	22	4	2	6	30	32	13	1	1
T[C>T]G	4	6	10	1	6	1	6	5	1	0	1	2	7	13	3	6	10	8	6	3	8	7	0	7	6	7	1	6	2	6	14	10	11	9	6	2	3	2	0	10	10	2	2	1	8	3	2	2	1
T[C>T]T	3	1	12	1	6	0	0	4	1	2	1	4	13	7	3	10	11	8	4	4	4	8	1	2	3	7	0	3	1	0	12	11	11	3	10	1	5	0	0	10	6	3	2	2	8	8	1	0	0
A[T>A]A	0	8	4	9	0	4	2	2	0	2	0	0	3	2	8	5	3	0	0	4	1	5	6	5	1	8	2	1	3	0	4	0	5	0	3	4	1	0	1	0	3	4	1	2	8	2	9	0	0
A[T>A]C	1	1	1	1	0	0	2	0	0	1	0	0	2	0	2	1	0	0	0	0	0	1	2	0	1	1	0	1	1	0	1	0	4	1	1	0	1	1	0	1	0	4	0	0	0	1	0	0	1
A[T>A]G	0	0	2	6	0	8	9	0	2	3	0	0	6	3	7	7	7	2	0	5	4	1	6	4	2	3	1	0	3	1	6	1	1	0	6	3	2	7	1	0	2	5	1	2	5	1	6	1	0
A[T>A]T	1	0	1	2	1	2	1	0	0	0	0	0	1	1	4	1	3	1	0	1	1	2	3	1	2	0	5	1	3	1	4	2	3	0	2	0	1	2	1	2	3	5	1	2	2	1	1	1	1
C[T>A]A	0	10	5	21	0	20	11	1	6	1	3	0	7	10	4	16	5	1	0	4	7	5	12	11	3	3	1	0	4	0	11	1	4	2	14	9	6	5	0	0	4	6	0	0	7	1	13	1	0
C[T>A]C	2	4	5	8	1	6	4	0	1	1	3	0	2	4	3	2	8	0	0	5	0	3	9	4	1	5	2	0	1	0	5	1	1	2	10	5	0	3	0	0	6	6	4	1	4	0	8	0	2
C[T>A]G	0	13	14	26	0	23	15	2	7	1	2	0	9	9	9	16	10	3	1	8	6	4	11	16	2	5	2	0	4	1	6	6	8	4	11	12	7	14	0	2	9	12	7	4	17	0	19	1	2
C[T>A]T	1	2	2	7	0	12	6	1	3	5	1	1	6	6	2	9	2	1	1	4	5	1	5	6	1	3	1	0	4	0	2	1	4	3	3	4	3	6	2	1	3	1	0	5	1	0	8	1	0
G[T>A]A	0	2	2	8	0	13	7	0	1	2	1	0	3	4	5	6	8	2	0	3	2	3	4	4	0	2	0	0	2	0	6	2	0	0	4	3	1	3	0	0	4	2	0	3	5	0	6	0	0
G[T>A]C	0	0	1	2	2	5	1	0	0	0	0	0	0	3	0	2	2	1	0	0	0	0	4	0	0	1	0	0	0	0	1	2	1	0	2	0	2	2	0	0	0	1	0	2	1	1	1	0	0
G[T>A]G	0	3	1	2	2	8	6	1	1	2	3	0	1	2	4	5	2	1	1	4	1	2	1	3	1	1	2	0	4	1	2	1	5	1	6	3	0	3	0	0	1	5	0	2	2	0	6	0	0
G[T>A]T	0	1	0	2	0	0	1	0	0	0	0	0	2	0	1	4	1	0	0	0	0	1	1	0	1	1	0	0	1	0	1	0	1	0	6	0	3	0	0	0	3	3	0	1	1	0	0	0	0
T[T>A]A	0	5	3	5	1	4	6	1	3	1	1	0	5	4	4	7	4	2	0	4	2	4	11	7	2	3	2	3	3	0	7	2	3	1	5	9	1	5	0	0	2	10	2	5	6	0	9	1	1
T[T>A]C	0	2	0	3	0	1	4	0	0	2	0	0	1	6	1	0	2	1	0	2	0	1	4	4	0	2	0	0	2	0	2	0	0	1	5	6	0	5	0	0	1	5	0	1	1	1	3	0	1
T[T>A]G	1	11	8	8	1	6	13	1	3	1	0	1	1	3	4	6	7	1	0	7	5	4	9	7	3	7	4	0	1	1	4	0	6	3	7	7	4	5	0	0	1	12	0	2	6	0	10	2	1
T[T>A]T	0	4	0	8	1	3	6	0	1	1	1	0	3	4	4	1	2	2	0	3	3	5	5	2	2	3	0	0	2	5	6	1	3	0	4	2	5	2	0	0	2	4	1	2	2	2	4	1	2
A[T>C]A	12	3	2	3	5	12	6	2	3	2	3	0	1	5	10	3	10	6	0	10	7	7	5	4	8	14	0	4	2	1	4	8	2	6	5	5	4	9	1	3	10	9	5	3	6	14	2	0	0
A[T>C]C	0	0	0	1	2	1	3	0	0	2	1	0	0	0	3	1	0	4	0	5	0	2	2	1	3	2	0	1	1	0	0	2	4	1	0	1	2	2	4	0	2	2	2	0	1	2	1	1	0
A[T>C]G	10	1	7	4	7	3	5	7	0	4	1	0	1	2	12	0	6	4	0	10	6	8	1	3	8	10	9	5	3	0	9	3	2	4	6	5	2	5	11	7	9	7	7	2	4	12	2	1	2
A[T>C]T	4	3	4	3	11	3	2	1	0	2	0	1	1	2	5	0	5	1	0	4	2	9	3	1	5	2	1	2	4	2	3	2	1	2	5	1	3	6	2	0	7	6	3	3	7	4	1	0	1
C[T>C]A	2	1	0	0	3	4	6	2	1	1	3	1	1	3	5	0	6	3	0	3	3	3	4	3	6	6	2	1	2	0	1	6	4	6	2	1	4	6	1	1	6	6	0	1	2	3	4	0	0
C[T>C]C	4	1	5	3	0	3	1	1	0	1	2	0	1	0	3	0	3	2	0	1	1	3	4	0	5	2	1	5	1	0	3	3	2	2	1	1	3	4	4	1	3	2	1	2	1	1	1	1	1
C[T>C]G	3	0	2	2	5	4	11	3	0	3	1	0	0	3	5	0	8	6	0	7	5	12	2	2	8	12	6	6	2	2	2	11	8	6	1	3	2	5	6	8	11	6	9	0	4	7	2	4	1
C[T>C]T	6	0	0	2	4	7	9	4	1	2	1	1	1	2	11	0	9	1	0	8	3	10	5	3	5	3	6	4	5	3	7	7	1	7	4	1	1	3	4	4	8	7	7	2	2	8	1	2	0
G[T>C]A	5	1	2	0	7	0	5	5	2	0	2	0	0	2	9	0	10	7	0	6	5	4	4	3	11	9	4	3	2	1	7	12	1	4	3	1	4	4	2	4	13	6	4	0	5	6	2	0	0
G[T>C]C	3	0	1	1	1	2	6	0	0	0	0	0	0	1	1	0	1	2	0	3	1	1	1	0	3	3	3	2	1	0	1	1	3	2	6	1	0	3	2	2	4	4	1	1	3	2	1	0	0
G[T>C]G	9	1	3	0	4	1	4	7	0	3	0	0	0	2	5	2	0	5	0	10	3	8	2	0	4	9	5	9	0	0	6	3	3	3	0	2	2	5	1	1	11	9	3	0	4	6	1	0	1
G[T>C]T	4	0	2	0	6	5	5	2	0	1	0	0	2	1	5	0	4	3	2	1	2	7	4	3	5	6	3	3	1	0	2	1	3	6	1	0	4	5	5	2	8	5	5	0	2	6	3	1	1
T[T>C]A	4	2	1	2	4	3	4	0	0	2	1	0	3	1	4	0	4	2	0	6	3	1	4	0	6	2	3	7	3	2	4	4	3	1	1	2	4	4	0	1	7	3	3	2	3	4	2	2	1
T[T>C]C	3	0	2	1	3	3	3	4	0	2	0	0	0	1	3	0	1	1	1	2	3	6	4	3	8	6	3	2	3	1	2	2	3	4	2	1	4	0	3	2	3	3	2	0	0	3	0	4	1
T[T>C]G	3	2	2	1	2	0	2	2	0	1	0	0	0	1	1	0	6	1	0	4	3	4	2	0	7	1	2	2	0	0	1	4	1	1	1	0	3	3	2	1	5	2	6	1	5	1	0	1	1
T[T>C]T	4	1	5	0	3	4	6	7	0	0	0	0	1	0	4	0	7	3	0	8	1	10	9	2	7	6	4	4	2	3	2	6	5	5	6	3	1	7	4	2	6	11	2	0	3	5	3	5	0
A[T>G]A	0	2	1	1	1	2	0	3	0	3	0	0	0	0	5	0	1	0	0	5	1	4	8	0	2	3	2	2	1	1	3	2	1	0	8	1	5	4	1	0	1	5	1	1	3	0	2	3	0
A[T>G]C	2	3	0	0	1	1	0	0	0	0	0	0	1	1	0	0	0	0	0	1	0	1	0	0	2	0	0	0	2	0	1	1	0	0	1	0	1	0	0	0	1	1	2	1	0	0	1	0	0
A[T>G]G	0	0	0	2	0	1	2	0	0	0	0	0	2	1	3	2	1	1	0	0	0	1	1	2	1	1	1	1	0	1	1	1	0	0	0	2	1	0	0	0	1	1	2	1	0	1	1	2	0
A[T>G]T	12	0	0	1	2	8	1	7	11	0	0	2	2	3	1	0	1	3	5	4	0	9	4	8	3	2	1	2	12	4	1	6	6	5	3	2	5	4	5	4	9	3	2	2	1	3	5	3	0
C[T>G]A	1	1	1	1	1	1	2	2	1	6	0	0	0	0	1	0	2	0	0	1	0	2	3	1	1	2	1	2	3	2	2	1	1	0	7	1	2	1	0	0	0	1	0	2	3	1	2	2	1
C[T>G]C	3	0	0	1	0	5	0	2	2	1	0	2	1	1	2	1	3	1	0	1	0	6	4	1	2	0	0	3	4	3	1	0	3	1	1	0	4	3	4	3	4	0	1	0	0	0	3	1	1
C[T>G]G	2	0	3	4	4	0	2	0	1	3	0	0	3	1	2	1	1	2	1	1	1	4	5	2	6	0	1	1	1	0	3	2	0	2	4	0	4	5	2	3	6	4	0	3	2	0	2	1	1
C[T>G]T	54	6	3	8	22	59	30	33	34	2	0	30	16	24	2	10	4	34	53	11	0	46	50	40	21	7	4	52	48	3	4	29	19	49	18	15	50	23	34	51	23	5	15	3	11	28	23	7	1
G[T>G]A	0	0	0	2	2	0	1	3	0	0	0	0	0	1	1	0	2	0	0	0	0	3	1	0	1	2	0	0	0	0	1	0	0	0	1	1	0	1	0	0	0	1	2	2	0	1	1	0	0
G[T>G]C	1	0	0	1	2	1	1	1	1	0	1	0	0	0	0	1	0	1	0	0	0	1	2	1	0	0	0	0	1	0	1	1	1	1	2	0	1	3	0	0	1	0	1	0	1	0	2	0	0
G[T>G]G	0	0	0	0	0	0	0	0	0	0	0	0	0	0	1	1	0	0	0	0	0	1	2	0	1	1	0	0	1	0	0	2	0	0	0	0	3	5	0	0	1	0	1	0	2	0	2	0	0
G[T>G]T	14	2	1	1	7	6	9	12	11	2	0	6	2	5	4	5	0	11	15	2	0	10	14	7	3	2	1	5	8	2	2	1	6	8	6	4	8	5	9	14	6	2	2	1	3	3	10	1	4
T[T>G]A	2	1	3	1	2	3	3	3	1	4	0	0	0	0	3	3	6	0	0	6	0	9	10	1	5	3	1	1	1	5	8	0	5	0	13	3	3	6	0	0	3	4	1	1	4	0	4	3	2
T[T>G]C	2	0	0	1	2	0	2	1	3	2	0	1	0	3	0	0	2	2	1	1	0	0	4	0	1	0	0	3	0	1	1	0	1	1	0	1	1	1	0	2	4	4	1	2	0	2	0	1	0
T[T>G]G	2	1	3	1	1	2	0	1	1	2	0	0	0	2	1	0	0	1	0	0	0	4	2	0	0	0	2	0	0	2	2	3	1	0	2	1	1	0	0	1	3	1	2	2	0	1	4	0	0
T[T>G]T	16	4	3	3	9	17	6	11	8	2	0	2	5	3	4	1	8	7	7	5	2	14	23	12	8	3	4	17	17	4	9	8	13	11	10	1	11	5	16	8	8	4	5	4	2	8	3	5	1
[truncated: 251 more columns]
