# Supplementary material for: SUITOR: Selecting the number of mutational signatures through cross-validation
Source: PLoS Comput Biol. 2022 Apr 4;18(4):e1009309. doi: 10.1371/journal.pcbi.1009309 (PMC9009674; doi:10.1371/journal.pcbi.1009309)
Supplement: S2 Data — (ZIP) [file pcbi.1009309.s015.zip › Supp_data_profiles_activities_matrices/16 In silico simulation/simulation design of eight signatures/Error Level 0/eight signatures_mutation_type_matrix_3.csv]

	V1	V2	V3	V4	V5	V6	V7	V8	V9	V10	V11	V12	V13	V14	V15	V16	V17	V18	V19	V20	V21	V22	V23	V24	V25	V26	V27	V28	V29	V30	V31	V32	V33	V34	V35	V36	V37	V38	V39	V40	V41	V42	V43	V44	V45	V46	V47	V48	V49
A[C>A]A	0	1	1	6	2	5	7	1	1	2	1	0	3	1	1	3	0	6	0	1	2	4	1	1	3	0	2	0	2	1	1	4	0	6	5	1	2	2	0	0	1	1	6	5	7	0	8	1	1
A[C>A]C	1	0	0	3	0	5	6	1	0	3	3	0	4	1	0	1	1	6	0	2	4	2	1	0	0	2	1	0	3	2	0	4	1	3	1	1	6	2	0	0	0	2	4	3	2	0	1	1	3
A[C>A]G	0	0	0	0	0	5	0	0	0	3	1	0	0	1	0	2	0	1	0	0	0	0	0	0	1	0	1	0	1	0	0	0	0	3	3	0	1	1	1	0	0	2	3	4	1	0	2	0	0
A[C>A]T	0	0	0	3	0	4	4	0	2	7	2	0	1	0	0	0	2	4	0	0	2	2	1	0	3	0	3	0	2	1	1	2	2	1	7	2	5	2	0	1	3	1	0	3	0	1	3	2	1
C[C>A]A	1	0	1	18	2	6	11	0	0	4	8	0	7	0	2	5	0	6	0	1	9	0	1	0	12	1	6	1	4	0	0	9	4	5	11	0	9	4	2	1	1	8	7	13	4	0	5	0	3
C[C>A]C	1	0	0	11	1	5	11	3	1	9	5	0	5	2	2	5	0	5	0	2	1	3	0	2	7	3	8	0	0	0	1	3	2	8	6	3	6	10	2	0	2	5	3	5	6	0	7	5	4
C[C>A]G	0	0	0	4	0	4	1	0	0	2	2	0	1	1	0	2	0	0	0	1	0	0	2	0	3	0	1	1	1	0	1	3	1	2	5	0	4	4	1	0	1	2	3	1	3	0	2	1	1
C[C>A]T	0	0	1	8	2	5	6	2	1	6	8	0	1	0	3	4	0	8	0	4	9	3	0	0	14	2	5	1	2	0	2	7	3	4	3	1	8	3	2	2	0	8	8	11	3	1	3	0	4
G[C>A]A	0	0	0	5	0	3	3	0	1	3	3	0	5	0	0	4	0	6	0	2	1	2	0	0	3	0	0	0	0	0	2	1	1	2	2	1	4	4	0	0	1	7	4	3	3	1	4	1	0
G[C>A]C	0	0	1	4	0	4	2	1	1	2	1	0	5	1	0	1	1	2	0	3	1	2	1	0	5	1	1	1	1	0	2	2	0	1	3	1	4	2	0	1	1	6	3	4	2	0	1	1	0
G[C>A]G	0	0	0	3	0	0	0	0	0	6	1	0	1	1	0	0	0	0	0	1	2	0	0	0	2	0	1	0	0	0	0	2	1	2	1	0	2	2	0	0	0	2	2	3	1	0	4	0	1
G[C>A]T	0	0	1	7	0	1	3	1	0	2	1	0	0	0	1	0	1	1	0	1	0	1	2	0	0	1	0	0	0	0	2	1	2	3	3	0	3	3	1	0	1	1	2	5	2	2	1	0	2
T[C>A]A	0	0	0	5	1	8	13	1	0	4	4	0	3	0	0	1	4	5	0	3	3	0	1	0	7	0	3	2	0	2	2	4	2	7	1	3	7	4	0	0	1	6	1	6	2	0	2	0	1
T[C>A]C	0	0	0	2	2	6	6	1	0	5	4	0	1	0	0	3	0	2	0	2	7	4	0	0	5	0	5	1	0	1	0	5	1	4	3	0	4	5	0	1	0	5	3	7	3	0	3	1	0
T[C>A]G	0	0	0	1	1	1	0	0	0	1	0	0	1	0	1	1	0	3	0	0	2	0	0	0	2	0	0	0	0	1	0	1	0	0	0	1	2	1	0	0	1	2	1	2	0	0	0	1	0
T[C>A]T	2	0	1	5	0	1	6	0	0	7	4	0	0	1	1	1	2	8	0	3	7	2	2	0	7	1	3	2	2	2	3	6	1	3	6	1	1	11	1	0	0	8	4	8	6	0	3	1	1
A[C>G]A	0	0	0	2	8	0	4	2	4	1	0	0	4	3	2	0	0	2	0	0	0	1	1	0	3	1	0	1	4	1	0	1	2	1	10	5	10	3	0	0	6	6	2	3	0	1	4	2	0
A[C>G]C	1	0	0	4	4	0	0	0	1	2	1	0	0	0	1	1	0	0	0	0	0	2	1	0	2	0	0	0	3	4	1	1	1	0	3	3	1	0	0	0	3	3	4	0	0	3	2	5	0
A[C>G]G	1	0	1	0	1	0	1	0	0	0	0	0	1	3	0	0	0	0	0	0	1	0	1	0	1	0	0	0	0	4	0	0	1	1	2	0	0	0	0	0	0	1	1	0	0	1	3	1	0
A[C>G]T	1	0	0	5	1	2	6	1	1	1	1	0	3	4	1	0	0	3	0	0	0	0	1	0	2	1	1	1	1	2	1	1	5	2	5	1	5	4	0	0	6	4	2	4	0	2	1	6	0
C[C>G]A	0	0	0	8	2	1	1	1	2	0	0	0	4	2	1	1	0	1	0	0	0	0	0	0	0	0	1	0	0	3	0	4	5	1	3	0	4	4	0	0	7	2	2	1	1	1	0	4	1
C[C>G]C	0	0	0	4	1	1	3	1	0	0	0	0	3	5	1	0	0	2	0	0	0	2	1	0	2	1	0	1	4	2	0	2	3	3	6	4	3	6	2	0	0	9	2	3	0	0	3	6	0
C[C>G]G	0	0	0	0	1	0	1	1	0	2	0	0	2	1	1	0	0	0	0	0	0	0	0	0	2	0	0	0	1	1	0	0	1	0	0	1	1	3	0	0	3	3	3	0	0	2	0	4	0
C[C>G]T	0	0	0	2	3	1	3	0	3	0	0	0	2	2	1	0	0	1	0	0	2	2	1	1	3	1	1	0	5	1	4	5	4	1	3	1	7	2	0	0	4	2	3	4	0	2	4	2	0
G[C>G]A	0	0	0	4	1	3	3	0	1	1	0	0	2	2	1	2	0	1	0	0	1	0	1	0	2	0	1	0	0	1	0	2	2	1	1	1	2	2	0	0	0	2	3	1	1	1	0	2	0
G[C>G]C	1	0	0	1	1	1	3	0	0	1	0	0	1	3	0	1	1	0	1	1	0	2	1	0	2	0	1	0	0	1	0	3	5	0	5	2	0	3	0	0	2	1	4	2	1	1	1	1	0
G[C>G]G	0	0	0	2	2	1	2	0	0	0	0	0	0	1	0	0	0	0	0	0	0	1	0	0	1	0	0	0	0	2	0	0	1	0	2	2	0	0	0	0	1	1	0	1	1	0	1	1	0
G[C>G]T	3	0	0	3	4	1	0	2	0	1	1	0	3	1	0	0	1	1	0	1	0	1	1	0	1	1	1	0	5	1	1	3	2	0	3	2	2	3	0	0	1	2	5	1	0	1	0	4	0
T[C>G]A	1	1	1	6	3	0	0	0	0	1	0	0	0	6	0	1	1	2	0	0	0	1	2	0	3	0	1	0	6	4	2	1	2	1	7	5	1	5	0	0	0	5	2	1	0	3	0	6	0
T[C>G]C	2	0	1	5	2	0	2	0	0	1	1	0	3	0	1	1	0	1	0	0	1	4	3	0	3	1	0	0	4	3	3	0	2	0	5	4	1	3	0	0	1	5	2	4	0	2	4	1	0
T[C>G]G	0	0	0	3	0	0	0	0	0	1	0	0	1	0	1	0	0	1	0	0	1	1	0	0	0	0	0	0	3	0	1	1	0	0	1	1	1	0	0	0	0	1	0	0	0	0	1	0	0
T[C>G]T	1	0	0	7	6	1	2	1	2	0	0	0	0	2	3	0	1	2	0	0	1	5	2	1	4	1	0	0	5	6	6	2	5	2	9	2	3	7	0	0	5	8	2	3	2	1	1	4	0
A[C>T]A	1	2	0	3	2	4	7	0	1	2	1	0	1	5	0	2	1	4	6	1	2	3	1	0	5	4	0	0	2	6	1	3	8	6	2	1	0	2	0	3	3	3	4	9	1	1	2	0	1
A[C>T]C	1	0	1	1	1	0	1	0	0	2	0	1	1	4	1	1	0	7	1	2	0	5	0	2	2	1	0	1	0	1	4	6	3	3	3	1	3	1	0	2	3	0	1	4	5	5	5	2	2
A[C>T]G	4	8	0	2	1	3	12	1	2	1	0	4	0	9	0	0	0	14	7	1	1	6	1	0	13	8	0	1	6	8	6	3	10	3	1	3	1	1	0	10	16	8	2	5	1	2	6	0	5
A[C>T]T	1	1	1	0	2	1	3	0	0	1	1	4	1	4	1	1	0	3	1	1	1	5	0	0	3	5	0	0	4	3	3	3	1	3	3	0	5	2	0	4	7	2	2	4	0	2	1	3	1
C[C>T]A	3	0	6	0	3	1	2	1	0	2	6	1	5	11	5	7	3	7	2	3	3	5	1	2	3	1	1	4	1	4	7	2	5	7	3	0	6	1	0	2	3	2	1	4	5	3	7	2	1
C[C>T]C	1	0	6	4	6	4	4	2	0	1	2	3	8	2	1	4	7	4	3	1	4	7	1	2	1	8	2	2	0	2	3	3	10	1	2	3	9	4	0	6	4	5	2	4	9	6	3	3	0
C[C>T]G	6	6	2	1	3	5	11	0	0	0	0	6	1	5	0	0	1	9	10	3	0	9	0	0	9	17	0	2	4	1	4	5	10	2	3	16	0	0	0	9	6	4	5	9	5	2	3	0	3
C[C>T]T	1	2	6	0	6	3	3	2	0	2	2	0	4	7	1	3	8	7	2	2	4	4	1	0	4	7	1	4	1	6	11	5	9	4	7	0	5	2	0	2	2	2	2	2	8	9	2	0	1
G[C>T]A	3	4	0	3	4	5	7	0	0	1	0	3	2	3	0	0	1	10	6	1	0	9	1	0	7	5	0	0	4	5	2	3	9	2	3	9	1	1	1	5	10	3	5	5	2	2	3	0	3
G[C>T]C	7	4	1	0	4	3	15	2	0	1	0	7	2	5	1	1	5	12	5	5	0	6	1	3	5	8	2	3	7	5	2	5	7	4	4	11	1	1	0	14	10	5	4	8	5	0	1	2	3
G[C>T]G	5	9	0	0	6	11	25	0	0	2	0	8	0	10	0	0	6	10	10	3	0	12	0	0	14	18	0	2	10	9	4	8	15	6	2	15	1	1	1	21	24	9	6	17	4	0	4	0	3
G[C>T]T	4	6	0	0	3	6	7	0	0	2	1	3	1	2	0	1	4	9	4	9	1	3	0	0	11	11	1	2	4	2	5	2	7	3	3	8	4	4	0	8	5	7	0	5	4	2	5	0	8
T[C>T]A	3	7	26	0	10	2	2	6	0	2	7	5	25	24	13	8	21	25	7	7	15	18	1	22	1	21	0	9	1	1	16	32	24	12	19	11	10	2	1	19	15	2	1	4	19	16	12	0	0
T[C>T]C	3	5	24	1	19	1	2	9	0	2	7	18	43	37	29	26	33	20	5	9	14	6	1	21	1	27	4	17	0	1	25	34	27	17	21	11	18	0	0	29	18	3	1	7	33	22	11	1	1
T[C>T]G	1	4	6	0	2	2	6	2	0	2	1	3	3	9	5	4	7	5	2	5	6	8	0	4	7	12	0	2	2	4	12	8	5	12	6	5	1	0	1	15	14	3	1	3	5	6	3	0	1
T[C>T]T	0	4	17	1	5	3	0	10	1	0	1	6	8	10	7	7	5	13	4	1	11	3	0	3	2	9	1	8	2	1	11	14	12	15	11	3	7	1	1	9	7	2	0	1	14	8	5	1	2
A[T>A]A	0	5	6	6	1	6	4	0	5	1	2	0	2	1	7	3	6	2	0	4	5	0	8	11	2	2	3	2	1	4	8	1	4	3	7	2	3	7	0	0	5	2	2	3	5	0	8	2	1
A[T>A]C	1	0	0	0	1	0	3	0	0	1	1	0	1	1	0	1	2	0	0	1	1	1	2	0	1	0	0	1	0	0	1	0	0	0	3	2	2	1	0	0	1	3	0	1	1	2	5	0	1
A[T>A]G	0	6	3	6	0	10	2	0	4	0	2	0	4	7	2	9	7	2	0	4	4	4	6	5	2	3	2	1	3	1	7	1	3	0	4	6	3	8	0	0	6	6	3	0	3	0	7	0	0
A[T>A]T	0	0	1	2	0	2	2	0	0	6	1	0	2	2	2	0	3	2	1	1	0	5	3	1	2	1	0	1	0	2	3	2	1	1	4	2	0	0	1	1	2	2	1	0	2	0	1	1	0
C[T>A]A	1	14	9	18	3	10	10	0	4	0	1	0	13	11	3	12	10	0	0	5	7	9	7	9	2	5	4	1	4	1	8	1	5	2	9	11	5	3	0	0	18	5	1	2	9	1	11	1	0
C[T>A]C	3	3	2	13	1	11	7	0	1	2	3	0	4	5	3	3	3	1	1	3	6	3	2	5	1	1	1	1	1	1	3	1	0	2	3	6	5	7	0	0	6	9	0	1	4	0	4	2	0
C[T>A]G	1	14	11	25	0	19	24	0	4	3	3	0	12	14	15	11	10	4	0	9	11	3	12	9	6	10	3	0	7	1	19	2	4	2	18	9	6	13	3	0	8	16	0	3	14	0	23	1	2
C[T>A]T	3	3	4	7	1	8	8	0	4	0	1	1	7	5	7	4	7	4	2	5	7	3	8	6	1	6	0	0	3	0	2	6	1	4	7	6	3	2	1	1	4	7	2	1	3	2	7	1	1
G[T>A]A	0	2	6	3	0	9	7	0	2	3	0	0	1	4	2	3	3	1	0	3	5	0	4	4	1	3	0	0	1	0	11	1	4	2	7	4	0	1	0	0	4	4	1	2	1	0	10	0	0
G[T>A]C	0	1	2	2	1	2	1	0	2	1	1	0	1	1	2	0	2	2	0	0	0	1	1	1	0	0	0	0	0	1	2	3	1	0	2	1	0	1	0	0	1	1	0	0	0	0	2	1	0
G[T>A]G	0	0	3	3	1	5	8	0	1	2	1	0	3	4	0	4	5	1	0	1	4	0	6	1	1	3	1	0	0	1	4	2	1	1	3	1	0	3	0	0	0	4	3	2	1	0	4	0	0
G[T>A]T	0	3	2	5	0	0	1	0	0	1	0	0	0	0	0	0	0	0	0	0	2	1	1	1	0	0	1	0	0	0	2	0	0	0	3	2	1	0	0	0	1	1	1	2	0	1	0	2	0
T[T>A]A	1	5	6	9	1	9	7	2	2	3	0	0	4	5	8	6	9	2	0	1	5	2	5	7	5	4	1	1	3	3	2	0	6	3	4	12	3	10	2	0	1	7	2	2	4	1	8	1	4
T[T>A]C	0	1	2	1	1	2	1	0	1	0	0	0	0	0	2	0	3	1	0	0	1	4	1	2	1	1	0	0	1	0	1	1	0	0	1	1	0	1	0	0	1	4	1	1	4	1	1	0	0
T[T>A]G	1	8	9	6	0	7	12	0	3	3	0	0	3	7	3	4	10	1	0	6	2	6	10	5	4	3	0	2	1	3	9	2	2	1	5	4	4	4	0	0	3	4	0	2	6	0	6	0	1
T[T>A]T	0	3	3	6	1	4	4	0	1	1	1	1	1	4	2	1	2	3	0	2	5	1	6	2	5	2	1	1	2	0	5	1	1	1	6	0	3	2	0	0	4	2	0	1	4	2	7	2	0
A[T>C]A	9	4	2	5	7	9	10	2	0	1	1	0	3	7	7	6	15	4	0	17	7	7	4	5	11	13	6	6	1	2	6	9	3	7	4	3	6	9	10	3	9	5	10	2	10	7	3	1	1
A[T>C]C	1	1	0	0	2	0	2	1	0	1	0	0	0	3	4	1	3	4	0	4	2	4	3	0	4	2	2	7	0	0	3	3	1	1	1	0	2	0	1	0	1	5	3	1	5	0	0	1	1
A[T>C]G	9	0	3	2	8	5	5	4	0	3	0	0	1	6	8	1	11	5	0	12	5	7	2	0	5	9	9	8	1	1	5	8	5	2	6	2	3	7	3	8	11	5	5	2	4	8	2	3	2
A[T>C]T	4	1	1	1	4	3	5	0	0	2	1	0	1	2	5	0	1	4	0	3	2	7	3	2	4	5	5	5	0	0	3	3	0	3	3	2	3	8	1	2	5	2	3	4	3	2	6	2	2
C[T>C]A	4	1	0	1	1	3	4	4	0	0	1	0	0	1	4	1	6	2	1	5	4	3	4	0	8	3	5	5	2	3	5	2	5	4	3	1	4	6	8	0	2	9	4	1	3	5	2	0	0
C[T>C]C	1	0	2	0	3	5	4	2	0	1	0	0	0	3	1	0	3	1	1	4	2	2	2	6	1	5	4	3	1	1	1	4	3	2	4	0	2	5	2	4	5	3	3	2	2	1	1	0	1
C[T>C]G	9	0	6	1	5	4	14	5	0	0	1	1	3	2	6	0	4	10	3	4	4	12	4	4	11	8	6	5	1	1	2	5	2	6	1	0	5	7	4	7	10	4	5	2	3	4	4	1	0
C[T>C]T	9	1	5	0	8	2	7	3	1	2	1	2	1	4	5	1	4	7	3	4	7	8	4	4	9	7	8	7	3	2	2	4	2	2	3	2	9	10	11	6	8	4	5	1	6	5	2	1	0
G[T>C]A	11	2	1	0	6	5	9	2	0	0	1	0	0	2	7	0	3	5	0	6	9	5	1	3	9	7	2	5	2	0	4	4	3	2	2	0	4	9	6	4	8	6	6	0	7	5	2	1	0
G[T>C]C	6	0	1	0	1	4	2	1	0	2	0	0	0	2	0	0	2	1	0	0	2	5	2	0	2	6	1	0	1	1	0	1	1	1	1	0	1	1	2	1	8	0	0	1	1	6	0	0	0
G[T>C]G	6	1	1	1	4	6	6	5	0	2	0	0	0	1	16	1	2	6	0	3	8	6	2	1	11	5	7	2	1	0	1	7	4	3	0	2	8	3	4	5	5	8	2	1	1	2	0	3	0
G[T>C]T	5	1	0	2	2	3	3	3	1	1	1	0	0	2	7	0	4	4	0	7	4	4	1	3	6	8	4	4	1	1	4	2	3	2	1	1	2	3	3	1	3	3	3	0	2	5	0	3	1
T[T>C]A	2	2	1	4	2	2	4	1	1	0	0	0	0	3	3	0	7	6	1	7	3	7	4	3	6	6	2	3	0	1	1	8	2	1	3	1	3	4	3	1	9	10	1	1	2	3	0	1	1
T[T>C]C	1	0	1	0	3	4	3	3	0	1	0	0	1	4	4	1	1	2	1	1	0	2	1	0	5	4	1	3	3	1	7	2	0	3	1	2	2	3	1	3	5	3	3	2	3	6	0	2	0
T[T>C]G	4	0	0	0	4	3	3	1	0	0	0	0	1	1	2	1	3	3	0	1	2	4	4	1	5	7	0	2	2	0	2	1	1	0	3	2	4	2	2	4	5	8	1	0	3	0	0	0	0
T[T>C]T	7	0	0	0	6	2	4	2	1	1	2	0	0	2	9	0	4	3	1	8	2	12	6	0	11	5	5	4	2	1	12	4	7	5	2	1	6	3	1	1	7	12	8	0	4	9	3	7	0
A[T>G]A	1	0	0	0	0	5	1	3	0	6	0	0	0	0	2	0	7	0	0	0	1	9	2	1	0	5	3	1	1	1	4	0	2	0	6	2	6	4	1	0	2	3	3	1	2	0	1	1	5
A[T>G]C	1	0	0	0	1	1	0	0	0	0	0	0	2	0	0	0	2	1	2	0	0	1	1	1	0	0	0	1	2	1	0	2	0	1	1	0	0	1	1	0	0	2	1	2	0	2	1	1	0
A[T>G]G	0	0	0	0	0	3	3	0	1	0	0	0	1	0	1	0	1	1	0	2	2	1	1	0	2	0	0	0	0	0	1	2	2	0	2	0	0	2	0	0	1	1	1	0	0	1	1	0	1
A[T>G]T	2	0	0	2	6	5	7	4	2	1	0	1	3	3	4	4	2	1	3	3	0	9	7	8	3	0	1	11	6	2	3	2	8	4	8	1	6	2	2	4	3	3	1	0	1	5	2	2	1
C[T>G]A	2	0	1	1	2	3	2	2	0	3	0	0	0	1	3	1	1	0	0	3	0	2	4	1	2	0	0	1	1	2	1	1	6	0	5	3	2	0	0	0	2	1	0	1	1	0	4	3	1
C[T>G]C	6	1	3	2	7	2	6	2	0	0	0	1	2	1	3	0	3	3	1	4	0	1	1	0	4	2	1	2	3	1	2	2	1	1	2	2	0	3	5	7	3	1	1	1	0	0	4	1	0
C[T>G]G	1	0	2	3	2	2	3	4	0	0	0	0	1	3	0	0	0	5	3	3	0	3	1	1	0	3	2	2	2	0	2	0	2	2	3	2	2	7	2	3	2	3	2	0	0	0	3	6	0
C[T>G]T	54	4	3	14	18	50	24	42	38	0	0	28	14	21	4	10	8	35	50	4	0	37	52	36	25	5	0	37	56	0	5	12	17	42	32	18	46	28	56	41	42	10	12	1	8	18	22	1	3
G[T>G]A	1	0	0	0	1	2	3	2	2	0	0	0	0	0	3	0	0	0	0	0	1	0	1	0	0	1	1	0	0	1	1	0	2	0	0	0	2	0	0	0	2	2	0	1	0	1	0	3	1
G[T>G]C	0	0	0	0	0	0	1	1	0	0	0	0	0	1	1	0	0	0	2	2	0	1	1	0	0	0	0	0	2	0	1	0	2	1	0	1	2	0	0	0	0	0	2	3	0	1	0	1	0
G[T>G]G	0	0	0	2	1	1	1	1	0	0	0	0	1	0	0	0	0	0	0	0	1	4	1	1	1	1	0	0	2	0	1	0	0	0	2	0	2	1	0	0	1	1	1	0	0	2	0	0	2
G[T>G]T	11	0	1	3	5	18	6	7	7	1	0	7	7	4	2	0	2	7	8	1	0	7	14	8	8	2	4	12	6	1	2	3	4	6	10	3	7	2	9	15	4	2	3	0	3	7	4	2	1
T[T>G]A	2	0	1	5	0	0	2	2	0	3	0	0	0	1	5	0	9	0	0	1	0	6	7	0	8	8	2	1	3	1	7	2	6	0	7	3	2	3	0	0	0	12	3	2	4	1	2	3	3
T[T>G]C	0	0	0	0	1	3	1	2	1	0	0	0	0	1	2	1	2	1	0	0	0	2	3	0	1	0	1	0	2	3	1	1	0	1	2	0	0	1	0	1	3	1	0	0	0	0	1	0	0
T[T>G]G	0	0	3	0	1	3	2	1	1	0	0	0	0	0	2	1	1	2	0	2	0	2	3	1	1	1	1	1	4	2	2	2	2	0	2	2	2	2	0	0	0	2	2	1	1	2	2	0	0
T[T>G]T	11	2	4	2	10	12	7	9	5	2	0	6	3	9	3	2	3	6	14	5	1	15	19	8	16	4	2	17	14	3	8	6	7	8	12	7	11	5	6	3	4	4	5	2	2	4	7	0	3
[truncated: 251 more columns]
