# Supplementary material for: SUITOR: Selecting the number of mutational signatures through cross-validation
Source: PLoS Comput Biol. 2022 Apr 4;18(4):e1009309. doi: 10.1371/journal.pcbi.1009309 (PMC9009674; doi:10.1371/journal.pcbi.1009309)
Supplement: S2 Data — (ZIP) [file pcbi.1009309.s015.zip › Supp_data_profiles_activities_matrices/16 In silico simulation/simulation design of eight signatures/Error Level 0/eight signatures_mutation_type_matrix_4.csv]

	V1	V2	V3	V4	V5	V6	V7	V8	V9	V10	V11	V12	V13	V14	V15	V16	V17	V18	V19	V20	V21	V22	V23	V24	V25	V26	V27	V28	V29	V30	V31	V32	V33	V34	V35	V36	V37	V38	V39	V40	V41	V42	V43	V44	V45	V46	V47	V48	V49
A[C>A]A	1	1	1	4	2	2	1	0	2	3	3	0	3	1	1	3	0	7	0	3	2	4	0	0	8	0	2	1	0	0	1	2	1	1	4	1	4	4	0	1	0	3	3	1	2	0	5	3	2
A[C>A]C	0	0	0	6	0	3	2	1	0	1	2	1	0	0	0	2	0	2	0	1	6	2	1	0	5	0	2	0	0	0	1	1	0	1	3	1	1	3	2	0	1	3	1	5	3	0	3	2	1
A[C>A]G	0	0	0	1	0	1	1	0	0	1	0	0	0	0	0	0	0	2	0	1	1	1	0	0	0	0	1	0	0	0	0	0	0	3	4	0	1	0	0	0	0	0	0	0	3	0	3	0	1
A[C>A]T	0	0	0	5	1	1	4	1	0	2	3	0	1	1	0	3	0	1	0	0	3	5	0	1	4	1	1	0	0	0	0	2	4	5	4	1	3	1	1	0	0	4	1	6	3	0	1	1	2
C[C>A]A	1	0	1	9	1	4	7	2	0	5	12	0	6	1	2	5	0	5	1	1	6	3	2	1	8	0	5	0	1	1	3	6	4	2	8	2	8	8	1	2	4	9	6	6	6	0	5	0	3
C[C>A]C	0	0	1	6	1	5	8	0	0	7	4	0	9	3	1	2	0	8	1	3	7	1	0	1	7	0	3	0	3	0	2	5	1	6	6	2	1	13	0	2	2	10	4	3	7	0	5	1	4
C[C>A]G	0	0	0	1	1	3	5	0	0	3	2	0	1	0	0	0	0	3	0	1	1	1	0	0	0	0	0	0	0	0	2	4	2	2	1	2	2	4	0	0	0	1	1	2	3	1	4	1	1
C[C>A]T	3	1	0	12	3	2	8	1	0	8	11	0	6	0	0	4	2	11	1	4	4	4	0	0	7	1	1	0	3	1	0	3	3	6	6	1	7	5	1	1	2	5	8	4	4	0	6	1	7
G[C>A]A	2	0	0	8	0	1	3	0	0	5	0	0	1	3	1	1	1	2	0	1	3	4	1	0	2	1	3	0	0	2	2	2	2	3	3	0	2	3	0	1	0	1	3	3	2	1	3	1	5
G[C>A]C	0	1	0	7	0	3	3	0	0	4	2	0	1	0	0	2	1	7	0	0	4	2	1	0	1	0	4	0	0	0	0	5	1	4	3	2	2	2	1	1	1	3	2	5	2	1	3	2	1
G[C>A]G	0	0	0	6	1	0	1	1	0	1	1	0	1	1	0	0	0	2	0	1	0	0	0	0	1	0	1	0	0	0	0	2	1	2	3	0	0	1	2	0	0	3	2	1	1	0	3	1	1
G[C>A]T	0	0	0	2	1	4	3	0	0	3	1	0	1	1	1	5	0	1	0	3	1	1	2	0	6	0	1	0	2	2	1	2	1	3	2	2	2	2	0	2	1	5	2	4	2	0	1	1	0
T[C>A]A	0	0	0	7	0	7	10	2	0	3	4	0	1	1	0	2	1	2	0	2	2	0	1	0	9	0	3	0	2	1	1	1	3	6	3	1	3	8	1	0	0	7	2	4	12	1	4	2	1
T[C>A]C	2	0	0	6	0	2	4	0	0	3	3	0	4	1	1	2	0	6	0	1	3	3	0	0	4	0	8	0	0	0	2	8	0	4	5	1	0	2	3	0	2	5	7	1	1	0	3	2	4
T[C>A]G	0	0	0	2	0	2	1	0	0	0	0	0	0	0	0	0	0	1	0	0	1	0	1	0	0	0	1	0	0	0	0	2	2	1	2	0	0	0	0	0	0	1	3	1	4	1	1	1	1
T[C>A]T	1	0	2	3	0	6	6	2	0	5	4	0	4	3	5	5	2	2	1	2	4	6	5	0	4	5	5	0	2	2	7	2	7	9	6	0	11	8	1	0	1	7	2	2	7	0	1	4	3
A[C>G]A	5	0	1	6	6	0	5	1	2	2	0	0	0	5	0	0	1	0	0	0	0	2	2	0	3	2	0	0	1	5	4	3	5	1	2	4	4	4	0	0	5	4	6	1	0	2	5	7	0
A[C>G]C	1	0	0	1	2	1	2	0	1	0	0	0	2	2	0	0	1	0	1	0	1	0	1	1	4	1	0	0	2	0	2	1	2	2	1	3	2	0	0	0	3	1	2	1	0	0	1	2	0
A[C>G]G	2	0	0	2	1	0	0	0	0	0	0	0	1	0	0	0	0	0	0	1	0	0	0	0	0	1	0	0	5	1	1	0	0	0	0	3	2	2	0	0	1	1	1	1	1	0	4	3	0
A[C>G]T	2	0	0	0	5	1	0	0	2	2	0	0	2	6	2	0	0	2	0	1	0	2	1	0	2	1	0	0	3	4	3	5	5	3	5	1	5	3	1	0	6	3	2	1	0	1	3	3	0
C[C>G]A	1	0	0	2	2	0	4	0	1	0	0	0	2	1	1	0	1	3	0	0	0	0	2	0	2	0	2	0	1	2	0	1	5	0	6	2	0	1	0	1	0	2	1	8	0	1	2	3	2
C[C>G]C	5	0	0	5	3	0	2	0	3	0	0	0	0	2	0	1	0	0	0	0	1	4	1	0	4	0	0	0	4	2	4	4	4	1	6	1	1	3	0	0	5	5	4	5	0	2	1	5	0
C[C>G]G	0	0	0	1	1	0	1	0	0	0	0	0	1	3	0	1	0	0	0	0	0	2	1	0	1	0	0	0	2	1	0	1	3	0	1	4	0	0	0	0	1	0	2	1	0	0	1	1	0
C[C>G]T	1	0	0	4	2	0	4	0	1	0	0	0	5	4	0	0	0	1	0	0	0	1	1	0	4	1	0	0	1	4	2	4	3	1	1	2	6	4	0	0	1	5	2	0	0	1	5	4	0
G[C>G]A	1	0	0	1	2	0	2	0	0	0	0	0	3	1	1	0	0	0	0	0	0	1	2	0	4	0	0	0	5	3	2	5	3	1	2	1	2	2	0	0	3	5	0	5	0	0	0	1	0
G[C>G]C	2	0	0	3	4	2	1	1	1	0	2	0	2	1	0	1	0	1	0	0	0	0	0	0	1	0	1	0	5	2	0	2	1	0	3	1	2	3	0	0	1	1	2	2	0	0	2	2	1
G[C>G]G	0	0	0	0	3	0	0	0	0	0	0	0	2	0	1	0	0	0	0	0	0	0	0	0	0	2	0	0	1	1	2	1	2	0	0	0	0	1	0	0	1	2	2	1	0	1	1	1	0
G[C>G]T	2	1	0	1	2	2	1	0	2	1	1	0	1	3	3	1	0	1	0	1	0	1	0	0	4	2	1	1	2	2	1	1	3	0	2	2	2	5	0	0	0	3	2	4	0	0	1	4	0
T[C>G]A	1	0	1	5	6	2	2	0	1	0	0	0	3	4	1	2	1	0	0	1	1	2	3	1	2	0	1	0	1	1	2	3	5	0	3	2	2	2	0	0	2	2	1	2	0	1	0	3	0
T[C>G]C	1	0	0	1	7	1	5	1	0	0	1	0	1	0	2	2	0	1	0	0	0	4	0	0	3	0	0	0	2	1	2	1	1	1	1	1	3	1	1	0	2	8	6	3	0	2	5	2	0
T[C>G]G	0	0	0	0	0	0	0	0	0	0	0	0	1	1	0	0	0	0	0	0	0	0	0	0	0	0	0	0	0	1	1	2	0	0	1	0	0	0	0	0	0	0	0	2	0	0	1	3	0
T[C>G]T	1	0	0	6	4	4	6	0	1	0	0	0	2	3	2	0	1	1	0	0	0	1	3	0	3	1	0	1	5	2	1	2	6	3	1	0	6	3	0	0	4	2	2	5	0	6	5	5	0
A[C>T]A	5	2	0	2	2	2	8	1	0	1	0	5	2	2	0	0	1	10	3	3	0	2	1	0	9	7	0	1	3	4	2	5	3	1	2	6	2	2	1	7	9	7	3	4	1	0	1	0	2
A[C>T]C	2	1	5	0	3	1	3	1	0	2	1	0	1	4	2	2	6	1	1	1	0	1	0	1	3	3	0	1	4	1	2	2	5	4	2	3	4	5	0	3	3	2	1	3	0	1	1	0	1
A[C>T]G	5	4	1	0	1	5	12	0	0	0	0	5	1	4	1	0	1	8	10	1	0	8	3	0	6	8	1	0	2	6	6	4	14	6	3	8	1	0	0	10	15	1	8	3	0	0	7	0	4
A[C>T]T	4	2	2	1	4	2	3	0	1	1	1	0	3	3	1	0	0	3	0	2	0	4	0	0	4	3	0	2	3	1	4	3	4	2	0	3	1	4	0	5	5	5	1	4	2	5	1	0	1
C[C>T]A	1	3	3	2	3	2	4	1	0	2	1	2	3	6	10	2	11	3	2	6	2	6	2	5	2	10	0	2	1	3	7	5	10	5	7	3	10	2	0	7	4	5	0	1	6	8	3	2	2
C[C>T]C	2	2	4	1	1	3	4	3	0	4	1	7	7	5	1	3	5	14	1	0	7	3	2	4	2	5	2	2	0	0	5	6	12	7	6	5	4	2	1	15	7	5	0	4	15	7	2	0	2
C[C>T]G	5	4	0	0	2	3	12	1	0	1	0	4	1	2	2	0	3	9	4	3	0	3	2	0	10	15	2	0	4	3	3	3	9	4	0	8	0	4	0	16	16	2	5	10	3	3	2	0	3
C[C>T]T	0	1	6	2	3	2	1	2	0	4	3	3	6	11	5	4	4	8	0	2	8	5	0	1	3	8	1	6	1	1	8	9	10	6	7	7	2	2	0	4	7	7	5	0	4	4	4	0	1
G[C>T]A	8	1	2	3	2	3	7	0	1	3	0	2	0	5	1	0	4	3	3	2	1	5	0	2	10	6	0	1	2	2	3	2	5	4	3	8	1	3	0	4	12	9	2	6	1	0	2	2	4
G[C>T]C	4	6	1	0	6	8	9	4	0	0	1	5	3	9	4	1	5	13	10	5	0	8	1	2	7	9	1	1	3	7	4	6	4	3	4	15	0	1	0	10	9	5	2	6	3	2	6	1	6
G[C>T]G	8	9	0	0	6	4	22	1	1	0	0	2	0	4	0	0	1	16	5	3	0	8	0	1	18	17	0	1	3	8	3	2	7	2	2	13	1	2	0	11	22	7	1	10	5	1	4	2	9
G[C>T]T	2	3	1	3	3	5	12	3	0	0	1	2	2	6	2	2	4	5	8	5	1	6	1	1	7	8	1	0	2	6	3	1	6	9	9	5	1	1	1	10	5	4	2	4	4	1	5	4	1
T[C>T]A	6	9	23	0	9	4	1	8	2	2	9	12	19	20	11	18	23	19	4	13	9	6	2	16	0	21	1	17	3	0	26	23	20	6	21	6	10	1	0	23	18	1	0	5	29	27	5	0	0
T[C>T]C	2	4	27	1	17	1	4	14	0	2	7	8	21	24	18	21	36	26	8	16	16	15	2	21	1	19	4	20	0	0	39	34	27	30	28	7	17	2	1	26	22	2	1	4	30	39	9	0	1
T[C>T]G	6	3	3	0	4	1	5	4	0	1	0	8	6	15	4	4	8	8	6	5	7	7	0	7	2	7	0	6	1	2	10	5	8	6	5	6	5	1	0	8	9	1	1	3	8	6	4	0	1
T[C>T]T	4	2	9	0	7	1	1	3	0	3	4	2	11	7	9	4	5	10	2	4	6	6	2	5	1	11	0	3	1	0	8	10	13	8	13	6	5	3	0	10	6	3	2	4	10	3	5	1	0
A[T>A]A	1	10	7	6	0	8	5	0	0	1	2	0	4	6	5	5	10	2	0	3	3	4	8	7	0	2	0	0	2	1	4	2	3	2	6	0	3	3	0	1	4	5	0	0	8	0	6	2	0
A[T>A]C	0	1	0	0	0	0	1	0	1	0	0	0	0	1	0	1	2	2	0	0	2	0	0	0	1	0	0	1	1	0	0	2	0	0	2	0	2	0	1	0	2	1	1	1	0	0	1	1	1
A[T>A]G	0	4	6	8	2	6	5	0	6	2	2	0	2	5	1	4	13	4	0	4	3	3	7	6	2	8	1	0	1	0	2	1	2	0	9	1	2	5	1	0	3	9	2	4	4	0	8	3	0
A[T>A]T	1	0	0	3	1	1	3	1	1	1	1	0	6	1	2	1	2	0	0	4	0	1	3	1	3	0	0	1	1	1	0	0	3	0	2	4	1	4	0	0	1	4	3	2	0	0	1	0	0
C[T>A]A	1	5	6	24	0	17	10	0	5	1	2	0	7	10	12	7	13	2	0	6	11	5	15	8	2	11	2	0	3	1	12	0	4	1	10	7	6	4	0	0	7	13	0	2	8	2	17	0	1
C[T>A]C	1	5	3	9	0	6	7	0	3	1	2	0	3	7	2	3	2	1	1	2	4	4	5	5	1	3	3	0	2	0	4	3	1	1	1	7	2	0	1	2	4	5	0	4	6	0	7	2	0
C[T>A]G	1	19	12	21	0	23	14	0	8	4	1	0	10	16	12	17	19	2	0	10	8	11	15	14	6	6	3	0	6	0	14	6	7	2	16	13	8	7	2	0	10	9	2	3	16	1	12	1	3
C[T>A]T	1	7	3	7	2	5	9	0	2	0	0	0	6	9	8	3	5	1	1	3	7	5	2	11	3	0	2	0	5	1	4	0	0	1	6	3	5	5	0	0	6	3	2	0	4	1	6	3	2
G[T>A]A	0	2	11	4	0	2	4	0	2	1	0	0	1	2	2	5	3	0	0	2	1	4	8	3	1	2	1	1	5	0	6	1	1	1	4	2	1	8	1	0	3	2	0	1	0	0	7	0	1
G[T>A]C	0	0	0	1	0	0	4	0	0	0	1	0	2	2	0	0	1	0	0	1	0	2	3	1	1	0	0	0	0	0	1	0	1	0	1	1	2	0	0	0	3	0	1	0	0	0	0	1	1
G[T>A]G	1	3	4	3	0	3	6	0	0	2	1	0	4	6	5	5	1	2	0	2	5	4	1	2	1	3	1	0	1	1	5	0	1	1	7	1	1	5	0	0	1	2	1	1	6	0	5	1	0
G[T>A]T	1	1	2	1	0	1	4	0	1	1	1	0	3	0	1	4	3	2	1	0	2	0	1	1	3	2	3	1	0	0	2	1	2	0	0	5	0	5	0	0	0	2	0	1	1	0	0	2	0
T[T>A]A	1	9	3	8	0	11	7	1	3	1	1	0	6	7	8	3	6	0	0	6	4	4	11	4	3	3	1	3	4	1	5	0	2	2	9	5	5	4	0	1	4	5	3	1	2	0	9	3	1
T[T>A]C	0	4	2	2	1	2	3	0	0	0	0	0	3	0	1	0	2	1	0	1	2	1	5	0	1	1	0	0	1	0	5	0	1	0	4	0	1	4	0	0	1	2	0	0	2	1	2	0	0
T[T>A]G	1	5	3	9	1	6	3	1	1	0	0	0	3	6	8	2	11	1	0	6	3	10	9	7	1	3	0	0	1	0	4	0	7	1	3	5	3	4	0	0	3	5	3	1	5	0	11	1	0
T[T>A]T	2	2	1	3	1	1	2	0	1	1	2	0	2	3	2	3	3	0	1	4	3	3	3	2	1	2	0	1	3	0	2	1	2	2	7	5	5	2	0	0	3	7	1	1	4	1	7	2	1
A[T>C]A	5	2	0	1	8	4	9	8	2	2	1	1	2	2	11	3	8	4	0	10	6	9	8	8	11	15	6	3	0	1	8	4	4	4	2	1	4	11	7	1	11	9	5	4	8	5	4	0	4
A[T>C]C	3	0	0	0	3	0	2	2	1	0	0	0	0	1	4	0	2	2	0	3	1	1	3	0	6	6	0	3	0	1	3	3	0	4	2	0	0	6	2	0	4	4	1	1	4	4	1	2	0
A[T>C]G	3	0	3	5	9	7	4	1	2	1	3	0	1	4	5	0	6	3	0	6	9	1	7	3	6	12	9	6	1	1	5	8	1	8	1	2	3	5	7	5	8	10	5	5	3	4	2	3	0
A[T>C]T	4	0	1	0	2	1	5	1	0	2	0	0	0	1	7	1	5	2	0	3	2	5	3	1	4	9	2	0	1	2	3	2	0	2	5	1	4	3	3	4	5	9	7	3	5	6	1	3	2
C[T>C]A	6	0	5	1	6	4	5	3	1	1	0	0	2	2	7	2	3	3	0	6	5	3	3	3	10	8	6	3	1	1	5	3	1	4	3	0	1	3	3	5	7	3	7	1	3	6	2	3	1
C[T>C]C	7	1	3	0	3	5	5	2	0	0	0	1	1	0	4	0	2	1	0	5	6	5	6	2	5	4	2	1	4	3	0	2	0	0	0	2	1	3	2	3	3	5	3	3	3	3	1	0	0
C[T>C]G	6	0	6	2	5	8	8	2	2	0	0	0	0	4	14	1	3	6	1	11	4	11	3	2	9	6	7	7	0	0	4	9	3	5	1	2	2	10	6	5	11	17	4	2	4	7	3	1	1
C[T>C]T	7	1	4	1	6	2	5	5	2	3	1	2	0	1	4	0	6	2	0	10	3	9	9	3	4	6	6	5	4	3	5	5	3	7	7	1	6	9	7	2	4	8	4	1	6	3	3	2	1
G[T>C]A	6	0	3	1	10	6	9	3	1	0	0	0	1	3	5	0	3	5	0	7	8	6	5	2	8	9	4	3	1	0	5	4	4	6	3	0	4	3	4	3	7	4	4	2	4	5	2	1	0
G[T>C]C	2	0	1	0	2	2	2	0	0	0	0	0	1	1	2	0	5	3	0	4	3	1	4	1	6	3	1	3	2	0	4	3	4	3	3	2	2	1	0	2	4	3	3	2	2	2	1	0	0
G[T>C]G	8	0	4	1	5	0	7	3	0	0	1	0	0	1	13	0	1	2	0	7	5	14	2	0	13	9	4	3	0	2	6	4	5	6	0	0	3	5	4	5	6	11	9	0	3	1	3	1	0
G[T>C]T	6	0	0	1	4	3	1	4	0	1	0	1	0	3	5	0	2	0	0	2	4	4	7	1	8	4	6	6	0	1	8	4	2	4	3	1	2	6	4	4	9	6	1	3	1	6	1	0	0
T[T>C]A	3	1	4	1	1	0	2	2	0	0	2	0	0	3	3	1	4	0	0	7	2	4	0	5	2	9	3	3	0	1	2	6	1	0	2	1	3	2	2	1	6	6	3	2	4	4	1	1	0
T[T>C]C	3	0	3	0	4	3	0	3	0	1	1	0	1	0	4	0	3	2	0	4	2	7	4	2	2	4	2	2	1	1	1	2	2	3	1	1	3	2	2	2	3	5	1	0	1	2	0	1	0
T[T>C]G	2	0	1	0	2	3	2	2	0	0	1	0	0	1	4	1	1	0	0	3	1	1	5	1	4	4	2	5	0	1	2	0	3	1	2	0	3	1	1	1	6	4	5	0	0	3	1	1	0
T[T>C]T	3	1	5	2	3	5	2	6	0	2	1	0	1	2	4	0	2	2	0	11	4	7	8	2	10	4	2	4	2	0	7	4	2	4	1	1	4	7	4	3	8	7	3	0	5	5	0	2	1
A[T>G]A	2	0	1	0	0	1	1	0	0	5	1	0	0	3	4	0	4	0	0	8	0	3	2	2	0	1	4	0	0	1	1	1	0	1	3	3	2	5	0	1	2	7	4	0	2	0	1	1	2
A[T>G]C	1	0	1	2	0	4	1	0	0	0	0	0	0	0	1	0	0	1	0	2	0	0	5	0	2	0	0	0	0	0	0	0	2	2	0	0	3	0	1	0	1	1	0	0	1	0	0	0	0
A[T>G]G	1	0	0	1	2	0	1	0	0	0	0	0	0	0	0	0	0	2	1	0	2	1	1	0	0	1	0	0	1	0	2	1	2	0	1	1	0	4	0	0	0	1	2	0	1	1	1	0	0
A[T>G]T	12	2	0	3	2	8	4	6	4	1	0	5	2	4	0	0	2	5	8	1	1	8	8	5	7	2	1	2	7	1	2	6	5	6	4	2	8	6	7	7	1	2	1	0	2	6	3	1	0
C[T>G]A	2	0	0	0	1	0	1	1	0	1	0	0	1	3	3	0	4	0	0	4	0	0	8	0	2	1	1	1	3	1	1	1	1	2	6	0	0	3	2	0	3	2	3	0	2	0	0	2	1
C[T>G]C	1	0	1	2	3	2	4	4	1	0	0	0	2	3	2	1	1	2	4	0	0	1	3	4	3	2	1	1	5	1	2	4	3	3	2	0	3	0	6	1	2	0	1	2	1	0	5	0	0
C[T>G]G	0	1	0	2	2	3	3	3	0	1	0	4	0	0	3	3	3	0	1	1	1	4	6	1	1	0	1	3	4	2	2	3	2	2	1	3	4	3	0	0	1	3	2	0	2	0	6	1	1
C[T>G]T	71	3	1	12	21	48	26	43	37	2	0	29	21	20	4	5	4	23	57	5	1	42	65	40	24	7	5	34	53	9	8	22	20	39	25	13	46	24	47	45	41	10	11	5	11	19	26	3	0
G[T>G]A	1	0	0	0	0	0	0	0	0	0	1	0	1	0	2	0	1	0	0	0	0	0	4	0	0	1	1	0	0	0	2	0	0	1	1	0	2	3	0	0	1	0	2	1	0	0	1	0	2
G[T>G]C	0	1	0	2	1	2	1	0	2	0	0	0	1	0	0	0	1	0	1	0	0	1	2	1	0	1	0	0	1	0	1	0	2	0	0	0	2	1	0	0	3	1	1	2	0	2	0	2	2
G[T>G]G	0	0	0	2	1	0	0	1	0	1	0	0	3	0	0	0	1	0	0	0	0	0	1	0	1	0	1	0	2	0	0	1	1	2	0	0	0	5	0	0	1	2	2	1	0	0	0	1	1
G[T>G]T	12	3	0	2	6	9	8	12	1	1	0	5	5	7	3	0	1	6	14	2	1	9	16	3	9	2	2	13	20	1	2	3	5	10	3	5	9	6	10	13	15	3	1	3	3	5	5	0	2
T[T>G]A	0	2	2	0	1	5	1	4	0	4	0	0	1	3	3	0	7	1	0	10	0	6	4	3	4	1	3	0	3	2	4	0	1	1	4	2	5	6	0	1	1	7	4	2	4	0	6	3	3
T[T>G]C	0	0	0	0	1	1	2	2	0	0	0	1	0	0	1	0	0	0	1	0	0	2	1	0	0	0	0	1	0	0	0	2	1	0	0	1	0	1	0	0	1	0	2	2	1	2	3	2	0
T[T>G]G	2	0	3	4	2	1	2	1	2	1	0	0	0	1	2	0	0	2	1	1	0	1	2	1	4	0	0	3	3	2	4	0	0	1	1	0	3	3	0	0	2	5	1	0	0	1	1	1	0
T[T>G]T	12	2	1	5	9	25	5	13	8	3	0	6	4	6	6	3	8	9	5	6	1	15	19	13	10	2	6	7	12	3	9	5	12	7	12	8	14	18	8	10	12	2	8	5	3	5	8	3	2
[truncated: 251 more columns]
