# Supplementary material for: SUITOR: Selecting the number of mutational signatures through cross-validation
Source: PLoS Comput Biol. 2022 Apr 4;18(4):e1009309. doi: 10.1371/journal.pcbi.1009309 (PMC9009674; doi:10.1371/journal.pcbi.1009309)
Supplement: S2 Data — (ZIP) [file pcbi.1009309.s015.zip › Supp_data_profiles_activities_matrices/16 In silico simulation/simulation design of eight signatures/Error Level 0/eight signatures_mutation_type_matrix_5.csv]

	V1	V2	V3	V4	V5	V6	V7	V8	V9	V10	V11	V12	V13	V14	V15	V16	V17	V18	V19	V20	V21	V22	V23	V24	V25	V26	V27	V28	V29	V30	V31	V32	V33	V34	V35	V36	V37	V38	V39	V40	V41	V42	V43	V44	V45	V46	V47	V48	V49
A[C>A]A	0	2	0	4	1	5	6	0	0	3	3	0	6	1	0	2	0	8	0	2	2	4	4	1	4	1	3	1	3	2	2	4	0	3	7	0	5	0	1	1	2	4	0	3	3	0	5	0	2
A[C>A]C	0	0	0	6	0	0	2	1	1	4	2	1	1	0	0	2	0	2	0	0	3	2	1	0	1	0	2	0	0	2	1	3	2	2	7	1	2	4	2	0	0	3	3	2	3	0	2	0	0
A[C>A]G	1	0	0	4	0	3	1	0	0	2	3	0	0	0	0	3	0	4	0	0	1	0	0	0	3	0	1	0	0	0	0	3	0	1	3	1	2	2	1	0	0	1	1	1	4	0	1	0	0
A[C>A]T	0	1	0	2	1	0	6	0	1	1	6	0	2	0	0	2	2	2	0	2	2	2	0	0	4	1	3	0	1	0	1	3	1	4	2	1	1	1	2	0	2	3	0	2	2	0	1	2	0
C[C>A]A	0	1	0	8	2	4	14	2	1	3	6	0	5	1	2	7	0	6	0	0	4	3	0	0	8	0	6	1	1	0	2	8	3	3	12	2	9	4	2	2	4	7	9	6	7	3	10	1	3
C[C>A]C	1	0	1	10	0	5	7	4	0	8	10	0	6	1	2	3	0	8	0	2	3	2	0	0	13	1	2	1	2	2	1	6	2	5	5	2	6	8	0	1	0	6	4	7	10	0	6	2	4
C[C>A]G	0	0	0	5	1	1	3	0	0	2	1	0	1	0	0	0	0	4	0	1	1	1	0	0	0	0	0	0	0	1	0	1	3	4	1	0	0	0	3	1	1	1	0	0	1	0	0	0	0
C[C>A]T	2	0	1	7	1	4	7	2	0	5	5	0	3	1	0	7	1	8	2	2	4	1	1	0	8	0	7	1	1	0	3	7	3	4	6	6	5	7	1	3	0	12	2	5	11	2	6	0	2
G[C>A]A	2	0	0	3	0	2	7	0	0	4	3	0	2	1	1	3	0	3	0	2	2	1	1	2	7	3	3	0	1	0	1	1	1	5	4	1	6	4	1	0	1	4	1	2	1	0	2	1	6
G[C>A]C	0	0	0	1	1	5	5	2	1	1	5	0	2	0	1	0	0	5	0	1	2	5	1	0	3	0	3	3	1	0	1	3	1	1	5	3	4	3	2	0	0	4	3	5	9	3	3	1	1
G[C>A]G	0	0	0	2	1	0	3	0	0	2	3	0	2	0	0	1	0	1	0	0	1	1	0	0	3	1	0	0	0	0	0	3	0	0	3	0	4	1	2	0	1	3	1	3	0	0	2	0	1
G[C>A]T	0	0	0	0	1	2	1	0	0	3	3	0	1	1	2	1	0	1	0	1	0	5	1	0	1	1	0	0	2	0	2	2	1	0	4	0	3	4	1	0	0	6	4	0	2	1	2	1	0
T[C>A]A	0	0	0	0	2	1	2	0	0	7	6	0	3	0	0	4	2	2	0	1	0	2	4	0	2	3	2	2	2	0	1	1	3	2	4	3	0	4	1	0	2	8	2	6	7	0	2	3	1
T[C>A]C	0	0	1	7	0	1	8	2	0	1	2	0	5	1	2	2	0	4	0	0	3	1	0	0	4	0	4	1	0	0	0	2	1	5	5	3	3	2	0	0	1	5	9	3	4	0	4	0	1
T[C>A]G	0	0	0	4	0	1	1	0	1	3	1	1	0	0	0	0	0	1	0	0	1	1	0	0	0	0	1	0	0	0	0	1	1	3	1	0	0	1	0	0	0	1	2	0	0	0	1	0	0
T[C>A]T	0	0	1	3	0	5	6	1	0	10	6	0	1	3	2	4	1	6	1	5	6	5	5	0	1	1	3	0	1	1	1	2	4	4	6	2	7	2	1	1	0	8	0	5	0	0	6	1	0
A[C>G]A	1	0	0	4	5	2	4	1	1	0	0	1	1	7	2	1	0	1	0	1	1	6	2	0	2	1	0	0	4	4	2	10	5	1	3	2	1	5	0	0	5	7	3	3	2	2	4	2	0
A[C>G]C	2	0	0	0	1	1	0	0	0	1	0	0	0	2	0	0	1	1	0	1	0	2	2	0	4	1	0	0	4	2	1	1	3	0	0	1	2	3	1	1	1	1	2	2	0	0	2	2	0
A[C>G]G	0	0	0	3	1	0	3	0	0	0	0	0	3	0	0	0	0	0	0	0	0	1	1	0	0	0	0	0	1	1	1	1	0	2	3	3	2	2	0	0	1	1	0	0	0	2	2	2	0
A[C>G]T	3	0	0	3	4	0	3	0	1	1	1	0	4	1	2	0	1	0	0	0	0	1	0	0	1	0	0	0	1	1	5	1	3	1	3	2	2	9	1	0	3	6	3	0	0	2	3	3	1
C[C>G]A	2	0	0	2	4	0	5	1	1	0	1	0	1	1	1	0	0	0	0	1	1	5	0	2	3	0	0	0	3	1	3	4	5	2	3	1	2	2	0	0	2	1	5	4	0	2	6	3	1
C[C>G]C	2	1	1	4	2	1	7	0	1	0	1	0	3	2	0	0	0	1	0	2	0	2	0	0	1	1	1	0	6	2	4	4	2	1	4	3	2	2	0	0	5	4	2	2	0	0	1	2	0
C[C>G]G	0	0	0	0	0	1	2	0	0	0	0	0	0	1	0	0	0	2	0	0	0	0	0	0	1	0	0	0	0	1	0	2	0	0	1	1	1	1	0	0	1	1	0	1	0	1	0	1	0
C[C>G]T	0	0	0	0	4	4	6	0	1	1	1	0	1	3	1	0	1	0	0	0	0	3	2	0	2	0	0	0	4	3	3	2	4	1	5	1	3	4	0	0	5	5	2	0	1	2	2	3	0
G[C>G]A	0	0	0	2	2	2	1	0	0	0	3	0	0	1	2	0	0	3	0	0	2	1	0	0	2	0	0	0	3	3	1	2	0	1	2	1	1	1	0	0	1	2	3	4	0	1	2	4	0
G[C>G]C	1	0	1	5	3	2	2	1	1	0	0	0	2	2	2	0	0	1	0	0	0	1	1	0	3	0	0	0	3	0	0	1	0	0	4	1	1	1	0	0	1	2	1	1	0	0	0	1	0
G[C>G]G	0	0	0	1	2	0	0	0	1	1	0	0	0	0	0	0	0	0	0	0	0	0	1	0	2	0	0	0	0	0	2	0	0	1	0	1	1	1	0	0	1	0	0	0	0	0	1	2	1
G[C>G]T	3	0	2	1	4	0	1	0	0	2	0	0	2	3	1	0	2	1	0	0	0	1	1	0	4	0	1	1	2	3	4	0	2	1	5	3	3	2	1	0	4	2	3	1	0	1	2	3	1
T[C>G]A	0	0	1	3	4	1	4	0	1	0	0	0	2	1	0	0	1	0	0	1	2	1	2	1	1	1	0	2	0	2	4	2	1	1	4	2	3	3	0	0	2	5	1	3	1	0	1	2	1
T[C>G]C	4	0	0	3	4	0	4	0	3	0	1	0	3	1	3	0	1	2	0	1	0	4	2	0	3	1	1	0	4	1	5	4	3	0	5	2	3	6	0	0	3	3	5	2	0	3	1	2	0
T[C>G]G	0	0	0	0	1	0	0	0	0	0	0	0	2	0	0	1	0	0	0	0	0	0	2	0	0	0	0	0	0	1	2	0	2	0	0	1	1	0	0	0	1	0	1	1	1	3	0	1	1
T[C>G]T	0	0	0	3	3	0	3	0	2	0	0	0	4	3	1	0	2	2	0	0	0	2	2	1	2	0	0	0	4	1	5	1	4	2	4	5	5	3	0	0	7	3	4	3	1	2	3	2	1
A[C>T]A	2	0	0	0	2	3	10	1	0	2	0	4	1	3	1	0	0	6	5	3	0	3	0	1	12	5	0	0	7	6	3	3	4	4	5	4	2	1	0	4	8	4	3	3	4	0	7	2	1
A[C>T]C	0	3	3	0	2	1	6	2	1	0	0	1	1	4	1	2	3	2	2	2	1	4	0	2	3	6	1	0	0	0	2	1	2	3	2	5	1	0	0	2	6	1	1	4	2	5	1	1	0
A[C>T]G	1	5	0	1	3	2	12	0	0	0	0	3	0	5	1	0	2	12	7	0	1	6	1	0	10	10	1	0	4	3	4	5	7	4	1	9	0	1	1	9	12	2	8	5	0	0	0	0	3
A[C>T]T	1	0	0	1	1	0	6	0	1	0	5	2	3	1	0	0	0	3	1	1	1	0	2	0	2	3	3	0	2	3	1	1	4	0	1	3	1	2	0	1	4	3	1	6	2	0	3	1	0
C[C>T]A	2	0	9	0	7	4	5	3	1	3	3	6	3	5	1	2	5	9	3	3	4	4	1	2	5	4	0	2	1	5	7	7	6	4	4	4	5	1	0	7	12	2	2	3	4	4	1	1	2
C[C>T]C	2	2	7	0	1	1	2	5	0	4	2	3	2	9	8	5	8	8	5	4	4	4	1	5	3	6	2	0	0	0	7	6	7	1	8	3	7	2	1	4	5	2	2	8	9	6	2	1	1
C[C>T]G	5	5	0	0	3	6	9	0	0	0	1	8	1	6	1	1	1	18	6	3	0	5	1	0	7	11	1	1	4	6	4	5	12	2	0	10	1	4	0	10	16	9	6	4	0	0	2	3	4
C[C>T]T	1	2	6	2	0	5	3	4	0	3	6	1	3	8	7	6	9	13	1	3	6	1	2	5	4	8	3	5	2	1	5	13	14	13	4	3	6	3	0	8	5	3	2	5	8	4	3	0	1
G[C>T]A	6	4	0	1	0	8	12	0	0	0	0	3	2	3	0	2	1	7	5	2	1	5	1	0	7	6	0	0	2	3	3	3	5	3	1	6	0	2	1	9	10	3	6	8	1	2	2	2	3
G[C>T]C	3	4	1	2	1	10	11	1	0	1	0	0	0	3	2	1	2	10	11	2	0	3	1	0	14	12	1	0	2	6	5	2	13	7	3	9	1	1	0	11	15	14	3	10	1	1	3	0	5
G[C>T]G	11	7	1	0	4	10	12	2	0	1	0	8	0	11	2	0	8	17	4	4	1	6	1	0	16	20	1	1	6	13	3	3	9	6	3	13	2	4	1	14	14	5	9	3	2	0	3	0	1
G[C>T]T	4	6	4	0	6	4	9	4	0	2	1	2	5	6	2	2	6	3	12	4	0	2	2	2	6	10	1	2	4	3	1	4	7	3	3	7	3	1	0	7	8	8	3	6	2	1	0	1	1
T[C>T]A	7	5	19	2	5	1	1	11	0	1	7	11	25	25	20	11	21	16	3	8	15	10	0	11	5	20	2	16	0	1	24	29	20	16	18	7	9	2	0	20	14	1	2	9	25	22	8	0	2
T[C>T]C	5	8	37	1	12	0	2	17	0	7	8	9	41	34	16	23	27	22	11	12	21	15	1	21	1	30	2	14	0	0	31	28	33	25	29	11	12	4	0	34	22	2	2	8	43	36	10	1	1
T[C>T]G	5	4	11	0	4	0	5	5	0	1	1	2	4	5	5	1	13	12	5	4	5	3	0	5	0	12	1	6	1	4	6	9	12	11	4	5	2	0	0	21	10	3	1	6	8	5	2	1	3
T[C>T]T	0	3	5	1	3	1	1	5	0	2	1	5	4	13	8	5	7	17	4	2	3	8	1	6	2	8	2	6	1	0	12	11	9	7	5	6	5	0	0	15	1	1	1	2	17	14	3	1	0
A[T>A]A	1	6	2	10	0	8	6	1	3	1	2	0	5	8	6	5	6	3	0	3	4	6	7	6	0	5	0	0	3	0	2	0	1	2	9	3	6	6	1	0	3	5	0	1	8	0	4	3	2
A[T>A]C	0	1	1	0	0	1	1	0	0	0	0	0	1	1	1	0	2	0	0	3	0	2	0	0	1	1	1	1	0	0	0	3	1	1	1	0	2	0	0	1	1	1	2	0	2	0	0	1	0
A[T>A]G	0	4	7	6	0	7	4	1	3	3	1	0	2	6	2	4	2	2	0	1	5	5	9	4	1	4	0	0	0	0	4	3	3	3	7	5	3	2	0	0	6	2	1	2	3	0	5	0	2
A[T>A]T	1	0	1	0	0	1	1	4	0	0	2	0	0	1	2	0	5	0	1	1	1	4	0	2	2	1	2	1	1	2	2	3	4	0	2	1	1	3	0	0	2	1	0	2	1	1	2	1	1
C[T>A]A	1	13	3	22	0	18	13	1	8	1	1	0	10	14	8	10	18	3	0	7	12	4	16	10	2	4	0	1	2	1	9	3	5	1	14	7	3	9	0	0	5	13	1	2	10	0	18	0	1
C[T>A]C	2	2	2	5	2	9	4	1	4	1	2	0	4	4	6	3	3	0	0	4	7	1	4	4	1	4	2	0	1	1	9	1	2	0	3	6	4	4	0	0	4	7	3	0	5	0	7	0	1
C[T>A]G	2	13	6	17	1	14	13	1	7	2	4	0	8	12	8	15	15	2	0	6	10	8	27	10	4	5	2	0	4	0	16	2	9	3	17	9	3	17	1	0	8	16	1	5	7	1	18	3	2
C[T>A]T	1	5	3	10	0	13	7	0	3	0	1	0	7	13	4	6	5	3	1	3	5	0	5	7	1	1	4	0	4	1	5	5	2	1	5	5	1	8	1	1	1	5	2	0	8	3	5	0	0
G[T>A]A	0	3	5	11	2	8	6	0	4	0	0	0	2	5	0	4	3	1	0	1	3	5	7	6	0	0	2	0	1	0	5	1	5	0	1	2	0	1	0	0	0	10	2	0	6	0	9	0	0
G[T>A]C	0	0	1	0	0	1	2	1	0	0	0	0	0	0	2	0	1	0	0	3	0	0	1	1	2	0	0	0	1	0	2	0	2	0	4	1	1	0	0	0	0	2	2	0	3	0	0	0	0
G[T>A]G	0	4	3	6	1	4	3	0	4	0	2	0	3	0	2	6	1	2	0	4	3	6	2	7	3	1	0	0	1	0	1	2	0	2	1	4	2	3	1	0	4	6	2	0	4	1	4	1	1
G[T>A]T	0	1	0	1	0	3	2	0	1	0	0	0	0	3	0	1	1	2	0	0	0	1	3	0	1	0	1	1	2	2	0	0	0	0	4	2	0	1	1	2	0	2	0	1	1	1	1	0	2
T[T>A]A	1	4	6	6	2	6	12	1	4	2	1	0	6	6	4	4	4	1	0	9	3	1	8	3	2	6	4	1	4	0	5	2	4	1	12	2	6	4	1	1	4	7	5	3	4	0	7	1	0
T[T>A]C	0	0	1	2	2	4	0	0	1	0	0	0	1	7	2	3	1	0	0	0	0	1	2	3	2	1	0	0	0	0	3	1	0	1	3	1	2	4	0	0	2	2	1	0	2	0	2	0	0
T[T>A]G	1	9	3	10	2	12	6	0	3	3	1	0	9	8	3	6	8	0	0	10	9	3	5	6	1	8	1	0	2	2	4	2	4	1	8	3	6	6	0	0	7	19	2	3	8	0	7	2	1
T[T>A]T	3	4	1	3	3	7	0	0	2	2	0	0	1	2	3	3	7	0	0	6	1	4	5	2	4	2	1	1	0	1	9	2	5	1	4	3	5	4	0	1	1	2	1	2	3	0	3	3	2
A[T>C]A	14	3	6	4	10	7	11	5	1	4	3	0	3	4	6	0	11	9	0	11	7	11	6	7	14	11	3	4	2	0	9	8	5	2	8	1	8	5	4	4	17	14	4	3	4	7	2	2	2
A[T>C]C	4	0	1	1	1	2	0	2	0	1	1	0	0	1	2	0	2	0	0	1	0	4	3	1	1	1	2	3	1	0	1	1	3	3	3	2	1	3	0	2	6	3	0	1	4	1	1	1	1
A[T>C]G	10	0	4	1	8	9	6	3	0	1	1	1	1	1	6	0	6	6	0	7	3	7	4	2	10	7	8	7	3	1	10	7	6	5	4	0	6	8	6	1	8	5	4	1	6	8	1	1	0
A[T>C]T	2	1	3	0	3	1	5	2	0	1	0	0	0	3	2	0	6	1	0	8	0	10	4	3	8	6	3	4	4	1	6	2	4	5	2	0	3	7	1	3	2	6	5	2	3	8	0	4	0
C[T>C]A	8	4	1	3	4	2	7	4	0	1	1	0	1	4	7	0	3	1	0	2	1	6	2	2	9	2	3	3	1	3	6	5	3	6	5	2	2	6	2	7	6	5	8	3	2	5	1	0	0
C[T>C]C	5	0	1	2	6	2	1	4	1	0	2	0	1	0	2	0	2	4	2	1	2	5	5	2	4	3	2	1	0	2	8	7	3	4	3	4	2	5	2	3	7	5	3	2	1	3	2	1	1
C[T>C]G	10	3	3	1	9	4	7	5	1	0	0	1	1	2	6	0	1	6	0	9	6	7	7	0	15	4	6	4	1	1	3	7	2	3	0	5	5	6	6	8	11	9	4	3	2	7	0	1	0
C[T>C]T	8	4	2	2	7	5	3	1	0	1	0	2	1	2	11	0	4	6	3	10	6	9	7	4	8	7	3	7	3	2	4	8	4	7	2	1	5	6	9	6	16	8	4	2	2	1	5	2	1
G[T>C]A	4	0	7	0	1	5	2	0	0	0	1	0	0	2	6	0	3	1	0	10	2	4	2	4	10	15	6	4	1	4	9	7	1	6	3	1	9	11	5	3	12	5	7	3	6	8	1	0	0
G[T>C]C	4	0	0	0	2	1	2	1	0	0	0	0	1	1	3	0	0	0	0	2	1	3	2	2	1	1	2	4	2	0	1	1	2	0	4	3	2	7	3	1	2	1	4	0	1	0	1	0	0
G[T>C]G	2	2	4	0	9	4	3	3	0	1	1	0	0	1	4	0	2	4	1	8	2	6	4	1	5	9	4	2	0	2	2	3	0	5	0	2	3	9	3	2	8	5	6	2	4	5	0	1	0
G[T>C]T	8	0	3	1	5	6	2	4	0	2	0	1	2	2	3	0	5	4	1	5	2	3	7	2	8	6	3	1	1	1	4	4	3	1	2	1	5	4	2	1	9	3	4	2	2	4	1	1	2
T[T>C]A	1	3	2	3	4	3	4	3	1	3	0	0	3	1	2	2	2	4	0	4	1	3	7	3	6	7	5	3	0	2	3	9	4	1	3	1	3	4	3	4	4	8	1	3	2	2	1	1	0
T[T>C]C	4	0	3	0	6	1	3	1	0	1	1	0	0	5	4	0	3	1	0	4	1	2	1	1	6	5	1	2	1	3	3	6	1	4	3	3	1	5	4	0	2	3	2	2	0	7	0	2	0
T[T>C]G	2	0	1	2	3	2	2	0	0	2	0	0	0	4	2	0	4	1	0	5	1	0	6	0	2	4	4	1	0	0	4	2	1	2	1	1	1	2	2	2	6	8	1	0	3	2	0	1	0
T[T>C]T	4	1	4	2	2	5	7	5	1	1	1	0	2	5	2	0	6	4	0	6	3	6	2	0	14	7	8	5	2	0	9	3	4	3	6	3	5	7	3	2	3	6	6	2	3	9	2	4	3
A[T>G]A	2	0	2	1	1	1	1	1	2	4	0	0	1	1	5	1	9	1	0	1	2	4	7	0	3	3	7	1	3	2	2	0	2	1	6	0	2	4	1	0	1	3	3	3	4	0	1	3	0
A[T>G]C	2	0	0	1	0	1	0	1	1	1	0	0	0	2	1	0	2	0	0	1	1	3	1	0	3	0	0	0	4	0	0	0	0	3	0	0	1	2	0	1	0	1	0	2	0	0	1	1	0
A[T>G]G	0	0	0	2	1	2	4	0	0	1	0	0	1	0	1	1	0	0	0	1	0	2	1	0	0	1	0	0	2	1	0	0	0	0	5	3	1	3	1	0	2	0	1	0	1	2	2	1	0
A[T>G]T	4	1	1	2	5	8	4	6	1	1	0	5	2	8	2	1	3	7	8	5	0	6	8	6	2	4	1	8	9	4	3	3	7	10	6	3	6	5	5	8	1	9	4	1	2	3	2	1	0
C[T>G]A	0	0	0	3	2	3	0	1	1	0	0	0	1	1	5	0	8	2	0	2	1	6	4	0	0	0	3	0	1	1	2	1	0	0	2	3	2	2	0	0	0	2	1	0	0	0	0	1	0
C[T>G]C	1	1	0	1	2	4	4	0	3	0	0	1	2	1	0	0	0	3	2	0	0	7	3	6	2	1	0	7	3	0	1	1	1	3	0	2	1	2	3	5	5	2	2	1	1	3	1	0	0
C[T>G]G	5	0	1	4	1	3	2	0	1	1	1	0	3	3	1	1	1	0	3	2	0	6	4	3	0	1	1	2	4	1	3	1	0	2	1	1	1	6	1	0	3	0	5	2	3	1	2	0	1
C[T>G]T	60	7	4	17	20	46	19	38	38	3	1	31	21	25	4	13	4	34	44	6	1	45	62	42	22	5	5	39	53	1	8	15	22	36	34	14	37	22	56	57	44	6	12	3	11	21	22	6	3
G[T>G]A	0	0	1	0	0	0	0	1	0	0	0	0	0	1	0	0	0	1	1	2	1	0	1	0	0	0	0	0	0	0	2	0	1	0	2	0	1	0	0	0	0	1	2	1	1	0	0	0	0
G[T>G]C	1	0	0	0	0	2	1	1	0	0	0	1	0	3	0	0	1	1	0	1	0	1	1	0	2	0	1	0	1	0	0	0	0	1	0	0	4	0	0	0	2	0	0	0	1	0	0	0	1
G[T>G]G	0	0	0	0	0	0	2	0	0	0	0	0	0	0	0	1	0	0	0	0	0	1	1	0	2	1	0	1	0	0	2	2	0	0	2	2	1	1	0	0	1	1	1	0	0	2	1	1	0
G[T>G]T	8	1	0	0	5	11	10	7	6	2	0	6	10	9	3	1	3	9	7	2	0	13	18	9	3	1	3	4	15	1	2	3	9	8	8	3	5	4	8	8	12	2	6	1	2	7	4	0	0
T[T>G]A	2	1	2	2	1	8	0	0	1	3	0	0	0	1	6	0	6	0	0	6	0	10	8	2	2	4	3	1	2	8	9	1	3	0	6	4	3	4	0	0	0	9	3	4	1	0	0	2	4
T[T>G]C	0	0	2	0	1	1	0	0	0	0	0	0	0	1	1	0	2	1	1	2	0	0	1	2	1	1	0	1	1	1	0	2	1	0	1	0	3	2	1	0	1	0	0	1	0	0	0	0	0
T[T>G]G	1	0	1	0	0	2	0	1	0	3	0	1	1	1	2	0	3	2	0	1	1	4	3	2	1	1	0	2	0	0	0	3	1	0	0	1	2	3	0	0	2	1	3	1	1	1	2	0	1
T[T>G]T	13	1	0	2	6	14	7	17	4	1	0	6	4	10	6	1	5	11	6	4	2	11	20	10	16	2	5	12	20	3	5	8	5	7	8	5	14	11	10	16	13	10	6	4	3	4	5	3	3
[truncated: 251 more columns]
