# Supplementary material for: SUITOR: Selecting the number of mutational signatures through cross-validation
Source: PLoS Comput Biol. 2022 Apr 4;18(4):e1009309. doi: 10.1371/journal.pcbi.1009309 (PMC9009674; doi:10.1371/journal.pcbi.1009309)
Supplement: S2 Data — (ZIP) [file pcbi.1009309.s015.zip › Supp_data_profiles_activities_matrices/16 In silico simulation/simulation design of eight signatures/Error Level 0/eight signatures_mutation_type_matrix_6.csv]

	V1	V2	V3	V4	V5	V6	V7	V8	V9	V10	V11	V12	V13	V14	V15	V16	V17	V18	V19	V20	V21	V22	V23	V24	V25	V26	V27	V28	V29	V30	V31	V32	V33	V34	V35	V36	V37	V38	V39	V40	V41	V42	V43	V44	V45	V46	V47	V48	V49
A[C>A]A	1	0	0	8	0	5	5	3	0	5	9	0	8	0	2	3	0	9	0	4	8	1	1	0	5	2	6	0	2	0	2	5	1	6	3	3	5	4	0	0	1	5	3	8	4	0	5	0	1
A[C>A]C	1	0	2	5	1	3	4	3	0	4	4	0	2	2	0	0	0	3	0	1	2	2	0	0	4	0	2	0	1	0	3	3	1	2	1	0	1	2	1	0	0	4	3	3	2	2	3	1	1
A[C>A]G	0	0	0	2	0	0	1	2	0	1	0	0	2	0	0	1	0	0	0	0	2	0	0	0	8	0	1	0	0	1	0	1	0	0	0	1	3	1	0	0	0	2	0	3	1	0	1	0	0
A[C>A]T	0	0	0	4	2	1	3	0	0	3	4	0	1	0	1	1	0	3	0	0	1	1	1	0	1	0	0	0	1	1	1	0	0	6	4	0	3	0	1	0	0	4	1	6	2	0	3	0	1
C[C>A]A	1	0	0	10	3	5	13	0	1	8	9	0	6	0	3	8	0	6	0	4	1	4	3	0	7	1	2	1	1	0	3	7	0	4	4	2	5	5	2	0	2	12	3	7	10	0	6	0	3
C[C>A]C	3	0	3	7	0	10	5	1	0	6	5	0	4	1	1	5	0	15	1	2	3	2	2	2	11	1	7	0	3	1	3	10	3	7	10	2	8	5	0	2	2	8	4	9	5	0	5	2	3
C[C>A]G	1	0	0	2	0	1	2	0	0	2	3	0	1	0	2	1	0	3	1	0	1	1	0	0	3	0	2	0	0	1	0	4	1	0	3	0	1	4	1	1	0	1	3	6	0	1	3	1	1
C[C>A]T	2	1	0	4	1	6	10	2	0	1	5	1	5	0	2	5	0	7	0	5	6	1	3	0	7	0	7	1	1	0	2	7	4	9	1	2	6	6	2	0	1	3	3	10	4	1	6	1	3
G[C>A]A	0	1	0	1	0	1	3	0	1	5	8	0	0	1	1	2	0	1	0	4	4	1	2	0	6	1	2	0	3	1	1	2	2	2	1	0	5	1	0	0	1	3	0	2	2	0	5	1	3
G[C>A]C	0	0	0	4	1	6	2	0	0	1	2	0	2	2	2	2	2	5	0	2	1	2	1	1	2	0	3	0	1	4	6	3	1	5	2	1	1	3	2	0	2	4	1	5	2	0	4	1	0
G[C>A]G	0	0	0	3	0	2	2	1	0	1	1	0	1	0	0	1	0	0	0	0	0	1	0	0	1	0	1	0	2	0	0	3	1	1	3	1	0	4	0	0	0	0	0	1	1	0	4	0	3
G[C>A]T	1	0	0	2	0	1	2	0	0	2	1	0	1	2	0	2	0	1	0	2	0	2	0	0	1	0	1	0	2	2	0	1	1	1	3	2	1	1	0	0	0	6	1	2	3	1	3	1	0
T[C>A]A	0	0	0	2	0	3	8	0	0	3	3	0	7	1	1	1	5	1	0	2	2	3	3	0	3	2	2	0	1	0	4	4	1	5	3	1	5	4	0	0	1	9	6	2	5	0	2	3	1
T[C>A]C	0	0	0	4	2	4	4	1	0	4	4	0	1	1	0	3	0	6	0	2	6	3	1	0	5	0	1	0	1	1	1	5	0	5	7	1	3	7	1	1	0	3	3	9	7	0	3	0	2
T[C>A]G	0	0	0	1	0	3	2	0	1	1	2	0	0	0	0	1	0	2	0	0	0	0	0	0	0	0	1	0	0	0	0	0	2	2	1	0	1	3	1	0	0	2	1	0	1	0	2	2	1
T[C>A]T	0	0	0	5	0	2	2	3	0	3	3	0	3	2	1	3	1	4	0	1	1	2	2	0	2	1	3	1	1	3	1	5	5	4	3	2	4	3	1	0	1	5	5	4	3	0	2	1	0
A[C>G]A	2	1	0	2	5	1	5	0	2	1	2	0	1	7	1	0	3	2	1	0	1	2	4	0	2	1	1	0	3	3	3	1	6	1	5	3	3	6	0	0	1	2	6	4	0	2	3	4	0
A[C>G]C	1	0	2	2	4	0	2	0	0	0	0	1	2	3	0	0	0	1	0	0	0	1	1	0	2	0	0	0	4	3	0	1	5	2	1	1	1	2	0	0	0	2	4	1	0	1	4	2	0
A[C>G]G	0	0	0	1	3	1	4	0	0	0	0	0	1	3	0	0	0	1	0	0	0	1	1	0	0	0	0	0	0	2	0	1	2	0	2	0	1	0	0	0	1	1	4	1	0	1	1	2	0
A[C>G]T	2	0	0	2	4	2	2	0	1	0	1	0	5	2	0	0	0	0	0	3	1	1	0	0	3	3	0	1	3	3	1	2	1	2	5	1	1	5	0	0	6	3	5	4	1	2	0	7	1
C[C>G]A	3	0	0	0	0	4	2	0	1	0	1	0	4	1	1	0	0	2	0	0	1	0	2	0	2	0	0	0	4	1	0	1	3	1	4	2	2	7	0	0	0	5	5	4	1	4	2	0	0
C[C>G]C	2	0	0	5	3	1	1	0	0	0	0	0	3	1	1	0	0	1	0	0	0	3	1	0	2	1	2	0	3	2	2	2	3	2	5	3	3	6	0	0	3	4	3	0	0	0	2	2	0
C[C>G]G	0	0	0	0	0	0	0	0	0	0	0	0	1	3	0	0	0	3	0	0	0	0	1	0	0	0	0	0	1	0	0	2	1	1	1	3	1	1	0	0	0	3	7	1	1	1	2	1	1
C[C>G]T	1	0	1	5	5	1	1	0	1	2	1	0	2	2	1	1	0	2	0	2	0	6	2	0	2	0	1	0	6	2	0	2	1	1	5	3	4	6	0	0	3	5	4	3	1	1	6	6	0
G[C>G]A	1	0	0	3	1	0	1	0	1	0	0	0	1	4	1	0	1	1	0	1	0	3	1	0	2	2	0	0	1	1	1	2	0	0	0	2	2	2	0	0	2	1	3	0	2	0	1	1	0
G[C>G]C	0	0	1	3	2	0	3	0	0	0	0	0	1	1	0	0	0	0	0	0	0	2	0	0	0	1	1	0	2	2	0	0	3	0	2	1	4	2	0	1	4	4	3	0	0	2	2	1	0
G[C>G]G	0	0	0	1	1	0	1	0	0	0	0	0	0	1	0	0	0	0	0	1	1	0	0	0	1	1	0	0	1	1	0	3	0	0	0	0	2	0	0	0	1	0	0	2	0	0	1	0	0
G[C>G]T	3	0	0	2	1	0	3	1	1	0	1	0	4	3	0	2	0	3	0	0	1	2	2	1	3	0	0	1	4	3	1	5	2	1	2	1	2	3	2	0	3	4	3	3	0	1	1	4	1
T[C>G]A	1	0	0	4	2	2	3	0	2	0	1	0	2	1	1	0	1	1	0	2	0	3	1	1	0	1	0	0	5	4	0	1	2	1	4	3	2	1	0	0	4	6	1	1	0	2	2	4	0
T[C>G]C	1	0	2	4	1	1	1	0	0	0	0	0	3	5	0	1	0	0	0	0	0	1	4	0	0	0	0	0	2	2	2	3	0	1	2	0	1	7	0	0	2	1	4	3	0	1	4	3	0
T[C>G]G	0	0	0	1	2	0	1	0	0	0	0	0	0	1	0	0	1	0	0	0	0	0	2	0	0	0	1	0	2	0	2	1	2	1	1	0	1	0	0	0	2	2	2	2	0	0	1	2	0
T[C>G]T	1	0	0	4	3	0	5	2	1	1	0	0	0	1	2	2	0	3	0	2	0	3	1	1	4	1	1	0	2	2	2	4	3	0	4	5	4	4	0	0	7	3	4	4	1	2	1	5	1
A[C>T]A	7	3	0	4	2	6	7	0	1	0	1	3	1	5	0	1	1	7	7	2	0	5	1	0	6	11	2	2	5	2	2	2	4	3	0	5	0	0	2	6	9	4	2	6	1	0	3	1	4
A[C>T]C	2	1	3	1	2	0	2	0	0	2	0	2	5	4	1	0	0	6	2	0	1	2	0	1	2	7	2	2	1	0	3	4	3	0	2	3	2	0	0	2	2	1	0	2	0	2	2	0	2
A[C>T]G	3	4	1	1	1	8	13	0	1	0	0	7	0	0	0	0	2	16	7	3	1	10	2	0	7	14	1	1	5	5	1	2	4	6	1	12	1	1	0	7	12	5	5	9	2	1	2	1	6
A[C>T]T	4	0	1	2	1	1	4	0	0	1	0	3	1	3	0	0	1	2	1	2	0	2	0	0	2	3	0	0	1	1	1	3	3	2	3	0	1	4	0	2	5	3	1	3	0	2	1	1	3
C[C>T]A	1	0	5	2	1	0	2	2	0	1	5	1	10	5	7	1	7	4	1	3	3	4	5	4	2	8	1	4	0	0	7	9	9	4	9	5	5	4	0	10	1	1	6	3	6	5	3	0	2
C[C>T]C	0	1	7	8	1	3	4	3	0	3	2	3	6	4	3	4	10	8	2	3	3	3	0	4	3	7	4	8	1	0	7	9	8	4	7	2	5	3	0	7	3	3	2	5	10	6	3	2	0
C[C>T]G	11	11	2	0	4	4	11	1	0	0	0	2	1	3	0	0	4	11	10	10	1	8	1	0	5	12	0	0	3	5	4	2	15	8	1	9	0	1	0	17	15	7	3	8	1	0	3	0	2
C[C>T]T	2	2	6	5	5	3	2	5	0	2	2	2	4	6	5	3	4	4	2	5	1	5	1	3	3	9	3	4	1	3	5	5	10	7	3	1	2	1	1	10	4	6	1	2	4	3	5	2	1
G[C>T]A	5	4	0	0	3	4	12	0	1	1	1	4	2	6	2	1	1	11	3	2	0	9	1	0	4	9	1	0	2	6	1	6	11	2	3	12	2	1	0	9	14	4	3	3	2	0	3	1	7
G[C>T]C	6	4	1	1	2	3	18	0	0	0	0	5	3	5	2	1	2	14	8	2	1	7	2	0	12	10	0	0	3	5	4	9	7	6	3	11	1	2	0	11	14	4	5	7	4	1	6	0	4
G[C>T]G	4	6	1	0	4	8	17	2	1	0	0	9	0	5	0	0	4	12	9	1	1	12	1	0	8	16	1	1	1	13	5	10	9	5	0	14	1	0	0	12	20	7	3	14	1	0	0	0	6
G[C>T]T	7	3	1	3	3	4	7	2	1	2	0	5	1	7	1	0	4	9	5	2	2	8	2	1	5	16	1	1	4	3	5	5	7	5	3	4	1	3	1	9	11	4	0	3	3	3	2	3	4
T[C>T]A	8	6	22	2	8	1	2	12	0	3	5	7	17	19	8	9	28	17	6	4	11	7	1	11	3	17	1	13	0	5	14	25	17	13	28	11	8	0	1	24	13	1	1	8	19	16	10	1	2
T[C>T]C	7	6	34	0	16	1	5	11	1	3	7	10	25	30	18	25	28	31	3	10	17	10	1	18	2	25	4	14	2	0	36	30	27	21	24	7	6	4	0	31	24	0	1	3	31	29	15	1	0
T[C>T]G	1	2	7	0	3	0	7	1	0	3	3	6	5	11	4	3	4	6	3	3	1	10	0	5	5	9	0	5	0	5	9	10	12	7	10	6	5	1	0	16	14	2	2	2	6	6	3	1	5
T[C>T]T	2	1	9	0	3	1	4	4	1	2	5	1	10	17	10	3	8	6	0	3	11	5	1	8	3	7	2	5	1	1	8	8	7	14	12	2	7	5	1	8	7	1	2	1	10	13	3	0	1
A[T>A]A	0	1	8	10	1	11	10	0	2	1	1	0	2	5	1	1	4	0	0	1	5	2	8	8	2	3	1	1	5	1	9	1	3	0	6	6	5	5	0	0	6	9	3	2	4	1	4	2	1
A[T>A]C	2	0	0	1	2	1	2	0	1	0	0	0	1	3	2	0	0	0	0	0	0	1	0	1	0	2	1	0	1	0	1	0	0	0	1	0	2	0	0	0	1	0	1	0	2	1	0	1	1
A[T>A]G	0	8	3	7	1	6	6	0	3	1	0	0	1	1	8	3	5	0	0	7	3	6	9	4	2	1	2	2	1	1	8	1	2	0	9	6	1	10	0	0	5	10	0	1	3	0	7	2	0
A[T>A]T	0	0	1	2	0	0	2	0	0	2	0	0	0	0	3	0	5	1	0	3	0	1	2	0	1	1	3	0	1	2	2	1	4	0	3	3	2	2	0	1	2	7	2	3	2	2	0	5	1
C[T>A]A	0	9	14	14	3	9	7	0	6	1	2	0	4	11	9	7	5	1	0	5	10	6	14	9	0	3	3	0	4	0	20	1	3	1	8	11	6	7	0	0	6	11	0	4	12	1	11	0	0
C[T>A]C	1	4	0	9	0	7	9	0	4	2	0	0	0	6	4	5	5	2	0	1	5	6	2	3	0	1	1	1	4	0	1	4	1	1	2	2	2	7	0	0	2	3	2	0	7	0	8	2	1
C[T>A]G	3	15	13	17	0	15	13	2	5	5	6	0	6	9	5	17	12	6	0	15	16	7	15	16	2	10	3	0	6	1	8	2	9	2	15	16	5	10	2	1	11	11	3	3	7	0	9	1	1
C[T>A]T	3	6	6	8	0	4	8	1	1	0	1	1	3	6	3	2	4	2	1	5	2	3	8	4	2	1	2	0	3	0	4	6	3	3	8	4	0	5	1	2	9	5	4	1	4	0	4	1	0
G[T>A]A	1	6	3	4	2	8	3	1	0	1	1	0	5	6	4	1	5	1	0	5	3	5	5	4	2	4	0	0	2	1	5	1	0	1	5	7	5	3	0	0	6	3	2	1	5	0	5	2	0
G[T>A]C	0	2	2	3	2	2	3	0	1	0	0	0	2	2	2	3	0	0	0	2	1	0	3	1	0	1	0	0	1	0	0	2	0	1	3	0	2	1	0	0	0	1	1	0	1	0	4	0	0
G[T>A]G	0	5	0	6	1	4	4	1	3	1	2	0	1	2	2	3	7	0	0	1	2	0	1	3	0	3	0	1	2	0	1	0	1	0	7	3	3	3	1	0	1	3	1	1	4	0	4	0	0
G[T>A]T	0	0	3	2	0	1	3	0	0	2	0	0	4	0	1	1	1	1	0	1	2	1	1	0	2	1	2	0	1	0	1	1	1	1	1	1	1	2	1	2	1	2	0	2	0	2	4	0	0
T[T>A]A	0	13	6	11	0	4	5	0	2	1	1	1	4	11	12	2	3	1	0	7	3	2	11	3	2	5	0	0	1	2	9	2	2	1	9	4	3	4	0	0	3	9	2	3	8	0	10	1	1
T[T>A]C	1	3	0	3	1	4	5	1	0	0	0	0	3	3	1	5	4	1	0	1	1	2	3	1	3	0	0	0	1	0	1	0	1	0	4	2	0	1	0	0	0	1	1	2	2	1	7	0	1
T[T>A]G	0	5	7	13	0	10	7	0	1	1	0	0	5	2	6	5	5	1	0	6	3	3	4	5	0	4	3	0	1	0	5	2	6	2	7	3	2	6	1	0	4	12	2	3	6	0	7	1	0
T[T>A]T	1	5	4	6	1	0	6	0	2	0	0	0	2	4	1	1	3	0	0	0	1	3	5	3	1	0	0	2	2	3	5	2	1	1	7	2	2	2	0	1	1	5	0	0	2	0	4	2	1
A[T>C]A	4	7	3	9	9	4	11	6	3	1	2	0	2	5	6	0	10	5	1	12	5	12	5	6	9	14	6	4	2	3	9	5	3	9	6	1	6	15	3	4	10	16	5	6	7	3	2	0	0
A[T>C]C	3	1	2	0	2	2	1	2	0	1	1	0	0	1	6	0	1	0	0	1	1	6	2	1	5	3	2	0	1	0	6	2	2	1	3	0	4	4	1	1	3	6	1	0	2	4	1	1	0
A[T>C]G	4	1	4	2	7	7	4	1	1	2	1	0	0	3	7	0	3	3	0	8	3	13	7	1	7	10	5	6	0	1	6	10	7	6	8	2	6	7	3	7	13	9	7	3	2	9	2	1	3
A[T>C]T	9	0	2	0	5	3	6	3	0	6	0	0	1	1	7	0	5	1	1	9	2	7	7	1	5	5	4	6	6	2	6	9	4	4	2	5	8	7	3	1	5	7	3	2	4	5	1	1	2
C[T>C]A	7	0	4	1	8	4	5	4	1	1	1	0	2	2	5	0	4	2	0	5	2	3	6	0	4	8	11	1	1	2	3	14	3	2	3	1	4	5	5	3	5	8	5	0	2	4	1	2	1
C[T>C]C	1	2	0	1	3	1	6	0	0	0	0	1	1	3	3	0	4	4	2	0	2	0	5	2	7	2	2	3	1	3	7	5	4	4	3	0	2	6	1	3	3	1	4	2	1	2	1	0	1
C[T>C]G	7	0	4	2	3	7	5	3	0	5	3	0	2	1	9	1	4	7	1	6	2	6	1	1	10	16	4	7	0	3	3	5	3	9	3	0	7	9	3	7	8	15	4	1	0	6	3	2	4
C[T>C]T	7	2	3	1	6	5	5	8	0	0	2	0	1	2	7	0	5	1	0	10	7	7	11	3	6	8	4	5	3	1	6	2	4	3	2	2	5	3	4	3	15	8	3	3	7	7	3	0	1
G[T>C]A	9	3	5	1	11	2	4	3	0	2	0	0	0	5	5	0	2	5	0	6	5	5	2	3	10	11	3	4	1	1	1	9	4	2	1	0	4	7	4	2	10	5	5	1	7	6	1	2	0
G[T>C]C	2	0	4	0	2	1	1	1	0	0	1	0	0	0	2	0	4	1	0	2	2	6	3	1	4	1	0	3	1	0	3	0	0	0	1	0	1	2	2	0	1	4	3	1	2	4	0	0	2
G[T>C]G	10	0	4	2	12	2	8	5	0	0	0	0	0	3	7	0	7	4	0	7	8	6	6	1	7	4	6	6	1	1	1	6	5	7	2	0	4	6	4	5	13	5	1	0	4	14	1	1	0
G[T>C]T	2	1	0	1	7	0	3	3	0	1	1	0	1	4	3	0	4	3	0	2	3	1	0	1	5	5	5	8	0	1	3	2	1	2	1	1	4	7	1	0	6	8	2	1	4	6	0	1	1
T[T>C]A	3	0	2	1	2	2	3	2	1	2	0	0	1	2	8	0	4	4	1	2	3	5	3	3	3	8	1	4	1	0	4	6	1	3	2	1	2	3	3	0	5	5	4	3	0	5	1	5	0
T[T>C]C	6	0	2	0	3	1	4	0	0	0	0	0	0	3	2	0	2	5	0	1	3	6	3	2	4	4	1	3	0	0	2	7	3	4	1	1	3	3	1	2	6	3	3	1	6	2	2	2	0
T[T>C]G	0	0	0	1	4	1	5	3	1	0	1	0	1	1	4	3	1	1	0	2	3	3	2	1	3	5	1	2	0	1	3	3	0	0	3	0	0	1	1	3	6	4	4	0	1	4	0	3	0
T[T>C]T	4	1	2	0	5	4	3	1	0	1	0	0	0	1	11	1	4	7	0	8	0	14	3	0	9	6	1	8	0	5	4	7	4	6	7	1	6	8	3	3	2	8	4	1	4	2	1	4	2
A[T>G]A	0	0	0	1	0	4	0	0	0	4	1	0	0	3	3	0	6	0	0	2	0	5	2	1	1	4	0	2	3	6	2	2	1	1	5	2	2	2	0	0	0	4	3	3	2	1	1	5	0
A[T>G]C	0	0	0	1	2	1	0	2	0	2	0	0	0	0	0	0	3	0	0	0	0	4	2	1	0	0	0	0	1	1	2	0	1	0	1	1	2	3	0	1	1	1	0	0	2	0	0	0	1
A[T>G]G	0	0	1	0	1	1	2	0	0	1	0	0	0	1	3	1	2	0	0	0	0	2	1	1	2	0	0	0	1	0	2	2	1	0	2	1	1	2	0	1	1	2	0	1	1	0	3	1	0
A[T>G]T	10	4	2	2	0	5	3	10	5	0	0	5	3	2	4	1	1	0	12	1	1	10	13	5	4	2	2	5	13	0	2	4	3	5	5	3	2	4	3	3	3	2	3	1	3	4	0	1	0
C[T>G]A	0	1	2	0	1	1	1	0	0	5	0	1	0	0	3	0	4	0	0	2	0	4	3	0	2	2	2	2	1	0	3	1	2	0	1	1	4	2	0	0	0	0	1	1	2	1	0	1	0
C[T>G]C	4	1	0	3	3	4	2	4	1	1	0	2	1	3	2	0	2	4	8	1	0	4	5	3	4	2	0	1	2	0	1	2	5	4	1	2	6	2	2	4	1	1	1	0	0	2	3	2	0
C[T>G]G	2	2	3	2	2	2	3	2	2	0	0	0	0	0	2	2	3	0	0	3	2	4	5	1	5	2	2	0	5	2	2	0	3	3	6	1	3	2	0	2	0	1	2	2	2	1	1	2	1
C[T>G]T	55	2	1	16	25	47	18	41	37	4	0	29	16	24	3	11	2	26	58	3	0	41	72	39	22	2	5	43	58	2	7	14	18	35	26	14	45	30	41	44	28	7	15	1	6	28	27	4	1
G[T>G]A	1	0	1	0	1	0	0	0	0	0	0	0	0	1	0	0	0	0	0	2	0	0	4	1	1	2	0	2	2	1	0	1	0	0	1	2	1	5	0	0	1	2	0	1	0	1	1	0	1
G[T>G]C	0	0	0	1	0	1	0	0	1	0	0	2	0	0	2	1	0	0	1	0	0	0	3	0	2	0	0	0	2	0	1	1	1	0	0	0	0	1	0	0	1	4	2	0	0	0	3	3	0
G[T>G]G	0	0	0	0	0	1	0	0	1	1	0	0	0	0	0	0	0	1	0	0	1	1	0	0	0	0	0	0	0	1	0	0	1	0	0	1	1	2	0	0	1	1	3	0	0	1	0	4	0
G[T>G]T	10	0	2	2	7	8	6	6	4	1	0	7	5	3	3	3	1	7	9	3	0	7	15	7	8	3	1	9	12	1	2	5	4	6	10	2	4	8	7	10	6	1	2	1	2	6	7	0	0
T[T>G]A	3	1	2	2	0	1	3	2	1	4	0	0	0	2	3	0	7	0	0	1	0	9	8	3	2	7	3	3	2	3	6	0	3	0	16	2	4	5	0	0	3	5	1	5	2	0	1	5	1
T[T>G]C	1	0	1	1	0	2	1	0	1	1	0	1	0	0	1	1	0	1	1	2	0	0	1	0	2	0	0	0	2	0	2	1	1	1	0	0	1	2	1	0	4	1	0	2	0	2	0	1	0
T[T>G]G	1	0	0	1	1	2	0	0	2	2	1	0	1	1	2	2	1	3	1	4	1	1	3	1	1	3	0	1	1	0	1	1	3	0	1	4	1	4	0	2	2	0	1	0	1	3	3	2	0
T[T>G]T	15	5	2	5	5	11	8	7	4	7	0	7	7	8	5	1	6	14	12	7	0	12	14	8	2	3	2	9	13	3	6	3	3	6	6	5	12	8	12	10	3	10	6	1	6	7	10	3	6
[truncated: 251 more columns]
