# Supplementary material for: SUITOR: Selecting the number of mutational signatures through cross-validation
Source: PLoS Comput Biol. 2022 Apr 4;18(4):e1009309. doi: 10.1371/journal.pcbi.1009309 (PMC9009674; doi:10.1371/journal.pcbi.1009309)
Supplement: S2 Data — (ZIP) [file pcbi.1009309.s015.zip › Supp_data_profiles_activities_matrices/16 In silico simulation/simulation design of eight signatures/Error Level 0/eight signatures_mutation_type_matrix_7.csv]

	V1	V2	V3	V4	V5	V6	V7	V8	V9	V10	V11	V12	V13	V14	V15	V16	V17	V18	V19	V20	V21	V22	V23	V24	V25	V26	V27	V28	V29	V30	V31	V32	V33	V34	V35	V36	V37	V38	V39	V40	V41	V42	V43	V44	V45	V46	V47	V48	V49
A[C>A]A	3	0	1	3	2	1	7	0	1	6	2	0	4	0	1	4	0	4	0	0	0	2	2	2	1	1	2	0	3	0	2	2	3	3	4	3	6	2	0	0	3	7	5	6	5	1	3	0	1
A[C>A]C	0	0	0	4	0	1	4	0	0	7	5	0	0	1	1	2	0	0	0	3	0	1	0	0	2	1	3	0	1	0	2	5	0	4	2	1	3	3	1	1	2	3	2	3	1	0	3	1	0
A[C>A]G	0	0	0	1	2	2	2	0	0	0	3	0	2	0	0	2	0	3	0	0	0	0	0	0	1	1	0	0	0	0	1	3	0	1	1	0	2	1	0	0	1	1	3	1	1	0	0	0	0
A[C>A]T	0	0	0	4	1	2	3	1	0	0	1	0	2	3	1	0	0	3	0	1	1	1	0	0	0	2	2	0	1	3	0	1	1	1	0	1	3	2	1	0	0	4	4	2	4	1	1	1	1
C[C>A]A	0	0	1	12	2	3	9	0	1	4	5	0	5	1	1	3	0	6	0	2	1	2	0	1	7	0	7	0	0	0	2	7	3	6	7	2	6	5	0	2	2	8	3	10	6	2	10	3	7
C[C>A]C	1	1	1	8	2	7	7	1	3	8	5	0	4	1	1	6	1	5	0	3	7	0	1	1	9	0	6	0	3	0	2	7	2	7	4	1	7	10	4	0	1	6	4	4	11	1	7	1	3
C[C>A]G	0	0	0	1	0	0	8	0	0	1	0	0	4	0	1	3	0	3	0	2	3	0	0	0	3	0	2	0	2	0	0	4	1	1	2	0	0	3	0	0	0	3	1	1	1	2	2	1	1
C[C>A]T	4	2	0	5	0	4	5	2	0	10	6	1	4	1	0	3	0	10	0	6	1	1	1	0	8	0	5	0	3	1	1	6	1	6	6	4	6	5	2	0	2	12	5	4	4	1	2	1	5
G[C>A]A	0	0	1	3	1	1	3	3	0	4	1	0	0	0	0	1	1	0	0	1	0	0	1	1	5	1	4	0	1	0	1	4	1	3	13	1	0	0	0	0	0	5	0	1	3	0	9	1	0
G[C>A]C	0	0	0	3	0	4	8	1	0	1	3	0	2	0	2	2	0	2	0	0	2	3	3	2	0	0	1	1	2	1	1	4	1	5	2	2	3	4	0	2	0	7	1	3	4	1	3	1	2
G[C>A]G	0	0	0	3	1	1	4	0	0	1	1	0	2	0	0	0	0	1	0	2	1	1	1	0	0	0	0	0	1	0	1	1	0	1	2	0	2	2	1	0	1	3	1	1	0	0	1	0	1
G[C>A]T	0	0	0	3	0	2	2	2	0	3	2	0	1	0	3	0	2	2	0	1	2	2	2	0	3	0	0	0	0	0	0	3	0	2	4	0	1	2	1	0	1	3	2	3	3	0	0	1	1
T[C>A]A	1	0	0	3	0	3	4	0	0	4	1	0	3	0	0	2	1	2	0	3	1	1	2	0	3	0	7	1	2	1	4	2	3	2	5	2	4	5	0	0	1	6	4	1	0	2	3	1	1
T[C>A]C	0	0	0	7	1	2	3	0	0	4	5	0	4	0	1	3	0	2	0	1	5	1	0	0	4	0	2	1	0	1	0	4	1	4	3	4	3	3	0	0	1	5	1	2	4	1	0	1	1
T[C>A]G	0	0	0	0	0	0	1	0	0	1	0	0	1	0	0	0	0	0	0	0	0	1	0	0	0	0	0	0	0	0	2	1	1	1	1	0	6	0	0	0	0	0	0	3	1	0	2	0	0
T[C>A]T	0	0	2	7	3	9	7	2	0	4	2	0	2	0	1	2	1	2	1	3	5	1	5	0	4	5	5	2	1	2	3	7	2	4	6	0	7	2	3	0	1	9	3	10	3	1	6	3	1
A[C>G]A	2	0	0	6	5	0	2	0	1	1	0	0	5	2	2	2	0	2	0	0	0	4	4	0	6	1	0	2	6	3	1	1	6	4	5	6	3	4	0	0	3	7	3	3	0	2	3	5	1
A[C>G]C	0	0	0	3	0	4	3	0	1	0	0	0	2	1	0	1	0	0	0	0	0	0	0	0	2	0	0	0	1	2	2	3	1	2	2	0	0	3	0	0	1	1	2	2	0	0	2	1	0
A[C>G]G	2	0	0	2	0	1	1	0	0	0	1	0	0	2	0	0	0	0	0	0	0	0	1	0	1	0	0	0	1	1	1	1	2	1	0	0	0	1	0	0	0	2	1	1	0	0	0	0	0
A[C>G]T	1	0	1	3	3	0	6	0	1	1	0	0	2	7	1	1	1	0	0	0	0	1	1	0	3	0	0	0	4	1	2	4	3	3	1	3	3	3	0	0	3	4	0	1	0	2	2	3	2
C[C>G]A	1	0	0	3	4	1	2	0	1	0	2	0	1	4	0	0	0	4	0	0	0	0	4	0	1	0	1	0	3	7	1	2	1	1	3	1	4	4	0	0	2	1	1	7	0	3	1	0	0
C[C>G]C	1	0	0	5	5	0	7	0	0	0	0	0	2	3	1	0	0	1	0	0	1	1	0	0	2	1	2	0	3	2	2	2	0	3	3	1	1	6	0	1	4	4	4	3	0	1	4	3	0
C[C>G]G	3	0	0	1	1	0	0	0	0	0	0	0	3	0	0	0	0	1	0	1	0	0	0	0	2	0	1	0	2	1	0	1	1	0	1	2	1	1	0	0	0	1	1	2	0	0	2	1	0
C[C>G]T	3	0	0	7	5	2	0	1	1	0	0	0	5	3	0	0	0	3	0	1	1	1	2	0	3	1	0	0	3	2	2	2	4	2	3	5	1	2	0	0	8	2	6	4	0	2	7	3	0
G[C>G]A	4	0	0	2	0	0	0	0	1	0	0	0	0	2	0	0	1	0	0	0	0	4	0	0	2	0	0	0	1	0	1	0	2	1	1	1	0	7	0	0	5	3	4	1	0	0	2	2	0
G[C>G]C	0	0	0	1	3	2	3	0	0	1	0	0	1	3	0	0	0	2	0	0	1	0	2	0	3	1	0	0	1	1	0	0	1	0	2	1	0	2	0	0	3	4	2	0	0	1	3	2	1
G[C>G]G	0	0	0	1	0	0	0	1	0	0	0	0	1	2	0	0	0	0	0	0	1	1	0	0	1	0	0	0	0	1	0	1	1	0	1	3	0	1	0	0	1	3	2	1	1	0	0	2	0
G[C>G]T	1	0	1	5	5	0	5	0	0	0	0	0	2	4	0	0	0	0	0	0	1	2	1	0	2	1	0	0	4	2	0	1	4	1	2	4	1	4	0	0	3	1	0	1	0	0	4	5	1
T[C>G]A	4	0	0	4	2	5	2	1	0	1	0	0	3	4	1	0	1	3	0	0	0	2	0	0	2	0	0	0	2	1	5	1	1	0	2	1	1	5	0	0	4	1	1	1	0	3	5	2	0
T[C>G]C	1	0	0	4	5	0	4	0	1	0	0	0	3	2	0	0	0	3	0	0	1	1	2	0	2	0	0	0	2	2	4	0	4	1	5	3	3	5	0	0	2	4	4	4	1	1	0	4	1
T[C>G]G	0	0	0	2	0	1	1	0	0	0	1	0	0	1	0	0	0	0	0	0	0	0	0	0	0	0	0	0	0	2	0	0	1	0	1	0	0	1	0	1	0	0	1	0	0	1	1	0	0
T[C>G]T	1	0	0	3	8	2	2	1	2	3	1	0	4	3	2	0	0	2	0	0	1	0	1	0	6	1	2	0	8	3	3	1	3	1	2	4	5	3	0	0	4	12	6	4	2	1	2	6	0
A[C>T]A	2	4	1	1	5	6	9	1	1	1	1	0	4	6	0	1	1	9	3	2	0	7	0	1	8	12	1	1	3	6	3	4	3	3	2	7	3	4	0	5	5	6	1	6	0	0	2	0	3
A[C>T]C	0	2	4	2	0	3	2	0	0	1	0	1	1	1	2	2	7	4	3	2	2	1	1	3	1	2	1	4	2	2	4	1	6	7	4	2	2	3	0	2	7	1	2	1	2	0	0	0	2
A[C>T]G	5	6	2	1	3	6	15	1	0	0	0	3	0	7	1	0	2	13	10	7	1	5	0	1	14	11	0	3	3	5	4	4	6	6	0	13	3	0	0	9	10	5	3	3	0	1	1	2	1
A[C>T]T	3	2	0	2	1	1	7	1	0	1	0	1	3	3	2	0	0	3	2	0	1	3	1	2	2	3	0	1	3	1	1	1	4	2	3	2	3	2	0	2	2	3	0	1	1	4	1	0	2
C[C>T]A	1	2	4	3	3	1	1	2	1	2	4	1	11	5	6	4	5	9	1	0	7	4	1	4	0	4	1	5	2	0	4	9	6	5	5	5	7	2	2	2	5	6	2	8	3	5	5	0	0
C[C>T]C	3	4	9	1	0	3	1	2	0	2	3	1	5	5	2	1	4	7	2	5	6	3	0	1	3	10	0	2	0	0	10	8	10	2	5	4	4	4	1	2	5	0	1	1	10	6	2	1	3
C[C>T]G	8	8	1	1	2	5	10	1	0	0	1	5	0	2	0	0	2	19	9	5	0	5	2	4	9	13	0	0	2	2	2	4	13	4	1	13	2	1	0	9	9	5	7	7	0	1	2	1	8
C[C>T]T	1	3	8	1	2	3	4	1	0	2	2	2	10	2	3	8	5	6	4	5	3	3	2	6	2	5	0	2	1	0	10	8	4	8	7	4	5	0	1	6	5	2	3	3	5	4	5	3	1
G[C>T]A	6	6	0	0	2	3	10	0	1	3	0	7	0	5	0	1	0	6	5	4	1	3	2	0	5	10	0	1	4	2	4	3	10	3	2	11	2	1	0	10	10	12	3	8	4	1	1	1	2
G[C>T]C	4	6	2	0	1	6	14	2	0	1	0	2	2	5	2	0	6	11	9	4	2	5	1	0	11	11	0	3	5	8	1	6	7	12	2	9	1	2	0	11	12	0	4	8	1	2	4	0	2
G[C>T]G	10	8	0	0	4	11	15	1	0	0	0	9	1	3	1	0	4	15	10	4	2	9	1	0	15	10	0	0	4	8	3	4	10	4	1	18	0	3	1	14	21	6	5	9	2	0	3	0	3
G[C>T]T	3	2	0	1	0	5	10	4	0	0	1	2	3	3	1	1	4	6	9	6	3	4	0	3	11	7	0	2	3	1	2	1	7	2	4	5	2	2	0	6	8	4	3	7	4	4	1	3	6
T[C>T]A	6	5	18	1	6	2	1	10	0	4	2	14	13	17	19	20	25	14	4	8	11	17	1	14	1	19	0	13	1	1	33	27	27	12	25	9	11	1	0	24	20	2	1	2	18	18	6	0	1
T[C>T]C	4	5	36	0	12	1	4	16	0	6	9	5	27	32	17	20	25	24	7	7	21	18	2	16	2	26	2	26	0	0	31	32	33	23	17	9	14	0	0	27	15	0	0	9	28	43	4	1	1
T[C>T]G	1	5	7	1	3	3	3	7	0	3	2	3	3	9	3	3	8	5	5	4	1	5	0	8	4	11	2	6	4	0	12	12	13	11	6	3	6	2	0	20	10	1	2	6	11	8	6	1	3
T[C>T]T	3	1	12	1	6	1	1	1	0	0	6	5	13	8	7	6	8	7	5	3	4	10	0	10	4	13	2	5	3	2	10	9	11	3	11	6	4	1	0	15	5	1	1	1	11	9	4	2	1
A[T>A]A	1	8	3	4	1	7	5	1	4	1	0	0	4	3	4	7	10	1	0	4	0	3	9	5	0	10	0	0	4	1	7	0	2	1	3	2	3	2	0	0	3	3	2	0	2	0	4	2	1
A[T>A]C	2	0	2	1	0	2	0	0	0	0	0	0	0	4	1	0	0	0	0	1	1	1	2	0	2	1	0	0	0	0	0	0	0	0	2	2	3	1	0	1	0	2	0	1	3	1	2	0	0
A[T>A]G	0	9	1	9	0	4	8	2	3	1	2	0	0	3	4	7	4	0	0	2	8	1	6	8	1	4	3	1	4	1	6	4	0	0	6	1	4	9	1	0	1	5	0	3	2	0	11	2	0
A[T>A]T	1	0	2	1	2	0	2	4	1	0	0	0	2	0	2	1	4	1	0	0	0	1	2	1	2	2	0	1	0	1	3	1	1	3	2	0	1	6	0	2	0	2	2	3	2	2	0	1	0
C[T>A]A	1	14	10	15	0	13	10	0	4	1	1	0	8	9	9	12	14	1	0	8	4	9	16	9	2	7	1	0	3	2	9	0	8	2	5	5	6	8	1	0	4	10	2	1	13	0	11	1	1
C[T>A]C	1	2	4	9	1	13	8	1	1	0	0	0	4	4	2	2	7	1	0	2	5	3	8	5	0	4	2	0	1	0	3	1	3	0	6	6	3	4	1	1	10	2	0	5	6	1	4	0	0
C[T>A]G	1	10	9	12	0	16	21	3	5	8	2	0	7	13	11	15	13	2	1	8	4	10	22	10	4	10	4	0	3	1	13	3	11	4	8	8	6	6	1	0	8	13	1	6	16	0	24	0	2
C[T>A]T	1	4	5	8	0	9	8	1	6	1	4	1	7	3	3	7	6	2	2	2	2	1	10	7	4	6	0	0	5	2	6	0	3	2	4	2	2	5	0	1	10	9	2	1	2	0	8	0	0
G[T>A]A	0	6	5	6	0	4	5	0	2	1	0	0	2	1	5	8	6	0	0	2	4	3	6	3	0	0	0	0	0	0	5	0	2	0	5	5	3	8	0	0	2	3	2	2	5	0	8	0	0
G[T>A]C	0	4	0	1	0	3	1	0	0	1	0	0	0	4	0	2	1	0	0	0	0	1	2	0	0	0	0	0	1	0	2	1	1	0	3	0	2	3	0	0	1	1	1	0	0	1	1	1	0
G[T>A]G	0	4	1	3	0	2	3	0	2	1	1	0	3	4	6	4	2	1	0	1	4	1	4	3	1	3	1	0	3	1	3	3	3	0	2	1	1	4	0	0	8	2	3	3	1	1	4	2	0
G[T>A]T	0	1	0	5	0	3	4	0	0	0	1	0	0	1	0	1	0	1	0	0	0	1	1	1	1	0	0	1	0	1	0	1	1	0	2	6	2	0	0	0	4	1	0	0	0	0	0	0	1
T[T>A]A	0	8	7	13	1	5	4	1	0	2	1	0	6	5	4	8	8	1	0	6	5	3	10	7	2	4	2	0	5	1	10	4	3	0	8	5	2	6	1	1	4	11	4	2	6	2	7	0	0
T[T>A]C	0	2	1	8	1	7	4	0	2	0	1	0	0	3	3	0	0	1	0	1	1	2	6	1	1	0	1	0	2	0	2	2	2	1	2	0	0	5	0	0	0	3	0	0	0	0	3	2	0
T[T>A]G	1	7	7	9	1	8	10	1	4	3	2	0	3	3	4	7	6	1	0	6	3	2	10	3	1	7	1	1	4	0	8	1	3	2	8	7	4	6	0	0	8	9	3	4	7	0	7	1	1
T[T>A]T	1	2	2	7	0	6	4	1	0	0	0	0	2	2	5	1	4	0	0	4	1	3	4	4	2	3	1	0	3	3	6	2	1	1	10	6	3	2	1	0	5	4	3	4	4	1	3	1	0
A[T>C]A	7	3	5	5	7	9	9	7	0	4	1	0	2	7	16	1	6	7	0	11	7	9	14	3	13	11	10	6	3	1	10	12	7	3	3	2	7	4	7	2	10	15	5	4	7	10	2	1	2
A[T>C]C	3	0	1	0	2	0	4	0	0	1	0	0	0	2	4	0	1	2	0	5	0	3	0	0	4	0	0	1	1	0	1	6	2	0	1	1	1	1	3	2	5	2	1	0	3	2	1	0	1
A[T>C]G	6	3	5	1	3	2	10	2	2	0	1	0	2	4	9	0	10	1	0	10	8	10	5	2	8	10	2	4	0	2	9	5	4	5	4	4	2	5	4	3	13	10	4	0	4	2	0	2	0
A[T>C]T	3	0	2	2	3	2	2	2	3	3	0	0	0	3	8	0	4	4	0	4	5	5	3	3	9	3	2	4	1	2	6	9	2	2	3	2	7	8	5	2	3	6	4	2	2	4	1	1	1
C[T>C]A	4	1	1	0	4	4	3	1	0	1	0	1	1	1	3	0	3	1	0	6	3	4	3	1	5	6	2	1	1	3	4	7	2	3	2	0	1	3	5	4	6	10	3	3	0	1	4	0	0
C[T>C]C	3	0	2	0	6	3	1	1	1	1	1	0	0	5	3	1	2	2	2	1	1	5	3	0	2	2	3	4	4	1	1	4	2	4	1	1	0	6	3	1	4	6	3	1	2	3	1	0	0
C[T>C]G	6	2	4	0	9	4	4	5	0	0	0	1	0	5	9	0	10	5	1	1	6	6	6	5	9	6	5	9	0	0	4	6	5	6	0	0	5	5	9	4	11	9	5	0	5	3	3	0	1
C[T>C]T	7	0	2	3	3	4	10	5	1	2	0	1	3	2	8	0	6	3	1	10	2	8	5	3	10	2	4	3	4	3	7	1	3	4	4	6	6	6	7	5	16	9	3	0	4	5	0	7	2
G[T>C]A	10	1	4	0	5	5	3	4	1	2	0	1	0	1	9	0	0	3	0	7	1	13	5	0	6	12	3	8	1	2	1	6	4	3	1	0	5	6	2	3	7	8	5	1	4	8	1	1	0
G[T>C]C	3	0	3	1	2	2	3	0	0	2	0	0	0	0	2	2	5	1	0	3	2	1	1	0	3	2	1	1	0	0	2	2	1	3	2	2	2	1	0	2	4	5	3	0	2	1	1	2	1
G[T>C]G	3	1	3	0	6	5	2	2	0	2	0	0	1	2	5	0	4	2	0	8	5	7	2	2	7	12	2	9	1	1	5	6	0	2	2	1	2	5	4	4	8	5	8	1	5	5	2	1	0
G[T>C]T	5	0	2	0	5	3	6	2	0	0	0	0	0	2	7	1	3	3	0	4	4	3	1	0	10	8	7	3	1	1	3	4	1	3	0	0	3	2	11	5	8	10	6	1	3	5	1	2	1
T[T>C]A	3	1	4	0	2	3	2	5	0	1	0	0	1	2	5	1	4	0	0	8	2	4	2	2	7	3	3	4	1	1	8	3	4	4	3	1	1	6	4	2	5	3	3	1	3	2	2	2	0
T[T>C]C	3	1	1	0	3	1	3	2	1	2	0	0	0	2	5	0	1	1	0	7	3	11	3	1	2	2	5	1	1	0	1	6	2	5	0	0	2	2	2	2	4	1	3	0	3	2	1	1	1
T[T>C]G	3	2	0	0	2	1	5	2	0	0	0	0	1	3	6	0	1	2	0	1	1	3	1	1	2	4	1	4	0	0	0	2	2	1	2	0	1	1	1	1	5	3	1	1	0	4	1	1	1
T[T>C]T	9	2	5	0	4	6	6	5	1	2	0	0	0	3	16	0	4	3	0	3	4	5	7	2	5	8	4	6	1	3	6	2	4	6	2	3	2	7	5	4	8	7	9	1	5	6	2	5	2
A[T>G]A	2	0	1	1	0	4	2	2	0	5	1	1	0	0	2	0	2	2	0	6	0	4	7	0	5	1	1	2	2	2	5	0	1	0	5	2	3	3	0	0	2	1	3	4	1	0	0	1	1
A[T>G]C	2	0	0	1	0	0	0	1	1	0	0	0	1	0	1	0	1	2	3	2	0	0	2	0	1	1	0	0	0	0	1	0	0	1	2	0	0	0	1	1	1	0	1	0	1	1	1	1	0
A[T>G]G	0	1	0	2	1	1	1	0	0	0	1	0	0	2	0	0	1	0	0	2	0	0	1	3	1	1	0	1	0	0	0	1	3	0	3	1	0	0	0	0	0	0	0	0	0	1	0	0	0
A[T>G]T	9	1	0	2	4	12	1	3	2	3	0	3	3	4	2	1	0	7	5	4	2	4	7	5	2	2	1	6	7	0	0	3	3	7	3	1	5	3	10	5	4	5	3	1	2	5	1	1	2
C[T>G]A	0	1	1	0	0	2	1	1	0	0	0	0	0	0	1	0	0	0	0	4	1	6	8	1	0	3	1	3	2	0	1	0	3	0	5	0	0	0	1	0	0	2	2	0	2	0	2	2	1
C[T>G]C	1	0	0	0	1	1	0	1	1	0	0	1	3	0	0	0	0	3	2	0	0	8	4	3	6	2	1	4	1	0	0	3	3	3	0	2	4	2	5	4	2	2	2	1	0	0	5	0	0
C[T>G]G	0	0	1	1	1	5	3	2	1	3	0	0	0	2	1	1	0	1	0	2	1	8	0	4	0	1	1	1	3	2	2	3	5	1	7	1	1	1	3	4	2	5	2	1	1	2	3	1	1
C[T>G]T	59	7	1	14	34	47	18	45	23	5	0	38	21	34	5	9	3	42	48	6	2	60	68	52	16	4	1	44	45	2	4	20	21	57	34	6	52	23	40	38	45	4	6	4	9	24	19	2	2
G[T>G]A	0	0	0	1	0	0	0	0	0	1	0	0	0	0	0	1	0	0	0	2	0	4	2	0	0	0	0	1	0	0	1	1	2	0	2	2	1	1	0	0	0	1	1	1	0	1	1	0	0
G[T>G]C	0	0	0	0	3	1	1	0	0	2	0	2	0	1	0	0	1	0	0	0	0	1	2	0	0	1	0	0	1	0	1	0	1	0	0	0	2	1	0	2	2	0	3	1	0	1	0	1	0
G[T>G]G	0	0	0	0	3	0	0	1	2	0	0	0	0	0	0	0	0	1	0	0	0	2	0	0	1	1	1	0	2	0	0	0	1	0	0	1	0	1	0	0	1	1	0	0	0	0	1	1	0
G[T>G]T	16	2	0	3	5	10	1	11	8	2	0	8	5	3	0	5	5	4	7	1	0	9	10	5	5	0	1	6	15	0	5	9	5	18	6	4	9	7	8	13	6	4	8	0	6	3	4	1	1
T[T>G]A	1	1	3	1	0	3	2	1	0	3	0	0	1	0	7	0	5	2	0	2	0	8	3	1	4	1	3	3	3	5	7	1	2	0	10	4	5	1	0	0	1	4	5	4	2	0	3	3	4
T[T>G]C	1	0	1	0	0	0	1	0	1	1	0	0	0	2	3	0	0	3	1	1	0	1	2	0	0	3	0	0	3	0	0	0	0	2	1	0	1	2	0	0	1	4	2	1	1	0	1	2	0
T[T>G]G	1	0	1	1	1	3	1	2	0	0	0	0	0	0	2	0	2	1	0	0	0	4	3	2	2	1	0	0	4	0	1	1	1	2	7	0	0	5	1	0	1	4	0	1	2	1	0	2	1
T[T>G]T	12	1	0	2	6	17	11	8	10	8	2	5	3	6	2	5	7	7	18	3	0	11	12	5	13	1	5	4	11	4	7	4	8	10	10	5	15	11	14	8	9	6	3	2	4	7	9	4	1
[truncated: 251 more columns]
