# Supplementary material for: SUITOR: Selecting the number of mutational signatures through cross-validation
Source: PLoS Comput Biol. 2022 Apr 4;18(4):e1009309. doi: 10.1371/journal.pcbi.1009309 (PMC9009674; doi:10.1371/journal.pcbi.1009309)
Supplement: S2 Data — (ZIP) [file pcbi.1009309.s015.zip › Supp_data_profiles_activities_matrices/16 In silico simulation/simulation design of eight signatures/Error Level 0/eight signatures_mutation_type_matrix_8.csv]

	V1	V2	V3	V4	V5	V6	V7	V8	V9	V10	V11	V12	V13	V14	V15	V16	V17	V18	V19	V20	V21	V22	V23	V24	V25	V26	V27	V28	V29	V30	V31	V32	V33	V34	V35	V36	V37	V38	V39	V40	V41	V42	V43	V44	V45	V46	V47	V48	V49
A[C>A]A	0	0	0	6	0	6	3	1	1	5	4	0	3	0	2	3	0	2	0	1	3	4	3	1	6	1	2	0	4	1	2	5	4	5	3	1	4	1	2	0	1	3	3	1	1	0	5	1	2
A[C>A]C	0	0	0	3	2	1	2	1	0	3	3	0	2	0	0	3	1	3	0	1	1	3	2	0	1	1	3	0	0	1	1	2	0	4	4	0	5	2	2	1	2	7	6	0	2	0	3	1	3
A[C>A]G	0	0	0	1	0	1	2	1	0	0	2	0	1	1	0	2	0	5	0	0	0	0	1	0	2	0	1	0	0	0	1	2	0	1	1	0	0	1	0	0	0	1	0	2	1	0	2	0	0
A[C>A]T	0	0	0	4	0	2	3	1	0	2	4	0	2	0	1	1	1	3	0	2	1	2	2	0	2	0	3	0	1	0	1	0	0	1	8	1	2	3	0	0	0	7	5	4	3	1	0	1	0
C[C>A]A	0	0	0	9	2	4	10	1	1	1	5	0	7	2	0	1	0	7	1	0	5	1	3	1	6	0	4	0	1	2	2	6	0	5	9	0	4	6	4	0	0	9	4	10	6	1	5	1	4
C[C>A]C	1	0	1	6	2	6	5	2	0	10	5	0	5	0	1	3	1	4	1	5	5	5	2	0	8	0	2	0	0	2	2	10	1	4	6	2	13	5	0	0	5	12	4	7	8	4	9	1	3
C[C>A]G	0	0	0	3	0	2	4	0	1	2	1	0	2	1	0	1	0	2	0	0	3	1	0	0	6	1	4	1	0	0	0	2	1	3	1	3	2	1	0	0	0	1	1	2	1	0	3	0	0
C[C>A]T	3	1	0	9	0	5	9	1	0	4	8	1	7	1	0	3	2	8	1	3	7	2	1	0	14	2	5	0	2	3	0	10	1	11	8	0	6	5	3	2	1	5	2	5	6	1	2	1	4
G[C>A]A	1	0	0	3	0	3	5	3	0	2	1	0	2	0	1	4	1	2	0	1	0	3	2	1	8	1	2	0	2	0	3	10	1	3	2	0	4	3	1	1	0	5	6	4	2	0	1	2	2
G[C>A]C	0	0	0	2	0	5	5	3	1	2	4	0	4	2	0	3	1	2	0	1	4	3	0	0	3	0	1	0	3	0	0	1	0	0	3	1	4	5	0	0	3	5	2	8	0	0	5	2	2
G[C>A]G	0	0	0	2	1	2	4	1	0	2	0	0	0	0	1	1	0	3	0	0	1	0	0	0	2	1	2	0	1	0	0	2	1	0	6	0	1	2	0	1	0	1	2	1	0	1	2	2	2
G[C>A]T	0	0	0	4	1	1	2	1	0	0	0	0	1	0	2	0	1	1	0	0	2	4	1	0	2	1	3	0	2	2	1	2	1	1	0	0	0	1	0	0	0	0	4	1	1	1	4	0	3
T[C>A]A	0	0	0	6	0	5	1	1	0	5	1	0	1	1	3	1	1	2	0	3	3	1	1	0	6	0	2	3	1	2	3	3	0	10	6	0	2	2	2	0	2	4	3	6	1	0	2	2	2
T[C>A]C	0	0	0	5	0	3	5	1	0	4	4	0	3	0	1	0	0	2	0	0	2	1	0	0	2	1	4	0	1	0	0	7	1	5	6	2	6	12	0	0	0	5	5	4	2	0	2	2	0
T[C>A]G	0	0	0	0	0	0	0	0	0	2	4	0	0	0	0	1	0	1	0	1	1	1	0	0	0	0	1	0	1	0	0	1	0	0	2	0	0	2	0	0	0	0	1	0	1	0	1	0	0
T[C>A]T	2	0	0	4	2	3	7	4	0	6	7	0	1	1	3	2	3	2	0	4	4	4	7	0	7	1	4	1	2	2	3	6	1	3	6	4	3	3	2	1	1	8	6	6	8	1	4	2	1
A[C>G]A	0	1	0	5	5	0	1	0	0	1	0	0	2	6	1	0	0	2	0	0	1	0	2	0	3	0	1	1	3	5	2	3	5	1	3	3	3	3	0	0	0	5	4	4	1	1	1	6	3
A[C>G]C	0	0	0	5	5	0	1	0	0	0	0	0	2	2	0	0	0	2	0	1	0	1	0	0	1	0	0	0	3	0	1	1	0	1	2	2	3	4	0	0	1	3	0	0	0	1	0	4	1
A[C>G]G	0	0	0	3	0	0	1	0	0	0	0	0	3	0	0	0	0	1	0	1	1	1	0	0	1	0	0	0	1	1	1	0	1	0	1	1	0	2	0	0	3	3	0	0	0	2	1	1	0
A[C>G]T	2	0	0	3	3	3	3	0	0	2	0	0	0	4	1	0	0	1	0	0	0	3	2	0	4	0	0	0	1	5	1	3	5	1	8	2	5	6	0	0	6	5	2	1	0	4	5	6	0
C[C>G]A	0	0	0	3	3	1	2	0	1	2	0	0	4	5	1	0	0	2	0	1	0	1	0	1	1	0	0	0	2	2	0	4	1	0	1	2	3	3	1	0	1	4	2	3	0	0	1	3	0
C[C>G]C	1	0	0	5	2	0	5	0	0	0	2	0	1	2	1	0	0	0	0	0	1	4	1	0	5	2	0	0	0	4	1	1	2	0	3	3	4	3	0	0	1	4	5	7	1	0	5	0	0
C[C>G]G	0	0	0	2	2	1	0	0	0	0	0	0	2	2	0	0	0	0	0	0	0	2	0	0	1	1	0	0	1	1	1	0	2	0	2	1	1	2	0	0	2	1	2	1	0	1	3	3	0
C[C>G]T	0	0	0	2	4	1	2	2	1	0	0	0	4	3	0	0	0	2	0	3	0	0	2	0	1	0	0	0	3	3	1	4	3	1	6	0	4	4	0	0	4	4	3	6	1	1	7	2	0
G[C>G]A	1	0	0	0	2	0	1	0	1	0	0	0	0	1	0	0	1	0	0	1	0	2	1	0	3	0	0	1	0	2	0	3	0	2	1	1	3	1	0	0	2	3	0	3	1	1	2	3	0
G[C>G]C	3	0	0	0	2	0	3	0	0	0	2	0	2	1	0	0	1	1	0	1	0	1	1	0	2	4	2	0	3	1	1	1	4	0	4	4	0	2	0	0	5	4	3	4	1	0	1	2	0
G[C>G]G	0	0	0	0	0	0	0	0	0	1	1	0	3	0	1	0	0	1	0	1	1	0	0	0	0	0	0	0	2	0	1	0	1	2	2	0	0	4	0	0	0	1	1	0	1	1	1	2	0
G[C>G]T	1	0	0	3	2	0	3	1	1	0	1	0	2	2	5	0	1	3	0	2	0	2	1	0	5	2	1	1	2	5	4	3	1	0	4	2	3	4	0	1	1	1	2	0	1	0	2	2	2
T[C>G]A	1	2	0	6	4	2	7	0	0	1	1	0	1	5	1	0	0	0	0	0	0	1	0	0	2	1	1	0	2	1	4	3	1	2	4	1	2	3	0	1	3	1	1	1	2	3	1	7	0
T[C>G]C	2	0	0	1	3	0	0	0	1	1	0	0	2	3	0	2	0	0	0	0	2	1	1	0	1	0	0	0	2	4	0	3	2	0	0	3	3	2	0	0	3	6	1	2	0	1	0	2	1
T[C>G]G	0	0	0	1	0	0	4	0	0	1	0	0	0	1	0	0	0	0	0	0	0	1	0	0	2	0	0	0	0	1	0	1	2	0	0	1	1	0	0	0	2	2	0	0	1	0	3	2	0
T[C>G]T	2	0	1	3	4	2	3	0	3	1	0	0	1	3	1	0	1	4	0	0	1	3	1	0	2	2	2	3	5	4	4	2	4	3	5	4	2	1	1	0	4	1	3	7	2	3	3	5	1
A[C>T]A	6	5	2	1	2	2	5	1	0	0	1	0	2	3	2	0	1	9	7	3	1	4	2	0	11	4	1	1	3	1	1	0	3	4	6	6	1	4	0	6	12	5	1	2	1	3	1	1	1
A[C>T]C	0	4	2	0	3	2	5	1	0	0	0	1	1	2	1	2	1	5	0	3	3	1	1	2	6	2	1	3	0	0	3	1	9	2	4	4	0	1	1	1	1	3	1	0	3	1	1	2	1
A[C>T]G	5	8	0	1	3	6	15	1	0	0	0	6	0	9	1	0	2	9	8	5	1	7	2	0	6	9	0	1	3	5	2	3	13	1	1	11	0	0	0	10	13	3	4	4	1	0	1	0	8
A[C>T]T	1	1	0	1	2	0	3	0	0	0	0	1	2	1	0	0	1	1	2	0	1	5	1	3	3	3	1	2	2	2	0	3	2	1	1	3	2	1	0	7	5	0	2	2	1	1	3	2	3
C[C>T]A	4	2	9	1	1	1	1	0	0	1	4	3	6	9	9	2	3	0	1	3	4	6	2	5	4	5	1	0	0	1	3	6	8	8	5	3	6	2	0	6	4	2	3	5	6	3	2	2	3
C[C>T]C	4	0	4	1	5	2	2	0	1	4	3	3	10	5	7	7	5	2	3	1	7	3	1	6	3	3	0	7	1	1	9	4	5	3	5	3	2	1	0	9	4	0	3	1	4	4	2	1	3
C[C>T]G	5	3	0	1	6	2	9	0	0	1	1	2	1	6	0	0	3	10	11	2	1	12	0	0	6	9	0	1	6	4	5	6	7	4	5	14	2	2	0	11	15	5	8	3	2	2	5	0	3
C[C>T]T	2	0	10	5	6	3	5	3	0	7	1	1	6	7	3	2	4	7	1	5	4	3	2	3	3	2	0	4	3	2	3	10	9	4	9	1	5	2	0	9	4	5	3	4	8	5	3	2	0
G[C>T]A	7	1	0	0	1	4	9	0	0	0	0	7	2	1	0	0	0	7	3	4	1	8	0	0	11	10	1	1	1	9	2	6	5	1	2	12	1	3	1	11	6	2	4	3	1	1	1	1	5
G[C>T]C	4	8	4	0	2	4	12	0	0	0	1	2	5	4	1	0	4	15	7	5	2	8	1	0	9	9	2	0	2	6	3	4	12	6	2	3	1	4	0	9	12	5	3	8	3	2	3	0	8
G[C>T]G	8	15	0	0	2	10	21	0	0	0	0	5	0	6	2	0	3	14	19	8	0	12	1	0	14	15	0	1	6	4	3	5	10	6	1	16	0	1	0	12	13	11	3	7	1	1	7	0	7
G[C>T]T	6	5	3	0	5	5	5	3	0	0	0	2	4	7	2	2	4	8	9	5	1	4	2	2	5	12	3	0	4	6	4	6	6	4	5	9	0	3	0	11	5	5	0	9	3	3	1	3	2
T[C>T]A	3	3	15	0	13	2	1	11	1	4	5	6	23	24	12	8	23	19	7	12	14	10	0	15	1	23	3	17	1	2	23	16	15	12	19	5	16	0	2	24	13	0	2	4	23	28	9	1	1
T[C>T]C	3	5	27	2	8	2	5	12	1	6	7	13	20	34	19	22	25	31	6	11	28	14	2	16	2	27	0	21	0	2	14	37	33	17	26	3	25	0	0	34	26	3	1	4	29	37	9	1	0
T[C>T]G	3	6	9	1	3	1	7	4	0	1	2	3	4	10	3	3	2	6	4	4	3	3	0	8	7	8	1	9	2	3	6	6	15	17	5	8	6	0	0	12	9	6	2	2	14	7	4	1	2
T[C>T]T	1	2	12	0	6	4	1	6	0	2	1	5	20	15	7	6	14	4	3	4	6	6	1	6	2	21	2	4	0	1	16	10	12	4	13	3	5	3	1	18	10	0	1	4	14	14	3	1	0
A[T>A]A	2	8	7	7	0	8	6	0	3	4	1	0	4	5	5	8	8	2	0	8	6	8	8	5	3	4	1	1	2	1	7	2	3	0	3	6	1	8	0	0	4	7	3	0	7	0	3	0	3
A[T>A]C	0	1	0	0	2	0	1	0	0	0	0	0	1	1	1	0	2	1	0	1	1	1	1	1	0	0	1	0	2	0	3	0	2	0	0	1	3	3	1	0	0	5	1	1	2	1	1	0	1
A[T>A]G	0	6	6	9	1	4	8	1	2	1	0	0	3	7	5	1	3	2	0	5	0	3	14	3	1	5	2	0	1	3	2	0	1	1	11	6	4	5	0	0	4	10	0	3	5	0	11	1	0
A[T>A]T	0	0	1	3	1	1	1	0	0	2	0	0	0	1	1	0	2	1	0	1	0	4	2	1	3	1	2	2	1	2	5	1	0	2	4	4	2	8	1	1	1	3	2	1	3	0	2	0	1
C[T>A]A	0	9	14	17	0	7	16	0	6	1	1	0	3	10	1	12	10	1	0	9	6	9	6	14	2	9	2	0	4	0	12	1	6	1	13	8	6	8	1	0	10	9	2	1	11	0	12	1	0
C[T>A]C	0	5	1	10	1	8	7	0	1	1	2	0	3	8	1	4	8	2	0	2	1	2	6	6	3	6	2	0	1	0	3	2	4	0	9	5	6	2	0	0	6	7	0	1	4	0	3	1	1
C[T>A]G	2	12	11	24	1	15	22	0	8	5	3	1	9	14	10	15	9	1	0	10	13	12	13	12	5	10	2	1	3	1	16	5	4	1	9	6	4	18	0	0	9	12	4	3	13	0	20	0	0
C[T>A]T	0	2	7	12	0	10	2	1	3	0	0	0	3	4	3	5	4	2	3	2	3	3	10	6	2	3	1	0	2	2	2	1	1	1	7	2	5	6	0	1	4	5	4	2	3	0	7	0	0
G[T>A]A	0	3	8	9	2	1	1	0	4	0	0	0	0	3	3	8	7	0	0	2	3	2	4	4	2	0	0	0	2	0	7	1	5	1	1	4	1	2	0	1	2	4	0	2	8	1	7	1	0
G[T>A]C	0	0	1	1	1	2	5	1	1	1	0	0	1	1	1	1	4	2	0	1	2	0	3	0	1	0	0	0	1	0	3	0	0	0	1	0	0	1	0	1	0	0	0	1	0	0	1	1	2
G[T>A]G	0	3	3	3	0	6	6	0	3	0	2	0	1	8	1	1	0	3	0	1	2	1	3	1	3	1	0	0	4	1	5	1	2	1	3	2	3	2	1	0	1	0	3	3	2	0	1	2	0
G[T>A]T	1	1	1	1	0	2	3	0	0	0	1	0	4	2	0	1	0	0	1	0	4	1	0	1	3	0	2	0	4	0	1	1	1	3	1	0	1	2	0	0	2	0	2	0	0	0	2	0	1
T[T>A]A	2	4	2	7	2	7	6	0	5	3	2	0	4	12	7	3	9	1	0	4	5	5	10	5	0	3	2	1	1	0	7	1	3	1	3	6	4	3	1	0	3	8	0	1	5	0	6	3	1
T[T>A]C	3	3	2	3	1	2	5	0	0	0	0	0	2	1	4	0	1	0	0	1	2	0	5	1	1	2	2	1	1	0	1	2	4	1	0	1	1	3	0	0	4	1	2	0	1	0	0	1	1
T[T>A]G	1	3	2	9	0	7	10	0	3	3	2	0	3	8	8	10	2	4	0	3	4	5	11	6	3	4	2	1	4	0	4	1	2	0	5	7	8	8	0	0	3	12	1	1	9	0	6	0	0
T[T>A]T	1	2	3	3	2	2	4	1	3	1	0	0	1	3	6	8	7	0	0	4	3	3	5	3	2	4	1	0	3	1	2	2	4	2	2	7	4	3	1	0	0	3	1	0	4	0	3	0	0
A[T>C]A	3	7	0	4	7	4	7	3	1	1	0	0	2	2	7	2	9	2	0	6	5	3	9	6	9	11	7	6	3	2	9	11	2	5	2	3	10	17	5	6	8	8	2	2	10	10	7	1	0
A[T>C]C	0	0	2	1	0	1	1	1	0	1	0	0	1	0	4	0	2	2	0	2	2	4	3	1	3	2	0	5	1	1	4	3	0	0	1	4	2	6	2	1	2	5	1	0	1	1	0	1	0
A[T>C]G	5	0	5	5	9	5	5	4	1	4	3	0	1	5	10	1	5	6	0	8	2	12	7	4	8	12	3	8	1	0	6	5	5	8	1	1	4	8	5	5	4	9	7	2	2	7	2	2	1
A[T>C]T	2	0	2	0	1	4	9	3	0	3	1	0	0	1	7	0	5	4	0	9	2	4	5	0	5	6	1	3	3	2	2	7	3	1	7	2	2	7	5	2	6	9	5	0	4	4	1	2	0
C[T>C]A	7	2	3	2	3	2	2	3	1	4	0	0	2	2	4	0	1	4	0	8	4	10	7	2	7	6	3	4	1	1	7	7	3	4	3	0	3	5	5	2	3	8	2	2	2	4	0	1	4
C[T>C]C	2	0	4	3	5	6	4	1	1	0	0	0	1	4	5	0	2	1	0	3	3	11	4	1	2	2	2	5	3	2	2	2	1	4	0	3	3	3	0	2	4	4	1	0	1	3	0	1	0
C[T>C]G	8	1	4	4	6	4	9	4	1	1	1	0	1	2	6	0	4	3	1	12	6	7	6	4	8	9	5	12	0	1	7	11	0	8	1	2	2	4	4	11	13	5	5	2	5	8	2	0	2
C[T>C]T	7	3	2	0	9	2	5	6	2	4	0	0	1	2	4	1	5	3	1	10	1	6	3	7	6	4	4	10	3	2	10	5	6	3	2	1	7	3	5	3	5	8	1	4	4	3	2	2	0
G[T>C]A	9	0	5	2	6	3	5	6	0	0	2	0	1	4	11	1	5	2	1	11	5	9	1	2	14	5	7	7	1	0	7	8	6	4	2	2	2	8	4	8	6	6	7	1	2	6	2	0	1
G[T>C]C	3	1	1	2	1	0	1	1	1	0	0	0	1	0	5	0	3	4	0	2	2	1	6	1	3	4	1	0	1	0	1	5	1	1	2	0	1	2	1	1	3	5	3	0	1	3	0	2	1
G[T>C]G	4	1	0	0	4	4	11	5	0	0	0	0	1	4	3	0	2	3	0	4	11	5	1	1	8	10	6	4	1	0	1	8	0	2	0	2	1	8	2	5	6	4	2	1	3	7	2	1	0
G[T>C]T	5	1	2	0	5	2	1	6	1	1	0	1	1	1	4	0	5	5	0	0	5	2	2	2	2	3	2	3	2	0	5	5	1	2	0	1	3	4	4	3	5	4	4	1	4	10	2	0	0
T[T>C]A	4	0	4	0	7	2	3	4	0	0	2	0	1	2	6	1	2	2	0	4	3	3	5	1	8	4	1	2	1	2	7	6	6	2	2	3	3	2	2	3	4	4	2	3	1	4	1	1	1
T[T>C]C	5	1	0	2	5	2	6	0	0	0	0	0	1	3	4	0	2	1	1	5	2	5	1	0	7	4	2	5	0	0	4	0	1	4	4	0	0	3	1	1	5	6	4	2	2	2	1	0	1
T[T>C]G	3	1	5	0	1	1	2	0	0	0	1	0	1	5	2	0	0	4	1	4	1	3	3	1	3	5	2	3	0	0	2	2	0	1	3	0	1	6	1	0	5	4	4	1	1	4	0	0	1
T[T>C]T	8	0	3	0	5	8	2	6	1	4	0	0	1	2	9	0	4	2	0	9	7	6	4	3	8	7	4	5	2	2	3	4	6	7	7	1	6	7	4	2	11	7	4	2	2	6	2	3	0
A[T>G]A	1	1	2	0	0	4	1	1	0	4	0	1	0	0	3	2	4	0	0	3	0	1	5	1	0	5	4	3	5	1	7	0	2	0	7	1	4	2	0	0	3	7	0	1	0	0	1	3	3
A[T>G]C	1	0	0	0	0	1	3	1	0	1	0	0	1	0	0	0	0	1	2	3	0	1	2	0	1	0	1	0	1	0	0	0	1	2	2	0	2	0	0	2	0	7	0	0	0	0	1	0	0
A[T>G]G	0	0	0	0	2	2	1	0	0	1	0	0	0	1	1	1	2	0	0	0	0	0	2	1	0	0	0	0	1	0	2	1	0	0	2	1	1	2	0	2	1	2	4	2	0	0	1	2	0
A[T>G]T	10	1	1	3	5	5	1	4	1	0	0	5	2	5	4	0	2	3	8	5	0	3	9	4	5	1	0	4	8	2	5	4	5	5	3	1	6	2	2	5	5	3	4	1	3	2	6	2	0
C[T>G]A	1	0	1	0	1	0	2	1	1	0	0	1	1	1	2	0	2	0	2	4	0	4	4	1	1	6	0	0	2	5	3	0	4	0	4	0	1	4	0	0	0	4	6	2	7	0	2	2	1
C[T>G]C	3	0	0	3	2	5	1	2	3	0	0	1	0	4	1	1	0	3	0	1	0	3	3	5	0	1	0	1	6	0	1	0	6	1	2	2	5	6	3	3	3	4	2	0	1	1	5	0	0
C[T>G]G	2	0	0	4	1	2	4	3	0	1	0	0	1	1	0	1	3	0	1	0	1	4	5	3	0	2	0	3	2	0	3	1	4	2	7	2	2	2	5	2	6	3	3	2	1	0	5	1	0
C[T>G]T	50	2	1	11	18	50	19	41	32	4	0	31	18	26	2	4	8	29	47	4	2	54	54	38	22	5	3	37	42	1	7	14	12	32	22	9	37	19	58	44	42	3	3	1	15	28	23	2	1
G[T>G]A	0	0	1	1	0	0	0	0	0	0	0	0	0	1	1	0	1	0	0	1	0	1	2	0	1	1	0	0	0	0	1	0	0	0	0	1	0	1	0	1	0	0	0	0	1	0	1	0	0
G[T>G]C	1	1	0	1	0	0	0	0	0	0	2	0	1	2	2	1	0	1	0	1	0	1	1	0	0	0	0	0	2	2	0	0	0	1	1	0	4	0	0	1	1	2	1	2	0	1	0	0	1
G[T>G]G	0	0	1	0	1	1	1	0	0	0	1	0	0	0	0	0	0	0	0	0	0	1	0	0	1	0	0	0	0	0	0	1	3	1	1	0	0	1	0	0	0	1	0	2	1	0	2	1	0
G[T>G]T	12	1	1	4	1	10	4	13	5	1	0	5	3	3	3	2	0	6	13	3	0	9	18	13	9	1	3	9	10	0	1	6	5	7	8	2	15	6	4	11	12	0	2	3	1	4	4	0	1
T[T>G]A	0	0	1	0	1	1	1	3	1	1	0	0	1	3	3	1	8	0	0	8	0	6	9	0	3	5	5	2	5	6	3	1	4	0	9	4	4	3	0	0	1	4	3	5	1	0	4	1	0
T[T>G]C	1	0	0	0	1	5	2	2	1	0	0	1	0	0	1	0	1	3	0	1	0	2	0	0	2	0	2	0	2	1	3	0	1	0	2	1	2	3	3	1	0	2	0	0	0	1	2	0	0
T[T>G]G	1	0	0	1	1	0	1	2	1	0	1	0	0	1	0	0	1	0	1	0	1	1	0	0	3	1	0	1	2	0	1	1	0	2	1	2	0	2	0	0	1	2	0	1	2	0	3	3	0
T[T>G]T	11	1	5	2	10	13	4	6	4	0	0	7	5	9	4	0	2	6	7	5	2	16	20	15	11	4	2	8	19	4	6	12	8	7	12	3	18	12	11	13	13	6	7	2	5	8	9	2	4
[truncated: 251 more columns]
