# Supplementary material for: SUITOR: Selecting the number of mutational signatures through cross-validation
Source: PLoS Comput Biol. 2022 Apr 4;18(4):e1009309. doi: 10.1371/journal.pcbi.1009309 (PMC9009674; doi:10.1371/journal.pcbi.1009309)
Supplement: S2 Data — (ZIP) [file pcbi.1009309.s015.zip › Supp_data_profiles_activities_matrices/16 In silico simulation/simulation design of eight signatures/Error Level 0/eight signatures_mutation_type_matrix_9.csv]

	V1	V2	V3	V4	V5	V6	V7	V8	V9	V10	V11	V12	V13	V14	V15	V16	V17	V18	V19	V20	V21	V22	V23	V24	V25	V26	V27	V28	V29	V30	V31	V32	V33	V34	V35	V36	V37	V38	V39	V40	V41	V42	V43	V44	V45	V46	V47	V48	V49
A[C>A]A	0	1	1	5	2	2	5	1	1	3	2	0	8	2	2	3	1	4	0	2	3	2	1	0	5	1	4	0	2	0	2	6	1	2	4	3	1	3	1	2	2	4	1	4	3	1	6	1	3
A[C>A]C	0	0	0	3	0	3	3	0	0	3	3	0	4	1	0	0	0	7	0	1	2	0	1	0	3	1	1	1	0	1	1	4	1	4	4	2	2	3	0	0	0	2	3	3	1	1	6	1	0
A[C>A]G	0	0	0	1	1	1	4	1	0	1	5	0	0	0	0	0	0	1	0	1	0	2	0	0	0	0	3	0	0	1	0	3	0	3	0	1	2	3	2	1	0	0	0	0	2	0	1	0	0
A[C>A]T	0	0	0	3	0	3	2	0	0	1	3	0	1	1	0	3	1	4	0	0	3	0	1	0	1	0	2	0	1	0	1	4	2	2	2	0	1	2	0	0	0	4	2	4	2	0	5	2	3
C[C>A]A	0	0	0	11	0	10	7	0	1	10	12	0	2	0	3	3	0	12	0	3	5	1	1	0	7	0	5	0	2	1	2	4	0	9	7	0	8	10	1	0	2	9	7	8	10	0	4	3	4
C[C>A]C	0	0	1	10	0	11	9	3	0	7	9	0	5	3	0	3	1	10	1	1	2	1	1	0	7	0	3	0	1	0	3	6	3	6	6	2	8	5	3	1	1	5	5	12	4	1	8	2	2
C[C>A]G	0	0	0	3	0	0	0	1	0	1	3	0	0	0	0	1	0	0	1	1	3	0	0	0	4	0	4	0	3	1	0	1	0	1	1	1	1	3	0	0	1	1	2	3	1	0	4	1	1
C[C>A]T	1	0	0	10	0	3	9	1	0	9	7	3	3	0	0	6	2	11	0	0	9	6	2	0	8	1	6	1	0	2	2	9	1	7	3	0	7	4	4	3	2	4	10	3	9	0	3	2	4
G[C>A]A	1	0	0	3	2	5	2	0	0	2	1	0	2	0	2	3	0	3	0	0	6	2	1	0	4	1	1	0	1	0	3	3	2	4	2	1	4	3	2	0	0	3	1	3	2	0	5	0	2
G[C>A]C	2	0	0	4	0	3	7	0	0	4	4	0	2	2	0	2	1	3	0	0	4	1	4	0	8	0	0	0	0	0	2	4	1	4	2	3	3	3	0	0	2	4	2	3	6	0	5	1	2
G[C>A]G	0	0	0	2	0	2	5	0	0	1	1	0	1	0	0	0	0	3	0	0	3	1	0	0	2	0	1	0	1	0	1	3	0	3	1	0	1	1	0	0	0	0	1	2	0	0	1	0	0
G[C>A]T	0	0	0	2	0	2	1	1	0	4	3	0	2	2	1	2	2	4	0	2	2	2	1	2	4	0	5	0	1	1	0	1	2	2	5	1	1	4	0	0	0	3	4	0	0	1	2	2	4
T[C>A]A	1	0	0	4	1	6	5	1	0	6	5	0	1	2	2	3	0	1	0	3	4	4	0	0	7	0	4	0	0	1	1	4	1	2	1	2	2	2	0	0	0	5	3	7	6	0	5	1	2
T[C>A]C	0	0	0	5	0	7	1	1	0	4	6	0	5	0	1	2	0	4	0	3	2	2	0	0	7	0	3	0	0	2	0	4	1	9	9	0	6	3	0	0	1	9	6	4	5	0	1	1	2
T[C>A]G	0	0	0	2	0	0	0	0	1	2	1	0	1	0	0	0	0	1	0	0	1	2	0	0	1	0	0	0	0	1	0	1	1	0	1	0	1	1	0	0	0	2	2	0	0	0	1	0	0
T[C>A]T	1	1	4	4	1	5	2	2	0	3	5	0	3	0	3	2	3	5	0	7	0	6	2	1	1	1	0	0	1	1	5	3	4	2	6	2	5	5	1	1	0	7	1	4	1	1	6	0	3
A[C>G]A	1	0	0	6	1	1	3	0	0	0	1	0	2	4	1	1	0	0	0	1	0	3	1	0	5	0	0	0	1	2	4	3	6	2	5	2	2	2	0	0	9	8	4	5	0	0	6	1	0
A[C>G]C	3	0	0	3	2	2	3	0	0	0	1	0	2	0	0	0	0	0	0	1	0	0	0	0	2	2	0	0	0	4	0	0	1	1	2	1	1	3	0	0	0	1	4	1	0	1	3	0	0
A[C>G]G	0	0	0	2	2	0	3	0	1	0	0	0	1	2	0	0	0	0	0	0	0	0	1	0	0	0	1	0	2	0	0	0	1	0	0	2	2	0	0	0	2	4	0	0	0	0	1	1	0
A[C>G]T	1	0	0	2	3	0	1	0	3	1	0	0	1	4	0	0	2	1	0	1	0	1	0	0	2	1	0	1	5	3	2	2	10	1	10	3	2	4	0	0	5	3	6	0	0	3	1	2	0
C[C>G]A	2	0	0	2	5	1	0	0	2	0	0	0	3	3	0	0	0	3	1	0	0	4	1	0	1	0	0	0	7	2	2	1	3	1	3	1	1	3	0	0	2	3	4	2	0	0	5	2	1
C[C>G]C	0	0	0	2	3	1	1	0	1	1	0	0	5	4	1	1	0	2	0	0	0	3	0	0	4	0	0	0	5	2	3	3	3	3	3	1	5	4	0	0	3	6	0	2	0	0	2	6	0
C[C>G]G	0	0	0	1	2	1	0	0	0	1	0	0	2	0	0	0	0	0	0	0	0	1	1	0	0	0	1	0	2	1	0	0	1	0	1	1	1	2	0	0	2	2	2	2	0	0	2	0	0
C[C>G]T	0	0	0	4	4	1	0	0	0	0	1	0	3	1	1	1	0	3	0	1	0	2	1	0	2	1	1	1	1	7	1	1	2	4	5	3	5	5	0	0	4	4	5	5	0	3	2	4	1
G[C>G]A	1	0	0	2	3	1	1	0	1	1	1	0	0	4	1	0	0	0	0	0	1	0	1	1	1	1	1	1	3	1	2	4	0	1	0	1	1	1	1	0	4	1	1	3	0	1	2	1	1
G[C>G]C	2	0	0	4	4	2	2	0	1	0	0	0	1	2	3	0	0	0	0	0	0	1	0	0	1	0	1	0	3	1	1	0	1	0	1	3	2	3	0	0	1	2	0	7	0	2	4	0	0
G[C>G]G	0	0	0	1	0	0	3	0	0	0	1	0	2	0	0	0	0	0	0	0	1	0	0	0	1	0	0	0	1	0	0	1	1	1	1	0	1	1	0	0	0	1	2	0	1	0	4	0	0
G[C>G]T	1	0	1	3	2	1	6	0	2	0	1	0	0	1	2	0	2	2	0	0	0	3	4	0	2	2	1	1	5	4	1	2	3	2	3	1	2	7	0	0	4	3	6	2	1	4	0	4	2
T[C>G]A	4	0	0	4	1	1	2	0	0	1	0	0	3	1	1	0	0	0	0	2	1	3	1	0	0	0	0	1	2	2	5	7	3	0	4	3	2	1	0	0	5	4	3	3	1	1	1	2	0
T[C>G]C	2	0	1	3	2	0	3	0	1	0	0	0	1	0	1	0	0	2	0	0	1	1	1	0	2	2	0	1	7	1	3	4	5	2	5	3	3	5	0	0	2	5	3	3	1	2	1	5	0
T[C>G]G	0	0	0	2	1	1	2	0	1	0	0	0	1	0	0	0	0	0	0	0	1	1	0	0	2	0	1	0	0	1	1	1	1	0	2	0	2	2	0	0	0	0	2	0	1	1	1	1	1
T[C>G]T	5	0	1	0	8	0	4	0	3	0	0	1	3	2	1	0	1	0	0	0	0	4	2	0	4	2	2	0	8	6	3	1	5	0	4	2	5	6	0	0	6	8	4	2	2	4	6	6	0
A[C>T]A	3	4	0	0	1	2	10	0	2	1	1	3	1	4	3	0	1	8	1	2	1	4	5	1	6	4	0	1	2	2	4	2	3	0	1	3	0	1	0	10	4	8	2	4	1	1	4	0	3
A[C>T]C	3	3	4	3	2	0	2	2	1	0	2	0	3	4	0	0	1	3	2	2	2	3	0	3	9	3	1	3	0	0	3	4	3	3	2	3	2	0	0	3	3	0	2	4	4	1	2	0	2
A[C>T]G	1	8	0	2	3	5	15	2	0	0	0	4	0	5	1	0	0	10	5	5	0	8	1	1	7	14	0	0	4	6	1	0	10	4	1	15	1	2	0	5	8	6	0	3	2	0	2	2	3
A[C>T]T	3	2	0	1	2	1	3	0	0	1	2	2	0	3	2	0	0	5	3	1	1	0	2	2	6	4	1	1	0	2	4	7	4	1	4	3	1	2	0	5	4	8	2	2	3	1	4	0	0
C[C>T]A	3	0	4	2	7	2	4	3	2	1	4	1	6	8	3	4	1	8	1	1	2	2	2	4	7	10	1	5	1	1	2	5	4	5	10	3	3	4	0	5	4	5	1	4	11	8	3	1	4
C[C>T]C	4	4	7	0	3	1	3	4	0	1	2	4	8	5	7	4	1	5	2	3	3	6	2	2	6	6	2	0	1	2	7	5	7	3	7	6	3	2	1	8	9	4	2	1	7	7	1	2	1
C[C>T]G	4	4	2	1	2	12	11	1	1	0	1	6	0	5	2	2	2	9	5	3	0	5	1	1	11	20	0	0	6	10	2	5	13	2	0	7	2	1	0	5	13	1	4	7	2	1	4	3	2
C[C>T]T	2	2	7	2	4	4	3	2	0	0	0	3	5	8	8	5	3	4	3	6	8	7	1	6	1	3	1	3	2	2	6	9	8	8	5	9	6	1	2	4	6	3	2	2	7	7	0	1	5
G[C>T]A	8	1	0	1	0	5	12	1	1	0	2	9	0	6	1	0	3	8	10	2	0	8	1	1	9	11	2	1	4	4	3	4	9	3	4	5	1	1	0	6	7	3	3	7	2	0	4	1	5
G[C>T]C	6	1	2	0	3	2	12	0	0	2	2	4	3	6	3	0	1	9	6	4	1	8	3	0	19	17	2	0	6	4	4	5	9	4	2	14	4	4	0	8	12	2	3	7	3	6	3	1	1
G[C>T]G	8	7	1	0	6	5	19	1	0	0	1	8	0	5	1	0	1	16	10	3	0	12	0	0	14	17	1	2	5	13	5	5	10	6	1	22	1	2	0	20	20	12	4	13	3	1	2	1	6
G[C>T]T	2	2	2	0	6	3	12	5	0	2	1	2	1	3	1	0	3	9	3	1	0	3	0	1	2	7	1	1	3	5	1	7	8	2	4	3	0	1	0	5	8	5	4	4	0	4	2	0	6
T[C>T]A	3	4	22	0	8	0	2	14	0	4	6	11	17	18	17	14	15	22	4	7	14	3	0	23	2	13	0	10	0	1	24	23	16	10	19	4	17	2	1	19	16	4	1	8	21	19	8	0	2
T[C>T]C	3	5	33	0	12	2	7	12	0	5	7	14	17	23	24	16	29	31	11	9	13	14	1	26	1	26	3	21	2	0	25	39	37	28	31	7	13	1	0	24	21	2	2	5	31	41	13	1	0
T[C>T]G	5	7	11	2	4	2	9	3	0	0	2	2	11	14	7	4	4	20	4	3	5	7	0	6	7	9	1	5	3	7	5	8	9	7	11	8	5	2	0	12	6	1	0	5	10	9	4	0	0
T[C>T]T	2	2	14	1	2	2	0	5	0	3	1	5	8	11	6	8	15	9	1	5	7	4	2	8	2	8	1	6	0	0	10	7	8	1	9	3	5	2	0	9	7	3	3	3	15	15	3	0	1
A[T>A]A	0	10	6	6	0	8	4	1	3	2	3	0	5	5	5	10	7	0	0	7	0	9	13	7	2	3	1	0	1	0	7	0	5	1	8	4	5	2	0	0	6	5	1	1	1	0	8	0	1
A[T>A]C	2	0	0	1	0	2	2	0	0	0	1	0	0	1	0	1	0	0	0	0	0	4	1	1	0	0	1	1	2	0	1	1	0	1	0	1	1	4	0	1	1	0	0	0	0	0	1	1	1
A[T>A]G	3	10	3	7	1	8	8	0	3	1	0	0	2	6	3	8	6	1	0	1	5	7	5	6	2	3	1	0	4	0	7	2	5	0	6	3	3	2	0	0	3	6	3	2	4	0	3	0	2
A[T>A]T	1	1	3	0	1	0	2	4	0	1	1	0	0	0	0	1	1	1	0	3	1	2	1	0	3	2	2	0	1	1	4	0	1	0	2	3	0	3	0	1	2	5	2	0	0	0	1	2	2
C[T>A]A	0	17	6	8	0	13	11	0	10	2	0	0	5	12	7	10	10	1	0	12	8	5	16	9	1	2	1	0	1	0	11	5	1	0	10	11	7	2	2	0	4	11	1	2	6	0	14	0	1
C[T>A]C	2	6	6	1	0	5	6	0	1	0	3	0	0	4	4	7	6	0	0	2	2	5	7	3	3	3	2	0	3	0	3	1	3	1	5	5	1	2	0	1	7	8	6	1	5	0	3	0	2
C[T>A]G	0	17	15	25	0	17	16	1	6	3	5	0	11	14	10	16	10	7	0	6	8	14	13	15	7	5	0	0	4	1	9	3	8	1	9	6	5	15	0	1	13	15	4	3	16	0	17	3	1
C[T>A]T	3	4	1	9	1	2	7	0	2	3	1	1	1	3	4	5	5	1	0	3	7	5	6	5	4	3	0	2	3	3	7	1	8	2	4	3	2	4	0	0	3	8	1	0	4	0	12	2	0
G[T>A]A	0	4	2	7	1	2	4	0	2	1	0	0	4	5	2	4	3	1	0	0	5	2	4	6	3	2	0	0	0	1	5	1	2	1	4	5	7	2	0	0	1	5	1	1	4	0	7	1	2
G[T>A]C	0	0	2	2	0	1	1	0	0	0	0	0	0	2	1	1	0	0	0	0	0	3	4	0	0	2	0	0	0	0	3	1	0	0	0	2	2	1	0	0	1	2	0	0	0	0	1	0	0
G[T>A]G	0	3	5	5	0	4	1	1	2	2	3	0	4	4	2	2	4	2	0	2	2	3	8	1	1	2	0	0	2	1	3	3	3	2	4	1	4	2	1	0	1	6	1	1	2	0	7	0	0
G[T>A]T	0	2	1	2	0	2	1	0	1	1	0	0	2	0	1	2	1	0	0	1	1	2	1	1	1	0	0	0	2	1	1	2	0	1	2	0	1	1	0	2	0	2	1	1	1	1	0	0	0
T[T>A]A	0	3	3	11	1	5	6	0	3	3	3	0	3	7	3	5	10	2	1	7	4	3	9	3	3	11	2	3	6	2	6	2	5	0	8	5	4	7	0	0	4	11	1	2	6	0	8	2	1
T[T>A]C	0	4	0	1	0	4	2	0	1	1	0	0	1	1	2	2	1	0	0	0	2	1	2	2	0	2	0	0	0	0	1	1	1	1	4	0	0	1	0	0	3	0	0	1	0	0	1	1	0
T[T>A]G	0	6	5	9	0	9	10	1	0	1	0	0	5	6	4	6	11	0	0	4	4	12	6	4	1	5	0	0	3	1	4	0	3	0	9	4	6	3	0	0	4	5	1	2	7	0	6	3	1
T[T>A]T	0	5	0	4	1	3	4	0	2	1	2	0	1	2	2	3	3	2	0	3	1	4	3	3	0	2	0	0	2	3	5	2	2	1	5	2	1	1	0	0	3	3	2	1	1	0	3	4	1
A[T>C]A	10	5	6	7	12	7	12	4	2	2	1	0	0	3	13	0	5	2	1	17	5	11	8	5	4	8	5	4	1	5	11	2	3	4	9	9	2	7	3	6	13	6	8	0	15	6	1	2	1
A[T>C]C	1	1	0	0	1	2	2	4	0	2	0	0	2	1	1	0	0	1	0	3	1	6	2	1	4	6	4	1	0	1	0	4	2	2	3	2	0	6	3	1	3	6	0	1	2	1	0	0	0
A[T>C]G	7	0	3	0	10	2	4	7	0	1	0	0	2	9	7	2	5	5	1	9	5	4	4	2	10	3	2	7	1	2	6	3	7	6	0	3	10	9	3	7	9	8	6	2	6	8	1	1	0
A[T>C]T	3	0	2	0	7	4	5	2	0	1	0	0	1	1	2	0	3	3	0	7	1	9	7	0	8	7	3	5	1	0	7	4	4	3	5	1	2	7	4	1	4	6	2	2	2	6	0	3	0
C[T>C]A	4	1	3	1	3	1	2	0	2	3	1	0	1	1	3	2	2	3	0	6	5	6	4	2	9	6	3	2	2	2	8	4	5	4	2	2	1	8	2	2	2	3	1	2	5	5	2	1	0
C[T>C]C	5	0	1	1	3	4	8	1	3	1	0	0	1	2	1	0	0	3	0	4	0	7	2	2	3	7	3	5	3	1	2	4	0	2	2	2	4	5	1	1	3	6	2	3	4	1	8	3	1
C[T>C]G	5	2	4	2	7	2	6	9	2	2	1	0	1	4	6	0	3	9	2	10	5	10	7	2	11	5	8	5	4	2	7	8	4	5	1	1	5	2	5	3	11	3	5	1	9	6	4	1	2
C[T>C]T	4	1	4	1	10	5	5	5	0	1	0	1	0	3	7	1	7	6	2	9	3	8	8	3	6	5	3	3	5	3	9	8	7	8	5	2	11	10	5	5	7	7	7	3	2	3	4	0	1
G[T>C]A	8	0	2	1	2	5	3	4	0	1	1	1	1	3	3	0	2	4	0	3	9	8	6	1	12	3	5	2	1	2	4	10	5	3	3	1	3	5	5	3	6	8	2	0	1	11	3	5	0
G[T>C]C	4	0	2	1	2	3	2	1	0	0	0	0	1	1	1	0	7	3	0	1	2	3	3	1	2	6	3	4	1	0	2	2	0	0	2	0	3	6	1	0	7	3	1	1	2	2	1	3	0
G[T>C]G	4	0	1	0	5	2	4	2	0	0	1	0	0	1	3	0	3	3	0	5	6	4	1	1	8	2	2	7	0	1	1	8	2	2	0	0	3	2	4	3	9	3	2	0	2	4	0	1	0
G[T>C]T	2	2	3	0	5	4	2	4	0	1	1	0	1	2	5	0	4	1	0	6	3	6	1	1	5	8	1	4	0	0	3	6	1	3	1	0	4	4	5	5	8	5	4	1	5	7	0	2	0
T[T>C]A	4	2	5	3	5	2	3	5	1	1	1	0	2	4	3	1	1	2	0	3	4	1	3	4	8	6	2	4	0	0	2	5	2	7	6	1	4	6	4	4	6	3	0	1	2	4	2	1	1
T[T>C]C	9	0	0	1	3	3	1	0	0	0	0	1	1	1	3	0	2	1	0	5	2	2	3	3	3	3	2	1	1	2	1	4	3	2	4	2	3	4	3	1	3	3	1	0	3	2	2	0	0
T[T>C]G	3	0	0	0	2	1	3	1	0	0	0	0	0	1	5	0	2	2	1	2	1	1	4	0	2	6	4	5	1	1	2	4	2	1	3	1	1	3	2	2	2	1	4	1	0	4	1	1	0
T[T>C]T	4	1	2	0	9	2	7	4	0	2	1	0	1	5	9	0	8	2	0	9	1	5	4	3	8	5	2	6	3	5	5	8	5	5	7	1	5	5	4	1	11	7	5	2	5	2	1	4	2
A[T>G]A	0	0	0	1	0	3	1	3	0	3	0	0	0	1	3	1	2	1	0	2	0	2	5	1	2	5	0	4	0	2	5	0	5	1	4	2	2	4	0	0	0	6	2	4	0	1	3	2	2
A[T>G]C	0	0	0	1	0	3	1	0	0	1	0	0	0	1	2	0	3	0	0	1	0	0	1	1	3	0	0	1	1	0	0	1	0	0	1	0	1	1	0	0	1	1	2	0	0	0	1	0	0
A[T>G]G	0	0	0	1	1	0	2	1	0	0	0	0	1	2	0	1	0	0	0	0	0	1	0	0	1	0	0	0	2	2	0	2	3	0	0	1	0	0	0	0	0	2	0	4	1	0	2	0	0
A[T>G]T	8	3	2	1	5	10	4	10	3	3	0	1	2	4	3	1	3	4	7	1	0	9	7	4	6	1	1	0	3	1	1	6	3	3	2	4	4	3	7	5	9	1	3	1	2	4	0	7	0
C[T>G]A	0	1	2	1	0	2	1	0	1	0	0	0	1	1	3	1	3	0	0	3	1	3	3	1	0	3	1	2	4	0	4	0	1	1	2	1	2	3	0	2	0	6	3	0	2	0	1	2	1
C[T>G]C	3	0	0	1	3	1	2	8	2	0	0	4	1	2	0	2	1	2	5	2	0	1	3	3	1	1	0	1	0	1	0	2	5	5	2	1	4	1	2	1	8	0	3	1	0	3	4	0	0
C[T>G]G	3	0	1	1	3	2	2	1	2	2	0	1	2	0	0	0	5	3	0	0	1	3	6	1	4	3	0	0	3	2	5	1	2	0	3	2	0	3	0	1	4	3	2	0	1	0	2	1	1
C[T>G]T	45	3	1	20	26	56	17	33	47	2	0	34	37	24	10	5	7	28	48	7	0	51	62	38	17	9	4	44	52	2	5	13	15	40	15	9	42	17	38	42	31	8	16	2	9	20	30	2	3
G[T>G]A	0	0	0	1	0	2	0	1	1	3	0	0	0	0	0	0	0	0	0	0	0	0	0	0	1	0	0	0	1	1	0	0	0	1	4	0	0	1	0	0	0	2	1	0	0	1	1	1	0
G[T>G]C	0	0	0	2	0	0	2	1	1	1	0	2	0	0	1	0	1	0	0	0	1	2	0	3	1	0	0	0	1	0	0	0	3	0	2	1	2	0	0	1	1	1	1	1	2	0	0	2	0
G[T>G]G	0	0	0	3	1	0	2	0	0	0	1	0	0	1	0	0	0	1	1	0	0	1	1	1	2	0	0	0	1	1	0	0	2	0	0	2	0	0	1	0	3	2	0	1	1	0	0	2	0
G[T>G]T	17	1	0	2	5	10	3	6	7	3	0	4	3	4	2	4	0	6	12	1	0	9	13	8	6	0	0	11	13	2	1	5	5	5	4	3	6	4	3	10	5	4	4	1	3	9	6	2	1
T[T>G]A	1	1	4	2	0	5	0	0	0	6	0	0	0	1	2	0	6	0	0	8	0	2	7	2	4	4	1	0	1	4	3	2	8	0	12	4	6	6	0	0	1	6	0	2	2	1	4	6	3
T[T>G]C	0	0	0	3	0	0	2	1	1	0	0	1	2	0	1	0	1	1	0	1	0	2	1	1	1	0	1	0	2	1	0	1	2	2	2	1	1	2	1	0	1	2	2	1	0	0	0	1	0
T[T>G]G	1	0	1	2	1	0	2	1	0	0	0	0	2	1	2	0	4	1	1	3	1	3	1	0	3	2	0	0	3	1	2	0	3	0	2	3	1	2	1	0	2	2	0	0	2	2	4	0	1
T[T>G]T	11	1	1	3	6	16	4	10	5	5	0	8	6	8	4	0	8	14	10	6	2	17	19	11	7	3	2	15	14	5	5	3	9	10	5	2	10	10	16	11	11	4	3	2	5	6	3	2	0
[truncated: 251 more columns]
