# Supplementary material for: SUITOR: Selecting the number of mutational signatures through cross-validation
Source: PLoS Comput Biol. 2022 Apr 4;18(4):e1009309. doi: 10.1371/journal.pcbi.1009309 (PMC9009674; doi:10.1371/journal.pcbi.1009309)
Supplement: S2 Data — (ZIP) [file pcbi.1009309.s015.zip › Supp_data_profiles_activities_matrices/16 In silico simulation/simulation design of eight signatures/Error Level 1.2/eight signatures_mutation_type_matrix_1.csv]

	V1	V2	V3	V4	V5	V6	V7	V8	V9	V10	V11	V12	V13	V14	V15	V16	V17	V18	V19	V20	V21	V22	V23	V24	V25	V26	V27	V28	V29	V30	V31	V32	V33	V34	V35	V36	V37	V38	V39	V40	V41	V42	V43	V44	V45	V46	V47	V48	V49
A[C>A]A	2	3	2	7	3	8	11	3	2	2	8	1	8	2	4	6	2	4	0	5	3	3	1	0	4	3	2	1	3	1	3	6	4	6	11	2	9	7	1	3	6	7	6	5	5	1	9	3	3
A[C>A]C	0	1	1	3	5	7	4	2	1	4	4	1	4	3	3	2	3	4	1	2	1	1	4	2	5	2	1	1	3	2	1	8	5	8	7	3	4	4	3	5	4	6	2	9	6	1	7	2	5
A[C>A]G	2	0	2	5	3	5	3	1	1	1	0	1	2	1	1	3	0	6	0	3	1	2	2	1	4	1	2	1	3	0	5	3	4	2	2	3	1	5	0	3	4	3	3	2	4	3	1	0	3
A[C>A]T	3	3	1	5	5	7	11	3	1	5	8	1	3	2	2	3	4	9	1	2	5	0	3	3	7	1	5	1	4	2	1	5	7	5	7	1	6	7	1	2	2	8	5	3	3	0	5	1	1
C[C>A]A	1	1	1	9	4	11	6	3	1	9	8	2	7	4	2	3	0	9	2	3	7	8	1	2	8	6	7	1	4	1	3	14	6	6	11	4	7	9	3	2	3	4	3	10	11	1	12	2	5
C[C>A]C	2	1	1	21	2	15	14	3	0	11	12	0	4	2	3	6	5	15	1	1	3	5	3	3	12	1	4	1	3	4	2	8	6	7	13	1	11	6	0	3	1	8	11	9	8	1	9	0	4
C[C>A]G	4	1	1	3	4	6	5	2	1	3	6	0	2	1	0	3	1	9	1	5	3	4	3	0	7	4	0	2	3	1	3	6	3	6	10	2	4	7	2	4	4	7	6	5	2	3	2	1	3
C[C>A]T	4	0	0	11	2	11	14	2	1	11	6	3	2	2	4	7	4	10	2	4	8	7	2	1	6	6	6	2	2	2	4	11	6	7	5	6	8	4	2	3	7	16	4	15	8	4	8	2	4
G[C>A]A	1	2	0	3	5	6	8	2	2	7	2	1	2	2	4	3	3	8	2	3	0	7	3	2	6	1	2	1	4	0	2	6	2	2	9	4	6	7	3	1	4	6	4	6	3	3	8	2	2
G[C>A]C	3	1	2	6	4	7	6	3	1	1	3	1	3	2	3	6	1	6	2	3	3	1	4	2	11	4	3	0	2	1	5	1	2	3	2	2	5	10	2	4	5	2	5	7	4	3	9	2	4
G[C>A]G	2	2	2	1	2	7	6	2	1	4	0	2	5	2	3	2	3	8	1	3	0	1	4	0	6	1	3	2	2	1	1	4	2	5	4	3	4	5	1	0	4	5	1	4	3	2	5	1	1
G[C>A]T	2	1	1	2	4	2	5	2	1	6	4	1	6	1	1	3	2	5	1	2	3	3	5	2	6	1	1	0	4	2	2	3	2	2	8	4	4	1	3	3	4	5	5	3	3	3	6	2	2
T[C>A]A	4	1	2	6	3	1	6	5	1	7	3	1	2	3	2	2	3	9	2	5	7	9	3	3	9	5	3	2	3	2	9	9	6	0	14	0	9	4	2	1	4	11	5	5	9	2	5	5	2
T[C>A]C	3	1	3	8	4	8	8	2	1	5	7	1	4	3	2	5	4	8	1	2	5	5	3	1	8	3	4	2	1	2	4	9	5	6	10	5	5	5	1	0	5	2	4	8	3	1	6	5	3
T[C>A]G	2	0	2	2	0	2	5	2	1	1	1	0	2	2	1	3	3	1	1	1	0	3	0	3	5	0	1	2	3	2	4	5	2	1	7	1	4	3	1	0	0	6	2	4	1	2	1	0	1
T[C>A]T	2	0	2	5	2	5	10	4	2	6	6	2	4	3	4	7	6	5	2	1	3	6	3	3	9	3	3	3	7	2	2	6	2	7	9	6	5	10	2	2	6	5	4	4	8	2	8	1	3
A[C>G]A	5	1	2	4	6	2	6	2	3	1	1	0	2	3	3	2	6	4	2	2	4	3	2	1	1	3	1	1	3	7	5	6	6	4	7	2	6	6	1	2	4	3	8	6	2	3	7	4	3
A[C>G]C	7	1	1	3	3	4	6	1	1	3	1	0	4	1	2	2	1	5	2	2	3	4	2	3	3	5	1	0	2	2	7	4	6	5	5	5	5	5	1	1	5	3	3	3	5	1	6	2	2
A[C>G]G	1	1	0	5	3	3	4	3	1	1	1	1	2	2	4	1	3	3	2	1	1	3	1	3	2	2	0	0	3	2	3	3	3	1	1	2	6	2	1	1	3	4	4	3	0	4	2	4	1
A[C>G]T	4	2	1	7	4	1	4	1	1	2	0	0	3	5	4	0	2	5	1	2	1	5	3	1	3	5	2	1	7	5	6	8	4	4	10	3	10	8	2	0	7	10	7	7	0	2	7	4	1
C[C>G]A	4	1	3	4	2	6	5	1	1	3	2	0	2	3	2	3	2	1	2	3	3	5	4	2	9	1	1	2	4	1	2	4	4	4	3	2	2	1	2	3	7	4	6	4	5	3	2	3	0
C[C>G]C	3	1	3	6	4	3	3	1	2	2	0	1	3	0	6	1	1	2	1	3	0	6	5	2	2	4	2	2	3	2	5	7	2	5	8	4	8	8	0	3	8	7	9	6	2	6	10	7	0
C[C>G]G	4	0	2	1	3	3	4	1	2	1	0	1	3	5	3	1	0	5	0	3	2	1	3	1	3	4	1	2	4	1	0	2	1	3	5	3	3	7	2	1	1	4	3	3	0	3	5	1	1
C[C>G]T	2	2	2	10	4	2	7	2	1	1	3	1	10	5	1	1	0	7	1	2	3	7	5	2	13	5	1	2	6	1	3	3	5	3	4	6	4	7	0	2	4	5	2	6	0	3	5	4	1
G[C>G]A	2	2	1	5	4	3	10	2	3	3	1	0	2	4	5	2	3	8	2	2	2	3	3	3	2	5	2	1	2	1	4	4	2	2	6	3	5	0	0	1	10	9	1	2	2	3	5	3	1
G[C>G]C	1	1	2	7	0	5	8	0	1	1	1	2	3	3	4	2	3	1	2	3	2	3	2	2	4	3	0	0	3	2	3	2	5	6	7	1	3	3	0	3	8	6	5	2	2	3	4	6	1
G[C>G]G	1	0	0	4	3	3	3	2	0	0	1	1	3	3	1	1	3	2	1	3	1	2	0	1	2	4	1	2	4	1	3	4	1	0	5	2	9	0	0	3	6	8	2	3	4	1	1	3	1
G[C>G]T	3	2	2	6	5	6	7	2	1	2	0	1	1	4	3	0	2	5	0	5	2	4	0	2	4	2	0	2	5	3	4	1	3	2	9	5	7	8	1	4	3	8	2	5	3	4	4	4	1
T[C>G]A	6	2	2	5	6	4	10	1	2	2	3	1	2	5	2	0	2	2	0	2	2	5	5	0	5	0	0	2	9	2	2	5	3	3	11	3	1	6	0	3	9	8	2	3	3	3	1	2	0
T[C>G]C	3	1	2	5	7	5	5	1	1	1	0	1	2	4	3	2	2	4	3	3	1	0	2	3	3	1	0	1	5	4	6	8	8	4	6	4	9	7	0	3	6	5	2	6	3	0	5	4	1
T[C>G]G	2	1	2	6	3	1	2	2	1	1	1	0	3	5	3	1	4	2	2	1	1	2	0	1	2	1	1	2	5	1	2	3	1	2	3	2	3	3	0	1	7	5	3	1	2	2	1	1	0
T[C>G]T	3	0	1	5	4	3	5	3	3	1	2	1	4	11	6	2	3	2	0	1	1	7	7	1	4	6	1	2	4	2	6	3	6	0	17	4	7	5	2	2	11	5	4	6	5	6	7	10	1
A[C>T]A	6	0	1	1	3	6	8	2	2	2	3	6	2	5	1	3	5	10	6	1	3	8	4	2	6	7	3	0	7	5	1	1	11	3	3	10	7	4	1	11	8	3	2	3	4	2	4	3	4
A[C>T]C	2	3	3	2	2	5	10	2	1	1	2	2	4	3	2	2	2	6	6	3	2	2	2	4	3	9	1	2	1	0	5	1	3	2	4	1	5	1	2	7	7	4	4	2	7	3	2	1	1
A[C>T]G	9	10	0	3	8	7	19	0	2	3	1	4	4	6	1	0	3	11	14	5	0	9	2	1	17	17	2	3	5	8	8	5	17	3	0	12	2	6	1	10	11	6	6	5	1	0	2	1	5
A[C>T]T	4	1	3	3	5	3	7	1	1	3	1	1	3	5	1	3	6	3	5	2	2	6	3	0	5	3	2	2	3	1	3	6	7	5	6	1	4	6	2	3	5	3	6	3	3	2	4	3	1
C[C>T]A	3	4	8	4	2	4	11	3	1	0	4	5	7	3	7	4	8	13	2	4	4	10	4	7	5	8	4	6	6	3	13	11	4	8	6	6	9	3	1	10	8	3	4	5	11	5	9	4	1
C[C>T]C	0	4	6	0	5	4	4	6	2	2	2	2	4	6	7	2	4	5	5	7	11	4	4	6	8	9	0	5	2	3	15	12	13	5	13	2	10	5	2	9	5	10	3	3	6	3	4	2	1
C[C>T]G	8	14	1	1	7	7	17	1	0	3	1	8	3	6	1	2	2	15	12	3	2	10	3	1	12	15	2	0	7	7	6	1	13	6	5	20	2	1	1	11	12	13	4	7	7	5	4	3	6
C[C>T]T	3	4	8	7	3	6	4	4	1	5	6	2	13	4	5	3	6	10	0	7	4	8	5	9	6	10	3	4	2	4	6	7	7	6	16	10	6	6	0	13	5	9	3	1	7	5	4	2	3
G[C>T]A	8	6	1	5	5	6	17	2	1	1	1	4	4	6	4	1	8	10	11	10	1	7	5	1	7	9	1	0	7	4	4	6	12	6	5	15	6	4	1	9	15	5	12	7	3	1	3	2	2
G[C>T]C	7	8	2	3	4	10	22	4	1	1	1	4	7	9	4	4	5	11	11	7	1	7	5	3	12	19	1	1	6	4	5	8	14	6	5	8	3	2	2	9	14	8	7	8	6	0	2	2	1
G[C>T]G	11	7	2	3	8	10	24	1	1	3	1	10	2	8	3	1	4	18	13	11	3	13	5	0	17	23	2	0	10	9	7	9	9	6	5	14	4	3	0	12	27	6	8	11	3	2	4	1	5
G[C>T]T	5	3	3	2	3	6	9	1	1	2	3	2	4	2	5	6	7	12	1	4	0	9	4	2	8	10	2	1	3	4	8	9	13	4	7	7	4	5	1	7	12	6	9	8	6	4	9	0	6
T[C>T]A	5	6	24	4	10	3	2	11	1	6	9	13	30	20	9	17	22	22	6	7	16	10	0	15	4	18	2	26	4	1	23	20	22	20	28	7	14	6	1	26	12	7	0	8	31	30	14	1	1
T[C>T]C	7	7	28	3	13	0	0	11	0	1	7	9	26	28	21	17	28	34	9	12	18	23	2	28	6	28	1	15	4	1	42	28	32	21	40	13	17	3	1	32	20	7	2	4	38	35	11	1	2
T[C>T]G	2	2	7	2	3	8	6	9	0	3	3	10	8	7	6	3	10	17	6	7	8	8	2	5	6	14	0	6	3	3	11	12	11	6	10	7	15	4	0	11	7	6	4	3	7	11	4	0	4
T[C>T]T	2	4	8	2	4	5	4	5	0	4	4	4	10	7	6	4	15	8	9	1	4	6	7	10	5	13	2	6	4	2	14	15	14	7	15	6	10	4	2	15	5	7	3	5	15	13	9	2	2
A[T>A]A	1	2	8	9	3	11	9	3	1	1	2	1	8	11	6	10	13	1	1	9	10	9	12	9	10	7	1	2	4	1	11	7	11	4	6	4	7	5	0	2	5	5	3	3	6	0	11	2	2
A[T>A]C	4	1	4	4	2	4	4	1	1	1	1	0	3	0	3	2	0	2	2	5	1	5	4	2	2	6	1	3	1	1	2	5	4	3	7	3	3	3	1	4	5	3	2	4	3	1	4	3	0
A[T>A]G	3	5	5	9	0	15	6	3	3	1	0	1	4	5	6	10	6	3	2	2	6	7	6	6	2	6	3	1	4	1	7	1	7	2	10	6	6	2	1	1	2	9	5	3	6	0	3	2	2
A[T>A]T	3	1	2	4	1	2	5	1	0	3	2	1	5	4	5	2	4	1	0	6	1	4	6	1	3	4	3	3	4	2	0	1	6	2	8	7	2	3	0	1	5	5	1	4	5	5	2	5	3
C[T>A]A	1	10	9	19	3	5	7	0	7	2	4	1	5	10	5	10	9	4	2	7	11	10	19	17	1	2	1	1	1	1	17	3	6	2	10	7	1	12	1	1	12	8	4	4	14	3	14	2	2
C[T>A]C	3	4	1	14	2	5	9	2	0	4	0	1	6	5	3	3	14	5	0	3	7	5	9	3	5	5	2	0	3	1	2	6	4	4	8	5	8	4	1	3	7	8	4	3	5	1	8	1	2
C[T>A]G	0	13	10	19	1	13	27	3	6	9	3	1	9	15	16	15	11	5	2	13	12	15	12	6	1	11	2	2	3	2	15	7	11	3	15	7	6	10	1	0	10	14	7	9	20	3	16	3	0
C[T>A]T	2	5	9	12	5	13	8	2	7	3	3	2	3	6	4	8	4	3	2	5	4	2	12	6	3	5	3	2	6	1	8	5	7	2	7	4	8	1	2	1	11	11	4	4	5	4	17	3	1
G[T>A]A	1	2	6	8	2	7	7	1	4	6	0	1	4	3	4	5	9	2	2	6	7	4	5	4	3	6	2	2	5	1	10	2	7	4	8	8	4	8	2	2	6	13	2	4	1	0	6	3	2
G[T>A]C	0	0	1	1	0	3	4	2	1	0	1	1	3	4	3	4	3	2	0	4	0	6	4	1	4	4	1	0	0	1	2	4	2	5	7	3	3	4	2	1	1	3	2	3	3	3	5	0	1
G[T>A]G	3	4	2	4	1	4	7	2	2	1	4	0	3	9	4	5	2	6	2	5	3	7	5	3	6	2	1	2	0	3	4	4	4	2	9	4	1	4	0	3	13	8	2	4	5	1	4	1	0
G[T>A]T	3	0	1	4	2	5	8	3	0	3	1	0	3	3	3	2	6	7	3	4	3	4	3	3	1	2	0	0	2	1	5	5	4	3	4	1	4	3	1	3	3	4	3	4	1	0	3	2	1
T[T>A]A	3	9	8	8	2	16	13	0	3	2	2	0	2	14	10	6	9	3	2	6	5	6	10	4	3	5	4	4	5	0	9	4	7	1	12	7	4	11	2	4	8	16	8	4	5	2	16	2	1
T[T>A]C	3	2	2	4	1	5	2	2	2	1	1	2	3	7	2	4	0	4	1	2	4	4	4	2	7	5	1	2	4	1	6	2	3	2	7	3	1	0	1	1	3	4	1	4	1	0	6	2	0
T[T>A]G	3	8	3	12	2	9	7	2	5	0	1	1	5	7	1	7	12	3	2	5	6	4	12	6	3	6	1	1	4	0	11	2	1	3	11	6	6	3	2	3	8	8	0	6	2	1	9	2	2
T[T>A]T	2	6	6	4	5	8	5	2	5	3	1	0	5	5	3	5	12	3	2	8	4	10	7	4	7	7	0	4	6	2	5	8	4	5	9	5	4	6	0	0	4	10	8	4	5	2	7	1	2
A[T>C]A	11	3	5	8	11	9	11	3	2	3	3	0	3	10	6	5	11	13	0	11	3	17	10	4	9	12	8	8	1	3	6	9	10	5	8	8	6	20	9	8	12	12	10	5	8	12	5	2	1
A[T>C]C	2	1	1	4	3	5	5	3	2	2	1	1	3	3	3	1	4	3	1	6	1	8	6	1	7	2	1	3	3	1	5	9	3	3	4	3	8	6	4	3	4	8	3	2	4	2	1	3	0
A[T>C]G	8	3	3	3	10	6	5	3	3	1	2	2	0	5	13	2	13	10	1	4	2	14	4	8	14	13	5	6	1	0	7	7	6	9	7	3	8	6	8	7	9	7	5	4	6	7	5	3	2
A[T>C]T	8	3	2	4	5	3	5	10	2	1	0	2	5	4	7	2	4	3	2	5	4	6	6	3	4	5	7	4	5	2	10	4	4	5	6	4	8	7	4	5	11	11	3	7	3	3	6	2	1
C[T>C]A	3	3	4	3	6	6	8	6	0	5	0	1	4	2	10	2	12	4	2	7	6	6	10	1	11	8	5	9	2	3	6	8	10	5	4	4	10	8	3	8	14	12	7	2	3	4	2	2	1
C[T>C]C	7	3	1	4	8	4	4	4	2	3	1	2	3	5	8	2	5	7	4	6	3	8	1	3	5	8	3	4	3	4	7	6	7	2	6	2	6	3	2	4	9	5	4	2	3	6	4	1	3
C[T>C]G	9	3	4	2	10	10	12	7	2	1	2	1	3	1	8	0	10	7	2	14	7	13	10	2	19	8	5	4	4	1	6	10	7	9	2	5	4	6	6	12	13	11	9	5	7	10	3	4	3
C[T>C]T	12	3	3	3	6	7	11	7	2	3	1	2	4	7	13	0	10	2	7	13	4	6	10	5	10	8	7	5	4	2	9	11	7	5	1	5	8	5	5	3	11	12	3	5	6	13	4	1	2
G[T>C]A	8	1	2	3	7	8	11	10	1	3	2	0	2	3	5	0	6	7	1	11	5	9	6	4	16	14	9	5	4	2	12	12	5	5	9	2	8	8	2	6	11	5	6	1	6	9	5	2	0
G[T>C]C	5	1	2	1	4	2	4	3	1	1	2	1	3	1	3	1	4	5	2	3	3	7	4	2	4	2	1	3	2	4	7	5	5	4	3	4	1	5	3	2	8	8	4	1	3	4	2	0	2
G[T>C]G	7	3	3	3	11	9	6	6	0	6	2	1	3	4	10	2	3	8	1	6	3	4	5	6	7	6	5	6	1	1	1	10	6	5	6	5	6	12	8	2	13	8	4	3	5	9	4	2	1
G[T>C]T	9	3	3	0	6	3	3	3	0	1	3	1	3	3	6	1	2	6	0	3	3	9	2	3	6	4	4	5	3	1	8	5	2	2	2	3	8	2	3	6	5	3	2	1	11	3	4	3	1
T[T>C]A	7	1	1	1	6	4	7	2	1	1	1	2	0	1	4	1	8	5	2	6	8	8	7	4	6	4	2	8	1	2	6	6	5	3	4	4	8	10	2	4	10	9	6	3	3	4	4	2	3
T[T>C]C	3	0	3	2	4	5	6	0	1	1	1	1	3	5	4	2	5	2	3	3	8	5	3	1	8	4	2	2	1	3	7	5	5	4	6	4	9	2	2	4	6	3	7	1	4	4	6	3	1
T[T>C]G	4	2	5	1	5	4	8	3	1	3	2	0	3	3	9	0	3	6	1	5	1	6	4	2	6	6	2	0	2	3	3	6	5	5	2	4	4	6	3	3	5	12	4	2	7	5	1	0	0
T[T>C]T	13	2	3	1	5	1	6	2	1	2	0	1	2	3	12	2	10	4	0	9	5	7	6	2	15	11	3	3	9	4	6	8	4	5	4	3	11	10	7	2	8	15	3	2	4	7	5	2	2
A[T>G]A	1	1	1	4	3	5	4	6	0	3	1	1	1	2	10	3	9	1	3	1	2	7	7	2	6	4	3	3	5	2	7	3	8	3	9	4	6	5	0	4	4	9	1	2	3	2	1	3	0
A[T>G]C	3	2	1	3	4	4	4	0	0	2	0	1	4	2	1	2	4	1	3	2	2	2	4	3	2	3	0	2	1	1	1	4	0	4	5	0	4	4	2	2	4	2	6	0	3	5	3	1	2
A[T>G]G	2	2	2	1	3	4	3	1	0	2	1	1	2	1	2	2	1	4	1	3	1	5	3	3	2	3	2	1	3	2	3	5	3	1	7	1	4	5	3	2	4	0	2	2	4	2	5	1	2
A[T>G]T	7	4	1	5	7	11	5	8	3	3	1	8	3	4	6	0	4	9	8	3	3	11	10	9	14	8	1	10	11	4	7	5	4	12	11	6	5	7	7	4	5	7	5	2	6	4	8	2	2
C[T>G]A	1	0	2	2	3	7	1	1	1	2	1	0	3	1	2	1	4	2	2	3	2	2	4	3	3	1	1	1	4	0	1	2	0	3	7	1	4	9	2	3	3	6	4	6	5	1	0	5	2
C[T>G]C	4	2	1	3	3	9	9	4	3	1	0	3	2	5	2	3	4	4	3	4	0	4	7	6	6	2	1	4	3	1	4	3	6	2	7	4	6	7	5	5	5	4	0	1	4	2	4	2	0
C[T>G]G	6	1	2	7	5	6	7	5	1	2	1	1	2	6	2	4	2	5	2	3	0	5	6	7	7	1	3	3	5	1	4	4	3	2	9	2	3	3	5	3	3	3	1	3	1	3	4	1	1
C[T>G]T	47	9	1	12	21	47	34	39	29	5	2	41	22	23	6	6	5	36	50	3	3	50	53	45	26	5	1	40	68	2	5	25	26	38	35	17	38	24	47	62	31	11	10	5	12	19	24	3	5
G[T>G]A	1	1	3	1	2	4	2	3	0	1	2	0	2	2	2	0	0	1	1	3	1	2	2	3	0	2	2	4	4	1	1	4	2	2	6	3	0	3	1	2	4	3	3	2	1	1	4	0	1
G[T>G]C	0	0	1	1	2	2	1	3	1	3	1	2	1	2	3	0	4	2	0	3	3	5	6	1	4	1	1	1	1	1	2	4	2	6	4	4	4	3	1	2	4	0	3	2	3	4	4	2	2
G[T>G]G	2	0	1	1	2	2	6	2	1	1	1	0	2	1	0	2	2	4	2	2	2	5	2	2	3	4	3	1	1	2	5	5	4	0	6	2	1	6	1	0	4	0	3	3	4	2	4	1	1
G[T>G]T	16	1	1	4	7	11	5	12	4	2	1	7	3	5	5	0	2	17	22	5	2	13	13	13	7	5	1	9	11	2	2	9	9	9	11	3	10	5	13	4	6	1	6	2	4	3	6	2	2
T[T>G]A	4	3	2	0	3	3	4	3	0	5	2	1	5	2	3	0	6	2	1	5	1	11	8	1	8	9	5	4	7	4	11	1	9	1	13	4	6	7	1	1	1	8	8	3	7	0	9	7	5
T[T>G]C	3	0	2	0	4	2	3	3	1	0	1	2	3	2	4	1	2	1	2	2	2	3	3	4	4	0	3	2	3	1	2	3	3	3	5	5	3	4	3	2	1	3	4	0	2	1	5	2	2
T[T>G]G	4	1	1	1	3	8	9	1	2	4	1	0	2	2	6	2	3	4	4	3	0	4	3	1	6	2	2	2	2	1	6	2	2	3	3	2	1	2	3	3	5	9	2	4	3	5	7	2	1
T[T>G]T	19	0	6	8	3	12	10	20	4	4	2	9	3	5	9	4	5	13	15	9	2	14	25	16	9	8	3	17	18	3	13	6	9	8	11	8	14	13	8	16	7	12	4	3	5	10	11	8	5
[truncated: 251 more columns]
