# Supplementary material for: SUITOR: Selecting the number of mutational signatures through cross-validation
Source: PLoS Comput Biol. 2022 Apr 4;18(4):e1009309. doi: 10.1371/journal.pcbi.1009309 (PMC9009674; doi:10.1371/journal.pcbi.1009309)
Supplement: S2 Data — (ZIP) [file pcbi.1009309.s015.zip › Supp_data_profiles_activities_matrices/16 In silico simulation/simulation design of eight signatures/Error Level 1.2/eight signatures_mutation_type_matrix_10.csv]

	V1	V2	V3	V4	V5	V6	V7	V8	V9	V10	V11	V12	V13	V14	V15	V16	V17	V18	V19	V20	V21	V22	V23	V24	V25	V26	V27	V28	V29	V30	V31	V32	V33	V34	V35	V36	V37	V38	V39	V40	V41	V42	V43	V44	V45	V46	V47	V48	V49
A[C>A]A	0	2	1	6	2	5	3	2	3	6	6	1	3	6	3	7	3	11	1	4	3	1	2	1	8	3	5	3	4	1	3	8	2	2	3	5	4	1	3	0	7	4	5	9	6	2	7	0	2
A[C>A]C	2	1	2	3	0	6	9	2	1	5	1	0	2	3	5	2	3	5	1	4	3	2	3	0	5	2	3	2	3	0	3	2	5	2	5	0	4	5	2	4	1	10	7	3	6	2	4	1	1
A[C>A]G	2	1	2	3	1	3	5	1	1	1	1	2	1	0	2	1	0	4	2	4	2	1	1	1	6	0	4	0	3	2	5	6	3	6	7	1	2	3	1	2	2	5	4	1	3	1	6	1	1
A[C>A]T	2	1	2	3	4	4	12	4	0	0	2	1	4	5	2	3	0	7	2	4	4	8	5	0	6	1	5	1	4	1	2	9	5	7	7	4	9	5	2	2	0	4	4	4	4	2	3	1	3
C[C>A]A	0	2	2	11	4	8	15	1	1	7	15	0	10	2	4	6	3	6	2	5	5	2	3	3	12	4	12	0	2	0	1	10	6	16	1	4	10	11	4	2	4	12	7	14	11	1	8	3	4
C[C>A]C	0	2	4	11	3	11	12	7	2	3	11	1	8	0	1	10	3	9	2	0	7	4	8	1	14	3	4	3	0	1	3	12	3	10	8	3	10	10	2	2	3	11	4	7	12	2	9	3	8
C[C>A]G	2	1	2	7	1	10	9	3	1	6	5	1	3	0	0	1	4	4	0	2	4	6	0	1	5	4	1	2	2	2	1	4	4	6	4	2	4	4	2	2	3	4	5	2	6	3	3	3	3
C[C>A]T	1	0	2	12	6	11	9	4	0	6	5	0	11	4	0	7	3	8	3	6	5	0	2	1	11	8	9	4	5	1	4	4	7	9	10	2	6	8	1	4	4	8	3	10	6	2	6	0	3
G[C>A]A	3	1	2	4	2	6	5	3	1	3	5	1	4	3	2	4	2	4	1	5	3	3	0	1	7	3	3	2	0	3	4	9	1	4	7	2	8	4	1	1	6	3	3	4	3	1	9	1	2
G[C>A]C	2	1	3	4	4	1	10	3	1	3	4	1	3	3	1	1	3	7	1	4	5	2	4	1	2	2	4	1	3	2	3	7	5	5	9	3	3	8	1	3	5	7	7	6	8	5	8	1	0
G[C>A]G	1	1	4	1	1	3	5	2	1	2	1	0	2	4	1	2	3	1	2	4	2	4	2	3	4	4	1	2	2	1	4	2	3	3	3	4	3	3	0	0	2	2	2	5	5	0	5	2	0
G[C>A]T	0	1	2	5	1	2	4	1	0	2	2	2	3	1	2	1	4	2	1	3	2	5	4	1	8	4	3	3	3	2	3	1	1	5	7	2	5	6	1	4	6	7	3	3	2	2	6	2	2
T[C>A]A	2	0	4	3	3	6	5	2	0	4	2	1	3	5	2	1	3	8	0	3	1	5	5	1	6	4	3	2	3	3	4	4	4	7	6	4	6	6	1	2	4	7	6	7	4	2	4	5	0
T[C>A]C	1	1	0	5	3	6	11	3	1	4	6	1	4	1	2	6	2	9	1	2	5	3	3	2	9	1	4	1	3	2	2	3	4	5	7	2	7	5	2	1	2	9	5	5	7	2	5	2	3
T[C>A]G	3	1	2	2	1	5	4	1	0	2	3	1	2	1	0	0	2	7	2	1	1	2	3	1	4	2	1	1	4	2	2	1	4	1	4	2	4	1	1	4	2	4	3	2	3	0	2	1	1
T[C>A]T	0	2	2	7	2	10	6	7	2	7	8	1	5	4	3	2	7	5	1	5	4	3	4	2	9	1	6	2	5	0	2	11	6	6	13	4	10	4	2	1	3	9	0	10	5	0	5	0	3
A[C>G]A	0	1	2	8	5	3	10	1	2	2	1	1	6	7	1	1	3	6	1	1	5	2	5	3	8	2	2	1	8	5	5	8	3	6	9	3	4	6	1	0	10	7	13	6	2	3	5	3	0
A[C>G]C	0	1	3	1	2	1	8	0	1	2	2	0	2	7	4	1	1	4	1	1	3	5	7	1	9	0	2	2	2	5	4	2	5	3	5	3	6	4	1	2	7	5	2	3	1	3	4	2	1
A[C>G]G	2	1	2	3	0	1	5	1	1	0	1	1	4	1	1	1	2	5	2	1	0	5	5	1	4	3	2	1	4	3	2	3	3	3	8	1	4	5	2	0	5	4	4	3	2	1	2	0	1
A[C>G]T	4	1	1	4	4	2	5	3	3	0	0	1	5	5	1	2	2	3	1	2	1	6	6	1	5	4	1	3	4	5	4	1	4	1	8	4	7	10	0	3	3	6	3	4	5	7	3	4	0
C[C>G]A	4	1	0	1	3	7	6	4	2	0	2	1	2	4	2	3	1	2	1	0	3	8	3	1	6	1	1	3	3	2	2	6	5	6	5	1	3	8	1	3	7	9	5	4	4	5	6	3	0
C[C>G]C	2	0	1	6	1	3	2	0	1	0	2	1	2	5	3	2	3	2	2	1	2	3	3	2	2	2	3	3	3	4	2	8	2	7	5	3	4	2	0	2	6	8	7	6	1	3	3	5	1
C[C>G]G	2	1	0	3	1	4	4	2	1	1	0	0	1	3	0	0	2	3	1	2	0	4	1	1	1	0	2	2	2	1	1	3	1	4	4	2	5	4	1	2	6	5	1	0	3	2	2	2	1
C[C>G]T	3	1	0	7	6	3	8	1	1	4	2	1	0	5	1	3	4	5	1	3	0	5	2	2	2	3	2	2	5	5	2	1	10	7	5	2	3	11	1	0	6	8	5	6	3	3	6	7	0
G[C>G]A	1	0	2	3	4	6	6	2	3	1	3	0	2	3	1	4	3	3	1	4	1	4	4	2	6	4	0	1	5	1	7	6	1	3	3	2	3	8	2	1	5	5	3	6	1	3	1	2	1
G[C>G]C	1	2	2	10	7	3	7	1	1	0	1	0	0	5	0	3	2	1	2	2	2	8	4	3	2	4	1	1	6	5	5	6	5	3	6	3	3	4	1	3	6	7	2	5	3	2	3	5	0
G[C>G]G	3	0	2	4	4	4	3	2	3	0	2	1	1	4	2	3	0	1	2	1	1	5	0	2	5	0	2	3	0	1	4	2	7	3	2	2	5	5	1	0	1	2	3	3	4	3	1	1	1
G[C>G]T	3	1	0	4	4	3	7	2	1	3	0	1	5	6	3	0	4	4	2	1	3	5	2	2	3	3	1	2	4	6	6	5	6	1	3	2	3	6	2	1	7	3	1	9	1	1	5	3	2
T[C>G]A	4	1	1	4	6	8	4	2	0	2	1	1	1	2	3	1	2	2	2	3	1	6	7	4	4	6	2	0	4	3	10	3	2	3	3	1	6	7	1	1	5	10	8	6	1	2	4	3	1
T[C>G]C	3	2	1	5	1	1	8	1	2	0	2	1	2	4	3	1	3	3	0	2	1	5	3	1	6	4	0	2	7	5	2	6	4	2	9	6	3	4	1	4	7	6	6	7	2	3	4	3	0
T[C>G]G	2	0	0	2	9	1	1	1	0	1	0	1	2	0	1	0	1	4	1	1	1	5	0	0	2	3	0	0	5	0	3	5	7	4	5	1	5	4	0	3	3	3	2	1	3	2	1	1	0
T[C>G]T	1	2	4	9	5	5	8	1	3	0	0	2	1	4	5	2	2	7	2	1	2	5	1	2	1	5	4	2	7	3	9	7	4	7	12	3	9	7	0	0	13	11	6	5	1	4	7	6	1
A[C>T]A	3	5	2	4	5	8	15	1	0	3	2	2	6	11	1	1	4	12	2	5	2	8	4	2	6	7	1	3	3	5	3	6	7	6	6	10	3	4	2	6	14	8	5	7	3	2	1	3	5
A[C>T]C	4	1	2	4	0	5	10	5	1	4	2	9	4	6	2	2	4	5	6	2	2	6	4	3	3	7	0	1	5	2	6	4	9	4	7	7	5	5	2	5	9	6	2	4	5	3	5	1	3
A[C>T]G	7	5	1	3	2	17	17	1	1	0	1	7	3	10	4	1	5	16	6	3	1	4	2	2	17	8	2	2	4	7	3	2	12	5	4	10	4	3	2	22	14	8	5	12	5	5	2	2	4
A[C>T]T	4	0	4	2	3	4	11	1	1	1	2	2	0	5	4	1	2	3	3	2	4	9	5	6	6	8	1	2	2	3	4	3	7	4	10	7	7	4	3	4	7	9	3	4	3	2	3	2	0
C[C>T]A	4	2	3	3	4	10	3	3	1	6	2	2	6	14	6	5	6	13	3	4	3	11	1	4	2	11	0	5	2	1	8	15	6	10	9	7	11	4	0	7	10	7	6	6	4	5	7	0	4
C[C>T]C	4	3	9	5	4	5	8	5	1	4	4	3	6	8	5	2	10	12	4	6	4	7	6	3	4	5	4	2	2	4	9	9	9	5	9	4	8	0	0	11	8	5	1	4	12	6	4	2	3
C[C>T]G	9	3	2	1	2	9	23	1	1	4	1	7	3	8	1	1	6	11	10	8	0	11	1	2	10	18	1	0	9	5	5	7	14	7	7	14	7	5	2	6	22	7	4	6	5	1	4	2	9
C[C>T]T	1	2	10	3	3	4	10	4	1	5	5	4	5	16	5	5	9	7	1	2	2	7	0	6	4	4	3	8	3	2	8	11	8	9	7	7	9	0	2	8	5	5	4	5	11	7	4	1	0
G[C>T]A	4	6	0	2	4	8	20	1	1	1	0	4	1	8	2	0	3	6	7	5	1	5	2	1	11	8	1	3	9	4	3	6	9	3	5	8	5	3	1	9	9	5	5	9	3	2	3	0	3
G[C>T]C	5	5	4	4	2	9	12	2	1	2	0	9	6	6	5	0	3	14	11	5	3	6	3	0	11	15	1	3	6	3	12	8	13	7	5	9	4	4	2	9	12	12	6	9	2	3	4	2	5
G[C>T]G	2	4	2	1	8	5	19	2	1	1	0	4	2	9	3	2	5	19	10	10	2	16	4	2	18	20	1	1	4	9	6	11	16	3	1	13	1	2	3	16	21	13	8	14	4	2	1	1	7
G[C>T]T	7	9	3	4	2	7	9	3	1	1	1	4	3	8	4	2	5	12	10	6	1	6	8	2	3	12	1	2	3	1	4	4	14	5	8	13	5	4	2	13	11	7	5	11	1	1	7	1	4
T[C>T]A	5	3	24	1	20	6	7	9	1	6	8	8	17	29	21	12	18	29	9	9	8	17	3	15	5	22	2	18	5	0	25	28	26	12	24	6	13	3	1	17	18	3	4	5	18	33	8	1	1
T[C>T]C	6	9	25	2	14	1	2	16	0	9	7	14	25	37	20	23	37	31	3	13	20	14	4	25	6	32	4	22	3	1	39	38	34	20	35	8	19	8	1	23	19	6	2	6	33	43	14	1	1
T[C>T]G	2	3	4	3	8	5	4	10	1	0	5	7	6	20	2	3	11	18	4	7	4	6	6	10	8	20	2	8	1	9	11	8	12	10	9	10	2	4	1	11	17	4	5	6	7	8	5	4	0
T[C>T]T	3	3	15	1	8	3	0	9	1	3	3	6	10	13	6	9	10	12	7	4	12	7	3	9	4	9	0	5	3	3	8	18	19	8	12	7	6	1	1	11	9	3	0	1	11	10	4	1	0
A[T>A]A	0	3	8	12	3	10	10	3	3	4	1	1	5	9	5	5	7	1	1	7	5	5	14	9	2	7	2	1	0	2	8	1	5	3	8	6	5	2	0	3	3	5	1	4	5	1	7	2	2
A[T>A]C	3	2	3	2	3	3	3	0	0	0	2	2	1	0	1	3	2	4	2	2	1	1	4	2	3	3	1	0	4	1	3	2	4	6	3	1	3	2	0	1	2	5	1	2	3	2	4	2	1
A[T>A]G	1	8	6	8	3	4	8	0	2	2	2	0	4	8	6	3	6	1	2	5	4	3	10	6	2	5	3	2	7	1	10	6	5	4	4	6	5	7	2	1	2	5	2	5	2	3	13	4	1
A[T>A]T	5	0	2	5	3	4	2	1	0	3	2	2	1	2	4	2	2	3	1	3	2	8	5	1	7	7	3	0	3	3	5	3	2	2	4	6	2	2	2	1	5	5	2	3	5	4	3	3	0
C[T>A]A	2	6	8	20	4	19	12	1	7	3	2	0	6	17	7	9	12	3	3	10	6	5	12	7	5	5	3	4	3	2	9	3	3	1	11	6	5	5	1	1	13	8	3	5	8	3	14	1	2
C[T>A]C	0	2	5	8	4	9	7	1	2	1	1	1	3	5	4	8	6	3	3	5	3	2	15	7	8	3	2	2	6	1	6	3	4	3	7	6	5	10	2	4	4	9	2	5	7	2	9	2	1
C[T>A]G	1	11	14	23	4	29	14	2	10	7	5	1	9	21	16	16	8	8	0	2	15	11	17	14	11	10	1	1	4	1	12	5	10	6	18	10	14	8	3	2	12	13	6	5	9	3	27	2	3
C[T>A]T	2	2	6	10	1	10	9	2	4	3	3	2	5	8	5	8	5	5	3	5	2	9	11	8	1	4	3	4	2	0	6	6	3	5	5	7	10	2	2	0	9	8	5	4	5	1	12	2	1
G[T>A]A	1	4	3	9	4	4	12	2	5	1	1	1	11	8	4	5	7	3	1	2	3	6	15	7	5	10	3	1	5	3	8	5	2	6	5	7	5	9	1	3	7	6	1	2	2	0	4	2	0
G[T>A]C	0	3	2	6	1	4	3	1	1	1	2	0	4	2	2	2	3	4	2	1	0	3	6	0	2	2	3	2	4	2	3	3	3	3	6	1	1	5	1	2	1	4	4	2	5	3	1	0	2
G[T>A]G	1	1	5	10	3	6	10	0	2	5	1	1	2	8	3	4	7	4	1	5	3	2	5	4	6	2	1	1	4	1	5	7	1	4	4	2	10	2	4	3	4	1	1	1	5	3	11	1	2
G[T>A]T	3	1	2	3	1	4	5	1	1	4	2	1	1	2	4	3	4	8	3	3	3	0	3	3	0	3	1	2	2	1	3	3	3	1	4	3	2	2	0	1	5	4	3	1	3	1	5	1	2
T[T>A]A	2	7	7	9	5	12	9	3	5	2	1	0	2	11	6	6	9	3	2	8	8	5	9	9	9	9	2	2	6	2	7	2	4	2	5	11	4	5	1	1	8	4	8	9	10	4	7	4	3
T[T>A]C	1	2	3	5	0	10	4	2	1	2	1	1	5	0	2	4	4	5	2	3	2	2	9	0	2	4	0	2	3	0	7	2	1	3	2	5	6	1	3	1	3	2	5	0	1	2	5	2	0
T[T>A]G	1	5	3	13	1	14	9	1	3	1	4	0	5	7	1	14	11	2	1	6	8	4	5	7	2	4	3	3	1	4	11	4	3	4	6	7	7	3	1	1	7	16	0	3	6	3	18	2	0
T[T>A]T	1	4	2	4	2	9	5	5	4	2	1	1	1	7	3	2	5	4	2	5	4	6	8	5	1	4	2	2	7	1	5	4	4	3	4	4	7	3	1	3	6	11	2	3	8	3	1	4	1
A[T>C]A	11	4	5	2	7	10	14	4	2	5	1	0	3	9	7	5	11	8	1	8	6	11	10	4	13	8	5	7	6	1	13	11	7	7	11	0	5	13	9	5	11	15	9	4	11	6	6	4	2
A[T>C]C	4	1	2	2	3	4	4	3	1	3	1	1	1	4	5	2	3	2	2	4	2	9	1	3	6	6	1	2	4	3	3	4	2	0	2	3	1	6	2	1	7	8	2	5	2	3	2	1	1
A[T>C]G	8	6	2	3	7	3	11	4	1	2	2	1	1	1	10	1	7	7	2	9	7	8	2	4	10	6	4	7	6	1	8	7	8	4	4	5	9	5	6	6	7	8	5	3	6	5	1	2	1
A[T>C]T	6	2	4	3	5	1	5	3	1	4	2	2	4	7	7	0	2	4	2	6	1	10	6	1	4	9	6	2	4	2	4	7	5	3	5	7	8	7	4	6	7	10	3	4	6	4	5	0	2
C[T>C]A	4	3	4	5	6	4	7	2	1	2	4	2	3	6	6	3	9	5	2	5	3	9	10	6	13	9	5	2	6	2	4	11	5	4	5	4	10	5	5	2	7	11	4	1	8	3	2	4	2
C[T>C]C	4	0	9	4	11	9	3	2	1	1	2	0	3	8	3	2	8	3	2	2	0	2	10	2	5	8	3	6	6	2	2	5	4	6	6	2	7	5	6	2	7	10	3	6	3	9	2	5	0
C[T>C]G	5	2	7	7	10	5	10	4	1	1	5	0	2	4	8	1	8	6	1	9	4	12	6	4	14	9	6	7	5	1	5	11	8	7	6	3	7	13	6	1	13	9	6	4	10	9	3	4	1
C[T>C]T	8	1	4	3	7	6	10	2	3	3	1	2	1	7	7	1	5	11	4	8	5	13	14	3	12	10	5	6	9	6	15	8	2	6	7	4	5	7	11	7	6	16	4	2	8	10	2	6	2
G[T>C]A	9	1	5	0	9	7	8	9	1	1	1	2	2	4	7	2	7	15	2	5	4	7	6	4	16	8	9	10	2	3	5	15	1	6	7	3	6	7	12	11	15	8	9	2	3	10	5	1	1
G[T>C]C	5	2	5	2	5	0	7	4	2	1	3	1	3	3	3	2	7	5	1	3	3	1	5	3	4	5	2	2	3	1	6	6	4	5	5	4	5	5	3	3	6	5	3	3	3	2	3	2	0
G[T>C]G	2	2	6	3	5	6	8	5	1	2	0	0	2	2	7	1	10	9	1	10	6	5	3	4	12	7	3	8	1	2	4	9	5	10	2	5	3	9	3	2	11	14	7	1	7	4	3	1	1
G[T>C]T	8	1	5	1	5	6	11	2	1	1	2	3	1	6	10	2	6	9	3	8	6	5	5	3	12	9	4	8	3	3	4	8	4	1	3	4	5	8	4	4	12	14	8	3	3	7	3	2	1
T[T>C]A	5	2	5	5	3	5	7	3	0	2	1	0	3	2	4	3	6	6	1	7	2	5	6	3	10	12	4	7	1	1	6	4	4	5	2	4	8	7	3	6	8	10	3	3	2	6	7	1	2
T[T>C]C	6	0	0	2	6	3	6	3	1	0	2	2	1	2	6	0	4	3	1	7	5	1	1	3	3	6	0	3	4	1	7	6	8	6	5	2	4	4	1	4	5	5	0	3	5	5	0	1	2
T[T>C]G	4	1	2	4	3	5	5	2	2	3	2	1	2	1	6	2	4	2	0	4	3	6	5	3	6	7	3	5	1	2	6	5	1	1	2	4	5	7	5	5	4	5	3	2	3	0	4	0	1
T[T>C]T	4	2	9	1	5	9	5	6	0	4	0	1	2	6	9	2	11	1	1	13	7	9	8	2	13	14	4	7	3	2	9	7	5	7	6	6	3	8	6	4	9	15	4	4	6	7	6	2	1
A[T>G]A	4	1	1	1	2	7	0	2	2	4	1	1	3	3	3	0	9	1	1	7	2	3	3	1	3	4	3	2	6	2	5	4	6	3	8	2	4	7	1	2	2	7	2	1	4	1	3	1	1
A[T>G]C	4	2	3	3	2	4	1	1	2	2	1	1	1	3	3	2	1	5	3	2	1	4	4	1	3	4	0	2	1	1	4	2	3	3	1	1	3	0	1	0	6	3	2	2	5	2	5	1	1
A[T>G]G	0	1	1	4	4	5	2	2	2	1	1	1	2	1	2	2	4	2	1	4	2	5	2	3	2	7	3	2	5	0	3	4	4	1	3	2	5	3	2	4	4	5	1	0	3	2	3	0	0
A[T>G]T	9	1	5	6	4	11	6	5	5	2	0	9	4	4	1	2	6	1	7	5	1	10	5	4	8	3	1	9	8	4	7	6	6	8	7	7	2	9	7	7	10	10	2	3	5	6	6	4	1
C[T>G]A	3	0	4	3	3	2	4	2	1	4	0	1	6	4	3	1	6	3	3	2	1	4	4	1	5	5	2	5	0	2	3	6	4	0	8	6	6	10	2	2	3	7	3	2	5	1	2	2	2
C[T>G]C	2	1	0	2	4	4	9	4	2	3	1	5	4	3	1	1	2	2	4	1	0	5	6	3	4	4	3	7	9	1	4	5	3	3	5	5	5	6	5	3	5	3	1	2	1	2	0	1	1
C[T>G]G	3	2	4	2	5	4	6	4	2	3	0	2	5	4	3	3	3	5	1	4	4	4	6	3	9	3	3	2	8	1	1	4	3	3	7	4	5	7	1	5	4	8	4	1	5	3	3	3	0
C[T>G]T	50	7	6	17	34	43	19	44	35	4	0	28	21	17	7	11	5	40	61	6	3	48	69	32	17	7	4	29	59	5	5	25	21	36	26	16	44	20	61	70	33	6	17	3	6	27	24	1	1
G[T>G]A	2	1	2	1	1	4	4	1	1	1	0	0	3	3	3	0	4	4	1	6	2	2	2	0	6	2	0	1	3	1	1	5	2	3	3	2	3	0	1	2	1	4	0	3	1	3	3	2	1
G[T>G]C	1	0	1	3	2	4	8	3	1	2	1	1	0	5	4	0	2	3	1	3	0	6	4	3	2	1	2	3	6	3	4	1	2	4	4	3	5	2	2	2	2	6	0	1	1	3	2	0	1
G[T>G]G	1	1	3	2	2	4	6	1	1	0	1	1	3	2	5	3	3	4	2	2	1	1	3	1	5	2	2	0	5	3	2	3	1	5	4	5	2	4	1	4	4	8	5	2	0	1	3	3	1
G[T>G]T	12	0	6	2	7	15	7	7	11	2	1	5	5	5	3	1	5	5	13	5	2	13	18	6	10	7	3	9	7	1	6	12	6	13	10	4	11	11	8	16	14	10	7	1	2	4	8	3	1
T[T>G]A	5	1	4	3	1	9	3	3	1	4	2	1	1	1	8	3	7	0	2	9	2	7	6	3	3	2	5	4	8	4	9	1	9	2	16	8	8	5	1	1	4	10	6	5	3	2	3	3	6
T[T>G]C	0	2	1	1	2	1	3	2	1	3	2	1	4	3	2	2	0	4	3	4	2	4	6	3	2	4	0	3	2	2	1	5	1	1	4	2	2	0	2	2	1	4	6	3	3	1	1	3	0
T[T>G]G	2	1	4	3	2	3	6	3	2	3	1	2	1	3	3	1	2	2	1	4	2	4	2	2	4	3	2	5	1	1	4	3	1	3	5	4	1	1	2	6	3	3	1	1	6	0	3	2	3
T[T>G]T	16	1	1	4	8	20	12	13	4	5	1	10	4	8	8	4	9	16	12	9	3	20	19	7	14	3	3	10	11	5	6	6	15	12	15	10	17	5	18	14	11	15	5	4	8	6	7	2	1
[truncated: 251 more columns]
