# Supplementary material for: SUITOR: Selecting the number of mutational signatures through cross-validation
Source: PLoS Comput Biol. 2022 Apr 4;18(4):e1009309. doi: 10.1371/journal.pcbi.1009309 (PMC9009674; doi:10.1371/journal.pcbi.1009309)
Supplement: S2 Data — (ZIP) [file pcbi.1009309.s015.zip › Supp_data_profiles_activities_matrices/16 In silico simulation/simulation design of eight signatures/Error Level 1.2/eight signatures_mutation_type_matrix_11.csv]

	V1	V2	V3	V4	V5	V6	V7	V8	V9	V10	V11	V12	V13	V14	V15	V16	V17	V18	V19	V20	V21	V22	V23	V24	V25	V26	V27	V28	V29	V30	V31	V32	V33	V34	V35	V36	V37	V38	V39	V40	V41	V42	V43	V44	V45	V46	V47	V48	V49
A[C>A]A	0	2	2	6	3	5	8	2	1	3	7	1	7	5	5	5	4	3	3	2	4	7	3	4	7	2	3	3	1	4	2	6	6	8	6	4	5	4	2	2	5	11	7	5	7	3	11	2	1
A[C>A]C	0	0	3	7	3	3	4	1	1	3	6	1	2	3	0	2	4	3	0	3	3	6	3	0	10	4	4	0	4	3	6	3	4	3	5	4	7	4	2	3	0	12	3	5	8	1	6	1	2
A[C>A]G	2	2	0	1	0	4	2	1	1	5	1	1	1	1	4	0	2	3	1	3	4	6	0	3	8	5	2	0	1	2	3	3	1	4	9	2	5	1	1	3	5	4	5	3	3	0	5	3	1
A[C>A]T	2	2	2	3	3	2	5	2	2	2	4	1	2	2	5	3	2	8	2	4	3	4	1	1	8	5	3	0	2	1	3	2	4	4	7	8	2	5	2	4	6	4	5	7	4	3	2	1	1
C[C>A]A	1	1	3	10	1	14	7	5	1	12	8	0	9	4	3	6	4	9	2	0	9	2	7	2	13	3	8	3	3	1	7	15	5	5	6	5	9	5	2	1	1	16	2	8	4	2	11	3	4
C[C>A]C	3	2	1	11	4	10	6	4	1	10	14	1	8	3	7	3	2	5	0	6	6	1	2	0	11	4	7	1	3	2	6	11	3	12	6	2	10	4	2	1	8	10	5	10	11	3	10	2	3
C[C>A]G	1	0	1	3	3	3	5	2	1	2	5	1	3	3	5	3	3	1	0	2	4	4	0	0	7	2	3	2	5	0	3	6	5	3	3	2	5	4	1	2	2	4	7	4	9	2	4	0	0
C[C>A]T	2	2	1	10	1	9	19	4	2	7	10	2	6	1	5	4	3	15	0	6	8	5	3	1	10	6	3	1	2	3	3	4	4	13	7	3	11	7	3	5	4	7	3	7	12	1	3	2	7
G[C>A]A	3	0	1	5	2	6	6	1	1	5	2	0	3	4	1	5	4	4	1	2	4	6	3	2	8	3	1	1	2	2	6	7	3	3	7	5	4	5	3	3	4	7	5	6	1	3	7	1	3
G[C>A]C	1	1	1	7	2	5	9	1	0	3	8	1	4	2	1	5	1	10	1	3	1	3	6	2	8	2	6	1	3	2	5	3	3	6	4	3	4	8	1	4	1	8	5	7	4	3	3	0	1
G[C>A]G	1	0	2	4	3	5	6	2	1	2	4	1	3	3	2	2	4	5	2	0	3	2	2	2	7	3	1	0	1	0	4	1	1	3	6	2	1	4	2	1	0	3	5	3	2	3	2	1	1
G[C>A]T	2	0	3	3	3	9	6	2	2	4	3	0	4	3	0	3	3	6	2	3	0	5	3	4	6	4	2	1	2	2	5	3	1	6	7	4	5	6	3	3	5	5	3	2	3	4	7	2	0
T[C>A]A	3	2	2	7	3	5	10	3	2	1	4	1	3	2	3	3	3	3	1	2	3	5	3	2	8	5	3	3	5	1	5	3	4	4	11	2	8	5	0	2	5	14	6	7	4	3	6	8	5
T[C>A]C	2	0	3	8	1	8	5	2	0	7	7	1	7	4	0	4	1	7	1	0	4	4	2	3	9	2	2	1	3	1	3	9	4	8	9	4	6	5	2	2	5	5	6	10	6	3	4	1	0
T[C>A]G	0	1	2	2	1	1	1	3	1	0	2	1	4	2	1	2	0	4	0	2	0	0	4	2	5	2	4	2	1	1	3	1	3	2	3	3	1	6	0	4	5	4	3	3	2	2	1	1	0
T[C>A]T	3	0	2	12	2	8	8	3	1	0	6	1	3	3	7	3	4	8	2	7	5	5	2	1	9	8	5	4	5	4	6	12	5	7	4	5	8	5	1	2	1	7	5	7	8	2	3	2	1
A[C>G]A	2	3	0	5	4	6	6	1	2	2	1	0	7	4	2	3	4	1	2	3	3	6	5	2	7	5	2	1	9	4	4	4	5	7	3	4	8	7	0	0	5	9	4	7	0	2	6	3	0
A[C>G]C	3	0	2	6	3	1	9	2	1	1	2	0	4	2	0	1	2	3	1	1	2	5	4	0	1	2	1	3	4	1	3	4	3	6	3	3	8	2	1	1	1	6	5	3	4	1	8	3	1
A[C>G]G	1	0	3	0	3	0	7	3	3	2	1	1	1	0	3	1	3	4	1	3	1	4	1	3	4	1	1	2	2	0	3	4	2	2	6	2	4	6	0	0	5	7	6	2	1	2	5	3	0
A[C>G]T	2	2	4	3	3	4	5	2	5	0	0	1	3	5	4	2	2	4	2	3	4	2	4	2	7	3	2	2	5	6	6	6	8	7	5	5	9	7	0	1	5	5	5	4	0	3	4	6	1
C[C>G]A	2	2	3	2	5	7	6	2	3	2	3	0	2	3	3	1	2	1	1	2	0	1	4	1	11	2	1	2	4	3	1	4	3	1	3	5	2	6	1	4	3	7	3	4	3	2	5	4	2
C[C>G]C	2	1	2	4	2	3	6	0	1	2	1	1	4	7	3	1	2	2	0	3	0	6	2	1	6	4	1	2	6	2	8	1	8	1	5	5	6	7	0	1	4	6	3	5	0	2	3	5	1
C[C>G]G	1	2	1	3	1	2	4	1	1	0	2	0	2	3	2	1	3	5	0	1	1	5	1	0	4	0	2	2	3	1	4	7	3	4	0	3	3	2	2	3	3	3	4	2	2	2	3	2	1
C[C>G]T	2	1	1	3	6	2	4	2	3	2	3	0	1	6	3	2	1	2	1	3	4	2	7	1	7	2	1	0	7	3	4	5	5	3	4	6	4	3	2	1	4	7	5	4	4	5	7	9	0
G[C>G]A	1	0	2	4	6	4	9	3	0	2	0	0	2	0	4	0	3	4	0	2	2	3	2	1	3	0	2	1	2	0	5	3	4	2	4	4	6	7	1	3	7	8	2	2	3	3	4	3	1
G[C>G]C	1	1	3	3	4	3	2	1	3	0	3	1	4	3	4	2	3	4	1	3	1	2	5	1	6	4	0	0	3	1	7	7	6	1	2	1	5	4	2	2	1	4	4	3	2	4	0	1	1
G[C>G]G	1	1	2	6	1	2	3	2	0	0	1	0	2	3	2	1	2	2	2	3	2	6	2	2	4	1	1	1	4	2	1	1	2	3	6	3	3	3	1	2	1	1	3	3	3	1	3	2	1
G[C>G]T	1	2	1	6	2	3	6	1	1	2	0	0	4	6	2	0	4	5	1	2	1	5	2	2	7	0	1	2	6	6	6	5	8	5	3	4	9	6	0	3	6	3	9	2	4	5	5	3	3
T[C>G]A	2	0	1	2	7	5	8	2	1	0	0	1	5	5	5	2	2	1	0	2	2	9	4	1	4	3	1	4	4	3	3	8	5	5	9	2	7	4	0	0	7	11	4	5	2	6	6	6	1
T[C>G]C	2	1	0	3	2	4	8	1	1	0	1	1	1	5	2	2	1	1	0	5	0	12	2	2	4	1	2	1	5	2	7	2	5	4	8	3	7	3	1	3	7	4	5	8	6	3	3	4	0
T[C>G]G	3	2	1	4	1	1	2	0	1	1	2	1	2	3	1	1	2	1	2	1	3	2	4	1	1	4	1	1	3	1	5	0	4	2	5	1	2	4	1	2	2	4	3	2	4	6	3	3	1
T[C>G]T	4	1	1	4	9	0	3	3	2	2	1	1	4	7	4	1	1	3	2	3	1	2	4	2	5	3	1	2	5	7	8	7	6	1	14	6	3	6	1	3	10	8	3	4	3	5	7	6	1
A[C>T]A	5	4	0	2	8	5	12	2	2	2	3	3	3	1	3	3	5	7	2	2	3	11	3	3	10	9	2	0	4	4	8	7	7	3	6	10	6	3	1	11	6	11	6	7	2	0	6	1	2
A[C>T]C	1	1	1	3	3	2	8	4	1	1	3	4	4	6	3	2	5	3	4	5	5	7	2	4	5	7	2	1	4	1	6	5	5	5	5	2	3	4	1	5	6	4	3	7	4	5	5	1	1
A[C>T]G	9	3	1	3	10	8	13	1	0	0	0	5	1	8	5	2	2	13	7	3	1	11	5	1	8	14	3	2	5	6	5	10	9	7	3	10	2	5	3	8	14	9	7	11	5	3	4	1	4
A[C>T]T	4	1	1	0	3	4	3	4	0	1	2	2	4	1	5	1	3	6	1	0	2	3	3	3	6	4	3	2	1	2	4	6	8	2	4	8	4	4	0	1	6	4	2	3	4	1	2	5	0
C[C>T]A	2	2	5	4	3	5	2	1	2	1	1	4	11	8	5	6	14	8	2	4	3	11	4	6	7	9	3	3	3	2	5	12	6	5	9	5	6	2	1	6	4	11	2	1	14	5	6	4	1
C[C>T]C	2	4	8	2	6	5	8	3	1	2	5	1	10	9	9	6	9	10	2	5	7	9	4	7	4	9	1	4	4	1	4	8	9	7	16	7	5	2	0	8	8	3	5	4	10	4	2	2	3
C[C>T]G	5	8	2	5	3	8	21	2	1	0	1	11	4	7	3	3	7	13	11	6	0	10	1	2	12	14	3	2	4	10	8	8	12	4	6	12	3	2	0	16	20	11	8	1	3	3	5	1	11
C[C>T]T	2	7	7	4	3	4	4	1	1	4	1	4	8	8	7	5	10	3	5	7	4	9	5	3	7	8	3	7	1	3	8	8	10	1	9	7	9	2	0	9	5	8	4	4	14	3	8	2	4
G[C>T]A	4	5	1	3	4	7	9	3	1	1	1	5	1	2	2	1	2	10	10	0	4	9	4	2	9	17	3	3	6	6	6	9	6	7	4	10	3	2	0	13	10	10	2	5	1	5	7	0	3
G[C>T]C	6	8	4	4	5	8	18	2	2	1	3	5	5	6	4	1	9	15	9	7	2	11	3	4	17	11	1	4	5	7	5	11	11	4	4	11	1	4	2	10	12	6	5	6	6	5	6	2	4
G[C>T]G	10	8	1	2	4	10	17	0	1	2	1	6	3	9	5	1	5	20	17	8	3	10	1	1	12	14	2	1	6	6	7	5	13	8	1	28	3	3	1	14	10	2	7	14	1	2	1	1	5
G[C>T]T	5	5	8	5	6	10	7	1	1	3	0	1	4	10	7	3	8	12	3	7	1	7	3	2	12	11	5	2	5	5	9	8	14	5	5	8	6	3	3	13	10	10	1	1	5	5	7	3	4
T[C>T]A	6	3	26	1	12	3	8	9	1	5	16	8	28	24	12	19	28	21	5	11	17	23	3	12	6	22	1	16	2	0	23	26	27	21	16	11	15	0	1	18	25	9	3	7	30	32	16	1	1
T[C>T]C	10	7	44	3	14	3	2	18	1	8	5	8	36	32	25	31	33	32	7	14	24	17	3	17	6	20	5	24	3	3	32	30	43	30	32	7	23	1	3	39	19	4	5	10	27	42	14	2	2
T[C>T]G	6	4	10	0	8	1	12	4	1	0	1	4	6	14	10	9	6	6	7	6	6	9	3	7	7	11	2	3	3	2	13	8	10	8	10	5	5	2	3	9	5	2	2	9	10	10	10	2	1
T[C>T]T	2	2	15	4	8	2	4	4	0	3	4	3	10	8	7	9	18	16	4	2	3	8	4	6	5	13	2	10	2	1	13	7	8	11	14	6	10	4	2	13	12	6	1	5	6	16	8	2	1
A[T>A]A	3	8	6	10	3	9	5	2	2	3	2	1	5	13	8	8	7	4	1	4	9	7	14	12	7	4	2	0	7	0	7	3	4	3	7	9	5	6	0	0	6	12	4	3	4	2	5	0	1
A[T>A]C	2	1	3	4	3	8	6	4	1	2	2	1	4	1	1	1	4	4	0	2	2	4	4	1	4	4	1	4	1	2	4	1	4	4	0	5	1	1	1	3	6	4	1	2	1	2	5	1	1
A[T>A]G	0	5	10	8	0	9	14	1	3	4	5	0	2	7	6	8	7	4	4	4	3	9	7	7	3	3	2	1	2	4	8	4	3	3	11	6	7	5	2	1	5	7	2	4	3	3	10	2	1
A[T>A]T	4	1	1	3	2	3	3	2	2	3	4	3	4	1	3	1	8	4	1	4	2	2	7	1	3	5	2	1	2	3	3	6	4	0	5	4	3	0	2	1	6	5	4	2	3	2	3	5	3
C[T>A]A	0	9	14	11	3	10	12	2	5	4	3	0	6	11	12	8	11	3	0	6	7	8	8	9	1	12	0	2	5	2	17	5	7	4	11	4	9	8	1	1	11	11	2	3	5	2	11	1	1
C[T>A]C	2	8	4	5	1	9	7	0	4	2	3	0	3	4	3	5	8	3	1	4	8	5	9	6	5	4	2	2	5	0	9	5	4	2	7	4	7	11	1	1	6	6	6	6	10	4	12	1	0
C[T>A]G	2	15	14	24	3	20	22	2	6	3	8	3	9	15	13	19	16	6	1	6	17	12	14	14	5	6	2	0	6	1	16	6	11	7	14	12	7	9	1	3	20	22	7	7	15	2	17	0	0
C[T>A]T	1	2	7	5	2	7	7	3	2	2	2	0	7	5	9	5	8	6	0	6	6	3	7	7	5	6	2	2	2	1	8	3	4	5	9	5	8	4	3	7	8	7	4	2	2	3	11	2	0
G[T>A]A	2	2	3	12	4	8	7	2	4	1	0	1	6	4	5	6	2	1	1	4	3	6	9	8	5	4	0	1	3	1	7	3	4	1	8	2	4	6	0	3	4	14	5	1	7	2	8	1	1
G[T>A]C	2	3	3	3	2	4	3	2	2	3	1	0	2	4	3	3	3	6	2	3	3	3	4	7	1	1	2	2	2	2	5	4	2	3	5	3	1	4	0	4	2	7	1	2	5	1	3	2	0
G[T>A]G	1	3	6	10	1	3	8	3	4	4	1	1	7	3	4	2	3	3	2	3	2	4	7	3	9	1	2	3	4	3	7	7	4	3	8	3	5	3	0	1	1	9	1	4	6	3	4	2	1
G[T>A]T	2	1	0	2	0	4	3	2	3	1	0	1	3	2	5	4	4	4	2	5	3	2	4	2	2	2	2	2	2	1	5	3	0	1	5	5	6	7	1	3	6	3	4	2	1	1	5	2	1
T[T>A]A	3	4	7	9	0	11	10	3	2	1	2	1	6	6	8	8	6	6	0	7	10	8	8	11	3	2	0	0	4	3	8	4	3	5	11	9	5	10	1	3	8	15	5	4	14	3	7	2	0
T[T>A]C	0	3	1	4	4	6	7	1	3	2	0	1	3	1	5	3	2	2	1	7	6	7	3	7	2	3	1	0	0	1	6	1	3	3	6	5	2	2	0	3	2	4	2	3	1	2	4	1	1
T[T>A]G	0	4	2	8	3	11	5	1	4	3	0	1	8	6	10	11	12	5	0	8	9	10	10	5	5	8	5	1	5	2	6	3	6	3	8	7	4	9	2	2	5	12	2	3	5	0	9	3	2
T[T>A]T	1	3	6	4	1	2	10	1	1	0	2	2	2	5	5	4	5	3	0	2	4	3	1	2	5	4	2	3	1	1	9	3	3	3	7	4	2	1	1	2	4	7	5	2	5	1	3	1	1
A[T>C]A	11	6	3	8	9	7	5	9	2	4	2	1	4	6	16	5	9	7	1	16	11	16	9	3	13	16	7	10	1	4	9	11	4	7	10	2	8	12	6	5	17	11	3	6	5	7	4	3	0
A[T>C]C	2	1	0	1	4	5	4	3	0	0	2	1	4	2	8	0	4	3	1	2	2	11	3	1	2	6	2	3	2	2	5	4	5	2	5	3	7	5	1	2	7	4	4	2	2	5	0	0	2
A[T>C]G	6	1	2	3	3	9	16	9	0	2	2	1	2	4	10	2	10	8	1	9	4	5	4	2	8	17	7	3	5	3	7	7	4	2	4	5	8	6	3	8	9	13	6	2	9	7	3	1	2
A[T>C]T	7	3	3	4	2	4	4	3	2	1	1	0	4	4	3	2	6	3	1	6	1	9	4	3	4	6	4	5	3	2	9	8	5	2	9	4	2	4	2	4	9	8	7	4	9	4	4	0	1
C[T>C]A	4	2	2	5	7	4	5	4	1	4	2	0	4	2	8	2	5	6	2	9	2	13	6	5	10	6	2	4	2	0	9	8	5	6	8	3	5	7	3	3	8	7	7	2	4	2	2	1	1
C[T>C]C	5	1	2	1	4	5	1	4	1	2	2	1	2	4	5	1	5	2	5	4	2	7	7	2	5	5	5	4	1	1	4	4	6	5	8	3	2	6	6	5	7	7	5	4	1	6	3	1	1
C[T>C]G	10	4	5	2	6	9	8	9	0	3	1	1	2	5	7	2	6	9	1	16	6	10	3	3	13	14	9	5	2	1	8	2	6	7	6	2	13	13	6	8	14	11	8	4	6	11	3	0	3
C[T>C]T	8	1	3	1	7	9	10	7	3	2	2	2	4	4	6	1	7	4	2	6	4	14	7	6	11	9	5	4	6	3	4	7	8	4	6	4	5	10	5	1	11	10	5	2	7	7	3	4	1
G[T>C]A	8	3	5	3	9	7	11	9	0	3	1	1	1	6	10	2	14	7	1	7	3	9	1	3	9	6	3	8	3	3	9	9	4	8	7	5	5	6	9	7	8	12	8	4	5	6	3	1	2
G[T>C]C	2	1	3	4	4	4	5	2	2	3	1	1	2	3	6	2	2	5	2	6	3	11	5	1	6	5	3	1	3	3	9	3	3	4	7	2	6	3	4	2	7	5	5	2	2	5	2	2	1
G[T>C]G	12	3	5	3	8	8	10	6	1	2	3	0	0	4	8	1	4	6	0	9	7	11	2	5	12	10	7	8	4	2	6	4	7	6	1	2	12	7	3	8	12	9	7	6	7	5	4	0	0
G[T>C]T	6	0	3	2	9	7	3	1	2	2	0	2	3	5	10	0	3	3	1	12	3	13	6	6	7	6	2	5	3	3	7	7	7	7	5	2	7	5	6	8	10	9	3	1	6	10	4	1	1
T[T>C]A	3	4	4	3	8	6	5	3	2	2	1	1	6	1	6	1	6	6	0	9	4	7	5	3	14	4	4	3	2	4	8	10	5	2	8	4	6	4	3	1	5	10	2	4	1	5	5	2	3
T[T>C]C	3	1	4	3	4	5	5	0	1	3	1	1	2	5	8	2	5	9	1	7	2	11	5	5	10	5	2	1	1	3	7	8	6	5	3	4	3	2	1	3	8	9	4	3	2	7	2	2	1
T[T>C]G	4	2	2	3	3	7	5	6	1	1	1	1	3	2	5	1	8	4	2	5	2	7	4	0	9	7	3	3	1	0	6	6	2	3	6	4	5	7	3	8	3	7	4	1	4	5	3	4	1
T[T>C]T	5	3	2	1	5	1	4	3	2	4	2	1	3	4	10	3	10	7	1	4	1	3	5	3	11	8	7	12	4	2	6	7	3	6	7	5	4	4	4	5	8	11	10	3	9	7	3	3	3
A[T>G]A	2	1	5	1	3	7	5	5	0	3	1	1	2	3	5	0	6	1	2	6	1	6	11	3	5	4	3	2	5	5	4	1	6	4	2	5	5	2	2	0	1	10	3	5	6	3	4	2	1
A[T>G]C	2	1	2	2	2	2	1	2	0	0	1	1	3	1	1	2	4	3	2	2	2	4	2	2	3	3	2	2	2	1	2	5	2	4	4	3	2	2	1	2	4	2	1	2	2	1	3	0	1
A[T>G]G	2	1	2	3	4	4	4	1	2	2	1	1	3	2	1	3	3	1	2	2	1	6	5	1	4	4	2	3	3	3	5	1	0	5	2	1	3	2	1	2	3	8	0	3	1	3	4	1	0
A[T>G]T	7	1	3	5	4	11	7	3	5	1	1	5	5	8	4	2	5	7	8	2	3	9	12	5	5	3	3	6	15	1	3	6	2	6	1	2	7	4	7	12	12	7	7	2	0	6	4	6	1
C[T>G]A	3	1	3	5	1	8	3	2	1	2	2	2	0	4	4	1	1	4	2	2	1	10	3	2	2	1	3	2	4	4	4	4	4	2	6	5	2	1	2	2	2	4	5	3	1	5	3	3	1
C[T>G]C	4	2	1	6	5	6	4	3	3	1	1	2	4	3	2	2	4	4	3	2	1	8	8	5	7	1	1	6	4	1	4	4	3	3	6	1	6	4	3	7	9	6	5	4	3	2	2	2	1
C[T>G]G	2	1	5	2	8	6	6	0	1	1	2	2	3	1	4	2	5	3	3	3	0	7	5	2	4	1	2	3	2	2	4	5	6	3	7	2	10	7	1	2	5	10	5	3	1	1	2	2	0
C[T>G]T	58	7	4	14	27	53	32	54	27	4	2	30	25	23	4	11	13	27	52	5	0	37	56	40	27	6	4	56	52	4	12	20	18	43	33	14	46	18	59	42	37	12	17	3	10	27	31	3	3
G[T>G]A	2	3	1	0	1	3	2	0	0	2	0	1	3	1	3	1	3	4	1	3	2	2	1	2	4	2	1	1	1	2	3	4	5	0	4	3	5	1	2	2	4	3	1	3	1	3	1	2	1
G[T>G]C	3	0	3	6	4	3	6	1	2	2	0	2	4	4	4	1	2	1	2	5	1	1	5	2	4	4	2	3	1	3	4	2	4	5	3	2	0	4	3	2	2	6	3	1	3	3	1	0	0
G[T>G]G	3	1	2	3	3	6	5	3	1	3	1	0	1	6	3	0	3	2	1	5	3	3	5	1	3	2	1	1	1	1	4	4	2	4	6	1	6	6	2	2	5	3	3	1	3	0	2	1	1
G[T>G]T	4	4	2	10	6	15	6	14	3	2	1	7	8	8	5	4	5	9	7	1	3	11	13	17	7	2	0	11	10	3	6	6	10	16	6	4	11	5	9	10	10	5	6	1	3	8	10	2	1
T[T>G]A	3	5	3	2	4	10	3	3	0	10	2	0	4	7	4	2	6	1	2	8	2	3	5	2	5	3	5	0	4	5	6	6	4	2	7	3	5	4	0	4	6	14	3	7	4	0	3	4	1
T[T>G]C	4	1	3	2	3	5	3	2	1	3	0	1	5	2	1	2	1	3	4	2	2	3	6	3	4	4	3	2	1	1	4	3	6	5	5	0	3	3	3	5	6	3	1	0	3	4	2	2	2
T[T>G]G	3	3	3	1	2	6	1	1	2	4	1	1	6	4	5	3	5	0	1	2	2	8	2	4	6	6	2	1	2	2	4	4	4	3	8	4	5	4	3	2	4	0	6	2	2	3	3	3	2
T[T>G]T	15	5	3	7	10	15	10	16	2	4	1	7	8	8	10	3	8	10	14	8	1	28	19	11	12	4	6	11	12	6	3	11	10	12	15	5	16	9	13	13	16	15	7	6	4	7	5	5	2
[truncated: 251 more columns]
