# Supplementary material for: SUITOR: Selecting the number of mutational signatures through cross-validation
Source: PLoS Comput Biol. 2022 Apr 4;18(4):e1009309. doi: 10.1371/journal.pcbi.1009309 (PMC9009674; doi:10.1371/journal.pcbi.1009309)
Supplement: S2 Data — (ZIP) [file pcbi.1009309.s015.zip › Supp_data_profiles_activities_matrices/16 In silico simulation/simulation design of eight signatures/Error Level 1.2/eight signatures_mutation_type_matrix_12.csv]

	V1	V2	V3	V4	V5	V6	V7	V8	V9	V10	V11	V12	V13	V14	V15	V16	V17	V18	V19	V20	V21	V22	V23	V24	V25	V26	V27	V28	V29	V30	V31	V32	V33	V34	V35	V36	V37	V38	V39	V40	V41	V42	V43	V44	V45	V46	V47	V48	V49
A[C>A]A	3	2	0	5	2	7	7	2	0	4	3	0	6	0	3	4	2	4	3	2	6	7	6	2	7	4	4	1	3	2	5	11	5	4	7	3	10	9	6	2	5	7	7	8	5	4	8	0	2
A[C>A]C	1	0	2	10	5	2	3	2	1	4	4	1	2	3	4	3	2	1	2	0	3	3	3	0	5	5	4	1	2	1	5	5	6	5	8	3	4	3	1	1	4	8	3	4	5	2	5	0	3
A[C>A]G	4	0	1	5	0	4	5	1	1	3	1	1	0	3	4	3	3	5	1	4	4	5	3	3	1	4	5	1	3	1	1	1	0	4	4	2	3	5	1	1	0	3	3	3	4	1	4	2	2
A[C>A]T	1	1	2	5	2	4	6	1	1	4	4	1	3	4	2	3	2	7	1	2	3	3	2	1	3	2	2	2	2	0	3	5	4	1	10	4	4	5	2	1	3	5	4	4	5	1	8	2	3
C[C>A]A	1	0	2	12	2	8	7	0	1	11	8	2	4	4	4	2	4	7	1	8	7	7	3	3	11	0	8	5	5	1	1	9	5	3	18	3	8	9	3	3	6	16	4	8	11	3	7	4	6
C[C>A]C	1	3	3	11	3	14	8	1	0	7	8	1	2	2	4	5	4	14	1	7	11	7	4	3	10	2	7	1	2	1	1	11	2	8	9	2	9	7	2	0	4	9	7	9	10	5	8	4	7
C[C>A]G	3	2	2	4	2	4	2	1	0	1	6	2	1	0	3	2	1	3	0	2	6	2	4	2	6	4	2	2	2	1	5	6	6	4	6	0	7	6	0	0	2	4	4	3	3	0	3	1	1
C[C>A]T	1	1	1	16	1	4	17	2	0	8	7	2	8	5	4	5	4	8	2	4	7	4	2	0	8	6	7	1	2	3	5	4	3	1	9	3	6	10	1	4	7	11	3	4	7	4	6	1	1
G[C>A]A	3	1	1	3	1	6	8	1	3	7	3	0	7	4	5	2	2	0	1	5	3	6	0	2	4	0	0	2	4	0	3	3	5	3	11	2	3	3	2	1	3	11	2	4	4	3	5	2	0
G[C>A]C	2	0	1	7	0	6	9	2	0	3	4	0	5	5	2	3	3	7	0	3	5	4	4	3	7	4	1	0	5	2	2	5	4	4	6	2	9	11	1	3	3	10	5	2	7	2	3	2	1
G[C>A]G	3	1	2	3	1	6	2	1	2	3	4	1	2	1	0	3	0	6	2	1	1	5	2	1	1	0	2	1	4	1	5	4	0	9	6	3	3	1	1	2	2	3	2	3	0	1	5	1	3
G[C>A]T	3	1	3	7	3	1	6	3	2	3	2	2	4	2	2	2	1	4	3	2	1	1	7	3	6	6	7	2	4	1	3	3	3	3	5	5	5	6	2	1	3	7	0	1	5	2	5	3	2
T[C>A]A	2	0	1	9	5	5	7	1	2	8	6	1	5	5	3	7	3	7	2	3	3	1	5	3	9	0	3	3	2	1	2	7	4	7	5	2	8	5	2	3	3	4	7	7	5	0	3	2	4
T[C>A]C	1	1	2	7	3	11	11	2	2	6	5	0	4	1	3	3	2	9	0	3	5	10	2	4	3	3	8	2	3	2	7	4	3	7	6	5	4	6	0	1	7	2	5	7	9	3	9	3	0
T[C>A]G	1	0	3	3	1	2	2	2	1	2	1	1	5	4	2	3	0	5	1	2	5	0	2	1	6	2	1	0	4	2	0	4	6	5	3	2	6	2	2	4	3	4	3	3	3	2	2	1	2
T[C>A]T	1	0	3	2	3	7	14	2	0	3	3	0	8	4	3	4	5	4	2	5	5	5	7	3	7	2	5	2	6	4	5	7	4	9	13	6	11	3	4	5	1	8	9	5	12	5	4	4	3
A[C>G]A	1	1	1	2	4	4	5	2	3	2	1	2	4	5	2	0	1	1	0	0	1	2	2	4	3	3	5	4	12	6	1	4	7	2	10	4	4	8	1	3	6	7	3	6	3	5	7	4	0
A[C>G]C	3	1	2	3	3	2	4	2	2	3	1	0	2	0	0	0	2	0	2	3	2	1	6	3	3	2	1	1	4	2	3	2	4	3	5	2	8	7	0	1	3	1	6	3	0	2	4	2	1
A[C>G]G	3	0	0	1	3	0	5	2	1	0	1	2	2	3	4	1	3	4	0	0	1	5	0	1	4	4	0	2	2	2	2	4	7	1	2	4	3	5	0	2	6	5	3	3	3	0	3	0	1
A[C>G]T	2	0	1	6	5	3	8	2	2	1	1	0	3	4	3	2	1	2	1	3	4	1	3	2	6	2	0	3	3	2	3	5	6	2	7	4	8	3	0	2	5	10	5	7	5	3	9	6	0
C[C>G]A	2	0	4	4	3	5	6	3	2	3	2	2	3	3	4	2	4	3	2	1	2	3	4	3	2	2	2	2	6	5	0	7	0	2	5	6	1	6	0	2	8	5	7	5	5	1	4	2	1
C[C>G]C	4	0	2	8	3	2	7	1	1	1	1	0	4	5	2	1	1	7	1	4	1	3	5	3	2	1	1	1	13	3	4	4	6	7	11	6	3	6	1	1	8	9	4	4	3	3	3	1	0
C[C>G]G	2	2	1	1	3	4	8	1	1	3	1	1	3	2	3	2	3	6	2	3	3	2	3	1	1	2	3	2	2	2	4	3	4	0	3	0	6	2	1	2	6	3	3	1	2	4	3	1	1
C[C>G]T	3	1	2	5	6	1	7	2	2	3	0	2	2	3	3	1	1	6	1	1	2	5	7	2	6	3	2	3	6	2	4	6	7	5	5	6	0	6	2	1	6	8	5	2	5	2	3	4	2
G[C>G]A	1	1	0	6	5	0	4	0	1	1	0	1	3	2	1	0	2	2	2	1	2	4	4	0	9	5	1	2	4	8	6	4	4	7	3	0	2	3	2	2	6	6	8	1	3	2	4	3	2
G[C>G]C	2	2	0	1	6	2	5	1	0	2	1	2	0	5	1	2	3	3	1	2	3	3	3	2	4	2	2	0	2	2	3	3	7	0	4	5	5	7	0	3	2	8	4	4	5	2	3	1	2
G[C>G]G	0	2	1	3	2	4	3	1	1	0	2	1	2	3	2	2	2	1	1	2	4	4	4	2	1	3	1	1	1	1	3	1	4	2	0	2	5	2	2	1	3	6	4	1	2	1	2	2	1
G[C>G]T	2	1	0	4	5	3	5	1	1	2	1	1	2	4	2	0	4	1	1	4	3	5	5	2	3	5	1	1	3	3	6	7	5	1	2	8	5	9	1	3	8	7	6	2	4	6	5	1	1
T[C>G]A	2	1	1	6	3	3	4	2	2	2	1	0	1	7	2	2	3	3	0	4	2	6	4	1	5	1	2	2	2	6	4	5	5	2	8	4	6	5	1	0	6	9	4	5	3	4	5	3	1
T[C>G]C	5	2	1	4	7	3	4	2	2	2	1	1	1	4	3	2	1	4	0	2	3	6	2	3	1	2	2	1	4	6	5	4	7	4	13	3	5	3	1	2	2	5	2	10	1	1	6	5	1
T[C>G]G	1	1	3	1	2	4	4	1	0	3	0	1	2	0	3	2	3	3	0	1	1	2	1	1	0	2	2	2	4	2	0	4	1	0	2	2	4	3	1	1	6	3	5	5	4	2	4	1	1
T[C>G]T	6	2	1	4	9	4	3	3	3	0	0	1	2	6	3	1	4	0	2	2	2	4	4	4	8	4	1	1	9	3	3	7	4	3	9	2	1	16	1	2	11	13	5	3	1	3	7	5	1
A[C>T]A	8	2	2	4	4	7	11	3	2	3	1	5	2	7	5	3	4	8	3	3	4	10	4	1	11	5	1	3	5	1	4	4	4	8	5	8	5	4	1	2	11	9	1	6	6	2	5	2	6
A[C>T]C	6	1	2	3	1	5	7	1	1	2	2	4	4	3	1	4	6	7	2	5	5	3	7	3	0	6	2	3	2	3	7	9	9	1	2	3	5	3	1	8	7	6	2	3	1	5	1	2	1
A[C>T]G	6	11	3	1	4	5	17	1	1	1	1	9	1	5	2	3	4	14	9	6	2	10	4	3	15	22	3	3	3	6	4	5	15	6	4	9	3	1	2	10	14	11	3	14	4	0	4	2	2
A[C>T]T	6	4	1	5	4	3	3	3	0	3	1	2	6	2	1	2	3	5	3	3	4	2	2	2	7	8	2	2	3	2	10	4	3	4	6	2	4	5	0	5	11	8	1	3	4	4	3	6	4
C[C>T]A	5	4	5	7	8	7	2	5	1	1	4	1	6	7	6	4	7	8	2	2	6	7	7	8	7	7	2	6	4	4	7	8	7	8	11	2	5	6	3	8	8	8	4	4	7	8	11	2	3
C[C>T]C	3	3	7	3	5	8	5	5	1	1	3	3	7	10	6	6	7	9	2	4	3	6	3	1	4	8	2	4	4	1	9	14	9	2	14	6	6	2	3	7	8	5	3	7	8	8	4	2	3
C[C>T]G	6	6	2	0	5	5	18	4	1	2	1	9	4	6	4	1	7	21	6	5	2	7	3	3	14	16	5	5	4	12	9	9	11	4	5	6	2	3	2	11	17	4	5	6	2	3	3	2	6
C[C>T]T	3	2	7	7	2	4	7	5	0	5	2	2	8	4	5	6	11	8	2	4	6	5	4	2	3	6	2	8	2	2	6	13	8	5	8	4	9	6	3	6	7	5	3	4	9	4	3	2	2
G[C>T]A	8	7	2	4	3	2	9	2	1	4	0	3	1	5	4	2	4	10	6	5	2	6	1	2	12	9	4	1	4	5	3	7	16	6	3	14	2	8	2	11	15	8	6	6	5	3	2	3	6
G[C>T]C	6	8	6	3	4	5	13	1	0	1	0	5	4	11	3	1	4	15	9	8	4	13	3	1	16	23	3	4	4	3	4	6	13	9	6	15	3	5	1	9	13	14	6	9	5	3	6	1	5
G[C>T]G	15	11	0	3	9	12	15	2	1	0	3	7	2	8	2	1	9	16	12	6	2	10	4	1	18	18	3	0	9	10	7	3	18	10	5	18	3	4	2	13	24	4	7	6	3	4	5	4	5
G[C>T]T	5	3	1	3	5	7	13	3	1	3	1	5	3	5	3	1	6	10	4	4	1	6	6	3	8	10	3	4	11	7	5	11	7	3	7	7	7	8	2	10	21	7	5	4	5	1	5	1	6
T[C>T]A	6	6	28	1	9	6	6	13	1	9	13	12	17	28	19	13	21	24	3	5	16	14	4	14	5	24	6	15	2	2	29	22	28	13	26	7	20	3	0	28	26	4	2	3	33	19	10	2	3
T[C>T]C	5	8	35	1	23	3	5	22	1	5	6	20	41	27	27	22	32	40	10	16	21	19	2	21	5	27	4	24	2	1	43	36	32	22	34	8	21	3	0	30	23	5	1	4	32	31	13	1	2
T[C>T]G	4	7	4	0	7	5	10	7	0	1	2	11	12	11	5	5	11	11	8	4	6	10	4	6	8	9	2	6	3	2	5	12	17	9	6	7	6	1	2	11	12	2	4	3	8	10	5	2	0
T[C>T]T	0	4	16	2	9	3	5	6	0	8	5	7	7	13	8	9	11	10	4	4	7	6	3	9	4	6	3	7	3	1	13	16	11	11	10	5	7	2	2	14	8	3	2	3	14	15	9	2	1
A[T>A]A	0	6	8	7	1	6	10	0	0	2	0	1	4	6	4	11	6	6	2	8	7	6	12	5	6	5	1	2	7	2	10	3	5	1	10	6	10	7	1	0	13	12	1	3	6	3	7	4	2
A[T>A]C	4	2	2	5	1	4	5	2	1	4	2	2	5	4	0	1	3	1	1	4	1	8	4	2	5	7	3	3	0	1	5	6	4	3	4	1	2	4	2	3	3	2	2	2	3	3	5	1	1
A[T>A]G	0	7	4	12	2	7	15	0	1	5	1	0	4	6	5	3	4	3	1	9	7	10	10	12	4	5	3	1	6	2	12	6	5	3	9	7	10	5	2	0	3	7	2	2	8	1	7	2	1
A[T>A]T	3	0	4	4	3	7	1	2	1	0	2	2	4	3	3	2	4	3	0	5	2	4	3	3	5	8	3	1	3	0	4	2	2	3	5	5	3	3	0	4	3	4	1	0	1	2	3	1	2
C[T>A]A	2	7	6	18	3	19	15	0	7	3	3	0	4	12	7	8	13	9	2	8	9	8	21	11	3	9	4	1	4	1	7	3	2	2	8	13	7	10	0	0	17	13	3	3	12	0	16	4	3
C[T>A]C	0	4	8	8	0	9	10	2	4	0	2	0	7	8	3	8	9	4	1	4	7	6	13	10	5	3	1	1	4	1	2	2	7	2	8	6	4	5	1	1	2	11	3	5	7	1	13	2	2
C[T>A]G	0	14	15	18	3	24	27	3	6	6	3	2	12	10	12	11	16	5	2	13	15	7	16	17	8	10	6	1	9	2	24	2	10	4	14	14	11	12	0	1	12	21	4	2	10	1	15	1	0
C[T>A]T	5	3	12	16	1	10	8	2	4	2	1	1	8	5	3	9	7	2	1	11	6	5	11	6	7	3	2	2	5	1	11	4	9	7	6	6	5	6	1	2	7	10	3	2	4	1	3	3	1
G[T>A]A	2	6	5	8	3	14	9	0	3	1	0	1	9	4	3	12	3	2	1	10	4	2	8	5	0	3	2	1	2	2	9	1	5	3	9	7	3	10	1	0	10	1	4	2	4	2	7	2	1
G[T>A]C	0	1	2	2	2	1	6	1	2	2	1	2	5	3	1	3	2	4	0	2	1	4	3	0	6	3	1	2	3	3	4	3	4	1	1	2	3	3	1	2	1	3	3	4	4	1	6	1	1
G[T>A]G	1	4	7	8	2	6	9	0	3	2	2	1	4	7	6	4	5	1	2	7	3	2	6	7	1	3	0	2	4	1	12	6	4	3	5	2	7	6	1	0	7	8	3	7	4	3	7	2	0
G[T>A]T	3	2	0	2	0	4	7	2	1	5	2	0	1	1	2	2	3	1	1	2	3	5	1	3	6	0	1	2	2	2	6	2	0	2	4	3	6	3	3	3	3	6	3	5	4	2	2	0	2
T[T>A]A	4	3	6	9	1	11	5	5	4	2	2	1	7	5	6	5	11	4	0	6	5	5	14	7	6	6	5	3	4	1	8	4	7	1	8	10	11	4	2	2	8	10	1	5	3	0	12	3	0
T[T>A]C	0	1	2	4	2	3	4	1	1	1	0	1	6	2	1	4	4	6	0	2	4	5	6	4	3	3	2	1	1	1	5	1	2	2	4	4	1	4	1	3	2	8	3	2	3	3	4	1	0
T[T>A]G	4	7	5	9	3	9	6	2	2	5	1	1	7	9	8	11	6	6	1	4	8	9	11	11	4	8	5	3	5	3	7	3	2	4	10	6	6	6	2	2	11	11	0	2	6	1	12	3	3
T[T>A]T	3	3	0	4	2	3	4	0	2	2	1	0	3	5	2	5	5	2	1	5	1	1	8	6	6	4	3	1	4	1	10	3	8	3	6	4	4	3	0	3	8	9	4	2	3	1	4	1	3
A[T>C]A	8	6	10	6	6	7	10	7	1	2	0	1	2	10	8	2	13	5	2	13	10	6	12	6	9	14	9	7	4	1	8	10	8	9	5	3	7	14	5	8	12	14	7	4	9	6	7	2	1
A[T>C]C	1	3	4	3	5	3	5	4	1	1	0	2	3	4	3	0	3	5	1	5	2	6	3	3	7	5	4	3	2	1	2	2	2	3	5	3	3	4	5	3	3	6	4	3	8	4	1	1	1
A[T>C]G	7	2	5	1	8	8	10	8	1	3	0	2	3	3	7	0	10	7	2	15	10	12	4	2	11	14	8	6	1	4	9	9	8	10	9	5	12	4	6	4	17	9	9	1	8	8	4	2	0
A[T>C]T	7	1	3	2	4	5	6	4	1	3	1	1	1	2	7	1	5	5	1	8	5	4	3	3	5	6	3	4	8	2	7	6	7	6	6	2	7	11	4	6	5	13	3	2	1	3	5	3	1
C[T>C]A	6	4	7	2	3	4	8	6	0	3	2	0	3	3	6	3	3	5	1	2	7	7	6	5	5	9	6	7	4	5	3	10	4	5	4	3	6	13	7	2	15	8	5	1	5	6	4	2	2
C[T>C]C	6	1	2	3	5	5	5	4	2	4	2	1	4	4	7	0	5	5	2	13	2	6	8	2	5	6	2	4	2	1	6	4	5	7	3	3	8	3	4	6	4	7	7	2	9	4	1	2	0
C[T>C]G	8	2	4	2	6	9	9	7	1	6	3	1	2	5	10	2	8	12	4	13	7	11	7	4	8	4	10	11	1	0	7	9	5	4	5	5	8	10	5	8	10	12	8	2	7	7	4	1	1
C[T>C]T	11	3	5	1	10	6	9	7	1	1	1	1	5	0	7	2	3	8	3	7	6	10	6	3	6	10	3	7	4	2	7	9	9	5	5	4	5	9	9	5	10	10	2	1	7	8	5	3	1
G[T>C]A	9	3	6	4	12	7	5	4	1	0	2	1	0	3	7	1	6	11	2	10	6	10	6	5	10	15	5	11	3	3	9	7	6	7	7	6	8	8	8	4	9	6	4	4	9	8	2	5	2
G[T>C]C	4	2	4	4	4	5	0	7	1	1	1	1	3	6	5	1	2	4	2	5	3	5	6	4	4	7	2	3	0	1	4	4	4	5	7	2	3	6	3	2	9	6	4	6	2	5	7	2	3
G[T>C]G	7	0	2	1	6	2	11	1	1	3	2	1	0	2	5	2	5	6	1	14	3	13	7	2	9	14	6	4	4	4	8	10	7	6	1	4	2	3	8	5	9	11	4	0	6	5	4	1	1
G[T>C]T	11	1	3	4	12	4	7	7	1	3	1	0	1	4	5	2	6	2	2	2	6	11	4	2	5	11	6	6	4	2	3	6	5	2	3	3	3	3	7	5	8	8	5	3	3	8	4	2	1
T[T>C]A	6	0	5	3	2	8	4	1	0	2	2	2	3	4	9	2	6	5	1	9	3	7	7	1	8	5	5	4	5	2	6	10	9	4	3	3	3	4	3	5	1	14	6	3	9	4	4	1	3
T[T>C]C	7	2	2	2	4	5	7	1	1	1	0	2	2	5	4	2	4	5	2	4	2	3	2	3	12	8	6	3	4	1	8	5	5	2	3	4	5	8	1	6	12	4	3	2	3	8	2	1	0
T[T>C]G	4	3	5	1	4	4	7	2	2	3	2	2	1	5	3	2	6	6	2	5	3	8	7	1	5	6	3	3	3	2	6	8	4	1	6	2	8	5	1	4	7	7	7	1	4	4	2	1	1
T[T>C]T	8	1	3	4	6	3	14	8	1	1	1	0	3	6	6	1	8	7	0	5	5	7	6	3	10	10	10	5	4	1	7	4	10	3	7	3	8	9	4	4	9	5	7	6	4	6	3	4	2
A[T>G]A	1	1	2	2	2	1	2	1	1	3	1	1	2	4	9	3	3	2	2	6	1	8	8	4	3	6	0	3	3	3	4	4	9	1	8	7	4	4	1	1	6	11	6	3	4	2	5	2	1
A[T>G]C	4	2	0	1	1	3	6	3	1	1	1	0	1	4	4	1	0	2	2	4	0	1	1	2	5	3	1	4	3	1	3	4	4	2	5	3	3	5	1	3	5	7	1	2	4	1	4	3	0
A[T>G]G	1	2	3	3	2	4	2	2	1	1	1	2	0	2	2	1	4	3	1	4	2	2	1	1	2	5	0	1	3	3	3	0	3	1	6	3	5	5	1	2	5	3	2	2	3	3	6	1	1
A[T>G]T	6	2	1	6	3	12	4	5	5	3	1	5	6	4	6	1	6	2	3	3	3	4	15	4	7	3	1	4	12	3	7	4	4	7	7	3	16	12	7	8	7	6	3	3	4	5	6	1	2
C[T>G]A	3	1	6	3	1	4	3	3	1	6	1	1	3	5	3	2	4	4	2	4	2	4	11	3	2	3	3	2	4	1	2	3	2	3	6	2	8	3	1	2	3	10	3	3	3	1	2	2	1
C[T>G]C	3	1	1	4	2	4	7	3	2	1	0	5	4	4	3	0	2	4	2	3	0	5	6	8	4	3	3	4	5	2	4	4	6	6	2	1	5	4	7	4	6	5	3	4	4	3	3	1	1
C[T>G]G	0	2	2	3	3	3	5	2	3	3	2	3	3	1	4	2	5	6	2	3	4	6	8	1	6	2	3	3	2	1	2	2	4	3	4	1	7	5	3	4	6	6	3	3	3	1	3	0	1
C[T>G]T	63	5	4	18	15	47	16	37	38	4	1	35	20	25	2	9	8	44	58	11	1	49	59	53	32	9	4	44	64	6	11	26	24	46	28	17	42	20	40	34	36	17	11	3	16	16	30	1	2
G[T>G]A	3	0	1	3	1	2	5	0	1	1	0	1	2	2	3	1	8	3	1	1	1	5	2	2	3	4	2	1	4	1	3	3	3	4	2	3	5	2	1	2	4	4	3	1	1	3	4	2	1
G[T>G]C	3	1	2	2	1	2	3	3	2	1	1	2	3	1	1	0	2	6	3	2	0	4	3	2	7	2	1	1	3	2	2	2	3	2	5	1	1	6	0	2	2	3	2	2	4	4	4	2	1
G[T>G]G	3	1	2	3	4	2	3	2	2	0	1	1	2	4	0	0	4	1	1	1	2	1	3	0	7	4	1	2	2	1	4	4	4	2	3	2	6	5	3	3	6	3	2	2	3	2	2	1	2
G[T>G]T	10	1	3	4	8	16	10	6	9	3	1	6	5	7	3	5	4	7	10	7	2	14	17	8	8	4	4	14	19	5	6	7	7	7	6	3	9	10	10	10	9	6	5	4	3	5	12	3	1
T[T>G]A	1	1	4	3	4	4	4	3	1	6	1	2	1	3	8	0	7	0	1	8	2	10	8	0	4	6	5	3	5	2	13	3	8	0	9	6	5	4	1	2	5	5	9	6	2	2	6	6	4
T[T>G]C	4	0	2	3	3	2	5	1	1	1	1	4	2	5	1	2	3	5	2	3	3	9	4	2	5	4	1	5	3	2	2	3	6	5	3	6	4	2	2	3	3	4	2	4	2	2	4	2	0
T[T>G]G	1	1	2	2	3	4	7	2	1	0	1	1	3	2	4	2	3	5	1	0	0	6	6	3	4	3	0	2	1	0	7	5	6	4	5	1	5	7	1	2	6	7	6	3	1	2	4	2	1
T[T>G]T	11	6	4	6	13	20	6	12	7	2	0	7	8	11	7	2	4	13	14	12	1	15	27	10	5	5	4	12	13	7	2	11	7	11	15	11	11	10	11	13	12	18	8	5	1	11	7	6	4
[truncated: 251 more columns]
