# Supplementary material for: SUITOR: Selecting the number of mutational signatures through cross-validation
Source: PLoS Comput Biol. 2022 Apr 4;18(4):e1009309. doi: 10.1371/journal.pcbi.1009309 (PMC9009674; doi:10.1371/journal.pcbi.1009309)
Supplement: S2 Data — (ZIP) [file pcbi.1009309.s015.zip › Supp_data_profiles_activities_matrices/16 In silico simulation/simulation design of eight signatures/Error Level 1.2/eight signatures_mutation_type_matrix_13.csv]

	V1	V2	V3	V4	V5	V6	V7	V8	V9	V10	V11	V12	V13	V14	V15	V16	V17	V18	V19	V20	V21	V22	V23	V24	V25	V26	V27	V28	V29	V30	V31	V32	V33	V34	V35	V36	V37	V38	V39	V40	V41	V42	V43	V44	V45	V46	V47	V48	V49
A[C>A]A	4	1	1	8	2	7	10	4	1	5	5	1	1	2	3	7	2	7	1	3	3	3	0	1	4	3	3	1	5	1	5	3	1	10	6	3	8	5	1	4	6	6	3	6	3	2	6	1	3
A[C>A]C	1	2	1	2	2	6	1	0	1	3	2	0	5	4	1	3	2	10	0	1	3	8	3	4	7	4	4	2	2	2	4	6	5	1	5	1	2	5	2	4	2	4	4	5	5	3	3	2	4
A[C>A]G	3	2	2	2	4	1	2	2	0	4	4	1	5	4	3	2	3	3	1	0	3	1	1	2	6	3	2	2	3	0	1	8	2	2	3	3	3	0	3	3	5	5	0	5	3	0	0	2	0
A[C>A]T	2	0	1	4	3	3	5	3	0	8	2	0	3	3	1	2	2	7	2	1	3	5	5	4	3	1	2	3	2	1	4	6	3	7	4	0	3	6	1	3	3	8	5	3	2	3	3	3	3
C[C>A]A	5	1	1	9	3	7	10	3	1	9	11	1	8	5	3	4	3	6	1	5	5	10	3	0	9	3	6	3	3	1	4	11	3	5	6	4	9	7	5	1	6	9	11	6	12	2	9	2	3
C[C>A]C	3	0	0	11	2	7	5	4	1	7	4	1	4	3	5	8	3	9	1	2	9	1	4	2	4	4	6	3	5	0	8	11	5	16	10	4	17	4	2	0	6	12	8	12	5	0	10	1	2
C[C>A]G	3	1	2	1	3	6	4	3	1	4	1	1	4	2	3	3	0	7	2	3	4	2	2	1	8	3	4	3	4	3	5	7	2	1	5	4	7	5	2	1	4	2	3	1	5	2	1	1	4
C[C>A]T	4	3	1	7	0	12	6	5	2	5	5	3	7	2	1	4	5	6	3	4	4	10	1	2	15	7	5	1	4	1	4	11	4	6	8	3	3	8	3	2	3	13	7	13	2	3	6	1	4
G[C>A]A	3	1	3	6	1	4	9	4	0	3	6	1	0	2	3	3	4	5	2	2	3	3	3	2	10	2	6	4	3	1	4	10	1	7	5	2	6	8	2	2	3	8	2	7	4	2	8	2	4
G[C>A]C	2	0	2	5	1	7	5	1	2	8	2	1	4	1	4	4	4	7	2	2	5	2	3	0	3	4	3	2	3	2	5	6	1	5	6	4	3	6	2	2	6	2	5	5	5	1	5	1	3
G[C>A]G	3	2	4	3	1	5	2	2	1	4	1	1	5	1	3	3	0	1	1	1	3	3	3	3	4	4	0	2	3	1	1	1	4	5	6	2	4	2	1	1	0	2	2	5	4	1	4	1	1
G[C>A]T	4	2	1	2	4	9	4	0	1	3	1	1	4	4	3	3	4	7	2	4	5	5	0	0	6	0	1	0	5	1	4	6	2	4	8	0	5	5	2	2	6	5	1	6	5	5	2	0	1
T[C>A]A	4	1	3	5	3	6	4	1	2	10	2	0	4	4	4	7	3	6	2	5	4	5	4	0	5	0	2	7	4	3	5	5	4	3	9	1	5	8	0	3	6	3	9	8	7	1	7	2	3
T[C>A]C	3	2	2	9	0	3	6	4	2	2	7	0	6	3	1	3	1	7	0	1	4	4	4	2	5	3	3	3	4	2	4	7	5	8	4	3	4	11	2	1	6	10	8	8	4	2	2	2	1
T[C>A]G	2	2	0	5	3	3	6	1	1	1	2	1	2	3	3	6	4	2	2	3	2	5	0	0	1	1	0	1	2	1	2	6	1	2	4	1	1	3	2	3	1	5	2	2	8	2	2	0	1
T[C>A]T	0	1	2	12	3	5	9	7	0	7	4	0	4	3	3	6	6	10	1	5	6	7	2	3	7	2	4	1	3	3	7	4	2	6	14	3	6	12	1	1	5	8	4	6	10	1	5	2	2
A[C>G]A	4	0	1	5	5	4	6	1	5	2	2	1	0	2	1	3	6	3	1	0	2	5	4	3	9	8	1	0	7	5	6	8	5	2	8	2	8	6	1	2	3	7	7	8	3	5	6	6	2
A[C>G]C	4	2	1	3	3	5	6	2	2	2	1	1	4	2	4	2	1	3	1	2	2	3	3	2	4	1	2	1	5	0	2	1	1	1	7	2	4	3	2	3	7	5	4	2	5	1	3	6	2
A[C>G]G	4	0	3	3	1	4	1	3	0	2	0	1	3	1	1	2	2	5	1	0	3	5	0	1	6	3	0	2	2	2	1	3	3	2	6	5	2	0	1	1	4	0	5	2	2	4	5	0	0
A[C>G]T	5	0	2	9	4	4	8	1	3	3	0	1	7	6	4	2	3	4	0	0	2	5	2	1	7	4	0	1	6	4	6	2	12	3	7	6	2	7	1	4	12	4	5	3	5	5	3	3	0
C[C>G]A	1	2	3	7	8	2	8	2	1	2	1	0	3	5	3	1	4	6	2	0	2	7	1	3	1	0	0	2	9	0	5	6	7	6	5	3	5	9	1	2	6	2	3	5	4	2	1	3	1
C[C>G]C	2	1	0	2	3	3	4	2	3	1	1	0	6	3	2	1	0	2	2	2	3	4	4	2	2	2	0	1	2	1	4	8	3	4	14	5	6	6	1	1	5	5	3	7	4	2	7	6	2
C[C>G]G	3	2	1	0	3	3	2	2	1	1	1	1	2	1	2	1	1	0	1	0	1	8	6	2	1	2	1	2	3	2	2	3	5	4	5	1	4	3	1	1	7	1	2	2	4	1	3	3	1
C[C>G]T	1	1	1	8	7	5	5	3	2	3	2	2	4	6	3	2	2	6	0	1	2	7	5	2	5	5	2	1	5	2	5	4	7	4	4	2	7	3	2	1	5	5	4	2	3	2	7	7	2
G[C>G]A	1	1	2	5	2	2	5	0	3	2	1	1	5	4	2	3	0	0	0	1	3	3	3	1	1	2	1	1	3	1	3	7	4	3	2	1	4	2	2	0	7	4	3	6	1	3	6	2	1
G[C>G]C	3	2	1	6	3	3	4	3	1	0	3	1	5	6	1	3	0	5	1	3	2	4	2	1	6	1	1	3	4	3	4	6	2	3	5	1	7	3	1	3	3	4	5	4	5	1	7	3	2
G[C>G]G	0	0	1	4	4	5	4	2	2	2	1	0	1	4	1	2	5	1	1	1	0	5	3	0	1	4	0	1	2	2	4	5	4	4	2	2	4	1	2	3	6	6	2	6	2	3	5	4	0
G[C>G]T	2	1	0	4	7	2	5	3	0	3	1	1	4	5	6	1	3	3	1	3	3	7	6	2	4	1	3	1	4	3	6	5	4	1	9	3	3	7	2	1	10	4	3	3	3	1	2	1	2
T[C>G]A	3	1	2	6	6	2	6	2	1	1	2	1	5	8	2	1	0	3	0	5	1	2	3	1	2	3	1	0	3	3	1	5	3	2	3	4	9	3	1	2	7	5	6	6	5	3	4	2	1
T[C>G]C	4	2	1	7	2	2	4	1	1	4	0	1	5	4	1	0	3	1	1	1	2	3	2	1	4	2	1	2	4	4	2	7	2	4	8	2	3	6	1	3	10	9	7	5	1	3	3	3	1
T[C>G]G	1	0	2	3	5	1	5	1	1	1	1	1	3	1	2	1	1	3	1	0	2	7	3	2	4	2	1	1	4	1	3	2	3	3	5	4	3	1	2	2	6	7	2	2	4	0	1	3	1
T[C>G]T	3	2	3	6	6	3	4	1	4	0	1	2	7	6	6	2	4	3	0	2	3	5	3	0	6	4	4	2	7	5	6	4	10	4	5	11	7	9	3	0	9	7	9	4	3	3	5	4	1
A[C>T]A	9	7	2	2	7	7	13	2	1	5	2	1	3	1	1	2	2	9	3	7	1	4	2	3	13	7	1	1	3	2	5	12	9	6	6	12	4	2	2	3	16	10	5	5	3	3	6	2	1
A[C>T]C	3	5	4	2	2	6	5	5	0	3	2	3	3	5	4	3	4	0	2	4	2	9	1	1	5	6	2	2	3	6	1	4	6	7	6	4	5	1	2	5	6	8	1	6	7	4	1	1	1
A[C>T]G	7	9	4	2	8	8	15	2	1	1	0	8	3	7	2	0	3	17	13	3	2	17	5	0	10	9	2	1	4	5	5	2	4	5	4	11	5	3	1	11	25	11	4	9	1	2	4	3	8
A[C>T]T	1	2	3	3	1	4	5	3	0	0	2	1	2	6	2	1	2	5	4	2	3	6	10	3	7	7	1	5	2	5	3	4	5	7	6	4	2	4	3	9	4	3	2	5	2	1	1	2	2
C[C>T]A	4	1	8	8	7	7	10	4	1	2	4	2	7	4	4	6	8	13	2	6	5	11	5	5	4	6	5	3	3	3	8	13	7	4	10	5	3	5	1	14	3	1	3	2	11	9	11	4	3
C[C>T]C	2	2	10	9	4	2	6	4	0	5	1	1	7	14	7	8	6	10	3	1	8	8	3	5	8	7	1	6	6	1	8	10	11	9	10	7	3	3	3	8	7	5	2	5	9	7	4	1	3
C[C>T]G	8	4	0	4	3	9	9	1	2	2	1	5	3	8	5	2	1	11	14	3	3	8	4	2	9	14	4	3	5	7	7	12	8	4	2	12	3	1	0	17	19	10	4	10	6	2	7	1	8
C[C>T]T	3	2	6	4	4	4	4	3	2	6	3	3	8	6	7	6	13	13	3	5	7	5	8	6	7	9	3	0	3	4	8	14	12	9	13	11	5	3	1	7	9	11	1	4	5	6	7	2	3
G[C>T]A	6	5	1	3	2	9	14	2	1	3	0	6	4	7	3	1	2	13	10	7	3	13	3	5	9	11	0	2	7	4	7	6	7	2	6	9	3	6	1	9	14	2	5	12	2	1	3	1	4
G[C>T]C	6	9	6	4	3	8	13	1	1	3	1	7	2	6	0	5	5	18	11	5	3	12	4	5	14	12	1	3	6	5	5	4	14	4	4	13	2	2	1	16	12	10	6	5	4	2	8	2	4
G[C>T]G	15	8	1	3	7	8	21	2	1	2	1	8	0	9	4	2	3	17	13	5	1	19	4	2	9	22	2	4	11	6	5	9	14	6	4	26	6	4	3	21	20	14	10	4	4	1	3	1	9
G[C>T]T	7	7	4	8	6	6	13	4	2	1	1	4	6	9	6	4	7	11	5	3	3	13	3	2	9	9	2	2	5	5	6	8	11	7	10	3	2	5	3	13	10	3	8	7	5	3	8	2	1
T[C>T]A	7	2	16	2	14	6	7	16	1	2	4	8	24	30	22	20	28	25	6	7	8	19	1	22	7	20	1	14	4	2	31	23	12	23	23	9	13	1	3	24	23	2	3	6	26	28	16	4	1
T[C>T]C	8	9	32	5	12	1	6	18	1	4	12	14	31	47	25	22	31	27	6	10	22	23	2	17	7	30	4	27	3	0	33	25	29	20	31	9	20	4	2	33	21	6	6	6	25	23	11	1	2
T[C>T]G	3	4	7	2	6	3	13	6	1	3	2	6	10	16	8	10	12	12	6	5	4	8	3	6	10	13	3	7	4	2	7	15	16	9	7	10	4	2	1	11	9	4	2	7	11	10	5	2	2
T[C>T]T	3	5	13	5	7	3	2	6	0	5	1	8	13	12	13	14	13	11	5	4	9	6	2	19	6	13	2	7	2	2	13	13	13	8	8	5	13	5	0	13	12	5	3	2	14	12	3	3	0
A[T>A]A	1	3	2	10	1	10	8	1	3	2	0	1	5	5	5	6	7	4	1	4	2	5	13	3	3	8	2	4	4	2	2	2	2	1	7	5	1	6	1	0	5	6	5	3	8	2	14	3	1
A[T>A]C	1	2	1	4	1	4	2	2	1	0	0	1	2	5	1	3	2	5	0	3	1	4	4	3	4	4	0	1	0	2	2	3	3	2	4	1	1	6	1	2	1	4	4	1	5	2	2	1	2
A[T>A]G	1	10	5	9	5	9	11	0	3	3	1	1	7	9	4	6	12	3	1	6	3	11	9	4	5	1	1	2	4	2	5	5	3	4	6	3	4	9	1	4	9	10	5	3	4	5	10	3	0
A[T>A]T	1	2	3	2	6	4	2	2	0	4	0	1	2	5	4	5	6	1	3	2	4	6	8	4	4	4	1	0	4	0	5	3	2	4	6	2	5	5	3	4	2	9	3	4	2	2	4	2	1
C[T>A]A	1	10	8	16	2	16	15	1	2	2	1	0	7	9	7	7	10	5	1	8	11	9	10	13	5	6	1	2	4	2	18	2	8	6	17	13	5	10	1	2	13	15	6	2	13	1	9	3	0
C[T>A]C	5	5	2	14	2	9	11	2	3	2	2	1	4	5	5	5	11	6	0	4	6	6	4	5	5	4	2	3	3	1	5	1	1	3	7	4	5	4	2	2	5	9	1	4	6	2	6	1	1
C[T>A]G	3	16	19	17	3	28	16	3	7	6	4	1	11	21	14	18	16	5	1	11	15	13	22	15	4	10	4	3	9	1	16	7	8	5	13	13	6	12	1	4	14	14	6	2	12	0	25	0	4
C[T>A]T	4	7	5	5	2	6	16	2	3	3	1	0	8	14	6	5	7	5	3	7	10	10	10	7	1	8	2	2	9	1	7	3	7	3	9	9	0	6	0	4	9	11	3	0	6	3	8	3	2
G[T>A]A	3	9	9	9	1	9	11	3	2	3	1	1	7	3	6	7	7	5	1	3	5	1	7	6	3	1	1	2	4	1	7	3	6	2	2	4	6	7	1	2	4	7	1	2	2	2	6	1	1
G[T>A]C	3	2	2	3	1	6	4	2	2	2	2	0	2	5	4	3	5	1	1	0	3	6	4	2	1	2	1	3	0	2	2	2	1	0	6	3	3	0	1	2	2	3	2	5	4	2	2	4	1
G[T>A]G	0	5	3	2	2	9	13	1	3	3	2	0	6	2	6	4	4	4	2	4	5	2	7	5	5	1	0	1	2	2	3	5	1	1	6	2	5	3	3	0	4	3	2	2	2	3	4	2	0
G[T>A]T	2	3	2	0	3	5	3	1	2	3	2	1	4	6	0	2	0	4	2	1	1	7	3	3	5	0	2	2	4	0	4	5	3	2	7	2	2	3	1	0	4	5	3	2	3	2	6	4	0
T[T>A]A	3	9	9	8	4	11	8	2	1	2	1	1	4	5	2	6	10	4	0	9	9	8	10	5	5	7	3	1	1	5	13	6	7	5	5	12	8	7	2	4	7	13	4	1	6	3	11	4	1
T[T>A]C	1	0	6	5	3	4	5	3	3	2	1	1	4	2	1	5	4	3	2	4	3	5	2	6	4	0	1	2	2	0	3	5	3	1	3	3	0	1	2	2	9	5	4	3	4	2	5	0	1
T[T>A]G	2	7	4	12	1	11	4	4	3	3	1	1	3	8	2	10	8	1	1	4	5	8	11	8	1	8	1	3	6	0	9	2	4	4	6	7	5	9	2	4	8	10	3	3	7	3	10	2	0
T[T>A]T	2	1	3	9	2	6	4	2	4	2	2	1	1	4	4	2	9	3	1	4	4	5	9	4	3	5	0	4	5	5	4	2	5	3	6	7	5	7	1	4	7	9	4	5	2	1	8	3	2
A[T>C]A	9	5	7	2	13	10	8	11	3	2	1	1	6	7	12	2	15	8	3	11	6	8	6	8	15	8	6	4	4	2	7	8	7	10	6	3	4	14	6	5	14	14	9	3	4	8	3	3	3
A[T>C]C	5	2	3	1	3	2	5	4	0	2	1	1	3	3	4	0	4	6	0	2	2	8	4	3	6	4	3	4	1	2	4	4	1	2	5	3	4	4	5	1	7	3	4	3	4	5	4	3	0
A[T>C]G	6	5	5	5	9	5	8	9	1	2	1	1	2	6	11	1	7	12	0	8	11	13	9	6	19	12	8	6	2	1	7	7	3	11	8	1	9	5	7	2	16	14	5	2	4	8	3	2	5
A[T>C]T	4	2	5	1	3	4	7	4	1	0	2	0	3	3	2	2	6	6	1	8	2	7	4	3	9	6	5	5	3	5	6	5	5	1	8	6	7	9	4	6	3	12	1	8	4	5	2	2	3
C[T>C]A	6	2	5	1	9	5	5	7	0	6	1	0	1	4	7	2	5	1	2	9	5	5	4	3	8	10	1	6	3	3	9	8	3	5	5	2	9	7	4	6	10	10	7	4	5	7	5	4	2
C[T>C]C	4	1	4	5	1	9	5	4	1	0	1	1	0	0	8	0	1	3	3	5	0	7	3	7	6	2	2	3	3	2	3	4	3	4	9	5	6	6	2	5	7	9	3	4	6	5	2	1	2
C[T>C]G	7	1	6	2	8	8	16	4	1	2	2	1	4	9	8	5	6	6	1	17	4	15	4	4	9	8	3	4	3	0	11	9	5	3	6	7	8	10	4	5	14	8	4	2	5	11	5	2	2
C[T>C]T	8	0	2	1	6	9	10	6	2	3	0	0	1	6	6	1	6	6	2	12	7	10	7	3	11	11	3	6	1	4	5	9	7	6	9	3	7	10	6	15	7	11	6	7	6	6	3	4	1
G[T>C]A	9	1	7	3	7	5	12	5	1	1	1	1	2	3	7	3	8	6	1	13	10	7	7	5	9	13	8	4	2	0	7	5	4	7	6	4	7	8	5	6	15	8	9	5	8	7	0	1	0
G[T>C]C	4	3	2	2	4	5	5	4	1	0	0	2	2	3	4	0	4	3	1	7	1	5	7	3	8	9	2	8	4	1	4	2	8	4	4	4	9	5	2	3	9	9	1	3	1	5	0	2	1
G[T>C]G	6	2	3	4	8	4	7	9	1	1	2	1	1	6	5	1	6	9	1	8	4	10	3	5	7	5	4	10	1	1	8	8	4	5	6	2	6	4	3	7	9	11	3	3	5	7	4	2	1
G[T>C]T	10	2	1	2	8	6	10	2	2	0	3	1	2	6	9	2	7	2	3	3	6	9	3	1	4	8	3	6	6	2	5	6	4	6	3	2	5	5	4	7	9	4	4	3	3	7	1	2	0
T[T>C]A	3	0	3	3	7	6	6	5	0	4	1	1	1	4	5	3	5	8	3	10	5	8	7	4	5	8	4	2	3	3	3	7	7	6	4	1	2	8	2	2	9	10	7	1	7	6	5	2	0
T[T>C]C	5	2	1	2	5	3	8	6	0	2	2	1	3	3	6	1	5	9	2	5	4	1	5	5	9	6	4	1	1	4	8	8	5	5	4	5	7	3	4	3	14	4	0	5	5	5	0	2	2
T[T>C]G	1	2	3	4	5	3	9	3	2	2	0	1	3	3	8	1	4	6	2	8	3	6	2	3	6	4	4	5	3	1	5	8	1	6	6	2	3	6	4	3	6	5	4	2	3	4	3	2	2
T[T>C]T	7	1	2	4	2	13	8	5	2	3	2	2	1	7	12	2	12	6	1	15	5	20	8	3	14	7	7	3	5	2	10	6	12	8	11	0	6	6	7	2	18	10	5	4	7	6	3	5	1
A[T>G]A	4	2	3	3	2	5	4	6	1	6	0	1	3	5	5	2	7	0	2	6	1	10	5	2	7	5	3	2	5	1	7	4	6	3	13	9	3	10	2	2	3	6	6	4	3	3	5	2	3
A[T>G]C	2	1	2	3	2	4	4	1	1	1	1	0	2	2	2	2	2	3	0	3	3	5	3	3	1	5	0	0	2	1	3	2	4	1	6	2	4	4	1	1	0	7	2	0	0	3	0	1	1
A[T>G]G	3	2	1	3	4	2	6	1	1	1	1	0	1	3	1	2	2	0	2	2	0	1	5	0	3	2	2	1	5	0	1	5	1	4	3	3	6	0	2	2	6	3	2	2	4	5	1	2	2
A[T>G]T	10	1	5	3	6	8	6	7	6	3	1	6	2	9	5	2	6	6	8	6	2	17	16	10	11	4	3	6	9	2	2	7	4	6	11	4	7	3	8	4	3	6	5	2	5	3	3	2	4
C[T>G]A	4	0	4	2	1	6	5	3	1	2	2	1	1	4	3	0	6	1	3	2	2	9	9	3	5	5	3	1	1	1	7	3	5	1	7	2	2	3	2	2	4	10	2	4	7	0	6	1	2
C[T>G]C	6	0	3	2	6	5	3	5	1	1	1	3	5	8	3	1	3	1	4	2	0	8	3	8	6	1	2	6	4	1	2	6	4	4	7	3	8	2	4	7	2	2	3	6	5	5	4	3	1
C[T>G]G	6	4	3	6	4	3	7	2	2	1	2	3	2	5	8	3	1	0	2	5	4	6	10	2	5	0	2	4	9	1	5	5	9	4	7	6	5	4	1	4	11	9	1	5	2	4	2	0	3
C[T>G]T	56	4	2	18	23	45	24	45	43	3	0	24	20	28	8	16	4	28	50	8	2	42	56	48	23	6	4	44	57	5	7	37	22	49	29	20	44	26	40	46	32	8	18	4	15	26	15	2	2
G[T>G]A	6	2	0	2	3	4	5	3	3	1	1	1	1	5	3	2	2	5	2	0	4	4	3	3	4	4	0	1	4	0	1	5	1	1	6	4	5	1	0	0	7	3	0	1	1	2	2	3	1
G[T>G]C	0	1	1	0	2	2	4	1	0	2	1	1	2	5	2	1	1	4	2	3	0	3	7	3	4	2	0	1	3	2	5	3	1	2	3	4	3	2	2	3	4	3	3	1	2	2	3	0	1
G[T>G]G	4	1	1	4	3	5	3	2	2	2	1	1	3	2	3	2	0	4	2	2	2	5	4	1	3	1	1	1	1	1	0	4	2	3	7	4	5	4	2	5	3	6	0	4	0	2	2	4	0
G[T>G]T	22	2	0	6	8	13	4	9	7	4	0	4	7	9	1	3	4	10	11	7	0	18	10	10	8	7	0	10	14	1	2	8	7	7	11	4	8	11	16	9	15	7	6	1	3	6	14	4	1
T[T>G]A	4	2	6	0	2	3	10	4	1	5	2	1	2	0	7	1	8	1	1	12	2	4	9	1	6	4	5	2	8	3	8	2	10	0	6	4	2	8	2	4	4	6	6	3	4	0	4	4	1
T[T>G]C	4	2	0	4	4	7	5	3	2	1	1	2	1	2	2	2	4	2	1	0	3	2	4	2	4	2	3	1	3	1	4	7	3	6	9	3	5	4	3	1	3	0	1	3	1	2	3	2	2
T[T>G]G	3	1	0	3	2	3	7	2	2	1	1	1	1	1	3	3	4	1	2	5	3	2	2	1	4	3	2	4	2	1	5	2	4	4	4	4	7	4	1	1	2	8	4	1	3	2	5	1	1
T[T>G]T	17	2	5	8	9	15	7	15	10	7	1	9	7	9	6	4	7	10	13	5	2	13	28	10	7	9	4	12	14	2	8	8	7	10	7	9	13	12	12	13	13	11	6	4	3	9	9	5	1
[truncated: 251 more columns]
