# Supplementary material for: SUITOR: Selecting the number of mutational signatures through cross-validation
Source: PLoS Comput Biol. 2022 Apr 4;18(4):e1009309. doi: 10.1371/journal.pcbi.1009309 (PMC9009674; doi:10.1371/journal.pcbi.1009309)
Supplement: S2 Data — (ZIP) [file pcbi.1009309.s015.zip › Supp_data_profiles_activities_matrices/16 In silico simulation/simulation design of eight signatures/Error Level 1.2/eight signatures_mutation_type_matrix_14.csv]

	V1	V2	V3	V4	V5	V6	V7	V8	V9	V10	V11	V12	V13	V14	V15	V16	V17	V18	V19	V20	V21	V22	V23	V24	V25	V26	V27	V28	V29	V30	V31	V32	V33	V34	V35	V36	V37	V38	V39	V40	V41	V42	V43	V44	V45	V46	V47	V48	V49
A[C>A]A	1	0	4	8	3	5	9	0	1	4	4	1	2	1	3	6	5	7	1	4	5	2	1	1	8	6	2	2	2	0	2	3	3	5	8	3	2	6	2	2	4	8	6	4	6	4	10	2	3
A[C>A]C	3	1	1	3	2	6	3	1	2	6	7	1	2	1	3	3	1	7	1	1	2	5	3	0	4	3	3	1	0	1	2	5	3	2	5	1	6	5	1	3	3	6	4	4	6	0	4	2	4
A[C>A]G	4	3	2	7	2	8	3	1	1	2	1	1	3	2	1	2	3	2	1	2	3	1	2	4	3	3	1	3	3	1	3	3	2	1	6	3	1	1	4	3	0	5	5	1	1	3	1	1	2
A[C>A]T	2	0	1	8	2	5	5	5	0	5	5	0	2	1	3	3	2	2	1	1	2	1	2	2	7	1	2	3	2	1	2	2	2	6	6	2	5	5	2	1	5	5	4	4	3	0	2	1	2
C[C>A]A	4	1	3	12	3	5	15	1	1	5	10	1	8	4	6	8	2	6	2	5	4	8	6	1	11	3	6	1	4	0	8	2	5	11	9	5	12	8	4	3	4	9	5	6	12	3	11	1	2
C[C>A]C	2	1	3	11	0	11	12	5	1	5	4	1	3	3	1	7	3	8	1	2	4	4	4	3	15	2	4	2	3	2	5	7	2	9	8	4	8	5	3	2	4	14	6	7	7	2	8	2	2
C[C>A]G	3	1	1	4	3	4	6	4	1	3	1	1	4	6	2	3	2	1	0	1	4	5	3	3	7	4	2	2	2	0	4	4	0	1	2	3	4	6	1	2	3	5	4	2	6	1	5	3	2
C[C>A]T	2	1	2	11	2	8	7	2	1	4	8	0	3	1	3	3	4	11	0	2	8	7	4	1	6	2	5	3	1	0	6	6	1	9	6	6	5	4	3	2	2	7	4	9	10	4	7	1	2
G[C>A]A	1	0	2	4	2	9	9	2	1	2	2	1	4	1	2	1	1	5	2	4	1	2	3	2	4	2	5	5	3	2	0	6	4	5	5	1	2	5	5	1	2	3	6	5	10	2	3	1	1
G[C>A]C	3	0	1	5	4	4	14	1	1	1	5	2	3	2	1	1	2	7	1	2	3	3	4	1	8	1	3	2	2	0	5	5	0	4	3	6	1	5	2	3	4	6	6	7	3	2	2	3	1
G[C>A]G	3	1	1	2	3	4	0	1	0	1	5	2	3	2	0	2	3	4	0	3	4	4	3	2	7	2	1	3	0	1	1	3	3	4	1	2	1	2	1	3	0	2	3	4	4	1	3	1	1
G[C>A]T	1	1	3	2	3	5	8	1	2	3	0	1	3	4	3	3	5	7	1	2	2	6	5	2	4	4	4	4	1	2	3	1	4	4	2	1	4	7	3	2	5	3	6	2	7	4	5	3	0
T[C>A]A	3	1	1	5	3	4	5	2	0	4	5	1	3	5	1	7	5	5	0	5	5	10	5	0	3	1	3	3	5	3	6	4	3	5	10	4	7	6	2	1	5	8	7	8	7	2	9	1	6
T[C>A]C	2	1	2	4	1	7	5	1	0	3	6	1	7	4	4	3	3	3	2	1	7	2	2	4	5	1	2	2	1	1	4	7	5	11	9	5	9	6	0	1	3	9	3	5	6	3	4	1	3
T[C>A]G	1	1	1	3	0	3	1	1	0	2	3	2	2	1	1	3	1	4	1	2	2	0	2	2	4	3	1	1	1	1	2	1	4	3	3	0	2	3	2	1	4	2	1	1	4	1	4	0	1
T[C>A]T	3	1	5	6	2	4	9	2	1	11	7	1	6	3	2	5	3	8	2	4	4	3	2	5	10	4	5	3	2	2	3	5	3	6	11	3	6	9	1	0	4	10	6	8	3	1	7	1	4
A[C>G]A	2	2	4	7	5	3	6	0	3	3	0	0	7	9	2	3	3	4	2	3	0	1	3	0	3	4	0	2	4	3	4	3	4	4	12	5	3	9	2	0	9	7	3	3	0	5	8	12	2
A[C>G]C	3	1	2	1	3	1	1	0	0	1	2	2	2	1	3	1	3	3	2	2	1	1	2	3	5	3	2	2	7	4	4	0	1	5	4	3	5	4	0	3	7	9	5	4	3	0	6	0	2
A[C>G]G	3	2	2	1	4	3	2	1	0	2	2	1	1	3	0	1	3	3	0	1	1	3	3	3	1	2	0	1	4	2	5	3	3	4	4	2	4	3	0	1	2	7	3	5	2	3	6	4	1
A[C>G]T	5	0	1	3	2	4	5	1	2	2	0	1	1	3	2	1	3	4	2	1	1	11	2	0	6	2	1	4	5	3	2	7	3	3	8	3	8	5	0	1	6	5	6	2	4	6	7	8	1
C[C>G]A	1	2	0	4	3	2	2	0	1	2	0	1	4	6	5	0	4	4	1	3	3	5	5	1	4	4	0	2	3	1	5	1	6	6	8	3	4	5	1	2	6	2	4	2	5	5	3	5	1
C[C>G]C	3	1	1	1	1	4	4	1	2	1	0	1	6	7	4	2	2	3	0	2	1	3	7	1	5	1	0	3	6	1	3	4	4	5	5	2	5	6	2	0	2	8	7	3	1	2	5	4	1
C[C>G]G	3	1	2	5	4	2	0	0	1	2	1	1	3	4	2	2	1	4	0	2	1	2	2	3	4	4	1	3	4	3	3	5	0	2	6	1	2	6	1	2	4	1	6	2	2	1	1	1	2
C[C>G]T	3	2	4	2	5	5	4	0	1	0	1	2	6	6	2	1	2	3	0	3	0	5	7	0	5	2	0	3	8	2	4	6	5	3	5	0	2	7	1	3	2	5	7	6	4	3	1	5	1
G[C>G]A	3	2	2	7	4	2	7	1	2	1	0	1	2	4	3	2	3	4	2	1	2	6	4	1	4	4	1	1	1	0	3	8	4	0	8	1	3	3	2	3	5	6	4	4	0	1	4	3	0
G[C>G]C	1	2	2	3	5	2	2	1	1	0	1	2	4	6	3	0	0	6	2	1	2	3	1	1	7	4	4	3	3	2	0	3	6	1	1	3	4	5	2	3	6	6	3	4	5	4	4	1	2
G[C>G]G	1	1	3	1	0	3	7	1	2	2	2	1	3	3	3	3	1	4	2	2	2	3	1	1	4	3	2	1	2	2	4	1	1	3	5	3	1	7	1	1	5	2	4	4	4	1	6	4	1
G[C>G]T	2	2	4	6	2	3	6	2	3	0	1	1	4	1	5	1	3	7	1	1	2	4	3	3	0	5	2	2	4	9	1	2	2	1	3	4	8	4	0	1	7	2	4	4	2	4	4	5	1
T[C>G]A	3	1	1	6	8	3	7	1	4	5	2	0	2	4	5	1	3	3	0	2	2	3	5	4	3	5	1	1	7	3	4	4	6	0	3	3	7	3	1	4	8	10	6	2	5	3	8	4	1
T[C>G]C	0	1	0	7	9	5	7	2	1	1	0	1	2	4	5	0	0	4	1	3	2	5	4	0	5	3	0	3	4	1	1	3	6	4	5	5	7	8	1	0	5	7	4	2	2	2	5	2	1
T[C>G]G	1	1	2	2	1	4	2	2	0	1	1	2	1	1	1	1	2	0	0	3	3	3	1	1	3	2	1	0	2	1	4	2	1	2	5	3	3	5	2	3	2	3	0	1	0	2	1	0	0
T[C>G]T	3	1	1	7	8	1	5	2	1	1	1	1	3	10	7	0	4	4	1	1	2	7	3	2	2	4	2	2	15	5	8	4	6	5	11	2	10	10	1	1	7	8	6	6	3	4	10	5	0
A[C>T]A	9	3	2	4	4	8	14	2	0	1	1	2	1	6	3	2	5	9	10	2	3	10	3	2	9	6	1	3	7	4	2	4	7	2	3	16	4	6	1	8	9	7	4	6	1	3	4	3	4
A[C>T]C	5	3	6	1	2	6	6	2	0	4	1	4	3	5	4	2	5	7	3	4	3	2	3	1	3	8	2	3	2	0	5	4	2	6	7	5	4	6	1	6	6	3	1	3	8	5	1	1	2
A[C>T]G	10	4	0	2	5	7	11	2	1	2	1	3	3	5	4	0	6	12	7	6	1	8	6	3	15	11	0	3	5	4	5	5	15	9	2	15	1	2	2	12	19	8	2	9	1	2	4	0	3
A[C>T]T	2	1	2	6	5	5	7	2	0	3	0	1	2	5	1	2	2	4	5	3	3	5	3	2	6	5	2	1	3	0	4	4	8	6	9	2	1	8	2	4	6	4	3	3	6	3	8	2	0
C[C>T]A	2	5	9	3	5	5	2	4	2	5	3	3	9	11	4	3	2	5	3	2	4	5	2	3	4	5	0	6	4	1	4	3	4	9	7	7	8	3	3	8	4	7	3	11	12	7	4	4	2
C[C>T]C	3	4	7	2	5	3	9	2	2	1	2	3	6	8	7	3	7	11	2	6	4	8	3	6	1	9	1	10	10	1	13	10	10	7	7	4	8	7	2	9	9	6	3	1	5	8	5	0	3
C[C>T]G	10	7	3	2	5	11	11	3	1	1	1	6	2	2	2	2	3	14	11	1	2	12	2	2	13	18	2	4	9	7	5	8	15	10	9	19	1	5	1	13	23	8	10	8	5	2	3	2	6
C[C>T]T	4	4	5	3	5	4	5	0	0	5	3	3	6	8	7	8	14	9	2	7	4	5	4	5	5	8	1	7	3	3	8	9	4	8	5	6	9	9	1	9	7	8	4	7	12	9	10	3	2
G[C>T]A	4	7	1	4	8	7	9	0	0	1	0	4	5	5	6	0	5	9	7	7	3	14	2	1	9	8	1	2	6	3	2	4	11	5	4	16	3	3	2	13	16	12	5	2	4	5	2	3	1
G[C>T]C	11	4	3	1	6	4	5	2	1	2	0	6	2	5	3	1	3	11	10	9	5	13	2	0	10	13	3	5	5	4	3	5	13	7	5	9	5	5	2	13	14	5	4	8	2	7	6	1	6
G[C>T]G	7	9	0	2	6	10	19	1	2	3	0	8	2	14	2	1	2	14	13	7	2	16	2	1	12	21	4	2	8	5	7	10	11	8	2	23	1	6	2	16	22	11	8	13	2	3	4	3	9
G[C>T]T	5	3	3	3	7	10	7	4	1	2	0	5	4	9	2	2	2	13	3	6	4	4	1	3	9	14	0	3	1	5	6	6	15	7	7	7	5	3	2	14	15	10	6	10	5	4	7	3	1
T[C>T]A	4	6	29	2	8	1	5	9	0	4	7	12	22	24	20	20	21	24	4	12	12	7	2	14	1	10	5	19	2	1	29	20	25	20	26	5	7	2	1	20	15	10	2	8	26	28	12	2	0
T[C>T]C	6	10	35	2	13	7	3	14	0	3	7	14	31	38	26	23	26	42	7	9	19	10	3	23	3	26	4	23	1	0	26	38	25	28	30	7	12	4	1	32	20	6	2	7	32	32	15	0	3
T[C>T]G	5	5	10	1	7	5	3	3	1	0	4	6	6	18	4	6	7	10	4	8	5	8	3	4	5	10	1	4	3	4	8	11	15	9	6	8	5	5	2	16	17	8	5	4	8	8	3	2	3
T[C>T]T	1	1	10	1	5	4	3	6	1	3	5	4	14	11	7	10	6	12	4	7	6	10	3	11	6	7	2	6	1	1	22	14	11	9	11	10	13	4	4	15	13	1	6	5	7	8	10	2	1
A[T>A]A	4	6	11	10	1	7	10	1	2	1	2	1	7	5	3	5	10	3	0	5	7	3	10	10	5	6	4	5	3	1	8	2	5	2	6	5	7	7	0	3	9	14	2	1	8	2	12	2	3
A[T>A]C	3	2	3	2	2	4	4	1	3	1	0	1	1	4	3	0	3	2	0	4	1	2	1	3	3	3	2	2	3	1	0	2	5	4	7	3	1	1	2	0	2	5	3	0	4	2	3	0	0
A[T>A]G	3	8	2	5	2	8	14	1	1	3	1	1	9	8	4	7	9	1	1	3	4	2	6	4	4	7	1	0	5	1	14	3	3	4	10	2	4	7	2	0	6	7	2	1	11	2	6	3	1
A[T>A]T	1	1	3	4	5	5	4	4	1	3	1	1	3	2	3	2	6	3	1	6	2	2	6	2	2	4	3	3	2	1	3	4	2	5	4	4	4	4	1	7	7	7	3	1	4	1	5	1	0
C[T>A]A	4	8	8	17	2	14	13	2	4	1	3	0	7	14	6	6	9	4	0	10	11	5	18	11	3	8	1	0	3	0	8	5	6	2	10	11	4	5	1	1	6	16	5	4	14	2	10	1	2
C[T>A]C	2	4	3	6	3	9	8	3	3	4	1	2	6	3	7	7	3	4	2	4	6	5	8	7	6	5	6	4	3	1	7	3	2	2	10	7	4	11	3	4	6	11	2	3	5	3	11	1	2
C[T>A]G	2	15	14	19	2	19	20	2	6	2	4	2	12	12	9	12	16	7	0	10	14	19	15	14	5	10	6	1	4	1	21	4	14	5	11	10	5	8	2	4	17	14	3	5	12	3	18	2	1
C[T>A]T	2	5	5	13	2	7	5	4	3	2	0	1	9	8	5	14	5	3	3	5	7	5	10	9	3	5	1	2	5	2	1	1	7	4	5	6	4	11	1	4	4	10	4	5	6	3	12	2	1
G[T>A]A	1	5	4	9	1	9	6	3	2	4	1	1	3	4	6	11	5	1	0	2	3	5	8	9	2	5	3	4	5	0	3	2	4	5	7	2	4	3	2	2	8	5	1	5	4	1	6	3	2
G[T>A]C	1	1	3	5	1	4	4	0	0	3	1	0	3	0	3	2	4	2	1	2	2	3	2	3	5	1	3	1	4	1	5	3	6	1	5	3	4	3	1	0	8	4	3	2	5	1	6	3	1
G[T>A]G	2	4	0	8	4	8	7	2	2	2	1	1	6	5	6	5	7	2	2	2	3	2	5	4	3	7	3	0	3	0	8	6	3	8	7	7	7	4	1	4	5	4	1	2	5	2	7	0	0
G[T>A]T	1	1	3	4	2	5	9	3	0	1	1	2	4	5	1	2	4	2	2	3	1	5	8	2	4	1	2	3	1	1	4	5	0	3	1	1	1	1	1	0	4	7	2	2	5	1	1	0	2
T[T>A]A	1	3	5	12	1	7	5	2	5	1	1	2	6	7	3	9	8	2	0	6	3	4	8	6	3	6	1	3	4	3	12	4	4	5	8	5	11	9	1	0	7	21	3	3	9	2	14	3	1
T[T>A]C	3	5	0	2	5	4	2	1	0	0	1	0	4	4	3	2	5	4	0	6	3	5	3	3	1	4	3	3	2	1	3	2	2	4	5	5	6	5	1	1	4	6	1	3	4	3	7	1	0
T[T>A]G	2	8	9	3	2	8	8	2	3	4	1	2	8	6	4	7	9	4	0	4	5	9	12	12	5	10	2	1	6	0	17	3	4	1	8	8	4	6	1	3	3	5	1	3	6	3	11	2	0
T[T>A]T	3	3	1	4	3	5	5	0	2	0	1	0	5	5	2	6	3	3	1	6	4	3	5	4	8	5	1	3	3	1	8	4	3	4	7	5	5	5	2	1	5	4	3	2	5	2	6	1	1
A[T>C]A	9	6	3	3	11	4	10	4	2	0	3	2	5	7	15	4	10	8	2	19	3	10	10	9	8	14	8	6	5	1	6	8	5	8	8	4	7	8	13	1	21	14	8	3	5	8	9	5	1
A[T>C]C	4	2	1	1	5	4	6	1	1	0	1	0	3	6	5	2	4	1	2	5	6	7	2	3	4	4	3	6	3	1	6	2	4	2	2	4	3	5	6	1	5	3	3	2	1	3	2	2	1
A[T>C]G	9	3	3	5	8	3	10	4	1	4	1	2	5	4	15	2	8	4	1	7	6	10	6	2	7	16	8	10	5	1	6	8	1	8	5	6	9	5	5	6	15	15	3	4	5	5	12	4	0
A[T>C]T	9	0	5	3	11	8	7	3	2	3	1	1	3	4	6	1	7	7	1	5	4	8	7	3	8	11	4	6	4	4	2	3	4	2	3	4	8	4	2	7	10	3	5	1	7	8	4	11	1
C[T>C]A	6	3	4	3	3	7	3	4	1	1	1	2	4	1	9	3	4	7	1	5	8	9	6	3	4	9	3	4	2	3	3	9	1	6	6	4	4	17	4	6	12	11	4	4	3	6	4	2	1
C[T>C]C	5	2	2	3	7	6	6	2	1	2	0	1	2	2	6	2	6	2	2	11	2	12	5	5	7	8	2	1	0	1	6	1	2	2	3	0	4	5	2	2	4	4	4	3	2	4	4	0	0
C[T>C]G	7	4	2	2	11	4	8	2	2	8	1	3	2	7	9	2	11	2	1	10	8	9	2	3	12	9	4	8	4	2	5	7	4	8	8	5	3	9	6	7	8	4	6	5	4	11	4	1	0
C[T>C]T	9	0	3	2	9	6	10	3	1	3	0	0	4	4	7	4	6	3	6	7	3	8	3	3	13	9	5	6	5	2	10	6	5	7	9	4	5	12	5	4	14	10	7	5	15	7	4	4	3
G[T>C]A	9	2	2	3	7	13	9	6	0	3	3	3	2	1	9	2	3	5	1	7	4	10	4	2	10	10	6	9	2	1	4	11	4	7	2	2	11	8	8	10	14	13	9	3	4	9	6	1	2
G[T>C]C	5	0	1	2	6	4	5	2	1	1	0	1	0	5	5	2	7	1	1	2	3	6	6	3	9	12	3	6	2	0	6	6	6	2	5	3	5	3	3	3	6	7	4	3	3	4	2	0	1
G[T>C]G	6	0	5	2	3	6	5	4	1	1	1	1	3	2	12	2	7	7	3	7	7	8	3	3	7	10	3	11	4	2	6	4	5	5	3	2	6	9	5	9	12	11	3	3	7	5	5	2	0
G[T>C]T	8	1	2	6	7	3	8	4	2	1	3	1	4	3	11	2	5	4	2	5	5	9	4	4	7	11	2	4	6	0	6	6	1	8	5	2	4	3	7	7	7	6	4	4	5	5	3	1	1
T[T>C]A	8	4	4	5	9	6	9	3	1	5	1	1	0	3	5	1	5	7	2	2	1	7	5	3	3	8	3	11	4	0	7	9	3	8	6	5	5	11	5	5	5	4	4	2	5	3	3	4	0
T[T>C]C	6	1	0	2	8	4	6	3	1	4	1	1	2	3	4	0	5	8	2	6	3	3	4	5	3	8	5	8	3	1	3	7	4	5	4	2	4	10	3	2	9	5	6	5	1	3	4	2	2
T[T>C]G	5	3	4	3	3	7	6	5	0	2	1	1	4	4	2	4	5	8	0	4	1	9	2	2	5	5	3	3	1	0	6	11	6	6	4	3	5	7	3	6	8	6	2	1	3	4	5	0	0
T[T>C]T	8	2	2	1	7	6	7	3	0	2	2	2	5	8	7	1	7	3	2	6	5	6	12	4	10	11	4	1	2	1	10	3	8	5	9	7	9	13	3	2	7	12	4	3	10	4	3	2	3
A[T>G]A	1	1	3	2	4	3	3	4	0	4	1	0	1	5	2	2	6	4	0	5	3	9	10	4	7	9	1	2	5	2	4	5	7	1	5	7	3	5	2	4	0	7	5	3	1	2	3	2	1
A[T>G]C	3	2	1	2	3	3	0	1	1	2	1	1	1	3	3	1	4	1	3	3	3	2	1	1	2	3	3	2	2	1	2	4	5	4	5	0	4	2	3	4	2	2	4	0	3	1	5	1	2
A[T>G]G	2	2	3	1	1	4	2	0	0	2	1	1	2	0	4	1	1	2	0	3	2	0	4	0	4	0	3	3	3	1	5	3	5	3	3	4	0	3	1	3	3	4	1	0	3	2	3	2	0
A[T>G]T	7	2	2	3	5	13	7	10	6	2	1	7	7	5	4	2	8	7	7	1	0	4	13	10	5	6	3	9	8	1	9	3	8	12	6	4	3	8	7	6	6	3	7	2	4	4	6	0	1
C[T>G]A	3	1	4	1	1	4	2	1	1	4	1	2	2	0	4	3	9	4	2	4	3	2	1	1	4	6	5	5	3	1	6	2	4	4	2	5	7	7	1	1	1	7	2	6	3	2	3	1	3
C[T>G]C	7	3	1	2	4	3	4	2	7	2	1	2	1	4	4	1	3	8	3	1	0	4	4	6	1	1	1	4	4	1	4	5	5	7	6	5	7	7	9	5	6	4	2	4	2	3	6	3	1
C[T>G]G	2	2	2	5	8	3	3	2	3	4	1	2	5	2	2	2	5	4	7	2	0	7	4	1	7	7	3	4	5	2	1	3	7	3	8	4	6	6	3	3	5	3	3	0	4	3	2	2	3
C[T>G]T	48	4	5	13	21	49	22	36	25	5	0	34	20	29	5	8	3	30	45	9	1	48	57	44	26	6	4	56	59	5	6	22	28	37	39	21	52	29	41	57	32	10	11	2	9	23	32	4	5
G[T>G]A	0	0	0	0	3	3	3	2	1	1	0	1	3	4	6	1	0	1	1	3	2	4	0	0	1	3	0	5	1	1	2	5	4	4	2	3	3	1	1	3	4	3	1	1	1	4	3	1	0
G[T>G]C	1	1	2	3	2	1	3	2	1	0	1	1	0	3	3	0	5	2	0	1	0	5	1	3	4	4	1	2	2	0	1	2	2	3	7	4	5	4	3	3	3	4	0	1	1	2	3	3	2
G[T>G]G	1	1	2	4	3	3	6	2	1	1	1	0	3	6	0	1	1	3	1	0	3	3	1	3	2	3	1	3	2	1	1	3	2	4	6	5	1	0	1	3	4	0	1	2	2	3	4	1	0
G[T>G]T	17	3	1	5	9	11	7	5	8	1	0	3	8	7	5	2	1	6	11	1	2	9	17	10	15	3	2	17	17	3	2	3	7	12	4	3	13	15	14	12	15	7	5	2	2	9	3	5	0
T[T>G]A	4	2	2	5	2	5	8	4	1	3	0	1	1	4	7	2	16	0	2	7	2	9	9	3	7	3	6	5	5	3	11	4	5	1	7	5	12	6	2	3	2	8	5	5	3	2	1	4	1
T[T>G]C	3	1	2	2	3	6	4	1	2	2	0	1	3	2	3	1	1	5	2	1	3	4	6	3	4	1	3	4	4	0	4	2	3	1	2	3	2	6	3	3	3	3	2	3	1	1	3	2	1
T[T>G]G	1	1	1	3	1	4	1	1	1	2	1	1	3	4	5	1	2	4	0	1	3	4	9	2	3	6	2	3	6	1	5	5	1	5	5	3	5	4	1	1	4	5	2	1	3	0	3	2	1
T[T>G]T	16	1	8	5	7	8	6	15	12	3	1	11	6	7	7	4	8	8	12	6	0	14	9	10	14	6	5	16	13	1	6	5	7	6	19	1	14	18	10	9	14	7	6	5	5	10	9	5	5
[truncated: 251 more columns]
