# Supplementary material for: SUITOR: Selecting the number of mutational signatures through cross-validation
Source: PLoS Comput Biol. 2022 Apr 4;18(4):e1009309. doi: 10.1371/journal.pcbi.1009309 (PMC9009674; doi:10.1371/journal.pcbi.1009309)
Supplement: S2 Data — (ZIP) [file pcbi.1009309.s015.zip › Supp_data_profiles_activities_matrices/16 In silico simulation/simulation design of eight signatures/Error Level 1.2/eight signatures_mutation_type_matrix_15.csv]

	V1	V2	V3	V4	V5	V6	V7	V8	V9	V10	V11	V12	V13	V14	V15	V16	V17	V18	V19	V20	V21	V22	V23	V24	V25	V26	V27	V28	V29	V30	V31	V32	V33	V34	V35	V36	V37	V38	V39	V40	V41	V42	V43	V44	V45	V46	V47	V48	V49
A[C>A]A	1	1	2	7	4	6	4	2	3	4	2	2	5	4	1	4	3	8	1	2	6	5	2	3	3	3	1	1	4	2	1	11	4	5	6	4	3	7	3	4	6	10	3	5	3	5	9	3	2
A[C>A]C	4	1	0	5	2	7	6	4	1	4	4	1	5	3	5	2	4	8	0	3	2	4	2	2	7	1	3	2	1	4	3	4	4	9	4	2	6	2	2	2	1	9	5	9	4	3	3	1	2
A[C>A]G	2	2	3	2	1	5	4	1	1	2	1	2	4	1	1	2	2	3	1	0	1	3	2	2	2	3	2	2	2	2	3	3	2	2	5	2	3	2	2	2	1	2	4	4	1	3	5	2	1
A[C>A]T	0	0	0	2	3	5	3	2	0	1	2	2	5	1	3	5	2	6	2	2	3	3	3	3	5	3	4	3	4	1	3	6	4	2	7	2	3	4	2	0	4	4	0	3	5	0	5	1	1
C[C>A]A	2	2	0	16	5	10	12	4	1	12	8	1	6	2	3	7	4	17	2	7	5	5	4	2	10	8	7	0	3	0	6	6	5	6	10	2	7	10	4	2	5	15	14	7	10	3	10	3	6
C[C>A]C	6	1	2	10	2	8	10	4	1	15	11	1	8	4	2	2	1	10	2	5	7	5	1	3	10	5	8	1	4	1	4	4	1	9	8	4	7	5	1	0	2	9	8	14	9	2	5	2	5
C[C>A]G	3	2	0	8	1	5	3	1	1	4	4	2	4	2	1	3	3	11	0	4	3	4	1	2	9	4	2	1	4	4	1	5	5	5	2	0	4	7	3	1	3	3	4	2	7	2	5	0	1
C[C>A]T	3	4	3	12	3	9	13	5	0	8	4	3	7	2	3	7	4	8	2	2	7	7	1	2	11	4	9	2	1	2	0	11	3	10	7	5	4	4	1	4	3	13	7	10	7	1	7	0	2
G[C>A]A	3	2	1	5	2	7	10	2	1	4	4	1	3	4	1	5	0	3	2	4	4	1	4	3	1	1	7	1	1	2	1	3	3	6	8	3	4	2	0	3	2	4	6	6	6	2	9	2	0
G[C>A]C	4	0	3	1	1	2	7	1	1	4	3	2	3	3	3	5	3	7	0	3	3	4	4	2	6	3	3	2	6	2	4	3	3	5	4	5	6	9	1	3	5	8	9	9	5	0	5	3	0
G[C>A]G	2	0	0	3	2	4	5	0	1	1	3	0	4	4	2	1	1	5	2	3	2	2	3	2	2	1	0	2	3	3	2	4	4	3	7	1	4	5	2	1	6	2	0	2	3	3	2	1	2
G[C>A]T	2	1	1	2	1	5	5	1	1	1	4	1	4	1	1	4	4	2	2	4	5	2	3	1	5	5	6	0	5	1	2	4	2	2	6	3	3	2	2	2	3	8	0	1	7	3	2	3	1
T[C>A]A	0	0	2	5	2	11	3	2	1	3	5	1	3	4	5	4	1	9	2	6	5	3	7	0	6	2	7	4	4	1	3	6	4	2	5	2	7	11	1	2	5	3	4	3	6	2	4	3	3
T[C>A]C	2	1	2	3	1	9	6	1	1	3	3	2	3	5	3	5	2	8	0	2	7	1	2	3	6	2	3	2	1	0	3	6	3	6	11	1	4	4	3	1	2	7	3	6	4	4	7	1	1
T[C>A]G	2	1	1	1	3	4	5	0	1	1	1	0	3	3	4	3	0	1	1	0	2	3	2	3	4	2	0	1	3	1	3	5	0	2	3	1	3	3	2	1	5	5	2	4	3	0	3	3	1
T[C>A]T	6	2	3	2	3	6	8	3	1	5	3	2	4	4	5	3	2	7	2	7	4	9	1	2	10	4	4	3	4	3	1	6	5	8	5	6	5	8	3	3	2	9	8	2	7	2	6	2	4
A[C>G]A	4	1	1	7	5	6	9	1	1	0	0	2	6	4	4	3	4	3	2	3	1	4	3	3	2	2	3	0	7	3	1	6	7	4	5	3	6	1	2	2	4	11	5	3	2	7	7	7	0
A[C>G]C	3	1	0	4	5	0	1	3	1	2	2	1	1	6	0	1	3	3	2	2	2	4	3	3	3	1	0	1	4	3	7	4	6	2	4	4	7	4	1	0	6	3	1	1	5	4	3	2	1
A[C>G]G	1	2	1	3	2	2	8	2	1	1	0	1	4	4	2	2	2	3	2	2	1	1	3	2	3	3	2	3	1	1	4	6	2	2	5	4	6	2	1	2	2	4	2	4	0	1	2	2	1
A[C>G]T	2	2	2	2	9	5	8	2	2	2	1	1	4	4	3	3	1	6	0	2	0	5	6	2	8	4	0	2	2	6	1	5	6	3	5	7	6	5	2	2	8	8	7	3	3	3	6	3	1
C[C>G]A	5	1	3	4	4	1	3	3	2	1	1	1	2	0	3	2	2	2	1	1	2	4	2	3	4	0	1	0	4	1	8	2	4	2	9	1	3	5	0	1	4	4	5	7	1	1	7	3	0
C[C>G]C	3	1	1	2	7	1	5	2	2	3	2	1	2	4	0	1	2	4	0	2	1	1	2	1	3	3	1	1	11	5	0	7	4	4	5	3	4	5	1	0	8	8	4	5	1	4	4	4	0
C[C>G]G	4	1	2	2	0	4	6	2	2	1	0	1	3	1	3	1	1	3	1	0	0	0	2	1	4	3	2	2	3	1	1	6	5	1	4	0	3	3	2	1	5	7	3	4	2	4	4	2	2
C[C>G]T	3	0	2	8	5	2	7	0	4	3	2	1	3	5	1	2	0	6	1	3	2	7	4	1	1	6	3	3	5	4	1	7	4	4	6	4	4	3	1	0	7	9	4	5	4	2	1	2	1
G[C>G]A	2	0	1	7	1	4	1	1	3	1	1	1	1	5	2	2	1	4	1	1	2	5	1	2	5	1	1	2	5	0	5	3	3	2	3	1	5	3	1	1	6	9	4	2	4	6	8	4	1
G[C>G]C	4	1	1	0	4	2	5	1	0	2	1	2	4	6	1	2	3	3	2	2	1	4	6	2	4	1	1	2	9	2	5	5	5	5	5	1	4	2	2	0	6	3	1	4	0	1	3	2	1
G[C>G]G	3	0	0	3	3	3	4	1	2	0	1	1	1	1	4	1	1	1	1	1	1	2	0	3	5	4	3	1	3	3	3	3	3	5	3	3	1	3	2	0	2	4	4	1	5	1	2	2	1
G[C>G]T	0	2	1	4	4	2	6	2	1	2	2	1	5	5	3	0	1	0	2	3	3	6	7	3	5	2	1	1	7	3	4	1	4	4	10	4	6	8	1	3	6	7	2	4	4	3	4	5	1
T[C>G]A	6	1	5	7	8	3	8	1	3	1	1	2	3	4	6	2	2	4	2	1	1	3	3	1	6	5	0	1	4	3	7	3	7	3	8	2	4	5	1	3	3	5	1	5	1	3	5	4	0
T[C>G]C	3	0	0	3	7	3	5	2	1	2	2	0	5	4	3	3	2	1	1	2	1	7	4	0	4	3	2	1	10	4	4	3	7	4	7	3	4	7	0	3	6	5	2	5	3	5	2	6	0
T[C>G]G	0	1	1	0	1	4	4	3	1	1	1	1	4	3	4	2	2	0	2	1	2	3	4	2	2	4	3	1	1	1	2	3	3	3	0	6	7	3	2	0	5	1	1	3	5	3	6	2	1
T[C>G]T	3	2	1	4	8	3	6	3	2	2	1	0	6	5	1	2	3	2	2	2	1	5	3	3	6	5	2	2	11	5	1	6	5	3	13	4	9	12	1	2	8	1	3	3	4	4	5	10	1
A[C>T]A	6	4	0	3	4	8	8	3	2	2	1	6	4	7	4	2	4	11	5	5	3	4	1	1	4	11	1	1	9	2	3	7	5	2	7	12	7	6	2	10	8	12	1	8	6	4	6	2	4
A[C>T]C	3	2	6	2	4	2	6	2	1	3	2	4	5	4	2	2	1	8	3	5	2	4	2	8	2	3	2	3	4	1	6	4	9	3	6	8	3	4	2	3	8	5	2	5	4	2	5	2	2
A[C>T]G	5	9	3	3	5	4	17	4	2	1	1	8	3	7	4	0	4	14	12	6	3	7	5	3	12	10	1	1	6	7	2	5	9	6	1	16	4	3	1	11	18	8	3	10	2	1	8	3	4
A[C>T]T	6	2	2	2	5	6	5	3	1	1	2	3	1	2	0	2	2	6	3	4	3	6	1	2	5	4	0	1	3	3	3	5	7	6	7	4	5	4	1	1	6	6	2	1	3	6	4	2	2
C[C>T]A	0	3	11	2	5	6	1	10	2	5	2	4	13	6	8	2	7	6	0	6	3	3	4	9	4	6	2	7	2	4	9	7	10	10	5	4	6	4	1	6	9	6	6	3	3	7	7	2	0
C[C>T]C	3	3	5	3	5	4	7	6	0	8	5	4	6	14	7	6	5	3	4	6	6	2	1	9	5	12	4	4	2	1	10	6	10	11	12	4	9	3	2	4	7	3	4	2	13	10	7	2	3
C[C>T]G	6	10	2	3	3	13	17	2	0	2	1	6	2	5	3	3	4	20	9	3	2	11	3	2	11	10	3	1	0	14	6	4	16	8	5	14	3	4	1	11	18	5	5	5	11	4	3	1	5
C[C>T]T	6	3	10	5	5	5	6	5	2	1	5	3	7	8	8	3	8	2	0	5	3	6	7	10	7	9	2	6	2	2	10	9	17	13	8	2	7	5	3	11	8	8	4	7	9	8	7	1	1
G[C>T]A	8	3	2	1	6	6	13	3	1	1	1	4	2	11	2	2	6	19	4	2	1	7	2	1	7	13	0	2	6	4	2	4	13	2	6	10	4	5	1	7	10	9	6	6	5	4	3	2	9
G[C>T]C	6	6	1	2	7	8	12	2	1	3	1	5	3	9	4	3	1	8	8	11	2	6	4	4	7	7	2	3	5	4	7	9	10	6	7	14	3	0	0	20	12	7	8	9	4	4	4	0	8
G[C>T]G	14	5	1	3	9	12	17	5	1	1	0	10	3	10	0	1	2	24	13	8	1	18	4	2	20	14	1	4	8	12	3	8	15	13	4	13	2	2	1	18	17	4	7	15	5	4	5	0	7
G[C>T]T	5	5	2	4	5	7	12	2	1	1	1	7	2	4	8	2	4	12	9	6	5	8	7	2	14	13	0	2	5	4	6	10	8	6	5	6	9	1	2	8	17	10	7	2	7	7	5	3	4
T[C>T]A	4	4	18	2	16	0	5	13	1	6	6	12	37	26	18	15	21	24	6	7	18	14	1	19	3	19	1	15	3	2	32	25	16	16	31	9	14	4	1	16	14	4	6	8	26	31	11	1	0
T[C>T]C	6	7	31	4	15	2	8	18	0	4	10	11	21	36	16	23	28	25	7	17	19	11	2	13	6	23	1	16	4	1	27	34	35	35	29	8	14	3	2	29	18	3	2	9	33	37	15	2	0
T[C>T]G	5	4	11	0	7	4	10	5	0	2	1	6	11	6	9	13	10	9	6	6	2	5	2	7	10	12	1	4	2	1	11	11	12	9	12	11	8	2	0	10	15	4	3	4	11	10	5	2	3
T[C>T]T	4	6	10	4	6	6	5	7	2	3	3	4	7	10	7	14	14	13	4	6	6	7	4	10	4	9	2	7	2	3	6	12	13	11	12	6	9	1	1	6	12	2	6	2	12	15	7	1	2
A[T>A]A	2	6	7	8	3	9	6	4	4	1	1	2	0	13	4	4	11	2	2	4	11	5	13	6	4	5	1	2	2	1	8	7	3	4	8	11	6	9	3	2	5	9	2	2	7	3	13	2	2
A[T>A]C	1	1	2	3	3	3	2	2	1	2	2	2	2	3	4	2	3	6	0	0	1	2	3	3	3	3	0	1	5	2	3	4	0	2	1	1	6	3	1	3	5	3	3	1	2	4	3	1	2
A[T>A]G	2	5	6	7	1	4	10	1	4	3	3	1	4	9	13	7	7	4	0	2	7	5	11	10	5	6	2	2	5	2	8	4	6	3	9	5	7	2	1	2	5	4	3	3	7	3	7	1	1
A[T>A]T	2	3	2	1	2	2	5	2	0	5	0	2	2	2	6	3	1	4	2	3	3	5	2	2	6	3	1	2	3	2	2	7	5	4	9	3	3	3	3	3	6	6	1	1	4	3	0	3	5
C[T>A]A	3	11	12	13	3	9	14	1	4	1	4	3	11	10	13	5	10	2	1	8	5	10	14	11	3	6	1	0	4	2	13	6	5	2	12	11	8	6	0	0	14	17	4	4	15	3	20	1	0
C[T>A]C	5	9	4	12	3	10	6	3	3	2	1	1	7	7	10	4	6	5	0	6	4	7	11	11	1	4	3	3	3	3	5	5	1	1	7	6	6	9	1	5	1	5	1	2	12	0	6	3	2
C[T>A]G	0	18	11	25	2	15	21	4	6	7	5	2	15	13	9	13	12	4	1	3	12	15	13	18	4	10	4	2	7	1	16	1	9	3	16	9	6	14	2	0	13	14	2	5	14	4	17	1	3
C[T>A]T	6	3	1	10	3	11	11	1	4	2	1	2	6	8	8	6	8	2	1	6	8	7	8	7	3	2	4	2	4	0	7	4	8	3	12	3	4	4	1	2	5	10	3	0	5	3	7	1	2
G[T>A]A	4	8	6	12	3	7	12	0	2	1	3	0	4	8	7	8	2	5	1	5	5	4	5	9	5	6	1	2	6	2	7	1	3	2	13	6	3	6	0	2	7	4	2	0	3	3	6	2	1
G[T>A]C	1	4	2	5	2	2	3	3	0	2	2	2	3	6	4	4	1	2	2	2	0	4	3	7	4	3	4	1	2	1	4	1	2	1	3	5	0	4	1	3	3	1	3	3	3	1	5	1	1
G[T>A]G	2	3	3	8	5	8	8	0	1	0	4	3	2	5	2	0	4	5	2	3	4	5	6	8	2	6	3	1	1	0	4	4	4	3	10	5	1	5	2	1	4	8	5	3	5	3	7	1	2
G[T>A]T	0	3	1	4	2	2	5	2	2	2	1	0	2	1	5	4	3	4	1	0	2	6	2	3	2	0	3	3	4	2	5	3	1	4	9	5	3	3	2	2	2	4	3	1	3	0	0	2	0
T[T>A]A	3	9	6	13	5	6	15	1	4	5	3	1	5	3	9	5	11	4	2	8	5	10	10	6	8	7	0	3	6	2	6	4	8	4	11	7	8	7	1	2	6	5	2	4	3	3	10	4	1
T[T>A]C	3	7	4	2	2	7	6	1	4	1	1	2	2	8	1	0	1	4	1	3	1	5	9	6	3	3	0	2	6	2	2	4	3	5	3	3	3	5	0	3	6	6	1	1	6	1	6	1	0
T[T>A]G	3	8	6	12	2	10	16	2	4	4	1	0	5	7	8	13	7	5	1	5	5	8	10	7	5	10	4	1	6	2	7	7	10	6	8	6	4	6	1	3	6	6	3	1	7	1	9	1	3
T[T>A]T	2	3	4	5	3	8	6	4	2	1	1	1	3	4	4	8	4	3	1	5	2	5	3	3	8	2	3	1	3	2	6	3	5	4	7	6	7	7	1	0	10	2	3	6	5	2	9	2	2
A[T>C]A	14	5	6	4	7	11	11	4	1	3	0	2	3	1	8	3	5	9	2	11	9	15	6	5	14	10	4	9	3	3	12	12	5	4	10	2	7	10	8	6	9	12	6	4	6	4	0	1	2
A[T>C]C	6	1	6	3	4	2	7	4	1	1	1	1	3	1	10	2	3	3	2	5	5	8	5	2	4	5	4	2	2	4	4	3	3	3	3	0	3	4	3	2	7	8	5	2	1	6	0	2	0
A[T>C]G	11	4	6	2	6	7	12	8	0	3	1	3	3	5	8	3	6	9	1	10	5	5	8	4	7	7	9	5	4	1	9	14	3	5	5	4	4	10	5	4	16	12	6	4	3	7	6	1	3
A[T>C]T	5	0	2	4	9	3	11	2	0	4	0	1	3	4	4	1	6	7	1	9	2	8	6	4	7	6	4	6	3	2	6	4	5	5	6	5	8	8	1	8	12	8	6	5	4	2	2	4	2
C[T>C]A	7	2	7	5	6	6	5	7	1	1	3	1	2	4	7	1	5	5	2	8	5	7	8	2	8	5	3	2	6	1	7	8	7	3	6	2	5	10	7	5	5	10	5	3	8	10	4	2	1
C[T>C]C	7	0	4	2	4	8	4	3	3	1	2	1	2	3	7	2	6	5	2	7	2	6	8	2	4	3	5	8	5	4	3	6	1	10	4	3	5	8	3	2	9	4	4	3	3	5	1	1	1
C[T>C]G	11	4	5	4	9	7	14	5	0	2	2	3	3	6	8	1	12	4	4	13	3	13	6	4	13	11	3	12	5	3	6	11	5	5	3	5	6	7	8	6	10	12	9	2	4	9	2	4	2
C[T>C]T	10	2	3	3	9	4	6	7	1	3	2	2	1	5	7	2	7	5	1	9	5	4	8	3	9	7	9	12	8	3	9	10	7	6	11	8	6	11	7	5	7	6	3	0	6	4	7	5	4
G[T>C]A	6	3	4	3	12	2	10	8	1	6	2	2	3	5	9	3	10	9	1	9	5	3	8	7	8	4	7	7	3	1	5	7	3	10	4	3	3	13	2	7	12	14	5	6	6	7	3	2	0
G[T>C]C	4	2	0	2	5	0	3	5	1	0	1	1	1	4	3	0	3	5	2	5	4	6	7	3	5	7	3	3	3	1	4	2	2	6	6	2	5	10	1	5	4	7	1	3	4	5	0	3	0
G[T>C]G	13	4	4	1	5	2	9	3	0	1	0	2	0	1	12	2	7	5	1	6	7	6	4	4	8	6	9	6	4	2	5	9	3	11	4	2	6	8	3	1	14	11	3	2	8	10	2	2	1
G[T>C]T	6	1	5	4	6	6	10	3	2	1	1	1	3	1	10	1	5	9	0	8	7	9	4	5	9	13	7	6	5	1	4	7	7	3	6	4	7	6	2	1	9	5	7	1	4	5	4	1	2
T[T>C]A	3	3	5	4	5	0	8	5	1	1	1	2	3	6	7	2	9	1	2	0	2	7	4	4	10	4	2	4	6	1	4	4	5	2	6	2	4	3	2	3	3	5	3	3	2	6	1	2	2
T[T>C]C	2	1	2	4	5	2	4	6	1	2	0	2	1	2	8	2	4	4	0	5	3	7	5	5	8	6	4	0	4	4	3	5	4	7	4	3	3	7	2	4	10	9	1	2	2	5	4	4	1
T[T>C]G	1	2	4	0	0	3	6	5	1	4	0	3	0	3	7	2	4	6	3	7	2	7	7	3	4	7	2	2	3	3	2	5	4	7	1	2	6	3	2	2	7	7	4	3	2	4	6	2	1
T[T>C]T	9	1	4	2	6	1	13	6	1	5	1	1	3	3	10	2	6	6	3	8	6	9	11	2	13	6	6	6	5	2	9	7	6	5	6	5	5	5	4	8	12	7	6	4	5	6	3	6	3
A[T>G]A	2	1	4	5	3	2	1	4	1	4	1	0	3	0	5	1	4	5	3	4	1	10	4	2	0	9	3	3	5	4	4	5	3	1	6	6	8	1	2	2	1	12	4	4	2	2	0	4	3
A[T>G]C	5	1	0	3	3	2	6	5	1	4	1	3	3	1	0	2	2	4	3	5	2	4	0	5	5	1	0	1	4	2	4	3	1	2	5	1	1	3	1	3	3	6	1	1	1	1	2	2	1
A[T>G]G	5	2	2	1	3	4	0	1	2	2	0	1	0	2	1	2	4	4	1	4	1	3	4	3	3	3	1	2	3	2	4	2	6	4	5	4	3	3	1	0	5	4	2	3	0	4	3	1	1
A[T>G]T	10	4	2	5	7	8	5	8	9	1	1	8	4	9	3	0	4	10	8	5	2	11	9	10	12	3	1	8	10	1	4	4	4	8	7	3	11	8	2	5	9	2	4	2	5	6	7	4	1
C[T>G]A	4	2	3	2	3	2	1	2	1	2	0	2	2	3	3	2	5	5	1	4	1	6	3	1	2	3	1	1	2	2	8	2	3	1	9	6	2	8	2	3	4	3	4	3	0	2	2	3	4
C[T>G]C	7	1	1	3	4	5	5	4	3	0	0	5	5	5	2	2	2	5	1	3	2	5	11	2	8	3	0	3	7	1	3	3	1	9	10	4	5	5	4	4	7	7	4	2	4	5	4	4	1
C[T>G]G	4	2	3	2	2	3	3	5	1	0	2	4	2	4	5	3	4	3	1	3	1	2	5	4	3	5	2	3	5	2	3	3	3	5	3	3	7	6	0	0	4	4	3	2	2	1	4	2	1
C[T>G]T	65	6	3	16	23	48	26	41	27	7	0	38	22	30	4	12	8	33	59	8	2	45	64	33	21	2	3	46	63	5	6	25	18	48	46	11	56	14	43	54	29	9	15	3	12	23	23	5	3
G[T>G]A	2	2	3	2	3	2	2	4	1	2	0	2	2	3	4	0	4	2	1	4	1	6	4	1	2	2	3	2	1	2	3	6	3	3	0	2	4	2	0	2	6	6	2	2	5	1	1	2	2
G[T>G]C	4	2	3	1	2	3	3	1	0	2	1	1	5	3	2	2	1	3	2	3	2	5	4	2	5	4	0	0	4	4	4	4	6	3	2	2	2	4	4	1	5	1	3	0	2	1	3	2	1
G[T>G]G	2	1	3	6	3	6	2	1	0	0	1	0	1	4	2	1	3	3	2	1	1	3	3	2	2	2	0	1	1	1	3	5	3	5	8	3	6	6	1	2	5	3	1	2	4	3	3	1	1
G[T>G]T	8	2	2	7	10	8	8	7	2	1	1	9	7	11	5	4	4	8	15	5	2	12	13	8	7	1	3	10	17	2	5	4	11	10	7	6	18	7	13	6	12	6	5	1	6	9	12	3	1
T[T>G]A	3	0	5	4	3	6	2	3	0	4	0	2	1	2	6	0	10	0	1	7	2	11	6	1	5	7	1	3	5	5	6	5	7	3	17	8	8	5	0	3	2	11	2	3	6	3	3	6	4
T[T>G]C	2	1	2	4	3	5	5	3	1	1	1	0	0	5	3	1	4	1	3	1	0	4	4	3	5	6	2	2	4	0	3	5	2	0	8	0	3	3	1	3	2	2	1	2	3	3	5	1	1
T[T>G]G	1	1	4	2	4	6	7	3	2	3	1	1	4	4	4	2	5	5	2	3	3	5	2	3	5	4	2	1	2	0	4	5	3	3	7	2	6	2	3	2	5	4	2	3	5	1	3	4	1
T[T>G]T	17	0	5	5	11	16	10	8	13	7	1	10	7	8	6	2	7	15	8	9	2	21	20	14	15	6	1	8	12	4	7	7	9	10	13	5	15	10	13	9	13	7	11	5	3	7	10	2	2
[truncated: 251 more columns]
