# Supplementary material for: SUITOR: Selecting the number of mutational signatures through cross-validation
Source: PLoS Comput Biol. 2022 Apr 4;18(4):e1009309. doi: 10.1371/journal.pcbi.1009309 (PMC9009674; doi:10.1371/journal.pcbi.1009309)
Supplement: S2 Data — (ZIP) [file pcbi.1009309.s015.zip › Supp_data_profiles_activities_matrices/16 In silico simulation/simulation design of eight signatures/Error Level 1.2/eight signatures_mutation_type_matrix_16.csv]

	V1	V2	V3	V4	V5	V6	V7	V8	V9	V10	V11	V12	V13	V14	V15	V16	V17	V18	V19	V20	V21	V22	V23	V24	V25	V26	V27	V28	V29	V30	V31	V32	V33	V34	V35	V36	V37	V38	V39	V40	V41	V42	V43	V44	V45	V46	V47	V48	V49
A[C>A]A	4	0	1	6	1	5	7	2	2	6	7	1	7	4	3	5	3	9	2	5	1	5	3	2	8	2	3	1	3	2	4	8	3	9	11	5	2	9	3	2	4	0	4	11	5	1	5	2	1
A[C>A]C	2	0	2	7	3	7	9	2	1	3	5	1	0	2	2	2	2	3	2	2	4	6	2	2	6	1	3	1	1	3	4	2	5	6	6	4	7	6	2	2	4	8	4	7	8	1	5	2	4
A[C>A]G	2	2	3	1	2	5	2	1	1	3	0	0	3	3	0	2	2	4	1	3	3	5	1	2	5	3	2	1	4	1	0	4	1	7	4	3	0	3	1	1	1	2	2	3	2	3	2	2	1
A[C>A]T	2	0	0	4	3	3	9	2	2	6	5	1	3	2	3	5	4	5	2	2	4	6	3	1	3	4	3	0	0	2	6	4	4	7	8	0	2	3	1	3	3	10	4	6	5	3	6	1	4
C[C>A]A	3	2	2	13	2	9	12	4	2	10	10	2	6	4	1	7	2	14	2	0	6	8	4	2	14	5	8	1	3	3	2	11	1	8	14	5	5	4	2	3	3	8	6	6	9	3	8	4	4
C[C>A]C	1	3	0	10	2	8	8	4	1	11	6	1	11	4	3	4	0	12	2	5	8	8	3	2	9	4	10	2	4	1	5	10	3	8	7	5	9	6	2	1	6	4	8	14	13	1	19	1	5
C[C>A]G	0	1	2	4	2	6	5	2	1	0	5	1	4	4	3	2	2	4	1	2	2	2	2	1	7	4	4	1	1	2	3	5	4	4	4	3	0	6	3	2	5	2	4	0	5	1	7	2	1
C[C>A]T	5	0	2	12	5	10	15	5	0	6	6	1	6	2	2	4	1	15	1	5	4	2	4	2	12	6	5	0	3	1	3	7	7	12	7	6	6	8	5	4	8	5	4	10	7	4	6	3	3
G[C>A]A	1	1	3	5	2	3	8	3	1	3	2	0	7	2	4	2	2	6	0	4	2	1	7	3	7	3	5	2	3	2	2	3	4	4	4	1	5	8	1	3	3	10	6	3	5	2	4	4	2
G[C>A]C	0	1	3	4	2	6	6	3	1	3	3	0	5	4	1	4	5	6	1	3	6	7	3	2	5	5	3	3	3	0	2	4	1	2	6	4	10	1	1	1	3	9	6	10	5	3	3	4	3
G[C>A]G	0	1	2	1	2	3	3	3	0	3	4	1	4	1	2	1	1	4	2	4	0	5	2	3	1	1	2	0	3	2	1	4	4	4	7	4	4	5	3	1	4	4	3	2	3	0	2	2	1
G[C>A]T	3	2	2	8	2	3	11	4	1	2	3	0	5	2	2	5	1	5	1	1	2	2	4	3	3	4	4	2	4	2	3	2	7	5	6	3	2	5	2	3	6	3	6	5	3	5	3	2	2
T[C>A]A	3	0	0	7	4	10	8	5	2	7	2	2	3	3	4	1	2	10	2	6	5	6	5	2	5	1	6	1	4	6	2	4	5	10	7	0	2	6	2	2	6	5	6	8	11	1	6	2	6
T[C>A]C	1	1	1	6	1	9	9	2	1	6	3	0	5	6	1	5	2	6	1	1	0	4	4	3	6	4	2	2	3	2	2	3	5	7	4	5	5	4	1	4	5	1	7	2	10	1	5	1	3
T[C>A]G	2	0	0	3	2	1	6	3	1	4	2	0	4	0	1	2	4	0	1	1	4	5	2	0	5	1	2	3	3	0	1	1	2	4	3	3	5	4	1	1	5	5	3	3	2	1	3	1	0
T[C>A]T	0	2	2	6	1	6	13	6	1	7	3	2	5	5	7	2	4	8	2	3	4	5	4	3	6	5	5	0	4	3	6	5	5	6	8	4	8	5	1	1	4	9	4	9	6	3	10	2	1
A[C>G]A	6	3	0	10	5	7	11	2	2	2	0	0	1	8	2	2	4	5	2	2	2	3	6	4	4	3	1	2	6	3	3	6	10	5	7	5	9	5	0	3	13	6	3	5	3	4	5	8	1
A[C>G]C	2	1	1	5	3	4	7	1	1	1	2	1	7	4	5	1	1	4	1	2	0	6	6	3	9	0	2	1	3	1	3	3	4	3	9	2	5	4	1	4	5	4	4	3	1	3	5	4	0
A[C>G]G	2	1	2	2	1	5	3	3	2	0	0	2	2	2	3	1	0	4	1	2	2	3	2	1	4	2	3	1	3	2	1	4	3	3	2	4	4	3	0	1	4	5	4	4	4	0	4	2	0
A[C>G]T	1	2	1	5	7	5	11	2	2	0	2	1	8	2	3	2	1	3	1	2	3	6	1	2	8	3	2	1	5	2	9	6	5	5	8	5	6	6	2	2	4	5	9	5	4	2	8	2	1
C[C>G]A	5	2	2	6	3	4	8	3	3	3	1	2	6	4	3	2	3	4	0	3	3	4	4	3	8	5	1	1	3	2	5	4	7	5	2	4	3	3	0	2	2	4	2	3	4	4	5	1	1
C[C>G]C	3	0	1	1	6	4	6	2	1	2	2	0	2	8	3	0	4	4	1	2	5	6	0	2	9	2	1	0	3	5	1	1	3	4	8	2	6	9	0	2	5	10	3	2	5	4	7	4	1
C[C>G]G	3	1	2	4	4	1	5	3	2	0	2	1	5	2	2	3	1	1	1	1	3	2	0	2	4	2	2	3	2	1	3	4	3	4	4	3	3	4	1	3	4	1	3	4	3	3	2	3	1
C[C>G]T	2	0	2	5	4	3	7	0	1	0	1	1	8	3	1	1	1	8	2	1	0	7	6	2	4	1	3	0	5	4	5	4	5	1	5	2	11	7	1	2	8	12	6	4	5	4	10	6	1
G[C>G]A	1	1	0	1	4	3	3	1	1	3	1	2	4	5	0	2	0	1	1	1	1	5	4	2	8	2	1	2	2	6	5	3	5	2	3	3	4	8	1	1	0	6	5	2	4	4	3	4	1
G[C>G]C	3	1	0	8	2	1	5	2	1	3	0	1	2	4	3	2	2	3	1	1	1	3	1	1	3	3	0	0	3	6	4	5	5	4	7	5	3	6	1	1	8	6	8	2	2	3	3	2	2
G[C>G]G	3	2	1	4	4	4	2	1	0	1	1	2	1	3	2	1	3	3	2	3	2	2	3	2	1	1	1	2	0	1	0	5	1	4	2	1	4	3	1	0	3	4	4	3	4	2	3	1	1
G[C>G]T	6	1	2	3	4	0	5	3	2	3	1	1	8	5	3	1	3	1	2	3	1	4	5	2	3	5	2	2	9	4	1	2	2	4	8	3	6	5	0	3	2	9	5	2	4	1	7	5	0
T[C>G]A	3	1	0	5	5	4	9	4	1	2	1	0	2	7	1	4	2	4	1	0	4	6	5	2	4	5	3	2	3	1	5	5	4	1	4	4	6	2	1	1	8	4	5	7	3	2	3	3	0
T[C>G]C	3	0	4	5	8	2	9	2	3	5	1	2	3	5	6	2	2	0	1	2	2	2	4	0	4	5	2	0	4	3	4	4	10	5	5	1	5	2	2	4	7	6	3	3	3	5	3	3	2
T[C>G]G	1	0	2	5	2	2	2	0	1	0	1	2	1	4	2	2	3	4	1	1	2	3	2	2	4	5	1	1	2	2	1	3	3	3	4	5	3	3	1	0	1	4	2	1	3	2	2	2	1
T[C>G]T	5	1	2	7	8	4	9	2	3	0	5	1	6	4	5	0	4	2	0	2	2	5	4	1	3	7	0	2	4	3	8	7	5	1	8	6	7	13	2	0	8	6	4	6	3	13	2	6	2
A[C>T]A	7	3	2	1	1	7	7	0	2	3	2	6	3	4	4	2	6	14	5	4	1	11	9	0	8	3	3	2	8	6	5	6	7	4	3	10	3	2	1	10	11	8	6	10	2	2	6	0	4
A[C>T]C	4	1	2	1	3	1	3	2	1	2	2	4	8	0	0	2	5	5	4	10	2	2	4	2	5	5	2	0	2	4	6	2	3	9	2	5	3	6	1	3	6	4	2	5	4	1	6	5	2
A[C>T]G	8	4	1	3	5	5	11	1	1	2	1	4	4	8	2	2	3	13	10	3	2	8	1	3	17	16	3	0	3	7	6	5	10	4	4	16	0	1	2	9	18	8	3	8	6	5	6	2	5
A[C>T]T	4	2	1	8	6	5	5	4	1	1	2	4	2	4	5	2	4	5	0	3	0	7	4	2	4	7	1	2	5	4	1	7	5	4	2	3	5	4	1	4	6	2	4	3	1	2	7	4	1
C[C>T]A	3	3	5	5	5	1	6	2	0	3	4	3	7	12	7	5	8	10	6	2	4	6	3	5	2	7	1	5	4	4	14	5	7	4	12	6	3	3	3	7	7	2	1	8	11	12	6	0	1
C[C>T]C	6	1	9	1	6	8	3	5	0	3	1	3	7	7	3	5	12	11	3	5	4	8	3	5	5	4	2	6	1	1	8	9	10	10	9	5	6	3	2	8	5	6	3	6	12	8	2	1	1
C[C>T]G	9	5	4	2	7	9	23	2	1	2	2	8	3	5	2	1	4	11	5	5	5	14	4	1	11	15	1	3	3	4	3	14	9	3	7	8	2	3	2	14	21	14	3	8	4	6	3	1	4
C[C>T]T	2	3	8	8	3	6	6	6	2	2	4	1	7	9	3	3	10	9	2	5	5	6	3	4	4	7	3	6	2	4	13	8	11	6	10	6	4	6	0	11	5	3	3	4	6	7	5	3	1
G[C>T]A	4	2	4	4	7	7	17	4	0	1	1	7	2	7	2	2	5	10	7	3	0	1	2	2	12	19	2	1	9	4	7	5	9	6	7	12	4	6	2	13	17	8	2	1	4	2	3	1	5
G[C>T]C	5	3	3	1	7	9	14	2	1	3	1	6	4	12	4	4	6	11	7	6	3	10	6	3	14	13	5	3	5	5	8	2	8	9	1	13	6	0	2	18	17	6	6	8	5	5	5	1	2
G[C>T]G	7	9	2	6	3	12	23	1	0	2	1	5	1	14	5	1	6	20	14	3	1	15	2	2	14	25	2	1	10	15	5	9	18	6	4	12	3	6	1	19	32	13	9	7	4	0	3	2	6
G[C>T]T	1	4	3	3	3	1	14	3	1	1	4	4	6	3	6	0	4	8	10	8	2	10	5	2	7	8	2	4	5	3	4	5	13	5	6	9	9	2	1	12	8	4	7	6	2	5	4	4	3
T[C>T]A	5	7	24	2	12	1	7	9	1	3	7	11	19	25	15	10	17	18	7	9	11	13	3	15	4	21	5	13	0	3	31	26	20	23	22	6	18	4	2	13	18	4	3	6	25	24	10	2	0
T[C>T]C	7	6	23	2	24	6	5	16	1	3	9	14	39	36	21	24	32	27	10	12	14	22	1	23	8	24	4	19	2	3	30	29	32	22	23	7	21	5	2	38	28	4	3	4	39	40	10	2	1
T[C>T]G	8	5	7	2	10	6	4	4	1	1	2	9	8	12	3	4	17	14	5	4	8	9	3	4	5	10	2	9	5	4	10	12	10	4	6	14	10	5	2	7	20	6	4	11	11	8	4	2	3
T[C>T]T	4	4	6	4	7	6	8	6	1	2	1	6	15	8	11	9	10	15	4	6	8	5	5	8	1	17	2	9	0	1	24	9	16	18	8	3	7	4	4	11	8	6	2	4	12	18	7	2	1
A[T>A]A	0	8	8	11	3	8	6	2	2	2	2	1	5	8	5	3	8	1	1	4	4	7	6	6	2	7	2	1	4	0	11	1	4	4	9	7	2	5	1	2	7	10	3	1	10	2	12	1	3
A[T>A]C	3	1	2	4	3	2	7	0	2	2	1	1	1	4	3	0	1	6	1	1	3	2	5	1	1	5	1	3	1	2	1	4	5	2	1	3	3	4	1	3	5	0	3	2	1	3	2	1	0
A[T>A]G	2	6	8	7	4	5	8	2	1	2	1	0	6	10	4	8	0	3	0	5	6	6	11	3	5	5	2	3	4	3	7	2	1	0	8	7	3	7	1	2	2	4	6	4	5	5	4	2	2
A[T>A]T	3	0	1	3	3	6	6	5	1	1	1	1	5	2	2	2	2	4	2	2	1	3	6	2	5	2	4	2	4	3	5	2	7	1	6	1	1	4	0	2	5	7	3	3	1	5	6	3	0
C[T>A]A	4	5	13	20	1	12	8	3	4	2	2	0	8	13	17	7	11	4	0	8	12	12	15	8	5	11	2	1	3	1	15	2	7	5	14	7	3	8	2	2	15	19	4	5	13	0	13	1	1
C[T>A]C	1	5	8	19	1	15	13	4	3	1	2	2	1	4	5	5	10	6	1	1	7	7	10	4	4	3	5	2	2	0	7	1	6	4	4	3	3	5	1	4	10	6	2	2	7	3	9	2	2
C[T>A]G	2	10	15	20	1	20	19	1	8	4	4	1	15	16	14	21	17	5	1	10	9	9	15	16	8	14	0	2	2	2	18	3	7	5	18	14	11	9	2	1	12	15	4	5	12	2	16	1	1
C[T>A]T	2	8	5	9	3	8	10	2	2	4	1	1	4	11	6	7	11	0	1	5	6	5	6	6	6	6	1	2	4	2	8	4	1	5	7	3	8	5	0	3	7	8	2	0	8	2	7	3	1
G[T>A]A	2	8	4	3	1	8	11	4	2	2	0	1	7	6	2	2	4	5	2	5	8	5	6	5	5	4	0	1	1	5	8	2	5	6	10	4	4	4	0	2	9	10	1	2	12	1	4	3	2
G[T>A]C	2	2	4	1	2	4	5	4	2	1	1	1	5	4	4	4	4	3	2	4	0	3	4	4	4	4	0	0	3	1	4	1	5	1	5	2	2	3	1	0	3	5	1	2	4	1	3	1	1
G[T>A]G	1	7	3	6	3	9	7	2	1	1	2	1	3	8	2	6	6	1	0	4	1	9	8	7	5	3	2	2	3	1	4	4	4	3	5	2	4	4	0	2	3	9	2	3	4	2	7	2	1
G[T>A]T	3	0	2	5	0	4	1	1	1	2	2	2	3	3	1	1	4	1	0	2	4	6	3	2	1	2	2	0	2	3	7	3	4	4	3	2	0	6	2	2	6	1	2	0	1	0	3	4	0
T[T>A]A	1	9	6	12	3	9	7	2	1	3	2	3	7	16	7	4	4	0	2	5	6	6	9	5	3	5	5	0	5	2	10	2	2	7	15	5	5	8	1	0	8	10	1	5	10	0	11	6	3
T[T>A]C	4	4	1	3	1	5	6	1	1	3	1	1	4	5	2	2	3	4	2	3	3	5	4	4	4	4	1	1	2	1	6	5	4	4	3	1	4	1	1	2	2	7	4	2	6	0	1	3	1
T[T>A]G	1	10	7	9	1	9	19	3	2	1	2	1	3	9	10	4	6	6	1	9	5	4	12	5	1	5	2	3	5	2	8	6	5	4	11	7	6	5	2	1	9	10	3	1	7	3	7	0	0
T[T>A]T	5	6	2	8	0	6	6	2	3	2	1	2	5	6	5	1	7	0	1	1	5	7	6	7	3	3	0	1	1	7	5	5	4	4	8	5	5	0	2	1	6	5	6	3	5	2	4	3	5
A[T>C]A	7	3	5	4	7	11	10	5	2	2	1	1	3	6	14	3	6	7	2	8	5	15	14	8	12	13	6	4	5	6	13	10	7	10	7	4	9	14	2	7	11	12	9	4	6	7	4	1	1
A[T>C]C	3	1	3	3	5	5	9	2	1	1	1	1	0	1	3	2	2	5	1	6	3	1	2	3	2	3	2	7	1	1	4	1	2	3	9	5	6	4	3	4	4	4	4	1	3	5	1	1	0
A[T>C]G	6	3	1	5	7	7	8	10	1	1	1	1	3	1	9	1	12	8	1	14	9	11	7	4	8	11	6	7	4	1	9	11	10	4	1	4	7	9	4	9	14	12	7	2	6	11	5	3	2
A[T>C]T	4	1	8	5	2	4	8	4	1	2	1	2	4	4	11	2	5	6	0	4	4	11	5	4	9	8	8	6	4	5	5	7	5	3	8	2	5	7	9	0	10	11	4	5	9	4	3	5	1
C[T>C]A	4	2	4	7	10	4	11	7	1	1	1	2	2	3	8	1	6	7	1	8	3	9	3	3	5	5	5	3	2	1	6	5	7	4	5	3	1	4	7	4	6	13	10	2	5	6	2	2	1
C[T>C]C	2	3	2	3	5	6	3	4	0	1	1	3	3	5	6	1	4	4	4	7	0	4	8	2	11	5	1	4	7	2	3	7	6	4	4	5	6	9	4	3	9	2	3	4	1	10	5	3	2
C[T>C]G	10	2	4	3	11	6	4	3	1	2	2	0	5	5	11	1	8	8	0	9	5	9	7	3	10	9	4	7	4	3	6	4	4	12	3	2	7	13	7	5	15	8	6	3	6	5	3	3	2
C[T>C]T	8	0	1	2	12	6	4	8	2	3	1	0	1	4	10	2	6	5	4	6	6	16	9	4	8	9	4	10	6	3	6	9	9	7	10	8	12	13	9	6	8	7	15	5	7	8	5	2	1
G[T>C]A	9	2	4	3	11	5	13	4	2	1	1	1	2	4	13	1	15	5	2	11	5	11	1	3	14	13	11	5	3	0	10	6	3	5	6	3	5	11	4	4	5	10	5	3	8	6	6	2	1
G[T>C]C	3	2	3	1	2	5	3	5	1	2	1	2	4	4	3	2	4	4	2	2	1	10	4	4	5	3	3	6	2	3	6	8	4	4	4	5	4	4	2	0	8	6	3	0	6	4	3	4	2
G[T>C]G	6	2	1	0	4	9	10	11	1	2	0	1	2	9	7	1	7	4	1	9	5	6	6	4	12	13	7	12	2	3	6	8	6	7	3	2	3	5	6	5	12	6	11	3	3	10	4	0	0
G[T>C]T	5	1	2	0	7	4	8	5	0	2	1	1	4	5	7	2	5	11	2	5	7	6	8	2	6	7	6	1	2	4	12	8	2	1	2	3	1	6	2	3	6	8	4	4	3	7	3	3	1
T[T>C]A	6	1	1	3	10	6	6	5	1	3	0	0	2	7	1	2	3	8	2	9	5	5	7	1	7	9	5	3	2	3	11	3	6	3	7	0	8	9	6	0	14	9	4	5	5	3	8	2	1
T[T>C]C	3	1	3	3	2	6	5	6	0	2	1	0	3	2	4	2	5	4	2	5	4	7	3	5	7	4	3	3	1	2	2	10	6	3	3	3	7	6	3	4	9	6	7	2	5	2	0	3	1
T[T>C]G	3	1	1	4	8	7	6	3	1	2	1	2	3	3	0	1	3	4	1	1	2	11	8	2	6	7	4	5	0	3	1	7	5	5	7	4	6	4	2	4	8	5	2	0	3	1	5	2	2
T[T>C]T	6	2	3	4	7	9	5	7	0	2	0	0	3	4	6	1	6	5	2	6	6	13	8	1	6	6	5	5	6	5	9	9	4	3	8	5	9	8	6	4	3	11	6	5	9	4	6	0	1
A[T>G]A	1	1	3	3	1	5	6	4	1	4	0	1	3	2	6	2	3	2	2	4	2	4	7	0	6	2	2	4	3	0	10	3	6	5	5	5	8	7	1	3	5	6	3	3	4	3	4	2	3
A[T>G]C	2	2	2	3	3	1	2	2	1	2	1	3	2	2	2	1	2	4	2	2	1	3	1	0	3	3	0	2	2	2	5	2	4	1	3	3	3	6	0	2	1	4	3	3	2	4	0	0	1
A[T>G]G	4	1	3	3	3	2	8	2	0	0	1	1	4	6	2	1	1	1	2	2	2	5	5	1	5	1	3	0	2	2	1	0	1	3	4	2	4	3	0	1	4	4	3	2	5	2	4	1	1
A[T>G]T	11	2	1	3	5	7	13	10	8	5	1	10	10	9	6	1	5	5	5	2	1	10	18	4	9	5	2	10	8	1	6	3	5	5	8	6	9	4	7	10	12	8	6	4	4	3	6	2	1
C[T>G]A	3	1	3	4	1	4	5	4	0	3	1	1	2	2	7	2	3	4	2	4	0	9	5	3	7	4	1	1	2	1	6	4	6	1	5	1	2	5	1	3	6	6	3	4	4	2	4	5	2
C[T>G]C	10	1	2	5	6	6	4	6	2	1	1	3	2	4	5	1	4	6	5	5	1	6	5	5	5	1	1	6	6	2	4	6	6	4	4	3	4	4	9	4	5	5	4	2	6	5	3	2	2
C[T>G]G	4	2	2	4	3	8	4	5	3	1	2	0	4	5	3	2	1	2	1	4	2	4	7	3	1	5	1	3	5	5	2	4	1	5	4	2	5	6	2	4	6	2	0	3	3	3	5	4	1
C[T>G]T	48	7	2	16	17	43	32	48	26	4	0	30	32	21	8	12	7	36	46	5	3	61	50	39	33	8	0	43	66	4	6	25	23	45	24	11	41	28	35	47	30	13	12	3	15	23	26	2	2
G[T>G]A	1	0	0	1	1	3	5	2	1	2	1	1	3	4	1	2	3	2	1	2	1	5	3	1	4	3	1	1	3	3	2	4	3	4	5	2	2	1	2	1	5	4	1	3	2	1	3	3	2
G[T>G]C	5	0	2	0	1	6	2	3	2	1	1	0	5	3	2	3	1	2	2	2	1	1	3	1	3	1	0	2	3	2	3	1	1	6	2	4	2	4	1	2	3	2	2	4	3	1	2	1	2
G[T>G]G	1	0	0	3	3	1	2	2	1	3	1	1	2	1	1	1	3	5	0	1	1	5	0	2	2	1	1	1	0	3	4	4	5	2	1	1	5	6	2	1	1	5	0	2	3	0	5	1	1
G[T>G]T	13	2	1	9	4	11	10	12	3	2	1	9	5	8	3	2	6	7	10	3	2	16	19	14	8	0	1	14	8	2	4	4	9	12	10	3	9	10	12	13	15	6	6	3	6	10	4	4	3
T[T>G]A	1	1	4	2	2	7	2	1	1	3	1	1	2	5	7	1	5	4	1	7	2	6	13	3	4	7	4	3	7	3	4	4	8	0	10	4	6	6	1	2	4	12	4	4	5	1	6	5	1
T[T>G]C	2	0	1	3	4	5	2	2	1	3	1	1	2	1	3	2	4	4	2	3	1	5	3	2	4	3	2	4	3	3	1	4	5	3	4	0	3	1	1	2	4	2	4	0	0	3	0	3	1
T[T>G]G	2	1	2	5	0	8	8	4	1	4	1	1	3	4	2	2	2	2	2	1	3	3	6	4	1	4	1	2	6	1	2	2	4	2	4	0	3	3	1	0	2	2	2	0	3	3	5	1	0
T[T>G]T	15	2	4	5	8	14	8	17	9	3	0	7	7	7	8	2	6	14	13	5	2	19	18	10	13	3	6	10	20	6	12	9	8	11	13	9	11	4	10	11	13	5	4	7	8	4	10	3	5
[truncated: 251 more columns]
