# Supplementary material for: SUITOR: Selecting the number of mutational signatures through cross-validation
Source: PLoS Comput Biol. 2022 Apr 4;18(4):e1009309. doi: 10.1371/journal.pcbi.1009309 (PMC9009674; doi:10.1371/journal.pcbi.1009309)
Supplement: S2 Data — (ZIP) [file pcbi.1009309.s015.zip › Supp_data_profiles_activities_matrices/16 In silico simulation/simulation design of eight signatures/Error Level 1.2/eight signatures_mutation_type_matrix_17.csv]

	V1	V2	V3	V4	V5	V6	V7	V8	V9	V10	V11	V12	V13	V14	V15	V16	V17	V18	V19	V20	V21	V22	V23	V24	V25	V26	V27	V28	V29	V30	V31	V32	V33	V34	V35	V36	V37	V38	V39	V40	V41	V42	V43	V44	V45	V46	V47	V48	V49
A[C>A]A	3	3	0	10	2	8	4	1	0	1	3	2	6	6	2	0	3	6	2	4	5	4	2	2	7	1	3	3	0	3	5	13	3	6	11	3	6	6	4	0	8	7	5	5	9	0	11	2	3
A[C>A]C	2	2	4	4	3	7	5	1	0	8	1	1	3	2	2	7	1	2	0	3	5	4	1	1	9	4	3	2	3	0	3	5	1	7	3	3	4	7	2	2	2	4	6	2	4	2	7	3	1
A[C>A]G	2	1	1	5	3	6	8	0	1	0	2	1	2	1	1	2	3	2	0	4	2	1	3	0	4	2	4	2	2	1	3	6	0	1	1	0	3	5	0	3	1	6	2	1	6	1	2	0	1
A[C>A]T	2	2	1	13	1	2	7	2	0	2	1	1	3	3	4	4	2	2	1	1	3	6	2	3	9	5	5	1	1	3	4	2	1	7	8	3	4	3	2	4	6	7	1	5	6	2	4	1	1
C[C>A]A	2	2	0	9	2	12	8	4	1	9	12	1	5	2	3	5	3	13	2	3	5	1	2	1	9	3	9	1	3	0	3	10	6	6	11	1	13	8	4	3	3	13	4	6	9	3	6	1	5
C[C>A]C	3	2	2	10	5	12	13	4	1	5	13	2	6	2	3	9	4	12	1	2	5	4	7	1	13	7	8	2	5	2	3	12	4	9	12	3	3	10	4	1	6	9	8	7	9	6	13	1	4
C[C>A]G	1	1	0	7	2	3	5	2	0	3	4	1	5	3	3	2	2	1	2	0	2	3	3	1	2	4	1	2	1	1	3	5	1	3	9	2	6	1	1	4	5	4	5	2	5	0	3	1	4
C[C>A]T	3	1	2	13	4	10	12	1	1	4	9	1	6	3	2	9	3	10	2	3	4	9	5	2	10	2	4	2	3	1	4	10	6	10	8	1	9	6	4	3	3	7	6	8	2	3	5	3	4
G[C>A]A	3	1	3	9	2	6	7	2	1	5	4	2	6	4	2	3	0	4	1	3	3	4	5	2	9	4	4	4	3	2	5	8	4	5	7	3	5	6	3	1	1	5	1	6	3	1	4	2	1
G[C>A]C	3	1	2	6	4	4	12	1	0	2	3	0	2	3	1	1	2	7	1	3	4	5	2	3	3	4	4	1	4	2	4	5	4	7	1	0	4	9	1	0	1	7	3	5	4	1	3	2	4
G[C>A]G	3	1	1	4	3	3	5	3	1	2	8	2	5	3	3	2	4	3	1	2	5	4	3	1	5	3	0	0	2	3	3	3	2	5	0	3	9	4	3	2	6	5	2	2	2	0	1	1	0
G[C>A]T	2	2	3	4	2	5	5	2	0	5	1	1	4	2	2	2	3	6	2	4	3	3	2	0	7	2	5	2	1	3	2	1	2	2	9	2	3	9	1	7	6	8	5	3	4	2	3	3	3
T[C>A]A	3	2	2	1	2	8	8	4	1	3	4	1	4	5	4	4	7	4	0	1	2	8	8	2	7	4	4	3	4	3	3	9	5	4	7	3	6	5	0	1	3	5	3	4	4	1	6	4	2
T[C>A]C	3	0	0	8	2	12	7	1	2	2	6	1	3	4	3	3	3	6	3	1	4	5	4	0	5	6	4	0	3	2	4	4	4	12	8	4	6	7	0	4	4	10	7	11	5	2	3	1	6
T[C>A]G	1	2	2	7	0	2	2	1	1	2	3	1	2	0	4	2	4	5	2	2	1	1	1	3	5	4	0	1	1	1	3	3	4	4	0	4	2	2	1	2	3	1	1	4	2	1	1	1	1
T[C>A]T	4	1	2	5	5	4	11	6	1	4	5	0	7	5	2	6	4	3	2	4	6	7	5	0	10	4	4	2	5	6	8	7	6	6	10	3	4	8	1	2	5	12	10	6	5	1	3	4	7
A[C>G]A	4	1	2	5	11	3	10	1	4	2	2	1	8	7	3	2	2	2	2	5	1	4	1	1	4	3	0	3	7	6	10	6	2	2	5	3	5	11	1	3	5	4	10	1	2	2	5	9	2
A[C>G]C	3	1	2	2	2	5	6	0	6	1	1	1	2	2	2	1	1	5	2	2	2	4	2	3	5	0	0	0	1	6	5	4	3	0	5	2	4	3	1	0	4	5	2	4	1	1	3	2	1
A[C>G]G	2	0	1	2	1	2	5	1	1	1	1	1	4	5	2	2	1	1	1	2	1	2	4	3	6	4	1	0	3	5	1	3	4	2	7	1	5	6	1	0	6	5	1	2	4	3	0	1	0
A[C>G]T	3	2	2	9	5	6	8	1	3	2	1	1	6	2	7	1	2	1	3	3	3	2	5	2	5	3	1	2	4	6	2	2	4	3	6	1	8	3	2	3	4	8	4	4	2	2	9	5	1
C[C>G]A	2	1	3	6	3	8	5	1	0	3	1	1	4	3	1	1	4	3	2	3	5	4	4	1	3	4	2	2	6	4	6	2	4	1	8	0	6	4	1	1	2	6	7	8	3	4	3	8	1
C[C>G]C	3	0	2	4	9	4	4	2	3	1	2	0	6	8	2	1	3	3	2	0	4	3	3	0	8	3	1	0	1	3	0	4	6	5	8	1	6	5	1	2	9	5	4	5	4	2	5	4	1
C[C>G]G	2	1	0	4	1	2	6	0	0	2	1	2	2	2	1	2	3	1	3	1	0	2	0	2	4	4	2	3	5	2	1	5	2	2	2	3	0	4	1	3	6	5	4	3	3	0	2	2	1
C[C>G]T	3	1	2	5	4	3	8	2	2	0	1	1	2	5	3	1	2	4	2	1	4	1	3	2	7	0	1	1	7	2	4	5	3	3	9	2	6	6	0	3	6	7	4	5	0	5	4	2	1
G[C>G]A	2	2	2	4	4	7	7	2	1	3	0	0	2	5	2	2	2	2	2	3	3	4	6	2	4	4	0	0	6	2	3	6	5	3	4	3	4	2	0	2	6	2	9	2	4	4	4	3	1
G[C>G]C	2	1	2	3	1	4	4	3	2	2	0	0	3	2	4	1	2	2	2	4	2	6	4	2	0	3	2	2	4	3	4	3	2	4	8	4	2	5	1	1	4	6	4	4	4	1	6	3	1
G[C>G]G	1	2	3	3	4	4	7	2	2	0	0	1	2	0	2	1	3	4	1	3	2	2	4	1	3	2	3	2	2	3	0	5	1	1	5	3	4	2	2	1	2	1	3	2	3	3	1	2	0
G[C>G]T	2	1	3	1	5	6	8	0	1	3	0	0	4	5	4	2	2	2	2	2	1	3	5	2	4	4	2	1	7	2	6	5	7	1	8	6	5	5	1	1	8	7	3	3	6	1	4	4	1
T[C>G]A	5	2	3	7	5	2	4	0	4	0	0	0	4	6	4	1	4	3	2	4	2	5	5	1	7	5	0	2	11	2	10	6	5	5	9	3	4	10	0	3	4	11	5	4	3	1	8	6	1
T[C>G]C	1	1	3	3	6	1	7	1	1	1	2	1	3	4	1	1	2	5	2	2	1	3	2	2	6	1	2	1	3	7	7	6	5	6	6	3	5	4	0	1	6	9	4	7	4	3	2	3	2
T[C>G]G	0	0	2	5	4	1	2	2	1	2	1	1	0	3	3	2	1	4	2	1	1	5	4	3	3	4	0	1	3	0	3	2	4	1	6	2	3	2	1	3	4	4	3	3	2	2	5	3	1
T[C>G]T	3	1	2	4	5	3	9	2	2	1	1	0	6	6	6	2	3	5	2	3	1	5	3	2	6	0	2	3	10	10	4	4	9	3	10	7	7	10	0	1	3	4	5	7	4	1	9	2	1
A[C>T]A	6	5	3	5	2	6	7	2	1	2	3	3	1	3	1	2	3	8	4	5	5	4	1	2	11	8	3	1	7	5	5	3	8	4	6	7	1	4	1	6	10	9	5	0	2	2	6	4	2
A[C>T]C	1	2	2	2	5	3	2	4	1	2	1	2	5	9	1	2	4	4	3	5	4	9	4	2	9	5	0	2	4	0	3	6	3	3	4	3	3	0	1	7	7	5	4	3	5	6	4	1	2
A[C>T]G	9	2	3	3	6	9	13	3	1	1	2	4	4	4	3	2	3	10	14	7	3	13	1	0	13	10	1	0	3	7	3	7	8	7	1	9	3	5	3	9	10	7	5	4	5	0	3	1	5
A[C>T]T	2	2	3	7	4	3	7	2	0	2	2	2	3	3	2	1	2	8	2	4	3	7	4	1	4	7	1	2	0	3	5	2	5	6	5	3	2	4	1	3	2	5	4	6	3	1	5	0	1
C[C>T]A	2	2	7	3	5	6	9	1	1	5	2	3	8	7	7	4	10	6	7	6	1	8	4	4	9	7	1	7	1	1	10	8	10	7	5	5	3	1	1	8	8	6	5	3	11	8	5	3	0
C[C>T]C	4	5	6	6	6	4	7	3	1	1	5	0	5	9	4	7	6	12	4	7	4	4	6	5	5	14	1	5	0	3	7	12	12	8	12	3	2	1	1	12	7	7	6	2	14	7	10	0	0
C[C>T]G	10	5	1	2	7	11	11	3	1	0	2	6	2	8	1	2	3	15	10	3	1	14	3	3	7	17	2	3	6	6	6	5	11	8	3	10	0	3	1	18	18	13	5	8	3	2	6	1	4
C[C>T]T	6	2	4	5	4	7	7	4	1	7	1	2	9	11	9	1	9	10	2	5	7	7	3	7	11	5	6	6	4	1	9	15	6	7	4	2	8	6	0	10	12	8	5	6	8	11	9	3	0
G[C>T]A	9	5	5	2	6	10	9	1	1	2	0	5	2	7	3	3	4	13	8	4	3	2	3	1	11	10	1	3	4	9	5	6	10	3	1	12	1	4	3	9	4	9	7	8	3	4	3	1	5
G[C>T]C	6	8	7	3	5	10	15	3	0	3	2	2	4	5	3	1	6	12	10	4	4	10	5	4	21	7	1	1	6	2	6	6	15	6	3	10	4	4	1	11	14	5	6	7	1	2	4	1	4
G[C>T]G	8	11	2	3	3	11	14	3	1	2	1	9	3	11	4	1	6	16	15	12	1	8	4	1	10	22	2	3	8	12	6	3	17	10	2	11	4	3	1	18	23	12	8	7	6	1	3	1	10
G[C>T]T	6	3	1	0	6	8	10	3	2	3	1	1	6	5	1	4	5	11	10	7	1	7	6	4	12	16	3	5	4	4	1	10	10	5	3	9	4	2	0	13	11	10	4	13	5	2	3	2	3
T[C>T]A	2	7	31	4	8	3	7	11	1	5	8	16	20	27	18	16	17	27	8	12	10	8	2	13	9	27	2	17	2	1	28	17	23	19	33	6	15	5	1	22	16	5	2	5	16	27	6	1	2
T[C>T]C	5	4	36	4	14	4	6	16	1	12	6	14	28	23	25	18	28	27	8	13	20	17	2	20	7	33	2	22	3	3	30	40	28	19	22	8	14	4	2	29	17	5	1	7	32	27	11	1	4
T[C>T]G	9	3	8	2	3	5	7	3	1	1	2	5	7	11	5	6	11	13	6	7	5	10	2	7	8	18	2	4	2	5	14	10	10	12	11	8	3	4	1	13	9	1	4	7	13	9	1	0	0
T[C>T]T	5	0	16	2	7	6	0	2	1	5	4	5	11	12	9	5	18	10	4	10	2	4	2	9	5	13	3	11	0	3	11	10	15	13	9	5	11	4	1	20	11	9	0	2	15	14	5	4	2
A[T>A]A	2	7	1	11	0	7	11	2	2	1	4	1	6	8	8	7	6	3	0	5	3	2	6	7	5	7	2	3	7	1	12	5	3	1	5	3	5	8	2	3	3	10	2	4	7	3	4	1	1
A[T>A]C	1	1	1	3	1	8	5	2	0	4	1	0	2	5	3	2	4	5	1	4	2	5	3	3	5	4	2	0	4	2	1	6	2	3	3	2	6	5	1	3	1	3	0	4	5	1	2	2	1
A[T>A]G	3	5	4	11	6	9	9	1	1	2	1	0	6	8	10	5	8	3	1	3	3	7	8	3	2	3	2	2	3	1	5	6	6	5	2	4	7	6	0	2	7	9	4	4	7	1	7	2	1
A[T>A]T	1	1	3	1	2	3	1	3	1	2	3	2	4	6	5	2	1	5	2	3	3	6	5	3	5	3	4	4	3	2	1	4	3	4	4	4	5	4	0	2	4	4	1	3	2	3	3	2	2
C[T>A]A	1	12	11	13	1	16	17	1	2	4	1	1	9	7	11	9	10	2	2	7	4	4	16	12	3	7	1	1	3	2	15	2	8	5	14	10	9	5	3	2	10	16	4	3	12	3	9	3	1
C[T>A]C	2	2	0	12	2	11	10	3	2	4	1	0	6	8	7	5	8	3	2	4	4	3	8	3	2	5	1	1	3	1	11	5	9	5	4	3	3	7	1	1	2	13	3	4	9	2	11	2	0
C[T>A]G	0	20	10	22	1	19	24	1	3	3	1	2	7	15	13	12	15	5	1	17	17	13	20	20	8	10	7	3	6	1	12	3	10	5	19	15	11	10	4	1	13	7	3	4	18	5	13	1	3
C[T>A]T	5	4	6	9	2	10	11	2	4	4	0	1	3	8	10	7	2	3	4	6	4	3	11	8	5	8	4	0	6	1	8	7	6	3	11	4	4	4	3	5	7	4	4	1	6	3	7	0	3
G[T>A]A	1	5	3	4	2	6	8	2	4	1	1	1	4	3	6	3	5	5	3	7	3	4	7	5	1	8	1	3	1	0	10	7	7	3	5	3	2	8	1	2	6	5	2	2	4	0	5	0	0
G[T>A]C	1	2	2	2	2	5	7	2	1	0	1	0	3	5	2	4	6	4	2	2	6	2	6	2	4	4	2	0	2	1	4	2	4	2	6	3	2	3	0	2	3	6	3	3	5	0	4	1	1
G[T>A]G	2	6	3	6	2	8	7	0	2	3	0	0	6	5	6	7	6	1	0	5	2	4	3	4	1	3	2	1	2	1	4	5	6	2	6	5	7	3	1	1	8	7	5	3	3	1	3	3	1
G[T>A]T	1	1	2	4	1	1	4	1	1	1	1	1	2	3	4	3	2	4	2	2	2	3	5	3	0	1	1	3	4	3	5	0	2	4	3	1	7	5	1	2	3	3	1	0	2	0	6	0	1
T[T>A]A	0	4	3	7	2	11	14	1	5	4	3	1	4	5	9	5	7	5	3	5	3	8	13	8	4	8	1	1	7	2	11	6	5	3	13	5	10	10	0	2	6	9	1	2	4	3	9	0	2
T[T>A]C	0	3	5	10	2	7	4	2	1	2	1	0	1	5	7	1	3	3	1	1	4	6	4	3	4	0	1	3	3	0	2	2	2	4	1	2	7	5	0	2	9	7	0	4	6	1	2	2	2
T[T>A]G	2	8	7	7	2	12	12	0	5	1	3	0	3	2	7	5	5	2	2	10	8	6	5	8	4	2	2	1	2	1	7	2	7	3	9	13	8	7	1	1	9	9	5	3	3	2	10	3	3
T[T>A]T	2	7	6	4	3	6	1	4	4	0	1	2	1	9	2	1	2	3	2	4	3	4	7	2	1	8	2	1	0	5	7	3	6	2	5	3	7	6	3	3	8	8	5	3	4	1	5	1	2
A[T>C]A	6	6	8	2	6	10	11	4	1	1	1	1	2	6	9	4	18	6	0	16	9	14	11	8	10	11	8	12	5	1	9	8	9	8	9	3	8	9	2	6	18	13	8	6	12	7	8	4	3
A[T>C]C	3	2	4	4	7	5	7	2	1	0	1	1	3	4	4	1	2	5	1	7	2	4	4	3	8	8	3	0	7	1	5	7	2	5	1	0	6	5	0	3	5	5	3	1	4	3	2	1	1
A[T>C]G	1	2	2	8	11	6	12	7	1	1	0	1	2	7	9	2	10	7	2	15	6	10	8	4	17	5	9	5	4	5	13	8	5	4	5	3	10	10	8	3	13	8	9	4	8	3	6	1	2
A[T>C]T	4	1	2	4	5	6	5	3	0	1	0	1	5	2	7	1	10	1	1	11	5	10	8	1	8	6	4	2	4	1	6	8	9	5	3	3	9	13	3	4	6	12	5	5	7	8	2	5	0
C[T>C]A	4	1	3	4	2	4	5	5	0	1	2	1	3	4	10	2	4	6	1	4	7	5	7	4	11	8	3	6	5	2	9	5	5	9	9	3	12	8	3	4	7	8	4	2	5	6	5	4	2
C[T>C]C	5	0	5	2	6	7	4	0	2	2	1	4	4	4	5	3	4	8	0	6	3	6	4	4	7	8	5	1	6	1	6	4	3	5	7	4	6	7	3	7	8	6	3	3	1	3	3	4	1
C[T>C]G	6	2	4	5	14	5	11	6	1	4	1	1	7	7	6	4	3	9	1	9	4	9	9	2	13	15	9	7	5	3	5	9	10	6	7	4	12	7	10	3	10	9	9	1	6	10	2	2	2
C[T>C]T	11	1	2	2	8	8	8	4	1	2	0	1	3	3	7	2	9	10	3	5	7	13	13	6	18	10	4	10	3	3	12	10	6	7	11	4	6	10	4	7	10	11	10	5	4	8	4	3	2
G[T>C]A	6	3	6	3	5	4	13	6	2	0	5	1	1	7	5	2	7	5	1	11	5	9	7	4	22	12	11	3	4	2	9	8	2	5	11	0	4	7	3	5	13	15	14	3	9	10	2	2	1
G[T>C]C	6	1	4	1	4	2	4	1	0	3	1	1	3	5	4	1	6	5	2	4	3	3	2	4	4	9	4	1	2	2	5	4	4	5	4	2	7	5	6	3	6	4	5	3	5	4	1	4	1
G[T>C]G	6	3	1	5	3	5	3	6	0	3	2	2	4	5	11	2	8	7	0	7	4	10	3	4	9	7	5	6	3	1	7	8	2	7	3	2	5	7	7	6	13	14	6	3	6	9	2	1	1
G[T>C]T	6	1	2	4	3	7	16	6	1	2	0	1	3	5	8	2	7	8	2	7	2	7	4	5	8	15	3	2	2	3	8	8	6	7	3	2	3	7	10	5	7	4	4	1	4	7	4	0	1
T[T>C]A	6	1	6	3	4	4	9	2	1	1	1	1	3	4	6	3	4	6	2	5	5	4	7	3	9	8	4	7	3	4	5	7	6	10	8	0	5	3	3	3	10	5	2	3	11	6	3	3	1
T[T>C]C	3	1	2	1	4	5	8	1	2	1	1	1	1	3	4	2	4	5	1	6	5	1	5	3	3	5	2	5	1	3	5	3	4	5	5	2	7	4	3	5	8	7	9	3	8	3	2	4	0
T[T>C]G	4	2	2	0	8	4	4	1	1	2	1	2	5	4	5	2	4	1	0	1	5	10	8	3	6	4	1	2	2	4	2	3	4	6	9	1	3	2	1	1	7	8	3	3	6	6	4	1	1
T[T>C]T	8	0	4	2	3	7	9	8	1	2	2	1	1	5	8	1	6	4	0	10	4	16	5	4	11	6	1	3	2	2	3	15	6	6	15	3	5	11	5	6	8	11	6	3	2	3	2	2	0
A[T>G]A	4	2	4	1	3	2	5	4	1	3	0	0	3	2	7	0	6	4	2	11	2	6	5	2	0	5	3	4	3	7	6	3	7	4	10	5	2	5	2	3	3	10	4	3	0	3	3	3	5
A[T>G]C	0	2	3	1	4	2	2	1	1	1	0	2	3	1	0	2	3	2	2	2	3	5	5	3	3	3	1	3	2	1	3	1	4	1	5	0	2	2	2	3	3	1	6	3	1	1	2	1	2
A[T>G]G	1	1	2	2	4	5	1	1	0	0	1	1	4	4	4	1	2	1	1	1	3	4	4	1	3	2	2	2	5	1	5	1	5	3	7	5	6	2	2	3	5	1	1	2	3	2	0	1	1
A[T>G]T	11	4	0	3	9	6	4	5	6	2	1	3	4	9	3	3	4	7	11	3	1	13	14	10	7	6	2	6	13	2	2	5	3	13	6	2	8	9	4	8	6	3	6	1	7	6	7	2	0
C[T>G]A	1	1	2	2	1	4	2	3	1	2	1	2	0	2	3	1	6	1	1	2	1	10	2	1	2	6	4	4	0	2	6	3	3	5	5	2	7	4	3	2	4	5	2	2	5	2	4	2	0
C[T>G]C	2	2	3	2	6	8	4	4	2	1	0	2	3	6	5	3	4	3	2	1	3	8	6	5	3	1	1	5	10	0	1	3	6	6	6	0	8	5	3	5	4	1	4	3	3	2	3	1	2
C[T>G]G	6	1	5	2	2	7	9	2	2	2	0	3	6	5	2	2	2	4	6	7	1	8	6	3	7	3	1	2	6	3	5	6	6	1	5	4	3	6	5	4	5	7	5	5	5	3	3	1	1
C[T>G]T	57	7	0	18	26	46	32	46	35	2	1	50	24	23	3	8	3	38	63	5	2	55	62	41	28	7	3	41	46	4	6	16	24	39	31	13	38	33	38	51	34	11	12	6	2	19	30	2	1
G[T>G]A	3	0	0	2	2	4	3	0	0	1	0	1	1	1	3	1	3	2	2	2	0	3	2	2	0	1	2	3	3	3	3	1	4	2	3	2	1	3	0	2	1	3	0	1	2	3	4	2	1
G[T>G]C	2	1	2	2	2	1	4	2	3	1	1	3	2	0	1	0	4	1	1	2	3	4	2	3	1	4	1	2	3	2	3	2	4	1	7	1	7	6	1	6	4	5	3	3	1	2	4	1	1
G[T>G]G	4	1	2	4	1	5	5	1	2	2	2	1	2	2	1	1	2	2	0	1	3	5	5	0	4	4	2	0	1	1	2	4	5	4	6	3	5	5	1	1	5	2	2	0	3	1	2	3	1
G[T>G]T	18	1	3	3	8	11	15	12	8	2	0	10	6	5	3	4	3	5	13	5	2	13	15	8	7	6	0	16	11	3	4	8	11	12	4	3	11	6	7	14	14	10	6	3	1	8	6	2	1
T[T>G]A	1	1	2	3	2	6	3	0	3	4	1	1	2	1	5	2	6	3	2	7	1	11	14	3	5	7	2	5	3	3	7	5	4	1	13	3	4	7	2	1	6	9	6	5	5	1	3	3	2
T[T>G]C	1	1	2	1	3	5	5	2	1	2	1	1	2	4	2	2	4	6	4	2	0	4	2	4	5	3	1	0	1	3	5	3	1	1	8	3	6	2	1	2	2	3	1	2	3	6	1	1	0
T[T>G]G	1	1	3	3	2	7	4	3	4	4	1	0	4	1	6	3	5	3	1	1	1	6	5	1	6	6	3	3	0	1	3	5	6	4	3	0	1	6	1	2	4	2	8	2	3	2	4	4	1
T[T>G]T	16	1	5	3	14	17	11	14	7	6	2	8	8	8	7	2	10	11	8	4	3	22	20	13	7	6	3	11	17	2	4	9	10	11	17	3	15	9	15	14	13	9	10	4	7	7	4	4	4
[truncated: 251 more columns]
