# Supplementary material for: SUITOR: Selecting the number of mutational signatures through cross-validation
Source: PLoS Comput Biol. 2022 Apr 4;18(4):e1009309. doi: 10.1371/journal.pcbi.1009309 (PMC9009674; doi:10.1371/journal.pcbi.1009309)
Supplement: S2 Data — (ZIP) [file pcbi.1009309.s015.zip › Supp_data_profiles_activities_matrices/16 In silico simulation/simulation design of eight signatures/Error Level 1.2/eight signatures_mutation_type_matrix_18.csv]

	V1	V2	V3	V4	V5	V6	V7	V8	V9	V10	V11	V12	V13	V14	V15	V16	V17	V18	V19	V20	V21	V22	V23	V24	V25	V26	V27	V28	V29	V30	V31	V32	V33	V34	V35	V36	V37	V38	V39	V40	V41	V42	V43	V44	V45	V46	V47	V48	V49
A[C>A]A	2	1	1	9	6	9	6	0	1	2	5	0	2	4	2	2	3	7	1	5	3	5	3	1	16	4	4	2	4	1	3	3	5	9	6	3	4	6	2	1	5	11	5	4	7	3	9	1	4
A[C>A]C	2	2	2	3	4	8	3	0	1	3	4	1	4	1	0	3	2	6	0	2	3	2	4	2	10	4	6	2	2	1	3	6	2	6	8	3	5	3	0	5	5	8	2	6	3	3	6	2	2
A[C>A]G	3	1	2	1	1	5	6	1	1	6	4	0	2	2	2	4	4	6	1	2	4	3	3	2	2	1	3	2	4	0	4	7	1	5	5	2	3	3	0	4	1	1	1	1	2	3	4	2	1
A[C>A]T	3	1	2	6	0	5	4	1	0	3	4	0	5	2	2	2	5	5	2	3	2	4	2	1	2	2	2	2	2	1	3	5	4	5	2	1	4	6	0	4	7	7	5	2	2	0	2	2	2
C[C>A]A	3	5	4	13	4	14	19	1	0	16	11	0	2	3	2	5	2	12	1	2	6	10	6	0	9	1	4	2	3	1	4	20	4	9	9	5	5	5	2	3	4	11	8	8	3	3	14	2	4
C[C>A]C	2	1	1	9	4	5	14	3	2	9	6	1	9	2	7	9	2	3	3	2	9	6	4	6	10	3	5	0	2	0	5	11	9	10	8	2	6	5	3	2	5	11	9	5	8	4	5	2	4
C[C>A]G	1	0	0	7	3	6	5	2	1	2	1	0	4	5	4	2	3	2	0	2	2	1	3	2	5	3	6	1	4	1	2	1	5	3	2	2	5	6	1	1	0	5	1	8	6	1	4	1	1
C[C>A]T	2	1	2	5	2	9	10	4	1	9	10	1	4	3	1	2	5	5	4	6	9	3	2	4	7	8	7	2	5	2	3	9	6	8	6	3	6	8	4	6	4	12	5	8	8	1	6	2	4
G[C>A]A	1	2	3	3	5	6	3	0	1	3	5	0	6	3	4	4	6	8	2	7	4	3	7	2	5	3	4	2	2	4	4	4	3	4	7	5	6	5	1	2	4	10	3	3	7	3	8	3	2
G[C>A]C	3	1	1	6	1	6	10	2	1	7	4	0	2	2	2	3	3	4	2	1	3	2	3	3	8	3	2	1	1	1	4	5	4	5	8	5	5	4	0	1	4	4	5	6	3	1	4	0	2
G[C>A]G	3	1	1	1	2	1	8	2	2	4	0	1	4	3	1	3	0	2	1	1	1	1	4	1	5	2	2	1	1	3	3	2	4	1	4	2	0	3	3	1	2	5	3	4	4	3	3	2	2
G[C>A]T	1	0	2	5	1	0	4	2	1	4	5	1	4	4	4	2	4	5	2	3	4	5	2	3	3	2	3	2	3	2	4	5	3	0	5	3	3	6	2	3	5	6	4	2	4	3	1	2	3
T[C>A]A	1	1	3	8	2	1	7	3	2	5	5	0	4	3	1	3	2	6	2	3	4	5	6	3	7	2	2	0	4	3	3	5	4	6	8	5	7	6	2	2	2	9	2	9	5	3	1	1	4
T[C>A]C	3	3	2	10	2	7	10	0	1	3	8	1	7	2	3	4	2	8	2	6	3	6	6	3	8	2	7	2	5	0	5	10	2	5	10	5	6	3	1	2	1	13	0	5	4	1	8	1	3
T[C>A]G	5	0	1	1	4	5	6	3	1	1	0	1	3	1	2	0	1	2	1	0	2	5	4	3	5	3	1	1	0	1	4	1	1	4	1	2	2	4	2	4	1	4	3	4	2	2	3	1	0
T[C>A]T	2	1	4	7	1	10	5	4	1	6	2	1	5	1	5	5	9	5	0	3	5	9	8	0	10	3	5	1	2	3	5	7	9	2	9	3	7	4	1	4	6	11	5	9	5	2	9	0	3
A[C>G]A	5	1	0	9	8	4	8	2	2	1	2	2	6	3	2	2	2	4	1	5	3	5	1	4	7	4	2	2	9	2	6	3	6	0	7	6	6	13	0	3	6	6	5	3	1	2	6	2	3
A[C>G]C	3	0	2	3	2	2	4	1	0	1	1	1	2	1	5	2	1	3	1	0	0	2	0	3	5	3	2	1	2	4	2	2	1	3	4	4	3	3	1	2	5	5	4	4	1	2	4	4	1
A[C>G]G	5	1	1	1	3	0	3	1	2	1	1	0	2	3	2	1	2	3	2	0	1	4	2	1	8	2	2	2	2	1	3	4	0	0	2	2	3	4	0	1	3	7	1	3	3	3	5	5	0
A[C>G]T	3	1	2	6	6	3	3	2	5	2	1	1	4	7	5	3	1	2	0	3	2	9	8	2	8	3	3	1	8	4	3	9	4	7	5	4	3	8	1	1	10	9	5	7	3	8	4	3	1
C[C>G]A	2	2	0	1	4	0	6	2	2	2	1	0	4	4	2	3	3	5	1	0	1	6	5	2	6	3	2	1	6	6	3	3	6	6	4	4	5	6	1	3	5	8	2	5	3	3	5	5	1
C[C>G]C	1	2	1	3	6	2	8	2	1	1	3	0	6	4	3	2	1	5	1	2	1	9	5	0	4	1	2	2	8	4	7	6	1	2	7	8	8	4	1	1	6	9	8	4	2	7	1	6	0
C[C>G]G	2	2	3	3	0	3	5	1	1	1	1	0	2	3	2	2	3	3	1	1	0	2	0	2	2	4	1	2	4	0	1	4	1	1	4	3	4	5	0	1	3	5	3	1	2	2	0	2	0
C[C>G]T	3	1	1	6	4	6	8	1	3	2	2	1	6	6	3	2	3	2	2	2	4	9	1	2	1	0	2	1	7	6	3	2	8	1	9	6	10	6	0	3	5	3	6	3	2	7	7	1	1
G[C>G]A	2	0	1	6	2	5	6	2	1	4	1	0	4	1	1	3	4	3	1	2	2	1	4	3	3	2	2	0	4	2	2	5	2	5	6	4	6	6	0	3	5	1	6	5	3	2	2	2	2
G[C>G]C	3	1	2	1	2	1	7	2	1	0	1	2	4	5	5	2	2	4	1	3	1	4	4	2	3	4	2	0	6	1	4	6	3	6	5	2	3	4	1	2	3	3	3	5	3	4	4	2	1
G[C>G]G	3	0	2	1	2	0	6	2	1	1	1	0	1	3	2	3	2	1	0	3	1	3	1	2	3	4	2	2	5	1	2	1	3	6	4	3	6	2	1	1	3	1	3	5	2	2	4	2	1
G[C>G]T	4	0	2	5	12	0	4	2	1	0	0	1	2	5	4	1	0	4	2	1	4	1	8	2	4	1	2	1	4	1	5	7	6	0	7	2	4	5	2	1	8	3	6	5	3	2	4	4	2
T[C>G]A	0	1	2	6	6	2	8	2	1	1	1	1	5	4	2	2	2	2	1	2	0	5	2	3	2	1	2	1	8	4	1	5	3	2	7	6	5	3	1	2	6	6	3	0	3	3	5	3	1
T[C>G]C	2	0	1	2	4	5	10	2	1	1	3	1	6	5	2	2	1	3	1	3	2	3	2	0	3	3	2	1	3	3	8	1	6	4	10	4	7	5	0	2	10	4	7	4	1	4	10	3	0
T[C>G]G	2	1	1	3	2	2	6	2	1	3	0	1	3	2	0	2	1	2	1	3	0	5	2	1	3	3	1	1	1	0	5	4	2	1	3	2	1	2	0	2	2	3	3	2	4	0	4	2	1
T[C>G]T	3	1	3	5	5	3	10	3	3	1	1	1	1	6	0	2	1	5	1	1	3	7	5	0	7	4	3	2	4	5	8	3	5	4	3	3	6	3	2	5	6	13	3	2	0	1	8	8	0
A[C>T]A	5	5	1	5	2	8	8	1	1	1	1	2	2	5	2	2	2	12	7	3	2	9	3	3	8	9	1	1	3	2	5	6	11	7	3	6	2	5	1	7	5	5	4	7	4	1	4	2	4
A[C>T]C	2	2	6	2	3	3	6	0	1	3	2	3	3	3	3	2	2	6	6	1	3	6	5	3	8	3	4	6	2	1	5	1	6	3	6	3	4	3	1	2	4	1	1	5	5	4	1	3	1
A[C>T]G	6	11	1	2	7	8	15	2	0	2	0	7	2	3	5	0	3	11	8	3	2	11	5	0	10	14	1	1	5	5	6	8	12	7	1	12	5	4	1	11	19	10	2	10	2	1	3	2	4
A[C>T]T	3	2	1	5	5	5	8	1	0	3	1	1	2	1	4	2	3	2	3	1	4	3	4	1	10	2	1	0	3	3	2	4	4	7	3	6	7	5	2	7	5	9	3	6	3	5	6	4	1
C[C>T]A	5	2	6	5	5	1	10	5	2	3	2	4	7	10	6	3	4	12	2	4	6	9	1	7	3	7	1	6	1	4	9	4	9	8	6	4	8	7	3	6	6	8	5	6	5	9	7	1	2
C[C>T]C	2	4	8	1	5	5	9	3	0	3	6	4	5	13	3	7	9	8	1	6	4	6	5	4	4	10	1	3	5	4	13	8	11	1	5	5	7	2	1	8	4	4	4	5	11	7	3	3	1
C[C>T]G	7	9	0	3	3	5	17	5	2	0	2	3	4	9	0	3	8	9	12	8	5	11	4	2	6	21	2	1	3	5	8	10	12	7	4	12	4	5	1	12	14	4	2	9	5	2	4	1	4
C[C>T]T	2	2	8	2	5	6	9	3	0	6	5	1	9	5	4	3	12	10	5	7	4	11	1	10	4	5	3	5	3	2	4	8	13	6	10	6	7	4	1	7	6	10	1	8	6	15	13	1	5
G[C>T]A	3	3	2	0	3	5	18	2	1	0	2	2	4	7	4	2	6	9	6	6	3	9	4	1	10	13	3	1	8	5	4	4	9	6	4	13	4	3	2	12	13	7	6	12	6	3	4	1	1
G[C>T]C	4	7	2	4	4	10	18	2	1	2	1	5	3	6	4	3	4	13	5	6	2	7	4	4	9	14	2	4	7	9	6	10	13	7	7	8	3	1	2	15	20	7	5	9	3	4	4	3	2
G[C>T]G	14	6	1	2	7	11	17	2	0	2	2	12	1	4	1	2	7	24	6	4	1	10	7	3	22	17	0	1	4	9	5	9	13	7	6	19	3	2	1	21	17	7	7	12	4	3	8	0	9
G[C>T]T	4	5	3	3	4	7	16	3	1	0	2	5	2	7	4	3	4	13	9	3	4	7	6	5	15	12	1	3	4	4	6	5	10	9	6	7	8	3	1	9	15	9	5	7	2	4	5	1	3
T[C>T]A	3	8	25	4	15	4	8	9	0	11	7	11	28	32	18	11	26	14	7	11	15	10	4	15	5	17	3	12	2	3	19	29	29	13	21	9	19	6	1	26	22	6	2	11	17	19	14	0	3
T[C>T]C	5	3	38	3	11	1	7	9	2	11	7	14	41	28	23	33	29	27	7	9	17	24	4	22	9	28	5	15	3	2	47	34	26	32	40	8	17	2	2	29	20	6	2	6	37	44	15	1	2
T[C>T]G	3	4	9	3	5	4	7	4	0	2	3	2	8	15	3	5	5	12	3	4	7	6	1	3	5	9	2	4	6	4	12	13	17	4	9	6	3	2	1	14	11	10	3	5	14	12	4	2	3
T[C>T]T	2	2	15	4	6	5	1	6	2	2	3	6	7	13	10	7	8	11	4	7	10	6	2	7	3	12	6	9	0	2	18	12	14	12	13	1	11	7	0	10	6	6	2	4	12	11	9	2	2
A[T>A]A	3	2	4	8	3	5	10	2	3	3	1	1	6	7	5	10	4	4	2	4	3	2	5	3	5	7	1	1	4	2	9	3	4	4	9	10	1	4	1	2	4	4	2	0	8	1	4	2	0
A[T>A]C	3	2	3	4	4	1	4	2	0	3	1	0	2	1	3	3	2	1	0	4	1	1	2	2	1	1	2	1	3	2	3	1	2	5	8	2	1	4	1	3	3	3	2	4	4	3	2	1	1
A[T>A]G	1	10	5	8	2	10	7	2	5	2	3	1	8	5	6	1	8	1	1	7	3	12	8	7	5	8	2	2	6	0	7	5	5	2	7	11	1	4	2	2	4	7	1	3	11	1	8	0	1
A[T>A]T	1	1	1	2	1	4	5	2	1	4	1	1	7	6	0	1	3	6	1	6	3	2	3	3	2	2	2	1	1	3	4	4	4	5	5	1	4	2	2	2	4	5	2	5	1	5	2	2	1
C[T>A]A	0	15	11	13	2	11	13	1	2	3	2	1	8	7	7	5	19	5	2	8	15	16	13	13	6	9	4	0	6	4	12	2	6	4	11	8	7	12	1	2	15	17	3	3	4	2	17	1	6
C[T>A]C	3	4	3	8	3	8	13	1	5	4	2	1	4	6	4	9	6	5	0	3	6	9	8	6	5	8	3	3	3	1	9	4	6	2	4	7	4	4	1	5	6	5	1	5	3	5	8	1	2
C[T>A]G	1	10	9	12	4	21	22	2	4	3	6	1	4	13	13	15	18	5	1	10	15	8	24	16	9	18	4	2	8	1	17	4	7	8	18	4	9	16	1	3	10	8	4	7	15	3	15	1	2
C[T>A]T	2	7	4	8	2	11	8	4	6	2	1	0	3	7	4	6	7	7	4	7	8	8	9	5	3	6	2	2	4	3	10	6	4	4	11	7	3	10	5	2	3	12	2	2	3	3	10	1	0
G[T>A]A	1	4	5	6	1	12	8	0	2	2	1	1	6	3	8	3	6	1	0	4	7	6	8	7	1	8	0	0	7	1	10	2	3	7	5	2	7	2	0	3	5	7	3	4	6	2	6	2	2
G[T>A]C	1	1	2	2	1	2	4	0	2	0	1	0	2	1	1	3	2	2	1	3	1	5	7	3	1	4	2	1	2	1	1	1	4	1	3	1	3	2	1	1	3	7	2	2	3	1	4	2	1
G[T>A]G	2	2	3	7	2	11	6	2	3	2	3	1	3	4	7	3	6	4	2	6	3	7	6	5	4	5	2	0	2	1	5	3	5	3	8	1	1	7	1	3	3	3	1	3	3	2	6	1	0
G[T>A]T	0	1	2	5	3	1	5	1	2	3	1	1	2	2	2	1	2	3	2	0	5	4	5	4	5	3	0	0	2	1	2	2	3	2	6	4	4	5	0	1	6	8	2	5	5	2	4	1	1
T[T>A]A	3	7	5	13	1	6	12	4	4	3	1	0	3	6	6	8	11	6	2	9	3	10	12	5	6	5	3	1	4	1	8	4	6	4	9	6	8	3	2	3	7	4	6	4	8	3	9	3	2
T[T>A]C	1	2	2	2	3	2	4	0	1	3	1	1	0	5	5	4	5	0	1	2	6	4	7	3	4	5	2	0	3	0	5	4	5	0	4	2	2	5	1	0	4	5	2	1	3	4	2	0	1
T[T>A]G	1	6	7	8	1	13	13	3	4	3	2	1	6	9	11	9	6	3	2	5	5	7	3	5	2	6	2	2	6	3	6	2	4	2	8	6	6	5	0	3	7	8	3	2	5	1	4	0	1
T[T>A]T	4	6	5	5	2	7	6	1	2	3	3	0	6	5	7	6	4	4	1	3	6	4	8	6	4	5	3	2	2	3	1	2	1	4	10	6	6	6	1	2	2	5	0	6	5	2	6	4	1
A[T>C]A	11	3	4	6	8	3	11	4	4	2	2	0	4	6	13	4	14	6	2	11	9	12	10	4	10	11	6	11	7	1	6	11	8	5	4	8	7	12	4	7	11	17	7	1	5	8	6	1	2
A[T>C]C	3	2	3	0	5	1	6	1	1	3	1	1	1	6	4	2	2	5	2	6	4	8	5	0	11	5	2	2	3	1	6	6	6	3	4	1	7	4	1	5	3	4	5	3	2	5	3	3	0
A[T>C]G	12	4	5	7	14	9	5	8	1	5	0	2	3	3	8	1	5	9	2	11	9	11	8	3	8	11	6	4	1	2	10	4	12	6	5	3	3	8	8	3	9	15	3	6	2	9	10	1	2
A[T>C]T	4	0	2	2	1	5	11	4	2	4	0	1	4	3	8	0	5	7	1	3	6	12	9	4	9	11	5	3	4	3	13	5	5	10	4	2	7	5	4	4	4	8	4	4	5	7	6	0	3
C[T>C]A	4	1	6	4	8	4	4	1	1	2	0	1	6	6	7	2	4	4	2	8	2	10	7	5	12	11	4	6	5	3	10	4	2	3	7	5	10	7	1	5	10	6	6	3	7	5	1	5	1
C[T>C]C	10	0	7	1	7	5	7	3	0	6	2	4	3	6	11	2	5	4	3	8	1	10	6	4	11	5	6	4	4	1	6	3	6	4	7	4	5	3	5	5	9	6	1	5	5	2	5	5	0
C[T>C]G	11	7	4	3	10	8	6	5	0	3	3	0	4	4	11	3	7	9	2	13	7	8	10	6	6	12	4	2	1	1	12	9	3	10	2	4	6	10	8	8	13	11	8	6	5	12	4	1	4
C[T>C]T	8	0	3	2	9	6	9	3	1	5	1	1	1	7	11	4	7	8	5	7	3	15	10	2	7	9	8	8	6	3	7	11	7	7	10	4	8	9	3	7	4	7	4	6	4	9	2	3	1
G[T>C]A	12	1	8	0	8	2	15	8	1	1	2	0	2	5	6	1	6	2	2	10	6	6	10	2	9	11	8	7	3	3	9	13	8	9	4	1	7	6	5	4	13	7	10	1	9	8	6	2	1
G[T>C]C	5	0	1	3	8	3	5	2	3	2	0	1	4	0	3	2	1	2	3	6	2	10	3	4	4	7	4	1	1	1	4	6	5	1	3	3	3	8	3	2	3	6	3	3	5	5	3	0	2
G[T>C]G	4	1	1	2	9	3	8	2	2	2	1	1	2	5	4	2	8	7	2	5	4	9	3	1	10	9	7	5	4	2	2	7	6	8	2	1	3	13	9	5	7	10	5	1	5	8	1	0	1
G[T>C]T	3	2	6	0	8	7	9	3	2	3	1	1	2	4	6	0	6	7	2	9	2	4	2	4	6	7	6	2	3	1	6	8	6	10	6	1	1	7	5	5	13	9	3	2	7	9	4	1	0
T[T>C]A	5	2	5	3	10	3	6	5	1	3	0	1	3	5	7	3	5	7	2	5	6	3	2	7	8	9	4	4	1	1	7	9	10	3	1	2	3	7	5	1	4	6	4	1	4	4	2	2	1
T[T>C]C	4	1	4	1	5	7	8	3	2	2	1	1	1	2	5	0	3	6	1	6	6	7	1	3	4	7	5	3	2	1	6	8	5	5	4	3	0	8	1	1	4	9	2	2	5	3	3	3	1
T[T>C]G	5	1	3	2	6	4	8	3	1	2	1	0	2	2	6	2	3	5	0	7	3	4	3	5	4	5	4	5	3	3	4	4	2	5	6	4	2	1	3	4	4	10	3	2	4	6	3	4	0
T[T>C]T	6	1	6	2	8	3	8	4	3	2	2	2	6	1	9	0	4	6	0	8	2	8	10	6	10	15	6	7	3	4	5	3	6	4	10	6	5	7	4	4	8	14	5	6	7	7	3	3	2
A[T>G]A	2	1	2	2	1	2	0	1	0	7	1	0	2	0	8	1	5	4	1	6	2	4	5	3	5	5	2	5	1	3	8	4	1	3	6	2	5	8	0	2	1	7	3	3	3	3	4	1	4
A[T>G]C	4	0	1	2	1	4	3	1	1	2	1	1	1	4	1	2	1	4	1	0	3	3	3	1	4	3	1	2	3	1	5	4	3	4	3	1	0	2	3	2	3	2	3	2	0	2	1	1	1
A[T>G]G	6	2	3	4	3	5	3	0	0	1	0	1	0	3	1	2	4	0	1	4	3	4	5	1	4	1	0	3	1	1	5	4	3	3	6	1	3	4	1	2	0	6	2	3	1	3	0	2	0
A[T>G]T	9	1	0	4	9	12	9	4	2	2	1	2	4	3	3	0	3	8	5	1	1	11	19	7	4	4	2	3	9	2	5	4	7	8	4	6	5	11	7	5	4	9	5	0	3	2	5	1	1
C[T>G]A	3	2	0	4	2	6	1	3	1	3	1	0	3	3	3	0	5	3	1	3	2	5	5	0	5	4	3	0	8	2	6	4	6	3	4	7	6	2	1	3	2	5	3	4	1	1	3	4	1
C[T>G]C	5	1	0	3	5	3	6	7	2	2	1	1	4	2	3	4	3	4	3	2	1	4	8	2	8	5	3	7	4	2	4	7	2	4	6	3	5	1	3	7	6	5	3	2	1	3	2	3	2
C[T>G]G	4	3	2	3	4	6	6	2	2	1	0	3	1	4	1	1	1	3	2	4	0	7	8	5	6	3	2	3	8	2	6	7	3	1	2	2	2	6	2	5	6	3	4	6	3	4	7	1	3
C[T>G]T	55	4	2	15	22	40	31	37	40	6	1	37	27	20	4	11	7	42	50	3	3	33	64	46	31	4	3	41	63	3	3	22	18	42	29	11	47	17	41	46	45	7	13	4	9	28	30	4	3
G[T>G]A	2	1	1	0	1	2	7	1	1	4	1	1	3	1	1	1	3	3	1	3	2	1	7	2	2	4	1	1	3	2	2	1	0	1	6	6	1	4	1	2	5	4	4	3	1	4	2	1	0
G[T>G]C	3	0	1	4	5	1	3	1	1	1	0	1	2	3	3	2	2	4	3	2	1	0	4	3	5	2	3	2	3	0	5	0	3	1	2	3	2	1	2	1	3	4	2	3	2	2	2	2	0
G[T>G]G	3	1	1	2	2	5	3	0	1	0	2	1	1	2	2	2	1	5	1	1	1	1	1	0	4	0	1	0	3	2	1	3	3	1	3	3	6	5	0	4	6	3	0	2	3	3	4	2	0
G[T>G]T	13	0	3	4	12	8	9	8	7	4	1	7	2	4	4	4	4	4	10	4	1	16	16	14	6	2	1	15	15	2	5	4	10	13	5	9	13	9	9	8	11	5	4	2	2	8	8	2	1
T[T>G]A	3	1	1	1	3	3	3	2	1	4	0	1	3	4	4	2	7	3	1	9	2	5	10	2	1	4	2	1	5	7	14	2	2	1	14	7	3	10	0	3	7	10	3	4	6	1	6	3	4
T[T>G]C	1	1	2	5	2	6	2	3	2	1	0	1	1	2	2	2	2	5	2	1	2	6	2	2	3	5	2	3	4	1	7	2	6	2	5	4	3	5	2	4	1	2	1	4	3	2	5	2	0
T[T>G]G	5	3	4	0	1	7	3	1	1	2	1	2	2	5	3	2	2	0	4	5	3	6	6	2	5	3	0	2	4	1	3	2	0	1	6	3	2	3	4	1	6	6	3	2	6	5	2	4	1
T[T>G]T	12	3	4	5	10	16	13	7	12	1	1	10	11	15	13	2	12	6	8	8	2	22	25	13	13	9	5	12	10	6	9	5	10	12	7	5	13	16	15	8	8	8	3	2	5	1	11	3	5
[truncated: 251 more columns]
