# Supplementary material for: SUITOR: Selecting the number of mutational signatures through cross-validation
Source: PLoS Comput Biol. 2022 Apr 4;18(4):e1009309. doi: 10.1371/journal.pcbi.1009309 (PMC9009674; doi:10.1371/journal.pcbi.1009309)
Supplement: S2 Data — (ZIP) [file pcbi.1009309.s015.zip › Supp_data_profiles_activities_matrices/16 In silico simulation/simulation design of eight signatures/Error Level 1.2/eight signatures_mutation_type_matrix_19.csv]

	V1	V2	V3	V4	V5	V6	V7	V8	V9	V10	V11	V12	V13	V14	V15	V16	V17	V18	V19	V20	V21	V22	V23	V24	V25	V26	V27	V28	V29	V30	V31	V32	V33	V34	V35	V36	V37	V38	V39	V40	V41	V42	V43	V44	V45	V46	V47	V48	V49
A[C>A]A	3	3	5	5	4	4	12	0	1	4	2	1	6	1	2	7	4	9	2	2	6	4	4	2	9	1	3	0	4	3	3	9	3	6	3	4	7	6	2	2	3	12	5	5	8	1	5	2	5
A[C>A]C	2	1	1	7	3	5	10	2	3	1	4	1	1	1	7	5	4	3	2	5	1	4	1	2	8	2	4	2	3	1	0	5	4	7	6	4	4	2	1	3	4	8	5	6	3	3	5	4	0
A[C>A]G	3	1	2	3	2	5	7	2	0	3	1	2	3	2	1	2	2	4	1	3	2	4	3	1	4	4	1	3	0	1	0	5	2	3	4	3	4	5	1	0	1	4	5	5	4	2	4	1	2
A[C>A]T	1	1	3	6	1	3	3	1	1	2	3	3	6	3	3	2	1	5	0	2	5	5	2	2	7	2	3	0	2	3	3	5	3	4	6	3	5	6	3	3	3	8	7	9	7	0	8	1	4
C[C>A]A	3	1	0	8	2	8	13	3	1	11	4	1	2	5	3	8	0	12	1	2	9	7	3	2	8	3	5	1	3	2	3	9	4	12	9	3	8	10	3	4	3	12	10	8	8	1	9	1	6
C[C>A]C	2	2	6	7	3	9	18	3	1	8	6	1	15	3	2	1	4	12	0	2	5	3	4	2	11	4	9	3	3	1	1	9	5	5	10	4	7	5	3	7	6	14	9	15	10	1	14	2	1
C[C>A]G	2	2	3	2	1	6	5	1	1	2	3	1	4	2	2	4	3	5	2	2	2	5	4	1	5	3	3	1	1	1	4	5	4	4	2	2	2	5	2	5	1	8	3	3	3	3	3	1	1
C[C>A]T	3	1	2	7	3	11	9	2	2	10	4	2	8	5	4	4	3	11	3	5	5	2	1	2	10	1	5	0	2	0	3	5	4	7	12	6	7	10	2	4	7	10	4	13	12	1	8	2	2
G[C>A]A	5	2	4	5	3	4	7	1	0	2	2	1	3	3	3	5	4	3	1	3	4	4	5	1	9	3	4	3	1	1	2	5	2	3	7	4	2	5	2	1	3	6	8	8	4	2	3	2	2
G[C>A]C	3	2	3	9	2	6	7	3	1	2	3	0	1	4	1	3	4	3	2	1	3	3	1	2	3	2	3	1	0	1	5	6	4	2	9	5	1	8	1	1	6	7	4	8	5	4	6	4	1
G[C>A]G	4	1	2	2	4	7	4	0	1	3	2	0	2	2	2	3	0	1	2	3	2	2	2	3	3	3	2	3	4	1	5	6	1	2	1	4	5	6	2	0	0	0	0	5	3	2	3	0	0
G[C>A]T	4	0	2	1	1	6	8	1	1	5	1	3	6	1	4	3	4	5	2	5	3	9	0	3	7	4	4	2	5	2	2	4	0	7	5	0	7	9	1	1	4	5	5	3	4	3	5	4	3
T[C>A]A	3	1	3	7	4	9	9	2	2	11	2	1	1	1	4	5	1	8	1	5	6	5	2	1	8	3	4	4	1	2	3	8	1	5	9	2	4	8	1	2	3	10	5	8	2	1	6	0	3
T[C>A]C	2	2	1	6	4	5	7	2	1	6	8	1	4	5	3	6	1	6	2	4	4	0	3	0	8	0	2	1	2	0	4	1	6	7	0	7	6	6	1	2	0	8	3	6	8	3	8	2	3
T[C>A]G	3	2	3	5	1	4	4	2	2	1	1	2	0	4	2	1	2	4	1	0	3	7	2	2	5	3	2	2	1	2	2	3	2	5	5	0	5	4	0	3	1	4	3	1	1	2	1	0	2
T[C>A]T	4	0	4	10	2	9	8	4	2	5	4	1	5	4	8	4	3	10	1	5	4	7	3	3	9	3	5	1	3	3	4	3	4	7	9	5	7	3	2	2	3	12	7	5	8	3	5	2	0
A[C>G]A	4	0	3	8	2	0	4	0	2	2	3	0	3	8	2	2	3	1	1	0	2	9	5	1	6	3	3	3	4	4	3	8	8	3	8	8	7	9	1	3	5	8	11	1	4	3	6	6	1
A[C>G]C	3	1	2	1	2	0	6	2	1	2	1	0	4	0	0	2	3	2	0	2	2	5	4	1	2	3	1	1	3	2	6	3	7	4	6	5	4	2	1	3	4	3	3	2	2	2	3	2	1
A[C>G]G	1	1	1	5	1	2	4	2	2	0	1	0	2	1	3	1	4	4	1	1	0	0	2	2	2	0	2	1	3	4	0	3	1	1	1	1	1	8	1	2	3	7	0	3	2	4	5	3	0
A[C>G]T	5	2	1	6	6	6	6	1	1	2	0	1	1	1	3	1	4	2	0	2	2	6	5	1	7	2	2	2	10	2	4	4	7	4	2	3	7	11	1	1	7	9	3	6	3	2	5	10	0
C[C>G]A	3	1	3	4	4	2	9	2	3	2	0	1	4	7	5	3	2	5	1	3	2	6	2	1	2	5	0	3	5	2	4	4	3	1	5	3	10	4	1	2	6	7	5	4	3	3	7	2	0
C[C>G]C	5	1	3	6	6	2	9	0	1	1	2	1	2	6	4	0	2	0	0	2	1	4	4	1	2	3	2	0	4	2	4	3	7	3	6	5	3	9	1	3	5	5	3	3	4	4	3	5	1
C[C>G]G	2	1	3	3	2	5	6	1	2	1	1	2	3	4	1	0	1	3	0	2	2	3	0	1	3	1	1	2	1	3	5	3	3	1	5	3	5	3	1	2	1	4	5	5	1	1	4	4	0
C[C>G]T	4	1	2	4	6	3	6	1	1	2	0	1	3	4	2	3	3	4	2	3	1	8	4	2	6	6	3	0	10	1	6	3	5	5	4	2	8	7	1	1	6	9	7	6	4	4	2	4	1
G[C>G]A	3	0	2	5	4	4	7	0	1	3	1	0	5	2	3	2	3	4	0	1	0	2	4	0	5	2	1	1	6	3	6	2	3	3	10	4	4	2	1	3	3	3	5	3	2	2	6	1	0
G[C>G]C	1	0	1	4	3	6	5	2	1	3	1	2	4	2	2	0	4	4	1	2	1	4	2	1	5	3	0	1	3	2	3	5	2	5	6	6	5	6	1	2	4	6	4	5	6	2	3	1	1
G[C>G]G	1	0	1	3	0	2	3	2	0	1	0	1	2	2	2	1	0	5	1	1	0	2	5	1	4	2	0	0	3	0	1	1	4	1	4	3	2	5	0	2	2	4	3	4	3	1	4	2	1
G[C>G]T	3	2	3	4	4	2	2	1	2	2	0	1	2	7	4	0	2	4	1	3	0	5	2	2	1	1	1	1	4	1	9	5	3	5	7	4	8	7	1	3	4	4	6	4	3	1	9	5	0
T[C>G]A	3	1	3	10	5	4	5	2	2	4	1	1	6	4	5	2	2	5	1	2	2	4	6	3	4	1	0	2	1	2	3	3	7	1	8	6	8	9	1	0	5	4	3	4	3	3	6	4	1
T[C>G]C	2	0	0	6	6	4	5	1	2	1	2	1	2	4	2	4	2	3	1	3	2	3	4	0	1	2	2	2	2	1	7	4	6	1	7	5	5	6	1	2	5	6	7	3	2	3	8	2	1
T[C>G]G	3	0	1	1	2	4	1	0	1	2	1	1	4	3	3	2	2	1	0	2	1	2	3	1	2	1	1	1	2	2	2	3	2	4	2	1	5	5	1	2	4	5	5	1	2	0	6	1	1
T[C>G]T	4	1	3	1	7	5	5	4	3	0	0	1	3	5	2	0	1	11	1	1	0	4	4	2	2	3	0	2	7	5	3	6	2	2	8	6	3	6	0	1	5	3	8	3	5	7	4	3	1
A[C>T]A	4	4	2	4	1	4	10	0	1	4	2	3	2	10	1	3	2	8	6	3	4	5	3	1	9	10	1	2	3	5	5	4	5	5	6	11	7	5	0	6	8	4	9	8	5	1	3	1	2
A[C>T]C	4	3	5	3	1	3	7	3	1	1	1	4	1	6	4	2	2	4	5	4	2	4	3	0	7	3	1	1	2	3	2	7	7	3	3	3	5	5	1	4	6	1	2	3	3	3	5	2	1
A[C>T]G	9	4	0	3	6	9	21	2	2	2	1	7	3	7	4	1	2	13	3	3	1	8	4	0	9	14	1	4	8	5	7	11	13	7	0	12	7	3	1	9	12	8	5	7	1	0	7	2	10
A[C>T]T	5	2	3	3	2	5	1	2	1	2	2	2	3	5	1	3	4	7	2	5	1	5	3	1	5	4	0	2	4	2	1	7	4	7	4	6	3	2	1	4	6	6	4	3	4	4	1	1	1
C[C>T]A	3	2	2	2	3	2	1	4	1	5	5	3	5	9	4	4	8	9	7	5	4	12	2	7	5	3	1	3	0	2	14	6	7	8	17	3	11	3	0	12	10	5	4	5	10	9	2	3	1
C[C>T]C	3	2	13	3	5	2	5	1	1	1	2	1	10	6	7	8	7	8	4	3	8	4	3	5	3	9	3	9	4	1	5	8	9	11	10	7	6	5	2	15	11	9	7	5	8	13	4	2	0
C[C>T]G	7	3	4	3	2	10	16	2	1	1	1	0	7	12	3	2	6	16	8	8	2	12	4	2	16	14	1	3	5	4	7	10	7	8	6	16	5	2	0	11	9	5	5	9	3	2	5	2	4
C[C>T]T	3	4	6	4	5	8	2	7	0	2	2	4	4	6	6	1	11	6	3	7	11	3	3	2	9	7	2	4	1	2	11	16	9	5	6	6	5	2	0	14	7	6	4	5	13	8	7	2	0
G[C>T]A	7	4	4	3	3	5	10	3	2	2	1	7	2	7	3	2	2	12	2	7	2	5	5	3	11	9	3	3	5	7	5	9	11	5	7	10	5	5	1	14	7	10	7	6	3	3	3	1	7
G[C>T]C	5	4	4	0	4	8	18	1	1	4	1	4	3	6	7	3	6	10	10	4	3	9	2	1	18	14	1	1	6	2	2	4	8	7	8	9	5	3	1	12	8	7	5	4	7	2	6	1	2
G[C>T]G	5	9	3	2	7	11	14	3	2	2	1	7	3	10	4	2	1	15	16	3	1	12	0	2	17	18	1	2	3	6	5	9	15	11	3	16	2	1	2	16	22	12	5	8	2	4	5	2	7
G[C>T]T	8	4	5	1	5	4	13	2	0	0	3	3	2	3	3	2	8	7	5	3	3	10	3	4	10	8	0	3	4	6	4	9	13	4	6	8	7	6	1	5	14	10	5	7	7	5	7	3	4
T[C>T]A	3	7	23	5	18	7	10	10	1	2	7	10	20	24	13	10	26	18	7	10	15	10	5	12	1	21	2	14	3	2	28	27	17	19	21	10	18	5	1	27	20	5	2	4	28	30	13	1	0
T[C>T]C	6	7	49	0	13	6	3	7	2	6	10	12	33	35	23	26	44	27	8	16	14	18	2	28	1	31	3	22	1	1	37	40	36	31	36	9	24	6	1	28	31	3	2	6	22	24	10	1	1
T[C>T]G	7	6	8	2	9	3	7	2	3	1	5	8	5	8	7	1	8	10	6	5	7	8	4	7	3	16	2	4	3	4	7	8	9	8	10	10	8	4	0	13	6	5	3	6	10	6	6	1	2
T[C>T]T	2	5	17	2	6	4	6	7	1	3	5	5	13	18	8	3	5	16	2	3	6	8	4	3	7	13	0	9	2	1	11	17	10	10	9	9	11	2	1	11	10	1	2	3	16	12	6	1	1
A[T>A]A	1	2	4	7	1	9	11	3	4	3	1	1	6	6	4	5	10	4	1	6	5	7	9	7	3	2	1	2	6	0	7	4	3	4	8	4	5	10	1	2	6	11	2	1	9	4	7	1	0
A[T>A]C	1	0	2	4	0	2	8	1	0	1	2	1	2	5	2	2	1	1	1	3	2	1	5	2	1	2	1	3	2	1	3	4	1	1	5	3	3	4	1	0	2	0	2	4	1	2	2	1	1
A[T>A]G	3	7	7	7	0	12	12	2	5	3	1	1	4	5	2	6	4	4	1	3	5	12	12	8	7	4	2	1	3	2	9	5	2	6	8	5	7	3	1	1	6	9	3	4	6	0	9	1	2
A[T>A]T	4	1	4	3	3	7	7	1	0	2	2	3	3	5	6	2	3	2	2	2	3	1	3	2	1	5	1	1	3	2	4	5	4	6	7	6	9	6	0	6	1	5	2	4	6	3	2	2	0
C[T>A]A	1	8	16	22	3	20	12	1	3	2	3	0	9	18	11	15	10	3	0	8	6	7	21	10	2	10	2	2	2	1	12	1	9	4	11	5	4	8	1	1	8	16	1	5	8	1	11	1	2
C[T>A]C	3	1	6	10	2	9	12	1	3	2	2	2	7	7	6	10	11	3	1	7	4	5	15	6	5	7	3	1	2	2	5	6	5	3	6	6	6	14	1	1	7	9	1	4	1	4	10	1	1
C[T>A]G	3	16	7	26	5	11	14	2	12	6	4	0	11	13	20	17	16	2	3	8	6	13	18	17	4	7	3	1	4	2	23	1	2	7	15	13	7	15	2	1	8	12	4	6	21	2	30	1	1
C[T>A]T	1	1	6	5	3	10	10	2	2	2	1	4	4	5	8	3	10	4	1	10	4	7	13	7	3	3	0	2	6	0	11	2	6	7	9	5	5	11	0	1	6	8	4	1	9	2	9	0	2
G[T>A]A	3	5	2	8	1	11	9	2	5	2	2	0	4	5	5	6	9	6	1	8	10	6	7	6	6	7	0	2	3	1	2	3	6	1	9	8	6	3	1	1	5	8	2	4	6	2	8	1	1
G[T>A]C	4	2	5	4	2	4	4	2	1	1	1	1	2	2	6	1	3	3	2	1	0	6	5	4	4	2	1	2	1	0	4	5	0	2	4	3	4	3	3	3	7	6	4	6	5	1	6	1	1
G[T>A]G	1	3	7	6	2	6	3	1	3	5	0	1	1	2	4	7	5	2	2	2	4	4	5	8	1	7	1	2	4	1	4	1	4	2	9	5	3	6	1	2	4	14	1	4	6	3	7	0	3
G[T>A]T	3	1	3	5	1	6	6	0	1	2	1	1	1	4	4	2	5	3	2	1	3	1	4	3	5	3	3	2	2	1	3	4	3	0	6	3	2	6	2	2	4	5	0	2	4	4	3	2	2
T[T>A]A	4	7	3	9	3	9	12	3	2	2	2	1	8	5	6	5	10	7	1	3	8	7	9	3	4	6	3	5	6	1	10	3	4	4	10	7	4	10	1	1	4	10	3	4	6	4	9	2	2
T[T>A]C	3	2	3	5	1	5	9	2	3	2	0	0	4	5	0	2	1	2	1	4	3	4	2	5	4	5	2	0	5	1	4	3	4	7	3	1	5	2	1	2	3	6	2	5	3	3	6	1	1
T[T>A]G	3	8	10	16	3	6	5	1	4	2	4	1	5	5	5	4	4	2	0	7	4	8	12	6	5	9	1	2	3	4	9	2	7	2	8	11	4	9	1	3	5	11	2	1	8	2	11	1	2
T[T>A]T	6	3	4	6	1	3	5	2	1	1	0	1	3	5	5	3	6	2	0	5	2	2	6	7	1	2	4	2	0	2	3	3	7	3	4	8	6	2	1	0	3	9	1	5	1	4	5	4	2
A[T>C]A	10	5	7	3	8	11	9	8	2	1	1	1	2	7	12	6	11	10	1	9	8	12	6	2	10	13	8	6	2	1	11	5	6	6	3	2	9	13	5	5	17	9	11	3	7	8	6	3	1
A[T>C]C	6	0	4	3	6	6	5	3	1	1	0	2	4	4	3	0	2	3	0	5	2	5	4	2	5	4	2	2	3	2	4	1	3	3	6	7	2	4	1	0	4	6	1	3	3	5	1	1	0
A[T>C]G	7	4	3	3	10	9	8	5	3	3	1	1	3	5	13	3	9	10	1	10	8	12	5	1	7	7	8	8	5	3	5	11	6	3	6	5	4	12	5	2	11	13	8	4	8	9	5	2	3
A[T>C]T	6	2	4	4	9	8	8	6	0	3	1	1	1	2	7	3	9	5	1	3	4	7	7	4	10	11	4	1	7	2	5	2	4	11	4	3	9	8	3	3	7	5	6	5	5	6	6	3	2
C[T>C]A	7	5	1	0	10	6	8	4	2	1	1	0	2	4	7	0	6	5	1	5	3	5	9	2	3	12	2	8	4	1	8	7	2	4	6	6	12	9	4	4	4	15	6	1	6	7	3	3	1
C[T>C]C	8	2	3	3	6	5	3	5	1	0	1	2	2	2	3	1	7	2	4	6	5	5	4	2	9	7	2	2	2	1	5	6	5	9	3	4	8	4	2	3	3	5	3	2	2	3	5	0	2
C[T>C]G	4	3	3	4	5	7	19	6	1	3	1	2	3	8	7	2	3	8	1	9	7	14	12	2	10	12	3	8	0	3	6	6	4	8	4	1	1	15	4	9	5	5	6	3	7	8	7	2	0
C[T>C]T	11	5	5	3	4	7	9	1	1	4	2	1	3	7	4	2	3	9	4	3	9	11	8	7	12	6	7	12	2	0	10	5	6	8	10	7	6	12	3	4	7	11	10	6	7	10	6	2	3
G[T>C]A	17	2	4	1	8	6	13	6	1	2	1	1	0	1	10	3	7	10	1	7	4	16	10	3	12	7	6	9	2	1	7	6	5	9	5	2	2	17	4	7	14	1	6	4	7	3	8	2	1
G[T>C]C	6	2	3	3	5	4	6	3	0	2	0	0	3	4	6	2	6	6	1	6	4	1	5	3	8	6	2	3	4	4	2	4	3	5	6	4	6	6	3	6	3	6	3	3	2	4	3	3	0
G[T>C]G	4	0	4	1	5	6	9	6	1	1	3	1	4	5	6	2	5	8	0	8	5	6	6	1	17	6	6	8	4	1	3	9	8	11	4	4	6	3	5	4	6	4	5	3	4	10	5	0	2
G[T>C]T	4	2	6	5	6	5	7	4	1	2	1	2	2	3	4	2	3	7	1	8	8	7	8	2	10	10	5	3	5	2	7	5	8	6	4	5	7	7	5	4	7	3	2	2	5	2	3	1	0
T[T>C]A	5	5	2	3	8	6	6	5	0	1	1	1	1	4	7	2	7	6	0	6	4	8	7	2	11	9	3	3	3	3	5	3	5	7	7	0	4	9	1	5	7	7	4	4	4	6	0	3	2
T[T>C]C	1	2	4	0	5	2	6	2	2	0	0	0	1	2	4	1	3	4	2	12	1	5	6	2	1	9	2	4	3	0	3	5	1	7	7	3	7	4	4	4	7	3	1	4	4	7	2	1	0
T[T>C]G	2	3	2	4	5	5	4	5	0	0	0	0	3	7	4	1	4	8	1	3	4	5	5	4	4	6	0	4	3	1	5	4	3	8	7	3	3	10	3	4	4	3	2	4	8	3	3	1	2
T[T>C]T	7	2	5	1	10	6	12	3	1	0	2	1	0	3	11	2	10	7	0	10	2	5	14	3	8	8	7	11	3	3	12	9	3	8	3	4	7	10	5	4	8	10	7	5	5	5	4	1	1
A[T>G]A	3	2	4	2	1	4	1	5	0	4	1	0	1	3	10	0	8	4	1	5	1	8	7	2	4	3	3	4	4	2	6	1	6	1	2	4	4	9	1	1	3	5	1	7	3	3	0	5	2
A[T>G]C	2	1	1	3	5	0	1	2	0	0	1	2	2	2	4	2	4	1	1	5	2	2	4	2	0	2	1	3	1	1	5	2	3	2	1	5	4	1	0	4	1	4	4	4	4	3	0	0	1
A[T>G]G	4	0	3	2	5	2	6	1	2	3	1	1	2	0	5	2	4	3	1	4	2	2	5	2	4	3	1	3	3	1	2	3	1	1	5	0	5	2	1	4	3	1	6	3	2	0	0	1	1
A[T>G]T	9	1	4	4	5	11	10	5	6	2	1	4	2	7	2	3	5	7	5	3	1	9	14	8	9	2	3	7	6	2	2	5	11	3	5	4	8	11	5	5	3	3	1	2	5	4	3	2	1
C[T>G]A	2	1	1	4	1	8	5	3	0	3	2	2	6	4	2	2	6	1	2	3	1	5	3	2	6	3	3	3	2	4	8	1	5	3	7	5	3	7	1	4	4	8	1	4	1	1	8	2	4
C[T>G]C	9	1	1	2	6	8	6	4	5	2	1	2	1	4	4	2	3	4	9	4	3	7	1	2	5	4	2	4	11	0	4	6	5	10	4	3	2	7	3	3	3	5	3	2	1	1	6	1	1
C[T>G]G	4	1	1	4	3	6	8	2	5	2	1	2	3	9	7	2	2	2	1	3	3	4	5	4	5	8	4	2	6	3	4	2	5	5	9	2	1	11	1	2	7	9	3	2	5	3	6	0	0
C[T>G]T	64	2	3	17	29	61	22	42	50	1	0	36	26	26	5	11	8	48	58	7	1	52	66	37	25	2	2	51	46	3	6	26	21	36	35	9	46	13	37	43	36	11	12	1	9	24	20	3	3
G[T>G]A	1	1	3	3	2	5	0	0	2	0	1	2	3	3	0	2	4	1	2	2	2	2	3	1	3	2	1	2	1	0	2	5	1	2	4	3	6	4	2	3	1	3	3	4	2	1	1	2	0
G[T>G]C	4	0	2	2	3	4	4	2	2	1	1	1	2	3	2	2	3	1	2	4	0	4	3	2	4	2	1	3	1	2	4	2	6	0	2	3	5	1	2	3	6	4	3	0	5	2	3	2	0
G[T>G]G	4	0	3	3	0	2	4	1	1	2	1	1	2	1	4	2	3	3	2	2	1	1	2	3	2	2	2	1	4	1	0	6	1	3	4	5	4	5	2	4	5	8	5	4	0	2	5	1	1
G[T>G]T	16	2	4	8	11	21	4	13	8	1	0	14	7	9	2	2	3	13	15	4	2	16	11	4	8	3	1	9	15	3	9	7	8	12	10	5	8	8	12	10	12	5	3	4	3	5	6	1	0
T[T>G]A	3	1	1	7	2	3	6	2	2	3	1	1	1	5	6	3	4	4	0	3	1	10	13	2	5	4	6	1	4	2	6	1	5	4	6	6	7	3	0	1	1	9	4	4	4	1	4	3	2
T[T>G]C	4	3	2	2	3	4	6	5	1	1	0	1	1	1	0	0	2	4	1	2	2	6	7	0	2	2	2	3	5	2	3	6	4	2	7	3	5	7	2	3	3	5	5	3	1	1	4	2	0
T[T>G]G	3	2	4	2	0	6	6	5	2	1	0	1	3	3	2	3	2	2	2	4	1	3	4	1	5	2	3	1	1	0	2	3	2	1	3	8	3	7	0	3	1	3	2	3	0	3	3	1	2
T[T>G]T	13	2	5	7	10	15	11	9	6	3	0	8	7	6	8	4	9	7	7	11	2	12	28	10	16	4	2	8	14	7	7	10	11	11	14	10	19	20	11	13	10	10	8	0	6	4	11	3	3
[truncated: 251 more columns]
