# Supplementary material for: SUITOR: Selecting the number of mutational signatures through cross-validation
Source: PLoS Comput Biol. 2022 Apr 4;18(4):e1009309. doi: 10.1371/journal.pcbi.1009309 (PMC9009674; doi:10.1371/journal.pcbi.1009309)
Supplement: S2 Data — (ZIP) [file pcbi.1009309.s015.zip › Supp_data_profiles_activities_matrices/16 In silico simulation/simulation design of eight signatures/Error Level 1.2/eight signatures_mutation_type_matrix_2.csv]

	V1	V2	V3	V4	V5	V6	V7	V8	V9	V10	V11	V12	V13	V14	V15	V16	V17	V18	V19	V20	V21	V22	V23	V24	V25	V26	V27	V28	V29	V30	V31	V32	V33	V34	V35	V36	V37	V38	V39	V40	V41	V42	V43	V44	V45	V46	V47	V48	V49
A[C>A]A	1	2	1	8	3	5	5	3	1	5	3	2	4	2	7	4	4	4	1	1	3	1	3	1	12	3	5	2	3	3	2	4	2	7	6	3	5	7	2	0	2	10	10	5	8	1	7	1	1
A[C>A]C	3	1	3	7	2	3	6	1	2	4	3	0	1	3	5	1	3	3	2	2	3	6	4	2	10	4	2	1	3	0	4	8	4	6	10	1	7	5	0	2	2	7	2	6	5	2	6	1	2
A[C>A]G	3	1	1	2	2	3	6	3	1	1	2	1	2	2	2	1	2	1	2	4	2	6	3	3	4	3	3	3	1	0	3	8	1	4	5	3	4	5	1	3	3	3	0	2	3	3	2	2	2
A[C>A]T	1	1	0	7	2	7	5	4	1	5	5	1	5	2	1	2	1	9	4	1	3	5	6	3	5	4	2	3	2	2	1	2	0	6	6	2	4	6	1	1	2	5	4	3	3	1	3	2	2
C[C>A]A	2	2	3	14	3	6	13	5	1	9	6	2	5	4	6	5	4	9	2	4	6	7	0	1	10	4	6	3	2	2	3	8	3	15	15	4	10	6	2	3	3	12	8	9	9	5	6	3	6
C[C>A]C	3	3	2	6	5	6	10	1	0	9	5	0	8	4	2	6	3	12	1	4	5	5	3	2	14	2	7	2	4	4	2	8	5	5	15	1	6	2	1	3	3	5	7	10	9	1	7	1	4
C[C>A]G	1	1	1	2	4	2	4	2	1	3	2	2	6	5	4	1	2	8	0	1	7	5	3	1	3	4	3	2	4	0	5	7	2	3	4	1	3	7	1	0	2	6	1	6	0	3	5	4	1
C[C>A]T	3	0	2	10	2	9	10	5	1	6	11	3	6	2	3	7	2	9	4	3	4	7	3	2	11	6	9	2	2	1	6	4	6	6	7	4	9	5	2	2	4	13	5	6	4	2	3	0	4
G[C>A]A	3	2	0	8	1	7	10	1	1	5	1	0	4	6	3	7	2	7	2	2	4	1	3	2	6	2	3	2	0	2	6	4	6	6	5	2	5	11	2	1	5	3	3	3	2	2	5	2	0
G[C>A]C	2	0	2	3	3	3	3	7	1	4	1	2	5	1	3	2	1	11	2	5	1	4	4	1	7	4	3	2	1	1	6	6	3	5	3	1	5	4	1	0	5	4	5	3	4	2	2	3	3
G[C>A]G	3	1	1	3	3	5	6	0	0	1	3	0	3	2	3	2	4	3	2	3	2	1	2	0	4	1	0	2	2	2	2	3	0	5	8	2	2	5	2	2	5	4	1	5	6	2	3	1	0
G[C>A]T	2	2	3	3	5	4	5	2	2	3	3	2	3	1	6	3	3	1	1	2	5	4	2	1	6	2	4	4	2	1	2	5	4	6	4	2	7	3	3	4	2	6	3	4	3	1	1	2	2
T[C>A]A	3	0	2	9	2	8	4	1	1	4	3	0	4	2	4	3	5	5	1	6	6	4	3	2	10	2	5	1	4	1	1	9	1	4	5	0	2	9	3	2	6	12	4	10	5	4	8	3	1
T[C>A]C	1	2	1	6	3	4	10	2	1	6	2	1	2	4	1	5	2	3	2	4	5	6	3	3	6	6	6	0	2	1	4	6	4	8	1	1	6	9	3	2	5	6	7	7	6	1	4	0	2
T[C>A]G	1	2	0	3	2	4	3	2	1	1	3	0	2	4	0	2	0	5	0	0	2	1	4	3	5	3	2	1	1	2	1	2	3	3	6	2	3	2	0	4	3	1	4	0	2	3	5	1	0
T[C>A]T	4	2	4	3	2	8	5	5	0	7	8	1	5	3	5	2	4	8	1	4	2	6	8	5	10	5	4	3	1	0	7	13	3	6	1	2	6	8	2	2	2	10	9	8	8	1	7	0	0
A[C>G]A	8	0	3	6	8	2	8	3	1	3	1	0	6	6	2	1	4	7	2	3	3	4	4	1	3	2	3	2	8	4	3	7	7	5	8	4	11	4	1	1	16	8	4	4	2	5	5	10	1
A[C>G]C	0	1	2	1	5	2	1	2	1	0	0	0	1	8	5	1	2	1	2	3	0	4	3	2	4	3	1	3	4	2	3	2	8	5	5	3	2	9	0	2	2	5	3	4	3	3	4	4	1
A[C>G]G	1	0	3	2	3	3	2	1	2	2	1	0	3	4	2	2	2	4	2	3	1	4	3	0	5	4	0	0	2	2	0	0	4	4	0	2	5	1	2	1	5	8	1	2	3	0	4	4	1
A[C>G]T	0	0	1	4	6	5	1	1	3	1	0	0	6	4	1	0	1	4	0	0	2	7	5	3	1	5	2	1	3	3	4	4	6	3	7	8	4	5	1	3	3	5	5	6	2	0	5	8	3
C[C>G]A	3	2	1	6	5	5	5	2	2	3	0	0	3	3	0	2	3	3	2	0	2	5	2	3	5	5	1	1	5	4	3	5	4	3	4	7	5	3	2	3	6	5	4	3	1	2	11	6	1
C[C>G]C	4	2	2	3	6	2	6	2	2	4	3	1	6	7	3	2	2	3	1	2	1	4	4	3	2	5	0	1	7	4	4	5	6	4	10	5	8	6	2	3	4	13	3	2	5	6	6	4	0
C[C>G]G	2	1	0	2	2	5	5	2	1	4	2	2	2	3	4	0	2	2	0	2	3	0	2	1	1	6	2	2	2	1	5	1	2	1	5	1	2	2	1	3	1	5	4	4	4	3	2	1	1
C[C>G]T	2	1	2	4	3	1	2	1	1	1	1	2	3	3	6	2	4	2	2	2	2	6	5	1	2	3	0	3	7	4	4	6	6	4	9	5	10	10	2	1	8	7	4	3	0	2	5	1	1
G[C>G]A	3	1	1	4	5	6	6	3	1	2	1	1	3	8	2	0	2	3	1	1	3	4	2	2	6	2	2	2	6	3	3	5	6	2	2	2	5	9	2	4	8	2	3	1	4	0	6	2	2
G[C>G]C	2	0	0	3	7	3	7	1	0	3	1	3	2	3	2	3	3	4	2	3	2	4	4	1	4	0	1	3	2	1	2	1	6	2	4	3	5	5	1	3	7	5	7	5	5	3	6	3	1
G[C>G]G	2	0	2	3	1	4	5	0	2	2	0	0	3	4	2	0	3	1	1	3	1	3	1	2	2	5	2	3	2	2	2	1	4	2	6	0	6	3	0	3	5	5	3	1	1	4	4	0	1
G[C>G]T	4	1	2	3	1	4	3	2	2	2	2	1	3	3	1	0	3	0	2	3	1	4	6	3	4	4	1	2	9	5	7	7	2	2	6	4	5	3	2	1	4	6	3	4	4	2	4	1	0
T[C>G]A	7	1	2	2	6	2	5	3	2	1	1	0	1	6	3	1	4	6	2	1	2	6	5	2	3	2	2	2	3	5	1	4	8	1	8	6	4	11	1	3	5	3	3	4	2	7	1	4	1
T[C>G]C	2	0	0	4	4	3	5	2	1	2	1	2	1	4	2	1	3	1	2	1	2	3	5	2	5	3	3	2	7	3	3	4	7	2	3	3	6	6	3	4	11	9	4	4	5	2	6	6	2
T[C>G]G	1	1	2	2	3	1	4	1	2	0	0	1	5	3	1	2	2	2	1	1	0	4	3	1	7	2	2	1	2	1	6	3	5	3	2	2	3	3	0	1	6	1	3	1	2	5	4	0	1
T[C>G]T	3	1	3	8	8	6	7	2	2	2	1	1	5	9	3	2	3	4	1	3	3	8	6	1	10	5	1	0	7	2	5	8	4	2	12	4	8	6	1	3	1	11	6	8	4	5	9	8	1
A[C>T]A	6	8	1	6	6	3	8	1	2	0	2	3	2	4	3	2	3	13	2	4	3	5	6	1	16	7	2	4	8	2	1	4	8	7	7	5	6	4	2	7	8	10	3	10	2	2	6	3	4
A[C>T]C	4	2	5	2	6	7	8	3	0	2	2	5	5	4	7	3	4	5	2	4	4	4	1	3	7	5	2	4	5	2	7	6	6	6	3	5	1	4	0	4	1	3	3	2	4	5	4	1	2
A[C>T]G	7	7	2	1	3	12	14	0	1	0	1	8	2	1	3	2	2	11	6	9	3	10	2	2	9	9	1	3	6	7	3	3	9	6	0	10	2	2	1	8	15	8	6	13	4	2	5	3	6
A[C>T]T	5	2	2	1	2	1	2	5	1	1	0	3	2	7	1	1	2	5	2	2	2	5	4	1	5	7	1	4	3	5	3	5	3	2	8	6	7	6	0	7	7	9	5	5	4	4	4	4	1
C[C>T]A	4	4	6	3	8	4	10	9	2	3	5	6	9	7	4	5	8	12	2	2	5	5	2	7	7	9	0	3	4	3	9	6	5	4	12	2	6	7	1	12	12	5	0	5	6	4	3	2	2
C[C>T]C	3	2	7	4	4	4	5	3	1	3	3	2	8	6	4	5	5	8	2	5	5	13	5	6	5	12	3	7	2	2	7	16	11	7	5	3	6	5	1	6	8	5	4	3	8	12	2	2	2
C[C>T]G	6	6	2	2	9	9	16	3	0	3	4	7	4	7	5	2	3	16	13	7	1	3	5	3	12	23	1	3	5	10	7	8	13	8	7	19	3	5	1	11	14	8	4	9	4	1	1	2	5
C[C>T]T	3	1	5	3	7	1	5	1	2	2	4	4	6	15	8	9	15	16	1	4	10	8	6	7	5	15	5	4	3	3	7	11	14	6	7	4	10	5	1	6	12	7	6	6	9	6	5	3	1
G[C>T]A	11	4	1	4	3	6	11	2	1	4	1	7	2	6	4	2	4	8	3	7	0	10	2	3	12	12	2	2	5	6	1	7	9	7	4	11	3	4	2	10	15	8	4	8	4	3	4	4	2
G[C>T]C	5	7	6	3	7	11	19	6	2	2	2	8	2	5	6	0	4	15	15	5	1	13	3	6	14	13	0	6	5	6	4	6	11	6	5	16	7	6	2	17	13	9	5	7	3	0	5	1	6
G[C>T]G	5	8	0	2	5	1	26	2	0	1	0	10	3	6	3	2	5	18	13	4	2	13	0	1	12	13	0	2	4	9	7	7	14	7	3	23	2	4	1	16	18	14	10	9	6	1	6	1	4
G[C>T]T	5	4	4	1	7	11	13	2	1	0	2	3	6	4	7	3	7	8	5	6	4	9	5	5	9	11	2	3	5	5	5	10	3	5	6	4	4	7	0	6	12	7	4	3	2	6	9	3	6
T[C>T]A	8	8	29	2	12	2	6	7	0	3	3	9	11	18	16	15	18	20	10	13	15	12	3	12	5	28	2	15	0	2	25	28	25	14	23	5	18	2	1	28	18	5	2	7	29	34	8	1	1
T[C>T]C	9	9	45	4	11	4	8	20	2	4	14	15	25	35	25	22	33	27	8	6	18	15	2	18	6	24	3	25	3	1	27	35	31	24	32	4	22	6	2	45	26	3	2	5	41	33	7	2	1
T[C>T]G	8	4	8	3	8	7	8	3	0	3	2	6	11	10	6	6	10	11	8	5	5	7	2	6	11	18	2	8	5	6	10	12	14	11	8	3	11	1	2	10	10	4	3	5	6	14	4	0	1
T[C>T]T	3	3	8	5	6	3	8	3	1	4	5	2	14	20	10	8	11	20	7	5	11	5	4	9	2	15	2	6	4	1	17	15	5	9	6	9	8	4	2	14	10	2	5	5	13	14	8	2	3
A[T>A]A	2	5	3	6	2	7	10	2	6	3	1	1	5	4	8	6	9	5	2	3	3	5	8	9	5	3	5	4	3	1	6	2	7	3	5	10	7	4	0	2	7	6	2	2	8	3	13	4	1
A[T>A]C	4	0	1	3	4	6	6	1	1	2	1	1	1	1	1	0	4	4	2	1	3	0	2	2	3	1	2	1	3	1	2	3	4	3	3	3	3	3	1	1	2	5	2	3	4	4	4	0	1
A[T>A]G	0	4	2	6	2	11	13	1	3	5	1	0	9	7	5	11	11	5	0	4	7	7	5	4	9	7	1	1	1	3	5	4	6	3	5	8	6	4	0	4	4	13	4	2	4	0	8	1	1
A[T>A]T	3	3	4	1	4	6	4	0	1	1	1	1	2	4	2	1	1	2	1	2	3	5	4	2	6	3	5	5	1	3	2	4	4	4	3	1	5	4	0	2	3	2	4	3	2	3	4	1	2
C[T>A]A	3	10	3	15	0	22	17	2	4	4	2	1	11	8	14	14	8	1	0	12	10	10	22	14	3	9	1	3	5	2	8	4	7	1	11	12	14	11	2	3	8	8	3	7	13	2	14	1	1
C[T>A]C	2	6	2	6	4	10	13	0	2	3	4	1	8	8	10	6	9	5	2	5	3	5	7	8	4	9	2	2	2	2	4	3	6	4	8	8	7	4	3	4	4	7	3	2	5	3	5	4	1
C[T>A]G	1	11	11	23	2	22	11	1	6	4	3	1	6	11	14	16	19	7	2	9	9	10	23	15	3	12	2	4	5	1	17	3	8	5	15	9	8	13	1	2	8	17	7	3	16	1	21	2	2
C[T>A]T	3	3	5	11	3	11	15	2	7	2	2	2	3	6	5	8	13	0	2	8	4	5	10	3	3	7	2	1	6	2	11	5	1	4	12	6	8	9	2	3	5	10	5	3	7	1	9	3	1
G[T>A]A	2	5	7	6	5	9	11	1	2	2	2	2	8	7	7	9	9	5	1	2	3	2	7	2	0	2	5	2	3	3	8	3	4	1	5	4	8	7	0	3	6	7	1	1	7	2	6	2	0
G[T>A]C	5	2	2	5	4	5	7	2	1	1	1	0	2	3	3	4	6	2	1	5	1	1	5	3	2	2	2	2	2	0	2	4	4	3	5	9	1	4	1	2	6	3	3	4	6	1	3	2	0
G[T>A]G	3	7	4	4	1	8	4	1	3	3	2	2	1	5	5	1	12	7	2	6	2	2	8	4	5	5	1	1	2	1	8	4	4	6	11	7	5	2	2	3	5	10	3	6	7	2	5	3	1
G[T>A]T	4	1	0	2	2	7	2	1	0	2	0	1	4	3	2	3	4	3	2	4	0	2	3	2	4	3	0	2	3	1	5	3	2	2	3	4	2	3	2	3	3	4	1	2	1	1	3	2	0
T[T>A]A	3	8	8	7	2	19	7	3	3	4	4	2	7	13	8	7	11	1	3	9	5	10	19	10	5	5	4	0	4	2	9	1	5	2	13	10	7	6	3	1	4	13	3	4	6	0	3	3	1
T[T>A]C	3	1	4	1	1	3	8	2	2	2	1	1	3	9	5	1	2	3	2	3	3	6	5	4	7	4	2	2	2	1	3	3	4	2	4	7	4	7	1	3	9	6	3	1	1	0	6	1	0
T[T>A]G	3	7	2	10	2	10	10	0	0	5	0	2	5	9	10	7	4	2	2	9	5	2	13	7	3	7	2	4	2	2	9	6	3	4	14	11	5	6	2	3	8	19	4	2	8	1	11	1	3
T[T>A]T	0	1	4	6	0	4	6	4	0	1	0	1	6	5	3	2	7	1	1	3	3	5	10	5	5	5	3	3	4	2	8	3	4	5	5	2	1	5	2	3	5	4	5	4	5	1	5	2	2
A[T>C]A	11	8	8	4	10	14	8	7	2	2	3	1	2	8	8	2	8	5	1	9	7	11	8	3	12	15	2	5	6	2	10	9	8	5	8	9	9	10	6	6	11	17	6	4	10	10	7	3	1
A[T>C]C	2	0	2	2	2	5	3	4	1	2	2	0	3	5	5	0	5	4	2	4	3	4	7	3	3	6	4	3	2	1	5	3	3	4	1	5	7	5	6	2	4	7	3	2	5	8	2	5	1
A[T>C]G	7	1	7	6	9	3	12	4	1	1	0	1	5	4	6	2	5	6	2	13	9	14	3	8	16	14	3	12	3	1	9	9	9	4	7	2	10	6	8	7	15	14	6	5	5	4	5	3	3
A[T>C]T	5	3	5	1	4	7	7	6	1	2	2	0	3	6	7	1	7	4	1	6	4	7	4	1	3	13	5	3	1	7	7	7	6	3	8	3	2	9	5	3	5	14	4	5	4	3	5	2	0
C[T>C]A	5	2	6	5	7	7	8	2	1	2	0	1	3	2	8	2	9	2	0	4	5	11	6	3	8	8	4	2	4	3	9	6	4	3	8	2	8	9	7	3	13	3	8	4	4	5	1	1	3
C[T>C]C	1	1	3	1	5	2	8	2	1	4	0	1	4	2	5	2	3	6	1	3	3	4	3	4	3	6	6	5	2	1	6	6	6	5	6	1	0	4	2	4	8	9	6	4	3	5	6	2	2
C[T>C]G	7	4	5	2	9	8	7	5	1	1	2	3	2	5	13	2	6	10	0	13	5	12	7	2	5	15	5	7	3	4	9	11	7	5	6	1	4	8	9	7	14	14	7	2	7	4	3	2	1
C[T>C]T	8	1	4	4	6	8	9	7	4	2	1	1	2	9	9	2	1	7	2	10	2	11	9	6	13	9	8	8	4	3	9	12	9	7	5	4	4	9	6	9	13	12	3	3	7	9	2	4	0
G[T>C]A	5	3	9	4	5	9	8	8	1	2	1	2	3	5	13	3	5	5	1	11	8	14	7	4	8	6	3	7	0	3	11	6	4	3	3	1	5	11	6	6	13	15	8	3	9	8	7	1	0
G[T>C]C	3	1	3	4	5	6	9	0	2	2	1	2	2	2	4	2	4	5	3	7	3	4	6	2	3	5	1	3	1	2	3	6	3	3	3	1	3	4	4	0	3	5	3	2	6	4	5	2	1
G[T>C]G	6	1	1	0	9	5	5	3	0	2	1	1	1	4	10	2	8	3	0	8	2	6	3	3	11	8	6	5	2	1	11	6	5	2	8	0	7	8	6	4	11	4	8	1	6	6	1	3	1
G[T>C]T	6	1	4	7	8	4	7	6	1	1	3	2	2	3	11	4	2	4	1	4	2	7	3	3	11	7	2	8	3	2	8	4	5	7	3	4	7	8	3	7	10	2	6	1	4	5	1	4	1
T[T>C]A	3	2	3	3	3	8	5	3	1	5	2	1	3	6	8	3	12	3	0	5	3	8	4	5	9	9	6	7	2	3	4	9	1	4	1	2	4	9	5	3	15	8	2	1	6	6	3	4	3
T[T>C]C	7	2	5	3	5	4	3	4	1	1	0	1	1	3	5	2	2	5	2	5	0	5	3	0	7	4	4	4	3	0	2	6	4	5	1	4	6	4	3	3	7	6	1	2	3	7	3	4	1
T[T>C]G	4	2	4	0	7	5	4	4	1	1	1	0	1	1	6	3	9	3	1	6	1	7	4	1	8	8	2	1	3	2	8	6	3	0	6	3	4	8	0	9	8	5	5	4	2	3	6	4	1
T[T>C]T	8	3	6	1	6	6	12	6	0	2	1	0	3	2	9	0	11	4	0	8	3	10	6	1	10	14	9	8	0	3	7	6	8	3	3	4	9	10	5	5	11	13	7	1	8	4	4	5	2
A[T>G]A	1	0	2	1	1	6	7	4	0	1	1	0	0	4	6	1	5	3	2	2	2	10	2	3	1	4	4	2	1	4	4	3	5	4	14	3	1	5	2	1	4	4	3	3	3	3	3	2	0
A[T>G]C	2	1	3	1	4	4	4	0	1	1	1	3	4	2	3	2	1	3	2	1	1	4	5	1	7	5	2	3	3	1	3	1	4	3	3	3	3	7	1	3	4	2	3	1	3	4	4	1	0
A[T>G]G	2	2	2	2	3	6	6	2	0	4	2	1	4	4	1	2	5	3	1	0	4	1	1	0	1	3	2	1	4	1	4	0	5	1	3	4	6	4	2	0	2	6	2	0	1	3	2	1	3
A[T>G]T	9	1	3	6	9	11	8	3	4	2	1	5	4	3	5	2	7	9	10	3	2	16	11	2	10	5	3	9	7	2	9	4	7	6	4	4	11	11	5	8	6	11	5	0	5	5	4	1	1
C[T>G]A	0	1	4	2	1	4	3	2	1	2	1	2	3	5	5	1	5	2	2	6	3	5	9	3	1	6	3	2	4	3	4	3	4	0	8	4	3	5	0	3	5	5	1	2	3	1	5	3	1
C[T>G]C	9	1	0	3	5	4	7	2	2	2	1	3	3	2	8	0	3	7	3	2	1	8	3	4	0	1	1	4	4	1	2	1	6	7	3	3	4	3	1	2	5	4	4	3	2	3	8	3	1
C[T>G]G	8	1	1	5	3	5	6	3	2	1	1	2	4	4	3	1	5	3	3	3	3	4	6	4	4	2	0	2	4	2	4	4	6	6	7	2	9	4	4	6	4	7	2	4	3	2	6	1	1
C[T>G]T	52	2	4	18	30	41	36	35	37	6	2	34	17	29	5	7	13	28	60	6	3	40	64	44	29	11	4	47	54	1	8	21	22	41	24	17	45	29	48	55	43	3	22	3	7	17	37	5	3
G[T>G]A	5	2	3	3	3	1	4	2	1	0	1	2	2	4	0	0	6	3	0	3	2	5	4	2	1	1	0	1	0	2	4	3	3	3	4	5	7	3	1	4	5	6	2	2	4	0	3	1	1
G[T>G]C	4	2	2	0	2	3	5	0	3	1	0	1	4	3	1	2	1	6	0	3	3	7	4	3	5	0	1	2	3	1	3	4	5	3	1	4	5	5	2	4	6	5	1	2	4	0	5	1	1
G[T>G]G	0	1	2	1	2	3	0	0	0	2	1	1	3	4	2	2	1	2	2	1	2	3	5	3	2	4	2	3	2	1	1	0	3	2	6	2	7	3	1	3	7	2	3	3	5	2	2	0	0
G[T>G]T	14	2	2	5	17	5	7	9	7	2	0	6	12	5	3	7	2	10	10	3	1	11	18	9	7	4	3	19	19	2	5	6	13	10	8	5	14	12	12	12	19	8	6	1	3	7	9	2	2
T[T>G]A	1	2	4	2	1	3	3	4	1	8	0	1	3	2	5	2	9	5	1	6	2	8	9	2	8	7	4	7	4	7	6	4	4	1	7	5	6	6	2	0	2	15	4	9	6	5	5	1	5
T[T>G]C	2	2	0	3	1	1	2	1	1	0	1	1	3	1	1	1	2	3	0	4	1	3	3	3	1	1	1	1	3	3	6	3	1	5	6	2	1	5	3	5	4	4	0	3	0	4	2	3	1
T[T>G]G	2	0	1	6	2	4	6	3	0	0	1	0	3	2	3	3	1	3	2	5	1	4	3	3	1	6	4	2	1	3	2	2	6	2	5	3	5	4	1	1	4	5	2	1	5	3	5	3	2
T[T>G]T	10	1	4	5	14	21	10	16	15	8	1	5	4	4	7	1	12	15	16	8	2	12	15	7	11	3	2	15	10	4	10	3	9	15	12	12	15	7	15	11	14	7	6	7	8	5	14	7	2
[truncated: 251 more columns]
