# Supplementary material for: SUITOR: Selecting the number of mutational signatures through cross-validation
Source: PLoS Comput Biol. 2022 Apr 4;18(4):e1009309. doi: 10.1371/journal.pcbi.1009309 (PMC9009674; doi:10.1371/journal.pcbi.1009309)
Supplement: S2 Data — (ZIP) [file pcbi.1009309.s015.zip › Supp_data_profiles_activities_matrices/16 In silico simulation/simulation design of eight signatures/Error Level 1.2/eight signatures_mutation_type_matrix_20.csv]

	V1	V2	V3	V4	V5	V6	V7	V8	V9	V10	V11	V12	V13	V14	V15	V16	V17	V18	V19	V20	V21	V22	V23	V24	V25	V26	V27	V28	V29	V30	V31	V32	V33	V34	V35	V36	V37	V38	V39	V40	V41	V42	V43	V44	V45	V46	V47	V48	V49
A[C>A]A	4	1	2	8	3	7	10	1	1	5	6	1	5	2	3	2	5	5	1	5	2	2	4	1	9	2	5	1	4	3	7	5	5	2	8	5	3	9	0	1	3	4	4	8	7	0	4	0	2
A[C>A]C	1	1	1	9	3	6	6	2	0	3	1	1	6	4	4	3	2	2	0	2	4	7	2	2	3	3	1	2	0	3	2	9	2	7	5	2	7	8	1	4	2	6	3	2	7	3	4	3	4
A[C>A]G	2	1	1	3	1	3	3	1	0	2	3	1	4	4	2	1	1	1	2	2	2	4	3	2	5	0	2	1	0	1	2	5	4	0	1	1	4	4	1	3	2	1	1	3	4	3	2	1	3
A[C>A]T	2	0	0	9	3	2	7	0	3	6	5	1	4	0	2	3	4	6	2	4	3	4	1	0	3	3	2	2	2	1	3	2	2	2	4	3	10	3	0	4	2	6	4	3	5	2	7	1	1
C[C>A]A	4	3	2	12	2	12	9	3	0	13	9	0	8	0	3	5	1	10	3	5	8	4	3	3	15	7	4	3	2	0	5	9	5	7	7	2	9	10	1	3	5	12	5	11	7	2	9	4	3
C[C>A]C	3	2	3	9	1	11	10	4	1	10	8	1	2	5	5	6	2	13	2	5	7	7	1	3	8	0	8	2	3	1	6	4	4	6	6	2	4	7	1	4	7	6	10	8	11	1	4	1	5
C[C>A]G	2	2	2	2	4	6	4	0	1	4	4	1	4	4	6	3	3	9	3	3	2	3	4	2	5	4	1	2	3	0	4	5	1	5	4	3	7	6	1	2	0	2	1	5	2	1	4	1	1
C[C>A]T	3	3	0	13	7	8	14	1	1	4	6	1	5	1	2	6	3	6	1	7	5	3	2	2	8	1	4	1	3	2	6	7	4	3	8	6	9	16	3	3	2	11	6	6	10	3	8	1	5
G[C>A]A	1	2	3	6	2	6	3	1	1	3	4	1	3	1	2	6	3	7	2	3	1	5	4	1	11	3	1	3	2	1	1	7	4	2	7	3	4	7	1	2	4	5	3	7	2	1	6	2	2
G[C>A]C	2	1	2	8	1	5	8	2	1	3	2	1	6	6	4	2	3	6	2	4	6	5	3	2	4	1	6	0	1	3	2	7	3	1	6	1	2	7	2	2	2	3	1	7	9	3	7	1	4
G[C>A]G	3	2	2	3	1	3	10	0	1	1	2	0	3	2	4	1	1	3	2	3	4	3	1	3	2	4	3	0	1	1	2	4	5	4	4	3	2	3	1	2	4	4	6	4	4	2	4	1	2
G[C>A]T	3	0	1	3	4	5	5	2	1	7	2	0	2	1	5	3	6	6	0	6	4	2	6	2	7	6	3	2	4	2	1	3	4	6	3	4	8	2	1	1	1	7	2	4	4	1	6	0	2
T[C>A]A	3	2	2	10	2	5	7	3	0	6	4	1	3	2	3	6	3	5	2	3	2	6	5	1	11	2	4	2	3	3	6	6	5	8	8	2	7	8	2	1	1	8	7	8	5	2	4	2	2
T[C>A]C	1	2	1	9	3	8	3	2	1	5	1	0	2	1	3	4	5	5	1	6	6	5	6	3	6	5	2	2	1	0	6	4	3	8	4	2	9	5	3	2	1	7	3	5	4	1	2	2	7
T[C>A]G	3	2	1	2	2	3	2	1	1	2	1	1	1	2	1	1	2	1	1	0	4	0	1	3	1	3	3	1	1	1	2	3	3	1	6	2	2	3	1	2	1	3	0	3	2	3	4	2	1
T[C>A]T	3	1	3	4	4	11	10	4	0	6	6	0	3	1	3	1	6	6	2	6	4	5	5	1	5	6	6	1	2	5	5	7	5	5	6	4	6	6	2	5	7	8	6	4	4	3	7	2	2
A[C>G]A	4	2	0	6	6	2	9	1	3	3	0	1	4	1	3	1	2	3	1	1	2	5	5	3	8	5	1	2	10	2	5	6	5	4	5	3	8	9	2	0	5	2	6	3	3	4	4	1	0
A[C>G]C	3	0	0	4	2	3	7	1	0	1	1	1	3	4	2	2	2	1	2	3	0	1	3	2	5	1	2	3	2	2	4	5	3	3	5	2	7	4	0	2	6	8	1	4	2	3	2	1	1
A[C>G]G	1	2	2	5	2	1	6	0	1	2	1	1	3	2	0	1	1	1	2	0	1	3	4	1	2	4	3	1	3	4	3	2	4	1	2	3	3	5	1	3	3	5	1	1	2	3	2	2	1
A[C>G]T	5	1	2	8	6	7	6	0	3	2	1	1	5	2	1	4	5	6	1	3	2	6	2	2	9	1	1	1	5	2	3	5	9	0	7	7	6	5	1	4	4	6	1	5	2	1	3	3	1
C[C>G]A	2	0	1	4	6	1	6	2	1	1	2	0	5	3	2	4	3	4	1	3	2	3	1	2	3	1	2	0	3	3	8	2	6	3	9	3	3	6	3	5	2	3	3	4	1	3	4	1	0
C[C>G]C	2	0	3	3	1	5	7	0	2	2	2	0	3	2	1	2	1	3	0	4	2	2	6	2	9	1	2	0	6	1	4	3	6	2	2	4	8	8	1	2	5	8	9	6	0	3	5	2	0
C[C>G]G	3	1	3	5	4	2	6	3	2	1	2	1	1	3	0	1	1	1	1	2	1	2	2	3	4	4	2	2	4	2	1	1	4	2	4	2	2	3	0	1	4	3	2	5	4	4	5	2	1
C[C>G]T	3	2	3	3	5	2	4	3	1	2	1	0	3	6	3	2	1	5	1	4	0	4	3	2	8	3	0	1	10	3	6	3	8	4	7	8	3	8	1	2	4	7	1	3	2	4	4	3	3
G[C>G]A	1	2	1	7	2	2	2	1	0	1	1	1	4	5	3	0	2	6	2	2	1	5	2	2	5	3	2	2	2	1	5	4	5	2	5	5	6	3	2	1	4	4	2	5	2	3	4	4	1
G[C>G]C	2	2	2	2	3	5	7	1	2	1	1	2	5	5	1	2	1	3	1	2	1	3	4	0	6	5	1	2	5	6	4	2	4	3	2	2	4	4	1	3	5	3	5	4	3	1	1	4	0
G[C>G]G	4	1	1	2	2	3	3	1	1	1	1	1	3	1	3	1	4	4	0	2	1	3	5	1	4	5	1	1	0	1	3	0	0	0	1	4	1	4	1	2	3	5	5	5	2	2	0	2	1
G[C>G]T	5	0	1	2	2	4	4	1	1	4	2	1	5	2	2	2	3	3	1	3	1	2	7	2	5	4	2	3	5	2	6	3	7	3	6	3	2	8	0	4	7	8	6	3	3	4	7	5	1
T[C>G]A	1	2	2	7	2	7	8	0	1	1	0	1	5	3	3	3	2	6	1	3	2	6	3	3	3	0	2	4	5	4	4	5	2	4	5	6	6	2	1	3	4	5	0	3	4	2	3	2	1
T[C>G]C	4	1	1	3	7	3	9	0	1	2	2	0	6	2	4	2	1	1	3	4	0	3	2	2	3	1	1	1	7	4	4	5	3	3	8	7	6	4	2	2	11	9	9	6	2	2	1	3	2
T[C>G]G	2	0	2	1	2	1	6	1	1	2	1	0	3	3	2	1	2	4	1	3	1	3	0	3	4	3	0	0	6	1	6	0	1	0	3	4	4	2	1	4	7	6	2	1	3	2	4	3	1
T[C>G]T	5	0	2	9	5	3	3	5	1	2	1	0	5	11	7	1	1	2	0	4	0	6	1	1	7	6	2	1	6	4	5	4	5	5	7	4	5	10	2	2	5	8	7	4	3	1	3	5	0
A[C>T]A	8	4	2	3	3	8	10	2	1	3	0	2	4	2	3	3	4	12	5	3	0	5	3	2	10	11	2	4	5	1	7	0	7	8	2	5	5	3	1	7	12	3	2	7	3	2	5	2	6
A[C>T]C	2	3	3	3	2	4	8	0	1	1	2	1	4	1	4	1	5	7	2	3	1	5	4	2	6	5	2	4	1	1	4	4	2	6	6	4	3	2	1	4	11	6	5	4	6	4	6	2	2
A[C>T]G	5	10	2	3	7	6	11	0	2	1	2	1	2	11	3	0	3	8	9	6	2	9	2	4	14	10	0	1	7	4	2	6	12	4	4	9	0	3	0	6	15	5	11	9	5	2	3	2	7
A[C>T]T	3	1	1	2	5	6	7	3	2	2	1	2	1	2	5	2	5	2	2	5	3	4	6	2	7	5	2	1	4	1	6	7	7	2	4	4	5	8	0	6	6	5	5	1	5	3	6	2	3
C[C>T]A	3	6	2	4	5	7	7	3	1	5	2	1	11	13	5	3	8	8	2	3	5	5	6	5	3	4	4	4	4	3	7	3	7	5	8	3	6	3	0	6	8	7	5	5	7	8	5	2	2
C[C>T]C	4	3	5	3	9	3	6	2	1	4	1	2	8	6	6	6	11	7	3	8	6	12	2	9	5	4	1	3	5	1	13	11	9	10	9	1	7	4	1	10	6	7	4	4	7	6	4	1	2
C[C>T]G	9	5	4	2	4	5	14	2	1	3	1	5	2	7	3	2	5	11	10	4	2	6	3	0	16	9	1	3	3	5	3	9	9	9	4	15	7	4	1	15	17	9	6	7	6	5	8	1	7
C[C>T]T	1	1	8	6	2	1	4	2	2	1	3	5	4	9	4	5	7	8	3	5	8	8	6	9	5	10	2	4	2	1	6	9	8	9	7	10	8	8	0	8	7	7	7	5	11	6	15	2	1
G[C>T]A	6	3	0	3	4	4	14	1	2	2	1	2	4	5	2	3	3	12	11	2	1	4	1	2	9	9	3	3	7	3	5	4	13	7	5	12	4	2	0	9	13	8	6	2	3	3	5	0	5
G[C>T]C	4	7	3	4	12	10	12	2	0	2	2	5	6	9	4	0	5	12	7	8	0	5	2	4	7	14	3	3	4	2	7	10	5	4	7	18	2	3	2	12	13	7	3	8	7	4	3	0	7
G[C>T]G	9	12	2	2	4	16	15	1	3	1	1	6	0	11	3	1	4	11	12	6	2	13	3	2	22	19	1	4	1	6	8	14	18	8	2	17	2	4	2	19	22	12	7	10	3	2	6	3	10
G[C>T]T	7	3	3	1	5	5	16	3	1	3	2	11	2	9	3	6	4	10	8	5	2	6	2	4	8	23	2	4	5	7	3	3	12	5	6	7	3	7	0	12	14	7	4	4	2	4	3	1	1
T[C>T]A	8	2	30	3	9	4	3	11	0	10	5	14	24	35	23	13	21	22	8	13	12	9	3	16	3	15	3	16	2	3	25	29	25	16	17	6	14	5	1	25	17	2	2	7	34	26	14	1	0
T[C>T]C	6	11	35	4	13	8	7	17	1	4	9	15	27	28	35	22	20	39	12	14	13	20	1	22	7	28	2	13	3	2	36	33	36	19	42	9	22	3	2	31	23	5	4	9	33	34	15	2	2
T[C>T]G	7	7	13	4	7	1	10	7	2	1	2	2	10	16	4	8	14	11	7	3	9	11	2	10	7	7	3	6	4	8	17	11	15	13	7	2	5	6	1	10	12	6	3	4	12	5	6	3	2
T[C>T]T	6	1	12	3	7	3	1	6	3	4	2	4	13	8	3	10	12	9	6	5	4	12	5	3	3	8	2	3	1	2	13	11	13	5	10	1	9	4	1	11	9	3	5	5	9	11	4	1	1
A[T>A]A	2	9	6	12	2	8	3	4	0	2	1	1	4	4	9	6	6	3	1	4	3	7	10	6	4	8	3	2	4	1	7	2	7	3	4	7	1	0	1	3	5	5	3	4	11	2	10	1	1
A[T>A]C	1	3	1	2	1	1	4	2	1	2	0	0	4	4	4	1	4	1	1	2	1	4	3	3	4	1	1	2	2	0	5	0	8	2	5	0	4	2	2	4	0	4	2	1	2	3	2	1	2
A[T>A]G	0	0	4	10	1	11	11	2	2	4	1	1	7	4	10	10	9	6	0	5	6	6	7	4	5	4	2	2	3	2	8	2	1	3	10	3	3	11	1	3	4	9	4	3	8	3	7	2	0
A[T>A]T	3	1	2	3	4	5	4	1	0	2	0	0	4	1	7	3	3	3	2	4	1	4	4	3	5	2	5	3	4	2	5	4	6	2	3	2	3	2	2	4	5	6	3	3	5	1	5	2	2
C[T>A]A	2	11	5	22	2	24	14	2	7	1	3	1	9	14	7	18	8	2	2	5	8	7	12	12	5	6	3	2	7	1	14	5	6	4	15	12	9	6	0	1	7	11	1	3	10	3	13	1	0
C[T>A]C	5	6	7	11	2	6	8	2	3	3	4	1	3	4	6	4	9	3	1	8	1	8	11	6	1	6	2	2	3	1	7	2	6	3	10	8	3	4	0	2	8	8	7	3	6	0	10	1	2
C[T>A]G	3	14	15	29	0	23	15	4	7	3	3	0	12	12	10	17	13	6	3	11	6	6	11	19	3	8	3	3	4	2	9	8	9	6	14	13	9	14	1	3	11	13	8	5	21	2	22	2	3
C[T>A]T	2	4	4	8	1	15	9	2	3	5	2	1	7	8	5	9	3	4	2	5	6	5	7	7	5	7	2	2	4	1	6	5	5	5	5	7	6	7	3	4	7	2	1	7	2	2	10	2	1
G[T>A]A	1	4	4	11	2	16	9	1	2	3	2	1	4	6	7	7	11	5	2	5	4	3	7	6	3	2	2	0	3	1	9	6	4	4	7	5	4	6	1	1	9	6	1	4	8	1	7	1	1
G[T>A]C	2	1	2	4	4	9	4	2	2	0	0	1	3	6	2	4	2	5	2	1	0	1	6	2	3	3	0	2	2	1	4	5	2	2	6	1	3	5	0	1	3	4	3	5	2	4	3	0	1
G[T>A]G	1	5	3	5	3	12	9	2	2	2	4	1	1	3	7	8	3	2	3	5	2	6	3	3	2	3	4	2	7	2	4	2	6	3	8	6	1	3	1	1	3	8	1	5	5	2	7	1	1
G[T>A]T	0	1	3	3	1	4	3	1	1	2	1	1	5	2	1	5	3	2	1	2	1	5	5	3	3	4	2	1	2	1	5	4	5	3	6	2	5	1	1	1	5	7	1	1	4	2	1	0	1
T[T>A]A	3	5	4	8	2	5	10	3	4	3	2	0	7	5	8	9	6	3	0	7	4	7	15	7	4	7	2	5	4	1	8	6	3	3	6	12	4	8	0	3	5	12	4	7	8	3	9	2	2
T[T>A]C	3	4	3	6	2	5	6	1	1	2	1	0	3	9	4	0	5	1	1	4	0	3	5	6	4	6	1	2	5	0	3	0	4	5	9	9	2	6	2	3	5	8	0	2	1	3	6	1	1
T[T>A]G	3	11	10	11	3	7	18	2	4	1	1	2	3	6	5	6	8	4	0	8	6	4	11	10	5	8	6	3	3	1	4	0	9	6	9	8	7	7	1	0	5	13	2	3	6	2	13	3	2
T[T>A]T	2	4	2	8	4	6	6	2	1	2	1	0	4	7	4	3	2	4	1	5	5	5	8	4	5	5	1	2	3	5	6	5	3	1	6	4	9	3	0	2	5	8	2	2	4	4	6	2	2
A[T>C]A	14	5	3	6	7	12	10	4	4	3	4	1	1	6	10	3	12	8	1	13	7	8	7	5	11	15	0	5	3	2	5	8	3	7	8	5	7	11	2	6	10	13	6	5	7	15	2	0	0
A[T>C]C	1	1	0	3	2	3	8	2	1	3	2	0	2	3	5	2	2	8	2	6	1	4	2	2	4	3	2	3	4	1	1	5	7	1	4	3	3	6	4	2	6	3	5	2	4	2	5	2	1
A[T>C]G	10	3	8	7	9	5	9	8	1	5	1	1	4	6	13	3	6	7	1	12	7	8	3	4	12	13	10	5	6	1	11	6	6	8	9	8	4	7	11	10	13	9	8	5	7	14	3	2	3
A[T>C]T	7	3	5	4	14	5	4	2	1	4	1	2	2	2	5	2	8	6	0	5	2	11	3	2	7	3	2	2	7	4	3	6	2	5	8	1	4	9	3	4	8	7	5	5	10	5	4	0	2
C[T>C]A	2	2	1	1	6	5	7	4	2	3	3	1	2	5	7	2	8	5	2	3	4	6	5	4	9	6	2	2	3	1	3	8	7	8	5	2	8	7	2	2	9	8	2	4	6	4	5	1	0
C[T>C]C	6	1	7	4	1	5	2	3	1	2	2	1	2	3	5	2	6	3	2	3	2	7	7	0	5	5	2	5	2	0	7	4	6	4	4	3	7	5	5	2	5	7	3	5	2	2	1	2	1
C[T>C]G	6	2	3	3	6	5	15	3	1	4	2	0	2	7	7	1	11	7	1	8	7	16	2	3	12	16	6	7	4	2	6	15	9	8	4	4	5	7	7	11	13	9	10	1	7	9	5	4	2
C[T>C]T	9	1	2	4	5	7	10	4	1	3	2	1	4	3	13	0	10	4	1	9	3	11	7	4	8	3	7	5	7	4	8	7	4	8	6	1	3	4	4	7	9	7	8	2	5	8	2	2	0
G[T>C]A	7	1	3	4	7	2	9	7	3	0	3	1	1	4	10	2	10	8	2	8	5	5	7	5	13	10	5	4	2	2	10	15	5	7	3	3	8	7	3	5	14	10	6	2	6	6	4	1	1
G[T>C]C	5	2	2	4	3	5	9	2	1	1	1	1	1	5	5	2	2	4	1	6	2	3	4	0	6	3	4	5	3	1	3	5	7	6	10	1	2	4	2	5	5	6	3	4	7	2	4	1	0
G[T>C]G	11	2	5	3	7	2	7	9	1	5	1	1	3	4	8	3	2	5	2	12	5	10	4	2	6	13	6	11	1	1	8	4	3	7	4	4	5	6	2	4	16	10	3	1	8	9	2	1	1
G[T>C]T	7	0	3	2	7	6	5	3	1	3	0	1	5	3	9	1	7	4	3	2	4	12	7	4	7	10	4	3	4	1	2	5	4	7	2	3	7	6	6	5	10	6	5	0	3	8	7	1	2
T[T>C]A	5	3	1	4	4	5	5	2	0	3	2	1	6	4	6	2	5	7	0	6	5	2	7	1	7	5	3	7	4	3	6	8	4	2	3	3	7	5	1	5	11	5	5	3	5	6	2	3	1
T[T>C]C	6	0	2	5	5	8	4	6	0	4	1	0	2	4	4	2	3	4	2	3	5	11	7	4	11	7	4	3	4	2	3	5	5	5	6	1	5	0	4	3	4	3	2	1	0	5	4	5	2
T[T>C]G	5	4	4	1	4	0	2	3	1	1	1	1	0	3	4	2	7	5	0	7	5	5	2	1	10	1	3	4	2	1	2	4	5	3	2	2	4	3	2	4	10	4	8	3	8	3	1	2	2
T[T>C]T	5	2	8	2	3	7	9	8	1	1	1	0	3	2	4	2	7	6	1	10	2	11	10	4	7	8	5	4	3	4	2	9	6	8	10	6	5	9	5	3	8	14	3	2	5	7	4	6	1
A[T>G]A	3	4	1	2	3	5	1	5	1	3	1	0	1	3	7	2	4	1	1	6	2	6	9	1	6	3	3	3	4	1	5	5	5	0	13	2	7	6	1	0	6	8	1	2	6	1	3	3	1
A[T>G]C	5	4	0	1	4	2	1	2	1	0	1	1	3	1	0	1	1	4	2	4	0	5	3	1	2	4	1	1	3	1	1	4	2	4	3	2	5	2	0	3	1	2	5	4	2	2	2	0	0
A[T>G]G	1	0	1	5	2	1	4	1	1	1	1	1	3	3	4	3	2	3	1	2	1	4	3	4	5	4	2	3	3	2	1	4	2	3	2	4	4	2	2	2	4	3	3	1	3	2	4	2	0
A[T>G]T	12	1	2	2	4	11	3	9	12	2	0	2	5	6	3	1	3	4	5	5	2	14	8	11	3	5	3	4	15	4	4	8	9	6	6	4	9	5	5	7	13	5	2	2	5	5	9	4	1
C[T>G]A	4	2	2	1	2	1	2	4	1	7	1	1	3	1	1	1	2	0	1	1	1	3	4	2	2	3	1	4	5	3	3	2	3	1	7	3	6	3	1	0	3	3	3	5	4	3	3	3	1
C[T>G]C	6	1	1	2	2	10	3	3	3	3	1	2	2	4	5	4	6	3	2	2	0	10	6	4	6	1	1	4	5	4	2	1	5	2	2	3	6	7	5	5	6	4	4	2	0	1	5	2	2
C[T>G]G	4	1	4	7	7	1	4	0	1	4	0	1	5	5	4	3	3	5	1	2	3	8	8	5	10	3	2	4	3	1	3	2	4	6	8	1	5	5	3	5	10	6	3	5	4	3	4	2	2
C[T>G]T	57	8	5	9	23	61	32	35	35	3	1	30	17	27	5	12	6	35	55	14	1	48	50	42	25	8	6	52	51	5	8	30	19	53	21	16	51	25	35	53	23	7	17	5	13	29	24	7	2
G[T>G]A	1	2	0	3	5	3	6	5	0	0	1	1	3	4	4	2	4	1	0	2	2	5	1	1	2	4	0	1	1	0	2	1	0	3	1	3	1	5	1	2	4	4	3	2	1	3	4	1	0
G[T>G]C	4	2	1	4	4	4	1	2	1	1	2	0	3	2	3	2	4	2	1	1	2	3	6	1	1	1	1	0	4	1	2	4	3	2	5	3	5	6	2	2	1	0	1	1	3	3	4	1	1
G[T>G]G	1	0	1	3	3	1	4	2	1	1	1	1	1	1	4	1	3	4	0	2	0	2	6	3	2	4	1	1	1	2	1	6	5	4	5	0	4	6	1	3	3	3	2	0	4	3	6	1	1
G[T>G]T	15	3	3	4	9	11	9	12	12	2	1	7	2	9	7	6	0	14	17	4	1	11	16	7	6	3	2	7	10	3	5	5	10	10	10	7	11	8	11	17	11	2	5	2	4	5	11	2	5
T[T>G]A	5	2	3	2	5	8	5	5	1	4	1	0	0	1	4	3	6	1	1	8	2	11	14	2	6	6	2	3	2	6	8	3	8	3	16	6	4	8	0	3	5	6	2	2	6	1	5	4	3
T[T>G]C	3	1	2	3	4	2	5	3	4	3	1	1	2	4	3	0	4	3	2	3	1	0	7	1	1	1	1	3	2	1	1	1	5	3	3	3	3	2	1	3	6	4	1	5	3	4	4	2	0
T[T>G]G	3	1	5	5	3	3	1	1	2	4	0	0	1	3	3	2	0	4	1	3	1	6	5	3	3	1	3	0	1	4	3	7	3	3	3	3	5	0	1	3	7	2	4	2	1	3	5	1	1
T[T>G]T	17	5	5	6	12	17	6	11	8	3	1	3	6	3	7	2	11	7	7	8	4	15	23	15	11	4	5	19	19	5	12	9	17	13	12	2	14	8	18	9	9	6	8	5	3	11	4	6	2
[truncated: 251 more columns]
