# Supplementary material for: SUITOR: Selecting the number of mutational signatures through cross-validation
Source: PLoS Comput Biol. 2022 Apr 4;18(4):e1009309. doi: 10.1371/journal.pcbi.1009309 (PMC9009674; doi:10.1371/journal.pcbi.1009309)
Supplement: S2 Data — (ZIP) [file pcbi.1009309.s015.zip › Supp_data_profiles_activities_matrices/16 In silico simulation/simulation design of eight signatures/Error Level 1.2/eight signatures_mutation_type_matrix_3.csv]

	V1	V2	V3	V4	V5	V6	V7	V8	V9	V10	V11	V12	V13	V14	V15	V16	V17	V18	V19	V20	V21	V22	V23	V24	V25	V26	V27	V28	V29	V30	V31	V32	V33	V34	V35	V36	V37	V38	V39	V40	V41	V42	V43	V44	V45	V46	V47	V48	V49
A[C>A]A	1	2	3	6	3	9	12	3	2	4	2	1	4	2	2	4	0	8	2	3	2	5	2	2	5	1	3	2	5	2	1	5	1	8	7	3	7	4	1	1	2	6	7	8	9	0	9	2	2
A[C>A]C	1	2	0	5	3	8	9	2	1	3	3	1	5	5	2	1	2	11	0	3	7	2	3	2	4	3	2	1	6	3	0	7	5	4	5	1	9	3	1	2	2	5	6	3	3	1	4	2	3
A[C>A]G	1	1	2	1	0	5	2	2	1	5	1	1	2	4	2	4	3	5	2	2	3	2	3	2	6	4	3	1	4	0	4	2	0	6	6	2	2	5	2	2	0	2	5	5	3	2	3	2	0
A[C>A]T	3	1	2	5	3	7	5	1	2	9	2	1	3	3	2	0	4	8	2	1	2	4	1	1	4	3	4	3	5	3	2	5	4	4	12	4	8	5	1	4	5	1	2	6	0	3	5	3	2
C[C>A]A	1	0	3	20	3	11	14	0	1	5	9	1	8	1	2	7	2	8	0	4	10	3	1	2	14	3	6	3	5	0	4	10	5	7	13	0	12	7	2	2	5	9	8	15	8	3	8	1	3
C[C>A]C	2	1	2	13	2	7	15	3	2	10	6	1	5	4	3	6	3	9	1	3	3	6	2	3	9	4	8	1	1	2	5	4	5	9	11	5	10	11	2	0	3	7	5	6	8	1	10	6	5
C[C>A]G	1	1	2	5	3	9	5	2	0	3	3	1	3	5	0	3	4	4	2	3	3	1	2	1	7	3	2	1	4	1	4	3	2	6	6	2	6	6	1	0	6	6	3	1	5	2	4	3	2
C[C>A]T	0	1	2	11	2	5	7	3	2	6	8	1	1	2	3	6	2	9	0	7	12	3	2	1	18	5	6	2	4	1	6	7	6	6	4	1	12	4	4	2	0	8	9	14	5	3	7	1	5
G[C>A]A	1	2	2	7	0	7	5	1	2	3	3	1	8	3	1	4	2	8	2	2	1	6	0	2	4	2	2	2	0	0	5	3	2	4	4	2	8	6	1	3	6	10	7	6	5	3	7	3	0
G[C>A]C	0	0	3	8	1	6	7	1	2	4	1	1	7	1	2	3	3	5	2	5	1	3	2	2	8	2	2	1	1	1	4	4	2	2	8	1	5	5	2	4	5	7	5	6	6	2	3	2	1
G[C>A]G	0	0	2	7	3	1	1	1	0	6	2	1	3	4	3	1	2	5	2	3	3	2	3	1	6	0	1	2	3	1	1	3	4	5	3	0	3	3	1	0	4	7	5	4	3	0	8	2	2
G[C>A]T	1	1	3	9	3	1	6	2	0	3	2	1	1	2	2	2	2	2	0	1	1	3	3	1	4	5	1	2	3	1	4	3	3	5	8	1	6	5	2	2	3	3	3	5	6	4	5	1	3
T[C>A]A	3	1	2	8	3	10	14	3	0	5	4	0	3	3	3	2	5	8	0	5	5	2	3	0	9	2	3	4	0	4	4	6	4	10	4	4	7	6	2	2	6	10	3	7	5	2	3	1	2
T[C>A]C	2	1	1	3	5	9	7	3	0	6	4	0	2	2	1	4	1	4	1	4	9	7	0	0	8	3	6	3	2	2	1	6	4	7	8	0	5	6	1	3	3	8	4	8	5	2	4	1	1
T[C>A]G	2	1	2	3	2	4	5	2	1	1	1	1	4	4	3	3	2	8	2	1	4	1	0	1	7	3	2	1	1	2	2	2	2	2	2	2	3	5	1	1	1	5	2	4	3	0	1	2	0
T[C>A]T	4	1	1	9	1	5	9	1	0	7	5	1	1	5	1	3	5	12	0	5	9	5	4	1	11	3	5	4	2	2	6	9	1	6	9	4	4	13	2	3	5	11	5	9	8	2	6	2	2
A[C>G]A	3	1	3	4	11	3	6	4	4	1	0	1	5	4	5	1	4	6	2	0	3	1	2	0	6	4	0	1	6	1	2	3	5	3	15	6	13	3	0	3	8	6	3	5	3	2	5	2	0
A[C>G]C	2	1	1	7	5	3	0	1	2	2	1	1	1	3	2	2	0	4	1	1	1	5	4	0	2	1	1	2	4	4	4	3	2	0	5	6	4	3	0	3	7	5	6	0	0	6	4	6	0
A[C>G]G	2	1	2	4	3	1	2	0	1	2	0	1	1	3	3	1	2	1	2	2	4	3	1	2	2	4	2	3	1	4	2	0	5	3	6	2	1	1	1	2	2	5	4	0	2	2	3	2	1
A[C>G]T	3	1	2	7	1	4	11	1	2	3	2	1	5	5	1	1	0	8	1	1	2	4	4	2	2	4	3	2	4	3	1	2	6	3	10	3	9	6	1	3	7	8	3	7	0	2	4	7	0
C[C>G]A	1	1	1	10	5	4	2	2	2	1	1	0	6	4	1	3	2	3	1	1	1	0	1	1	3	4	2	3	1	4	1	7	7	2	4	3	7	5	0	0	9	3	3	4	2	4	1	5	1
C[C>G]C	2	0	2	7	4	3	5	2	1	0	0	1	4	7	2	1	0	6	1	2	3	7	3	2	6	5	1	4	4	3	0	3	6	3	8	7	6	8	3	1	5	11	4	3	3	1	6	7	1
C[C>G]G	1	0	2	1	3	5	6	2	1	2	1	1	3	5	1	1	3	1	1	2	3	3	3	3	5	2	2	1	2	2	0	4	4	3	1	4	3	3	0	0	5	7	5	2	3	3	1	6	1
C[C>G]T	2	1	2	6	5	6	5	1	3	1	0	0	3	6	1	2	2	4	2	3	3	5	4	4	7	2	2	1	8	2	5	7	8	1	7	3	11	6	0	1	7	3	5	5	3	4	7	2	1
G[C>G]A	1	1	2	5	3	8	7	1	2	2	1	0	3	4	2	3	3	2	2	2	1	1	1	0	7	4	3	2	0	2	2	3	4	4	2	4	5	5	2	1	0	4	5	4	1	1	4	2	0
G[C>G]C	4	1	1	5	2	1	4	1	1	3	1	0	3	3	0	2	4	1	2	3	1	5	3	3	3	4	1	0	2	2	0	5	6	2	7	2	4	3	1	0	6	3	5	5	2	2	4	2	0
G[C>G]G	3	1	0	3	4	5	8	1	1	1	1	1	2	1	3	2	1	3	1	1	1	5	2	2	3	3	0	1	1	2	2	2	4	0	7	4	3	0	2	1	3	3	0	2	2	1	2	2	0
G[C>G]T	5	0	1	5	5	2	6	3	0	2	2	1	3	2	2	1	2	2	0	2	1	4	3	1	1	1	2	3	7	1	4	6	4	3	7	2	3	5	1	3	2	6	7	4	1	2	1	5	0
T[C>G]A	3	3	3	7	6	1	3	1	0	1	1	0	0	7	2	3	2	7	1	3	1	2	3	1	7	2	3	2	9	5	6	2	6	5	12	7	3	7	2	2	0	5	4	2	2	5	3	7	1
T[C>G]C	3	1	3	7	3	1	4	1	1	3	1	1	6	1	1	2	4	2	2	1	3	9	4	1	8	2	1	1	6	3	4	4	6	3	6	5	3	6	1	3	3	9	4	7	1	4	8	2	1
T[C>G]G	2	2	2	5	2	2	5	2	1	3	1	0	2	3	4	2	4	3	2	0	1	4	1	1	4	3	2	0	6	1	2	3	4	1	2	3	5	2	2	2	2	2	1	2	3	2	2	1	0
T[C>G]T	4	0	0	10	9	4	2	2	3	1	1	1	3	3	5	1	5	5	1	2	1	7	5	1	6	5	2	0	8	7	10	3	8	2	14	3	6	10	0	1	7	11	4	5	5	4	3	6	0
A[C>T]A	1	4	0	3	3	5	7	1	1	2	2	1	4	6	1	2	1	9	6	1	3	8	1	2	10	5	0	1	2	6	1	5	12	9	6	1	0	4	2	3	7	7	6	11	5	1	6	1	2
A[C>T]C	2	2	1	2	3	1	7	1	1	2	0	1	4	6	3	1	2	9	2	5	2	9	3	4	5	4	0	3	0	2	7	9	3	4	5	3	4	1	2	4	8	4	3	6	7	8	7	2	3
A[C>T]G	5	8	2	6	2	4	18	1	3	1	1	5	1	12	2	2	3	15	8	3	3	9	3	1	17	11	0	2	9	9	7	3	13	3	1	4	1	4	1	13	18	8	2	7	2	5	10	1	6
A[C>T]T	1	3	1	3	3	1	5	1	0	2	2	4	2	6	2	3	2	5	3	2	2	6	3	1	8	7	1	1	4	5	4	7	3	7	8	1	8	4	2	6	8	3	5	5	3	3	2	5	1
C[C>T]A	3	2	8	1	5	4	3	2	1	2	6	1	6	15	7	7	5	10	3	4	3	5	3	3	4	2	2	6	3	5	9	4	8	7	3	0	9	4	0	2	4	4	4	4	6	4	8	3	2
C[C>T]C	1	1	7	4	9	6	9	2	1	2	3	4	10	5	4	5	9	6	4	1	6	8	3	3	1	12	3	5	0	3	4	4	14	1	6	6	10	6	1	8	5	7	4	6	12	6	3	5	0
C[C>T]G	8	7	3	2	4	7	13	2	1	2	0	7	3	6	0	0	4	13	11	4	0	14	1	2	12	19	2	4	4	3	6	9	14	4	4	18	1	2	0	11	10	5	5	9	9	4	4	1	4
C[C>T]T	4	3	8	3	7	8	7	4	1	4	3	1	7	10	3	5	11	8	3	5	7	7	4	2	7	9	1	5	3	7	13	9	10	7	7	2	8	3	1	4	2	7	3	3	12	12	3	1	2
G[C>T]A	5	5	1	6	5	6	10	1	1	1	1	4	2	4	2	1	2	11	6	1	2	13	4	1	10	6	2	2	4	6	3	4	10	4	5	12	3	4	1	5	10	5	5	6	3	3	6	1	3
G[C>T]C	9	5	2	2	6	5	16	3	1	1	1	8	4	8	4	3	6	12	6	7	2	11	3	5	5	12	3	4	8	6	6	7	9	5	8	12	5	1	1	15	13	9	5	8	7	2	4	4	4
G[C>T]G	7	11	1	2	9	11	30	1	1	4	0	9	3	12	3	1	7	13	12	4	3	14	2	2	18	19	2	4	11	11	5	8	18	10	7	15	4	4	2	23	25	13	8	19	5	3	6	0	3
G[C>T]T	7	6	3	3	3	10	12	0	1	3	2	3	2	6	1	2	6	12	5	12	3	3	2	3	14	11	1	5	4	3	8	5	11	5	4	8	7	5	1	9	8	9	2	6	7	3	6	0	9
T[C>T]A	5	7	27	3	12	2	3	7	1	3	8	5	26	28	13	10	24	30	7	10	17	22	4	24	1	24	2	10	3	3	17	36	25	16	20	11	13	3	3	22	20	3	3	7	20	17	16	1	1
T[C>T]C	4	6	25	4	20	2	7	10	1	4	8	18	45	40	30	27	35	23	7	11	15	10	5	23	2	31	5	17	2	1	26	37	31	19	22	14	20	1	2	29	21	7	4	8	36	24	15	1	2
T[C>T]G	3	5	6	0	5	6	12	3	0	3	1	3	4	11	7	6	10	8	4	7	8	13	2	6	11	16	1	4	4	5	15	11	9	15	9	7	2	1	2	15	18	6	1	6	7	8	6	0	2
T[C>T]T	0	5	19	3	6	7	4	12	2	1	1	6	9	12	9	9	9	16	5	2	14	4	2	3	4	12	2	10	3	2	12	15	13	18	13	4	7	4	2	12	12	6	3	3	14	11	6	3	3
A[T>A]A	1	5	7	8	3	8	5	0	6	2	3	1	2	1	9	5	6	3	0	6	5	0	11	12	4	6	4	3	2	6	10	4	4	6	8	5	5	10	1	3	5	6	5	4	7	1	12	2	1
A[T>A]C	4	0	2	4	1	5	6	1	0	2	2	0	4	1	3	2	5	0	1	3	3	2	5	2	5	0	1	3	2	2	1	3	4	2	8	2	6	4	2	1	1	4	3	4	3	4	7	2	2
A[T>A]G	1	8	4	9	1	15	5	1	5	1	3	1	6	10	5	11	10	6	2	5	6	6	7	7	3	5	4	2	6	3	8	3	6	1	5	7	7	8	1	0	11	11	5	2	6	1	11	2	0
A[T>A]T	2	1	3	2	2	7	5	1	1	7	1	1	3	2	5	2	4	2	2	3	3	9	6	2	2	4	1	2	3	2	4	6	2	3	7	5	3	1	2	3	5	6	3	3	5	1	3	3	1
C[T>A]A	3	15	10	20	5	11	12	2	4	1	2	1	15	15	4	14	11	5	1	7	10	9	10	11	5	7	5	3	6	3	8	3	7	3	10	13	5	7	2	2	19	6	2	4	12	2	13	1	0
C[T>A]C	6	3	2	13	3	13	10	1	2	4	4	0	6	6	3	4	6	2	2	4	7	5	5	5	2	5	1	2	3	2	5	5	2	5	8	7	7	10	2	2	8	11	2	3	6	2	7	3	1
C[T>A]G	4	15	12	28	0	21	27	1	4	4	4	0	15	14	16	13	11	5	1	11	12	5	13	10	11	14	4	2	9	2	21	3	6	4	20	10	10	16	5	3	9	20	0	4	18	2	23	2	2
C[T>A]T	5	4	6	8	3	12	11	0	5	0	1	1	10	6	9	5	9	6	2	8	10	4	8	6	3	10	1	0	3	0	4	6	5	5	10	9	4	3	1	1	7	8	4	3	6	3	10	1	2
G[T>A]A	1	3	7	6	2	13	7	0	2	4	1	0	1	7	3	5	3	6	1	4	7	3	6	6	2	5	1	1	3	1	14	1	8	2	11	5	1	5	2	3	6	4	3	4	4	1	10	1	0
G[T>A]C	0	2	3	5	2	6	2	1	2	3	1	1	2	4	2	2	5	7	2	0	0	2	3	2	2	2	2	2	1	2	3	4	4	3	2	3	4	5	0	3	1	1	2	2	1	3	6	2	0
G[T>A]G	0	2	4	6	2	9	8	1	1	3	2	1	5	7	1	5	6	2	1	3	6	3	9	2	5	3	1	1	3	1	7	2	5	2	4	3	0	5	1	1	3	6	4	3	2	3	7	0	1
G[T>A]T	1	4	4	8	2	0	6	0	0	2	1	1	3	1	1	0	1	2	2	1	3	5	3	2	4	1	2	1	2	1	4	1	3	1	5	2	4	2	0	0	2	6	3	2	3	3	4	3	0
T[T>A]A	1	5	7	11	2	13	8	3	3	4	1	1	4	8	11	7	11	3	2	2	6	4	7	8	9	7	2	3	5	3	5	1	8	7	8	13	7	12	4	2	4	10	4	5	5	1	11	2	4
T[T>A]C	1	1	3	4	2	6	3	1	2	2	1	1	2	2	5	1	5	5	1	2	3	9	1	2	5	1	2	3	3	1	4	2	2	4	3	3	1	1	0	0	2	5	2	2	5	4	5	1	1
T[T>A]G	2	9	10	10	3	8	12	1	3	3	0	0	6	8	3	6	13	3	2	8	3	7	10	7	8	6	1	3	1	5	13	6	2	1	8	5	8	4	0	0	4	8	1	4	7	2	10	1	2
T[T>A]T	2	5	6	7	2	9	5	2	2	3	1	2	4	8	5	2	3	3	1	2	7	2	8	4	7	6	1	1	5	2	9	4	5	1	9	1	5	4	1	1	5	3	1	3	5	4	9	3	0
A[T>C]A	12	5	4	6	8	11	12	3	1	2	2	0	5	8	9	8	15	6	2	18	7	9	4	7	15	15	8	7	1	4	10	13	3	8	8	6	7	9	10	5	12	8	10	5	11	10	6	2	1
A[T>C]C	1	2	0	3	5	5	4	1	0	2	1	1	3	5	5	3	5	6	2	7	4	4	5	1	8	4	4	10	1	1	6	7	5	4	5	3	5	1	1	3	3	10	6	2	8	3	2	2	2
A[T>C]G	11	1	4	5	10	9	10	6	0	3	0	1	4	10	10	3	13	8	1	15	8	9	2	2	7	13	9	11	2	1	9	8	5	2	7	3	6	9	5	11	15	10	6	4	6	10	2	3	2
A[T>C]T	6	2	2	2	5	7	8	2	0	3	1	1	1	3	8	2	4	7	1	4	5	8	4	4	5	9	6	7	1	1	7	5	2	3	7	5	5	12	2	5	6	6	4	5	5	3	6	2	3
C[T>C]A	5	2	1	4	2	6	9	6	0	2	2	1	2	4	7	3	9	7	3	5	7	5	5	2	10	6	5	7	3	4	6	3	9	7	3	3	4	8	9	3	4	11	6	2	5	6	4	1	0
C[T>C]C	3	1	3	4	5	10	6	4	1	1	0	1	1	5	4	2	5	5	2	4	2	2	3	7	6	8	5	5	3	1	5	6	3	4	4	1	4	9	3	5	6	4	5	3	5	3	5	1	2
C[T>C]G	10	2	7	3	7	8	20	7	0	1	2	2	6	3	7	1	7	13	5	6	6	12	7	5	15	10	7	5	4	2	3	6	4	8	3	2	5	7	5	10	13	9	6	3	4	5	6	3	0
C[T>C]T	12	3	6	3	10	5	12	3	2	2	2	2	3	7	8	3	4	7	3	6	7	11	6	7	9	11	10	9	4	4	4	7	5	3	7	3	10	10	11	9	12	6	5	4	10	8	6	2	1
G[T>C]A	12	2	2	0	6	7	12	3	1	0	2	0	3	2	10	1	5	7	1	7	12	8	2	4	10	11	2	8	3	1	7	5	7	3	6	3	4	9	6	7	10	8	8	3	10	6	6	2	1
G[T>C]C	9	2	1	2	4	5	4	3	1	4	1	0	2	4	1	0	6	5	1	2	4	6	3	3	3	10	2	3	3	2	1	3	1	2	5	0	2	4	3	1	12	3	1	3	2	8	1	1	1
G[T>C]G	8	2	1	2	4	6	11	5	1	2	1	0	3	4	19	1	2	10	2	3	9	9	5	3	11	6	8	3	1	0	1	8	7	5	3	5	11	6	4	8	5	9	2	3	4	3	2	4	0
G[T>C]T	8	3	2	4	4	7	7	5	1	1	1	1	1	2	9	2	7	5	1	9	7	5	3	5	10	12	4	5	4	2	6	3	7	6	4	1	2	6	4	3	5	5	4	1	4	7	2	4	2
T[T>C]A	5	3	2	6	4	4	10	2	1	2	0	1	1	3	5	2	8	9	1	9	6	7	7	4	7	10	2	4	3	3	4	11	2	3	8	4	7	4	4	1	13	12	4	1	5	5	1	2	2
T[T>C]C	3	0	4	3	3	4	6	4	1	1	1	1	3	8	6	3	2	3	2	1	1	5	1	1	6	5	1	4	4	3	7	6	4	4	6	4	2	4	2	6	8	3	4	4	4	7	3	2	1
T[T>C]G	5	2	0	1	6	4	5	1	0	0	1	1	2	3	3	2	5	8	1	4	3	6	5	4	6	11	0	4	3	1	2	5	2	3	6	5	6	3	2	4	6	9	4	3	4	0	2	0	1
T[T>C]T	8	2	1	2	6	6	7	4	1	2	3	1	1	3	12	2	7	8	3	9	5	14	7	0	15	9	6	6	4	2	14	5	9	6	3	1	7	7	2	3	11	17	11	1	7	9	5	8	1
A[T>G]A	3	1	2	4	1	8	5	5	1	7	0	0	3	0	3	1	10	0	2	0	2	13	3	3	3	7	4	4	1	3	6	2	4	1	9	5	10	5	2	0	4	4	4	3	6	1	1	1	5
A[T>G]C	2	2	1	4	4	1	5	0	1	1	1	0	4	3	3	2	5	3	3	1	2	2	2	2	0	2	1	3	4	2	2	6	2	2	1	2	2	5	1	0	3	3	1	3	2	3	3	2	1
A[T>G]G	1	1	0	2	3	6	4	2	1	2	1	0	2	3	3	1	2	2	1	3	4	1	2	2	4	3	1	0	0	1	3	2	3	0	3	2	0	4	0	1	3	3	2	3	3	1	3	1	1
A[T>G]T	5	1	2	4	9	8	12	6	2	2	1	1	5	7	6	5	4	2	5	3	1	11	10	9	6	2	2	12	9	3	6	3	11	6	11	3	6	5	3	4	5	5	2	0	4	6	6	3	2
C[T>G]A	3	0	2	3	2	8	3	3	1	5	1	1	2	5	4	1	2	1	0	4	1	5	4	1	6	4	2	1	2	4	4	3	9	3	8	6	3	3	1	0	6	2	3	3	4	0	6	4	2
C[T>G]C	9	1	5	3	7	3	10	4	1	1	0	2	4	3	6	1	6	4	3	6	2	3	3	1	6	6	2	4	3	2	4	4	2	4	4	4	1	7	6	10	8	4	3	4	0	3	6	1	1
C[T>G]G	1	1	4	5	3	4	4	6	0	1	0	1	2	4	3	0	3	8	3	5	3	4	4	1	2	6	4	2	2	2	3	1	2	3	8	4	4	11	2	6	6	5	3	3	4	0	5	7	0
C[T>G]T	56	6	5	16	21	52	29	43	39	1	0	29	15	24	6	12	10	37	51	7	2	38	54	38	27	6	2	38	57	2	7	12	18	45	37	19	47	30	56	44	43	11	14	3	10	21	23	1	4
G[T>G]A	2	1	0	1	1	6	4	4	3	0	1	0	3	4	3	1	1	0	2	1	4	3	2	2	2	5	2	0	3	3	5	2	6	4	4	2	5	4	2	2	5	7	2	3	3	3	2	3	1
G[T>G]C	2	1	2	0	2	5	2	1	1	1	0	1	2	2	2	0	4	1	4	4	3	5	1	1	0	1	1	1	3	1	3	2	5	4	2	2	2	0	1	1	2	2	4	5	2	2	1	3	1
G[T>G]G	3	1	1	2	4	5	2	2	0	2	0	1	4	4	0	2	2	2	2	0	2	8	5	1	5	3	2	2	4	2	4	1	1	2	2	3	4	3	1	0	1	4	4	2	3	2	1	2	3
G[T>G]T	13	1	1	4	6	22	6	7	8	1	0	8	8	4	5	1	3	9	9	3	1	12	14	8	13	3	6	13	6	2	4	6	6	7	13	6	11	2	9	18	9	3	4	1	6	8	6	2	2
T[T>G]A	4	2	3	9	0	3	6	2	0	5	1	1	3	5	8	0	13	0	2	1	2	8	10	3	11	8	4	2	6	2	8	6	7	2	12	6	5	7	2	4	2	15	3	3	7	2	5	4	3
T[T>G]C	0	1	2	3	2	8	3	3	1	1	0	1	1	5	3	3	4	2	2	0	1	5	5	1	4	3	3	0	5	3	1	5	2	2	3	2	1	2	0	3	6	4	0	1	2	2	5	1	0
T[T>G]G	1	1	5	3	4	7	2	2	2	0	0	1	1	3	3	3	1	2	2	2	0	5	6	2	2	3	2	1	6	3	4	5	6	3	3	5	5	3	1	3	4	6	4	4	2	3	5	1	1
T[T>G]T	11	2	4	3	12	14	9	10	6	4	1	7	5	10	3	4	3	10	16	7	2	18	20	10	18	6	2	20	15	5	12	7	11	10	13	9	14	9	8	4	6	7	6	5	5	5	9	1	4
[truncated: 251 more columns]
