# Supplementary material for: SUITOR: Selecting the number of mutational signatures through cross-validation
Source: PLoS Comput Biol. 2022 Apr 4;18(4):e1009309. doi: 10.1371/journal.pcbi.1009309 (PMC9009674; doi:10.1371/journal.pcbi.1009309)
Supplement: S2 Data — (ZIP) [file pcbi.1009309.s015.zip › Supp_data_profiles_activities_matrices/16 In silico simulation/simulation design of eight signatures/Error Level 1.2/eight signatures_mutation_type_matrix_4.csv]

	V1	V2	V3	V4	V5	V6	V7	V8	V9	V10	V11	V12	V13	V14	V15	V16	V17	V18	V19	V20	V21	V22	V23	V24	V25	V26	V27	V28	V29	V30	V31	V32	V33	V34	V35	V36	V37	V38	V39	V40	V41	V42	V43	V44	V45	V46	V47	V48	V49
A[C>A]A	1	2	1	7	3	5	3	1	3	4	3	1	6	1	1	5	4	9	1	4	4	9	0	2	9	0	4	3	3	1	3	3	5	2	8	4	8	5	1	5	6	3	3	4	3	3	9	4	3
A[C>A]C	2	1	0	7	3	6	3	2	1	1	3	2	2	2	2	3	4	6	2	3	8	5	1	2	6	1	3	1	1	0	5	4	3	4	5	1	4	5	3	2	6	6	4	5	4	2	6	4	2
A[C>A]G	4	1	1	5	0	3	4	1	0	3	1	1	0	0	1	2	4	4	2	4	4	2	1	2	1	1	2	1	1	1	4	2	2	6	6	2	3	0	2	0	1	0	3	1	4	1	7	2	2
A[C>A]T	1	0	0	6	3	4	4	1	0	3	3	0	1	3	3	5	4	3	2	1	4	8	4	2	9	1	1	1	1	1	3	5	8	5	8	2	6	2	2	2	2	5	1	9	5	1	3	1	2
C[C>A]A	3	1	3	12	3	8	8	4	1	6	13	1	7	2	3	7	2	6	3	4	7	4	6	3	13	1	5	1	1	2	5	7	6	6	11	2	9	9	3	2	5	14	9	8	9	2	6	0	3
C[C>A]C	1	0	3	7	4	7	12	1	1	7	5	1	11	4	4	4	1	9	2	5	9	4	3	2	8	3	4	1	6	0	5	7	3	10	9	2	5	16	2	4	7	11	6	5	9	3	8	2	5
C[C>A]G	1	1	1	2	3	6	9	1	1	3	3	0	4	2	3	0	2	4	0	4	3	5	3	1	5	2	1	1	2	1	5	6	4	2	4	4	5	7	2	0	3	4	2	5	5	1	7	2	2
C[C>A]T	4	3	0	15	5	3	13	2	0	9	12	1	9	2	2	6	5	12	2	5	5	8	5	1	10	5	2	1	4	2	1	6	6	6	9	1	8	6	1	5	3	5	8	4	7	0	10	3	7
G[C>A]A	3	0	2	9	2	4	7	1	1	6	1	1	3	7	3	3	4	3	2	4	5	7	3	1	7	1	4	1	0	3	5	6	3	5	7	3	4	7	2	3	4	5	4	6	3	3	4	2	5
G[C>A]C	2	3	1	8	3	4	8	0	0	5	3	0	2	4	3	3	4	11	1	3	6	3	4	2	4	1	5	1	0	1	3	5	5	6	7	3	3	3	3	3	4	5	4	6	6	1	3	3	2
G[C>A]G	0	2	0	8	2	1	2	3	1	2	2	1	2	1	0	0	3	3	1	4	0	3	1	1	4	4	1	2	3	1	4	6	1	4	7	2	1	5	2	3	4	5	2	3	4	1	6	2	1
G[C>A]T	0	1	1	3	2	8	6	1	0	4	1	1	4	3	5	7	3	5	0	5	2	4	4	1	8	1	1	1	3	3	3	5	5	5	4	4	4	6	1	6	5	10	2	5	2	1	2	2	1
T[C>A]A	1	2	1	10	2	7	10	2	1	5	4	0	2	5	1	2	3	4	0	5	5	4	2	0	11	1	5	2	4	2	2	3	7	8	3	2	7	10	2	1	5	12	2	5	16	2	7	2	2
T[C>A]C	2	1	2	9	1	3	7	1	0	4	4	1	6	4	4	3	4	9	1	2	5	7	4	1	5	4	9	0	1	1	2	11	1	7	6	2	1	6	3	2	5	5	7	3	2	1	6	4	4
T[C>A]G	1	2	2	2	0	3	4	0	0	1	0	1	1	1	1	2	3	2	2	1	1	4	1	2	1	4	2	2	1	0	3	3	4	2	6	3	4	0	2	1	4	4	4	2	8	3	2	1	1
T[C>A]T	2	2	4	5	3	7	11	4	1	6	5	0	7	6	6	7	3	2	3	4	7	7	8	1	8	9	6	1	3	3	10	4	10	12	9	1	15	9	1	2	6	9	5	3	11	1	1	5	4
A[C>G]A	6	2	2	7	8	0	10	3	3	2	1	0	0	7	1	1	3	2	1	4	3	6	4	2	7	3	1	2	4	5	5	6	5	3	3	5	6	6	1	4	6	6	6	2	4	3	8	9	0
A[C>G]C	2	1	1	3	2	5	3	2	2	0	0	1	3	4	1	2	3	4	2	1	2	0	4	2	6	4	1	0	5	1	6	3	5	2	3	3	5	3	0	2	5	4	3	1	2	0	2	4	1
A[C>G]G	3	1	0	4	2	2	0	2	1	0	0	0	2	0	1	1	4	1	1	1	1	5	3	0	0	4	1	1	7	1	2	3	3	3	2	4	5	5	1	0	5	4	2	2	1	1	8	4	1
A[C>G]T	3	1	1	0	6	5	3	2	2	2	1	1	3	8	2	2	1	5	1	2	3	3	4	2	7	3	1	1	3	5	7	7	6	5	8	1	5	7	1	3	10	3	2	2	2	2	4	5	1
C[C>G]A	3	1	0	5	5	3	5	1	2	1	1	1	3	5	3	1	3	3	2	3	2	4	6	1	7	1	2	0	2	2	1	2	6	1	9	5	3	1	0	4	1	6	1	10	1	4	5	4	3
C[C>G]C	8	1	0	9	5	0	5	2	4	1	1	0	1	5	2	2	1	2	2	1	4	8	3	2	6	1	1	1	4	2	4	6	8	3	8	2	3	6	1	1	7	8	4	5	0	5	2	5	1
C[C>G]G	2	2	2	3	2	1	6	0	1	0	0	0	4	4	3	2	2	0	1	2	1	3	1	1	4	4	2	1	2	3	4	5	7	3	2	5	4	1	1	0	5	1	3	1	2	0	5	2	1
C[C>G]T	5	1	1	6	4	1	4	2	2	2	0	1	7	6	0	1	3	1	1	0	3	6	4	2	8	5	0	2	2	5	2	7	4	3	4	5	9	5	0	2	6	6	4	2	4	2	7	5	0
G[C>G]A	3	2	1	5	5	4	3	1	1	2	1	0	4	3	2	0	1	2	1	2	1	3	6	0	6	4	1	1	7	4	3	6	5	2	3	3	5	5	2	2	8	6	3	7	4	2	4	2	1
G[C>G]C	4	2	3	6	5	6	3	2	2	1	3	1	3	3	1	2	1	2	0	3	0	5	2	3	1	4	1	1	6	4	3	4	5	2	4	3	5	7	2	4	2	1	2	4	0	1	5	4	1
G[C>G]G	1	1	2	0	3	4	0	2	0	1	1	1	4	4	2	0	0	4	2	1	0	1	2	0	3	4	2	1	1	1	3	1	2	2	0	1	1	5	1	3	5	3	4	2	4	2	3	1	1
G[C>G]T	5	2	1	2	3	4	5	2	3	1	2	1	4	4	4	2	2	4	1	2	1	5	2	2	8	3	3	3	3	2	3	4	3	2	3	5	5	9	1	3	4	7	5	5	0	1	5	5	0
T[C>G]A	3	2	1	6	6	5	4	0	2	0	0	1	6	7	4	4	5	3	2	3	3	6	7	1	6	1	1	1	2	2	6	7	7	2	5	5	4	3	1	1	5	6	3	4	2	3	3	3	1
T[C>G]C	3	2	1	4	9	1	10	2	1	1	1	1	2	2	3	4	2	1	2	2	0	8	3	3	4	2	1	2	5	2	4	4	5	5	1	2	7	2	3	1	5	11	6	4	1	2	8	2	0
T[C>G]G	0	1	2	4	2	3	4	2	0	1	0	0	2	3	0	1	1	4	1	2	1	4	1	3	2	3	2	1	1	3	5	6	3	0	5	1	0	4	0	3	4	0	1	3	2	1	2	4	0
T[C>G]T	5	1	1	7	6	6	8	2	2	1	1	1	2	4	3	0	4	2	1	2	2	6	6	2	4	3	2	3	6	4	3	5	8	4	3	3	9	5	0	2	4	3	3	8	4	8	5	6	0
A[C>T]A	8	3	2	5	5	6	11	2	1	3	1	6	2	6	0	1	4	14	4	6	2	6	5	2	10	10	0	2	3	5	4	5	5	3	3	7	4	4	2	10	10	11	3	7	2	0	4	0	2
A[C>T]C	2	2	5	0	4	3	8	3	1	2	2	0	1	4	5	2	8	3	1	1	3	4	0	4	7	4	2	2	5	2	3	3	6	5	5	3	6	9	1	6	5	4	1	4	1	3	2	0	1
A[C>T]G	6	4	1	1	2	6	15	2	0	1	1	6	1	5	1	0	4	9	11	3	2	13	3	1	7	8	3	1	5	7	9	5	17	6	8	10	4	1	0	13	17	5	9	4	2	0	8	1	5
A[C>T]T	5	2	5	3	6	6	5	2	1	2	1	1	6	4	1	0	3	4	2	4	1	7	2	1	5	7	0	3	6	2	6	5	5	2	2	4	1	8	0	7	11	10	2	5	2	8	1	0	2
C[C>T]A	2	4	4	4	4	5	7	2	1	3	2	3	5	10	11	2	11	4	3	8	4	8	6	6	7	10	1	4	3	4	9	5	12	9	7	3	11	6	0	7	4	7	2	3	6	10	6	2	3
C[C>T]C	4	2	5	5	2	6	5	5	1	4	1	8	10	7	3	5	8	18	2	3	8	3	2	7	2	7	3	3	3	0	6	7	16	10	7	6	7	4	3	18	12	9	2	5	19	10	4	1	2
C[C>T]G	7	6	2	2	4	5	14	2	0	2	1	4	4	3	3	2	3	13	4	3	3	5	2	3	14	16	3	2	6	3	6	5	12	5	3	11	0	7	1	19	21	7	5	11	7	5	5	0	3
C[C>T]T	2	2	6	5	3	6	3	3	1	5	3	4	9	14	7	5	5	12	0	3	9	9	2	4	8	12	2	8	2	1	9	9	12	9	10	9	5	5	1	8	11	12	8	2	6	6	5	0	2
G[C>T]A	10	2	4	4	2	4	9	1	2	3	1	3	1	7	1	2	6	7	4	5	4	10	1	5	12	10	1	3	3	2	7	5	6	7	5	9	3	7	2	4	16	14	3	7	4	2	4	3	4
G[C>T]C	6	6	2	3	8	11	11	6	1	0	2	6	5	9	6	3	7	16	11	9	2	9	2	4	8	9	2	2	4	9	7	7	5	5	5	17	2	2	0	11	13	7	3	9	6	5	8	2	7
G[C>T]G	10	10	0	0	9	6	27	2	1	0	1	3	3	5	0	2	4	18	6	7	1	11	0	1	20	19	2	3	6	9	5	5	8	4	4	15	5	3	2	14	22	9	1	11	9	4	6	4	9
G[C>T]T	3	3	2	5	4	8	15	4	1	1	2	2	4	10	4	3	6	5	9	7	2	8	2	2	10	9	2	1	3	7	6	3	7	11	12	5	5	4	2	12	9	9	3	7	4	4	6	5	2
T[C>T]A	7	10	24	1	12	5	3	10	3	3	9	13	22	21	13	20	23	20	5	15	10	7	3	17	3	22	3	19	4	1	29	24	21	8	23	9	14	4	1	24	18	5	2	6	29	29	6	1	0
T[C>T]C	2	5	28	3	19	5	7	16	1	3	7	9	22	27	21	21	37	26	10	18	18	18	2	24	4	19	6	22	1	0	42	35	30	33	33	9	18	6	3	28	23	2	2	4	33	41	13	0	2
T[C>T]G	7	5	4	2	4	3	8	4	1	2	1	9	8	16	4	4	9	12	7	8	10	8	4	10	2	11	2	7	2	3	10	5	9	9	5	9	8	2	1	9	9	5	4	4	8	7	5	1	1
T[C>T]T	4	2	11	2	8	3	4	5	1	4	5	2	13	11	12	5	8	14	3	7	7	11	4	8	5	11	2	4	2	0	11	13	14	11	15	9	9	3	0	13	8	3	5	6	14	3	6	2	1
A[T>A]A	2	11	8	7	2	9	7	2	1	1	3	1	4	10	6	5	11	6	1	6	4	7	9	9	2	6	1	1	3	2	4	4	4	2	10	2	7	3	0	2	7	6	3	2	8	1	9	2	1
A[T>A]C	2	1	2	2	2	1	3	1	1	1	0	1	2	3	2	1	6	3	0	1	3	1	1	3	5	3	1	3	4	1	1	5	1	2	5	0	6	3	2	2	8	4	3	2	2	2	4	2	2
A[T>A]G	0	4	8	10	4	10	8	1	6	2	2	0	3	5	1	4	15	6	2	4	3	6	10	7	6	11	2	0	2	1	6	4	6	3	12	4	3	8	2	0	7	11	5	5	5	1	12	4	1
A[T>A]T	4	0	2	6	1	1	8	2	2	1	2	1	6	3	5	1	5	0	1	7	3	4	7	4	7	4	1	3	1	2	3	3	4	3	7	7	5	8	1	2	6	9	4	5	3	2	3	0	0
C[T>A]A	2	5	7	25	0	19	15	1	5	3	3	1	8	11	15	7	15	5	2	9	13	5	16	8	5	15	3	1	5	2	15	4	6	4	13	9	7	5	1	2	9	14	2	2	10	3	20	1	2
C[T>A]C	2	6	3	13	1	9	12	0	4	2	3	1	4	11	5	5	4	5	1	2	5	6	6	7	5	5	4	2	5	1	6	4	3	1	2	9	2	4	2	3	5	8	1	7	6	0	8	3	1
C[T>A]G	5	19	13	23	1	23	15	2	8	5	1	1	12	19	14	17	22	4	0	12	10	15	17	15	7	8	3	0	8	0	15	6	11	4	21	13	12	11	3	2	13	13	2	4	19	4	16	3	4
C[T>A]T	4	7	4	9	5	8	10	1	3	1	1	1	8	9	11	5	6	4	3	3	8	9	6	12	3	2	3	1	8	1	7	3	1	3	10	5	7	6	2	2	11	6	3	1	5	3	9	3	3
G[T>A]A	3	3	13	5	3	6	6	2	2	3	0	0	3	5	4	6	5	4	1	3	4	8	12	4	4	3	2	3	6	1	7	2	2	2	9	3	2	10	3	2	9	3	1	3	3	3	9	2	1
G[T>A]C	1	0	2	3	3	4	7	1	1	1	2	0	5	5	0	1	5	1	1	2	1	3	3	2	3	1	1	1	1	1	1	1	5	1	3	1	4	3	2	1	4	3	3	2	4	3	1	2	2
G[T>A]G	1	4	6	6	2	5	8	2	1	3	2	0	7	7	7	7	3	5	1	5	5	8	4	4	5	6	3	1	3	1	9	0	4	2	9	3	4	7	1	4	4	5	2	1	6	3	8	1	1
G[T>A]T	4	2	4	2	1	3	4	2	2	2	2	1	6	3	1	6	6	3	1	2	3	4	1	4	5	3	3	3	1	1	4	3	2	3	0	5	4	6	1	2	3	3	0	2	2	3	1	3	1
T[T>A]A	5	10	4	8	3	14	9	2	4	2	2	0	9	8	11	4	8	1	1	6	5	6	16	5	8	4	2	4	6	2	7	4	6	3	10	6	8	8	1	3	5	6	6	1	3	2	9	4	2
T[T>A]C	1	4	4	2	4	4	6	2	0	0	0	1	4	1	3	2	4	2	2	3	4	5	6	3	4	4	0	0	4	1	9	3	2	0	5	0	3	7	2	3	2	6	2	1	6	2	5	1	0
T[T>A]G	4	6	5	11	4	8	6	2	2	0	1	1	4	9	11	4	15	4	1	8	6	12	13	8	4	4	1	1	2	1	8	3	8	4	5	5	3	5	2	2	6	6	4	3	7	2	12	2	1
T[T>A]T	2	3	3	7	2	4	4	1	1	2	3	1	3	5	5	5	3	2	2	5	3	6	5	4	5	5	1	3	6	0	5	4	2	6	10	7	9	4	2	2	8	9	2	4	8	1	8	3	2
A[T>C]A	6	4	1	3	8	8	12	8	3	3	1	1	4	4	12	3	9	8	0	11	9	12	12	9	12	16	6	5	3	1	9	7	5	8	6	2	5	13	9	1	16	11	6	7	11	5	7	0	5
A[T>C]C	7	1	1	1	4	1	3	4	2	1	1	1	2	3	5	1	4	4	2	6	3	6	6	2	10	9	1	4	1	1	7	7	3	5	2	3	1	7	3	1	4	5	1	2	6	5	4	4	1
A[T>C]G	4	1	4	8	9	9	5	1	3	2	4	1	3	6	6	1	8	6	2	7	12	5	8	4	9	15	10	7	3	2	9	9	1	12	5	3	4	8	7	7	10	14	8	6	3	5	4	4	1
A[T>C]T	6	1	2	3	4	2	8	1	1	3	1	0	2	3	9	3	9	5	1	6	5	7	7	3	5	13	3	0	1	3	7	6	1	4	5	1	4	7	3	5	8	10	8	5	5	9	4	4	3
C[T>C]A	7	0	6	1	6	7	8	5	1	1	1	0	4	4	10	2	5	3	1	9	5	8	5	4	11	12	7	4	3	2	6	3	3	8	5	1	2	7	4	7	9	4	7	3	4	7	4	5	1
C[T>C]C	8	2	5	2	6	8	9	2	0	1	0	2	3	1	6	1	4	2	0	8	7	9	6	3	5	6	4	3	7	4	3	5	1	3	3	2	1	4	2	3	4	5	4	6	5	5	1	2	0
C[T>C]G	7	1	6	2	6	11	12	2	2	1	0	0	3	8	16	1	4	8	2	13	7	15	3	5	12	7	9	7	2	1	8	12	7	9	1	4	5	10	7	7	14	19	6	4	5	8	4	2	1
C[T>C]T	8	3	6	4	6	6	7	5	2	4	1	3	3	5	5	0	8	2	0	13	3	12	13	6	7	10	7	6	6	4	6	9	7	10	9	4	6	12	9	4	8	13	6	3	7	4	5	3	1
G[T>C]A	6	0	4	5	13	10	11	3	1	0	1	1	1	3	5	2	5	7	2	9	11	9	8	3	11	9	5	4	3	1	9	5	6	9	5	3	6	6	6	6	8	8	6	4	4	6	6	3	0
G[T>C]C	2	1	1	3	4	2	7	0	1	1	0	0	4	4	5	2	8	3	2	5	5	1	4	2	9	5	2	5	3	1	8	5	5	7	4	4	5	1	1	6	6	7	5	3	4	5	5	0	1
G[T>C]G	9	1	6	3	5	4	9	5	1	0	2	1	3	4	15	2	3	3	1	9	7	15	3	2	13	12	5	3	1	2	10	8	9	8	1	0	5	8	6	8	11	15	10	1	5	2	4	2	1
G[T>C]T	9	1	0	1	5	5	2	6	1	1	1	2	3	4	8	2	5	1	1	4	4	4	8	1	11	6	8	7	2	2	12	6	3	6	7	1	4	10	6	7	14	7	2	4	2	9	4	0	0
T[T>C]A	6	2	5	2	4	0	6	4	2	1	3	1	1	4	4	1	4	2	0	11	5	7	3	5	5	12	4	4	1	3	5	7	3	3	4	1	6	5	3	2	8	11	6	4	6	6	2	1	1
T[T>C]C	6	1	4	2	4	7	4	5	0	3	2	1	4	1	4	2	6	2	2	5	3	11	8	4	3	5	4	4	3	1	5	5	3	5	1	4	3	6	4	3	8	9	1	2	3	2	4	2	1
T[T>C]G	3	0	3	1	4	7	6	3	1	2	2	1	0	5	5	2	1	2	1	4	3	5	5	3	7	7	3	6	0	1	3	2	3	5	2	1	3	3	3	4	9	6	5	2	3	5	4	2	0
T[T>C]T	6	2	7	2	6	7	4	8	0	3	2	0	2	6	7	0	3	2	1	13	5	9	10	4	13	7	3	4	3	1	10	6	2	8	2	2	7	8	6	7	11	9	4	2	9	7	2	3	1
A[T>G]A	4	1	3	3	3	1	4	1	0	6	1	0	1	4	6	1	5	4	2	12	1	7	2	3	1	3	5	2	0	2	5	5	2	1	5	4	4	5	1	2	6	8	4	1	2	0	2	1	3
A[T>G]C	4	2	2	4	2	6	5	2	0	0	1	1	1	1	2	1	1	1	1	2	1	1	7	1	3	4	2	0	1	1	4	4	3	6	1	1	3	3	2	1	4	3	1	2	2	3	1	0	1
A[T>G]G	4	1	2	2	4	2	2	2	0	2	0	1	2	3	1	1	2	2	1	2	2	2	4	2	2	2	0	1	1	0	3	3	2	2	2	1	1	6	1	3	4	2	3	2	5	3	1	1	1
A[T>G]T	12	2	2	5	2	12	8	8	5	2	1	6	5	6	2	0	3	5	10	2	4	10	8	7	9	4	1	3	7	1	6	8	6	10	4	3	9	6	8	7	5	2	2	1	6	7	5	2	1
C[T>G]A	5	2	2	2	1	2	3	3	1	3	0	1	3	5	3	0	4	1	1	6	2	4	9	3	5	5	1	2	6	2	4	1	1	3	8	3	4	7	2	2	3	5	6	2	4	2	3	4	2
C[T>G]C	2	2	3	5	4	6	5	5	2	0	1	1	3	6	4	1	2	5	6	2	1	5	4	7	6	6	2	2	7	2	6	8	4	5	3	3	5	2	7	1	3	4	1	2	3	1	9	2	0
C[T>G]G	1	2	1	3	4	7	7	4	1	2	1	4	2	4	5	5	5	3	2	2	1	5	7	2	3	3	3	5	5	3	6	5	6	5	1	5	4	5	0	1	2	7	4	0	5	3	9	2	1
C[T>G]T	73	4	3	14	22	48	30	44	37	4	1	30	24	23	5	5	6	23	59	6	2	46	69	40	26	11	6	34	55	10	9	23	21	43	26	15	48	27	48	48	41	11	11	5	15	20	29	4	1
G[T>G]A	2	1	3	3	2	4	3	1	0	0	1	1	3	1	5	2	4	4	2	2	2	2	6	1	1	4	2	1	1	1	4	1	4	2	5	1	5	6	1	0	2	1	5	2	4	2	5	1	2
G[T>G]C	0	2	2	4	3	5	4	1	3	0	1	1	2	3	2	2	3	4	1	0	1	2	5	1	5	3	1	1	1	0	3	0	6	1	3	1	3	4	1	2	7	4	3	5	1	5	2	2	2
G[T>G]G	1	0	1	3	1	4	4	3	1	1	0	0	5	1	4	0	1	3	1	3	1	3	3	0	3	3	1	1	5	0	0	1	6	2	2	2	2	6	0	0	3	4	3	3	0	2	1	3	1
G[T>G]T	13	4	0	3	7	12	10	13	2	2	1	6	7	8	6	1	4	7	14	4	2	10	18	6	12	6	3	14	21	2	6	5	6	12	6	7	11	9	11	13	17	7	3	3	3	8	9	0	3
T[T>G]A	1	2	2	3	2	9	1	6	0	5	1	0	4	3	6	2	9	4	1	12	1	7	7	5	8	4	4	1	4	3	7	4	2	3	5	2	7	7	2	4	5	8	5	4	6	3	8	5	3
T[T>G]C	2	0	1	2	1	1	7	4	0	1	1	2	1	3	2	2	4	4	1	3	1	4	4	3	2	2	2	2	2	0	4	6	4	2	2	3	4	5	2	2	3	2	4	2	4	4	3	3	1
T[T>G]G	4	1	3	7	4	3	6	2	3	1	1	1	3	4	2	2	1	3	3	1	1	2	6	2	8	0	2	3	5	2	8	2	2	5	6	3	6	6	1	2	4	5	4	2	2	2	2	3	1
T[T>G]T	16	4	3	6	11	28	8	15	8	4	1	7	7	8	10	5	8	10	7	7	2	16	21	16	14	2	8	8	14	4	10	5	15	10	17	11	15	20	9	12	14	7	8	6	6	7	10	4	3
[truncated: 251 more columns]
