# Supplementary material for: SUITOR: Selecting the number of mutational signatures through cross-validation
Source: PLoS Comput Biol. 2022 Apr 4;18(4):e1009309. doi: 10.1371/journal.pcbi.1009309 (PMC9009674; doi:10.1371/journal.pcbi.1009309)
Supplement: S2 Data — (ZIP) [file pcbi.1009309.s015.zip › Supp_data_profiles_activities_matrices/16 In silico simulation/simulation design of eight signatures/Error Level 1.2/eight signatures_mutation_type_matrix_5.csv]

	V1	V2	V3	V4	V5	V6	V7	V8	V9	V10	V11	V12	V13	V14	V15	V16	V17	V18	V19	V20	V21	V22	V23	V24	V25	V26	V27	V28	V29	V30	V31	V32	V33	V34	V35	V36	V37	V38	V39	V40	V41	V42	V43	V44	V45	V46	V47	V48	V49
A[C>A]A	1	3	2	6	3	5	10	1	1	4	4	1	8	4	3	3	2	12	0	2	4	5	6	2	5	4	4	2	4	3	2	6	2	4	9	1	8	3	2	4	6	7	2	5	4	2	8	1	3
A[C>A]C	3	2	1	8	1	0	2	3	2	6	4	1	3	3	1	3	3	6	2	3	3	2	4	2	2	2	3	0	1	4	1	7	6	4	12	1	4	5	4	2	2	3	5	3	3	1	4	1	1
A[C>A]G	4	1	3	6	2	5	4	1	0	3	4	1	2	4	3	3	3	6	1	3	3	5	2	1	6	4	2	2	3	0	2	5	2	2	4	2	3	6	2	2	3	4	2	4	8	3	4	0	0
A[C>A]T	3	1	2	4	4	0	8	1	1	2	7	1	5	0	1	2	3	4	1	4	4	4	4	3	6	2	5	1	4	1	1	7	1	6	7	3	4	4	3	2	4	6	1	4	2	0	3	3	0
C[C>A]A	3	3	2	10	4	5	15	2	1	5	7	1	7	6	4	9	3	11	1	1	6	3	3	2	8	1	7	2	3	1	6	12	4	3	15	2	10	8	2	3	6	8	11	9	9	6	10	2	4
C[C>A]C	4	2	3	11	1	8	9	5	1	9	10	1	9	3	4	4	2	11	1	5	5	4	2	2	13	5	3	2	4	2	4	7	3	7	7	3	9	9	0	2	6	10	5	8	12	3	8	3	5
C[C>A]G	1	1	1	8	3	2	4	0	1	2	2	1	1	1	2	2	1	6	1	2	3	1	1	1	1	4	0	2	1	2	4	2	5	5	3	2	1	4	3	1	6	3	1	3	3	2	2	0	1
C[C>A]T	5	1	1	9	4	6	11	3	1	6	5	0	5	1	1	8	3	9	4	4	7	6	4	2	10	4	9	2	4	1	5	10	5	6	6	7	6	9	3	6	5	12	2	6	13	4	6	1	3
G[C>A]A	2	0	2	5	1	2	8	1	1	4	4	0	5	4	4	3	2	6	2	3	3	5	5	3	9	4	4	2	3	2	1	1	1	8	6	2	7	7	3	2	5	8	3	2	3	3	5	2	6
G[C>A]C	3	1	2	3	3	6	7	4	2	3	6	1	3	0	1	2	1	7	0	3	5	5	1	1	8	3	3	5	2	1	1	4	2	1	10	4	5	6	3	1	5	8	5	5	11	5	6	1	1
G[C>A]G	3	2	0	2	2	2	4	1	1	3	3	1	4	3	1	1	3	5	2	2	3	4	4	1	8	4	1	1	1	1	4	4	4	2	6	3	6	1	4	0	3	4	1	4	1	0	4	0	2
G[C>A]T	2	0	0	1	2	3	3	0	1	4	3	1	2	3	5	3	1	1	2	3	1	8	3	3	4	4	1	0	5	2	6	4	2	3	9	1	7	4	2	2	5	9	4	0	6	4	3	1	0
T[C>A]A	0	0	2	1	2	3	6	2	1	7	6	0	5	3	0	6	4	4	1	3	1	3	8	3	3	4	2	3	4	2	3	2	4	5	7	4	3	8	3	2	2	9	5	7	9	2	5	4	1
T[C>A]C	3	2	3	10	0	2	13	3	1	2	2	0	8	1	3	4	3	5	1	2	4	5	0	3	5	1	5	3	2	1	4	4	2	7	9	4	7	4	0	4	6	9	10	3	6	2	6	1	1
T[C>A]G	1	2	1	7	2	1	3	2	2	5	2	2	2	2	3	0	3	4	0	1	1	4	3	1	3	1	2	0	3	0	4	3	1	6	6	0	0	1	1	0	3	5	2	1	0	1	1	1	1
T[C>A]T	3	1	2	4	1	5	10	1	1	12	6	1	4	5	5	5	2	8	1	8	6	6	6	2	1	1	5	2	2	2	2	5	6	6	8	5	9	4	2	4	2	8	3	6	3	3	7	2	1
A[C>G]A	2	1	1	5	6	5	8	2	1	1	1	1	4	8	3	2	2	6	1	1	1	7	3	0	4	1	2	0	6	6	4	12	6	4	8	4	3	7	2	3	8	10	4	6	3	4	5	2	0
A[C>G]C	4	2	0	1	2	1	2	1	1	2	2	0	2	5	2	1	1	5	1	4	0	5	3	3	8	2	2	0	7	4	4	1	4	1	3	3	3	5	2	2	5	3	3	4	2	0	5	2	1
A[C>G]G	1	1	1	4	3	1	8	2	0	0	1	1	5	1	3	1	2	2	1	2	2	1	5	2	0	3	0	1	3	2	4	2	3	3	4	4	5	3	2	3	7	2	3	2	3	5	5	3	1
A[C>G]T	7	2	2	5	6	3	6	2	2	2	2	0	5	5	5	2	3	1	1	1	2	4	2	2	3	1	1	2	4	2	9	2	7	4	8	4	6	10	2	3	8	7	3	2	3	2	6	4	1
C[C>G]A	3	1	1	5	6	2	9	2	2	0	2	1	2	4	4	2	2	1	2	3	2	7	2	3	4	3	1	1	5	2	6	5	8	4	7	2	6	6	1	0	5	2	6	7	3	5	9	4	1
C[C>G]C	4	1	3	5	5	3	8	1	1	0	3	2	3	3	3	2	2	4	0	3	3	3	1	2	4	4	1	2	6	3	7	8	4	4	5	3	3	3	1	3	11	9	4	4	0	3	3	3	1
C[C>G]G	3	2	2	1	0	6	6	0	0	0	1	0	0	5	2	2	3	4	1	2	2	4	3	2	2	3	0	2	0	2	4	6	3	0	6	2	3	4	1	4	3	5	3	3	4	2	2	2	1
C[C>G]T	1	0	2	1	4	7	7	1	1	3	2	0	1	4	1	2	3	1	1	0	1	5	2	3	6	1	2	0	6	4	7	4	7	2	7	3	7	5	1	1	7	10	2	1	1	4	3	4	0
G[C>G]A	1	1	0	3	3	6	4	2	1	1	3	2	0	3	3	0	2	5	1	3	3	6	2	1	4	1	2	0	5	5	3	4	0	1	2	4	4	4	1	1	4	4	6	6	1	1	3	5	1
G[C>G]C	2	1	1	8	6	6	7	1	2	0	1	1	5	5	4	2	1	5	1	0	1	2	5	3	3	3	1	1	4	1	4	4	2	1	5	4	2	3	1	0	7	5	3	4	0	0	0	1	0
G[C>G]G	3	2	2	3	5	3	2	2	2	3	2	0	1	2	1	2	0	0	1	0	2	0	4	1	7	0	1	1	3	1	3	1	1	5	5	3	2	3	1	1	3	1	3	0	2	2	4	3	2
G[C>G]T	5	2	3	2	5	4	5	2	1	3	1	1	5	6	4	2	5	3	1	0	2	5	5	1	7	0	2	1	5	3	5	2	5	1	8	5	6	3	3	1	10	6	4	2	3	1	3	3	2
T[C>G]A	1	2	3	5	6	4	7	1	3	1	0	1	3	2	1	1	2	4	1	1	3	3	6	3	4	5	0	3	2	2	5	2	4	2	9	4	4	4	1	3	7	9	4	5	5	1	3	3	2
T[C>G]C	5	1	3	4	7	4	5	1	3	1	2	1	6	2	6	1	2	3	1	4	1	8	3	1	6	5	1	0	6	2	10	5	7	2	8	6	3	9	2	1	5	6	7	2	1	3	4	3	0
T[C>G]G	2	1	2	0	2	3	3	0	1	1	0	1	4	2	1	3	1	1	2	1	2	1	4	1	2	4	1	2	3	2	4	1	5	2	2	3	4	2	1	3	2	1	2	3	2	6	1	2	2
T[C>G]T	1	1	2	5	5	4	8	2	3	1	0	1	6	5	2	1	3	3	1	3	1	5	5	3	4	1	1	2	7	2	6	1	7	6	9	8	8	6	2	2	8	5	6	4	3	4	4	3	2
A[C>T]A	5	1	0	1	2	3	14	1	1	3	2	4	4	7	2	0	2	9	6	3	1	3	3	1	16	5	0	2	8	8	5	6	5	6	8	7	4	4	1	8	9	7	6	4	6	1	8	2	1
A[C>T]C	2	4	3	3	4	5	9	3	2	0	1	1	4	5	2	2	5	5	2	5	3	6	2	5	5	9	2	1	1	1	2	3	7	5	5	7	3	4	1	3	9	6	2	5	6	7	4	1	0
A[C>T]G	1	7	1	3	4	4	17	1	1	0	0	3	3	5	1	2	5	17	9	3	2	6	2	1	10	10	2	1	6	3	5	5	11	6	1	11	0	5	2	10	15	5	8	7	0	2	2	1	4
A[C>T]T	2	2	1	4	3	1	7	2	2	2	6	3	5	2	1	0	2	5	1	3	1	4	5	1	5	5	4	2	4	3	1	2	8	1	3	3	5	6	2	2	5	5	2	7	5	2	5	2	0
C[C>T]A	3	1	10	3	8	6	8	4	2	3	4	6	3	5	4	3	8	11	5	6	6	9	3	4	8	7	2	3	3	6	11	11	8	4	7	6	6	5	1	9	18	6	3	4	5	7	4	2	2
C[C>T]C	2	4	8	1	2	4	6	6	0	6	4	3	4	13	9	7	9	11	7	4	5	8	1	8	7	8	4	1	3	1	10	10	10	3	12	3	9	6	2	8	7	4	4	8	9	7	4	2	1
C[C>T]G	8	6	2	1	5	10	11	0	1	2	2	9	3	11	2	3	3	21	6	4	2	6	3	1	8	11	1	3	7	7	9	7	13	5	5	12	3	6	1	14	21	13	9	5	3	2	2	4	4
C[C>T]T	1	3	6	3	1	10	4	4	1	5	7	1	5	9	9	8	12	18	3	5	7	2	6	6	7	10	5	5	3	1	6	14	16	16	7	6	7	6	0	10	8	7	5	5	10	6	6	1	2
G[C>T]A	7	6	2	2	2	9	16	2	1	1	0	3	5	6	1	2	2	7	5	2	1	8	2	3	10	9	2	0	5	3	6	3	6	3	5	6	0	5	2	13	11	5	8	9	3	3	2	2	3
G[C>T]C	5	6	3	3	1	11	15	2	1	2	1	1	3	5	5	3	4	11	11	4	1	6	3	2	14	16	2	2	4	6	9	5	13	10	8	12	2	2	0	11	19	17	4	12	3	2	5	1	6
G[C>T]G	14	8	2	1	5	15	13	3	1	1	0	9	0	13	5	0	11	19	6	6	3	11	5	1	17	20	3	1	8	14	4	4	11	8	5	15	3	6	2	16	15	9	11	5	3	3	3	1	1
G[C>T]T	6	6	5	1	8	7	9	6	1	2	2	3	7	11	5	4	9	3	12	6	2	5	3	3	8	14	1	3	6	3	4	7	11	6	5	9	5	2	1	7	14	9	5	7	3	3	0	1	2
T[C>T]A	9	7	19	3	8	3	2	11	0	2	8	13	26	28	22	13	21	17	4	10	17	13	2	11	8	20	2	17	1	1	28	32	23	17	19	9	12	3	0	21	18	2	3	10	26	23	10	0	2
T[C>T]C	7	10	38	3	15	4	5	19	1	7	9	10	44	38	18	24	31	23	13	14	23	18	2	23	4	34	4	14	1	1	33	32	35	28	34	13	15	7	2	35	24	7	4	11	46	38	13	2	2
T[C>T]G	7	5	12	2	6	0	7	7	1	2	2	3	6	9	7	2	16	14	6	6	8	3	4	8	1	16	2	8	1	6	7	12	16	11	5	6	6	0	1	23	14	5	3	8	11	5	3	2	3
T[C>T]T	1	3	6	4	5	5	3	7	1	3	2	6	5	14	8	6	11	19	5	3	4	12	5	7	6	8	3	8	1	1	13	12	10	7	8	6	6	1	1	17	2	3	4	4	19	15	6	2	1
A[T>A]A	3	8	4	11	3	8	7	3	4	2	4	0	8	8	8	7	6	6	0	3	5	11	11	9	5	7	2	2	5	0	3	4	2	3	9	3	9	10	2	3	9	5	0	3	10	2	7	4	3
A[T>A]C	0	3	3	2	2	4	2	2	0	1	1	0	3	4	2	2	3	2	1	4	0	5	1	1	4	4	2	3	1	1	0	7	2	5	2	2	4	2	1	2	3	3	5	2	5	3	1	1	1
A[T>A]G	1	5	9	8	0	9	8	3	4	5	3	1	4	8	2	4	6	3	1	4	8	6	11	7	2	5	1	0	1	0	7	5	6	6	10	7	7	5	2	3	11	6	3	4	3	0	8	1	2
A[T>A]T	4	0	2	0	3	4	2	6	0	2	3	1	3	2	3	1	6	0	1	1	3	7	3	5	5	5	3	2	2	3	3	7	6	2	5	3	1	7	1	2	2	4	3	4	2	2	4	2	2
C[T>A]A	4	13	3	24	1	20	17	2	8	2	3	0	10	16	9	11	20	3	1	8	13	5	18	12	5	5	1	3	4	2	12	7	8	3	18	8	7	13	2	4	7	14	1	3	11	2	19	0	2
C[T>A]C	5	3	2	7	3	10	4	2	5	2	3	1	7	7	6	4	5	4	1	4	8	1	4	6	2	6	4	1	2	1	11	4	4	4	7	7	5	8	0	1	5	10	4	0	5	3	10	1	1
C[T>A]G	3	15	8	18	2	16	13	3	9	3	5	0	9	13	9	17	17	4	2	9	10	9	28	13	6	8	2	1	5	2	19	5	11	5	18	10	6	19	3	1	13	16	4	7	7	3	18	4	3
C[T>A]T	3	6	5	13	1	18	12	2	3	0	2	1	8	16	7	7	9	5	1	4	7	2	9	10	2	5	4	1	5	3	7	7	3	1	6	7	4	12	2	3	5	7	5	1	11	6	8	1	0
G[T>A]A	1	4	7	12	5	8	6	1	5	1	1	0	3	9	1	6	6	2	1	1	4	8	11	7	1	4	2	1	3	1	10	2	5	1	6	5	2	1	1	2	5	10	3	1	9	3	11	0	1
G[T>A]C	3	0	3	1	0	3	2	2	0	1	1	1	3	0	4	2	2	2	1	4	0	3	4	4	5	4	1	2	1	1	3	1	4	3	4	3	3	4	1	1	3	6	3	1	5	1	2	1	1
G[T>A]G	3	4	5	6	4	8	5	1	5	1	3	1	6	2	4	8	2	7	0	5	6	7	5	7	8	3	2	2	3	2	3	4	4	4	4	4	4	5	3	2	5	8	3	1	8	2	8	2	2
G[T>A]T	3	1	2	3	3	8	4	2	2	1	0	0	3	4	2	3	2	2	1	2	2	3	5	1	5	4	1	1	3	2	3	3	1	3	8	4	3	2	1	4	5	7	2	2	5	3	2	1	2
T[T>A]A	4	4	7	7	4	9	17	2	4	2	2	1	7	8	6	5	5	5	0	9	4	2	9	5	4	6	5	1	7	2	7	6	6	1	17	2	7	8	2	4	7	11	7	4	4	2	10	2	1
T[T>A]C	2	1	3	4	3	9	4	2	1	0	1	1	2	11	2	4	2	5	2	3	2	2	4	3	6	4	0	1	2	0	6	3	0	4	8	3	2	8	2	3	6	6	3	3	5	2	2	1	1
T[T>A]G	3	10	4	12	2	13	11	2	4	3	2	1	11	9	4	7	8	1	0	10	11	5	7	7	5	11	2	2	3	4	8	2	8	3	11	4	8	8	1	3	8	20	2	4	9	2	8	3	2
T[T>A]T	4	5	2	3	5	9	3	1	4	2	0	1	5	4	4	5	7	4	0	9	3	4	6	2	4	2	2	3	1	2	9	2	9	4	7	3	8	4	2	3	6	7	4	5	6	3	4	4	2
A[T>C]A	16	3	7	4	11	9	16	5	1	5	3	0	6	6	7	1	14	11	0	12	9	15	8	9	18	13	4	5	2	2	11	11	8	6	9	4	11	7	5	6	18	14	7	5	6	8	3	3	2
A[T>C]C	8	1	1	2	1	5	3	2	1	1	2	0	2	6	3	1	2	3	0	4	1	8	7	2	2	4	3	5	3	2	3	3	6	4	4	2	3	7	2	6	6	8	2	4	6	4	2	2	1
A[T>C]G	12	0	6	2	10	10	6	5	2	1	2	2	3	3	8	0	9	10	1	8	3	8	4	2	14	11	10	8	6	2	14	11	8	5	8	1	9	8	6	4	9	7	5	1	9	8	1	2	1
A[T>C]T	2	1	5	0	4	4	5	2	1	2	1	1	3	7	3	0	8	4	2	10	1	12	8	3	11	9	4	4	6	2	8	2	8	8	5	2	6	10	1	6	3	11	8	3	4	9	2	5	0
C[T>C]A	10	6	3	4	7	5	10	5	1	2	1	0	4	5	9	1	6	1	1	4	2	10	4	5	9	4	4	5	2	4	11	7	7	9	5	4	2	7	4	9	10	7	8	3	5	8	4	0	1
C[T>C]C	7	2	1	5	7	6	4	6	2	2	4	0	4	0	2	2	3	7	3	2	2	6	8	2	5	5	4	2	2	2	11	11	4	5	6	6	4	5	4	3	8	8	6	4	2	3	3	2	1
C[T>C]G	13	5	4	4	12	8	7	7	1	1	1	2	3	7	7	0	4	6	1	10	7	11	8	0	16	7	7	5	2	2	8	10	5	4	0	6	5	9	7	11	16	14	6	4	4	8	1	2	0
C[T>C]T	9	4	2	4	10	6	4	3	1	1	1	2	2	4	13	0	5	11	3	10	8	13	8	4	10	7	5	9	5	3	6	9	6	9	7	3	6	9	10	10	17	12	6	5	5	1	5	3	2
G[T>C]A	7	1	8	1	4	5	2	0	1	1	3	1	3	4	7	2	3	4	1	12	4	9	6	4	11	19	8	5	2	6	10	8	5	9	6	3	10	15	7	6	16	9	8	5	9	10	2	0	1
G[T>C]C	7	2	0	2	3	4	7	3	1	2	0	1	3	6	3	1	3	3	2	2	3	4	2	3	2	4	4	6	3	0	1	3	4	2	8	5	3	9	4	4	8	5	5	1	1	3	4	1	1
G[T>C]G	4	3	5	1	12	9	5	5	0	1	1	1	2	2	7	2	5	9	3	10	2	9	5	4	6	9	6	3	2	3	3	4	4	7	0	3	5	10	5	5	12	9	8	3	7	6	4	2	1
G[T>C]T	11	2	4	1	7	7	4	5	0	4	1	2	4	4	5	2	6	8	2	7	3	5	9	3	12	10	4	3	2	2	7	6	3	2	6	3	6	8	2	3	15	7	5	4	5	6	2	2	2
T[T>C]A	2	4	4	4	4	7	7	4	2	4	2	1	3	2	3	4	4	5	1	6	4	7	9	3	10	11	7	4	1	2	6	13	7	2	8	1	6	8	4	4	5	9	1	4	3	5	1	2	1
T[T>C]C	5	1	5	1	6	6	5	2	0	2	2	0	1	8	5	1	7	1	0	5	3	5	3	2	7	6	2	2	2	5	7	8	5	8	6	6	3	5	6	3	5	8	5	5	3	10	1	3	1
T[T>C]G	2	2	3	2	3	5	6	2	1	3	0	1	1	6	5	1	6	2	1	8	3	1	8	3	7	6	4	4	1	1	6	4	2	4	3	4	3	2	3	6	11	12	2	1	7	4	2	2	1
T[T>C]T	7	2	5	5	5	7	9	6	2	1	2	0	5	8	4	0	10	6	0	9	4	8	5	0	14	7	9	5	3	0	12	5	5	4	11	5	9	8	4	3	7	10	8	3	6	10	2	5	3
A[T>G]A	4	2	3	4	4	4	5	2	2	5	0	0	2	2	6	1	9	4	0	2	4	6	9	1	6	6	8	2	5	2	4	2	2	2	10	1	6	7	3	4	1	5	3	6	5	1	2	4	1
A[T>G]C	4	0	3	1	1	1	3	3	2	1	1	0	1	6	4	2	6	3	2	3	3	3	5	1	3	2	2	3	5	1	3	4	1	5	0	2	4	3	1	2	1	3	2	5	2	2	2	2	1
A[T>G]G	1	1	3	3	2	3	8	0	1	2	0	0	4	4	2	3	4	0	1	4	2	7	4	0	1	1	0	0	2	2	5	3	4	2	6	3	2	7	1	1	7	2	3	3	5	5	5	2	0
A[T>G]T	5	3	3	3	7	12	9	7	1	2	1	5	2	11	2	3	4	10	8	8	0	10	10	7	6	4	2	9	12	5	7	7	9	14	10	5	7	9	5	8	2	14	7	1	3	4	3	2	1
C[T>G]A	2	0	2	3	3	4	4	2	2	0	0	1	2	4	5	2	11	6	2	4	3	11	8	3	4	3	3	1	2	2	5	3	3	0	6	3	6	5	0	4	4	3	4	1	0	2	3	2	1
C[T>G]C	2	2	2	4	3	8	8	2	5	1	1	2	4	3	0	2	1	8	2	3	1	8	7	9	4	3	1	9	5	1	5	5	4	6	5	5	3	5	4	6	7	3	2	2	4	4	4	1	1
C[T>G]G	6	2	4	7	4	6	4	0	2	2	3	0	6	3	1	2	1	2	4	5	1	10	5	4	4	5	3	4	4	2	3	3	4	2	4	1	4	9	3	1	6	4	8	5	4	3	5	1	1
C[T>G]T	61	7	4	18	23	48	24	38	39	4	2	33	23	29	6	15	5	38	45	9	2	46	63	43	24	6	7	41	53	2	11	18	22	37	39	14	37	25	57	59	48	8	13	6	13	23	22	6	3
G[T>G]A	0	1	3	1	1	1	2	3	1	1	0	1	1	4	0	2	3	4	2	5	1	3	2	1	3	2	1	1	2	1	6	2	2	3	5	2	3	2	1	4	5	4	3	2	4	1	2	1	1
G[T>G]C	3	0	0	2	0	5	6	1	1	2	1	2	3	6	1	1	4	3	1	2	1	2	4	3	4	3	2	1	2	1	1	1	0	4	3	0	4	3	2	3	5	4	0	3	4	0	1	0	2
G[T>G]G	2	0	1	2	3	3	7	2	1	1	2	1	1	1	1	1	4	0	0	3	2	4	4	0	2	2	0	1	3	0	3	3	1	2	6	4	5	4	0	1	6	6	4	3	2	3	3	2	1
G[T>G]T	9	2	3	3	5	15	14	9	8	3	1	6	12	11	3	3	4	10	7	3	2	16	22	10	6	5	5	4	16	2	2	4	13	8	9	3	8	6	9	9	15	4	8	1	5	9	7	1	0
T[T>G]A	5	1	5	3	4	12	5	2	2	4	1	0	2	3	9	2	9	5	0	7	2	12	10	5	4	6	4	3	3	9	12	4	5	1	6	4	4	6	1	4	5	13	6	5	5	1	1	2	4
T[T>G]C	2	0	2	2	3	3	5	0	2	0	1	1	2	5	3	2	6	2	2	5	2	4	2	4	4	2	2	2	4	2	2	2	3	0	3	1	3	5	3	4	3	2	2	4	3	0	3	1	0
T[T>G]G	2	1	3	2	1	7	3	2	1	4	1	2	3	5	4	0	5	6	0	4	3	6	4	3	5	5	2	3	0	2	3	4	3	3	4	3	4	6	2	1	6	2	4	3	5	2	3	1	1
T[T>G]T	14	2	2	3	7	16	10	20	4	2	0	8	5	13	7	1	8	14	7	7	4	12	20	13	20	4	7	14	21	5	8	8	8	9	12	7	17	14	10	19	14	14	8	5	5	5	8	3	4
[truncated: 251 more columns]
