# Supplementary material for: SUITOR: Selecting the number of mutational signatures through cross-validation
Source: PLoS Comput Biol. 2022 Apr 4;18(4):e1009309. doi: 10.1371/journal.pcbi.1009309 (PMC9009674; doi:10.1371/journal.pcbi.1009309)
Supplement: S2 Data — (ZIP) [file pcbi.1009309.s015.zip › Supp_data_profiles_activities_matrices/16 In silico simulation/simulation design of eight signatures/Error Level 1.2/eight signatures_mutation_type_matrix_6.csv]

	V1	V2	V3	V4	V5	V6	V7	V8	V9	V10	V11	V12	V13	V14	V15	V16	V17	V18	V19	V20	V21	V22	V23	V24	V25	V26	V27	V28	V29	V30	V31	V32	V33	V34	V35	V36	V37	V38	V39	V40	V41	V42	V43	V44	V45	V46	V47	V48	V49
A[C>A]A	1	2	1	10	2	8	8	5	0	6	9	1	9	0	5	5	3	10	2	6	11	2	5	2	9	7	8	1	2	1	4	8	5	7	4	3	7	7	0	1	4	7	3	11	6	1	5	2	2
A[C>A]C	4	0	5	7	1	6	5	3	1	5	6	0	5	6	3	2	0	4	1	3	4	6	2	2	7	2	2	2	4	2	6	7	3	3	6	1	2	2	2	3	4	7	4	4	2	4	3	3	2
A[C>A]G	3	1	2	6	0	4	6	4	1	1	1	1	2	4	3	2	3	4	0	1	2	3	1	1	10	1	2	1	2	2	2	5	4	1	5	1	5	3	1	1	4	3	1	6	3	3	1	0	0
A[C>A]T	3	0	3	4	5	3	4	1	0	3	5	1	2	3	3	2	0	4	0	1	2	6	1	1	1	3	2	0	2	2	1	1	3	8	6	2	3	4	1	2	5	9	2	9	5	2	3	1	2
C[C>A]A	2	1	1	12	4	8	16	1	2	9	10	1	9	3	3	10	1	9	1	4	2	4	5	2	8	2	4	4	1	2	5	10	4	5	6	4	6	10	3	4	5	13	6	8	10	2	8	0	4
C[C>A]C	6	0	3	8	1	12	8	1	1	7	6	1	5	1	4	7	1	19	3	2	4	2	3	2	12	5	8	2	4	1	4	11	4	7	13	5	10	6	1	3	7	11	5	12	8	2	9	3	4
C[C>A]G	2	0	1	5	1	3	3	1	1	3	4	1	3	4	3	2	3	3	1	0	3	6	4	0	4	3	3	2	1	2	1	7	1	1	6	1	2	5	2	3	3	3	5	7	2	2	4	2	2
C[C>A]T	5	1	0	6	2	9	13	3	0	1	5	2	7	3	4	6	3	11	1	8	8	2	4	1	8	5	8	2	4	1	6	8	6	12	2	2	8	10	4	2	4	6	4	13	7	2	9	1	3
G[C>A]A	4	3	1	1	1	4	8	0	2	6	9	1	1	4	3	4	1	5	0	6	6	4	6	1	8	2	4	1	6	2	1	5	6	2	2	0	9	5	1	2	5	8	3	4	4	3	8	2	4
G[C>A]C	1	1	3	6	3	9	3	2	1	3	3	0	3	6	3	3	3	7	0	3	4	5	1	3	5	2	4	1	3	5	8	7	4	6	6	2	3	5	4	2	2	5	3	6	4	0	4	2	0
G[C>A]G	3	2	3	4	0	2	7	3	1	3	2	1	2	1	1	2	3	4	1	1	3	5	3	1	4	2	3	1	3	1	1	5	5	1	5	4	4	7	1	3	2	2	2	4	3	1	7	2	3
G[C>A]T	2	2	0	6	1	2	6	1	1	3	2	0	3	2	3	3	0	3	0	5	2	5	0	0	3	2	2	1	3	3	1	4	4	3	7	3	3	2	1	3	2	8	1	3	6	3	6	1	1
T[C>A]A	2	2	1	4	0	7	11	1	1	5	3	1	8	4	3	2	8	2	1	5	4	6	4	2	5	4	4	2	4	1	8	6	2	8	7	2	9	8	1	2	6	11	7	2	8	3	5	4	2
T[C>A]C	0	2	1	6	3	8	7	1	0	5	5	1	1	3	3	3	3	10	0	5	8	6	3	3	8	1	2	1	3	3	3	6	4	6	7	2	5	11	1	4	1	5	6	12	8	1	4	0	3
T[C>A]G	1	2	2	1	1	4	7	2	2	2	3	2	3	3	0	2	2	6	1	3	1	1	2	2	3	2	3	1	1	1	3	5	5	2	5	2	3	6	2	2	5	6	2	2	2	2	3	3	2
T[C>A]T	3	1	1	7	1	4	5	5	1	4	4	1	4	4	4	4	4	9	0	3	3	3	3	0	4	3	4	3	4	4	4	8	6	7	7	4	6	3	2	1	5	6	6	5	6	2	3	3	1
A[C>G]A	6	1	0	3	7	2	7	1	2	1	2	1	3	8	1	1	6	6	3	0	2	7	7	3	3	4	3	0	5	4	5	3	8	3	6	6	6	8	1	1	3	5	9	6	4	4	4	4	1
A[C>G]C	2	1	5	5	5	2	6	2	0	1	0	3	4	3	1	2	1	2	1	2	1	3	2	1	3	4	0	1	7	5	2	3	5	5	2	3	3	3	1	3	2	2	5	3	2	1	6	2	1
A[C>G]G	2	2	2	4	4	4	9	0	1	0	1	0	2	7	3	0	2	4	0	2	2	6	2	0	1	4	0	1	1	3	1	5	3	3	3	0	5	4	1	3	4	4	7	1	0	2	1	2	0
A[C>G]T	3	0	0	3	4	3	7	0	1	1	1	0	7	4	2	2	3	2	1	5	3	2	2	0	5	4	1	1	5	3	4	6	1	4	9	3	4	5	0	2	7	5	6	6	3	4	4	8	1
C[C>G]A	7	1	1	2	3	4	7	2	2	1	1	2	5	5	3	1	2	2	2	0	2	5	6	1	3	1	2	2	7	2	4	3	3	2	6	4	4	9	1	4	3	5	6	5	3	6	2	1	1
C[C>G]C	5	1	1	5	6	5	5	2	0	0	1	1	5	4	3	2	1	6	1	2	2	5	5	2	4	2	3	1	4	2	2	6	7	5	5	5	6	7	0	4	4	6	5	1	2	1	4	4	1
C[C>G]G	1	2	2	2	1	0	3	0	1	0	0	0	3	3	3	2	2	8	1	2	2	1	4	2	1	3	0	2	4	1	1	7	1	4	1	3	2	4	0	3	2	3	9	1	5	3	3	2	2
C[C>G]T	1	0	2	6	7	2	4	0	2	3	2	1	3	4	4	1	1	4	2	4	1	9	5	1	5	4	2	2	9	2	1	2	3	2	7	5	7	7	1	2	6	7	6	3	3	4	8	7	1
G[C>G]A	3	1	2	6	3	0	6	1	2	1	1	1	4	5	2	2	4	2	1	1	0	5	2	0	5	3	0	2	4	1	4	6	2	4	2	2	4	2	1	3	7	4	4	2	5	1	5	2	1
G[C>G]C	2	0	2	5	4	3	3	1	1	0	1	2	4	3	1	1	1	3	0	0	0	4	2	1	0	2	2	0	2	3	2	4	4	3	7	4	5	5	0	5	6	7	6	1	2	3	6	2	1
G[C>G]G	0	1	2	2	3	1	6	2	1	1	1	1	0	2	1	0	1	3	2	2	2	2	4	3	5	3	1	0	2	2	3	6	0	3	1	2	3	2	1	0	5	5	2	4	2	3	1	1	0
G[C>G]T	5	1	0	5	2	0	6	2	2	0	2	1	7	5	2	2	3	5	0	2	3	6	2	2	4	0	0	1	6	5	4	7	4	3	6	4	6	3	3	1	5	5	3	3	3	2	2	5	2
T[C>G]A	4	1	1	4	4	6	8	2	3	0	1	1	4	4	3	0	2	4	0	4	2	8	4	4	1	3	0	1	8	4	2	3	6	4	4	4	2	3	1	2	7	6	2	3	3	4	5	4	1
T[C>G]C	1	1	5	8	1	2	1	1	1	0	0	1	3	6	3	1	3	0	0	0	2	1	5	2	1	3	0	1	3	3	5	7	1	3	3	1	4	9	0	2	3	1	5	5	2	2	4	3	1
T[C>G]G	0	2	1	4	4	0	5	0	1	1	1	1	3	4	2	1	2	2	1	2	2	1	3	0	4	1	2	1	3	1	4	2	3	3	2	0	2	0	0	2	2	6	2	3	2	0	4	2	0
T[C>G]T	3	1	2	5	4	2	6	3	1	2	0	2	0	5	3	2	4	8	0	4	1	8	4	2	8	5	3	1	5	3	6	5	5	3	9	6	8	7	0	1	9	8	6	7	3	2	4	6	1
A[C>T]A	10	3	1	4	4	9	9	1	2	1	1	4	3	9	3	3	5	10	7	3	1	10	6	0	8	14	3	3	8	3	4	6	5	6	5	6	1	1	4	7	10	9	3	9	4	3	3	3	4
A[C>T]C	2	3	4	4	3	4	6	0	1	3	1	3	7	8	2	0	4	9	2	2	2	6	4	4	5	9	4	3	1	2	3	5	4	3	4	6	4	2	1	5	3	2	1	2	3	5	5	1	3
A[C>T]G	4	4	2	1	3	11	14	2	2	2	2	7	1	3	1	1	5	19	9	4	2	11	3	1	11	17	3	3	7	5	3	6	7	7	3	13	4	5	1	8	14	6	8	12	6	3	4	3	7
A[C>T]T	7	1	1	5	1	5	8	2	1	1	1	4	2	4	1	0	4	3	1	4	2	5	1	1	2	7	2	3	2	2	3	4	4	5	3	0	4	5	1	3	10	7	3	3	1	5	2	3	3
C[C>T]A	2	0	6	6	2	0	7	3	0	3	6	1	12	9	9	3	8	4	2	4	4	9	7	5	2	10	1	6	2	1	10	11	12	6	10	6	9	6	1	12	2	5	7	6	10	7	4	1	3
C[C>T]C	2	2	8	11	1	5	6	4	0	4	2	4	8	6	5	5	12	11	2	5	4	8	1	5	5	8	4	10	1	2	8	10	11	5	10	3	9	5	1	7	6	6	4	5	13	8	5	2	1
C[C>T]G	12	13	3	1	7	5	15	2	0	2	1	3	2	3	2	0	5	14	11	11	2	9	3	3	8	14	1	1	5	7	4	5	16	10	6	11	1	3	1	21	20	9	4	9	3	1	4	1	3
C[C>T]T	4	3	8	8	5	6	3	7	1	2	3	3	5	7	7	4	6	4	4	8	3	9	3	5	7	11	5	6	2	4	7	9	12	7	6	1	6	5	2	11	6	9	1	5	6	5	7	4	1
G[C>T]A	8	5	2	1	5	7	17	1	1	2	1	5	3	6	2	2	1	13	5	4	1	13	4	1	7	13	2	1	4	8	3	11	14	3	5	13	2	5	1	12	19	8	3	3	5	2	6	1	8
G[C>T]C	6	4	2	3	4	7	19	2	1	1	0	5	3	8	5	2	5	16	8	4	2	11	2	3	15	10	1	2	4	6	7	11	7	8	8	12	4	4	0	13	15	9	8	9	7	1	9	0	5
G[C>T]G	7	7	3	1	6	12	19	2	1	1	1	9	0	6	2	2	5	14	10	3	1	13	4	1	9	18	2	2	1	14	8	11	12	6	4	15	3	2	2	15	22	11	5	14	2	3	3	1	6
G[C>T]T	10	5	2	4	6	5	10	4	1	4	1	6	2	11	2	0	6	9	6	2	4	10	3	2	9	16	1	3	7	4	6	6	10	6	4	6	4	6	2	9	15	6	1	6	6	5	5	4	5
T[C>T]A	9	7	24	5	10	3	2	13	0	4	6	7	18	20	8	9	28	18	7	5	11	10	5	12	5	19	2	14	2	7	14	28	20	16	32	12	9	4	2	26	15	2	3	10	20	19	11	2	3
T[C>T]C	10	8	35	4	18	2	10	11	1	4	7	11	25	32	20	26	30	32	5	10	19	12	1	21	5	26	5	15	5	1	39	30	29	22	29	8	6	7	1	33	26	3	3	4	35	30	19	2	1
T[C>T]G	3	2	8	3	3	3	7	3	1	5	4	8	7	11	7	4	4	9	4	3	2	14	2	5	7	11	0	6	2	6	11	13	16	7	14	9	5	1	2	17	14	5	4	4	8	7	3	3	6
T[C>T]T	5	2	11	3	5	4	8	6	2	3	5	2	12	18	13	4	9	10	0	5	12	9	2	10	4	12	3	7	2	2	11	12	8	15	17	5	8	6	2	10	11	6	3	2	11	15	5	2	2
A[T>A]A	1	2	10	11	3	12	15	0	2	2	2	1	2	8	1	2	5	2	2	4	6	6	9	10	6	3	2	3	7	1	9	3	4	3	6	6	6	10	1	4	7	13	3	2	5	4	6	4	2
A[T>A]C	2	2	2	5	2	5	7	2	1	2	0	1	1	6	3	1	3	1	1	1	0	2	3	1	0	5	1	2	3	1	2	4	4	2	2	3	5	4	1	0	1	5	1	1	5	3	3	2	2
A[T>A]G	1	9	5	11	1	7	8	1	3	1	1	1	2	3	11	4	6	1	1	9	4	7	11	4	5	2	3	5	3	2	10	5	4	3	13	8	1	12	1	2	5	13	3	3	3	3	8	4	1
A[T>A]T	1	1	3	4	1	1	7	1	0	3	1	2	2	2	5	0	9	3	1	3	1	4	4	1	4	3	3	1	3	3	5	2	8	1	5	4	6	3	1	4	5	9	3	3	4	2	2	7	2
C[T>A]A	0	11	15	17	6	13	7	1	7	2	2	1	5	12	11	7	9	3	2	5	12	9	17	10	4	7	5	2	7	1	22	6	7	1	12	14	8	10	1	2	8	14	3	5	16	4	11	2	1
C[T>A]C	2	4	2	10	3	8	11	0	5	3	0	0	1	10	5	7	6	4	0	3	5	9	5	4	4	2	2	2	5	2	3	7	2	1	5	2	3	11	2	3	3	5	4	2	10	3	11	2	2
C[T>A]G	5	15	15	21	3	18	16	4	6	5	6	1	7	9	8	18	15	7	1	18	16	10	15	16	2	13	4	1	8	1	8	4	11	5	19	16	6	11	3	4	16	15	5	6	11	3	13	2	1
C[T>A]T	6	6	9	10	2	6	10	2	2	2	1	2	4	8	4	2	6	4	2	8	3	4	10	5	2	1	3	1	4	1	5	10	3	6	10	6	2	6	2	4	10	9	6	4	8	3	5	2	0
G[T>A]A	2	6	4	8	4	12	8	2	1	2	2	0	6	10	7	2	5	2	0	5	4	8	8	6	3	5	1	1	5	2	8	4	1	3	6	7	8	5	0	2	9	5	3	1	7	1	8	3	1
G[T>A]C	1	4	5	6	5	3	7	1	2	1	0	0	3	5	3	5	2	1	2	5	3	3	6	1	3	3	1	2	3	1	3	5	2	2	4	3	4	3	1	3	1	6	3	1	4	0	8	2	1
G[T>A]G	3	7	0	8	2	4	9	2	4	3	3	2	1	3	4	4	9	4	1	4	4	0	4	4	0	4	1	3	3	1	3	1	3	3	8	6	6	8	2	1	6	3	2	3	7	1	6	0	0
G[T>A]T	3	1	3	3	1	5	4	1	1	3	1	2	5	1	1	2	2	2	1	2	2	6	2	2	5	3	3	2	3	1	4	5	1	3	2	2	2	5	2	5	2	5	3	4	1	4	6	2	1
T[T>A]A	1	14	8	12	2	5	9	2	2	2	1	3	4	15	14	3	4	3	1	7	4	5	15	3	5	9	2	2	3	3	10	5	3	1	10	7	7	7	2	2	5	12	5	5	12	3	11	2	2
T[T>A]C	3	3	2	5	2	7	10	1	0	1	0	1	4	7	2	6	4	5	2	2	2	3	6	3	5	1	1	1	2	1	5	4	1	3	9	4	3	3	0	0	3	3	3	4	4	3	8	0	2
T[T>A]G	3	6	8	17	2	11	10	2	2	1	1	1	8	4	6	7	5	2	2	9	5	5	7	5	1	7	4	1	2	2	9	4	8	5	9	5	3	10	2	1	8	13	4	3	7	1	9	1	1
T[T>A]T	4	6	6	7	4	2	7	2	3	2	0	0	3	8	2	2	5	2	1	1	4	7	7	3	2	1	0	4	5	3	6	3	3	1	12	4	3	2	1	3	3	9	1	2	4	0	6	4	1
A[T>C]A	7	8	6	12	11	7	15	6	4	2	3	1	3	6	8	2	11	6	2	13	6	17	6	9	13	17	8	5	5	3	10	9	3	10	10	3	8	16	4	7	11	19	5	9	9	4	4	0	1
A[T>C]C	5	1	3	1	4	3	5	2	1	3	1	0	2	3	8	0	3	1	2	2	1	8	2	3	8	5	3	0	2	1	8	4	2	3	5	3	5	5	1	5	4	7	3	1	5	5	4	1	1
A[T>C]G	7	2	5	4	10	11	5	2	2	2	1	0	1	6	8	1	4	6	1	9	4	17	11	4	10	12	5	8	3	3	10	13	9	9	10	3	10	8	5	10	15	9	7	6	3	10	3	2	4
A[T>C]T	10	0	3	2	6	5	7	4	1	7	1	1	3	4	10	0	7	3	2	10	3	7	8	2	7	8	4	7	9	3	8	13	8	8	6	7	12	9	5	5	7	7	3	3	6	8	1	2	2
C[T>C]A	10	1	6	2	9	8	9	5	1	2	1	1	2	2	6	0	7	3	0	8	2	5	6	0	7	11	11	2	4	2	7	17	3	6	5	1	7	6	6	4	6	12	6	1	4	5	3	3	2
C[T>C]C	3	3	2	1	6	1	10	1	0	1	1	1	1	5	6	1	6	5	3	2	3	3	6	3	11	5	4	5	3	5	8	6	6	7	4	2	5	8	2	5	6	5	7	5	4	3	1	0	1
C[T>C]G	10	0	6	5	6	11	9	4	1	7	4	0	2	4	9	3	6	8	3	9	4	10	2	3	12	18	6	8	1	4	5	9	4	9	7	3	8	13	4	9	12	18	5	3	2	8	5	2	5
C[T>C]T	8	3	4	4	7	5	10	10	1	1	3	1	2	5	8	0	9	6	1	12	8	8	14	3	6	8	5	8	4	3	7	6	6	4	3	5	6	4	5	3	18	11	6	3	9	8	3	0	1
G[T>C]A	9	5	5	4	12	6	8	4	1	3	1	0	3	9	7	0	3	5	0	9	6	9	4	4	11	16	4	6	4	3	4	11	5	3	3	1	6	10	5	5	11	9	7	3	10	7	2	3	1
G[T>C]C	5	1	6	0	5	4	6	2	0	1	2	1	1	3	3	1	7	2	1	3	5	9	5	2	4	5	1	5	2	1	5	0	3	1	5	2	5	6	2	1	6	4	5	3	3	4	1	1	3
G[T>C]G	13	1	6	3	12	6	8	6	0	0	1	1	1	7	10	2	10	4	1	10	9	9	7	2	10	8	7	7	3	2	4	8	7	10	6	3	4	10	5	8	18	6	3	2	7	17	4	2	1
G[T>C]T	5	1	2	2	8	0	4	4	0	3	1	1	1	7	3	1	5	3	2	4	4	2	3	2	7	7	6	10	3	2	5	5	3	2	1	2	6	8	2	3	11	12	3	3	6	9	3	1	1
T[T>C]A	4	0	5	2	2	4	8	3	1	3	1	2	1	5	10	0	5	8	3	2	5	6	6	6	5	9	2	6	2	1	8	9	1	5	7	3	3	7	3	1	6	9	7	5	2	6	4	6	1
T[T>C]C	9	0	4	3	6	4	6	0	1	1	0	1	2	7	3	1	5	10	0	4	5	7	3	3	5	7	3	4	0	2	5	7	4	5	4	3	6	3	3	4	6	4	3	2	8	3	4	3	1
T[T>C]G	1	0	0	3	5	4	9	5	2	1	2	1	4	1	7	5	2	1	2	3	5	7	3	2	6	5	2	4	2	2	3	6	3	1	5	0	2	4	1	3	11	7	6	2	3	5	2	4	1
T[T>C]T	4	2	3	1	7	6	3	1	0	1	1	0	3	5	12	3	5	12	2	10	2	14	4	3	9	7	2	9	1	6	6	8	4	6	12	3	6	10	5	5	4	9	6	3	6	3	2	5	3
A[T>G]A	2	2	0	4	3	5	0	2	1	4	1	2	3	5	5	2	9	2	2	2	1	6	6	3	1	5	2	4	6	8	5	2	1	3	6	3	4	4	0	3	1	7	6	4	5	4	2	5	1
A[T>G]C	2	1	1	5	5	2	5	4	0	4	1	0	3	3	1	2	6	0	0	1	3	7	3	2	1	1	2	2	2	2	4	4	5	0	6	3	4	4	1	1	2	3	2	2	5	1	1	1	1
A[T>G]G	2	1	1	3	3	4	2	1	0	2	1	1	3	2	5	1	4	1	2	3	1	4	4	3	6	3	1	0	3	2	6	4	5	1	3	1	2	4	1	3	6	5	1	2	3	2	3	2	0
A[T>G]T	12	4	2	2	1	6	4	12	6	1	1	6	4	5	6	2	3	1	12	2	1	14	14	5	6	5	2	7	15	2	3	7	3	6	7	3	2	4	3	4	4	5	5	4	5	6	3	2	1
C[T>G]A	1	3	4	1	2	4	2	1	0	7	1	2	0	2	6	1	7	1	1	4	2	8	3	1	5	2	2	3	1	1	4	2	5	1	6	1	7	5	0	1	0	3	3	3	3	1	2	2	1
C[T>G]C	4	3	3	5	6	6	2	5	1	3	1	3	2	3	3	2	2	8	9	2	2	8	6	5	4	5	1	3	2	1	4	3	8	8	3	5	7	5	4	7	1	3	2	0	1	5	6	3	1
C[T>G]G	5	3	4	3	3	3	5	2	2	1	1	0	2	4	5	3	5	3	0	6	3	6	6	3	9	6	3	1	7	3	5	1	5	6	11	1	5	6	1	3	1	3	4	4	4	1	2	3	1
C[T>G]T	56	4	2	16	25	50	23	42	38	5	0	30	18	28	6	13	2	30	58	6	2	44	75	40	24	5	7	44	61	3	8	14	20	36	30	16	47	34	41	45	30	8	15	3	9	31	30	4	2
G[T>G]A	2	2	1	4	2	4	5	0	1	1	1	1	0	3	3	1	0	4	1	5	2	1	7	3	3	5	1	3	3	2	3	2	1	2	3	4	3	5	1	1	6	5	1	3	1	2	1	1	2
G[T>G]C	2	2	0	2	3	3	0	1	2	1	1	3	1	1	2	3	2	4	2	1	2	4	4	2	2	2	1	2	5	1	3	2	1	1	3	3	1	3	1	2	3	4	5	1	2	2	4	3	1
G[T>G]G	1	2	2	2	1	3	2	2	1	2	1	1	2	0	2	0	3	2	1	3	2	5	2	2	2	5	2	3	1	1	4	4	4	4	3	3	3	3	1	4	2	6	4	2	3	4	3	5	1
G[T>G]T	11	1	3	4	8	12	9	7	5	1	2	7	6	7	3	5	2	10	11	4	1	12	16	9	11	5	1	11	14	3	2	5	4	10	14	4	8	11	9	14	9	2	4	1	4	7	10	1	1
T[T>G]A	6	2	4	3	1	1	6	3	2	4	1	0	1	5	6	0	11	0	1	3	2	13	9	4	3	8	3	5	4	3	7	4	5	0	17	5	8	5	0	1	5	8	4	6	6	1	4	5	1
T[T>G]C	3	1	2	4	0	3	4	0	2	3	1	2	0	3	2	3	2	2	2	5	2	3	2	0	4	4	1	0	2	2	6	2	1	5	3	1	2	2	2	3	8	2	1	2	2	3	2	1	1
T[T>G]G	1	2	1	3	2	5	3	1	3	3	2	0	3	3	5	3	1	6	2	7	3	3	7	4	2	7	1	2	4	0	2	5	5	3	2	5	2	5	2	5	4	1	4	1	2	4	4	3	0
T[T>G]T	16	6	4	5	8	14	9	7	5	8	2	8	8	11	6	3	8	16	14	9	0	14	18	8	3	4	4	12	14	4	10	5	6	7	10	6	14	10	13	11	5	11	8	3	9	10	11	4	7
[truncated: 251 more columns]
