# Supplementary material for: SUITOR: Selecting the number of mutational signatures through cross-validation
Source: PLoS Comput Biol. 2022 Apr 4;18(4):e1009309. doi: 10.1371/journal.pcbi.1009309 (PMC9009674; doi:10.1371/journal.pcbi.1009309)
Supplement: S2 Data — (ZIP) [file pcbi.1009309.s015.zip › Supp_data_profiles_activities_matrices/16 In silico simulation/simulation design of eight signatures/Error Level 1.2/eight signatures_mutation_type_matrix_7.csv]

	V1	V2	V3	V4	V5	V6	V7	V8	V9	V10	V11	V12	V13	V14	V15	V16	V17	V18	V19	V20	V21	V22	V23	V24	V25	V26	V27	V28	V29	V30	V31	V32	V33	V34	V35	V36	V37	V38	V39	V40	V41	V42	V43	V44	V45	V46	V47	V48	V49
A[C>A]A	6	2	2	6	4	2	12	1	1	8	3	1	7	2	4	6	1	8	1	3	2	7	5	3	2	5	3	1	6	0	4	6	5	4	4	6	7	4	1	3	8	9	6	8	8	2	5	0	2
A[C>A]C	2	0	1	8	0	3	4	1	0	9	5	0	1	2	2	2	2	3	1	5	2	5	1	2	5	1	4	1	2	1	4	9	4	6	5	1	5	4	2	2	7	8	4	5	4	2	6	1	1
A[C>A]G	3	1	3	3	2	3	6	1	1	0	3	1	4	3	0	3	2	5	1	3	1	1	1	0	2	2	0	1	2	1	4	3	4	4	1	0	5	5	0	1	2	5	5	3	5	1	0	0	0
A[C>A]T	3	2	0	5	2	4	5	1	0	0	2	1	4	6	3	1	3	3	0	2	3	3	4	2	3	5	3	1	3	5	3	2	4	4	4	1	3	5	2	2	3	6	7	4	7	2	3	1	2
C[C>A]A	2	2	4	13	3	8	11	2	2	6	6	2	7	1	3	4	3	9	2	4	3	5	2	2	10	4	7	2	3	1	5	9	3	8	11	4	10	7	0	5	3	11	6	12	10	4	11	4	8
C[C>A]C	3	1	1	9	4	9	9	3	4	8	5	2	5	3	3	6	3	7	1	4	7	3	1	3	10	2	7	2	6	0	5	8	3	9	9	1	10	12	5	3	3	7	6	6	13	3	10	2	3
C[C>A]G	2	0	3	3	3	5	13	1	1	2	1	0	6	1	5	5	3	4	1	3	4	1	3	2	6	4	2	2	4	1	3	7	4	4	3	1	4	4	1	1	3	4	4	4	4	4	5	1	2
C[C>A]T	5	3	1	5	1	8	6	3	0	11	7	2	5	4	3	3	2	12	1	9	3	6	5	1	9	1	5	2	5	1	5	8	1	7	7	4	8	8	3	2	7	14	6	5	4	4	5	3	6
G[C>A]A	2	1	3	3	3	2	7	4	0	4	1	0	3	1	2	2	4	3	1	1	2	4	2	2	9	5	4	0	1	1	3	7	5	4	13	4	0	3	0	1	2	6	0	1	4	3	10	2	1
G[C>A]C	3	0	0	3	2	9	11	3	1	2	4	0	5	0	3	3	3	4	1	0	2	5	7	4	4	1	2	2	5	2	2	5	6	8	6	4	5	6	1	3	1	12	4	4	5	4	3	2	3
G[C>A]G	3	2	2	5	2	5	6	1	1	3	2	1	3	2	2	1	2	5	1	4	4	1	4	3	4	3	1	2	2	1	1	3	2	2	7	2	3	3	3	1	6	6	2	2	2	2	3	0	2
G[C>A]T	2	1	1	6	2	6	2	3	1	5	2	1	2	0	4	3	3	3	2	4	2	4	5	1	5	4	2	3	3	1	3	6	1	4	7	1	3	2	1	3	2	5	5	5	5	3	4	2	1
T[C>A]A	4	2	0	4	2	6	5	2	1	4	2	1	5	2	3	4	4	3	1	6	3	4	2	2	6	2	9	2	5	2	5	5	7	3	6	5	4	8	1	3	1	7	7	3	3	2	4	3	1
T[C>A]C	2	1	2	8	1	7	4	2	0	6	6	1	7	3	3	4	0	6	1	3	7	3	2	1	6	4	3	3	0	2	1	8	3	8	7	6	5	6	0	0	2	10	1	5	7	4	2	2	2
T[C>A]G	1	2	2	1	1	1	6	2	1	1	0	2	1	3	2	0	4	3	2	1	1	2	4	1	2	0	1	2	1	1	4	2	6	3	1	1	6	2	0	2	1	1	1	6	2	1	6	0	0
T[C>A]T	3	2	3	7	4	10	12	4	0	6	3	1	5	4	3	4	2	4	3	6	6	5	5	2	8	6	5	4	2	2	6	9	3	5	7	1	10	5	4	3	1	10	5	11	3	2	6	3	1
A[C>G]A	3	1	2	7	7	1	2	0	1	3	1	1	8	3	3	2	1	6	2	0	2	9	8	3	7	4	1	4	6	4	2	4	6	5	5	7	5	5	1	1	3	12	4	4	2	3	6	7	2
A[C>G]C	1	2	2	4	0	6	5	1	2	0	1	0	4	2	2	2	2	0	1	3	1	2	4	3	2	3	2	1	4	3	4	7	4	2	3	2	1	7	2	0	3	4	4	3	2	0	3	2	0
A[C>G]G	3	1	2	4	0	4	1	1	1	1	1	0	1	6	1	2	3	2	1	1	1	1	5	2	2	3	1	3	3	2	4	1	2	5	3	3	0	2	1	3	1	2	2	2	1	2	2	1	0
A[C>G]T	3	2	3	4	4	4	6	1	2	3	1	1	4	9	4	2	5	1	1	2	1	4	3	3	4	3	1	0	6	1	4	4	5	5	2	4	5	7	2	3	8	9	1	1	1	4	3	4	3
C[C>G]A	1	2	1	6	6	1	3	1	2	1	2	1	3	7	3	1	2	6	2	2	2	2	8	3	4	2	2	2	5	7	2	5	1	2	8	2	7	7	1	1	2	3	4	8	1	5	4	2	0
C[C>G]C	1	2	2	6	7	3	11	2	1	1	0	1	5	4	2	2	1	2	2	3	3	2	4	3	2	3	4	0	6	2	3	5	3	4	7	3	3	6	1	3	7	9	5	5	1	2	8	4	1
C[C>G]G	4	1	0	2	2	2	5	2	1	1	0	1	5	4	1	2	2	1	0	4	0	3	1	3	3	3	1	2	2	3	3	5	5	4	2	3	2	5	1	0	1	4	2	3	3	1	5	1	1
C[C>G]T	4	2	1	8	5	4	3	3	2	1	1	1	7	5	0	1	4	7	2	4	2	3	4	2	4	5	1	2	4	2	4	3	5	3	3	7	4	5	0	3	13	3	7	5	2	4	7	4	0
G[C>G]A	4	2	2	4	1	1	4	1	1	0	0	0	2	4	1	2	2	3	1	2	2	6	2	3	7	4	1	1	1	1	2	2	3	4	3	2	3	8	0	2	5	5	7	2	2	3	3	3	0
G[C>G]C	1	1	2	1	6	3	3	3	1	3	0	0	4	4	2	2	0	2	1	3	3	5	5	1	5	5	1	2	4	1	0	1	3	4	5	4	1	3	0	1	5	7	2	3	3	3	3	3	1
G[C>G]G	3	2	1	2	1	4	0	2	1	1	1	0	3	4	1	2	0	1	2	0	3	5	4	1	1	4	1	2	0	3	1	2	1	3	2	4	3	2	1	2	7	7	3	3	4	2	2	2	0
G[C>G]T	1	1	3	7	7	3	8	2	0	2	1	1	3	5	3	1	1	1	1	0	2	4	1	1	5	2	1	3	6	3	3	2	5	5	4	7	4	6	1	2	7	4	2	4	1	1	5	5	1
T[C>G]A	6	2	1	7	2	6	5	3	0	3	1	1	5	8	1	2	1	4	1	1	1	6	3	3	5	1	1	0	3	1	8	3	6	2	2	4	2	9	1	3	8	3	3	3	2	4	9	3	0
T[C>G]C	2	0	1	6	8	2	5	1	1	0	1	1	5	5	1	0	3	7	2	3	1	1	6	2	3	2	2	0	4	4	8	3	4	2	6	5	6	8	0	1	2	5	5	6	3	1	3	4	2
T[C>G]G	0	0	1	4	0	4	5	2	1	2	1	0	2	3	3	1	1	2	1	2	2	3	0	1	2	1	0	0	1	3	4	1	1	4	2	4	4	3	0	4	3	5	3	2	3	4	3	0	1
T[C>G]T	2	1	0	6	9	3	4	2	3	4	2	1	7	5	3	2	0	4	2	1	3	2	3	2	9	5	2	0	11	4	5	3	6	5	4	6	8	6	2	3	4	15	9	4	4	3	5	8	0
A[C>T]A	5	6	3	1	6	7	13	2	1	1	1	0	5	8	3	4	3	10	5	3	0	8	2	3	11	15	3	2	5	7	6	6	7	4	3	9	7	4	0	9	8	10	3	6	0	3	2	0	3
A[C>T]C	2	2	6	5	3	6	7	1	1	1	1	1	3	4	2	3	9	8	3	4	3	5	3	4	3	4	2	5	3	3	6	4	7	9	9	3	3	6	1	3	11	3	5	3	4	0	4	1	3
A[C>T]G	8	8	3	4	5	8	17	1	0	2	0	3	0	9	3	0	4	15	12	7	2	9	3	4	16	15	1	4	3	5	4	8	9	10	4	13	4	4	2	12	12	8	3	5	2	2	1	3	1
A[C>T]T	5	3	1	2	1	2	7	3	0	3	1	1	4	7	5	2	1	4	3	2	1	5	3	4	5	4	0	1	3	2	5	2	6	6	7	6	7	2	1	4	4	6	2	2	4	4	4	0	2
C[C>T]A	3	4	6	6	4	5	2	3	1	2	4	2	13	7	9	6	7	11	1	1	9	6	4	5	1	8	2	6	3	1	7	11	10	8	7	8	11	4	4	5	6	8	2	8	3	5	6	2	0
C[C>T]C	6	5	9	1	1	6	6	4	1	3	4	2	7	5	4	3	4	10	2	5	8	4	0	3	3	13	0	3	2	1	13	11	13	6	9	7	8	7	1	3	6	4	3	3	12	8	4	2	3
C[C>T]G	11	9	4	3	2	8	12	4	0	2	2	6	2	6	1	3	5	20	11	8	1	6	6	6	13	17	2	3	4	2	4	8	15	5	4	14	6	3	1	12	14	6	7	9	1	2	5	2	8
C[C>T]T	4	5	9	4	2	5	5	2	0	4	2	3	11	6	6	10	7	10	5	5	4	4	5	6	5	8	2	4	4	0	10	11	7	12	12	7	7	1	1	9	6	4	6	5	5	7	7	3	1
G[C>T]A	9	8	1	2	3	6	13	3	2	5	1	8	3	7	3	3	3	10	6	5	2	5	4	3	7	14	1	1	6	3	6	7	14	3	6	12	4	4	1	13	15	17	3	9	5	4	4	2	3
G[C>T]C	6	8	4	0	4	8	14	3	1	2	0	2	3	6	2	1	8	14	10	4	4	10	4	2	15	12	2	5	5	9	5	9	11	14	3	10	3	3	1	12	13	1	5	10	3	4	4	2	3
G[C>T]G	12	8	2	3	6	14	18	2	1	1	0	10	4	5	4	1	4	19	10	7	3	11	1	0	16	11	2	0	7	9	5	8	11	8	3	18	4	5	3	16	25	9	7	10	6	1	4	0	4
G[C>T]T	6	4	0	3	2	6	11	4	1	2	2	3	5	5	3	3	6	6	11	7	4	9	3	5	14	8	1	4	4	2	5	4	9	6	8	5	3	3	1	9	13	7	5	7	5	5	1	3	6
T[C>T]A	10	5	18	4	7	3	4	11	1	5	3	14	15	18	22	22	26	15	6	9	13	19	4	17	1	21	1	16	3	1	33	29	30	15	26	10	13	2	1	27	22	3	1	3	20	21	7	1	2
T[C>T]C	5	7	38	1	13	4	8	18	1	6	10	6	30	35	18	20	28	25	9	10	21	21	5	17	3	28	4	28	1	0	32	36	35	26	18	10	18	1	2	27	16	3	1	12	30	43	7	2	2
T[C>T]G	3	5	7	4	4	6	4	8	1	4	3	3	3	12	6	4	9	6	5	5	2	9	3	9	6	13	3	8	6	1	12	15	16	12	7	5	7	2	2	23	13	2	2	7	12	9	9	1	4
T[C>T]T	4	3	15	1	7	1	6	1	0	1	6	6	14	8	11	6	8	11	5	5	5	13	2	12	6	17	4	6	5	3	12	11	15	5	13	7	4	4	1	18	11	5	3	4	12	11	5	3	1
A[T>A]A	3	9	3	8	1	11	8	2	5	2	1	1	7	4	6	7	10	1	1	5	0	4	10	8	1	13	0	2	5	2	10	1	5	5	7	5	3	5	2	3	8	8	5	1	4	1	7	3	2
A[T>A]C	4	1	3	4	1	3	5	0	1	2	1	0	0	7	2	2	3	4	1	2	3	2	5	1	4	4	2	3	2	0	0	2	4	3	3	5	4	3	1	3	3	4	0	3	4	2	4	1	1
A[T>A]G	1	10	3	11	2	5	12	4	4	3	3	1	1	5	5	10	5	2	1	4	10	2	8	9	1	8	4	2	6	2	8	8	3	4	7	2	6	12	2	3	7	10	1	4	4	1	14	3	1
A[T>A]T	2	0	4	4	3	1	3	5	1	2	1	0	5	4	3	1	7	4	1	1	2	6	3	4	4	5	0	4	3	2	4	2	4	5	6	3	5	6	1	3	4	6	2	4	3	4	3	2	0
C[T>A]A	1	16	11	16	2	16	11	0	5	1	2	1	10	9	10	14	17	2	1	11	5	12	17	12	6	10	1	2	4	3	10	4	12	3	7	8	8	8	1	2	7	12	3	3	16	1	12	1	1
C[T>A]C	2	2	4	11	3	13	12	3	2	1	1	0	6	5	4	2	10	2	1	4	6	6	9	5	4	6	3	1	2	0	6	2	6	0	10	7	7	6	2	1	12	6	2	7	6	4	5	1	1
C[T>A]G	3	11	10	15	0	16	22	5	6	9	3	1	10	16	11	17	14	4	3	10	5	13	24	11	6	10	4	1	5	2	16	5	11	8	10	11	9	8	1	1	10	14	1	7	20	1	27	1	2
C[T>A]T	4	4	8	9	1	10	12	1	6	2	5	2	10	4	6	9	8	3	3	5	4	4	13	9	6	10	1	0	7	3	7	3	7	4	5	3	6	8	1	2	10	10	3	1	5	2	9	2	1
G[T>A]A	0	6	8	9	2	7	9	2	2	2	0	1	2	4	7	9	8	3	1	5	5	3	10	5	2	1	2	2	1	1	8	4	6	4	9	7	5	12	2	2	3	7	3	5	8	1	10	1	0
G[T>A]C	1	4	2	2	0	6	4	1	1	1	1	1	2	7	1	5	2	3	1	2	1	3	2	1	2	1	1	1	1	0	3	3	3	1	4	3	5	6	2	1	5	4	1	0	2	3	4	2	1
G[T>A]G	2	5	4	5	3	4	4	2	3	2	1	1	3	8	9	4	5	2	2	1	6	2	7	3	3	6	2	2	4	2	5	6	7	4	7	3	3	8	2	1	12	4	5	5	2	3	6	2	0
G[T>A]T	3	2	1	6	2	7	4	1	1	0	2	1	3	4	1	3	2	2	1	0	2	3	5	3	3	4	1	2	2	2	2	2	4	3	5	9	6	4	1	0	5	5	2	0	1	1	3	1	1
T[T>A]A	3	8	9	14	2	9	7	2	1	4	2	0	8	8	6	9	9	4	0	7	7	7	14	7	5	7	4	1	6	1	14	4	4	4	10	7	6	7	3	3	9	13	6	5	9	4	10	1	1
T[T>A]C	2	3	2	9	4	10	7	2	3	1	1	0	3	3	6	2	1	3	2	3	3	4	7	4	5	1	1	0	4	0	6	2	4	3	4	1	1	6	2	2	1	4	0	2	1	2	4	3	0
T[T>A]G	4	8	7	10	1	12	14	3	4	4	3	1	3	5	6	9	9	4	2	6	4	3	11	5	4	11	3	2	4	1	11	2	7	6	11	8	8	7	1	3	9	10	6	4	7	2	9	2	2
T[T>A]T	1	3	4	10	3	9	5	3	1	1	0	0	3	4	9	2	5	2	0	5	3	3	8	7	4	3	2	2	4	3	9	5	2	3	15	9	6	3	1	2	6	5	6	6	6	2	7	2	0
A[T>C]A	9	5	6	6	8	12	10	7	1	5	2	1	4	10	19	3	9	10	1	11	7	13	15	3	15	14	10	7	5	2	12	16	12	5	4	3	7	6	9	4	14	20	5	5	11	12	5	2	2
A[T>C]C	4	0	2	3	5	3	5	1	1	2	1	1	1	3	7	2	2	4	1	7	2	4	1	2	7	2	2	2	2	1	4	7	4	4	5	2	4	1	4	3	7	7	2	1	5	5	1	0	2
A[T>C]G	9	4	7	1	6	5	10	4	2	1	1	1	5	6	10	3	13	2	1	13	10	13	7	4	10	13	3	7	3	2	10	8	8	9	4	7	4	8	5	5	15	15	4	2	5	3	0	3	1
A[T>C]T	5	0	5	4	5	3	7	4	3	4	0	1	1	7	11	2	6	8	2	6	7	10	5	6	12	7	4	4	1	3	9	11	3	5	5	5	9	11	7	4	6	9	4	3	3	4	2	1	2
C[T>C]A	7	2	2	3	6	5	3	1	0	2	1	2	2	3	6	1	4	4	2	9	5	5	4	2	5	9	4	2	2	3	7	9	7	4	2	3	5	4	6	7	7	11	6	3	3	1	6	1	1
C[T>C]C	6	1	2	0	9	6	4	3	2	3	1	1	2	8	6	4	4	5	2	3	3	6	5	0	4	6	5	5	6	3	2	8	2	4	2	1	3	6	4	3	10	10	4	4	3	5	3	1	1
C[T>C]G	7	3	5	3	12	5	6	6	1	1	1	2	3	7	13	1	13	8	2	2	8	7	10	5	11	10	6	10	2	1	7	8	5	9	3	3	7	5	10	5	14	13	6	1	7	6	4	2	2
C[T>C]T	9	0	3	5	5	8	13	6	2	3	0	2	3	2	9	0	10	4	1	13	3	9	9	5	12	6	5	5	4	5	10	1	5	7	7	7	9	6	8	7	17	13	6	1	8	6	1	8	3
G[T>C]A	11	2	6	1	7	8	4	4	1	2	1	1	1	2	10	0	1	6	1	8	3	18	7	3	7	13	4	10	4	4	5	8	5	5	2	2	7	9	3	6	11	10	6	4	6	8	1	3	0
G[T>C]C	4	2	4	3	2	5	5	2	1	2	0	0	1	3	5	3	8	1	2	5	4	6	2	1	6	4	1	4	2	2	5	3	2	6	3	4	5	3	1	4	7	6	5	0	2	4	2	3	2
G[T>C]G	3	1	3	3	8	8	3	3	1	4	0	0	2	3	5	0	7	6	2	9	6	8	6	3	11	13	3	11	3	2	5	8	1	6	4	4	3	9	5	7	10	8	9	1	5	6	5	1	0
G[T>C]T	8	1	5	4	8	5	7	3	0	1	0	1	1	4	8	2	5	7	1	6	5	7	5	2	13	9	8	5	2	1	6	5	3	4	1	1	4	3	12	9	10	15	8	3	6	6	4	3	2
T[T>C]A	5	2	5	0	4	5	3	7	1	2	0	1	3	5	7	3	5	4	1	10	3	7	2	4	8	4	4	5	1	2	9	3	7	8	3	2	5	8	4	5	6	5	3	3	5	3	3	3	1
T[T>C]C	6	2	3	0	3	2	6	4	1	3	1	2	1	3	9	2	3	5	0	10	5	11	3	3	5	6	5	2	2	2	3	10	4	7	1	2	5	3	3	2	9	6	5	1	4	4	3	2	2
T[T>C]G	6	3	1	2	5	2	6	4	1	1	1	1	4	5	7	3	2	6	1	3	1	4	5	1	2	6	2	5	0	1	2	6	5	5	3	1	5	4	3	4	7	8	4	3	3	6	2	2	2
T[T>C]T	12	3	5	2	7	7	11	7	2	3	0	1	3	5	19	0	5	7	1	6	5	7	9	2	6	9	4	9	1	4	6	4	5	8	5	5	6	8	7	5	9	9	12	1	8	9	4	6	3
A[T>G]A	3	1	2	5	1	5	5	3	1	5	2	3	3	1	4	1	4	6	1	8	2	5	9	3	5	1	2	3	3	3	9	3	3	2	9	4	5	7	2	3	7	5	5	5	3	1	2	2	2
A[T>G]C	3	2	3	1	0	1	3	3	1	2	0	1	2	3	4	2	1	3	5	2	1	1	4	0	4	3	1	1	3	2	5	4	0	3	2	3	4	2	2	1	2	4	3	1	3	4	3	2	0
A[T>G]G	2	3	0	3	3	3	6	2	0	1	1	1	2	5	1	1	2	2	1	3	2	2	4	4	4	2	1	3	1	2	4	4	4	1	7	5	2	0	2	1	1	5	2	2	1	3	2	0	1
A[T>G]T	10	2	0	4	6	16	2	3	2	5	0	4	4	4	3	3	2	10	6	6	4	8	9	8	4	4	1	7	9	1	1	4	4	9	6	4	5	6	12	7	5	10	5	2	5	8	4	2	2
C[T>G]A	3	2	3	0	2	5	3	2	1	0	1	0	2	3	1	2	1	4	2	6	3	7	11	2	4	4	1	4	3	0	2	4	7	2	5	1	1	3	2	3	5	7	5	2	5	2	4	3	1
C[T>G]C	1	0	0	2	4	4	2	2	1	2	0	2	6	1	1	2	1	5	4	3	2	12	8	3	6	3	2	7	2	1	2	3	7	6	3	3	8	5	5	4	3	4	4	1	0	2	7	1	1
C[T>G]G	2	1	4	3	3	6	5	4	2	4	0	0	2	5	4	2	0	2	1	3	2	12	2	6	1	5	2	1	6	3	3	7	10	5	10	2	4	4	4	5	6	9	5	1	2	4	6	1	2
C[T>G]T	61	8	3	15	34	47	22	46	23	5	1	39	23	38	5	11	3	44	48	9	4	60	70	53	17	8	2	46	47	3	5	22	23	57	35	8	54	23	40	40	47	8	6	4	9	27	23	2	3
G[T>G]A	2	1	1	3	0	1	2	2	1	2	1	1	2	2	2	2	3	1	0	4	1	9	5	2	1	4	2	3	2	1	5	4	6	0	6	4	5	3	2	0	1	3	3	1	2	3	4	1	0
G[T>G]C	0	0	0	3	6	2	2	2	1	3	0	3	2	5	2	2	4	3	2	2	0	5	6	1	3	5	1	1	4	1	3	0	5	3	2	1	2	2	1	5	4	2	5	3	3	2	3	2	1
G[T>G]G	2	2	0	1	4	0	2	2	3	1	0	0	0	0	0	2	1	1	0	2	1	7	3	1	2	3	3	2	4	0	3	2	4	4	4	3	4	4	1	3	5	4	1	2	2	3	1	2	1
G[T>G]T	19	3	0	6	8	13	1	13	9	4	0	8	5	4	3	6	7	8	8	1	2	11	13	7	9	1	2	8	18	0	9	10	8	21	9	8	12	9	9	15	7	5	10	1	6	3	5	1	2
T[T>G]A	3	2	5	5	3	6	4	1	1	4	1	1	2	2	9	1	7	6	0	4	1	8	7	3	8	2	4	3	5	5	7	4	3	3	10	5	6	2	1	2	6	8	7	4	5	1	5	3	4
T[T>G]C	3	2	2	3	2	3	4	3	1	3	1	0	1	5	5	3	1	5	3	4	0	1	6	2	1	5	0	1	5	1	2	3	0	4	1	2	1	2	1	1	1	6	3	2	1	0	1	2	0
T[T>G]G	2	0	1	2	2	5	2	3	1	0	1	2	2	4	2	1	3	5	0	3	0	8	6	4	3	1	2	1	7	0	3	5	3	4	11	3	2	9	3	2	2	7	3	2	6	2	2	3	2
T[T>G]T	15	2	1	4	9	20	12	10	10	8	3	6	4	8	4	8	8	9	20	5	2	16	14	7	15	1	7	6	13	5	7	6	10	12	11	7	16	14	15	10	14	7	3	4	7	9	10	5	1
[truncated: 251 more columns]
