# Supplementary material for: SUITOR: Selecting the number of mutational signatures through cross-validation
Source: PLoS Comput Biol. 2022 Apr 4;18(4):e1009309. doi: 10.1371/journal.pcbi.1009309 (PMC9009674; doi:10.1371/journal.pcbi.1009309)
Supplement: S2 Data — (ZIP) [file pcbi.1009309.s015.zip › Supp_data_profiles_activities_matrices/16 In silico simulation/simulation design of eight signatures/Error Level 1.2/eight signatures_mutation_type_matrix_8.csv]

	V1	V2	V3	V4	V5	V6	V7	V8	V9	V10	V11	V12	V13	V14	V15	V16	V17	V18	V19	V20	V21	V22	V23	V24	V25	V26	V27	V28	V29	V30	V31	V32	V33	V34	V35	V36	V37	V38	V39	V40	V41	V42	V43	V44	V45	V46	V47	V48	V49
A[C>A]A	3	1	2	6	0	6	6	1	2	6	4	1	5	2	4	5	1	4	1	3	5	9	5	3	11	3	4	2	7	2	4	8	8	8	6	3	7	2	3	2	6	6	6	2	2	2	5	2	2
A[C>A]C	2	1	2	6	4	5	4	3	1	4	4	0	5	2	1	5	2	5	0	1	3	6	2	1	2	4	4	1	0	2	2	3	4	4	6	1	10	4	3	1	5	12	7	1	5	1	5	2	4
A[C>A]G	3	0	3	3	1	5	7	3	0	1	2	0	4	2	3	2	1	7	1	2	3	1	2	2	3	3	2	2	3	1	4	2	3	3	4	3	0	1	1	1	0	2	2	5	3	1	4	0	0
A[C>A]T	1	1	2	6	3	2	8	3	0	3	5	1	2	4	3	1	4	4	2	6	4	3	5	0	4	4	5	1	3	0	3	4	2	3	13	2	6	7	0	1	1	12	6	5	6	4	2	2	1
C[C>A]A	3	2	1	12	3	8	11	3	2	3	5	0	7	5	2	3	3	9	2	3	8	4	4	4	8	0	6	2	4	2	4	7	3	9	12	3	4	8	4	3	0	9	7	12	7	1	5	3	5
C[C>A]C	2	1	3	6	5	8	10	3	1	10	5	1	6	3	2	3	3	6	3	6	6	9	4	3	12	4	3	2	0	4	3	15	2	4	7	5	14	8	2	1	5	15	4	8	12	4	9	1	3
C[C>A]G	1	1	3	5	1	4	9	2	2	3	1	1	4	5	3	2	1	3	0	1	4	4	2	1	8	5	6	1	2	1	1	5	4	6	4	4	2	5	1	3	2	3	2	5	4	3	6	0	1
C[C>A]T	5	2	3	9	2	7	11	3	0	5	8	2	9	1	1	4	5	9	2	5	9	3	5	0	19	6	6	1	2	5	0	11	3	12	10	2	9	7	3	2	4	7	4	7	7	4	2	2	4
G[C>A]A	1	2	0	4	0	6	6	5	1	3	1	0	4	4	4	4	2	5	2	4	2	6	2	2	11	3	2	3	4	1	4	11	4	6	5	1	5	3	2	3	4	8	9	5	5	2	4	3	2
G[C>A]C	2	1	2	5	2	5	5	5	1	2	5	0	6	3	3	3	3	5	2	4	5	7	2	1	4	1	1	2	5	0	1	5	1	3	3	2	7	5	0	1	5	8	4	11	2	3	6	3	2
G[C>A]G	3	2	3	4	3	5	6	3	0	4	0	0	2	1	4	2	2	3	2	0	2	2	1	3	4	3	3	2	4	0	3	6	3	3	7	1	5	4	1	2	2	2	3	3	4	4	4	2	2
G[C>A]T	3	2	2	6	3	1	6	2	0	1	1	0	2	1	2	1	3	2	1	0	3	5	4	2	2	4	4	2	3	3	1	7	5	4	1	3	4	1	1	2	1	0	7	3	4	2	7	1	4
T[C>A]A	3	1	1	9	0	9	6	2	1	6	2	1	3	3	4	2	4	4	0	6	5	4	2	1	7	4	4	4	3	3	7	7	2	11	11	3	5	2	2	4	2	8	4	8	1	2	5	3	2
T[C>A]C	3	0	0	7	2	6	7	3	1	6	5	1	6	1	2	0	3	4	1	3	4	4	0	3	4	1	6	2	3	2	3	10	3	9	9	3	10	16	1	4	1	8	6	6	4	2	2	3	0
T[C>A]G	3	1	1	1	1	3	3	1	0	3	5	1	0	3	3	1	0	2	1	2	3	5	2	3	3	4	3	2	1	1	2	1	2	2	3	1	3	5	0	2	0	2	2	1	2	2	1	0	1
T[C>A]T	2	0	2	4	2	6	9	6	1	6	7	1	2	4	5	4	6	4	2	7	7	8	8	3	12	4	5	4	4	2	6	6	5	4	9	6	8	4	4	3	4	10	8	7	10	4	6	3	2
A[C>G]A	1	3	2	7	6	3	4	1	1	2	1	0	4	7	3	1	2	5	1	1	2	3	5	1	3	4	2	2	6	6	3	5	8	4	5	4	7	7	0	4	4	8	4	7	3	4	1	6	4
A[C>G]C	0	2	2	8	5	2	2	2	1	0	1	0	3	4	3	1	2	5	2	3	1	5	0	2	1	3	1	2	4	2	2	3	4	4	5	4	4	8	1	2	1	4	2	1	4	4	3	5	2
A[C>G]G	3	1	2	4	2	4	5	0	1	1	0	1	3	2	3	0	2	3	2	3	2	5	3	3	3	4	0	0	4	2	4	2	2	3	3	1	1	4	2	4	4	6	2	2	3	3	2	2	1
A[C>G]T	3	1	1	4	4	6	3	2	0	3	0	0	1	7	3	0	3	4	2	1	0	4	6	1	6	1	0	0	3	7	5	4	6	1	10	5	7	10	2	2	8	9	3	4	2	7	6	7	1
C[C>G]A	2	1	3	3	5	5	7	1	1	2	1	1	4	8	2	1	2	3	1	4	3	2	1	1	3	4	1	3	3	3	3	8	5	4	1	2	3	5	1	0	3	5	5	4	2	2	4	5	1
C[C>G]C	1	2	1	6	3	0	7	0	1	1	3	1	4	7	1	1	2	3	2	1	2	9	5	2	9	5	0	2	1	6	1	6	5	3	7	5	5	6	1	3	5	7	6	7	1	2	7	1	1
C[C>G]G	2	1	1	5	3	4	2	2	1	0	1	1	2	6	0	1	0	3	2	3	1	5	4	1	3	5	2	3	2	2	4	2	5	0	3	3	1	3	2	1	6	2	3	1	1	3	4	4	0
C[C>G]T	3	2	2	4	6	2	4	2	1	0	1	1	6	7	3	2	3	4	1	4	1	1	5	2	1	0	1	2	3	3	5	7	3	1	9	1	8	8	0	1	8	7	5	7	3	2	8	2	1
G[C>G]A	3	2	0	2	4	2	3	1	2	0	1	1	2	1	2	2	1	1	2	2	3	7	2	1	3	4	1	2	0	3	3	4	2	4	2	2	5	3	1	4	3	5	2	5	5	4	3	4	0
G[C>G]C	5	2	2	3	4	2	6	1	1	0	3	1	3	5	1	0	2	4	2	3	2	4	2	1	5	7	3	1	5	2	5	4	5	1	6	5	1	6	1	1	5	7	4	6	3	2	2	3	0
G[C>G]G	2	0	2	1	3	1	3	2	1	2	1	1	5	4	4	0	1	1	2	3	4	2	4	2	2	2	1	2	4	0	1	1	2	5	5	2	3	7	0	3	5	2	4	1	3	2	2	4	0
G[C>G]T	4	2	1	5	4	2	5	2	1	1	2	1	5	5	8	1	3	5	1	5	1	2	1	1	6	3	2	3	2	6	8	7	2	2	6	4	7	7	1	4	4	4	4	0	3	3	6	3	2
T[C>G]A	3	3	1	8	7	6	8	0	1	2	1	1	1	8	4	0	3	3	2	1	1	2	2	3	2	5	3	3	3	1	8	6	2	3	6	3	3	4	1	1	8	2	4	4	3	3	2	8	0
T[C>G]C	2	2	3	5	4	3	5	2	2	1	1	1	3	7	3	2	3	2	2	2	5	1	2	3	3	4	0	1	4	5	2	7	6	2	3	3	3	6	0	3	5	6	2	2	2	4	3	3	2
T[C>G]G	3	0	1	1	3	4	6	1	0	2	0	1	3	2	3	1	0	2	1	3	2	4	4	1	3	4	0	1	1	3	3	3	5	2	4	4	2	4	1	2	2	5	1	2	4	1	4	3	1
T[C>G]T	4	1	2	5	6	4	4	2	4	2	1	1	2	7	3	0	2	7	2	1	1	3	3	1	7	5	3	4	8	6	6	5	4	4	8	7	7	2	1	2	8	2	6	9	5	4	6	6	2
A[C>T]A	8	6	4	4	2	3	8	2	1	0	1	0	2	7	5	1	3	11	8	7	2	7	3	2	13	5	2	3	4	2	2	3	6	5	10	8	2	6	0	10	14	8	3	5	4	5	3	1	2
A[C>T]C	1	6	4	3	3	5	7	3	1	2	1	2	2	4	3	3	2	9	0	7	6	2	2	5	8	3	3	5	1	1	4	3	13	5	9	7	2	4	2	1	2	3	3	1	5	4	4	2	2
A[C>T]G	7	9	2	2	5	9	18	2	0	1	0	6	1	13	3	2	3	9	10	5	3	11	4	1	9	12	1	3	4	6	3	6	15	2	2	12	1	2	1	13	17	6	5	4	3	2	1	1	9
A[C>T]T	1	2	1	4	4	3	3	2	1	0	1	1	3	1	2	1	2	2	3	1	4	5	5	5	6	4	3	2	2	3	4	5	4	3	1	6	5	4	1	11	8	2	4	4	2	2	6	2	3
C[C>T]A	5	2	11	2	1	3	3	0	1	1	5	3	7	12	12	2	5	0	2	5	6	8	6	8	6	7	3	1	1	2	7	6	9	10	8	3	7	3	0	6	6	6	4	6	7	4	2	2	4
C[C>T]C	6	2	5	3	8	3	7	1	2	6	4	4	13	6	10	9	7	4	3	2	10	6	5	7	6	3	0	8	4	2	9	8	7	7	9	3	2	3	1	9	8	3	5	2	4	7	5	2	3
C[C>T]G	7	4	2	2	7	5	10	0	1	2	2	3	2	10	3	2	4	12	12	5	1	15	0	1	7	11	0	4	7	5	8	8	9	5	8	15	6	2	1	12	20	7	9	4	4	4	8	0	4
C[C>T]T	3	2	10	5	8	4	6	5	1	7	1	2	9	10	5	2	5	9	1	6	6	5	5	4	5	6	2	5	4	4	3	14	10	4	10	3	7	3	0	13	9	6	4	5	10	6	4	3	1
G[C>T]A	9	1	0	3	4	6	10	2	1	2	0	8	5	1	0	1	3	9	4	7	2	13	2	2	15	12	2	3	2	10	6	8	8	2	6	12	4	7	1	13	11	5	5	3	2	2	2	1	6
G[C>T]C	6	9	6	2	4	8	14	2	0	2	2	2	6	5	4	1	5	17	9	6	4	12	3	0	11	13	4	1	4	7	4	5	16	7	3	3	3	9	2	13	15	8	4	9	4	5	4	1	9
G[C>T]G	8	16	0	3	5	11	25	1	1	2	1	5	0	9	5	1	3	17	20	10	3	17	1	2	15	16	1	4	6	6	5	8	10	6	3	17	1	1	1	13	14	16	3	7	3	2	9	0	8
G[C>T]T	8	7	5	2	7	5	8	3	1	0	1	3	6	11	4	4	5	10	11	7	3	9	2	2	7	15	4	3	5	7	5	7	9	6	5	12	2	5	2	13	9	8	1	11	3	4	3	4	3
T[C>T]A	6	4	17	0	14	3	5	11	2	5	5	7	24	28	13	8	23	20	8	15	15	13	0	17	5	25	4	17	2	4	24	20	18	15	23	7	17	3	3	28	17	4	2	6	23	31	12	2	1
T[C>T]C	3	6	30	3	11	3	10	13	2	6	7	14	21	37	20	24	27	31	7	12	30	17	5	19	4	30	2	22	2	2	17	38	36	17	29	4	26	4	0	37	31	5	2	7	29	38	11	2	0
T[C>T]G	3	7	11	5	5	4	12	5	0	2	2	3	5	10	5	4	4	9	6	7	3	4	2	8	11	10	1	11	3	3	7	7	18	21	8	9	7	4	2	15	11	6	2	2	15	8	6	1	3
T[C>T]T	4	2	13	2	9	7	1	8	1	3	2	5	22	19	9	6	16	6	5	4	7	10	3	7	3	23	3	5	1	3	19	12	13	6	13	4	6	4	3	19	11	2	4	5	15	14	6	1	1
A[T>A]A	5	9	9	8	2	10	11	1	4	5	1	0	5	6	7	8	11	4	0	11	8	13	9	8	5	5	2	4	3	2	8	4	5	3	5	7	3	9	1	4	6	11	4	2	10	0	5	1	3
A[T>A]C	3	3	2	2	2	1	5	0	0	1	1	1	3	2	3	0	3	3	2	3	3	4	2	3	4	1	1	3	3	2	7	2	6	0	2	2	6	6	2	1	0	5	2	1	3	2	3	1	2
A[T>A]G	1	8	8	12	3	5	10	2	3	2	0	1	6	12	8	2	5	5	1	8	2	5	15	4	4	7	4	1	1	4	5	5	5	4	12	8	7	7	1	4	5	14	0	6	8	2	14	2	1
A[T>A]T	1	2	4	3	3	4	6	2	1	3	1	1	2	4	2	1	5	5	0	1	1	5	5	4	5	3	3	3	4	3	6	4	4	5	8	6	4	9	3	5	2	4	3	2	4	3	5	0	2
C[T>A]A	1	9	14	20	0	9	18	2	7	2	2	1	6	12	4	13	11	2	2	13	7	12	7	14	3	13	2	3	7	0	14	5	8	4	18	10	9	12	2	1	13	10	4	3	12	3	13	2	0
C[T>A]C	0	6	4	11	1	9	7	0	2	1	3	1	5	12	1	6	9	5	1	3	2	5	9	8	6	7	4	0	3	2	7	6	8	1	11	8	6	3	2	4	6	11	2	3	7	3	3	2	1
C[T>A]G	2	13	11	28	1	18	25	2	9	6	4	2	11	18	12	16	12	4	0	11	15	13	14	13	6	11	3	1	6	2	17	7	7	2	11	6	6	22	1	4	13	16	7	4	16	1	22	0	0
C[T>A]T	2	2	8	12	3	13	6	3	4	2	1	1	5	6	4	6	5	6	3	5	6	4	14	7	4	6	2	1	4	4	3	5	3	4	8	5	7	8	1	2	9	9	4	2	5	0	9	1	1
G[T>A]A	3	3	10	12	3	4	5	1	4	2	0	0	1	4	5	10	9	4	2	3	4	4	5	6	5	0	0	0	5	0	11	4	8	3	6	7	5	4	2	2	3	6	2	3	12	2	8	2	1
G[T>A]C	3	1	2	2	4	4	5	3	1	1	1	0	2	1	4	2	5	4	1	3	2	2	4	3	2	4	2	0	4	0	5	1	1	3	5	3	0	4	0	3	4	2	1	1	3	0	4	3	2
G[T>A]G	0	4	4	5	2	7	7	1	4	0	3	0	2	13	4	3	0	6	2	1	2	3	5	4	7	5	1	1	6	3	9	5	2	2	8	3	3	5	3	2	5	2	6	6	4	1	4	4	1
G[T>A]T	2	2	2	3	2	4	3	2	1	1	2	0	6	6	1	2	0	1	1	0	7	5	1	2	3	2	3	3	5	2	5	2	4	3	3	3	2	5	0	1	2	2	4	0	4	3	5	0	1
T[T>A]A	4	5	4	10	2	10	7	1	6	4	3	1	5	13	8	5	12	4	0	8	7	9	13	8	4	7	4	2	2	2	9	5	7	1	7	8	9	4	1	4	5	13	3	2	6	3	6	3	2
T[T>A]C	6	3	4	4	2	3	10	2	1	0	0	1	4	4	5	1	1	2	1	1	4	2	9	2	1	6	4	2	3	2	2	5	8	3	2	2	2	6	1	4	6	4	2	3	2	2	2	1	2
T[T>A]G	3	5	2	11	1	11	11	1	3	3	2	1	3	12	8	10	2	7	0	6	7	9	14	9	3	4	4	3	4	1	8	4	3	3	7	8	10	12	0	1	6	15	4	3	12	2	7	1	1
T[T>A]T	4	2	4	5	5	3	5	2	4	2	1	1	2	7	8	9	9	3	0	5	3	5	9	6	4	7	3	2	3	1	6	4	5	4	5	9	8	7	2	4	4	7	2	2	6	0	4	1	1
A[T>C]A	5	8	1	7	9	7	8	4	2	1	0	0	3	5	7	2	11	3	1	7	6	8	9	8	11	12	9	8	6	3	13	15	5	8	2	6	13	21	5	8	12	9	4	3	11	11	10	2	1
A[T>C]C	0	0	3	2	3	4	1	2	1	3	1	1	4	2	5	1	5	5	1	4	2	8	6	3	7	2	1	8	2	1	7	6	2	1	4	4	6	9	2	3	6	5	1	2	3	4	3	2	1
A[T>C]G	8	1	6	9	11	8	7	5	2	5	4	1	3	9	13	2	5	7	1	10	2	13	8	7	11	16	3	10	4	0	8	9	7	8	4	3	4	10	6	5	9	9	9	3	3	7	6	2	2
A[T>C]T	3	1	2	2	3	8	12	5	0	4	1	1	1	4	10	2	8	8	2	10	4	7	7	3	6	10	2	4	4	3	3	8	3	4	11	2	5	8	6	2	6	11	8	1	5	6	2	2	0
C[T>C]A	8	3	3	5	4	3	7	5	2	4	1	1	5	2	7	2	3	7	2	10	7	14	10	4	10	9	3	5	2	2	9	11	3	7	6	0	4	6	6	3	7	13	2	4	3	5	3	3	5
C[T>C]C	5	0	6	3	6	9	8	1	1	1	0	1	2	7	6	2	3	2	2	3	3	13	5	2	7	6	3	7	3	3	4	6	4	6	1	5	4	3	0	4	6	8	1	1	2	5	1	3	1
C[T>C]G	11	2	5	6	7	6	11	6	2	1	1	0	3	6	8	0	4	3	2	14	8	11	7	4	8	9	7	14	1	1	9	12	2	9	1	4	4	5	5	11	18	8	7	4	5	8	5	0	3
C[T>C]T	10	4	3	2	11	5	10	8	3	6	0	1	1	4	6	1	6	7	2	10	3	8	6	10	7	6	5	10	6	3	11	8	8	3	5	2	10	3	6	7	10	10	4	5	5	4	5	4	0
G[T>C]A	10	2	6	4	9	3	6	6	0	1	3	1	2	8	12	2	8	3	3	13	6	11	4	5	16	5	9	9	3	2	10	8	10	4	3	3	5	10	4	11	9	11	8	3	4	7	3	0	1
G[T>C]C	5	2	3	4	3	4	4	3	2	2	1	1	3	2	6	1	6	7	2	4	4	4	6	3	6	5	3	2	3	1	5	6	5	3	5	0	3	3	2	4	5	8	4	2	1	5	2	3	2
G[T>C]G	7	3	2	0	6	4	15	7	1	1	1	1	2	7	4	2	2	5	2	5	11	8	2	4	9	14	6	6	1	1	5	11	2	4	1	4	5	12	2	9	8	7	2	3	7	10	3	2	0
G[T>C]T	5	2	3	3	5	2	1	7	2	1	1	2	3	2	5	0	7	5	1	2	5	5	5	3	5	4	4	3	3	1	6	8	2	4	2	3	5	5	6	5	9	9	6	4	5	13	3	2	1
T[T>C]A	7	2	6	3	10	3	8	5	1	2	3	1	3	6	9	2	2	5	2	6	4	6	6	2	13	7	2	4	3	2	10	10	10	4	7	5	4	5	3	4	6	6	3	3	1	5	2	3	2
T[T>C]C	6	1	0	3	7	3	10	2	1	1	0	0	4	4	5	2	3	4	3	6	5	8	2	2	8	6	4	6	2	0	6	3	2	4	9	0	3	7	3	2	6	6	4	3	3	3	2	1	1
T[T>C]G	5	1	8	3	4	2	5	0	0	1	2	1	3	5	2	1	3	7	3	7	4	6	4	1	7	6	3	3	0	1	5	5	1	1	8	2	2	9	2	1	5	7	5	3	2	5	2	1	1
T[T>C]T	11	2	3	1	6	9	3	8	2	5	0	1	1	3	10	1	7	2	1	10	7	10	6	3	11	9	5	5	4	3	3	7	9	9	8	2	10	10	5	5	13	12	6	5	6	8	5	3	1
A[T>G]A	2	1	3	3	1	4	6	4	1	5	1	1	1	4	6	3	6	4	1	4	3	2	8	1	2	5	6	3	7	2	10	4	4	1	10	4	7	3	0	2	7	9	0	1	4	1	2	4	4
A[T>G]C	3	1	1	2	2	4	7	1	1	2	0	0	2	0	1	1	1	5	3	5	2	1	6	1	4	1	2	1	4	0	1	4	2	3	2	1	6	1	2	4	5	8	2	1	0	0	3	1	1
A[T>G]G	1	1	2	3	3	3	6	0	0	2	1	1	0	5	3	2	5	3	0	2	1	3	6	1	4	3	1	1	2	1	3	5	2	3	7	4	4	3	1	3	5	5	5	3	2	3	5	3	1
A[T>G]T	11	2	4	4	6	8	6	6	2	1	0	6	4	9	7	1	5	4	9	8	1	4	13	7	10	3	0	7	10	3	6	5	9	8	4	2	10	4	4	8	9	5	6	2	4	4	6	4	1
C[T>G]A	2	1	2	1	3	3	6	1	2	1	0	2	2	4	2	2	4	2	4	7	1	6	4	3	3	7	2	0	4	6	5	5	7	0	9	0	3	8	0	4	5	8	7	3	7	1	2	3	1
C[T>G]C	4	0	2	6	2	8	1	3	3	2	1	2	1	4	2	3	3	4	2	4	2	7	3	7	4	2	1	2	8	1	5	1	9	4	5	3	7	10	3	7	5	7	2	2	4	2	6	2	1
C[T>G]G	4	2	2	6	2	3	6	5	1	1	1	1	2	1	1	1	6	4	1	0	2	6	9	6	2	3	0	5	4	0	6	2	7	5	12	4	4	6	6	6	8	5	4	2	3	1	5	2	1
C[T>G]T	50	3	2	12	19	52	23	42	33	4	1	31	19	27	3	6	9	29	49	6	2	59	55	40	23	9	5	38	44	2	8	14	15	34	26	10	41	20	59	46	44	4	5	1	18	30	27	3	1
G[T>G]A	2	1	3	2	2	0	0	0	0	1	1	0	1	4	4	2	1	1	2	2	3	6	2	1	5	4	0	2	1	1	5	0	3	3	2	2	4	3	2	2	1	2	1	2	4	3	1	1	0
G[T>G]C	3	2	3	3	0	4	4	2	0	0	3	1	2	5	4	1	3	5	2	4	1	6	5	2	4	2	1	2	5	3	4	1	4	3	2	1	7	4	2	2	2	4	3	3	3	4	2	2	1
G[T>G]G	1	1	2	2	4	4	2	0	0	0	2	1	3	1	0	1	1	4	1	2	2	3	1	1	6	0	0	2	1	1	2	1	5	2	6	1	4	2	1	3	5	6	1	5	3	3	2	1	0
G[T>G]T	15	2	4	6	4	12	8	15	6	2	0	6	5	4	3	3	1	6	14	3	3	10	21	13	11	2	3	12	10	0	3	10	6	9	13	4	16	7	4	14	14	1	2	6	2	5	7	1	2
T[T>G]A	1	1	1	1	4	4	5	5	1	1	1	1	1	6	3	2	11	0	1	11	3	7	13	3	8	8	5	3	7	8	5	2	5	1	14	6	5	7	1	4	3	7	4	8	2	1	5	1	1
T[T>G]C	4	2	0	0	2	8	4	4	2	2	0	1	3	2	2	0	3	7	1	1	1	3	2	2	4	0	3	1	4	2	4	1	3	1	6	1	5	6	3	2	0	5	2	2	3	2	5	1	0
T[T>G]G	1	1	0	1	1	4	3	4	1	2	2	0	1	2	2	2	4	1	3	0	1	5	1	3	4	1	1	2	4	1	2	4	0	4	5	5	1	6	2	1	6	3	2	3	2	3	3	5	0
T[T>G]T	14	1	5	4	10	16	5	8	5	1	1	7	6	14	4	2	3	10	8	7	3	20	21	16	14	8	2	9	20	5	10	15	11	7	14	6	20	16	12	13	14	10	8	3	8	10	9	3	5
[truncated: 251 more columns]
