# Supplementary material for: SUITOR: Selecting the number of mutational signatures through cross-validation
Source: PLoS Comput Biol. 2022 Apr 4;18(4):e1009309. doi: 10.1371/journal.pcbi.1009309 (PMC9009674; doi:10.1371/journal.pcbi.1009309)
Supplement: S2 Data — (ZIP) [file pcbi.1009309.s015.zip › Supp_data_profiles_activities_matrices/16 In silico simulation/simulation design of eight signatures/Error Level 1.2/eight signatures_mutation_type_matrix_9.csv]

	V1	V2	V3	V4	V5	V6	V7	V8	V9	V10	V11	V12	V13	V14	V15	V16	V17	V18	V19	V20	V21	V22	V23	V24	V25	V26	V27	V28	V29	V30	V31	V32	V33	V34	V35	V36	V37	V38	V39	V40	V41	V42	V43	V44	V45	V46	V47	V48	V49
A[C>A]A	0	2	3	8	4	4	9	2	3	4	3	0	8	5	5	3	3	7	1	3	3	4	5	1	5	2	5	0	2	1	5	10	3	5	5	4	4	5	2	5	3	5	1	5	6	2	8	2	4
A[C>A]C	2	2	0	5	0	6	8	1	1	4	4	1	4	4	1	2	1	8	1	2	2	4	2	1	7	4	2	1	1	2	5	7	2	8	9	2	3	6	0	1	2	5	6	4	4	2	10	2	1
A[C>A]G	1	1	2	3	3	4	6	3	1	2	5	1	3	2	2	0	2	5	0	2	3	3	0	3	3	4	3	2	3	2	1	7	3	6	3	3	4	7	4	2	4	2	3	1	3	3	1	0	1
A[C>A]T	1	2	2	3	1	4	5	0	0	2	5	1	2	3	1	4	3	5	0	0	4	3	2	2	6	2	3	2	4	2	2	6	3	3	5	2	5	4	1	1	3	9	4	4	5	3	5	3	3
C[C>A]A	1	0	3	14	2	13	10	0	2	12	14	1	4	4	4	3	1	15	1	4	6	6	4	3	10	4	6	1	2	2	2	7	2	11	8	3	10	14	1	3	4	13	8	10	11	2	7	3	5
C[C>A]C	1	1	3	11	1	15	12	5	1	9	10	2	7	5	1	5	3	14	1	3	4	3	5	2	7	0	4	1	2	2	3	9	7	8	10	4	12	8	4	1	4	9	8	15	7	4	9	4	3
C[C>A]G	1	0	1	6	2	0	4	2	0	2	5	1	1	4	1	2	2	1	2	1	3	0	3	0	7	0	5	0	6	3	1	4	4	4	5	2	3	6	1	0	2	2	4	4	4	3	6	2	2
C[C>A]T	2	0	1	13	1	4	14	3	2	11	7	4	6	3	2	7	5	11	1	3	10	10	4	2	13	4	7	1	2	2	3	9	5	10	8	3	8	5	4	6	7	6	13	5	9	1	4	3	5
G[C>A]A	4	2	1	7	3	7	7	1	1	3	3	0	3	1	5	4	1	6	0	0	8	4	5	1	5	5	1	2	2	1	4	4	3	7	4	2	4	5	2	1	1	7	1	4	4	2	6	0	3
G[C>A]C	4	2	1	7	2	5	9	2	0	6	6	1	3	3	3	3	3	8	1	3	5	1	8	0	12	4	0	1	2	2	2	8	3	4	2	3	6	4	1	1	5	4	3	5	9	1	8	2	3
G[C>A]G	3	2	0	4	3	6	8	0	0	2	2	1	1	1	3	2	0	7	0	2	4	2	2	3	3	4	3	2	3	0	1	6	2	5	3	3	5	1	0	2	4	3	4	3	4	0	2	2	1
G[C>A]T	1	1	0	3	0	5	3	2	0	5	4	0	4	4	3	3	5	8	1	5	4	6	4	4	8	4	6	2	2	2	4	3	3	5	5	2	4	6	1	1	2	3	5	0	3	4	5	3	5
T[C>A]A	3	1	1	4	2	7	6	3	1	7	7	1	3	3	4	4	1	4	1	5	5	8	4	1	10	3	4	1	3	3	3	7	2	5	3	4	3	4	0	3	5	8	5	7	7	2	9	1	3
T[C>A]C	2	2	0	6	1	9	3	2	0	5	6	0	6	3	4	4	3	6	1	3	5	4	4	1	9	3	5	0	2	2	4	8	5	10	11	0	7	3	0	3	6	10	7	5	6	3	3	2	3
T[C>A]G	2	1	1	5	1	1	1	2	2	2	2	1	4	1	1	1	3	5	0	2	2	4	3	1	3	2	0	1	1	3	1	4	2	1	4	2	4	5	0	3	2	5	3	2	2	0	2	0	1
T[C>A]T	4	1	5	6	3	9	2	3	1	5	6	1	4	2	4	3	6	5	0	10	1	8	5	2	3	1	1	0	4	2	6	3	6	5	8	4	6	6	3	2	3	10	3	6	2	2	8	1	3
A[C>G]A	2	0	1	8	1	2	6	2	1	1	2	0	3	5	4	2	2	5	1	2	1	4	4	2	5	2	0	3	4	2	5	4	10	3	5	2	4	3	2	2	14	10	6	8	0	1	9	2	1
A[C>G]C	6	1	0	5	3	5	7	1	1	1	2	1	4	4	1	2	3	1	0	4	0	4	2	3	7	5	1	1	1	5	0	4	1	2	4	2	4	5	0	0	4	6	5	3	0	2	4	1	1
A[C>G]G	1	1	3	4	3	4	4	2	2	0	1	1	3	3	3	1	3	3	0	1	1	5	4	3	2	4	2	1	3	2	2	2	4	2	5	5	5	3	1	2	7	6	3	0	4	1	2	2	0
A[C>G]T	2	1	1	5	4	3	3	2	5	3	0	0	2	6	2	1	4	4	1	2	1	4	2	1	6	3	1	3	6	4	4	5	13	3	13	4	5	7	1	0	7	5	6	2	3	6	2	3	1
C[C>G]A	3	1	2	4	5	2	3	1	3	2	0	0	6	3	1	2	2	6	3	3	3	9	4	3	2	0	1	2	9	4	4	1	5	3	4	2	3	6	1	1	7	8	4	3	4	3	6	4	2
C[C>G]C	1	0	1	5	6	2	1	1	2	1	0	1	6	7	3	3	2	4	2	3	2	8	4	1	9	2	1	2	5	3	5	7	7	6	6	4	5	7	1	3	8	8	0	5	1	3	6	7	0
C[C>G]G	2	0	2	2	5	5	0	1	1	2	2	1	5	3	0	1	1	1	1	2	0	6	3	3	4	2	2	0	2	2	2	3	2	1	3	2	5	6	0	3	6	3	2	4	2	0	3	1	0
C[C>G]T	1	0	1	4	5	2	0	1	0	0	2	1	6	5	4	3	1	6	1	3	2	6	4	1	4	4	2	1	3	9	3	4	7	4	9	4	6	8	1	0	6	7	5	7	3	5	4	5	2
G[C>G]A	2	1	0	5	6	5	4	1	2	2	3	1	2	6	4	0	1	4	2	2	1	4	2	1	4	2	2	3	4	2	3	6	4	3	3	4	1	2	2	1	8	6	4	5	2	4	5	2	1
G[C>G]C	4	1	1	5	7	3	6	0	3	0	1	0	2	3	5	0	3	4	1	2	2	2	3	2	4	4	1	0	5	2	4	3	4	0	5	3	3	4	1	2	2	7	3	8	2	4	7	1	0
G[C>G]G	2	1	1	1	2	0	6	0	1	2	2	1	3	3	1	1	1	2	1	0	3	2	4	1	3	0	1	2	2	1	3	4	5	2	4	3	2	4	0	2	4	6	3	1	2	1	7	1	1
G[C>G]T	2	2	3	6	5	2	11	2	3	1	2	1	3	3	3	2	2	4	0	3	2	5	8	3	2	6	2	3	8	5	3	6	5	4	5	1	6	9	0	1	5	7	9	3	4	6	2	5	2
T[C>G]A	7	2	2	7	3	4	7	2	0	2	1	0	4	4	4	1	3	0	1	4	3	7	5	3	2	3	1	3	4	3	8	9	4	1	6	5	5	4	0	3	10	7	5	4	3	3	1	2	1
T[C>G]C	4	1	1	6	3	4	8	1	2	1	1	0	2	3	2	0	3	3	1	3	2	3	5	2	6	3	2	3	10	2	7	7	8	4	7	3	3	9	0	0	5	7	5	5	3	5	2	5	1
T[C>G]G	0	2	2	4	2	2	4	1	3	0	0	1	4	4	2	2	2	1	2	1	3	3	1	0	6	3	2	1	1	2	4	4	5	3	3	3	5	2	0	2	5	5	3	1	2	3	3	2	2
T[C>G]T	6	0	3	2	11	3	8	1	4	1	0	3	6	4	4	0	2	3	1	3	3	9	5	3	5	3	2	2	10	6	4	5	6	3	5	3	7	9	0	2	10	11	5	2	5	7	10	7	0
A[C>T]A	5	4	1	0	2	3	12	1	2	1	2	5	2	4	6	1	3	12	2	3	3	4	8	2	8	7	1	3	5	3	8	2	4	1	3	3	2	2	1	13	6	13	2	5	1	3	5	0	4
A[C>T]C	4	4	6	3	4	3	6	4	2	1	2	0	5	7	0	2	2	7	2	4	3	5	3	3	14	4	2	4	1	1	7	7	6	4	5	6	4	0	1	6	5	3	5	5	5	4	6	1	3
A[C>T]G	2	9	1	3	4	7	20	4	0	0	1	5	3	6	2	2	3	15	6	6	0	12	1	3	8	17	1	2	5	8	4	1	12	4	4	17	4	4	0	7	13	8	1	5	2	1	3	3	3
A[C>T]T	5	3	1	3	5	4	6	1	1	3	4	3	3	4	4	2	1	8	4	2	4	4	5	4	7	5	1	3	1	4	4	7	4	1	8	5	3	5	2	8	6	10	5	4	7	4	7	0	0
C[C>T]A	4	0	4	3	8	5	7	4	2	1	5	2	8	11	5	5	4	8	3	2	4	5	4	4	7	12	3	7	4	2	5	9	6	7	11	3	5	5	2	7	5	5	4	7	15	10	4	2	4
C[C>T]C	4	6	8	2	3	1	6	6	0	1	2	5	9	8	10	5	3	6	2	4	3	7	4	3	7	10	3	2	1	4	10	7	10	3	8	9	5	5	1	11	10	7	3	2	8	10	4	2	1
C[C>T]G	5	5	2	4	4	15	16	3	3	1	2	6	3	7	3	3	3	11	7	3	2	5	3	4	13	22	1	1	7	11	3	8	14	5	3	7	3	4	1	6	16	3	6	8	4	4	7	3	3
C[C>T]T	4	4	9	2	4	4	8	4	1	1	2	5	7	12	10	6	6	7	5	8	10	10	2	7	6	4	1	3	5	3	9	11	12	9	7	10	9	2	3	5	9	4	5	4	8	9	3	1	6
G[C>T]A	9	3	0	1	2	6	16	3	2	0	3	11	0	8	3	0	4	10	11	2	2	11	5	2	10	14	2	1	6	6	5	8	10	4	6	6	5	4	0	8	8	8	4	9	2	3	8	1	6
G[C>T]C	8	3	5	1	3	6	14	2	1	3	2	6	5	8	5	2	4	11	7	6	3	9	7	1	21	18	3	1	9	5	4	8	13	7	6	15	7	6	1	9	17	7	6	8	6	9	6	1	1
G[C>T]G	10	9	2	2	9	8	23	2	1	0	3	9	1	8	4	0	4	18	11	5	2	13	3	1	15	19	1	4	6	14	7	8	13	9	2	23	3	4	1	23	24	17	7	15	4	1	6	2	6
G[C>T]T	2	2	4	0	9	6	13	7	0	3	3	4	3	4	2	2	6	12	4	3	2	7	2	3	7	10	2	2	6	7	2	8	9	5	7	5	3	3	1	5	13	6	6	6	3	5	3	0	6
T[C>T]A	6	6	23	1	11	1	6	15	1	6	6	12	19	18	19	16	17	25	6	9	17	4	0	25	6	17	2	11	0	2	25	26	18	13	19	6	18	5	1	21	19	6	3	9	21	21	9	1	3
T[C>T]C	5	6	35	3	13	3	10	12	2	6	7	15	17	25	26	18	32	33	13	11	14	19	3	28	2	30	4	21	3	2	27	43	42	31	32	9	17	4	0	25	24	7	4	7	31	42	14	1	1
T[C>T]G	7	7	12	5	7	3	12	5	1	1	3	4	12	17	9	6	6	24	6	4	7	10	3	7	11	12	2	7	4	8	9	9	12	8	15	8	5	3	1	15	11	3	0	7	14	11	8	1	1
T[C>T]T	3	3	15	3	2	6	3	6	1	3	1	7	11	14	7	9	16	12	1	6	8	9	5	10	5	9	2	6	2	1	10	12	9	4	13	3	6	3	2	9	12	6	3	4	19	16	5	1	2
A[T>A]A	2	12	7	7	1	8	6	3	3	3	5	1	6	8	7	12	7	2	1	10	2	12	13	7	4	3	2	1	3	1	9	4	6	4	10	6	9	3	0	3	9	9	2	2	4	1	8	0	2
A[T>A]C	3	0	1	4	1	5	5	3	1	2	2	2	2	2	1	2	2	2	1	3	2	9	3	2	1	3	2	3	4	1	3	5	4	2	3	4	5	4	1	3	6	3	0	1	3	2	3	3	2
A[T>A]G	4	11	4	10	1	10	13	0	3	2	0	1	4	10	6	9	9	2	1	1	7	9	8	9	7	6	2	1	5	1	7	5	8	3	6	6	5	5	0	1	7	8	3	3	8	0	6	2	3
A[T>A]T	2	2	5	1	3	2	5	6	1	2	2	0	1	4	2	2	3	5	0	4	2	4	2	0	5	3	3	1	2	3	6	2	2	2	4	6	4	5	1	1	5	10	2	3	2	3	4	2	2
C[T>A]A	1	18	8	12	1	16	16	1	11	2	1	1	7	15	9	11	13	5	1	13	8	7	17	11	4	5	2	0	4	1	14	7	5	3	14	13	10	5	2	3	6	13	3	4	6	1	18	0	1
C[T>A]C	2	6	8	3	0	7	11	0	1	1	4	0	2	5	7	8	8	1	1	5	4	9	9	4	3	3	3	3	3	1	3	5	7	2	10	5	1	6	2	3	12	9	7	2	9	2	6	1	3
C[T>A]G	3	17	17	27	2	20	20	3	8	3	6	0	11	15	10	16	10	12	1	6	11	19	15	15	9	6	2	1	5	1	11	5	11	4	10	9	7	15	1	3	18	18	4	3	17	0	18	4	2
C[T>A]T	5	4	2	11	3	4	8	0	2	4	1	2	2	6	6	7	5	1	0	6	8	10	10	8	7	4	1	3	4	3	8	4	12	4	4	4	3	7	1	1	6	9	2	2	7	1	14	3	1
G[T>A]A	2	5	3	9	2	3	8	0	3	1	2	0	6	6	5	6	5	3	1	1	5	4	7	8	6	4	1	2	1	2	7	4	3	1	5	8	9	5	1	2	3	8	1	1	6	0	7	2	2
G[T>A]C	3	1	4	4	1	3	3	1	1	1	0	1	1	3	3	1	2	0	2	3	0	6	4	3	4	5	0	1	2	0	7	2	0	1	2	2	5	2	2	2	3	5	3	2	0	2	1	1	0
G[T>A]G	2	4	6	8	1	6	3	4	4	3	4	0	7	8	5	3	5	5	1	5	2	6	11	2	4	5	2	2	5	2	4	4	3	4	9	1	6	4	2	0	4	7	2	2	2	0	8	1	1
G[T>A]T	3	2	2	4	1	2	2	2	3	1	1	1	4	1	2	3	1	0	0	3	2	5	3	3	4	2	0	2	5	1	4	4	2	3	2	3	2	2	1	3	0	4	2	4	1	4	2	1	1
T[T>A]A	1	4	4	14	4	8	9	2	4	4	4	0	4	8	4	6	11	3	2	9	5	3	10	6	4	13	3	4	9	4	8	5	5	0	10	8	6	8	1	3	6	15	4	3	8	2	9	3	1
T[T>A]C	1	6	2	5	2	6	4	0	1	3	1	1	4	1	2	3	3	5	2	0	3	2	3	4	3	6	1	1	2	0	5	2	4	1	4	1	4	4	1	3	7	4	0	2	1	1	4	3	0
T[T>A]G	2	7	5	9	1	9	12	1	1	2	2	1	7	9	7	7	14	2	0	7	6	17	9	7	5	7	0	2	5	3	7	4	7	1	10	7	9	7	0	3	9	9	3	5	9	3	9	4	2
T[T>A]T	2	7	0	5	2	7	7	0	2	2	2	1	3	6	5	5	6	3	1	5	2	7	6	5	2	3	2	2	4	4	6	3	6	3	6	5	5	4	1	1	7	6	4	2	2	0	3	6	1
A[T>C]A	13	7	7	8	12	8	16	5	3	4	2	2	1	5	15	0	7	7	1	17	5	16	8	7	6	11	6	7	3	6	13	5	3	5	13	10	6	9	3	8	17	6	10	3	16	7	2	2	2
A[T>C]C	4	3	1	0	1	6	3	5	2	3	1	0	3	2	3	1	2	2	1	4	2	11	5	1	7	7	5	2	2	2	0	4	6	4	6	4	1	7	4	3	6	8	2	2	5	4	1	2	1
A[T>C]G	7	2	3	3	10	4	4	7	0	2	0	1	4	9	10	4	8	6	2	11	7	9	4	3	11	5	2	10	2	4	9	6	7	8	4	4	13	10	5	10	13	10	6	4	10	9	4	1	1
A[T>C]T	4	2	2	3	8	7	7	4	1	3	0	1	4	3	4	2	4	8	1	10	1	12	10	3	12	9	3	5	4	2	11	7	8	7	7	3	4	9	4	2	7	8	4	4	4	9	0	3	0
C[T>C]A	4	2	3	4	5	3	3	0	3	4	2	0	3	3	3	4	3	4	1	8	5	9	7	4	13	7	5	3	4	3	9	7	9	5	6	3	3	8	2	3	2	5	2	3	7	6	6	2	1
C[T>C]C	7	0	2	4	4	8	9	2	4	2	1	1	2	4	3	1	2	4	0	5	1	11	4	4	4	11	4	6	5	2	5	8	1	2	6	5	6	7	1	3	4	8	3	5	8	3	8	5	1
C[T>C]G	7	2	7	5	10	4	10	9	3	2	2	2	2	8	7	1	4	12	2	12	8	14	8	3	14	6	9	7	5	2	10	13	6	6	5	2	8	4	7	6	13	4	8	3	10	6	8	1	3
C[T>C]T	6	2	5	4	12	5	6	6	0	2	1	2	2	5	10	1	8	8	2	9	5	12	10	5	11	9	4	4	7	4	10	12	11	11	8	5	13	14	5	5	12	9	7	4	3	4	7	1	2
G[T>C]A	11	1	4	2	2	7	7	6	1	3	2	2	4	7	5	1	4	6	1	4	10	12	10	3	16	4	6	5	4	3	7	13	8	6	5	2	4	7	7	6	10	13	5	1	3	12	5	5	1
G[T>C]C	7	2	4	3	5	3	7	1	1	1	0	2	1	5	3	2	10	6	1	2	3	6	6	2	4	7	5	6	1	2	2	5	4	0	3	3	7	8	2	2	8	5	2	3	4	5	2	4	1
G[T>C]G	7	1	3	1	7	5	9	3	1	1	2	1	2	1	4	2	6	5	0	8	6	7	4	3	11	5	3	9	1	1	1	9	5	5	5	1	7	3	5	4	9	4	5	1	3	7	3	2	0
G[T>C]T	2	4	5	2	7	7	3	6	1	2	1	0	3	3	6	2	6	5	1	9	3	10	4	4	9	11	1	5	1	2	5	7	3	6	3	0	7	5	6	8	10	8	7	2	8	9	1	2	1
T[T>C]A	5	3	8	5	7	5	7	5	3	3	2	1	4	5	3	1	4	4	2	4	5	6	7	6	11	7	3	6	1	2	3	9	4	9	10	3	6	6	4	5	7	7	2	2	2	6	3	1	2
T[T>C]C	11	1	0	2	6	7	6	2	2	2	0	2	2	1	5	0	3	5	2	7	2	3	7	5	5	6	3	2	2	3	5	5	5	3	5	4	6	8	4	1	7	6	1	2	7	3	4	1	1
T[T>C]G	4	1	1	3	3	2	7	3	0	0	1	1	2	2	7	1	3	6	3	5	2	4	7	2	6	9	5	5	3	2	3	5	3	3	7	4	1	4	3	5	7	1	4	2	2	6	5	3	1
T[T>C]T	7	3	3	2	11	4	11	6	0	3	1	1	4	8	11	2	11	3	2	11	1	7	8	6	12	8	3	7	6	7	7	10	7	8	12	3	5	6	5	3	16	9	8	4	6	3	2	6	3
A[T>G]A	1	1	3	2	2	3	3	4	1	4	1	1	3	5	4	2	2	3	1	5	2	2	7	4	3	7	0	5	1	3	8	1	9	5	8	3	3	6	2	0	1	10	4	4	3	1	5	3	2
A[T>G]C	1	0	2	2	2	5	3	2	2	3	1	2	0	4	4	2	4	5	1	4	2	2	2	1	8	0	1	3	2	1	1	4	4	2	2	1	1	4	0	3	3	1	5	1	4	1	2	1	0
A[T>G]G	0	2	1	2	3	4	6	1	1	0	0	0	4	4	0	3	3	0	2	0	1	4	4	2	5	4	1	2	4	2	1	3	8	2	5	4	1	1	1	2	1	5	2	6	2	2	3	1	0
A[T>G]T	10	3	4	4	6	10	7	12	4	3	0	2	4	6	4	2	4	5	8	2	1	10	8	6	7	1	2	1	5	3	3	10	4	4	4	5	5	4	9	6	11	2	6	3	3	6	3	8	1
C[T>G]A	0	2	4	4	1	7	2	1	3	1	1	2	4	2	5	1	4	2	2	5	2	5	6	3	1	6	2	2	6	0	6	3	1	1	4	2	2	4	1	5	2	8	4	2	3	3	4	4	2
C[T>G]C	4	1	2	2	4	2	3	8	2	1	1	5	2	3	2	3	4	3	5	4	1	2	5	6	4	4	1	3	1	2	3	6	9	7	2	4	6	4	2	1	10	1	4	3	1	5	8	0	0
C[T>G]G	5	2	2	2	6	3	7	3	2	3	1	2	3	2	0	0	8	4	0	2	3	7	10	3	7	5	0	2	6	2	7	2	2	1	3	2	0	4	1	2	6	6	4	2	5	2	5	2	1
C[T>G]T	48	4	3	21	27	58	18	35	48	4	0	35	37	25	12	7	9	30	49	9	0	52	65	41	18	10	6	45	52	3	7	17	16	41	16	10	46	17	39	43	36	10	19	2	9	21	32	3	4
G[T>G]A	2	2	3	3	2	5	4	3	2	4	1	2	1	1	2	2	2	4	0	0	1	1	3	3	4	1	2	2	3	2	4	4	1	3	5	3	2	3	1	1	2	5	2	2	4	2	4	1	0
G[T>G]C	1	1	3	4	2	3	4	2	2	2	1	3	0	3	4	2	3	2	0	3	4	5	2	3	5	4	1	2	4	0	1	4	7	1	3	3	4	4	1	1	6	5	2	3	5	1	1	4	1
G[T>G]G	3	2	3	5	1	2	4	0	1	1	1	1	2	2	3	2	3	2	2	2	1	3	5	2	6	2	1	2	4	2	0	1	2	2	2	2	2	2	3	1	8	7	2	3	3	2	1	3	1
G[T>G]T	18	1	2	3	6	12	5	7	7	3	1	4	5	7	4	5	3	10	12	3	2	11	16	10	8	2	1	13	16	3	5	8	7	7	7	6	8	5	5	11	8	6	4	3	4	12	10	2	1
T[T>G]A	2	3	4	5	1	5	1	1	0	7	1	1	0	2	4	2	7	3	1	9	2	4	9	4	6	7	1	2	3	4	5	4	10	2	15	6	7	9	2	0	4	10	2	4	5	3	6	6	4
T[T>G]C	1	0	2	4	2	3	6	3	2	1	1	2	4	3	2	1	3	6	1	2	1	4	2	1	6	3	1	2	2	3	0	5	2	3	3	2	4	6	3	3	6	5	3	2	2	2	4	2	1
T[T>G]G	4	0	1	5	3	2	7	1	0	1	0	1	3	5	2	0	7	3	2	6	3	5	3	3	7	6	1	1	4	2	4	4	8	1	4	6	2	5	3	1	6	5	2	0	2	3	4	1	2
T[T>G]T	11	1	4	6	9	17	8	11	6	7	1	9	9	9	5	2	8	15	11	9	3	17	23	12	11	4	3	16	15	6	9	3	13	14	7	3	12	13	17	13	15	7	5	3	6	8	4	4	0
[truncated: 251 more columns]
