# Supplementary material for: SUITOR: Selecting the number of mutational signatures through cross-validation
Source: PLoS Comput Biol. 2022 Apr 4;18(4):e1009309. doi: 10.1371/journal.pcbi.1009309 (PMC9009674; doi:10.1371/journal.pcbi.1009309)
Supplement: S2 Data — (ZIP) [file pcbi.1009309.s015.zip › Supp_data_profiles_activities_matrices/16 In silico simulation/simulation design of nine signatures/nine signatures_mutation_type_matrix_1.csv]

	V1	V2	V3	V4	V5	V6	V7	V8	V9	V10	V11	V12	V13	V14	V15	V16	V17	V18	V19	V20	V21	V22	V23	V24	V25	V26	V27	V28	V29	V30	V31	V32	V33	V34	V35	V36	V37	V38	V39	V40	V41	V42	V43	V44	V45	V46	V47	V48	V49
A[C>A]A	65	15	65	313	52	45	34	119	27	32	22	24	150	103	72	65	32	19	81	227	117	181	102	11	72	136	114	49	20	142	14	75	17	62	42	21	157	31	35	15	63	165	27	18	50	137	18	112	88
A[C>A]C	51	9	41	225	25	25	16	78	22	21	22	9	112	90	54	43	24	22	32	157	102	133	78	11	40	105	105	43	20	94	33	21	18	33	26	16	131	21	28	9	62	137	16	10	38	131	15	66	71
A[C>A]G	7	1	5	19	7	2	5	16	8	11	3	1	17	11	6	7	13	4	9	21	8	24	7	5	5	17	14	4	6	4	5	5	5	8	5	3	17	10	4	5	5	26	7	1	10	12	3	10	6
A[C>A]T	38	3	32	183	25	30	11	68	13	13	14	13	70	64	33	39	26	8	33	109	73	108	46	5	33	61	92	20	14	73	17	43	11	23	29	6	99	14	21	6	25	110	8	16	18	80	12	59	41
C[C>A]A	42	5	86	323	37	59	13	126	17	18	14	9	126	123	49	59	29	17	74	277	135	180	91	6	63	150	132	30	20	141	9	104	10	53	36	19	183	45	27	4	66	197	14	15	32	168	27	124	85
C[C>A]C	42	6	51	343	41	33	10	81	15	6	16	8	133	111	24	35	15	9	33	217	171	158	97	6	50	130	162	42	21	160	12	37	18	31	18	9	204	19	22	3	62	211	19	6	32	165	11	72	81
C[C>A]G	12	2	8	44	10	22	6	27	5	7	7	2	33	15	12	19	13	6	16	46	21	38	22	5	9	21	18	8	8	14	3	14	10	14	8	2	21	10	8	3	9	25	9	5	11	22	4	22	24
C[C>A]T	34	9	36	207	37	29	12	72	8	20	12	9	89	81	39	37	22	10	53	181	76	86	66	11	53	96	94	27	16	90	16	48	14	38	23	10	131	19	15	6	50	128	16	11	15	119	13	67	46
G[C>A]A	39	9	69	167	35	95	20	160	22	17	30	11	58	76	71	80	33	18	126	244	57	100	46	7	76	109	72	29	18	55	22	124	17	82	59	15	72	42	27	5	31	89	18	13	41	103	32	144	44
G[C>A]C	41	5	21	169	34	27	10	73	21	18	19	15	92	49	37	32	19	12	33	124	69	90	51	11	31	75	88	31	18	75	12	33	18	32	17	17	103	26	21	14	37	98	21	6	21	70	6	46	42
G[C>A]G	11	1	10	25	10	12	4	36	4	7	4	3	17	12	12	6	4	1	13	29	9	26	4	3	10	14	14	9	3	6	2	16	5	9	5	3	16	13	11	5	9	13	6	2	9	11	6	14	8
G[C>A]T	24	7	49	160	35	52	7	71	14	16	10	9	76	69	45	42	17	14	72	192	62	104	45	8	68	82	71	21	17	63	9	75	12	51	42	11	76	31	18	10	30	78	12	17	26	104	18	85	37
T[C>A]A	63	54	87	219	58	98	29	1396	86	32	123	147	69	66	114	445	65	20	88	276	74	90	57	46	65	110	158	23	43	69	42	102	19	76	73	27	64	44	68	35	124	84	19	18	48	85	42	226	663
T[C>A]C	61	17	48	257	54	47	22	550	39	24	55	56	102	85	49	182	38	19	64	248	104	129	92	29	51	119	152	34	30	107	21	54	24	51	41	23	146	28	44	21	80	152	22	8	32	133	30	142	264
T[C>A]G	12	6	12	39	9	14	6	246	19	8	19	27	13	11	26	64	14	9	18	45	10	22	14	12	9	22	36	2	10	11	10	22	3	11	16	9	15	7	11	4	21	20	3	2	15	10	7	36	115
T[C>A]T	44	21	86	233	42	106	39	780	54	43	72	68	86	72	110	260	58	30	117	326	98	99	54	41	88	113	124	23	43	76	50	137	31	100	91	26	109	64	45	28	74	101	23	25	49	121	44	191	298
A[C>G]A	57	7	48	245	57	30	26	134	22	29	25	21	143	92	50	52	39	16	21	158	141	159	87	10	42	115	101	34	20	113	18	19	19	27	19	17	170	18	25	10	64	163	26	11	34	131	8	66	109
A[C>G]C	36	4	14	161	24	19	10	58	8	15	18	14	64	58	13	27	14	13	15	90	66	95	54	7	29	72	93	18	13	58	12	11	12	17	10	12	90	21	16	7	37	105	14	7	35	72	6	24	52
A[C>G]G	4	0	0	7	5	9	1	17	3	5	5	3	9	5	5	9	4	3	7	4	3	10	3	3	0	2	3	4	7	3	2	6	2	4	9	4	3	5	5	2	2	10	3	4	5	1	0	6	2
A[C>G]T	40	10	33	252	42	29	20	122	28	32	28	14	105	87	41	53	25	28	21	129	99	146	76	12	38	113	121	41	19	130	30	23	18	31	26	31	175	17	41	15	55	142	14	14	42	109	11	62	90
C[C>G]A	44	4	37	288	40	13	17	147	26	18	21	13	119	84	30	52	20	15	20	151	128	131	90	10	38	116	145	41	19	124	13	21	15	20	14	16	156	9	29	8	60	147	15	12	32	131	6	48	95
C[C>G]C	41	8	22	213	25	22	21	77	14	23	24	13	109	65	35	33	24	12	17	109	90	107	75	11	33	97	105	28	28	114	21	19	25	32	15	14	131	18	26	12	51	116	19	10	28	60	4	42	59
C[C>G]G	9	4	7	28	5	8	4	24	4	3	8	5	15	7	11	10	11	2	8	16	12	20	9	4	7	14	6	6	6	6	6	7	6	8	3	7	11	4	9	3	6	23	1	4	4	11	3	15	18
C[C>G]T	51	10	48	309	55	26	27	197	28	19	27	25	150	104	30	50	27	15	13	160	155	171	95	18	56	129	146	51	28	133	33	20	24	32	17	24	182	13	22	12	73	186	17	15	52	132	10	72	127
G[C>G]A	28	2	18	165	35	12	10	64	9	9	18	9	75	56	16	24	13	13	16	89	83	73	50	8	22	74	66	21	13	88	9	12	11	10	11	14	87	7	15	6	47	96	9	6	16	77	5	41	65
G[C>G]C	18	3	13	123	14	10	14	41	13	11	16	7	53	36	23	14	17	9	5	86	63	63	47	5	18	44	68	24	14	64	14	7	6	19	10	10	89	4	19	5	26	90	12	13	16	65	5	17	24
G[C>G]G	10	0	5	32	9	1	2	11	4	6	5	1	15	18	5	4	7	3	8	25	22	12	19	1	7	7	20	1	2	17	2	5	2	3	1	2	23	1	3	1	4	14	4	4	6	15	0	9	15
G[C>G]T	34	4	27	209	35	17	15	113	12	20	22	6	103	60	33	31	26	9	11	111	87	122	57	6	29	76	90	29	15	107	9	12	12	21	11	12	110	16	22	7	49	104	11	7	27	64	6	42	68
T[C>G]A	145	172	64	480	153	185	63	5516	326	76	434	504	96	95	253	1646	182	97	42	520	143	108	65	175	45	201	500	42	148	119	128	24	26	28	179	71	129	64	198	130	350	116	9	39	92	115	34	618	2364
T[C>G]C	61	55	43	325	65	67	22	1107	74	29	92	135	109	96	77	341	43	43	38	232	140	145	72	46	50	143	221	40	53	112	52	16	15	21	54	32	168	30	43	41	122	142	18	16	47	124	16	176	540
T[C>G]G	9	9	4	24	6	12	3	230	18	5	16	25	6	7	23	80	9	4	9	21	7	6	10	7	9	14	29	6	8	5	13	9	0	3	8	3	7	7	16	11	15	5	2	2	8	7	3	29	140
T[C>G]T	180	223	108	685	178	236	94	6267	380	121	482	621	146	153	334	1887	189	122	68	638	221	175	119	177	57	229	698	48	169	190	187	36	44	37	190	90	194	113	238	157	472	194	32	52	110	194	31	687	2794
A[C>T]A	120	30	77	267	65	85	67	384	60	107	74	54	204	109	120	147	101	48	98	152	129	257	135	44	55	148	157	71	66	94	93	90	64	87	67	65	170	69	105	51	80	211	80	49	147	140	35	111	147
A[C>T]C	75	18	44	192	51	37	42	158	33	41	43	32	118	70	78	43	51	42	57	91	96	145	89	21	28	97	110	29	25	72	32	36	36	49	33	19	109	37	57	25	57	137	37	35	68	112	16	60	77
A[C>T]G	137	118	152	157	133	159	157	467	116	280	220	140	116	261	181	240	146	183	144	139	204	101	195	73	156	154	192	116	109	120	120	171	145	318	115	151	198	159	130	178	125	227	145	91	262	275	94	172	165
A[C>T]T	69	20	56	205	49	48	44	186	46	65	61	38	135	87	89	77	52	51	63	113	102	181	95	24	40	122	119	47	33	78	60	51	36	81	46	38	126	41	70	24	44	144	46	33	103	86	24	67	100
C[C>T]A	85	13	52	251	63	32	38	175	40	54	50	28	153	97	84	66	65	38	48	153	133	200	101	28	47	112	119	37	33	114	47	49	27	70	47	35	130	33	54	32	74	160	41	23	79	118	16	89	88
C[C>T]C	79	15	49	278	45	40	34	126	32	43	40	27	160	106	81	61	50	32	43	158	145	209	106	22	54	151	141	51	36	141	35	56	43	70	41	40	157	38	45	14	65	177	34	24	89	142	11	66	85
C[C>T]G	133	69	123	118	90	120	99	361	107	180	178	107	117	201	144	182	114	127	129	106	138	140	134	46	108	120	147	91	102	89	101	133	94	196	90	87	137	100	116	99	100	180	92	87	169	173	66	129	162
C[C>T]T	100	17	59	336	57	50	38	203	53	62	49	51	174	106	83	90	74	37	46	191	140	200	140	23	51	152	168	73	35	160	45	66	42	62	44	41	184	57	52	18	81	244	50	34	92	141	22	88	119
G[C>T]A	75	19	57	236	51	45	46	282	32	44	58	35	147	93	101	94	45	35	40	144	121	175	71	26	53	121	137	43	39	120	45	51	31	50	51	35	144	50	55	31	69	170	47	25	73	123	13	78	122
G[C>T]C	73	19	43	221	47	59	40	151	40	42	52	23	150	76	86	72	65	36	57	120	106	162	81	21	27	102	118	52	46	90	40	50	31	57	42	32	127	39	52	26	50	166	56	32	82	110	21	54	72
G[C>T]G	127	73	115	116	117	126	104	301	111	203	162	97	94	197	139	179	107	122	92	96	151	111	108	52	107	110	110	84	80	82	111	106	97	180	83	123	134	98	110	128	74	154	100	72	185	165	69	132	121
G[C>T]T	85	19	46	193	33	33	47	162	27	38	36	21	118	71	67	40	45	27	41	115	83	155	78	17	26	97	100	47	22	87	42	42	32	52	25	53	112	45	62	16	58	130	39	22	83	82	16	62	87
T[C>T]A	246	249	191	516	179	197	148	6794	263	163	744	667	83	316	417	1830	240	154	128	769	129	187	272	290	128	247	1740	75	227	124	159	52	59	58	380	182	104	216	300	141	227	100	44	118	239	209	76	473	3665
T[C>T]C	126	55	91	288	80	69	67	1468	73	83	178	163	132	159	151	346	87	61	61	261	124	200	126	73	51	142	422	55	75	112	68	59	45	90	103	60	150	73	118	52	79	150	54	48	106	150	35	156	797
T[C>T]G	101	61	108	118	59	106	92	818	89	124	134	100	73	140	152	269	104	83	107	128	87	86	116	52	81	99	194	73	68	65	66	85	71	122	94	78	84	98	108	66	64	81	60	54	164	122	54	120	384
T[C>T]T	184	121	136	358	130	103	98	3834	155	128	419	377	113	168	264	1057	157	109	89	442	124	154	174	166	83	205	989	52	163	103	99	36	49	59	239	136	103	132	208	78	151	91	51	87	177	157	41	309	1961
A[T>A]A	28	4	16	73	24	18	19	63	20	17	24	6	80	33	29	15	21	20	23	45	38	59	37	5	25	47	46	19	14	43	19	20	13	27	12	17	50	18	27	10	18	65	18	8	27	35	7	28	28
A[T>A]C	25	7	13	109	13	14	14	65	13	19	27	10	58	55	32	18	23	15	16	57	52	64	42	11	19	53	61	20	12	51	14	14	9	21	12	6	58	11	16	7	24	55	14	6	25	56	4	31	34
A[T>A]G	29	14	22	144	32	27	17	58	18	23	10	8	81	37	39	22	25	15	20	73	66	89	56	8	20	73	67	17	13	58	22	19	9	27	20	21	91	17	31	10	31	94	23	9	40	57	12	38	49
A[T>A]T	33	11	18	99	24	14	14	42	11	15	13	5	62	45	29	16	21	71	21	65	42	57	30	7	16	47	44	16	11	32	33	15	12	23	9	35	59	9	11	5	19	60	17	10	21	46	8	68	28
C[T>A]A	20	1	14	133	12	9	8	29	5	7	8	3	47	37	16	13	2	6	7	56	54	54	44	5	12	40	55	17	7	48	4	6	4	7	5	7	71	7	10	6	25	85	6	8	13	43	2	15	21
C[T>A]C	48	5	21	230	45	16	3	31	11	9	10	5	104	89	27	17	22	11	19	131	122	106	76	8	35	74	115	26	14	101	9	11	6	18	18	10	156	9	13	6	50	133	7	8	29	104	8	38	50
C[T>A]G	32	4	20	164	26	13	13	42	11	10	16	8	90	66	22	9	16	12	12	122	77	93	62	2	35	65	72	20	7	78	5	26	7	11	8	13	88	7	16	9	40	131	9	8	20	80	5	40	34
C[T>A]T	23	5	22	174	33	12	11	34	6	11	5	6	87	57	20	13	12	19	15	117	67	98	65	8	22	62	78	22	11	73	10	5	4	15	11	18	123	7	11	5	39	101	7	10	16	90	6	42	38
G[T>A]A	18	2	13	94	19	12	6	30	7	10	10	3	55	32	16	5	3	10	5	46	44	40	32	2	13	37	56	17	7	43	7	7	7	6	7	8	77	13	13	4	16	59	6	4	18	45	2	22	20
G[T>A]C	19	2	17	89	14	1	8	22	11	12	7	2	52	40	9	8	8	10	4	46	41	47	33	3	16	39	49	15	7	41	4	3	3	10	8	8	60	8	5	3	29	54	7	4	16	45	1	18	24
G[T>A]G	30	2	16	151	26	10	7	30	7	12	10	8	72	44	15	12	9	13	13	89	58	76	56	9	20	67	61	22	8	81	6	9	5	6	8	9	90	13	15	7	22	89	10	10	19	64	2	26	34
G[T>A]T	24	2	11	149	23	7	5	25	10	10	7	1	86	57	9	8	6	7	10	109	79	87	49	4	37	54	88	24	7	76	12	7	8	14	7	10	92	5	11	1	38	84	6	2	17	67	3	39	40
T[T>A]A	28	9	26	95	16	24	14	66	10	15	19	11	69	39	25	27	14	100	24	76	51	53	40	8	23	43	70	14	13	44	50	26	16	25	20	37	47	16	18	9	31	63	14	7	35	47	11	76	33
T[T>A]C	19	3	15	131	28	8	11	32	7	10	8	6	75	42	19	19	6	28	17	81	53	66	41	0	13	59	76	15	11	72	7	15	3	16	9	6	81	13	11	4	30	95	12	4	12	79	2	44	34
T[T>A]G	19	1	16	89	14	8	11	35	11	15	14	6	46	32	28	20	21	12	7	50	34	56	35	8	15	42	52	11	15	49	9	10	12	22	5	8	52	6	11	5	22	55	17	7	24	46	8	16	29
T[T>A]T	49	10	32	206	33	20	26	66	26	18	26	11	72	58	34	18	21	85	17	109	84	110	53	9	23	58	79	19	23	76	47	27	12	36	16	38	95	19	20	6	52	129	11	13	41	93	12	83	49
A[T>C]A	169	37	103	275	76	105	99	334	75	96	103	55	226	137	187	108	120	85	92	151	142	295	150	35	68	166	167	94	78	129	109	89	74	122	79	97	205	74	125	45	95	199	104	71	199	118	35	109	127
A[T>C]C	48	9	28	139	28	28	32	96	23	27	32	14	80	58	54	30	39	30	29	55	77	103	48	22	24	69	54	18	27	61	24	33	25	37	19	41	90	30	43	13	30	97	27	19	52	56	12	37	52
A[T>C]G	136	37	59	190	48	76	89	248	66	89	99	36	199	109	153	95	128	67	96	118	111	266	120	32	46	142	130	70	65	99	87	62	62	115	53	68	157	79	125	37	71	160	79	57	154	128	29	105	104
A[T>C]T	141	26	83	278	84	80	71	255	77	91	86	55	245	149	147	95	120	83	86	156	168	281	129	50	52	170	159	90	74	152	93	79	61	118	75	71	186	69	111	44	72	215	92	56	123	137	42	108	110
C[T>C]A	57	8	34	134	24	35	32	76	18	33	31	12	96	55	51	41	39	39	38	70	64	104	52	13	27	66	77	39	16	57	27	27	15	32	17	30	66	29	33	12	33	90	25	14	48	58	9	34	40
C[T>C]C	46	5	29	220	38	23	21	75	17	21	24	13	113	67	26	26	27	12	22	119	96	139	63	15	33	93	107	35	28	93	29	24	20	30	17	16	134	24	26	9	36	122	16	17	50	96	11	39	50
C[T>C]G	80	18	30	168	32	55	33	136	26	53	50	17	118	73	67	64	56	37	46	94	98	144	68	19	23	101	80	51	47	61	36	41	40	55	21	42	99	36	65	23	45	115	49	39	89	89	13	44	48
C[T>C]T	73	11	29	225	37	35	14	98	24	30	35	14	150	70	56	30	39	28	29	130	113	142	84	11	34	94	113	45	21	116	26	40	26	35	22	21	134	30	37	34	46	138	34	26	54	109	10	56	68
G[T>C]A	47	12	34	160	30	23	32	84	34	34	28	22	94	60	43	37	40	24	29	88	76	111	63	15	21	73	68	27	35	72	30	26	19	34	15	27	113	16	33	13	36	117	30	31	52	81	6	57	53
G[T>C]C	37	5	16	68	18	19	21	62	13	23	17	7	64	39	28	18	30	14	17	51	55	60	32	11	17	47	51	24	11	43	13	20	11	19	13	20	63	18	21	5	22	55	17	9	31	35	7	37	29
G[T>C]G	63	9	41	157	39	37	29	103	35	38	38	22	119	60	73	38	41	33	33	98	86	137	67	15	29	95	80	46	32	61	24	40	17	51	28	24	114	39	43	11	44	104	39	21	67	72	14	53	60
G[T>C]T	64	14	31	168	30	24	21	80	15	35	27	12	96	74	50	33	40	19	46	86	81	116	69	11	26	59	71	27	26	68	27	28	25	34	24	20	102	29	25	16	41	119	33	21	50	80	11	39	62
T[T>C]A	76	14	40	232	33	27	30	116	32	33	45	26	152	96	61	43	36	106	41	111	108	178	83	19	33	107	121	44	40	108	67	35	25	46	30	49	155	35	49	10	69	126	35	28	74	106	11	86	68
T[T>C]C	32	9	35	134	27	22	18	62	16	20	25	15	74	50	27	32	30	40	19	82	63	82	58	13	27	58	71	23	23	54	37	32	23	36	22	26	88	15	22	13	34	82	24	10	38	73	7	62	44
T[T>C]G	48	11	31	121	32	19	28	72	12	27	25	22	84	44	56	32	28	49	30	72	50	102	51	12	22	65	54	23	22	63	27	28	17	40	16	31	75	20	26	15	31	86	26	23	45	61	13	37	54
T[T>C]T	81	13	57	208	45	41	42	135	30	41	44	29	98	88	64	60	60	81	33	108	95	161	84	18	40	104	107	36	30	100	56	42	35	46	30	43	102	48	61	23	50	133	43	33	66	102	16	78	62
A[T>G]A	19	5	9	48	8	12	3	29	2	9	8	5	39	28	9	10	10	15	9	32	27	45	21	3	12	28	27	11	9	29	14	7	8	9	4	10	28	9	7	1	19	39	12	3	19	20	4	16	18
A[T>G]C	8	1	4	36	9	11	3	25	1	2	6	5	29	15	3	7	10	9	9	31	25	23	13	2	8	21	21	9	2	22	4	5	6	3	7	5	22	9	3	3	9	35	8	4	8	20	1	11	4
A[T>G]G	26	11	25	75	9	14	19	51	16	17	11	8	48	46	33	27	17	21	25	47	53	77	30	10	19	46	69	19	11	47	16	21	11	16	16	15	59	19	24	3	20	57	15	7	32	50	6	23	28
A[T>G]T	14	2	12	55	17	14	13	41	5	9	10	6	35	22	15	13	23	11	12	29	26	47	23	1	10	28	25	15	9	30	8	10	12	13	8	13	39	10	10	3	14	47	18	9	20	33	9	22	19
C[T>G]A	19	1	10	46	8	4	7	20	5	5	2	4	31	20	8	3	6	6	4	33	30	38	26	5	6	15	26	5	3	20	8	10	7	7	6	10	36	7	8	2	7	39	3	4	10	23	0	17	11
C[T>G]C	25	7	13	79	12	7	8	36	7	15	9	5	50	40	18	13	22	7	12	55	36	57	38	7	20	40	46	5	3	45	11	15	10	9	8	9	54	11	8	6	19	58	9	7	21	46	2	25	28
C[T>G]G	35	5	18	137	24	15	7	36	10	9	12	8	67	55	32	20	20	8	13	93	70	84	49	5	24	61	62	18	11	68	14	16	11	17	11	15	114	13	13	7	39	92	18	8	13	67	8	32	47
C[T>G]T	32	4	24	95	19	24	17	59	10	14	9	3	51	29	26	23	25	15	21	63	36	70	27	12	15	57	51	11	12	50	21	19	13	23	13	15	63	14	18	5	33	60	14	16	34	52	7	35	38
G[T>G]A	18	1	9	48	12	3	10	21	3	4	4	3	33	15	5	10	5	2	4	38	31	35	23	1	14	28	29	7	6	32	0	3	5	9	3	6	26	5	7	3	9	38	6	3	9	35	2	15	26
G[T>G]C	6	2	2	34	7	2	4	13	1	2	4	2	23	13	4	4	4	4	1	19	13	24	11	4	3	14	20	7	5	16	1	3	3	2	4	1	17	3	3	4	10	21	2	3	2	17	1	12	6
G[T>G]G	23	3	19	130	29	19	6	44	11	11	7	3	68	45	28	24	16	10	21	76	89	85	47	7	27	43	71	18	14	69	16	24	8	27	7	11	103	9	13	7	29	84	16	8	22	58	5	39	30
G[T>G]T	18	1	11	85	11	9	4	18	9	9	4	2	45	30	7	7	5	3	8	48	27	43	20	5	12	40	28	7	5	35	7	6	7	11	4	9	49	10	5	4	11	50	3	5	4	34	3	23	21
T[T>G]A	20	2	20	99	16	6	14	45	7	12	16	8	61	43	18	17	15	51	10	56	38	53	31	7	16	45	47	13	9	54	32	15	5	11	11	33	63	13	12	6	23	79	8	11	21	49	0	56	27
T[T>G]C	32	6	15	84	21	12	16	50	10	12	14	10	53	24	30	17	21	31	14	50	56	65	32	7	14	44	51	23	8	46	12	17	11	22	8	5	59	9	9	7	16	47	23	9	19	53	2	27	29
T[T>G]G	24	4	23	138	26	13	14	46	14	11	14	6	63	48	27	15	16	27	13	58	44	72	40	6	10	55	62	23	15	50	23	6	12	16	5	19	71	10	20	7	22	71	9	8	28	48	3	43	30
T[T>G]T	50	16	30	175	40	30	25	90	26	42	23	21	104	54	51	28	28	86	27	106	80	115	64	8	29	85	85	25	23	86	56	33	19	41	25	66	103	21	41	14	34	94	18	15	55	65	13	94	47
[truncated: 151 more columns]
