# Supplementary material for: SUITOR: Selecting the number of mutational signatures through cross-validation
Source: PLoS Comput Biol. 2022 Apr 4;18(4):e1009309. doi: 10.1371/journal.pcbi.1009309 (PMC9009674; doi:10.1371/journal.pcbi.1009309)
Supplement: S2 Data — (ZIP) [file pcbi.1009309.s015.zip › Supp_data_profiles_activities_matrices/16 In silico simulation/simulation design of nine signatures/nine signatures_mutation_type_matrix_10.csv]

	V1	V2	V3	V4	V5	V6	V7	V8	V9	V10	V11	V12	V13	V14	V15	V16	V17	V18	V19	V20	V21	V22	V23	V24	V25	V26	V27	V28	V29	V30	V31	V32	V33	V34	V35	V36	V37	V38	V39	V40	V41	V42	V43	V44	V45	V46	V47	V48	V49
A[C>A]A	116	31	63	30	41	112	124	17	64	56	38	54	14	46	205	111	103	77	297	23	39	222	9	36	104	19	31	23	14	70	17	249	66	170	41	53	27	37	29	79	65	104	186	221	17	156	49	18	133
A[C>A]C	74	18	44	23	19	88	83	16	34	43	27	56	12	32	158	77	47	36	181	13	39	175	9	14	116	6	25	18	12	61	16	177	59	129	41	39	27	18	25	78	47	80	133	163	19	182	37	19	47
A[C>A]G	7	3	10	7	1	15	13	0	7	8	2	8	1	3	13	6	5	5	19	5	9	32	5	3	13	4	5	5	5	9	0	33	8	14	7	9	4	3	4	4	5	6	25	17	6	17	2	2	9
A[C>A]T	59	12	49	23	9	81	59	7	19	40	20	35	4	27	100	57	37	32	167	13	22	120	11	13	69	9	15	18	9	58	18	127	35	100	21	37	18	14	20	45	40	65	108	118	13	185	37	9	46
C[C>A]A	139	23	60	18	30	87	127	9	72	56	51	50	11	29	213	141	110	98	324	10	21	257	13	21	112	8	18	22	18	87	18	179	67	197	34	54	35	25	42	84	81	107	247	232	16	167	46	12	117
C[C>A]C	109	38	48	11	24	83	128	8	25	55	22	67	2	48	209	94	39	42	267	17	26	251	9	13	100	6	15	12	6	74	13	177	57	139	36	68	16	16	24	94	33	89	187	204	11	176	44	10	46
C[C>A]G	18	7	17	10	9	31	16	7	17	7	8	8	3	8	25	22	17	14	40	7	10	31	8	3	20	6	4	9	3	13	7	56	6	37	8	15	14	10	7	19	16	13	20	45	8	22	7	5	27
C[C>A]T	89	23	48	20	24	88	88	10	38	43	15	35	5	23	156	80	61	53	202	14	20	197	10	19	79	14	11	14	8	53	10	155	40	147	27	34	18	21	21	50	50	64	130	152	13	127	34	10	98
G[C>A]A	108	24	49	28	41	118	46	13	89	35	72	37	7	30	69	131	175	121	217	16	27	109	20	33	59	13	28	17	14	45	23	204	26	189	32	47	45	61	39	42	114	80	104	149	19	114	36	13	200
G[C>A]C	55	21	28	22	20	66	59	6	19	36	18	43	8	26	123	67	33	51	133	19	33	126	8	12	71	10	12	13	11	53	23	172	36	96	23	31	15	20	23	43	37	46	111	137	14	126	40	13	39
G[C>A]G	8	8	9	7	4	20	9	4	14	8	9	7	2	4	22	18	24	12	27	7	13	29	3	4	16	2	7	7	4	14	5	36	6	23	7	9	4	6	3	4	10	12	12	29	3	13	8	1	11
G[C>A]T	83	16	43	29	40	83	57	13	61	26	42	39	7	21	97	82	105	65	179	12	22	100	14	23	49	10	11	4	11	44	9	128	32	132	28	36	23	43	33	30	71	68	90	135	17	115	22	2	109
T[C>A]A	155	41	62	33	36	81	99	12	74	32	101	66	17	28	144	186	162	91	170	24	37	169	48	42	495	10	15	107	39	67	18	179	47	137	150	103	26	39	93	79	134	69	2626	147	16	142	85	13	151
T[C>A]C	112	41	40	28	30	86	99	8	40	51	52	64	12	42	186	121	100	62	212	22	49	215	23	21	250	10	15	50	26	76	28	173	47	128	111	72	25	18	46	92	77	82	1074	199	21	85	59	13	110
T[C>A]G	19	7	12	8	7	32	27	3	9	3	18	14	2	10	16	30	38	15	33	5	10	25	10	6	71	3	3	17	4	5	4	35	9	36	36	18	8	8	19	8	15	14	398	44	0	7	9	5	35
T[C>A]T	138	49	102	43	44	135	92	14	107	47	116	52	11	33	125	162	181	134	260	21	57	168	38	27	250	11	29	58	29	71	27	195	38	220	86	84	40	50	88	68	162	96	1287	169	26	131	64	17	254
A[C>G]A	83	34	63	28	22	79	115	8	18	67	18	55	10	37	197	84	21	46	231	20	32	242	18	11	129	18	24	24	14	78	13	209	65	102	52	56	23	6	14	75	28	86	245	221	25	30	48	20	24
A[C>G]C	55	12	34	19	11	54	57	10	9	36	6	34	4	26	115	52	12	20	112	8	20	144	9	8	56	8	22	17	10	41	22	135	33	78	29	24	10	8	12	43	14	42	119	127	16	15	35	9	30
A[C>G]G	9	3	5	8	3	9	2	1	2	1	3	6	1	4	5	4	2	4	6	3	4	9	3	2	7	4	1	3	6	6	2	26	5	11	3	6	1	2	1	2	7	8	17	25	1	2	6	1	9
A[C>G]T	73	14	48	27	19	74	88	12	20	51	19	54	10	36	159	86	18	28	188	10	33	205	11	13	92	16	21	21	13	75	23	224	51	116	33	52	10	9	16	81	46	76	252	190	24	44	47	23	40
C[C>G]A	77	23	42	18	15	70	112	10	10	58	15	60	4	40	182	66	18	21	203	13	17	202	13	7	103	6	9	28	13	64	10	163	55	104	35	38	9	5	13	87	16	98	265	175	13	25	49	11	24
C[C>G]C	58	15	34	23	24	65	89	14	6	41	15	60	6	27	138	49	11	35	162	16	31	141	15	11	92	9	21	16	17	41	18	181	38	90	33	49	14	4	22	59	15	51	111	174	18	31	33	11	26
C[C>G]G	10	1	6	2	9	16	14	3	9	5	9	9	3	8	17	9	4	15	22	3	3	18	6	2	16	1	12	5	3	12	5	42	5	11	4	11	9	4	4	8	11	6	30	29	8	2	7	4	9
C[C>G]T	81	31	33	38	15	84	129	12	18	64	10	60	10	51	211	86	22	36	238	18	23	245	16	14	141	12	18	24	16	84	23	179	61	114	44	47	25	12	26	89	29	85	360	205	11	23	58	19	29
G[C>G]A	56	16	42	13	14	44	76	6	3	25	6	41	2	29	100	41	7	15	145	9	17	135	6	4	69	6	6	11	9	35	11	113	34	57	15	22	6	4	8	53	11	47	165	120	6	14	24	8	13
G[C>G]C	38	22	30	12	10	37	48	3	9	30	10	24	1	18	87	29	8	17	102	8	15	101	9	3	49	5	13	10	5	30	9	90	31	41	18	24	10	2	10	25	20	31	70	95	12	13	27	8	10
G[C>G]G	16	2	5	4	5	8	15	3	6	6	4	14	2	3	24	10	2	6	26	4	6	30	4	0	13	2	5	4	3	13	0	29	5	17	6	9	2	1	2	9	5	9	27	23	2	2	6	1	5
G[C>G]T	60	16	31	21	18	77	62	13	15	39	17	47	4	31	141	57	9	21	151	14	24	174	6	7	91	3	13	12	10	32	14	133	42	87	22	32	13	5	13	59	26	59	180	156	19	37	32	9	18
T[C>G]A	286	141	103	47	17	88	312	26	13	36	226	142	23	36	332	350	193	22	130	56	97	337	139	39	1699	7	16	346	72	215	42	195	69	93	555	364	9	9	173	240	191	142	10259	303	20	17	242	12	188
T[C>G]C	150	46	76	29	11	69	139	18	11	69	52	57	9	29	221	140	45	26	226	17	40	239	48	19	437	11	18	83	32	106	25	185	90	103	134	112	14	12	42	106	66	94	2128	235	16	10	74	9	70
T[C>G]G	11	4	8	8	3	10	13	4	2	1	6	7	4	4	13	15	8	5	12	8	9	23	11	3	74	4	1	17	3	15	2	34	3	10	26	16	3	1	13	7	13	14	423	20	3	4	4	3	13
T[C>G]T	362	134	129	84	30	124	439	47	22	81	234	182	38	48	451	426	224	35	238	93	139	486	154	56	2004	11	21	367	107	224	49	358	141	150	636	413	29	11	187	307	238	176	11919	419	22	19	314	28	258
A[C>T]A	88	61	83	133	91	256	127	43	52	68	48	124	33	78	199	122	68	113	215	46	116	282	56	41	197	50	91	76	47	137	70	542	99	132	67	108	61	51	76	84	113	124	371	357	86	59	117	49	117
A[C>T]C	60	38	41	51	32	125	77	23	29	50	16	72	17	51	126	67	38	80	149	29	57	196	33	19	117	14	40	39	22	64	28	307	39	103	41	65	33	28	38	47	64	73	153	218	35	22	52	18	69
A[C>T]G	159	180	113	252	182	526	98	74	176	114	191	134	156	169	131	122	147	229	143	105	71	357	59	123	117	135	182	122	89	144	191	194	120	169	84	155	105	88	99	113	322	151	165	238	219	119	144	100	159
A[C>T]T	78	29	59	70	45	153	89	33	44	51	35	66	29	48	121	64	43	68	174	33	66	228	39	26	130	33	51	54	40	71	54	382	52	111	41	76	47	29	40	71	70	95	173	243	59	66	68	39	97
C[C>T]A	97	40	67	51	42	155	107	27	21	53	40	95	15	40	171	84	50	69	180	29	71	232	32	24	144	29	56	58	26	78	41	334	49	118	60	76	37	27	42	94	63	103	284	270	33	20	65	31	62
C[C>T]C	94	32	80	58	28	146	134	21	22	69	34	87	21	62	187	105	40	86	234	33	62	273	21	12	137	19	43	51	25	91	37	353	77	145	58	66	34	21	31	79	72	95	195	283	30	27	71	28	65
C[C>T]G	122	128	101	160	124	352	69	63	109	88	118	112	104	99	93	102	113	184	142	76	73	273	53	71	139	86	111	112	79	103	124	290	67	173	74	147	69	74	73	78	219	87	280	247	152	74	107	71	143
C[C>T]T	126	44	86	65	43	184	134	35	36	73	30	121	17	79	239	98	25	63	289	43	82	298	27	24	155	34	51	55	30	109	37	404	77	176	53	92	38	25	52	105	70	104	270	330	56	85	77	43	74
G[C>T]A	112	36	59	52	39	150	119	28	38	66	34	89	24	46	164	99	48	65	200	33	50	241	31	28	158	20	53	55	24	79	37	330	64	122	64	92	35	28	50	77	76	84	359	245	43	23	86	17	77
G[C>T]C	84	37	77	69	42	150	86	18	37	50	33	75	19	41	154	72	44	65	190	35	64	195	27	19	120	20	39	53	36	83	36	350	64	103	48	75	38	25	43	62	69	69	156	231	36	18	66	30	70
G[C>T]G	121	115	105	164	120	355	61	52	139	72	110	113	84	101	83	91	110	191	118	75	60	256	42	87	87	102	119	109	67	93	116	243	77	109	80	122	95	67	80	69	225	113	110	173	138	79	97	86	130
G[C>T]T	61	24	61	54	48	120	82	19	25	38	19	66	14	41	132	61	40	49	154	36	79	175	26	18	94	20	35	57	28	71	32	299	48	99	42	68	32	23	28	52	58	55	120	244	42	36	73	23	65
T[C>T]A	264	159	138	123	40	190	349	85	42	24	238	236	247	220	227	698	178	107	101	112	245	753	411	69	1878	21	47	234	482	207	155	344	135	127	457	273	77	26	220	154	225	266	17801	370	81	78	263	22	281
T[C>T]C	125	59	81	86	40	173	132	39	41	50	77	105	58	88	173	191	62	85	189	59	102	337	126	37	423	26	50	96	113	105	71	395	72	144	122	127	42	18	87	121	101	132	3503	286	52	32	119	27	98
T[C>T]G	91	96	77	122	73	238	70	46	77	42	84	99	68	83	78	125	77	127	83	57	76	257	70	60	243	62	82	78	77	86	95	294	52	100	93	105	61	44	57	69	161	82	1536	203	78	46	93	42	136
T[C>T]T	158	108	112	87	47	177	244	61	32	38	109	194	187	153	179	440	101	91	101	77	170	509	224	31	1126	26	41	164	250	153	111	342	73	106	289	150	57	21	158	136	138	156	9751	314	76	70	152	41	174
A[T>A]A	28	11	23	19	17	48	43	8	12	19	11	28	4	25	57	16	18	23	78	11	28	79	10	9	41	7	14	13	6	35	15	131	30	41	21	17	17	8	13	30	20	28	48	65	22	99	18	14	28
A[T>A]C	33	12	22	18	17	54	44	11	8	23	10	31	7	17	75	31	10	16	91	12	29	107	11	8	41	13	10	14	8	34	13	151	18	54	17	22	19	6	17	35	27	37	96	121	11	96	31	10	23
A[T>A]G	54	11	33	24	16	65	63	11	16	36	16	35	7	21	93	49	18	22	94	12	21	117	19	10	56	14	24	27	10	48	17	162	35	66	22	29	15	14	26	35	30	38	93	144	23	99	49	11	21
A[T>A]T	88	14	24	17	12	48	32	6	12	25	16	28	3	19	60	37	17	25	91	15	21	82	11	9	42	2	16	12	11	34	12	97	60	43	13	29	15	8	10	32	16	28	62	103	14	114	23	11	27
C[T>A]A	30	8	17	8	9	23	44	9	3	20	2	28	1	22	70	28	4	14	77	11	11	99	4	2	43	4	12	10	4	32	7	74	28	38	11	15	10	1	4	25	6	32	64	72	6	61	25	4	10
C[T>A]C	76	20	37	12	8	48	92	12	9	55	13	48	5	21	151	58	5	7	193	9	20	200	11	5	83	5	17	11	4	48	5	136	47	86	24	25	9	7	15	77	20	59	107	165	11	130	38	12	15
C[T>A]G	53	12	35	20	10	45	72	5	10	34	11	29	3	16	122	46	8	21	139	6	9	119	6	9	45	6	10	12	10	35	9	135	49	74	24	37	9	9	12	50	17	45	81	117	9	107	33	6	19
C[T>A]T	48	20	28	12	12	54	68	7	4	33	2	39	3	18	105	37	5	11	129	4	13	144	2	3	69	6	14	9	6	42	8	105	45	60	18	29	12	2	6	48	15	49	85	118	10	171	17	2	22
G[T>A]A	23	10	17	13	4	34	34	6	4	38	9	17	4	9	72	31	1	15	78	12	11	71	3	3	42	4	9	8	13	24	7	75	26	51	9	16	4	3	4	26	11	27	52	82	6	47	21	5	7
G[T>A]C	32	6	13	9	6	35	37	6	6	14	6	20	1	13	76	21	12	17	93	3	8	72	3	3	29	2	8	9	4	26	4	56	23	44	20	17	3	3	5	28	11	27	52	69	1	56	11	3	14
G[T>A]G	53	18	25	17	10	42	45	5	7	29	6	30	3	10	117	35	10	14	138	5	12	125	3	6	59	5	10	10	4	38	8	91	31	70	17	23	11	3	10	33	15	40	92	105	5	49	30	12	18
G[T>A]T	42	15	25	14	8	36	68	2	6	29	8	37	2	17	113	40	5	16	122	7	10	122	8	6	49	6	5	7	4	25	7	93	42	65	9	22	5	1	8	43	10	39	71	103	7	112	16	2	17
T[T>A]A	90	17	36	21	20	57	38	3	22	31	24	19	12	16	63	47	26	37	75	10	17	75	14	9	48	10	14	9	15	36	19	125	73	40	15	30	10	7	20	36	32	34	73	90	14	63	36	9	40
T[T>A]C	46	11	32	11	4	33	59	2	12	41	7	22	8	21	83	32	7	11	125	10	9	102	4	3	49	3	10	4	4	33	6	96	36	52	18	26	11	4	6	37	13	38	72	94	7	65	27	1	19
T[T>A]G	38	7	14	17	7	50	37	6	10	15	11	25	4	15	68	29	5	11	71	10	19	72	2	5	49	3	8	9	4	30	5	90	18	41	19	24	9	4	16	19	13	25	52	75	10	47	24	5	18
T[T>A]T	92	22	38	19	22	71	66	10	20	49	12	46	7	23	131	49	20	32	150	14	27	158	8	11	88	5	24	25	17	48	17	159	75	94	20	32	15	7	14	47	22	72	87	155	21	141	36	12	32
A[T>C]A	113	67	140	138	95	313	137	59	61	84	75	134	45	98	241	104	60	133	242	76	157	386	74	38	206	49	114	131	68	153	83	762	91	131	86	153	97	43	97	112	145	137	241	475	87	91	121	65	141
A[T>C]C	50	14	35	44	21	109	51	14	14	42	24	46	7	40	84	50	22	34	105	13	47	124	16	18	81	20	32	30	18	52	33	230	40	47	33	46	29	18	38	41	63	52	64	152	22	26	40	25	36
A[T>C]G	93	39	99	112	70	227	97	54	63	71	42	116	39	72	168	83	42	141	167	59	119	271	44	39	152	60	72	76	66	121	75	582	85	122	65	120	70	48	77	75	111	107	146	387	81	68	112	61	114
A[T>C]T	125	55	99	125	82	259	136	51	44	102	41	140	43	92	220	108	52	110	231	59	112	343	49	38	208	35	82	83	56	122	71	609	85	155	68	125	52	36	86	94	104	119	205	441	82	84	104	60	117
C[T>C]A	67	25	30	39	23	104	41	18	18	37	22	48	4	31	87	42	21	35	95	15	45	130	20	18	77	9	35	23	16	54	41	211	32	46	31	46	27	14	18	58	38	53	75	166	21	14	37	23	33
C[T>C]C	55	21	41	26	25	87	80	8	16	33	11	42	9	30	154	52	15	36	161	24	32	137	11	11	84	16	25	19	18	54	19	182	49	80	38	42	15	14	26	56	39	65	117	200	18	40	47	13	41
C[T>C]G	59	47	38	53	55	144	71	28	27	60	26	86	24	49	97	73	22	70	144	41	65	166	21	27	110	32	52	34	33	71	37	329	47	62	33	64	33	22	41	65	62	65	80	231	39	19	60	34	66
C[T>C]T	73	29	53	40	24	116	86	23	25	52	17	56	19	42	166	76	14	44	185	17	64	199	20	13	94	24	32	26	21	59	24	256	59	91	34	57	12	17	33	74	42	79	111	229	27	44	51	26	41
G[T>C]A	56	16	45	42	30	81	58	21	20	31	10	58	8	34	112	42	16	53	134	13	47	145	18	15	65	14	38	31	20	69	23	239	49	70	29	51	26	18	19	56	39	62	105	184	30	31	56	16	49
G[T>C]C	34	11	27	18	15	71	29	14	13	28	16	25	7	15	60	31	15	36	53	13	23	95	10	4	41	12	23	17	12	34	19	148	21	49	21	26	14	14	14	23	30	25	49	115	18	11	22	10	26
G[T>C]G	51	21	32	44	30	124	77	21	26	43	22	65	13	47	119	57	14	53	118	24	49	155	15	18	85	11	26	25	26	63	31	234	39	81	23	62	20	10	31	50	42	56	95	190	33	24	40	17	50
G[T>C]T	41	20	42	35	33	79	71	16	19	30	16	48	8	23	80	52	28	46	123	24	46	145	11	6	77	21	34	26	19	64	28	216	34	67	43	51	19	21	32	41	30	49	87	174	30	34	48	25	39
T[T>C]A	115	28	63	47	31	135	96	20	26	52	30	85	16	42	160	78	29	64	169	33	67	241	28	19	94	20	44	42	28	89	31	293	86	101	34	48	24	20	23	68	45	82	132	244	39	30	68	19	50
T[T>C]C	59	20	32	26	19	71	47	17	17	29	22	35	17	24	90	31	22	27	109	15	37	103	13	10	59	17	12	24	16	42	25	194	50	74	20	40	18	13	11	37	22	42	67	124	23	28	27	17	38
T[T>C]G	48	16	36	35	27	93	47	16	23	37	24	34	12	19	77	35	24	34	87	23	36	110	13	12	65	12	19	17	26	46	24	197	46	48	33	41	16	10	24	30	45	48	71	131	26	10	39	19	39
T[T>C]T	113	27	60	61	42	143	92	20	21	54	20	71	19	45	148	68	30	59	138	31	59	223	22	21	110	18	50	36	26	54	26	293	66	88	48	77	33	18	35	69	58	73	124	239	42	31	75	27	60
A[T>G]A	25	7	15	8	15	31	20	6	5	8	8	21	6	13	40	12	5	13	44	13	14	46	4	7	21	7	5	3	6	15	9	61	15	27	11	14	4	4	6	25	5	23	47	59	4	13	13	3	8
A[T>G]C	24	1	13	6	8	13	18	4	4	16	2	12	2	9	17	7	5	8	27	6	4	30	4	3	20	3	2	2	5	14	9	41	10	20	6	15	1	4	6	12	8	11	24	34	5	8	7	3	11
A[T>G]G	39	18	23	22	12	52	36	9	11	20	19	32	4	25	78	34	14	20	82	7	21	80	11	8	48	14	21	15	8	29	9	118	22	31	23	34	16	7	14	30	17	33	43	93	23	25	34	15	24
A[T>G]T	27	10	13	12	6	26	20	5	6	13	10	18	1	17	46	22	7	19	42	9	16	55	7	3	33	5	7	5	14	29	20	96	16	26	9	18	10	4	18	19	19	21	40	58	12	5	12	3	18
C[T>G]A	18	5	8	11	6	13	27	3	6	17	3	15	2	5	45	18	3	7	49	4	5	44	1	2	26	2	6	8	5	13	2	54	15	16	11	9	5	1	5	18	9	25	25	39	8	4	11	2	7
C[T>G]C	35	14	27	17	9	49	45	8	4	20	9	27	4	20	59	25	11	15	94	5	19	65	6	5	49	9	7	12	5	20	11	100	28	41	15	20	5	6	8	28	19	25	51	76	9	10	20	6	15
C[T>G]G	46	13	25	14	14	46	55	3	9	39	12	35	4	19	92	53	11	12	108	13	19	116	8	5	40	5	18	5	7	32	9	122	45	61	15	28	19	7	13	57	26	44	75	132	16	24	30	14	21
C[T>G]T	33	8	29	33	10	53	33	13	10	28	14	19	7	14	81	30	24	29	75	12	23	87	10	6	49	8	18	19	9	28	17	121	28	54	22	35	11	9	14	44	31	38	57	92	13	10	29	14	25
G[T>G]A	24	5	5	5	3	23	24	1	2	10	5	14	0	10	47	14	4	8	40	7	9	62	0	3	27	2	4	7	4	25	9	46	9	30	10	14	2	5	8	16	7	22	41	42	2	10	12	5	11
G[T>G]C	8	3	5	9	3	8	12	2	4	11	4	7	2	5	26	13	5	4	22	3	6	35	2	2	16	4	7	2	5	3	6	31	10	12	6	7	1	0	3	6	6	7	19	19	2	4	12	3	2
G[T>G]G	51	23	29	19	17	36	50	7	8	39	9	39	2	24	96	43	20	12	124	8	18	127	6	7	46	2	10	13	7	42	12	110	37	64	20	20	12	7	14	36	16	36	84	109	11	21	29	8	21
G[T>G]T	23	8	10	7	2	27	32	2	2	22	2	9	4	12	62	22	6	5	63	3	7	55	0	0	27	3	6	11	5	24	6	50	24	26	8	12	6	1	6	32	7	25	41	52	6	12	13	2	14
T[T>G]A	67	13	26	12	7	32	38	8	7	27	11	30	3	13	55	29	7	18	88	9	17	82	5	8	39	2	18	13	15	33	7	96	53	34	11	21	8	4	7	29	21	36	53	91	5	4	16	11	14
T[T>G]C	44	16	32	10	11	47	37	4	8	26	15	26	2	23	55	34	15	16	69	11	21	79	10	6	44	6	19	13	4	29	13	108	24	29	8	29	12	5	8	21	25	33	45	94	6	10	36	5	26
T[T>G]G	57	12	28	15	7	50	51	8	7	18	12	38	9	25	80	28	11	26	87	11	27	105	5	5	65	9	13	14	5	32	15	126	39	36	21	29	10	10	12	35	28	40	52	125	17	15	31	7	21
T[T>G]T	125	27	50	31	34	99	55	19	22	31	24	55	15	32	126	43	30	42	142	19	39	131	20	17	82	18	25	28	24	73	24	235	103	78	29	35	21	13	18	63	40	55	90	163	26	16	45	21	53
[truncated: 151 more columns]
