# Supplementary material for: SUITOR: Selecting the number of mutational signatures through cross-validation
Source: PLoS Comput Biol. 2022 Apr 4;18(4):e1009309. doi: 10.1371/journal.pcbi.1009309 (PMC9009674; doi:10.1371/journal.pcbi.1009309)
Supplement: S2 Data — (ZIP) [file pcbi.1009309.s015.zip › Supp_data_profiles_activities_matrices/16 In silico simulation/simulation design of nine signatures/nine signatures_mutation_type_matrix_11.csv]

	V1	V2	V3	V4	V5	V6	V7	V8	V9	V10	V11	V12	V13	V14	V15	V16	V17	V18	V19	V20	V21	V22	V23	V24	V25	V26	V27	V28	V29	V30	V31	V32	V33	V34	V35	V36	V37	V38	V39	V40	V41	V42	V43	V44	V45	V46	V47	V48	V49
A[C>A]A	61	11	52	57	34	145	116	38	41	125	76	42	23	33	103	252	39	23	23	125	80	79	28	40	28	101	185	271	66	174	274	162	8	59	208	18	14	71	45	10	211	38	36	230	23	24	18	11	69
A[C>A]C	40	9	35	50	32	107	86	26	27	54	38	23	32	17	54	161	35	14	11	130	58	46	16	38	24	53	154	217	41	105	178	121	4	61	160	12	13	51	21	8	108	16	15	167	18	30	15	10	42
A[C>A]G	6	1	4	7	3	12	9	6	5	21	5	5	5	3	9	30	5	1	1	13	12	8	4	3	6	7	15	22	7	12	28	15	2	7	24	2	5	9	3	0	12	3	5	21	7	5	5	1	9
A[C>A]T	32	8	25	35	20	76	66	24	24	38	35	21	16	14	49	123	29	9	14	80	51	43	12	17	18	45	117	172	37	82	149	81	6	30	89	4	5	29	21	8	92	18	22	109	12	19	13	5	35
C[C>A]A	68	7	42	39	20	137	116	27	55	169	64	33	15	40	128	224	43	12	21	167	85	131	17	24	20	80	219	284	44	169	285	186	7	60	171	5	6	55	41	16	187	29	34	181	6	16	7	6	53
C[C>A]C	32	3	26	28	18	172	137	15	19	60	31	19	11	24	53	120	41	8	14	150	53	37	11	28	14	35	226	282	40	142	308	154	4	63	219	13	5	40	18	8	157	12	23	200	10	12	8	8	40
C[C>A]G	15	8	18	24	11	19	15	8	13	17	13	12	5	6	21	67	10	7	1	23	17	31	10	16	6	29	26	39	9	32	35	29	0	11	33	2	2	5	9	2	26	8	4	37	5	7	0	3	16
C[C>A]T	42	5	19	32	21	116	80	10	26	61	27	27	9	23	92	159	27	17	11	114	53	47	10	20	16	55	150	207	34	138	195	101	3	38	140	10	7	27	24	10	131	21	14	112	8	15	8	9	35
G[C>A]A	100	7	45	66	32	54	44	34	71	168	82	53	21	32	187	313	35	19	9	67	139	155	28	38	23	120	83	108	49	158	163	96	11	40	88	12	6	35	39	11	186	57	46	99	12	22	17	10	38
G[C>A]C	28	12	26	36	28	80	73	20	21	44	34	18	21	14	47	145	33	8	10	79	51	40	13	26	12	45	115	147	28	94	140	90	5	39	109	7	3	18	24	10	82	22	17	89	6	14	15	4	44
G[C>A]G	14	4	8	9	2	14	13	6	14	25	9	10	7	6	26	54	6	5	2	9	17	11	3	8	8	16	21	11	14	20	27	10	2	7	18	1	0	9	8	4	26	2	5	22	1	7	1	1	7
G[C>A]T	61	6	27	32	27	80	57	35	45	83	45	33	12	26	103	216	20	11	11	68	59	91	16	23	20	86	89	132	34	139	185	89	7	24	90	14	6	20	29	6	141	40	26	115	11	12	9	4	27
T[C>A]A	94	21	54	81	123	122	53	409	76	2652	107	33	30	130	123	239	42	26	42	89	207	109	12	28	22	101	79	104	42	188	161	105	120	64	118	12	48	1316	273	67	137	56	137	663	45	19	8	80	87
T[C>A]C	68	12	40	48	66	138	70	162	41	976	47	26	26	54	103	229	42	20	24	123	114	77	15	36	16	61	134	199	41	137	232	154	58	59	158	16	23	557	119	30	143	43	64	372	26	19	16	50	65
T[C>A]G	18	7	15	15	23	20	8	66	9	415	24	10	6	19	32	63	17	6	10	18	32	18	1	4	5	21	20	19	6	30	22	30	15	13	26	2	10	226	51	12	21	10	27	80	6	6	7	12	14
T[C>A]T	116	13	64	76	82	96	78	223	92	1247	111	76	28	90	200	364	42	35	23	105	213	169	24	48	29	183	96	134	67	195	221	122	58	57	115	15	21	645	159	52	196	90	100	369	25	27	18	46	91
A[C>G]A	24	11	33	48	39	137	117	48	19	129	32	20	20	15	41	188	50	15	22	151	51	25	15	39	26	43	172	236	39	118	227	131	11	64	178	13	6	79	32	16	94	16	24	201	12	18	11	21	63
A[C>G]C	14	5	24	19	15	83	50	13	15	28	13	12	13	11	15	106	29	7	15	80	28	12	7	16	11	23	98	160	29	69	118	85	5	37	105	8	8	31	11	11	72	9	11	135	6	10	11	8	34
A[C>G]G	4	3	13	8	5	4	4	4	4	12	6	3	2	2	6	24	7	2	2	5	10	4	3	5	3	10	6	5	6	2	12	10	0	4	12	3	2	7	2	3	9	5	1	6	1	5	0	5	8
A[C>G]T	25	5	28	34	33	121	94	53	19	159	22	27	16	13	47	154	30	18	10	97	68	22	21	39	22	38	159	228	50	102	221	143	18	69	158	9	9	112	34	11	100	20	28	182	11	26	11	16	64
C[C>G]A	21	4	20	45	28	121	115	49	13	169	19	8	12	12	30	103	34	12	12	148	34	14	9	22	11	25	184	253	30	93	223	128	10	58	154	10	14	106	26	11	100	15	21	224	12	15	16	8	33
C[C>G]C	22	10	27	26	35	116	68	33	14	48	29	16	26	11	33	136	28	16	11	100	43	22	19	25	21	42	143	152	34	73	159	130	16	41	145	12	11	37	15	23	84	20	17	135	11	14	7	4	42
C[C>G]G	10	2	9	14	4	13	14	10	7	27	9	5	6	4	15	57	7	7	1	9	14	7	5	10	6	9	13	17	20	11	24	14	2	8	19	2	4	13	3	0	17	3	5	24	4	4	4	4	17
C[C>G]T	21	10	32	37	41	165	117	65	18	232	34	18	17	19	40	142	44	20	18	137	51	26	21	30	27	33	211	299	47	126	246	167	15	55	200	7	9	139	34	15	140	17	21	243	18	15	16	19	72
G[C>G]A	7	2	15	19	18	89	57	20	9	51	14	16	14	6	17	68	23	8	11	81	20	9	6	14	15	22	121	133	25	81	139	85	8	32	98	4	2	54	13	6	64	7	7	131	4	8	5	9	32
G[C>G]C	9	2	16	22	15	57	52	27	10	28	17	6	12	8	15	86	20	4	6	47	26	12	5	25	13	22	97	119	22	49	99	60	8	23	76	8	3	26	6	11	45	10	10	82	10	7	5	8	28
G[C>G]G	3	2	5	12	7	21	12	5	1	10	3	2	3	3	8	20	3	2	2	10	7	6	2	7	3	11	26	37	7	9	18	20	1	9	16	2	0	5	1	1	16	5	4	22	3	1	2	0	7
G[C>G]T	15	3	17	27	34	90	80	29	13	75	16	11	11	9	30	94	25	8	7	105	34	14	15	20	12	23	131	214	23	78	173	99	14	41	122	10	7	63	18	9	75	15	14	171	12	10	5	10	29
T[C>G]A	167	46	117	116	423	241	86	1541	87	9996	161	22	78	317	33	211	62	70	148	157	433	13	29	42	13	80	159	241	63	229	225	280	418	90	211	32	170	5496	1035	222	78	143	366	2471	150	9	7	333	227
T[C>G]C	41	13	48	46	105	174	104	299	38	2023	41	14	35	69	32	135	39	22	29	160	95	22	13	27	13	46	185	288	37	165	231	199	102	69	181	18	48	1169	216	58	106	44	87	679	37	8	11	73	79
T[C>G]G	7	3	5	7	23	11	5	65	12	442	12	4	2	25	7	22	1	5	7	5	30	8	4	3	1	2	9	11	5	12	15	17	19	8	17	1	16	233	49	21	12	8	18	113	4	1	2	18	14
T[C>G]T	182	72	164	143	532	400	166	1760	145	11788	188	28	95	386	39	305	100	97	145	250	556	26	33	62	25	110	222	333	94	303	349	384	477	132	298	36	194	6442	1215	253	129	139	452	2934	163	33	20	416	266
A[C>T]A	96	45	127	165	110	143	125	121	61	288	102	67	87	49	136	477	157	50	29	153	157	106	69	137	68	156	162	228	162	141	216	198	35	115	206	56	18	171	92	39	148	61	93	263	48	74	50	45	160
A[C>T]C	38	16	58	77	45	107	86	54	39	54	64	32	36	27	76	257	65	40	14	100	103	48	35	64	43	82	132	180	83	93	166	116	19	58	159	20	18	54	27	24	112	30	35	183	17	39	18	23	87
A[C>T]G	148	101	141	268	120	175	93	187	128	117	289	189	256	120	435	186	396	85	91	174	113	191	173	297	160	281	197	162	95	169	188	159	99	206	220	122	89	103	84	90	191	92	264	393	163	200	145	143	255
A[C>T]T	41	25	74	102	93	118	89	56	50	102	78	36	47	30	92	302	100	43	19	136	101	49	48	74	60	92	150	165	116	120	164	121	25	75	155	33	25	65	39	24	119	49	31	196	24	39	32	33	92
C[C>T]A	49	19	47	78	66	128	91	80	39	176	74	32	42	38	65	299	75	31	14	132	104	81	49	64	38	83	172	227	94	115	218	159	22	78	161	24	10	85	41	28	141	31	35	194	26	47	35	18	72
C[C>T]C	47	16	68	57	64	162	114	48	26	96	65	33	32	27	83	266	76	27	25	141	78	35	35	53	53	71	211	274	76	130	261	195	12	85	209	18	17	45	32	19	141	27	39	215	21	36	27	18	110
C[C>T]G	134	71	137	231	97	115	83	141	115	204	212	110	136	74	242	333	246	63	67	133	120	152	118	190	132	189	161	147	122	150	165	143	56	115	161	60	69	141	93	77	166	83	186	293	100	148	85	89	173
C[C>T]T	53	20	75	82	83	149	139	69	44	134	66	42	41	28	88	362	94	33	20	171	105	61	47	82	51	98	228	289	110	143	286	235	31	87	261	20	23	91	52	24	179	34	34	273	23	46	28	25	118
G[C>T]A	48	16	62	97	76	135	117	67	29	251	69	32	41	26	79	320	85	35	24	135	78	55	48	70	46	90	159	228	107	112	232	141	20	92	189	22	23	157	41	24	133	45	41	231	33	42	19	28	83
G[C>T]C	53	26	75	81	69	106	89	58	42	58	67	32	47	26	95	338	80	27	17	117	106	68	44	63	46	95	150	206	113	116	181	131	14	71	165	22	10	47	42	30	131	32	32	199	21	40	37	29	106
G[C>T]G	124	64	121	204	76	110	92	115	115	92	223	137	148	73	257	254	251	59	64	104	112	116	119	196	136	192	128	107	90	129	135	140	67	122	138	102	84	66	53	95	158	71	193	278	115	134	84	117	171
G[C>T]T	43	11	72	76	62	104	81	63	33	59	51	25	37	29	70	272	65	32	13	96	85	51	24	69	46	90	128	166	75	87	153	132	15	61	142	22	13	46	28	20	98	38	20	150	30	45	26	19	74
T[C>T]A	460	86	183	749	441	239	122	2102	117	17467	178	59	474	863	88	593	133	121	164	493	474	61	68	120	55	150	107	279	244	251	339	197	598	215	265	60	256	6740	1642	204	122	300	381	3639	164	45	22	840	221
T[C>T]C	148	33	106	193	150	127	123	421	72	3355	107	65	111	176	91	391	82	63	43	174	191	55	41	83	53	100	143	238	133	139	235	177	125	116	211	29	60	1244	347	73	153	94	115	865	47	46	27	171	121
T[C>T]G	117	52	83	170	114	75	45	238	65	1514	141	87	153	125	162	293	166	43	54	123	121	116	76	126	76	133	89	100	96	99	129	91	112	96	129	53	59	610	150	64	104	83	136	484	85	105	63	105	143
T[C>T]T	255	45	131	449	282	173	89	1147	72	9904	116	40	254	441	84	504	106	70	91	313	340	51	83	93	52	129	120	215	182	189	233	193	341	141	205	40	163	3748	856	129	109	171	219	2025	115	30	22	495	157
A[T>A]A	13	1	22	36	31	53	39	23	12	16	25	16	16	8	18	126	25	12	7	36	23	19	15	23	23	42	57	68	36	31	89	43	11	22	74	12	5	9	11	5	51	18	11	79	7	14	7	6	21
A[T>A]C	8	11	25	22	34	52	55	28	16	38	11	8	17	10	30	88	25	11	6	56	37	19	18	25	17	29	71	92	30	46	72	58	5	26	80	7	10	27	9	8	61	12	9	77	2	12	9	6	37
A[T>A]G	23	8	37	53	35	70	66	28	19	29	44	15	15	15	34	135	39	23	8	71	40	20	20	38	26	34	108	113	44	85	99	99	8	36	94	9	6	38	17	11	61	20	15	108	10	21	10	14	48
A[T>A]T	21	9	19	29	26	49	70	15	16	37	22	14	13	13	28	121	23	12	3	50	26	27	19	21	20	34	65	88	33	56	77	55	53	22	51	28	6	32	7	9	45	25	13	71	8	6	9	55	31
C[T>A]A	8	2	9	15	15	63	40	14	7	19	14	6	3	3	14	55	9	9	5	64	12	5	5	8	11	19	67	102	25	49	88	68	8	21	64	2	2	20	6	9	43	10	4	56	4	4	4	5	17
C[T>A]C	9	3	19	26	21	110	73	13	12	26	14	10	12	13	24	87	32	7	17	120	20	10	12	20	17	19	170	184	30	79	184	124	5	40	136	3	5	39	16	8	92	7	11	127	4	8	4	5	36
C[T>A]G	15	2	9	23	16	90	52	15	5	20	14	6	9	10	21	69	19	4	11	87	23	11	10	19	10	22	133	163	22	63	144	87	5	41	121	4	5	19	8	5	85	12	9	110	5	11	8	5	34
C[T>A]T	19	3	11	20	17	76	51	12	7	27	6	6	4	4	16	84	22	8	7	92	25	13	7	19	13	17	139	152	21	58	138	93	7	27	100	9	2	27	5	4	69	5	7	128	5	13	9	12	28
G[T>A]A	9	5	13	13	12	51	40	10	7	2	7	5	7	5	8	51	22	10	4	38	15	12	9	13	7	17	72	86	16	35	76	53	3	19	77	5	4	14	6	5	34	3	3	70	6	9	4	2	21
G[T>A]C	7	2	13	10	13	53	49	2	5	13	12	5	8	6	15	46	14	7	6	58	14	11	6	5	9	13	61	83	18	33	77	51	6	19	64	4	3	12	7	4	42	6	5	69	2	2	3	6	14
G[T>A]G	11	2	11	21	12	73	49	11	9	8	9	6	6	5	18	55	27	5	6	80	12	8	10	16	16	18	99	163	22	56	124	81	6	27	99	7	1	12	10	5	54	9	4	99	3	11	7	1	32
G[T>A]T	10	2	10	13	11	70	62	17	3	19	12	2	5	6	9	52	14	3	9	86	18	13	4	9	7	20	117	155	12	57	148	71	10	36	84	5	1	17	9	6	57	8	4	116	3	4	6	6	20
T[T>A]A	26	16	25	39	25	67	81	15	16	41	31	20	23	13	48	111	33	12	7	61	37	29	19	28	15	29	68	87	28	65	76	62	65	33	77	49	8	28	21	8	62	30	19	74	7	17	8	53	33
T[T>A]C	14	5	17	23	19	81	67	9	7	18	12	12	6	2	16	64	19	10	5	78	18	10	7	16	9	18	98	133	15	55	110	49	16	27	76	10	1	22	8	8	68	12	6	114	2	11	4	15	20
T[T>A]G	12	2	14	22	21	40	31	6	17	12	14	5	7	6	17	65	16	5	5	46	23	17	14	12	13	14	71	82	21	38	82	54	10	20	66	7	3	16	8	8	33	4	11	61	3	10	6	9	24
T[T>A]T	21	8	35	36	34	86	97	28	20	21	31	18	16	10	35	132	36	12	12	93	54	33	17	31	26	47	145	175	58	78	178	89	33	37	113	32	4	23	14	14	100	28	15	107	10	25	7	44	35
A[T>C]A	103	39	147	164	143	183	121	123	83	104	148	68	105	56	179	665	154	78	34	155	173	92	82	150	104	170	216	261	224	165	269	222	31	141	279	49	34	98	79	59	180	100	62	313	61	76	52	48	195
A[T>C]C	25	8	37	60	41	66	54	36	32	16	32	24	21	15	55	197	51	29	9	67	62	39	29	43	30	57	106	122	67	57	98	108	13	44	91	18	11	13	18	16	76	21	20	85	14	26	30	17	47
A[T>C]G	81	24	130	156	107	133	83	105	68	47	96	64	76	37	133	522	140	66	26	123	154	75	60	114	93	141	171	181	179	125	250	187	27	102	204	38	28	54	52	46	135	50	37	207	40	86	51	37	139
A[T>C]T	89	39	112	138	139	177	114	103	76	74	122	70	83	55	146	537	149	73	24	169	163	101	84	130	73	148	205	242	188	141	241	227	36	107	255	41	39	59	50	51	146	74	57	229	26	78	49	40	195
C[T>C]A	25	7	42	67	58	79	60	30	33	25	48	23	26	18	48	193	47	26	10	72	66	30	31	45	34	50	82	107	64	67	144	89	13	37	112	19	11	24	20	19	60	22	19	107	10	25	24	11	68
C[T>C]C	16	11	36	50	37	94	75	17	13	17	40	24	26	14	41	162	38	21	15	109	50	23	19	36	31	58	159	188	48	100	166	97	9	44	138	10	12	32	14	16	96	22	21	147	10	19	10	20	45
C[T>C]G	40	19	56	109	90	102	66	44	45	17	75	22	43	22	79	304	77	43	15	88	83	45	47	63	45	78	115	138	88	93	143	102	16	70	157	18	14	25	32	20	95	31	26	136	25	45	32	22	92
C[T>C]T	37	13	44	53	44	112	97	36	30	26	46	24	29	23	61	217	60	24	18	116	62	32	33	46	40	64	148	202	72	89	211	138	18	67	162	13	9	38	23	15	107	25	21	158	17	28	24	11	74
G[T>C]A	32	14	36	52	38	91	64	41	17	15	42	17	30	12	46	204	47	21	12	92	48	33	38	59	43	41	121	117	78	62	137	104	13	42	101	16	13	27	15	12	64	17	23	128	16	33	22	13	54
G[T>C]C	23	7	25	29	25	46	50	23	13	11	26	11	15	13	32	143	26	11	8	46	35	15	19	20	29	37	70	84	48	48	76	58	5	32	74	16	7	18	14	8	52	10	12	75	10	19	8	8	40
G[T>C]G	33	9	39	64	60	89	71	44	15	22	42	33	28	16	55	197	55	21	8	99	73	35	30	59	41	58	133	142	70	70	125	113	17	51	130	24	13	20	24	15	88	22	23	120	25	26	21	13	68
G[T>C]T	25	15	39	60	39	68	46	32	21	14	30	18	25	16	37	174	54	15	7	75	69	29	26	36	27	77	121	145	80	73	126	111	11	52	115	16	8	17	19	12	78	24	19	122	11	28	13	9	55
T[T>C]A	35	18	46	59	61	104	99	52	37	15	69	31	24	21	70	261	83	30	16	122	87	42	38	45	59	72	162	181	81	101	206	127	60	78	163	41	11	29	30	23	95	42	20	171	23	28	30	53	75
T[T>C]C	29	6	32	44	30	80	76	29	24	30	39	18	17	12	41	159	44	13	8	78	45	13	23	34	27	45	109	148	54	70	108	88	23	34	89	26	10	27	17	12	73	26	19	84	13	17	14	27	37
T[T>C]G	27	13	39	47	35	69	57	37	20	18	36	18	25	21	53	194	54	19	17	62	56	22	22	38	36	50	76	93	74	53	99	74	20	54	108	16	11	20	22	14	76	25	25	77	14	25	21	15	51
T[T>C]T	59	21	69	83	67	81	109	50	31	42	67	38	35	26	75	246	78	39	13	119	82	40	35	54	32	84	166	186	82	93	171	137	38	56	163	35	19	32	29	22	98	41	29	157	19	37	22	56	93
A[T>G]A	11	3	6	11	10	33	19	7	10	19	11	9	9	3	13	71	13	3	1	34	14	10	6	13	8	11	30	57	15	22	44	42	8	15	53	7	5	11	8	6	26	9	10	38	4	5	6	10	15
A[T>G]C	10	1	9	9	3	16	23	9	3	4	9	5	1	4	14	30	10	5	3	31	15	8	3	11	8	10	25	34	12	13	25	32	1	12	22	1	3	3	2	3	13	6	4	34	4	6	5	4	6
A[T>G]G	19	6	27	26	24	53	42	16	17	10	30	14	12	9	22	120	27	14	7	60	34	24	12	28	19	38	61	80	42	41	81	55	7	27	82	12	7	17	7	8	56	9	13	81	6	14	8	8	31
A[T>G]T	14	2	26	21	12	26	19	13	9	16	19	12	12	4	13	77	16	11	8	36	20	13	7	19	7	22	38	47	28	35	39	53	14	16	59	13	1	16	11	5	28	12	4	44	5	8	6	6	26
C[T>G]A	4	3	10	10	8	29	22	5	2	9	12	9	3	5	10	47	9	3	3	25	11	3	7	10	7	14	41	59	10	23	51	37	2	18	34	2	1	10	3	6	34	6	3	38	2	6	2	7	10
C[T>G]C	12	2	14	22	17	43	43	13	9	12	12	5	11	7	16	69	27	9	4	52	19	13	7	16	13	19	73	83	18	41	73	68	4	23	61	6	6	11	8	11	41	8	8	85	5	12	7	4	10
C[T>G]G	17	3	26	30	13	81	55	13	8	9	16	13	17	8	24	88	27	9	9	83	28	19	8	15	12	28	91	109	34	62	117	96	3	29	94	9	4	17	7	5	65	10	13	103	9	16	11	3	23
C[T>G]T	18	7	25	22	31	49	35	20	10	20	26	16	17	11	27	116	28	14	2	69	28	15	17	22	14	40	61	89	41	42	89	65	5	34	77	11	4	10	17	7	52	13	10	92	4	9	6	13	28
G[T>G]A	2	6	12	7	14	39	24	6	3	15	7	4	4	2	6	36	7	8	4	29	7	4	1	6	6	11	47	42	11	19	43	22	2	17	38	4	0	16	7	3	22	4	5	49	4	7	0	5	19
G[T>G]C	5	1	4	3	6	12	15	0	4	6	3	3	3	1	6	13	7	2	2	18	2	3	5	6	6	8	31	31	11	10	30	24	1	5	20	1	1	8	6	2	19	2	2	25	0	4	1	0	6
G[T>G]G	18	4	20	25	15	91	59	12	14	28	22	9	14	8	27	84	21	12	8	70	22	16	11	16	19	24	100	140	31	72	115	78	5	20	91	4	6	24	7	5	65	16	5	103	7	13	7	5	30
G[T>G]T	8	1	11	3	10	40	31	8	5	3	11	4	5	6	3	34	12	3	2	51	7	14	7	10	5	13	57	83	16	35	61	38	2	15	56	2	2	8	6	2	29	4	8	40	1	2	1	9	11
T[T>G]A	12	3	17	19	22	44	54	17	4	7	14	9	8	7	23	76	18	12	0	49	26	14	10	17	9	23	72	93	23	52	88	64	30	26	76	24	1	15	11	13	35	15	6	60	5	8	4	34	31
T[T>G]C	25	6	13	34	33	34	31	11	20	12	24	11	14	10	26	100	23	15	7	60	37	13	10	23	11	21	59	94	21	41	77	63	19	30	65	14	2	15	5	10	37	8	7	54	7	10	10	13	21
T[T>G]G	16	5	32	38	26	54	54	17	10	14	30	11	18	7	33	101	27	20	8	63	26	14	11	27	14	28	76	91	37	46	99	70	13	29	73	12	5	12	12	8	64	16	6	80	6	13	9	17	35
T[T>G]T	38	12	45	60	37	72	102	29	27	15	33	24	23	18	49	206	50	18	12	78	66	20	22	43	43	64	100	141	39	76	131	102	62	47	98	41	9	16	16	14	100	35	15	124	12	24	10	86	64
[truncated: 151 more columns]
