# Supplementary material for: SUITOR: Selecting the number of mutational signatures through cross-validation
Source: PLoS Comput Biol. 2022 Apr 4;18(4):e1009309. doi: 10.1371/journal.pcbi.1009309 (PMC9009674; doi:10.1371/journal.pcbi.1009309)
Supplement: S2 Data — (ZIP) [file pcbi.1009309.s015.zip › Supp_data_profiles_activities_matrices/16 In silico simulation/simulation design of nine signatures/nine signatures_mutation_type_matrix_12.csv]

	V1	V2	V3	V4	V5	V6	V7	V8	V9	V10	V11	V12	V13	V14	V15	V16	V17	V18	V19	V20	V21	V22	V23	V24	V25	V26	V27	V28	V29	V30	V31	V32	V33	V34	V35	V36	V37	V38	V39	V40	V41	V42	V43	V44	V45	V46	V47	V48	V49
A[C>A]A	60	195	35	13	12	15	56	57	82	35	21	118	25	26	75	26	55	81	101	22	19	17	56	48	47	15	16	54	117	28	56	95	29	15	215	148	55	80	148	90	24	191	81	112	38	11	38	105	201
A[C>A]C	24	87	24	11	9	13	37	37	68	35	7	72	27	21	44	15	35	42	61	20	11	8	32	32	34	21	9	52	103	31	35	58	37	12	156	126	33	46	98	38	16	157	44	89	39	6	29	100	154
A[C>A]G	4	17	3	4	0	2	9	4	11	7	1	16	1	4	8	5	11	6	9	4	3	7	4	7	10	5	4	8	13	2	5	6	5	2	21	10	9	8	13	4	9	24	5	11	5	0	5	7	19
A[C>A]T	24	93	20	14	6	10	30	25	46	27	6	56	19	14	39	17	29	45	48	15	11	8	28	15	24	9	6	37	64	15	31	47	16	8	132	84	28	39	73	36	15	104	47	73	31	7	22	73	122
C[C>A]A	64	184	12	8	7	6	35	24	48	38	13	86	22	15	70	19	45	106	131	20	17	10	58	32	28	5	6	55	124	20	69	96	20	12	216	162	23	95	177	109	21	170	86	108	29	5	26	109	218
C[C>A]C	19	92	12	8	4	11	27	26	46	32	9	55	21	11	49	14	42	27	89	13	12	9	41	26	28	11	3	48	133	15	25	109	21	11	225	187	25	37	126	30	16	183	63	125	27	2	24	133	193
C[C>A]G	14	32	8	1	1	6	13	7	23	7	4	40	14	10	14	9	13	27	18	4	11	7	15	7	12	6	0	11	21	14	13	11	7	3	33	21	14	20	20	26	6	36	23	14	6	2	7	11	37
C[C>A]T	29	124	21	4	7	6	26	20	40	28	9	70	17	14	50	6	28	56	69	8	9	9	41	27	26	10	8	46	89	12	44	54	15	9	139	122	27	56	100	48	12	141	55	86	23	8	26	72	159
G[C>A]A	86	240	27	12	7	16	41	23	58	34	17	143	33	28	67	21	34	142	81	21	21	24	52	30	37	25	13	75	47	23	79	50	27	15	72	78	43	163	114	164	23	116	116	45	44	10	36	54	142
G[C>A]C	29	79	27	5	5	9	25	20	41	20	8	59	20	15	28	13	28	41	47	14	13	8	15	25	30	10	10	33	60	14	31	59	16	9	102	93	26	38	66	32	15	91	30	62	29	8	15	51	104
G[C>A]G	11	29	8	1	3	2	8	6	15	6	3	19	5	6	8	2	12	15	10	6	4	5	7	6	7	1	1	11	11	11	9	9	5	3	15	22	10	13	15	13	6	33	13	9	5	1	2	7	23
G[C>A]T	53	143	18	12	8	8	20	20	55	16	5	90	17	18	55	12	30	91	65	16	7	8	36	23	24	10	8	50	52	11	46	37	20	8	87	67	19	106	85	88	14	99	67	43	24	7	17	66	136
T[C>A]A	163	437	52	28	13	4	34	61	237	27	377	122	29	21	113	145	33	96	101	48	10	27	53	37	23	12	24	56	62	54	73	99	18	75	88	160	125	150	114	125	90	141	76	71	148	58	23	97	220
T[C>A]C	76	260	41	17	12	10	36	61	147	35	131	100	30	30	66	52	40	80	96	35	13	19	50	35	30	23	17	76	94	44	42	87	28	36	164	160	76	85	126	90	74	178	64	94	81	23	23	98	204
T[C>A]G	26	63	12	7	1	3	8	15	46	5	62	21	7	4	19	20	9	14	12	10	0	9	14	15	4	5	4	5	9	9	9	13	5	8	13	28	25	25	24	20	19	23	20	12	25	12	9	11	46
T[C>A]T	132	436	47	23	15	19	53	62	180	37	194	185	34	32	134	66	55	165	122	57	23	26	67	48	37	26	23	85	69	48	109	65	37	32	116	130	96	175	145	202	57	154	132	74	109	32	43	81	218
A[C>G]A	19	68	31	14	11	17	38	32	96	47	21	61	24	27	50	22	44	23	74	30	12	14	36	30	32	13	18	44	119	24	25	84	24	9	192	146	60	23	108	24	22	157	49	111	41	11	30	95	169
A[C>G]C	14	45	13	6	3	18	17	25	43	27	12	37	21	17	23	12	27	20	43	18	14	8	23	11	23	10	7	29	58	9	12	54	11	12	117	73	22	21	74	17	11	93	26	52	25	5	19	67	76
A[C>G]G	3	17	5	2	1	1	12	6	15	3	4	9	5	4	5	4	5	6	3	4	6	0	3	6	10	5	1	2	4	2	7	1	2	2	7	6	2	6	5	10	1	11	3	1	7	1	6	6	6
A[C>G]T	21	91	33	15	8	24	32	37	77	38	35	60	28	7	46	19	44	15	64	16	23	14	21	36	39	23	13	48	100	24	15	89	36	20	168	133	35	21	94	24	28	155	42	77	49	12	30	97	170
C[C>G]A	17	73	24	5	2	9	25	36	50	34	29	43	18	15	30	20	36	6	69	25	13	11	24	16	37	12	10	46	118	27	16	67	16	2	180	143	28	16	98	16	28	144	42	94	30	10	25	88	162
C[C>G]C	16	69	21	5	9	12	38	23	49	34	13	49	16	22	41	16	42	21	52	20	15	11	24	28	35	18	6	33	89	23	21	78	23	8	146	106	32	20	89	20	26	121	24	94	34	10	20	80	140
C[C>G]G	8	12	5	2	4	4	15	6	17	6	6	15	6	5	10	2	8	10	9	4	4	7	1	6	12	5	0	8	12	5	10	14	10	3	16	17	18	5	9	7	4	27	5	5	14	3	11	13	20
C[C>G]T	28	109	27	12	9	16	38	35	72	26	39	61	35	21	55	25	52	21	84	19	14	12	34	31	35	21	14	44	116	36	31	102	24	20	206	184	46	29	130	24	23	176	37	134	56	11	34	109	189
G[C>G]A	8	28	14	0	4	8	25	17	31	20	10	31	13	10	27	13	32	7	47	10	7	5	16	14	21	4	11	14	79	10	6	52	12	7	134	102	20	14	78	6	5	87	16	63	21	3	20	64	95
G[C>G]C	16	30	12	7	4	6	18	24	33	16	4	21	12	15	25	10	26	8	42	13	6	13	13	16	22	12	3	18	57	10	6	40	18	9	86	59	18	11	42	17	6	79	18	44	20	6	14	41	71
G[C>G]G	3	7	5	3	2	2	10	3	11	3	2	5	4	5	11	1	9	5	10	2	1	2	2	6	1	2	0	8	20	4	5	10	6	1	29	26	4	5	15	2	1	15	9	16	4	1	3	15	22
G[C>G]T	11	50	16	5	8	7	31	26	53	34	13	49	15	8	39	9	35	8	55	17	4	10	21	17	21	11	7	25	80	14	24	68	19	12	137	98	36	26	85	9	21	122	27	89	25	9	14	78	129
T[C>G]A	416	1112	154	74	22	15	44	157	888	37	1519	158	39	43	225	421	31	29	202	166	9	79	20	75	65	8	64	31	143	189	42	225	35	270	129	434	530	132	144	43	404	297	39	116	558	250	40	221	515
T[C>G]C	99	257	37	26	9	7	25	51	201	39	312	52	12	17	63	90	52	24	95	62	14	18	32	33	41	14	21	37	139	39	25	115	25	62	172	219	130	28	130	55	93	192	38	95	129	48	31	150	224
T[C>G]G	22	60	11	5	5	1	8	7	40	4	81	12	5	5	5	21	8	0	9	10	5	5	2	6	10	4	2	0	2	4	6	13	4	18	6	29	23	8	12	5	20	18	3	7	37	14	13	14	28
T[C>G]T	468	1320	194	120	31	18	77	174	1092	74	1735	187	60	83	304	565	61	47	263	203	23	134	26	113	72	26	104	42	168	227	61	324	51	283	211	572	570	167	232	79	472	393	46	192	637	244	68	323	635
A[C>T]A	79	177	91	35	44	53	138	103	304	69	75	204	96	77	58	61	118	67	96	70	66	53	45	130	152	61	32	92	118	87	100	113	98	48	190	199	157	81	124	81	75	249	65	106	148	51	98	123	255
A[C>T]C	26	79	46	21	22	35	76	39	131	39	18	107	53	32	37	38	67	31	66	39	28	21	34	55	68	26	15	36	99	45	37	74	45	18	156	150	55	44	100	33	36	132	31	92	66	17	60	84	162
A[C>T]G	191	149	140	112	116	108	178	170	475	85	121	296	174	155	146	104	223	131	155	126	123	145	154	186	241	120	93	123	147	144	166	156	159	154	106	196	350	128	168	149	148	221	100	150	172	105	151	177	303
A[C>T]T	37	133	62	27	23	36	75	67	146	34	27	127	87	54	48	53	85	45	65	40	31	39	33	73	87	28	29	63	87	42	53	75	62	36	148	146	78	55	88	61	44	162	44	70	100	17	60	111	171
C[C>T]A	29	174	52	26	22	37	84	69	161	52	34	110	63	45	51	36	87	49	72	50	34	28	36	58	93	40	13	51	112	39	53	89	62	23	151	132	67	40	110	51	48	180	44	118	69	22	69	90	192
C[C>T]C	26	127	63	19	22	36	81	64	107	43	40	100	61	36	56	33	65	27	99	46	25	25	41	78	71	32	20	54	120	55	44	89	55	20	233	160	75	37	107	37	29	203	40	99	65	21	49	114	201
C[C>T]G	114	146	114	75	55	87	181	112	358	80	92	278	146	100	90	88	157	106	118	106	104	91	109	155	188	75	56	99	110	111	116	98	125	100	98	139	266	107	112	126	130	191	94	67	138	61	135	110	201
C[C>T]T	40	155	41	29	18	28	83	67	171	56	29	131	47	56	62	49	84	41	110	52	45	42	48	69	79	36	15	76	137	54	61	87	67	32	242	191	74	49	150	50	50	220	55	126	85	10	83	143	271
G[C>T]A	42	109	50	35	23	31	79	66	150	46	44	119	64	41	63	39	70	54	98	58	33	27	29	64	72	31	13	42	105	54	48	76	57	25	186	153	78	45	123	45	46	182	50	116	89	23	70	118	194
G[C>T]C	37	105	55	26	21	28	84	62	138	58	29	144	59	39	61	49	88	42	85	43	34	27	17	83	70	40	19	50	112	49	50	84	50	27	156	137	76	57	104	45	36	167	44	83	83	24	80	99	173
G[C>T]G	121	111	120	79	80	71	163	132	349	69	72	287	128	110	122	78	172	85	92	94	69	92	108	142	150	88	45	116	100	102	120	107	113	94	77	168	249	116	113	101	124	175	77	89	128	61	153	117	188
G[C>T]T	35	83	61	23	16	24	81	43	132	44	22	110	51	37	43	36	66	32	62	51	39	30	36	51	82	38	18	43	95	56	46	60	48	22	119	133	74	51	79	36	41	153	20	65	75	14	67	70	114
T[C>T]A	405	1674	135	209	65	24	231	187	1662	76	2071	248	97	96	358	445	116	61	202	779	46	278	27	169	140	45	199	45	97	152	93	235	102	296	82	277	469	296	242	107	359	253	45	193	559	181	207	176	478
T[C>T]C	93	452	90	55	30	34	106	109	416	54	426	158	78	81	137	99	76	46	110	169	32	77	28	88	102	39	48	62	101	84	52	117	62	79	154	171	147	106	124	69	113	213	49	125	186	54	97	99	279
T[C>T]G	100	209	103	54	41	63	166	100	370	60	243	206	110	72	83	94	108	69	74	118	63	65	68	99	113	68	51	66	81	89	89	79	89	97	59	125	204	90	81	82	126	121	45	75	129	56	94	78	177
T[C>T]T	194	1034	101	163	36	28	172	126	1005	58	1182	199	92	81	273	265	87	43	132	447	28	152	13	136	132	41	119	51	97	94	79	174	78	195	102	213	319	198	154	74	239	240	41	162	361	116	133	127	345
A[T>A]A	14	46	32	8	9	7	25	21	49	19	7	43	21	19	16	10	28	11	25	16	17	18	14	26	41	9	11	20	29	20	15	23	24	13	68	59	16	19	31	25	12	45	22	33	38	8	24	51	67
A[T>A]C	17	29	9	6	12	14	25	23	39	21	9	32	21	13	23	11	28	13	36	24	16	10	13	27	23	13	5	20	53	20	12	50	16	14	85	58	30	18	39	16	10	81	16	43	34	4	24	46	72
A[T>A]G	20	57	16	10	5	7	28	32	68	22	8	54	31	18	24	13	29	24	47	24	15	12	17	34	27	13	8	24	54	25	14	43	25	15	96	70	32	22	79	17	29	100	20	67	41	6	30	64	94
A[T>A]T	20	63	13	11	7	6	32	24	50	12	9	45	13	7	86	8	24	16	32	12	6	8	16	19	14	10	8	24	45	17	17	31	18	28	65	46	24	26	35	68	18	81	31	35	48	9	12	53	57
C[T>A]A	7	8	11	1	4	6	11	12	36	14	7	10	11	8	14	5	18	9	28	9	10	4	13	10	10	9	4	17	43	10	11	27	8	2	74	47	19	10	57	5	8	57	13	52	17	10	12	40	72
C[T>A]C	10	45	14	5	4	12	16	19	35	32	8	32	14	14	32	7	40	10	64	11	5	7	17	13	23	7	5	22	101	14	10	71	17	6	172	115	16	17	102	16	11	111	29	83	16	6	24	91	142
C[T>A]G	12	35	22	5	5	8	20	25	37	23	6	33	14	7	33	6	28	16	54	16	12	7	13	22	23	7	4	32	74	16	14	59	17	7	120	95	21	14	80	18	10	115	24	73	21	3	16	69	96
C[T>A]T	9	46	14	5	4	7	11	24	30	23	8	31	6	7	32	8	23	10	47	14	10	8	19	9	15	7	1	21	54	11	7	55	19	6	117	96	11	14	77	18	12	100	21	60	18	5	11	68	94
G[T>A]A	8	21	9	6	6	2	12	13	26	16	4	24	6	7	25	2	20	5	26	8	5	6	21	9	12	8	2	13	42	9	11	35	10	2	76	60	23	7	29	6	8	50	13	36	12	4	8	45	57
G[T>A]C	4	31	6	5	2	3	12	9	14	16	2	17	11	2	26	8	17	7	30	3	6	5	4	11	9	4	4	19	34	6	4	31	7	3	82	55	10	14	50	8	9	48	11	34	12	2	10	35	63
G[T>A]G	13	24	10	4	3	5	16	13	29	26	1	26	12	3	32	7	31	11	36	7	4	4	21	10	11	5	4	22	55	14	5	43	13	3	114	80	10	8	58	6	4	87	16	64	14	3	15	73	88
G[T>A]T	5	34	10	5	4	4	11	17	29	21	3	20	8	6	31	8	24	9	36	11	4	5	17	13	12	4	6	30	70	15	13	51	11	7	135	60	9	6	77	22	7	65	31	65	20	4	11	54	96
T[T>A]A	10	55	22	9	5	7	32	23	49	22	9	38	12	19	89	14	27	38	37	14	20	8	16	21	29	16	5	22	57	12	19	34	25	30	71	60	18	26	36	69	26	60	22	32	45	14	24	41	86
T[T>A]C	9	52	7	4	5	6	25	10	30	19	4	22	14	9	35	10	24	12	36	7	7	7	12	17	10	8	5	32	63	9	9	54	4	8	98	82	17	10	54	29	7	85	23	49	21	2	11	55	61
T[T>A]G	12	34	16	5	1	6	24	24	31	14	3	25	12	14	26	3	28	6	33	4	9	12	15	16	20	7	2	15	33	14	10	33	14	12	61	63	15	13	37	13	16	55	21	31	20	7	12	34	47
T[T>A]T	19	101	19	6	8	10	30	22	50	27	8	55	26	25	89	9	34	24	48	16	20	10	16	38	45	14	9	30	83	20	21	47	27	24	145	104	45	29	70	45	13	96	38	57	46	10	26	83	124
A[T>C]A	78	182	111	67	44	82	181	130	300	112	48	240	128	113	98	78	134	59	112	103	72	48	46	170	167	81	47	103	124	126	109	121	126	55	200	206	176	89	113	89	95	299	70	123	181	34	149	133	309
A[T>C]C	24	69	30	20	19	15	48	39	96	38	11	78	24	31	40	23	37	25	44	27	22	20	15	54	52	25	8	28	62	38	36	48	37	20	92	85	52	32	48	28	29	95	29	49	60	17	39	64	119
A[T>C]G	58	154	107	30	31	48	150	108	242	93	33	214	88	107	60	56	122	54	97	80	55	62	31	125	139	50	36	84	121	93	101	90	102	30	173	178	116	78	96	62	78	199	41	94	141	38	108	105	218
A[T>C]T	70	182	100	35	35	59	133	109	239	93	43	191	95	69	76	71	123	67	94	77	56	60	41	151	144	61	39	99	166	91	92	115	98	56	207	197	138	81	138	86	87	265	69	121	132	41	149	129	236
C[T>C]A	18	69	25	13	15	22	45	31	80	30	7	55	29	36	40	22	55	18	49	27	18	22	19	48	46	16	14	23	70	34	32	49	36	16	97	103	42	29	58	26	30	121	25	44	49	15	32	56	98
C[T>C]C	21	72	28	8	17	15	40	29	88	31	6	77	26	20	39	24	46	14	62	24	12	14	29	37	43	14	4	38	106	26	20	61	28	15	158	112	42	21	82	17	29	114	28	72	43	7	28	66	149
C[T>C]G	23	77	57	20	19	40	64	58	127	40	19	112	49	42	41	39	64	38	58	41	52	27	27	74	91	29	11	49	72	31	49	70	59	21	141	126	77	40	74	40	37	130	30	58	69	16	65	88	142
C[T>C]T	25	92	40	15	17	24	43	42	86	39	13	75	38	40	49	31	60	18	68	36	30	22	24	46	53	23	11	51	92	41	37	88	40	23	169	131	55	31	102	29	24	147	37	91	61	15	41	101	151
G[T>C]A	20	59	43	18	6	23	55	41	107	33	7	93	48	39	34	26	44	24	50	28	17	31	17	51	59	13	7	35	69	39	22	53	50	15	121	91	43	24	52	33	23	110	30	69	58	14	46	67	118
G[T>C]C	13	40	25	10	15	12	31	29	51	19	6	52	25	16	28	15	28	17	34	11	10	15	18	24	40	15	6	18	40	23	22	29	14	11	58	58	29	19	36	20	11	73	18	37	23	10	33	44	68
G[T>C]G	18	47	33	10	12	12	73	38	100	37	9	72	44	36	34	25	49	34	71	36	23	23	19	44	42	19	16	33	78	30	28	56	39	18	130	119	53	33	75	44	30	132	37	54	61	14	49	72	120
G[T>C]T	21	70	37	11	16	27	51	43	75	49	16	69	39	28	30	23	41	20	46	22	19	18	25	47	58	34	15	34	72	35	34	65	40	12	108	110	38	25	72	38	26	114	29	61	41	11	48	64	122
T[T>C]A	35	73	49	19	16	22	73	58	94	48	22	113	44	27	101	25	68	28	69	37	24	31	32	49	82	33	17	53	91	44	34	78	63	35	178	146	59	48	97	82	27	166	43	86	74	16	61	91	161
T[T>C]C	21	69	29	10	14	18	40	44	67	24	11	71	27	29	64	19	37	25	47	17	22	20	16	37	40	18	14	25	48	28	28	56	32	17	109	90	23	16	54	38	19	80	19	57	45	13	37	47	100
T[T>C]G	17	44	32	11	15	18	53	38	75	31	12	67	39	21	45	18	51	24	43	30	28	18	18	46	33	16	10	22	50	33	33	39	32	23	73	79	36	32	55	40	25	75	22	51	51	14	42	46	81
T[T>C]T	37	83	45	20	13	33	66	48	139	56	18	107	69	40	65	35	79	20	78	42	34	34	33	75	78	44	19	47	80	45	38	69	53	42	162	136	85	41	97	62	50	155	33	78	87	20	65	86	170
A[T>G]A	5	50	8	7	7	4	10	14	24	17	4	25	13	12	19	2	11	6	17	9	3	1	7	17	9	5	4	14	21	6	5	10	10	7	49	26	13	10	18	9	5	27	8	26	19	3	8	23	36
A[T>G]C	4	39	7	5	3	4	13	11	11	10	3	16	6	8	11	4	11	5	8	7	9	5	2	10	11	2	2	8	15	10	9	11	7	3	27	31	4	3	16	3	6	22	9	11	11	1	7	12	24
A[T>G]G	9	55	21	12	5	12	28	25	50	21	7	47	23	13	21	17	26	11	37	10	6	8	16	22	30	16	7	20	28	12	22	33	19	7	58	68	31	26	28	19	18	69	18	33	30	7	24	45	81
A[T>G]T	7	89	10	3	6	4	15	11	27	11	10	29	18	7	17	10	17	11	18	12	10	5	9	21	13	10	4	9	18	10	8	26	13	12	42	58	15	12	25	21	10	47	6	24	15	7	15	11	39
C[T>G]A	2	20	11	3	6	3	13	10	11	8	3	10	7	4	15	6	11	4	18	4	5	4	7	8	9	5	4	2	21	7	4	17	9	3	46	39	2	4	24	10	2	28	7	26	11	2	13	24	36
C[T>G]C	6	38	12	6	0	4	24	11	27	16	0	31	11	11	28	6	21	6	32	8	8	4	12	22	27	6	4	10	34	12	16	36	9	3	62	42	15	13	36	11	6	63	15	41	14	6	19	45	59
C[T>G]G	13	44	18	7	5	8	27	22	32	21	11	34	15	14	23	7	27	18	47	14	15	7	15	16	25	15	8	22	72	9	15	49	17	8	105	91	19	8	74	21	14	94	32	62	24	4	21	51	94
C[T>G]T	13	83	22	4	6	6	33	15	38	25	6	47	22	21	42	12	24	21	43	16	17	7	13	25	21	13	5	24	54	20	16	30	14	6	66	82	25	18	43	24	17	83	16	37	17	5	25	51	81
G[T>G]A	7	22	11	3	4	3	12	8	16	13	4	13	5	4	11	4	14	4	16	4	3	6	6	11	11	2	4	11	29	9	9	14	4	5	53	35	8	8	30	11	8	31	8	32	15	5	7	29	43
G[T>G]C	2	18	1	4	1	1	7	9	12	4	3	7	1	2	5	1	13	2	11	8	0	6	7	6	7	5	2	4	16	7	6	6	5	1	21	12	6	3	17	1	4	26	6	17	10	2	7	13	22
G[T>G]G	10	32	18	3	9	9	16	19	31	25	7	36	11	11	21	14	28	11	46	12	10	6	21	13	23	6	8	29	61	13	16	42	15	3	99	76	19	22	61	18	17	93	24	61	23	6	16	63	101
G[T>G]T	6	38	5	4	1	2	6	11	10	10	2	13	7	8	24	3	13	7	34	6	1	2	8	6	9	5	0	6	37	1	8	27	4	4	50	50	9	6	23	6	1	64	11	33	10	3	5	29	42
T[T>G]A	4	43	20	6	7	5	24	13	36	14	12	39	5	10	68	11	17	10	35	13	6	10	9	18	16	8	5	20	54	12	18	34	13	23	79	60	16	9	37	34	10	67	14	46	28	4	11	27	71
T[T>G]C	8	67	14	7	8	15	34	24	42	19	8	34	16	11	41	16	22	17	35	11	11	14	12	20	28	5	6	20	42	9	9	38	19	7	70	63	29	7	39	22	8	54	11	46	20	7	15	37	61
T[T>G]G	21	49	18	6	5	14	27	26	43	14	4	34	15	14	47	10	26	11	36	12	8	11	13	21	30	13	5	19	47	12	12	45	22	15	86	79	24	10	37	31	16	65	12	45	32	9	17	59	101
T[T>G]T	19	146	23	13	5	20	56	44	93	36	9	66	33	37	147	22	52	31	56	27	29	16	19	39	46	24	6	27	62	29	34	63	32	40	110	102	39	40	71	96	22	121	35	70	67	5	31	67	97
[truncated: 151 more columns]
