# Supplementary material for: SUITOR: Selecting the number of mutational signatures through cross-validation
Source: PLoS Comput Biol. 2022 Apr 4;18(4):e1009309. doi: 10.1371/journal.pcbi.1009309 (PMC9009674; doi:10.1371/journal.pcbi.1009309)
Supplement: S2 Data — (ZIP) [file pcbi.1009309.s015.zip › Supp_data_profiles_activities_matrices/16 In silico simulation/simulation design of nine signatures/nine signatures_mutation_type_matrix_13.csv]

	V1	V2	V3	V4	V5	V6	V7	V8	V9	V10	V11	V12	V13	V14	V15	V16	V17	V18	V19	V20	V21	V22	V23	V24	V25	V26	V27	V28	V29	V30	V31	V32	V33	V34	V35	V36	V37	V38	V39	V40	V41	V42	V43	V44	V45	V46	V47	V48	V49
A[C>A]A	110	240	34	7	90	242	40	123	150	36	7	26	89	18	14	151	43	10	50	214	84	74	18	30	105	109	20	89	138	175	22	93	187	107	161	110	30	187	28	24	303	196	10	138	64	14	106	88	83
A[C>A]C	80	154	40	8	67	163	29	61	60	17	6	18	72	18	13	130	28	11	58	143	71	44	20	21	33	32	18	37	76	121	23	58	141	85	86	39	19	95	8	24	205	170	11	71	38	10	59	34	22
A[C>A]G	9	18	1	3	10	15	6	6	11	2	3	7	12	3	1	12	2	3	10	23	10	7	4	4	6	5	3	3	14	12	3	15	10	13	5	10	1	7	2	1	32	21	2	12	3	2	6	10	4
A[C>A]T	54	128	15	7	42	114	23	53	64	22	3	17	43	10	16	69	19	7	30	110	68	28	9	8	64	40	14	41	81	78	19	45	130	63	78	63	19	95	8	15	147	120	1	57	25	14	56	31	39
C[C>A]A	101	249	23	9	108	246	52	128	162	36	7	12	84	11	8	177	57	10	45	194	89	86	7	16	128	121	10	148	153	157	17	69	229	140	197	127	42	183	29	18	276	181	5	195	75	5	140	95	85
C[C>A]C	106	170	29	6	48	199	22	67	71	15	7	12	86	17	4	154	22	11	39	214	86	23	8	14	50	45	12	43	146	187	9	54	199	116	129	48	13	141	11	17	266	136	4	70	22	7	62	37	39
C[C>A]G	15	58	12	2	22	26	4	32	31	9	1	5	16	9	2	36	12	6	30	34	12	14	2	11	28	17	7	28	21	26	9	20	23	16	32	30	12	29	5	5	32	32	2	30	15	6	22	14	16
C[C>A]T	71	149	15	4	66	156	21	65	92	22	10	9	66	14	10	106	34	8	43	119	71	40	9	16	80	62	14	67	100	95	19	37	145	96	90	59	31	111	10	8	163	104	5	99	39	4	56	61	43
G[C>A]A	44	211	30	5	138	174	59	149	249	52	8	24	52	17	11	103	59	16	50	89	44	91	13	20	201	184	14	163	98	99	20	44	158	112	139	175	57	190	30	21	165	180	10	208	112	17	165	143	121
G[C>A]C	56	124	19	4	56	95	17	39	55	18	5	21	60	16	14	71	25	10	39	111	42	27	8	14	29	43	15	32	60	76	20	47	88	52	54	37	15	86	10	19	132	100	4	65	23	9	51	40	24
G[C>A]G	9	33	5	0	13	17	6	22	23	4	5	5	9	3	2	19	14	5	10	24	7	10	3	3	11	11	5	11	11	10	6	17	16	10	17	21	9	20	5	4	30	14	2	14	13	0	19	7	13
G[C>A]T	58	171	24	4	88	136	36	85	163	24	8	10	37	8	7	91	46	8	31	87	50	60	13	11	111	91	7	103	84	79	15	41	136	92	127	93	28	139	13	6	119	133	5	128	62	8	99	87	78
T[C>A]A	84	172	25	131	103	217	54	119	660	44	44	65	59	18	11	102	95	19	66	106	40	111	13	91	167	126	54	113	112	227	120	48	170	105	110	104	75	160	154	49	2735	161	8	170	75	6	147	97	155
T[C>A]C	92	183	28	57	88	220	35	90	270	47	15	33	84	18	10	110	63	18	64	189	72	70	9	34	93	72	42	70	132	174	63	62	199	81	127	90	44	128	58	22	1128	129	10	123	44	10	91	82	73
T[C>A]G	17	34	8	29	33	42	10	22	100	8	11	9	13	3	5	23	15	6	14	23	8	16	5	21	27	13	14	35	15	34	17	6	24	25	23	23	9	25	13	7	381	27	3	26	16	1	33	18	23
T[C>A]T	79	296	52	65	164	237	72	147	462	57	25	46	93	26	10	128	88	25	81	120	54	147	32	59	241	181	49	183	129	178	85	64	187	149	177	186	73	241	88	30	1234	190	14	258	110	11	214	148	170
A[C>G]A	110	143	31	13	47	171	24	48	71	13	7	23	68	18	15	111	20	9	52	186	79	27	22	26	23	18	24	20	116	149	26	78	165	81	82	41	16	85	13	16	350	39	7	48	10	8	32	32	14
A[C>G]C	56	62	20	2	21	103	6	39	24	6	4	17	53	8	6	70	13	6	38	86	56	12	7	15	5	16	9	9	57	68	20	38	101	51	44	18	18	46	5	17	144	17	4	46	13	7	22	16	12
A[C>G]G	2	20	5	4	14	7	6	4	8	0	0	1	2	4	1	7	3	2	9	8	5	3	7	0	1	3	4	5	4	5	5	8	5	5	9	11	6	1	2	1	11	6	5	13	8	0	5	11	7
A[C>G]T	80	143	26	14	49	151	21	45	63	19	4	23	62	18	12	108	26	17	54	151	77	22	17	27	23	29	18	15	86	139	31	59	138	100	94	35	14	75	18	27	318	35	12	55	24	10	26	26	23
C[C>G]A	87	129	22	17	43	164	7	39	57	12	8	10	62	18	11	114	21	12	38	169	77	25	13	14	17	10	9	6	97	124	19	53	161	66	79	35	9	95	9	17	343	41	7	58	9	4	21	18	11
C[C>G]C	76	112	29	6	32	111	20	43	24	17	7	13	52	9	9	99	7	12	55	139	56	19	16	23	23	19	8	18	81	96	13	60	108	72	72	32	12	64	10	11	154	38	1	51	12	6	30	24	9
C[C>G]G	6	27	9	2	19	18	7	13	17	3	4	6	12	6	1	13	5	3	11	22	8	9	8	8	9	5	3	9	14	13	8	10	20	8	7	11	9	15	4	8	46	11	3	17	6	2	12	8	7
C[C>G]T	110	205	24	17	38	172	14	61	70	25	11	30	87	12	14	122	20	15	56	187	86	34	19	19	22	28	16	12	111	173	32	68	192	98	114	36	20	103	19	21	468	30	8	61	16	7	45	25	20
G[C>G]A	52	92	7	10	17	99	7	25	26	12	2	8	40	5	7	63	2	10	25	122	49	11	8	15	8	9	8	6	67	98	3	32	100	44	53	14	4	63	8	10	155	17	6	39	10	5	14	12	7
G[C>G]C	32	85	19	7	23	64	8	27	16	11	4	12	38	4	6	51	13	10	43	80	38	11	4	9	16	9	9	11	46	58	12	36	65	29	26	15	8	32	6	13	104	23	4	23	9	7	18	8	10
G[C>G]G	9	20	5	0	5	25	2	6	8	4	0	4	11	4	2	16	3	1	4	27	7	4	5	3	3	3	4	2	15	18	3	9	17	7	17	8	2	17	2	2	36	3	1	4	1	2	6	1	0
G[C>G]T	59	122	16	9	32	99	8	43	39	14	3	18	43	12	5	76	15	6	39	149	59	11	13	22	10	9	7	12	81	96	13	56	110	61	58	25	12	59	11	14	230	31	6	50	6	6	17	21	8
T[C>G]A	203	265	28	553	30	541	35	77	2006	23	144	224	137	75	12	75	166	62	142	133	44	182	52	329	131	23	187	9	119	613	428	46	240	135	79	82	137	51	412	121	9947	42	20	113	42	9	126	49	254
T[C>G]C	123	165	11	109	33	251	15	52	418	12	34	65	107	27	14	123	58	22	55	167	78	54	23	72	50	17	56	8	133	236	118	64	169	96	84	41	36	109	83	24	2180	25	7	69	18	8	47	28	62
T[C>G]G	11	23	4	20	7	23	5	2	100	2	8	12	13	4	2	7	5	1	10	10	5	19	7	20	9	6	11	5	8	29	18	7	6	6	12	12	10	4	22	2	463	5	0	10	2	2	13	12	13
T[C>G]T	286	336	45	636	47	658	40	86	2237	32	172	308	190	91	8	146	223	88	184	224	96	215	59	350	182	32	254	22	197	833	515	94	318	163	137	91	161	93	542	145	11943	61	27	146	73	17	167	56	291
A[C>T]A	143	290	113	38	152	148	52	83	167	65	38	74	136	67	44	133	59	63	212	197	108	88	56	79	73	73	63	81	126	178	102	159	148	106	118	168	58	116	58	76	469	129	32	88	49	45	120	107	57
A[C>T]C	77	210	46	18	98	106	33	52	63	27	20	32	72	26	16	99	45	28	96	142	63	43	39	33	29	49	27	38	81	125	32	95	128	91	81	76	23	79	19	49	189	65	12	79	27	17	64	64	23
A[C>T]G	217	414	328	84	126	144	105	129	258	149	145	131	152	126	139	184	123	129	470	240	104	259	166	238	111	121	126	104	117	185	222	295	167	172	145	282	219	263	126	149	263	290	127	130	124	235	125	249	98
A[C>T]T	104	258	70	19	91	128	44	68	109	44	20	46	107	41	29	125	48	40	124	135	87	45	41	44	52	45	43	52	83	142	49	127	130	67	85	105	51	80	31	43	251	112	22	77	41	28	67	78	37
C[C>T]A	95	228	62	17	84	150	30	60	108	34	20	44	91	30	25	145	39	24	96	209	69	47	38	51	59	48	32	53	101	119	46	106	150	89	104	87	44	84	23	37	383	66	23	90	30	36	75	48	20
C[C>T]C	123	268	56	14	70	182	41	71	76	27	22	35	98	37	22	137	39	26	128	200	115	53	30	33	41	33	35	29	123	173	27	120	177	83	102	82	25	125	20	36	267	62	16	91	19	26	70	51	25
C[C>T]G	141	349	236	61	150	96	95	92	263	136	97	107	124	101	101	119	82	92	288	207	66	179	117	175	104	121	79	91	80	117	154	251	140	99	128	216	116	183	77	101	351	177	79	113	87	122	143	153	92
C[C>T]T	136	250	62	11	105	188	46	78	98	26	24	50	126	37	28	170	42	42	134	259	116	48	39	51	59	40	34	40	125	199	54	121	211	126	129	105	34	107	31	53	362	74	25	85	25	18	79	60	42
G[C>T]A	96	246	60	33	90	159	43	72	134	34	13	33	91	35	31	132	63	18	108	201	76	52	30	60	47	42	33	41	119	150	47	99	167	101	131	106	35	105	35	39	424	61	28	71	32	33	75	66	25
G[C>T]C	77	212	52	22	102	124	44	65	85	34	14	43	85	25	40	121	33	30	112	165	89	43	30	46	41	48	21	41	83	134	56	97	131	86	80	113	23	90	23	27	223	62	18	75	29	20	63	69	23
G[C>T]G	125	287	192	60	139	107	82	84	216	121	92	115	108	88	111	128	86	93	301	171	70	170	107	178	106	114	71	76	72	105	170	197	119	113	111	210	106	165	78	104	178	200	74	59	105	150	129	175	77
G[C>T]T	74	152	62	16	94	102	31	46	69	16	14	30	58	31	27	96	32	26	94	152	66	49	38	48	42	48	14	37	75	116	38	92	109	70	69	92	20	87	25	40	206	74	20	71	28	21	65	59	23
T[C>T]A	772	346	231	653	87	634	118	102	2710	59	102	622	293	106	30	68	256	122	192	174	60	411	114	672	212	61	439	37	145	573	605	166	479	135	177	160	153	76	565	139	17633	115	103	296	78	14	135	226	186
T[C>T]C	235	235	90	136	94	221	61	76	575	37	39	144	137	51	26	105	82	48	135	191	85	129	65	135	86	55	102	65	120	215	143	112	218	90	130	103	56	105	129	68	3588	87	46	115	50	13	90	93	53
T[C>T]G	130	208	163	93	96	101	76	58	363	82	57	123	109	66	55	86	93	55	199	136	64	120	94	141	85	83	86	51	63	126	134	139	104	101	73	149	76	123	102	77	1656	124	53	101	69	81	95	120	58
T[C>T]T	484	259	163	374	89	371	76	73	1520	40	60	385	207	63	18	79	189	90	168	174	57	273	71	410	97	44	269	31	105	376	325	130	307	95	132	135	113	95	322	95	10086	95	86	192	58	22	115	140	77
A[T>A]A	39	81	17	4	33	40	14	23	30	17	7	26	21	13	4	48	16	8	46	49	23	23	10	17	18	14	6	11	31	44	19	35	61	34	32	34	7	35	6	11	54	76	10	21	11	13	26	18	7
A[T>A]C	48	64	28	10	29	54	10	27	24	15	4	12	38	14	7	45	15	16	45	71	38	14	17	21	17	14	15	10	45	66	11	43	50	37	34	21	13	40	12	22	119	63	12	31	12	12	19	19	7
A[T>A]G	60	113	20	5	41	78	15	34	38	19	8	17	51	12	8	64	13	16	63	112	53	18	17	22	20	22	19	16	55	85	23	54	89	51	55	35	18	49	12	11	126	79	8	43	16	7	27	28	11
A[T>A]T	32	67	23	6	30	64	19	35	32	12	4	45	29	7	3	44	12	6	34	72	22	17	5	8	30	29	8	22	36	46	15	40	59	27	42	24	11	46	5	20	73	79	4	31	13	4	32	23	15
C[T>A]A	29	58	12	0	16	46	16	17	10	4	3	10	32	6	2	60	9	3	15	80	28	13	5	7	4	7	6	4	44	50	7	21	77	24	38	20	0	42	5	10	92	55	7	19	3	0	12	10	2
C[T>A]C	80	130	18	2	19	154	14	40	28	6	5	15	60	9	7	106	8	6	28	149	64	13	12	10	13	10	8	7	93	107	10	36	123	65	70	21	15	74	7	8	190	72	6	48	8	8	25	15	11
C[T>A]G	66	111	10	1	31	101	16	38	32	12	1	12	41	9	6	65	12	10	23	107	59	12	7	13	14	12	11	8	83	93	6	50	104	60	48	26	10	70	5	9	143	77	4	35	11	6	26	16	9
C[T>A]T	57	84	9	1	21	108	14	40	27	5	7	14	49	6	3	69	5	10	21	120	36	8	5	12	9	10	6	8	64	88	5	35	88	48	42	12	10	56	3	9	116	118	3	31	8	2	15	14	2
G[T>A]A	35	48	10	4	20	54	5	25	11	3	3	4	32	8	5	51	11	10	14	63	26	3	11	9	5	6	5	6	45	58	9	24	63	38	32	20	5	38	3	5	65	46	1	19	8	3	3	16	8
G[T>A]C	30	62	12	2	18	62	4	20	13	6	1	7	36	3	1	43	2	6	14	57	31	7	2	5	12	12	5	7	25	55	8	28	55	30	28	12	1	37	3	4	66	41	1	25	3	3	7	6	7
G[T>A]G	47	79	12	1	11	77	5	29	22	6	5	14	48	7	5	54	8	5	22	100	38	11	3	14	13	9	5	7	59	72	3	25	85	35	54	22	4	55	4	6	126	57	5	37	4	4	13	12	10
G[T>A]T	55	88	8	2	17	89	4	34	19	10	3	10	44	5	8	70	8	3	17	98	48	13	9	3	16	7	5	9	71	76	8	35	102	38	42	9	5	60	8	8	127	75	2	39	3	4	18	16	5
T[T>A]A	46	102	29	3	36	54	16	34	59	19	9	73	35	10	13	57	25	10	40	84	34	26	14	8	33	24	10	18	42	51	16	28	63	55	47	39	14	47	7	20	95	46	10	39	12	11	46	33	28
T[T>A]C	53	80	14	5	14	86	11	24	17	5	2	12	44	7	7	64	9	5	30	81	29	10	6	3	9	15	7	11	60	66	12	31	88	53	49	21	6	55	4	5	128	62	4	26	5	3	15	15	9
T[T>A]G	38	56	16	4	25	61	6	17	16	8	2	15	19	0	7	41	7	9	27	80	29	19	7	10	9	12	11	7	34	57	11	30	58	18	45	25	5	46	9	8	69	49	0	20	8	7	15	18	8
T[T>A]T	70	112	29	13	45	90	21	35	56	15	12	46	63	14	7	93	11	11	40	122	46	31	17	21	30	24	17	19	84	105	17	56	100	58	59	43	12	70	13	23	140	122	12	60	20	7	41	28	14
A[T>C]A	154	377	134	41	202	177	75	93	142	79	33	74	152	78	58	179	90	64	238	322	151	87	81	81	53	71	73	62	122	206	106	191	188	119	114	198	57	120	40	87	328	150	53	103	47	46	162	133	44
A[T>C]C	64	113	49	8	52	83	20	37	40	23	5	29	53	12	11	71	34	23	83	113	49	32	22	25	19	24	27	14	48	71	21	48	83	42	40	60	22	47	13	20	115	59	17	40	12	14	53	29	17
A[T>C]G	115	289	85	26	182	126	69	65	112	54	27	73	129	54	47	146	75	66	166	247	104	64	64	81	71	71	48	65	84	156	77	163	159	95	93	163	34	96	44	51	247	106	33	98	38	30	115	96	39
A[T>C]T	151	312	108	26	145	157	63	89	133	42	51	67	158	61	36	164	61	63	220	280	127	75	58	81	64	85	53	55	110	183	82	182	197	131	112	155	52	126	44	66	294	138	31	112	46	35	118	110	45
C[T>C]A	59	141	37	8	51	69	18	38	43	11	9	31	66	21	19	75	24	26	74	119	55	32	23	32	16	23	25	17	48	77	26	63	85	48	43	53	21	53	12	24	107	43	9	33	14	12	34	32	10
C[T>C]C	68	127	38	10	56	113	22	51	36	17	10	27	84	13	15	85	24	15	47	136	84	28	13	20	22	20	26	15	69	112	8	57	118	69	85	48	12	73	11	22	135	44	7	46	10	13	27	32	9
C[T>C]G	81	203	62	12	98	93	31	41	63	38	14	31	84	33	29	75	30	32	122	160	71	39	50	44	36	35	28	34	70	102	41	106	89	70	72	72	17	68	14	34	132	61	16	69	28	21	61	72	22
C[T>C]T	87	187	33	8	73	122	29	53	53	32	5	27	93	28	18	106	27	24	86	170	77	25	25	36	34	29	25	25	96	133	33	85	135	83	82	60	28	94	18	34	181	68	7	50	20	14	54	43	19
G[T>C]A	82	154	41	9	67	83	30	36	36	19	15	22	65	20	18	65	23	17	72	133	51	21	23	18	21	31	20	17	54	111	33	67	96	50	62	57	20	60	11	24	132	46	10	33	19	16	45	33	13
G[T>C]C	34	73	26	3	37	46	9	26	32	14	9	12	33	13	12	52	17	21	55	67	31	20	19	19	19	21	14	17	31	49	16	43	52	28	48	31	14	38	6	18	69	28	5	28	7	9	25	26	16
G[T>C]G	51	148	33	12	55	82	34	50	44	24	14	25	54	18	16	80	28	27	101	140	58	37	21	32	21	36	20	27	79	100	45	76	101	76	55	60	24	63	20	23	148	45	13	52	17	13	55	42	16
G[T>C]T	62	148	43	9	65	85	22	39	45	26	10	30	58	27	22	80	27	17	70	112	55	36	16	26	23	29	23	21	64	103	30	71	102	53	67	50	20	46	12	21	119	48	13	51	11	21	41	34	12
T[T>C]A	95	189	60	11	79	121	31	44	54	32	13	74	100	18	22	117	40	27	86	167	83	40	29	32	31	35	19	24	94	120	39	85	138	91	81	73	32	99	13	31	174	61	17	51	10	15	60	53	22
T[T>C]C	49	118	28	8	59	79	21	39	49	16	6	32	50	19	10	85	21	10	69	87	39	19	23	20	22	29	14	21	56	63	32	51	81	59	42	52	16	68	13	10	74	35	9	53	16	14	45	31	12
T[T>C]G	49	116	34	10	71	63	16	42	44	15	13	47	58	19	14	50	26	22	51	102	46	16	22	24	25	30	21	19	55	67	25	55	66	34	53	57	26	44	9	21	89	40	13	43	14	14	31	39	16
T[T>C]T	90	208	46	18	84	109	43	63	68	25	21	65	86	28	19	103	39	28	96	198	53	40	25	43	33	46	38	34	93	120	31	100	134	67	84	82	31	93	21	32	182	73	17	72	29	18	58	49	19
A[T>G]A	26	41	12	5	14	39	4	20	22	4	0	10	21	4	7	29	5	4	25	48	24	12	7	13	8	5	8	4	18	34	14	21	29	21	15	23	2	23	2	8	45	12	3	11	6	4	13	8	4
A[T>G]C	23	30	3	2	9	29	2	8	13	2	2	3	24	0	0	24	6	5	13	39	9	9	2	6	8	7	4	2	20	21	3	18	26	14	11	10	2	15	0	3	36	7	2	8	4	9	10	5	3
A[T>G]G	34	69	26	3	35	55	15	23	30	15	4	20	34	13	5	56	18	14	43	93	37	20	10	13	21	12	9	22	41	52	15	49	47	38	34	33	18	33	5	14	81	37	9	33	13	5	21	26	8
A[T>G]T	25	57	14	3	28	35	9	12	16	6	2	11	21	7	5	36	13	6	31	54	16	9	10	9	20	12	6	7	37	32	13	31	45	17	20	21	4	23	5	7	61	24	2	16	6	7	11	18	3
C[T>G]A	20	35	8	2	12	33	5	9	9	2	6	6	19	3	4	25	4	3	21	52	21	1	1	3	6	7	8	1	22	29	6	11	32	21	8	12	1	26	1	4	51	12	6	12	1	6	7	6	3
C[T>G]C	44	63	15	3	28	59	5	22	16	7	2	11	40	6	5	45	10	2	19	76	27	11	8	8	11	12	8	5	47	55	10	34	51	32	28	26	8	40	5	6	76	15	2	33	10	4	15	15	3
C[T>G]G	44	103	20	1	37	79	16	38	22	9	3	7	41	8	4	70	10	12	25	109	44	12	12	19	15	17	8	11	59	65	19	40	90	46	41	21	8	57	4	9	110	34	3	38	4	9	24	19	7
C[T>G]T	43	86	15	6	40	51	17	35	22	12	5	15	38	21	9	58	21	12	37	90	24	24	17	12	13	18	11	11	44	53	12	43	64	33	48	38	10	55	7	9	73	25	4	32	14	7	33	16	15
G[T>G]A	22	33	7	0	3	46	3	9	14	1	2	5	20	5	4	34	6	3	16	37	19	6	6	6	8	9	3	2	27	32	2	10	44	26	18	10	8	18	3	9	59	2	5	17	6	2	13	6	2
G[T>G]C	10	23	7	1	10	20	0	4	7	3	0	3	10	4	2	12	6	1	9	25	8	0	3	3	4	5	2	3	19	12	7	7	28	13	10	12	0	9	2	3	30	6	3	9	0	3	6	2	1
G[T>G]G	45	94	7	3	21	98	12	37	24	6	2	7	41	9	2	72	9	8	25	101	44	15	9	13	23	12	9	24	48	71	15	43	84	41	50	38	15	62	9	13	110	33	3	45	12	6	17	16	17
G[T>G]T	29	52	2	3	12	46	3	14	13	3	4	6	22	4	2	29	5	3	11	53	21	7	4	2	4	10	0	8	35	29	8	22	58	19	28	16	3	33	2	6	62	7	4	22	4	5	8	8	4
T[T>G]A	40	55	10	6	24	59	7	16	16	6	5	36	30	15	6	39	4	11	22	67	43	10	4	12	7	12	6	11	48	48	10	32	77	22	37	24	9	39	4	12	81	15	4	28	6	2	10	14	7
T[T>G]C	37	70	19	2	29	56	7	20	19	9	4	22	39	13	7	37	16	6	31	70	27	11	10	10	9	9	11	13	39	58	7	27	49	35	31	34	8	30	13	12	80	23	1	27	8	5	19	17	7
T[T>G]G	41	92	24	3	31	61	12	23	15	10	5	18	53	6	9	47	14	7	38	67	40	19	9	20	7	15	8	7	54	70	14	48	52	43	37	17	11	34	9	16	97	36	7	30	10	9	23	20	9
T[T>G]T	72	129	42	6	57	104	14	40	47	20	11	70	49	15	18	77	18	19	74	113	65	29	31	25	27	22	19	27	58	92	22	62	106	51	57	42	25	70	9	37	132	41	15	44	16	14	42	39	18
[truncated: 151 more columns]
