# Supplementary material for: SUITOR: Selecting the number of mutational signatures through cross-validation
Source: PLoS Comput Biol. 2022 Apr 4;18(4):e1009309. doi: 10.1371/journal.pcbi.1009309 (PMC9009674; doi:10.1371/journal.pcbi.1009309)
Supplement: S2 Data — (ZIP) [file pcbi.1009309.s015.zip › Supp_data_profiles_activities_matrices/16 In silico simulation/simulation design of nine signatures/nine signatures_mutation_type_matrix_14.csv]

	V1	V2	V3	V4	V5	V6	V7	V8	V9	V10	V11	V12	V13	V14	V15	V16	V17	V18	V19	V20	V21	V22	V23	V24	V25	V26	V27	V28	V29	V30	V31	V32	V33	V34	V35	V36	V37	V38	V39	V40	V41	V42	V43	V44	V45	V46	V47	V48	V49
A[C>A]A	46	45	146	147	59	89	47	23	53	89	81	118	12	57	121	46	34	18	19	47	73	144	72	15	235	40	54	148	330	14	70	41	61	212	216	262	193	30	44	155	45	46	48	154	246	57	310	141	32
A[C>A]C	35	34	77	75	25	61	38	22	38	41	31	115	8	22	41	34	26	19	17	42	68	110	40	14	159	30	51	113	215	13	69	23	36	157	184	199	115	21	30	89	24	27	40	92	197	31	193	102	20
A[C>A]G	4	3	14	10	5	9	3	3	4	7	7	13	3	4	9	6	3	3	3	5	10	11	9	0	17	4	10	14	23	3	8	7	3	23	20	26	18	6	8	9	3	5	6	11	16	5	23	15	3
A[C>A]T	28	21	71	58	32	40	25	10	31	38	23	74	4	23	42	31	22	13	13	27	40	93	33	10	103	17	39	76	190	8	43	22	40	140	104	124	126	8	13	55	16	24	25	86	158	22	129	75	12
C[C>A]A	58	65	153	154	53	104	32	13	39	98	84	148	3	80	130	32	38	14	14	39	50	166	98	4	254	34	43	164	386	4	46	43	85	252	206	265	194	28	39	126	25	47	43	202	300	68	294	135	15
C[C>A]C	23	23	55	107	19	48	37	10	14	31	41	154	7	36	59	24	27	8	14	41	47	142	54	6	252	29	60	142	329	6	47	20	21	181	236	267	165	13	22	130	16	28	44	91	293	15	307	168	11
C[C>A]G	15	8	38	24	11	21	9	3	9	21	7	22	1	10	27	19	7	6	7	9	19	27	19	4	31	9	11	17	52	7	17	7	23	45	36	20	39	12	7	16	11	12	14	40	27	2	35	20	7
C[C>A]T	35	37	77	99	31	66	25	16	31	59	34	94	2	27	79	26	16	13	14	21	42	96	54	1	175	31	36	98	239	8	28	16	59	135	137	174	142	8	14	84	15	41	25	124	202	39	184	85	11
G[C>A]A	81	81	205	118	79	85	27	26	70	136	75	59	19	64	209	29	45	16	21	23	61	90	111	7	139	26	36	45	259	11	69	53	127	248	75	130	188	24	20	54	23	81	30	235	109	73	115	42	21
G[C>A]C	18	28	70	59	27	40	17	17	19	37	21	94	5	26	35	33	17	18	16	16	47	78	24	6	136	11	35	75	159	8	56	31	28	103	99	140	104	22	13	63	23	27	29	75	121	16	147	71	28
G[C>A]G	15	7	22	21	5	13	3	3	10	10	11	18	2	7	15	8	5	2	3	7	7	19	10	1	19	4	10	11	33	3	21	10	8	26	14	24	33	7	11	10	9	13	5	25	22	6	23	16	2
G[C>A]T	50	54	130	94	48	71	15	17	45	93	40	80	1	43	110	31	31	10	18	27	30	72	65	5	139	21	31	64	218	6	42	20	82	174	91	133	125	14	6	69	15	47	21	135	112	39	149	53	9
T[C>A]A	63	113	185	107	282	67	35	129	81	101	1390	437	4	81	165	63	47	195	18	34	56	75	93	27	120	28	84	45	211	19	149	38	115	204	84	724	129	27	1349	77	32	121	76	151	157	47	161	621	283
T[C>A]C	57	52	90	114	106	64	40	68	42	76	522	234	8	51	98	43	42	86	28	50	60	125	70	14	184	36	66	108	285	22	109	49	66	194	179	416	165	25	534	119	24	46	61	156	190	36	234	305	120
T[C>A]G	9	19	35	24	52	16	8	17	8	14	210	93	2	15	25	10	9	35	4	7	15	20	13	9	22	10	12	14	33	6	34	7	26	49	17	114	34	4	181	20	5	17	10	33	17	11	23	99	45
T[C>A]T	99	133	235	162	176	124	30	60	93	143	703	268	14	81	221	81	63	104	28	45	80	114	157	11	175	27	54	81	313	20	144	51	139	288	99	444	206	33	589	71	38	110	59	246	167	77	160	327	140
A[C>G]A	19	21	32	97	24	48	50	21	17	24	74	157	14	26	29	55	34	20	17	37	60	129	31	10	183	39	45	145	247	9	73	39	22	123	188	244	154	11	82	123	34	26	47	104	245	21	226	177	34
A[C>G]C	16	11	26	58	7	32	18	12	9	15	22	87	2	21	13	22	18	10	14	17	34	67	15	5	105	20	33	76	143	5	33	14	12	86	104	114	80	14	21	64	13	10	25	61	169	5	124	68	18
A[C>G]G	3	3	12	7	4	8	3	5	5	7	13	6	0	2	9	6	6	1	4	2	15	10	3	1	6	3	3	1	6	4	6	5	8	7	2	7	5	2	10	9	5	1	3	16	4	4	5	7	5
A[C>G]T	30	21	50	81	36	43	29	22	21	19	77	133	10	21	24	47	35	19	22	32	63	120	27	13	169	30	41	85	231	15	69	16	21	128	159	186	117	25	64	85	27	37	41	108	231	24	226	137	22
C[C>G]A	14	11	38	81	30	43	35	16	10	12	108	156	6	30	13	32	23	20	18	29	45	101	18	7	156	31	40	114	238	6	44	25	9	115	193	220	113	18	101	114	20	14	35	77	244	9	236	155	24
C[C>G]C	21	14	40	56	30	40	31	11	20	22	20	110	11	19	20	35	17	14	14	30	60	99	25	8	127	26	48	105	166	12	63	28	21	100	128	168	107	27	17	87	21	22	39	75	194	15	188	92	12
C[C>G]G	8	8	20	8	2	11	6	6	5	5	15	16	0	5	7	9	5	7	2	5	21	11	6	4	21	11	9	13	43	2	19	7	7	18	20	23	18	6	9	9	8	8	6	17	19	8	18	6	3
C[C>G]T	21	16	49	76	35	57	61	24	25	26	120	168	12	33	21	30	21	35	19	33	68	131	35	7	196	46	48	131	264	13	65	34	24	162	223	243	159	23	104	117	27	20	55	107	271	16	272	211	25
G[C>G]A	6	9	15	43	13	29	21	8	12	9	40	79	9	13	10	18	16	11	10	18	33	79	13	6	118	15	20	81	157	4	27	14	11	68	103	131	78	13	34	61	13	8	22	44	165	10	174	75	12
G[C>G]C	13	9	24	37	13	22	16	10	11	13	18	54	7	11	18	15	10	5	8	16	37	70	13	6	77	13	31	60	110	10	33	10	11	75	81	83	66	14	12	59	16	12	16	59	102	6	94	42	7
G[C>G]G	3	2	8	6	6	6	7	1	6	3	5	17	0	1	5	4	4	2	5	6	10	6	3	2	21	6	3	16	24	2	16	5	2	13	21	19	18	3	4	14	3	1	6	6	24	2	29	14	2
G[C>G]T	18	13	41	53	18	39	39	17	13	15	47	96	4	23	12	30	18	10	17	25	33	87	18	2	132	24	30	85	187	6	39	12	8	97	131	157	81	5	50	76	17	14	37	73	186	11	188	116	16
T[C>G]A	85	188	76	102	858	37	49	466	145	40	5474	1608	24	142	208	179	72	741	41	119	67	100	95	68	161	28	191	93	190	58	420	16	105	143	156	2371	77	20	5297	193	79	217	205	125	283	15	167	2462	946
T[C>G]C	34	51	44	103	191	45	47	104	34	23	1112	411	23	48	56	53	24	171	29	47	39	109	48	17	189	25	80	116	260	18	118	31	31	163	183	667	136	13	1113	142	42	59	71	100	267	16	215	562	212
T[C>G]G	8	13	12	6	40	1	6	22	12	4	232	62	5	4	14	19	9	39	4	5	10	5	6	5	9	5	12	8	12	8	21	9	10	12	7	110	11	3	250	15	7	10	13	16	10	3	12	109	54
T[C>G]T	105	240	87	194	1040	62	95	580	152	52	6373	1835	26	176	236	206	84	802	50	160	96	139	116	88	231	46	242	161	327	80	580	38	133	226	254	2928	163	37	6393	263	112	229	294	184	463	20	285	2763	1209
A[C>T]A	80	70	152	106	80	76	79	64	73	84	174	174	39	30	94	147	91	74	71	59	219	162	65	31	177	88	101	109	225	50	255	93	50	162	153	251	149	95	181	152	89	67	90	242	226	88	228	176	58
A[C>T]C	42	41	82	76	38	64	42	28	37	49	38	107	21	25	59	80	53	30	24	49	107	93	31	22	146	58	60	80	173	40	109	64	39	115	135	143	121	48	33	91	48	32	43	135	181	37	172	105	33
A[C>T]G	171	297	134	149	100	131	134	129	145	166	131	245	68	103	297	299	193	183	114	86	193	346	176	131	130	220	196	160	257	170	422	149	105	122	151	132	183	195	101	190	156	178	92	355	208	154	160	125	96
A[C>T]T	48	47	113	87	38	70	65	42	45	47	57	108	21	32	70	96	67	29	39	46	140	119	54	22	144	56	68	89	194	32	158	61	47	107	128	160	120	57	49	96	54	33	65	149	193	45	193	106	46
C[C>T]A	68	45	85	118	60	70	42	32	38	50	93	137	14	23	54	84	56	29	39	40	104	147	51	19	149	49	75	101	230	27	126	57	49	163	146	237	140	59	68	107	54	51	51	164	198	34	211	127	52
C[C>T]C	53	32	79	125	26	64	42	24	41	47	45	131	16	25	50	92	56	36	31	47	122	151	39	22	195	51	65	132	290	26	132	42	40	164	210	227	161	40	49	139	56	36	64	153	269	23	255	132	33
C[C>T]G	95	172	129	106	91	90	91	94	106	115	167	156	62	76	197	214	162	127	107	97	176	203	152	73	79	128	124	108	167	97	280	124	91	124	118	141	170	128	143	118	129	129	93	262	142	116	124	103	92
C[C>T]T	40	34	107	115	47	84	56	50	41	59	63	171	24	49	70	93	63	37	53	63	132	174	44	27	225	46	75	163	293	25	137	54	32	163	253	269	185	49	52	162	51	49	74	192	303	44	300	170	45
G[C>T]A	53	44	100	113	57	57	51	32	41	45	159	198	11	28	69	79	49	40	30	41	116	128	50	31	156	49	73	110	230	21	144	47	48	145	150	254	141	35	139	124	52	38	60	156	230	29	195	148	50
G[C>T]C	42	38	95	73	40	56	61	32	34	56	40	136	22	27	59	98	56	41	32	61	114	114	44	30	171	51	81	86	184	28	142	69	48	148	134	165	126	55	32	106	73	34	63	152	190	39	202	95	45
G[C>T]G	115	197	128	89	84	106	110	80	105	105	89	138	70	66	227	222	142	113	104	70	154	222	127	87	86	153	128	118	178	93	258	125	81	98	93	107	113	120	68	98	141	131	79	220	132	104	101	82	75
G[C>T]T	46	33	98	92	45	70	59	31	33	43	54	108	16	27	61	71	43	34	40	50	108	101	38	16	139	46	57	92	158	27	122	54	31	110	125	143	103	46	38	108	52	45	45	141	160	22	162	79	33
T[C>T]A	446	201	161	142	1231	49	157	336	317	199	6665	1471	50	173	276	221	224	470	87	91	208	126	110	132	91	68	800	102	195	71	476	58	134	196	116	2522	108	43	6725	231	229	187	301	281	197	32	137	2480	1553
T[C>T]C	131	72	139	105	279	68	89	101	106	79	1262	429	20	55	110	106	74	150	46	58	148	109	66	50	166	46	206	99	192	27	213	62	64	158	145	646	140	54	1292	160	74	68	91	172	206	55	189	586	311
T[C>T]G	107	133	100	92	167	79	70	96	86	97	623	220	43	61	169	140	124	95	78	59	153	148	82	73	64	106	144	74	97	51	225	103	47	89	77	288	103	97	601	105	103	79	94	182	90	66	64	240	189
T[C>T]T	274	127	144	123	665	60	109	244	207	143	3779	908	42	101	155	154	127	310	77	78	161	136	77	78	120	49	481	96	171	51	315	52	71	148	116	1497	108	42	3724	180	135	110	177	251	191	35	104	1461	878
A[T>A]A	14	16	27	30	15	27	20	13	12	23	13	53	7	7	22	23	17	7	23	20	40	35	16	5	55	24	26	34	73	12	42	13	15	47	63	80	49	19	8	38	18	19	22	69	80	17	59	48	13
A[T>A]C	11	19	28	41	14	27	8	8	21	22	18	60	7	6	18	26	18	3	19	17	47	54	11	10	64	22	26	39	85	10	52	18	12	51	68	80	55	14	18	54	20	12	20	51	106	11	93	67	16
A[T>A]G	27	15	51	56	18	36	36	17	7	17	12	61	5	20	19	28	16	13	26	23	61	69	25	10	82	32	26	76	111	9	68	29	18	77	121	108	83	29	20	64	27	17	24	63	124	21	120	71	19
A[T>A]T	8	18	30	35	26	33	17	10	13	17	18	54	7	12	21	30	11	15	68	18	34	42	14	3	73	17	24	41	91	8	45	15	19	56	66	86	55	17	14	43	16	16	17	61	90	15	86	42	15
C[T>A]A	6	6	18	31	6	16	16	5	10	6	8	46	5	8	11	11	8	1	14	22	19	41	14	1	80	20	20	59	100	4	33	10	8	49	75	82	58	9	13	35	6	12	14	34	92	3	115	51	6
C[T>A]C	14	16	23	68	12	26	28	11	10	20	14	107	3	27	15	16	13	6	13	28	33	99	16	7	129	20	47	101	225	9	33	17	9	112	181	173	122	13	9	91	22	9	28	63	185	8	228	92	8
C[T>A]G	15	12	26	59	10	29	26	10	10	15	10	71	2	16	20	26	9	10	16	21	38	62	20	5	105	24	27	84	159	9	31	15	13	88	123	141	75	14	11	81	16	11	25	58	154	3	154	79	8
C[T>A]T	14	9	17	51	9	33	30	4	4	12	15	94	1	16	20	14	17	13	11	21	31	74	15	5	109	19	26	80	169	3	34	13	9	74	116	110	92	10	16	63	8	12	27	61	148	9	171	74	6
G[T>A]A	5	4	13	34	4	16	10	7	6	8	5	39	1	13	14	23	8	6	7	9	25	38	12	4	52	16	13	33	87	6	25	11	8	50	66	70	50	7	7	27	6	8	12	31	71	6	96	43	10
G[T>A]C	7	7	15	36	8	24	15	8	9	5	11	60	2	16	14	14	11	1	8	13	13	27	8	2	67	12	20	32	81	3	20	10	10	68	70	76	59	7	11	37	10	7	10	39	97	5	118	47	10
G[T>A]G	9	8	25	44	11	34	19	5	9	8	5	84	4	12	17	15	7	3	5	12	37	65	14	0	74	25	27	58	170	4	23	13	10	82	101	111	69	15	3	66	11	13	20	51	147	5	161	63	6
G[T>A]T	10	8	16	58	6	34	15	5	11	12	9	78	2	17	15	19	8	4	8	13	27	65	14	2	108	18	24	66	143	4	24	9	5	69	122	113	78	6	10	54	7	11	21	47	167	10	132	59	6
T[T>A]A	25	18	37	48	11	32	27	11	14	32	20	44	6	14	42	29	15	20	81	17	50	45	29	9	82	14	20	53	122	14	55	17	30	92	62	64	50	12	9	43	15	23	18	55	71	23	104	39	20
T[T>A]C	9	12	21	38	17	34	20	5	9	14	8	63	5	17	14	10	11	6	17	13	19	49	15	9	85	15	18	62	120	3	24	7	11	58	100	99	58	12	17	50	16	10	15	51	126	9	123	71	5
T[T>A]G	10	6	24	23	9	24	18	8	10	11	7	52	3	9	10	19	11	8	9	16	22	54	7	3	82	11	17	47	80	11	23	11	10	48	62	54	54	17	8	43	20	9	22	50	90	6	94	41	9
T[T>A]T	22	24	40	86	13	32	29	9	23	20	18	92	9	15	31	29	22	10	59	28	56	90	32	13	115	24	33	96	165	7	60	28	15	104	113	155	106	23	11	70	18	21	20	91	192	23	164	70	12
A[T>C]A	93	57	188	128	91	83	80	73	93	82	89	165	37	39	105	187	107	73	72	84	308	220	67	39	189	83	103	128	259	63	310	129	65	187	198	226	173	114	80	165	113	79	97	303	256	71	246	149	89
A[T>C]C	30	20	56	55	21	28	27	30	28	28	15	83	11	6	34	71	46	18	35	22	71	66	18	17	103	30	42	57	118	18	83	40	13	68	78	84	86	37	15	66	35	35	37	68	114	28	115	57	21
A[T>C]G	76	45	149	117	56	71	61	57	63	73	41	140	27	24	101	147	91	57	53	94	237	164	55	40	161	80	85	93	184	56	252	113	63	152	159	163	141	102	46	132	96	52	88	228	222	67	191	92	62
A[T>C]T	64	71	153	141	57	86	104	63	61	67	57	195	24	33	110	153	110	65	77	94	250	179	58	42	215	83	96	133	243	48	255	126	59	170	183	232	182	105	53	138	102	57	86	235	253	70	261	140	78
C[T>C]A	30	16	57	58	20	29	28	20	19	24	11	74	10	11	34	56	17	14	23	31	68	84	15	7	90	27	43	58	119	20	79	47	22	56	102	112	85	31	17	60	30	23	31	92	117	27	100	58	21
C[T>C]C	21	20	54	67	18	34	22	24	26	31	17	104	10	19	28	41	26	17	25	38	65	103	26	9	143	34	41	117	171	16	84	23	18	90	128	156	100	32	13	94	23	16	27	105	154	27	166	85	15
C[T>C]G	50	35	68	74	38	53	39	31	34	32	20	108	15	10	53	86	45	35	43	51	147	83	26	22	108	39	59	77	141	22	121	54	40	99	113	117	86	53	24	86	57	38	55	150	151	32	122	72	36
C[T>C]T	40	29	66	75	24	43	48	15	28	34	16	137	12	19	42	68	44	18	34	38	105	110	30	13	146	36	36	110	208	15	97	47	23	136	162	163	110	31	17	107	51	32	42	120	200	30	216	105	22
G[T>C]A	43	18	51	86	28	33	33	28	23	20	18	88	10	14	30	65	35	17	34	38	81	86	29	14	94	38	47	71	139	8	89	37	29	86	86	120	81	41	18	71	26	20	39	83	147	19	137	72	23
G[T>C]C	14	7	27	49	19	18	18	8	16	14	19	62	9	10	21	32	25	10	15	28	52	45	19	10	76	15	14	53	82	12	55	14	13	46	52	63	51	20	11	40	20	18	25	67	77	14	81	47	15
G[T>C]G	27	27	53	66	38	40	39	31	24	31	28	96	10	15	31	57	40	17	32	44	100	84	33	14	116	23	54	81	154	21	95	40	21	117	126	127	85	28	26	77	36	26	39	121	143	20	136	82	32
G[T>C]T	27	21	63	71	15	44	39	18	25	26	12	65	8	9	39	48	35	23	18	20	110	93	22	19	110	37	46	82	137	23	92	39	19	89	92	116	78	39	15	69	46	22	44	93	128	22	143	78	28
T[T>C]A	39	26	71	83	22	50	42	24	30	30	23	101	15	18	40	63	42	17	75	47	106	109	35	24	155	40	53	90	194	15	98	45	33	122	167	162	138	43	15	107	52	35	73	109	193	28	198	100	18
T[T>C]C	28	17	45	40	25	27	25	17	20	31	7	70	4	11	40	25	26	11	28	27	76	74	35	12	86	22	32	53	120	13	62	32	27	81	89	92	78	21	17	61	28	21	21	83	142	20	146	60	16
T[T>C]G	28	16	56	69	23	39	31	19	21	27	15	71	8	16	33	46	26	13	45	28	93	57	22	8	72	31	33	47	104	10	84	32	27	59	83	88	69	38	15	60	28	30	34	84	88	31	98	49	27
T[T>C]T	50	48	81	91	41	46	57	22	29	30	26	113	13	21	48	80	51	37	58	50	124	121	36	21	156	28	63	81	163	19	122	40	45	113	146	171	111	42	24	98	50	25	38	148	200	42	177	89	36
A[T>G]A	6	6	17	19	12	11	9	4	7	7	6	24	5	3	6	16	8	2	8	11	20	21	8	2	45	9	12	30	60	5	28	13	8	21	47	39	32	13	7	31	10	10	8	30	45	5	55	22	8
A[T>G]C	11	6	13	15	3	14	9	6	0	5	3	24	8	4	9	7	5	4	6	11	22	24	8	0	25	8	9	13	33	3	10	5	5	15	28	31	25	7	3	24	9	6	5	29	30	4	26	15	3
A[T>G]G	22	14	29	31	24	22	22	14	23	15	9	49	7	15	22	21	22	6	16	15	57	60	12	10	65	22	33	36	87	12	46	20	10	53	79	66	60	21	10	38	13	12	23	42	89	20	80	37	14
A[T>G]T	12	8	26	24	8	17	10	13	9	7	12	37	2	8	16	19	9	8	10	9	23	24	9	4	42	10	9	23	52	6	33	9	8	33	39	40	30	11	15	38	16	5	24	28	57	10	53	33	7
C[T>G]A	7	7	8	27	4	16	7	6	9	7	5	20	1	6	7	14	4	2	5	8	12	18	8	0	32	9	13	28	56	1	22	2	4	29	51	48	26	7	3	26	8	8	14	24	52	2	41	21	5
C[T>G]C	14	9	23	36	15	17	23	9	7	10	5	46	5	13	19	19	5	5	13	14	28	47	8	6	68	17	18	46	102	5	23	9	8	43	57	75	44	15	7	38	12	10	19	55	96	7	82	48	5
C[T>G]G	13	10	33	42	10	24	21	11	15	5	12	63	6	7	20	30	14	5	12	26	31	66	17	2	92	15	27	58	140	8	30	14	5	61	119	113	76	12	4	67	22	16	27	75	123	11	119	68	7
C[T>G]T	20	10	33	39	21	35	15	8	10	20	7	46	2	12	22	33	18	4	15	23	45	46	9	4	62	18	18	51	103	6	51	17	20	50	69	64	53	19	8	28	13	14	34	54	89	9	74	41	7
G[T>G]A	3	7	17	21	2	17	9	7	5	12	6	31	0	6	13	18	8	3	8	8	14	23	8	5	30	9	15	29	57	7	16	5	5	27	42	46	36	6	3	24	7	4	14	32	45	3	54	33	3
G[T>G]C	7	4	6	17	7	7	3	5	1	5	3	20	0	1	6	8	3	0	6	5	7	17	4	1	29	6	6	13	25	1	7	4	1	11	24	25	12	3	4	12	4	0	6	15	26	5	20	17	4
G[T>G]G	15	10	24	52	14	36	26	15	9	19	20	80	4	13	20	17	9	15	9	15	27	50	19	6	100	21	22	75	124	6	38	15	16	84	96	107	84	7	11	56	18	9	23	59	145	11	134	72	7
G[T>G]T	6	4	17	30	3	15	8	0	5	10	4	37	2	8	9	5	14	3	7	13	9	44	6	2	40	9	21	22	73	2	12	4	8	50	63	58	40	6	7	38	5	4	9	33	84	6	81	37	2
T[T>G]A	15	10	19	31	13	21	25	10	8	12	12	62	4	15	9	14	13	6	33	14	47	39	9	4	66	14	22	38	85	5	34	15	15	47	73	80	51	9	12	60	12	10	18	39	79	10	96	41	10
T[T>G]C	15	8	38	40	13	19	23	22	9	13	5	57	6	10	15	32	16	8	18	30	51	40	8	9	69	20	16	38	91	8	38	16	13	50	57	67	46	13	6	47	14	14	17	47	76	14	78	39	7
T[T>G]G	20	8	26	33	12	28	18	14	14	14	12	61	3	8	22	33	19	9	23	20	46	67	15	4	87	20	20	76	89	15	49	25	13	53	77	71	62	20	9	61	23	14	18	68	122	9	110	48	12
T[T>G]T	41	29	56	69	27	47	28	23	22	36	13	84	10	21	36	52	38	20	82	30	85	87	29	15	97	27	34	84	142	29	99	27	28	82	112	112	92	34	12	72	36	30	42	101	138	27	131	56	21
[truncated: 151 more columns]
