# Supplementary material for: SUITOR: Selecting the number of mutational signatures through cross-validation
Source: PLoS Comput Biol. 2022 Apr 4;18(4):e1009309. doi: 10.1371/journal.pcbi.1009309 (PMC9009674; doi:10.1371/journal.pcbi.1009309)
Supplement: S2 Data — (ZIP) [file pcbi.1009309.s015.zip › Supp_data_profiles_activities_matrices/16 In silico simulation/simulation design of nine signatures/nine signatures_mutation_type_matrix_15.csv]

	V1	V2	V3	V4	V5	V6	V7	V8	V9	V10	V11	V12	V13	V14	V15	V16	V17	V18	V19	V20	V21	V22	V23	V24	V25	V26	V27	V28	V29	V30	V31	V32	V33	V34	V35	V36	V37	V38	V39	V40	V41	V42	V43	V44	V45	V46	V47	V48	V49
A[C>A]A	133	31	70	22	294	183	24	39	36	137	22	13	111	51	27	34	119	15	38	15	84	85	57	91	38	62	149	136	212	138	311	41	35	55	25	20	55	181	12	21	18	141	16	13	58	95	131	29	42
A[C>A]C	88	31	41	29	258	118	27	24	27	92	10	9	52	22	18	25	34	19	25	17	65	35	30	25	22	35	114	110	172	94	213	14	25	17	25	9	39	130	10	19	16	108	4	15	17	27	51	15	31
A[C>A]G	12	2	6	5	52	20	5	4	2	4	2	0	3	8	3	2	2	4	11	2	9	4	8	8	3	2	20	14	18	17	37	0	3	5	5	4	3	15	4	3	4	17	2	5	4	7	7	3	2
A[C>A]T	69	19	43	19	173	97	18	24	26	88	14	4	50	17	9	21	53	7	18	11	52	39	24	25	16	23	85	84	145	64	177	16	17	24	18	9	32	97	5	14	13	76	5	11	17	39	55	13	22
C[C>A]A	138	41	91	18	263	211	22	47	47	124	18	10	143	41	28	46	166	11	29	14	95	132	78	51	20	52	159	152	230	131	313	51	38	72	21	8	39	182	12	14	11	148	9	12	68	92	129	30	33
C[C>A]C	99	39	79	13	254	135	25	18	20	155	12	5	43	18	13	28	58	10	19	14	94	39	29	47	12	31	182	154	262	172	293	16	23	23	15	10	49	152	11	11	8	129	8	5	33	40	116	9	23
C[C>A]G	18	7	12	12	62	31	9	12	13	22	13	3	36	13	7	13	23	6	12	5	13	13	15	3	6	19	18	15	41	16	44	4	9	16	13	2	4	30	5	9	3	19	5	2	12	16	16	14	13
C[C>A]T	85	19	52	26	225	127	19	32	29	98	16	8	69	37	12	23	78	13	15	12	64	68	38	17	13	33	115	92	162	107	195	21	18	32	25	6	35	118	6	12	5	82	9	8	35	35	71	19	23
G[C>A]A	140	34	51	24	173	170	32	66	55	59	16	7	215	68	41	79	264	18	33	10	42	157	105	52	28	77	71	55	84	55	232	57	45	106	34	9	23	190	8	17	18	63	6	16	84	138	92	48	48
G[C>A]C	56	21	47	18	193	82	18	26	29	75	11	5	41	21	7	15	38	11	16	14	43	39	27	22	19	31	78	65	118	78	178	15	15	24	26	9	21	90	8	7	13	74	4	12	28	20	71	14	25
G[C>A]G	10	6	11	13	40	18	5	11	8	9	4	3	13	8	1	7	17	4	7	7	8	18	6	5	8	7	26	11	19	13	34	6	8	15	5	4	3	23	5	5	6	12	6	3	6	13	11	4	6
G[C>A]T	103	22	51	19	170	131	16	34	41	71	11	7	108	40	24	38	129	17	17	12	37	79	54	10	14	58	73	59	92	71	188	40	22	78	14	7	30	124	6	12	18	67	12	11	67	64	61	25	29
T[C>A]A	117	172	68	23	201	170	64	48	37	82	32	92	170	66	23	41	207	13	81	39	83	99	90	2596	36	60	97	108	152	115	213	58	84	102	53	369	24	261	97	11	26	72	8	48	87	114	88	33	53
T[C>A]C	98	61	75	27	251	178	37	38	37	126	25	44	98	40	23	29	94	25	37	17	85	84	53	954	33	52	136	102	203	105	281	34	57	67	43	162	43	219	51	13	20	103	10	19	65	53	98	27	49
T[C>A]G	19	27	7	7	33	34	13	9	7	12	11	20	30	12	7	4	21	6	17	5	15	18	19	387	3	15	15	23	24	15	42	8	19	19	13	50	5	59	18	2	5	17	5	10	8	13	13	5	10
T[C>A]T	139	90	79	25	258	198	57	83	60	92	37	42	236	89	56	79	301	16	69	32	91	181	129	1128	34	108	94	106	143	106	288	87	87	129	51	172	27	262	53	18	28	77	8	25	146	175	108	59	62
A[C>G]A	75	18	62	23	324	125	35	19	25	128	20	9	20	29	10	12	14	13	29	17	89	28	25	124	27	10	173	142	221	131	282	12	17	13	32	31	45	137	16	27	16	103	9	18	16	19	97	18	22
A[C>G]C	37	17	35	16	174	72	18	11	16	69	15	8	17	8	4	8	11	9	18	10	47	13	20	58	18	9	83	75	152	81	125	5	13	6	19	8	14	62	7	15	14	88	5	6	7	18	51	4	11
A[C>G]G	7	1	5	3	28	5	6	5	9	6	1	2	8	4	0	0	4	5	2	3	3	4	6	10	6	1	9	8	4	2	12	3	5	1	12	5	0	5	0	2	3	4	4	3	11	2	5	5	5
A[C>G]T	72	24	50	23	279	100	34	30	23	124	22	8	29	23	10	14	18	22	37	10	76	36	32	137	24	13	147	137	186	122	246	15	22	12	29	29	41	116	14	11	20	106	14	8	16	24	62	18	24
C[C>G]A	58	34	54	18	225	92	28	15	16	116	14	19	19	13	5	3	13	5	24	9	79	17	16	195	14	9	131	109	186	117	230	5	17	10	16	37	46	114	13	11	14	106	2	11	10	15	86	11	23
C[C>G]C	56	19	62	30	254	100	32	19	20	111	17	13	30	15	7	8	13	12	29	21	66	22	14	45	22	13	116	99	141	88	186	16	18	13	29	11	27	98	15	10	14	104	14	13	17	18	50	18	22
C[C>G]G	16	5	6	6	39	26	12	8	5	16	6	2	17	3	3	4	13	2	8	5	14	2	8	18	4	11	18	16	18	9	31	4	6	9	13	4	5	17	3	5	4	14	3	1	6	5	4	8	12
C[C>G]T	73	32	77	29	305	146	25	14	32	146	12	13	33	18	12	16	17	17	34	16	102	24	20	223	39	19	169	142	235	131	285	15	31	20	28	20	45	145	10	11	22	137	7	21	20	18	100	20	37
G[C>G]A	44	22	37	15	189	67	13	12	13	91	10	6	13	6	3	3	7	9	13	15	51	13	9	50	8	6	76	96	126	85	149	3	8	9	11	11	33	59	3	9	3	72	1	10	4	5	52	12	9
G[C>G]C	30	12	29	8	127	55	13	13	15	40	8	5	15	12	4	7	5	7	17	3	40	11	9	30	14	4	60	60	93	60	113	1	13	7	19	9	17	62	9	9	8	61	4	5	11	10	42	5	13
G[C>G]G	12	1	5	8	38	14	3	2	3	15	1	2	1	4	1	0	4	5	4	0	13	2	1	11	1	4	26	17	24	21	35	3	1	2	6	2	7	20	2	6	1	20	0	2	5	4	15	2	4
G[C>G]T	52	14	47	12	196	91	18	10	15	73	11	7	14	20	7	3	5	11	18	10	62	14	14	84	13	3	100	108	147	70	182	6	18	8	18	16	33	81	14	8	15	103	11	13	15	15	69	7	19
T[C>G]A	94	480	150	24	229	183	247	40	8	166	109	322	126	151	19	14	189	28	228	114	297	48	67	10155	53	18	194	249	354	315	229	58	245	60	129	1448	63	703	401	9	53	94	35	111	159	15	194	39	77
T[C>G]C	82	90	84	18	266	140	52	21	17	147	42	81	34	39	10	4	47	9	68	28	129	39	21	2036	22	16	156	188	239	154	211	19	57	18	61	282	37	235	89	13	29	133	15	32	42	9	112	14	36
T[C>G]G	9	20	7	8	32	13	16	10	0	9	7	12	13	7	2	1	16	0	15	9	15	3	2	427	4	0	13	7	8	15	13	5	17	2	10	76	4	28	15	2	1	8	3	11	9	3	9	4	7
T[C>G]T	157	541	176	32	390	245	266	61	29	253	156	411	152	159	29	19	179	34	295	153	332	81	69	11652	67	25	287	396	451	407	322	72	305	62	185	1769	90	819	478	19	77	201	44	135	152	33	256	33	110
A[C>T]A	114	53	83	74	595	158	108	84	94	185	61	40	109	73	39	44	60	69	108	57	85	63	73	284	99	58	165	168	167	124	362	49	71	49	114	64	79	144	49	53	60	154	39	75	71	59	131	60	121
A[C>T]C	73	25	44	48	340	108	48	44	35	107	38	13	58	35	17	27	26	42	58	25	66	40	36	73	39	35	114	138	146	86	241	26	36	25	44	19	44	98	20	25	35	90	27	30	29	34	83	26	78
A[C>T]G	133	147	181	140	202	213	136	195	209	302	112	98	223	178	91	131	145	99	307	190	80	84	165	121	210	162	227	150	137	103	560	120	148	99	153	159	100	134	155	116	116	153	106	256	148	141	150	124	220
A[C>T]T	88	33	57	50	396	133	76	51	53	119	36	27	72	45	25	32	34	36	70	33	72	40	54	96	55	38	148	125	151	101	295	18	47	45	63	36	48	118	29	47	35	105	24	48	49	36	82	43	65
C[C>T]A	91	30	53	56	421	134	38	44	50	142	28	19	78	36	17	26	42	42	63	29	93	55	54	169	40	35	146	125	179	103	278	25	50	29	61	36	55	131	24	29	23	122	19	34	42	61	100	28	62
C[C>T]C	93	30	74	42	421	140	70	42	48	149	34	26	47	31	18	15	36	26	48	29	117	47	48	62	61	26	167	162	236	136	300	21	39	26	49	22	45	145	19	26	36	156	15	29	29	41	120	40	66
C[C>T]G	110	94	116	126	282	169	111	143	150	213	72	60	167	110	58	100	103	93	189	111	69	80	150	242	153	119	172	108	103	74	400	80	100	81	101	99	89	112	108	74	89	131	79	165	119	97	113	85	184
C[C>T]T	98	33	75	53	472	170	69	50	53	172	40	28	53	36	20	29	35	45	61	50	112	45	49	91	67	29	236	201	228	160	346	35	51	32	63	31	71	171	21	36	41	149	15	28	45	37	124	30	74
G[C>T]A	95	41	71	49	431	132	56	46	48	127	37	28	66	26	11	20	38	44	55	36	82	47	46	251	42	36	139	151	182	114	254	27	45	31	69	49	40	139	33	38	34	132	18	25	35	45	88	25	63
G[C>T]C	70	34	60	57	394	121	60	59	55	120	42	18	52	36	12	25	48	40	69	20	74	35	45	35	49	29	135	138	163	98	255	32	38	22	57	24	39	125	24	32	42	119	12	29	34	44	78	37	71
G[C>T]G	84	93	123	96	252	164	138	140	140	200	75	75	194	127	58	88	96	74	221	109	51	83	125	92	137	115	159	104	98	64	388	89	103	94	121	91	68	86	110	90	78	93	72	149	114	93	100	75	172
G[C>T]T	67	27	50	36	381	110	46	53	45	118	25	15	45	44	24	20	38	31	50	26	62	34	34	63	62	45	114	85	113	78	241	9	46	23	55	26	48	101	26	33	35	102	16	21	40	33	70	29	61
T[C>T]A	150	446	101	39	443	334	261	113	44	397	279	218	152	218	132	55	266	80	182	158	616	48	101	17437	100	42	361	246	270	216	300	100	240	91	326	1965	69	431	354	34	93	157	65	108	197	232	163	90	213
T[C>T]C	96	114	70	65	458	180	89	64	56	177	79	76	97	71	36	32	81	46	83	68	165	50	45	3355	73	38	176	154	201	130	302	35	83	40	126	372	53	201	87	32	44	143	32	48	77	70	102	48	91
T[C>T]G	69	79	80	83	252	125	103	96	96	167	54	55	137	85	42	51	80	64	168	73	91	45	85	1562	97	77	140	76	82	63	266	61	73	61	101	229	47	83	98	66	67	68	50	90	93	92	94	49	135
T[C>T]T	100	266	73	56	406	210	173	71	50	286	191	129	112	155	71	20	136	69	142	107	375	41	75	9762	72	30	246	149	223	162	244	44	151	69	204	1151	51	287	205	42	78	124	45	82	108	147	121	61	148
A[T>A]A	24	8	21	23	145	34	29	21	10	58	16	8	22	10	8	7	14	15	24	14	35	11	12	19	23	8	54	45	66	39	90	9	11	11	20	5	18	37	6	12	11	44	10	10	19	10	31	8	20
A[T>A]C	24	19	22	22	169	62	17	12	18	61	14	7	16	13	5	4	16	11	22	12	41	12	14	41	23	19	52	49	79	57	90	17	19	5	25	9	17	39	8	11	16	57	6	11	10	10	37	13	20
A[T>A]G	46	21	42	25	222	67	24	27	19	77	16	10	22	13	8	7	15	19	21	15	46	15	18	20	23	19	80	84	104	52	142	17	19	11	30	13	18	76	7	12	14	72	8	11	18	12	33	10	24
A[T>A]T	23	11	54	19	125	63	17	14	13	39	70	5	22	32	8	11	21	7	26	6	21	26	22	32	10	10	41	45	68	37	92	11	8	15	49	9	37	47	7	11	18	53	5	5	21	23	33	9	25
C[T>A]A	33	9	19	13	96	53	7	6	9	56	7	3	6	8	5	3	3	6	6	3	34	11	3	15	4	5	53	50	71	54	83	2	6	2	10	4	10	51	5	7	11	50	5	3	9	4	38	6	12
C[T>A]C	78	24	55	7	191	112	14	8	12	120	7	5	15	9	5	6	10	6	17	4	81	24	13	27	19	13	130	99	186	111	186	6	12	8	11	9	40	107	4	6	10	106	6	2	16	10	61	12	22
C[T>A]G	47	14	35	16	159	76	11	8	7	73	13	3	11	19	5	7	7	1	21	6	62	22	8	15	15	12	84	79	123	91	163	6	7	6	16	9	27	74	8	7	10	85	9	9	8	21	67	14	15
C[T>A]T	46	10	37	9	144	79	14	12	13	56	10	4	9	11	8	7	11	8	14	7	48	12	7	14	11	10	89	85	134	72	147	6	12	4	11	4	19	77	4	6	4	74	6	3	15	2	54	9	18
G[T>A]A	32	11	21	10	81	51	3	11	9	42	11	4	10	5	3	4	7	5	13	3	37	9	7	5	9	5	53	54	73	42	95	4	12	2	11	5	16	48	6	12	8	43	4	6	8	11	26	3	15
G[T>A]C	29	8	17	7	92	43	10	3	8	47	7	3	12	4	1	4	8	7	6	3	27	12	4	14	15	8	56	47	69	53	92	8	8	9	11	0	17	33	3	4	1	50	0	3	5	6	25	11	15
G[T>A]G	47	14	38	12	145	73	12	1	9	74	9	1	16	9	3	4	9	8	11	9	39	15	8	3	15	10	76	70	112	82	124	9	7	9	6	4	16	60	3	7	3	73	4	5	6	11	54	8	9
G[T>A]T	41	10	32	4	131	73	12	9	11	70	8	5	12	12	5	8	9	6	5	3	49	15	7	6	10	6	72	70	150	73	131	3	6	3	7	4	18	81	2	4	7	74	2	5	9	11	46	10	9
T[T>A]A	41	9	48	17	147	57	14	28	13	62	66	4	40	51	7	13	26	20	20	12	27	18	25	19	16	24	69	66	75	57	129	18	27	18	59	9	42	73	11	11	12	50	5	16	19	23	37	12	23
T[T>A]C	41	13	34	14	131	62	15	15	12	55	16	0	14	16	0	5	11	3	12	6	39	19	10	21	9	5	85	73	101	69	121	4	11	6	6	7	26	69	4	10	6	56	5	6	6	12	45	6	11
T[T>A]G	29	9	17	10	118	43	13	6	6	48	14	8	22	16	9	4	5	8	16	6	26	8	9	15	12	6	73	50	70	52	91	3	16	8	17	4	15	43	4	2	9	47	6	7	2	8	34	10	12
T[T>A]T	57	18	66	18	214	97	24	29	17	89	49	10	31	50	12	8	16	19	35	16	62	18	21	17	22	21	100	83	137	75	189	11	18	19	51	13	50	92	11	15	17	82	7	14	26	26	78	15	27
A[T>C]A	123	48	88	118	783	167	131	118	97	209	78	50	117	61	44	36	50	79	124	66	109	60	82	130	103	76	226	215	195	137	462	40	92	44	138	34	75	162	57	81	83	201	33	63	81	75	141	59	146
A[T>C]C	52	26	31	34	269	84	26	28	33	88	29	19	38	24	7	11	19	23	44	23	48	18	33	19	52	29	79	77	90	50	152	12	24	13	48	6	33	52	15	23	26	69	17	21	27	21	42	24	39
A[T>C]G	96	27	62	83	635	152	110	97	90	147	66	41	95	62	29	36	40	56	111	43	84	65	86	49	102	60	166	155	160	106	354	37	63	40	97	35	42	149	33	73	97	145	28	57	69	50	79	57	129
A[T>C]T	116	59	77	110	683	202	97	88	80	184	83	29	94	69	34	29	50	57	126	49	94	63	73	78	102	62	205	196	219	127	411	52	78	51	101	56	73	185	36	61	72	171	36	66	54	54	126	52	115
C[T>C]A	48	20	47	32	245	74	26	26	21	83	33	10	33	28	5	6	12	35	47	26	49	21	27	23	38	26	89	85	100	49	151	12	30	15	37	12	21	60	13	18	31	78	8	22	26	12	44	22	38
C[T>C]C	53	21	41	21	227	87	19	32	28	89	25	10	33	18	9	7	10	21	31	23	67	27	21	13	23	22	108	121	146	105	188	14	23	15	37	11	39	95	13	21	18	90	11	16	24	15	78	23	32
C[T>C]G	48	19	54	53	365	93	63	47	53	101	27	23	48	38	20	17	31	46	52	23	67	34	32	19	35	20	122	91	129	71	242	16	44	19	70	15	53	81	28	41	36	112	26	31	45	30	53	30	60
C[T>C]T	55	18	44	31	318	104	44	29	32	113	24	19	36	22	19	16	19	25	42	15	84	26	29	24	27	20	136	130	191	106	265	13	18	19	41	13	36	131	16	20	27	111	8	22	31	28	82	20	38
G[T>C]A	45	21	34	33	290	64	43	28	15	78	18	15	36	31	13	11	16	20	43	26	39	23	18	18	28	21	102	95	107	68	187	19	20	18	32	11	34	77	22	27	15	81	12	25	27	21	55	13	38
G[T>C]C	20	16	24	24	165	46	22	17	15	50	13	12	19	17	8	10	14	17	17	17	29	14	25	11	20	19	66	39	75	41	103	6	24	6	30	7	21	47	7	14	12	45	9	8	20	9	26	19	22
G[T>C]G	63	17	39	37	295	89	25	36	26	116	24	10	42	21	16	18	23	21	37	31	47	32	31	26	39	26	99	94	126	78	195	17	33	10	44	13	28	98	16	23	39	108	12	21	26	33	76	25	49
G[T>C]T	55	25	48	30	274	92	41	29	33	95	21	12	37	20	16	11	19	29	45	18	60	24	31	16	32	19	105	86	112	69	186	17	24	13	47	12	33	62	6	26	24	78	8	18	24	30	65	17	41
T[T>C]A	73	29	69	56	376	127	48	39	33	123	95	17	39	57	12	14	16	30	54	25	61	36	33	14	44	28	120	107	171	117	258	26	31	20	69	12	61	114	13	32	30	118	16	26	41	33	89	28	55
T[T>C]C	48	20	56	28	218	85	26	24	24	78	31	5	35	29	7	14	21	17	27	16	43	29	21	11	28	20	72	72	91	70	148	15	31	19	41	8	31	64	7	14	15	76	5	19	24	20	50	17	34
T[T>C]G	48	12	39	25	242	65	25	31	16	77	32	5	36	30	18	17	21	29	45	9	38	22	31	15	22	21	68	61	82	51	133	14	30	20	41	18	32	70	20	25	28	54	20	22	20	26	49	19	41
T[T>C]T	68	34	68	47	348	132	39	29	47	105	64	15	52	52	15	19	18	29	62	35	68	33	32	35	54	34	138	102	146	93	246	26	32	35	69	24	50	87	19	31	46	121	19	30	43	33	81	30	60
A[T>G]A	16	7	16	11	82	36	13	8	6	29	14	3	6	4	5	3	3	10	7	2	16	10	6	11	6	11	40	22	46	31	73	2	6	5	21	6	8	22	8	9	6	23	2	3	9	2	23	8	14
A[T>G]C	12	4	15	1	73	20	3	9	5	29	4	4	6	8	3	3	9	4	9	2	6	8	6	2	8	0	19	21	32	18	34	3	4	7	8	0	6	15	2	2	2	25	2	5	4	5	17	4	13
A[T>G]G	30	12	20	15	152	68	20	16	18	46	21	5	30	18	5	9	10	16	31	8	25	15	14	12	21	10	68	53	66	48	100	7	13	4	23	4	16	47	10	14	17	61	5	10	9	9	37	18	25
A[T>G]T	23	7	22	18	111	25	5	12	6	33	6	7	16	12	7	2	9	9	9	6	18	5	8	17	11	10	33	36	41	26	74	8	13	5	12	3	23	29	3	7	14	24	3	3	13	11	16	6	18
C[T>G]A	10	9	20	5	67	34	4	4	7	36	8	4	8	8	0	2	0	10	9	6	17	4	5	5	14	4	24	27	37	28	67	1	5	3	5	1	8	28	4	3	1	28	2	2	2	3	19	2	5
C[T>G]C	30	3	25	11	132	47	12	13	10	46	6	2	10	9	3	7	11	10	5	9	34	13	9	12	15	3	56	48	82	37	93	7	9	1	12	10	16	47	3	6	6	45	8	11	11	9	39	11	15
C[T>G]G	40	16	35	20	172	66	19	10	12	66	11	5	19	14	4	8	8	13	22	4	47	18	16	6	14	18	78	72	96	66	126	8	8	10	10	9	32	53	6	12	12	71	7	13	13	10	50	9	20
C[T>G]T	35	9	28	21	140	54	17	20	22	48	24	6	20	12	2	4	17	16	19	13	35	12	12	19	19	22	60	45	68	49	114	11	19	12	32	7	27	57	8	9	11	60	10	13	10	17	32	9	25
G[T>G]A	17	4	18	6	73	29	3	6	8	33	7	7	9	8	0	3	3	4	4	3	14	7	5	20	5	6	38	33	48	25	60	1	3	4	7	2	8	33	6	5	8	30	2	3	11	5	26	6	5
G[T>G]C	10	2	7	3	46	13	5	6	4	9	3	2	1	2	0	0	1	4	3	1	11	3	4	8	2	4	21	12	23	16	30	1	5	2	5	2	7	16	2	0	5	10	1	5	1	5	12	3	1
G[T>G]G	45	19	33	14	165	57	17	8	20	75	10	6	29	12	5	10	10	7	15	9	43	22	21	29	16	14	77	71	105	63	147	9	15	12	12	6	22	65	7	8	12	63	3	9	18	15	53	7	18
G[T>G]T	29	5	21	4	71	30	4	5	3	36	5	3	9	9	1	3	8	3	4	3	20	3	6	1	3	7	28	33	49	31	61	6	2	5	9	3	8	34	1	4	5	32	1	2	2	9	31	4	5
T[T>G]A	40	8	40	9	151	49	19	7	12	41	34	3	9	17	6	3	7	4	10	6	32	18	6	12	14	12	52	63	74	37	104	6	5	7	33	8	27	59	7	11	15	49	1	13	6	11	37	7	10
T[T>G]C	26	13	37	13	146	61	9	18	14	37	20	9	15	18	8	5	10	9	14	9	28	13	14	10	22	9	63	44	74	41	96	12	12	7	22	6	23	47	9	13	14	45	12	12	18	14	38	7	20
T[T>G]G	35	13	19	23	182	58	13	24	16	54	29	8	16	17	8	8	12	16	20	7	35	22	18	12	13	12	70	57	77	50	130	5	15	11	27	5	22	69	5	10	15	59	7	13	12	16	32	10	19
T[T>G]T	41	15	71	37	292	88	36	28	31	91	84	10	26	58	12	11	22	33	32	12	49	28	48	17	29	25	98	98	127	68	196	12	28	26	85	15	61	90	12	19	32	99	10	15	28	21	68	26	40
[truncated: 151 more columns]
