# Supplementary material for: SUITOR: Selecting the number of mutational signatures through cross-validation
Source: PLoS Comput Biol. 2022 Apr 4;18(4):e1009309. doi: 10.1371/journal.pcbi.1009309 (PMC9009674; doi:10.1371/journal.pcbi.1009309)
Supplement: S2 Data — (ZIP) [file pcbi.1009309.s015.zip › Supp_data_profiles_activities_matrices/16 In silico simulation/simulation design of nine signatures/nine signatures_mutation_type_matrix_16.csv]

	V1	V2	V3	V4	V5	V6	V7	V8	V9	V10	V11	V12	V13	V14	V15	V16	V17	V18	V19	V20	V21	V22	V23	V24	V25	V26	V27	V28	V29	V30	V31	V32	V33	V34	V35	V36	V37	V38	V39	V40	V41	V42	V43	V44	V45	V46	V47	V48	V49
A[C>A]A	30	269	142	38	302	169	122	23	236	192	164	38	75	96	112	12	48	74	131	67	39	63	43	26	169	33	15	147	146	83	275	24	180	256	22	79	42	136	49	11	11	109	283	164	88	45	172	115	71
A[C>A]C	18	221	61	20	211	147	48	22	146	186	141	36	48	60	96	15	37	47	89	32	18	36	23	9	136	20	13	123	124	23	180	28	149	173	20	50	40	107	18	5	12	74	141	106	38	30	121	85	46
A[C>A]G	5	17	3	0	28	20	8	7	11	24	16	7	8	5	17	2	3	5	8	2	4	3	3	5	16	4	0	21	11	2	28	2	13	18	4	4	3	8	9	1	2	8	23	12	9	8	6	8	9
A[C>A]T	12	147	76	19	179	95	50	13	116	161	98	22	42	53	68	11	21	42	74	32	20	24	31	9	98	19	10	96	73	21	153	21	104	138	9	38	27	76	13	7	7	58	138	85	50	21	99	52	25
C[C>A]A	37	267	149	46	287	148	151	14	259	197	171	24	105	144	137	8	55	57	145	64	60	52	58	12	180	40	12	129	164	67	303	18	198	298	13	62	31	160	39	5	9	105	265	164	123	21	174	156	56
C[C>A]C	14	267	77	16	312	173	39	15	237	193	188	19	40	38	150	12	48	67	86	50	23	29	18	10	185	18	7	130	178	35	237	17	181	236	14	54	13	168	10	4	6	97	188	168	37	24	173	112	37
C[C>A]G	16	41	30	10	39	24	23	11	29	22	27	16	23	26	12	0	10	20	28	9	10	14	7	5	26	5	4	37	34	12	49	7	33	35	5	12	9	11	8	1	2	25	41	27	26	8	21	17	25
C[C>A]T	26	206	92	17	209	132	73	16	135	132	108	20	47	84	106	11	33	57	104	42	36	34	37	2	117	27	6	122	114	37	201	18	119	181	8	51	24	104	19	7	3	51	168	107	52	28	131	105	34
G[C>A]A	40	101	175	52	116	52	226	22	134	100	72	30	156	209	53	11	44	66	103	54	116	82	50	14	86	59	12	89	108	92	219	22	100	219	14	93	41	48	42	12	12	82	244	87	195	39	56	116	83
G[C>A]C	23	142	51	11	127	77	41	11	106	112	89	22	44	37	68	4	25	48	64	20	16	31	26	11	88	23	14	87	95	26	125	18	81	127	9	50	23	94	17	6	6	45	98	74	47	34	68	59	40
G[C>A]G	6	20	13	8	21	17	18	8	17	11	18	8	16	16	13	3	10	9	16	4	7	7	7	2	9	7	4	21	11	8	23	3	15	31	3	8	14	8	5	1	4	11	36	15	13	5	14	16	15
G[C>A]T	28	117	118	33	133	70	140	22	130	118	74	25	79	118	63	11	32	48	85	46	54	36	32	8	82	44	4	77	84	63	175	15	101	188	5	65	23	88	35	1	7	52	179	93	93	25	67	116	53
T[C>A]A	55	141	149	191	388	55	197	118	319	144	89	32	133	126	79	11	109	67	86	44	80	60	256	394	74	154	46	71	100	428	193	38	112	245	64	54	25	72	50	108	9	111	197	68	122	37	103	149	71
T[C>A]C	35	244	118	96	331	138	107	34	252	141	151	34	79	80	114	15	62	53	85	50	55	46	115	148	143	83	21	126	129	202	243	23	165	231	31	65	35	126	23	41	7	101	182	118	89	36	140	131	62
T[C>A]G	13	29	26	30	60	18	51	21	57	7	16	8	27	33	11	3	17	17	16	11	15	14	31	43	10	25	6	29	22	62	38	9	26	48	8	21	9	10	9	14	3	19	41	13	27	7	14	14	17
T[C>A]T	65	161	240	126	251	87	253	76	304	141	102	32	183	267	71	11	81	110	130	73	129	103	178	133	102	127	24	107	129	288	265	35	139	325	36	104	58	97	51	55	12	103	335	101	186	42	92	187	107
A[C>G]A	25	253	60	20	255	159	28	30	166	99	170	24	27	30	123	8	42	49	83	42	15	33	25	29	143	13	17	142	120	30	183	23	169	170	22	54	35	141	19	6	5	90	116	132	22	31	157	110	38
A[C>G]C	14	166	36	8	177	95	11	12	103	62	88	17	14	16	64	5	23	20	63	27	14	23	6	5	97	13	5	83	65	9	121	17	84	65	11	29	19	89	6	8	4	45	81	76	18	24	87	47	24
A[C>G]G	5	3	5	2	8	9	8	5	6	5	6	7	4	3	1	2	2	9	6	0	4	7	2	3	0	4	4	8	1	3	11	4	12	6	2	4	10	5	2	2	2	6	4	6	7	8	4	6	9
A[C>G]T	20	230	43	19	267	147	38	15	162	86	141	27	31	27	109	8	36	39	72	41	12	31	25	19	139	18	20	161	112	35	167	21	153	170	13	52	41	118	15	14	13	73	114	99	25	43	144	85	46
C[C>G]A	15	239	40	13	257	170	19	22	183	103	178	25	31	18	122	12	39	34	94	38	14	27	20	29	134	29	14	105	107	31	170	30	156	153	11	37	19	125	12	6	7	79	112	143	17	25	147	76	35
C[C>G]C	19	181	43	10	201	105	20	20	173	58	129	40	25	23	73	8	31	38	79	31	7	31	20	9	119	21	15	112	86	13	154	23	118	129	10	44	37	95	23	9	8	64	112	100	24	31	118	69	41
C[C>G]G	10	33	6	5	21	9	10	5	17	13	20	6	16	17	15	0	6	18	16	7	1	15	7	2	10	6	6	25	10	6	20	3	16	20	4	15	13	17	6	1	2	16	22	14	14	6	15	14	7
C[C>G]T	19	271	56	23	311	176	20	29	196	111	179	31	26	30	130	13	33	60	88	50	11	33	42	30	184	22	13	164	117	39	197	17	181	177	21	48	21	155	23	9	10	96	116	153	28	34	170	85	42
G[C>G]A	8	155	30	2	169	100	5	13	108	67	86	16	15	12	75	4	30	12	56	20	7	19	13	11	84	12	7	71	75	14	125	6	91	93	4	20	14	87	9	8	3	45	91	95	7	11	91	57	22
G[C>G]C	6	100	29	6	120	65	19	19	89	44	77	21	11	18	54	5	15	19	30	24	7	21	12	5	65	10	6	75	46	5	96	11	76	84	5	22	16	74	11	4	2	32	54	54	24	21	66	32	19
G[C>G]G	1	22	10	1	25	13	5	3	12	13	27	4	7	2	8	1	8	11	16	3	1	6	4	3	25	1	1	18	23	3	20	4	21	19	4	6	7	17	0	2	1	15	23	20	3	3	14	8	5
G[C>G]T	11	196	36	10	202	107	11	19	137	66	112	24	23	15	79	6	32	32	67	17	6	25	17	19	98	22	10	105	84	22	142	14	109	116	6	38	23	106	12	13	2	62	89	93	17	24	115	56	30
T[C>G]A	83	226	47	587	1232	173	141	398	1045	205	159	33	124	19	221	14	340	94	70	41	64	57	888	1488	107	510	144	109	99	1432	282	33	124	341	163	30	25	118	36	386	26	264	111	85	19	28	230	226	29
T[C>G]C	33	248	72	115	444	164	46	88	393	111	184	28	41	23	149	10	93	60	89	49	19	29	199	301	162	105	29	125	103	290	213	25	157	174	51	36	34	122	16	92	12	100	140	154	20	21	154	110	26
T[C>G]G	7	16	3	30	65	9	5	24	51	13	8	7	12	3	9	2	14	4	6	5	3	4	41	70	9	31	5	15	1	62	11	3	9	11	7	5	9	4	7	21	3	11	5	13	6	8	12	12	9
T[C>G]T	105	367	103	632	1552	273	177	477	1347	284	279	49	132	32	344	11	393	143	86	71	76	73	1038	1774	158	592	151	192	151	1686	426	47	226	409	218	60	57	200	49	506	23	369	161	162	42	48	308	319	52
A[C>T]A	64	262	98	53	261	144	87	92	207	133	182	118	111	114	119	46	90	122	148	52	53	117	76	61	141	65	53	278	123	84	212	94	178	169	60	123	156	155	63	43	39	141	152	140	113	122	138	86	144
A[C>T]C	35	178	57	22	195	101	46	32	144	60	115	58	48	57	78	25	50	64	88	24	19	73	32	13	118	22	37	141	84	35	140	50	124	119	29	67	87	116	22	18	24	80	123	115	62	61	97	78	92
A[C>T]G	152	158	198	160	204	76	145	165	134	158	161	292	161	283	109	135	117	332	162	153	108	203	124	112	121	154	150	334	106	117	231	188	195	133	87	243	233	91	173	137	157	138	212	223	237	131	156	126	190
A[C>T]T	53	191	69	25	190	135	66	51	142	114	126	71	82	75	75	29	48	89	89	50	30	79	38	28	104	50	37	155	107	41	153	63	116	128	33	100	96	107	49	19	20	93	121	114	67	77	124	87	95
C[C>T]A	33	226	70	25	233	141	60	38	181	113	155	72	80	65	111	32	46	89	110	43	32	58	38	31	128	36	22	193	117	53	182	47	154	142	31	76	88	132	31	14	32	89	148	138	69	58	164	78	84
C[C>T]C	35	278	72	22	284	195	66	43	199	109	180	54	71	61	125	24	46	79	108	56	20	77	36	22	148	27	19	157	137	38	207	48	192	178	31	82	76	151	33	9	23	98	177	160	42	70	176	115	88
C[C>T]G	105	128	124	119	169	72	134	98	118	111	141	189	131	182	81	75	90	233	142	92	71	152	101	92	101	112	76	254	84	101	193	118	135	135	71	181	212	93	106	91	104	115	153	130	176	109	109	99	180
C[C>T]T	45	323	100	26	339	205	61	51	225	152	197	66	79	68	149	26	60	100	130	60	27	78	45	37	191	29	41	225	135	38	249	52	200	208	35	94	104	203	36	11	22	131	184	176	54	78	219	105	114
G[C>T]A	41	249	83	34	255	145	63	53	190	92	159	59	66	65	108	20	45	89	118	34	25	75	59	46	141	50	25	182	109	66	185	42	148	169	31	83	80	133	43	26	19	101	140	131	69	80	140	79	73
G[C>T]C	37	228	59	27	207	129	61	38	147	72	142	74	64	66	67	26	50	67	105	32	24	67	29	21	115	48	30	211	76	45	160	50	100	144	32	80	96	121	38	14	27	91	118	118	55	81	115	96	102
G[C>T]G	101	123	116	113	118	55	110	102	80	109	135	206	133	185	49	110	74	220	104	102	70	157	105	53	93	109	85	243	60	86	164	136	132	109	72	193	206	77	131	91	117	97	117	121	161	89	91	76	159
G[C>T]T	37	156	64	23	183	108	57	45	107	89	129	63	53	49	73	27	44	59	91	27	26	67	24	24	100	32	24	149	86	36	126	48	120	102	26	60	84	86	39	4	24	77	102	90	52	75	96	70	72
T[C>T]A	723	332	210	565	2418	212	239	374	1542	768	220	72	131	57	224	45	683	184	129	69	89	111	1250	2120	100	627	279	153	100	1408	300	103	172	201	232	68	70	165	134	752	63	712	173	56	100	124	196	190	66
T[C>T]C	173	235	122	126	650	142	78	112	400	218	162	94	104	71	116	24	191	96	115	49	39	111	239	422	136	139	85	184	116	317	195	57	160	170	74	82	98	128	68	167	33	209	139	142	71	84	151	109	96
T[C>T]G	102	107	83	103	252	63	114	111	191	135	87	160	116	136	51	60	111	160	91	74	62	113	158	190	70	128	75	180	51	167	145	110	105	78	54	119	150	63	89	98	52	116	97	84	105	83	74	78	117
T[C>T]T	416	271	128	330	1446	140	150	242	891	470	154	76	83	62	161	44	407	137	105	58	60	111	629	1133	91	385	148	148	109	800	215	60	137	176	161	72	81	124	93	363	47	429	118	93	71	108	132	163	75
A[T>A]A	11	85	29	8	90	56	6	20	54	81	55	27	23	17	32	4	18	27	43	19	14	34	20	5	47	11	12	82	32	14	72	27	62	54	14	21	22	35	12	9	4	37	47	43	15	24	47	31	30
A[T>A]C	25	97	21	5	89	65	14	16	76	78	61	27	21	17	55	7	16	28	48	18	9	18	11	10	53	9	10	80	45	13	64	15	72	55	12	27	37	51	18	6	8	51	56	57	23	30	62	37	22
A[T>A]G	13	138	40	12	132	81	19	18	91	92	80	26	33	37	46	13	34	38	56	17	14	33	17	8	92	12	12	93	73	14	106	23	86	78	9	27	28	58	14	6	9	56	70	79	23	30	80	45	46
A[T>A]T	14	81	29	16	85	67	24	15	74	90	57	15	24	35	32	5	16	15	44	15	12	27	16	7	46	14	12	96	41	20	85	12	101	68	9	31	38	50	8	7	2	35	49	41	23	12	51	35	26
C[T>A]A	7	126	23	4	120	52	9	12	61	86	66	14	13	10	34	3	9	27	40	25	3	17	11	5	53	3	3	67	44	4	80	3	53	60	7	20	12	50	9	2	1	27	48	49	6	8	55	33	14
C[T>A]C	8	238	42	9	221	112	20	12	138	142	130	13	25	22	86	13	29	23	70	30	9	15	6	6	121	12	7	111	92	13	161	12	147	124	8	29	31	117	6	7	1	59	113	113	11	15	130	73	16
C[T>A]G	5	172	32	6	161	84	21	9	114	111	92	15	10	17	81	4	22	26	63	28	5	18	9	4	106	8	7	82	97	12	118	14	90	96	7	26	19	76	12	5	4	72	95	70	11	18	109	52	19
C[T>A]T	4	138	33	7	175	79	17	12	103	147	105	16	9	11	75	6	23	21	46	20	9	13	7	5	89	9	2	81	56	9	115	11	106	121	6	17	22	74	12	1	6	37	93	83	8	19	92	41	20
G[T>A]A	7	99	22	4	96	72	11	9	70	67	58	13	22	12	51	9	12	16	36	12	4	8	7	0	61	2	3	53	47	5	73	5	52	53	3	10	28	43	6	2	6	33	49	50	10	8	55	36	12
G[T>A]C	3	107	20	3	107	61	11	3	50	55	58	11	12	11	37	5	12	10	47	6	5	15	9	0	57	3	2	41	49	4	84	5	57	55	5	11	11	56	1	3	1	33	50	58	11	8	63	36	5
G[T>A]G	3	158	42	3	150	103	12	6	95	81	85	4	12	8	75	4	16	23	45	22	6	18	9	2	101	4	5	63	67	11	91	14	85	113	3	20	14	81	8	5	5	43	83	72	16	12	89	47	14
G[T>A]T	5	146	47	3	167	71	12	8	107	123	97	9	13	12	74	3	19	19	42	21	7	16	10	6	97	2	5	85	74	8	116	3	83	91	4	24	16	79	10	4	5	39	91	74	15	12	96	38	11
T[T>A]A	9	93	50	16	95	54	40	12	75	62	60	19	31	40	30	8	27	28	27	20	16	25	16	9	71	16	3	126	47	19	64	19	112	62	9	43	27	43	24	7	8	43	78	56	34	26	58	35	34
T[T>A]C	6	154	37	3	129	85	18	9	101	97	75	9	12	24	58	6	23	28	40	21	8	11	9	8	100	11	4	65	57	8	110	14	90	83	8	19	17	65	8	2	3	30	84	58	8	14	69	30	10
T[T>A]G	11	76	18	8	90	58	13	11	57	60	62	16	21	12	44	5	12	20	35	9	8	10	7	2	58	9	4	58	36	10	75	13	59	43	4	22	18	53	6	5	3	32	54	48	12	16	63	29	21
T[T>A]T	21	172	46	9	185	111	23	23	102	174	106	19	33	25	88	7	36	39	70	23	9	32	15	14	104	11	9	123	83	17	138	22	141	126	10	42	41	88	18	4	9	63	91	90	31	32	110	57	39
A[T>C]A	72	300	77	48	256	170	101	95	188	123	233	155	130	97	87	41	98	134	187	67	52	149	67	41	182	60	54	306	112	82	222	109	209	157	71	148	183	173	82	27	45	137	185	172	107	147	164	103	174
A[T>C]C	15	103	26	15	111	80	29	31	90	59	79	42	45	41	55	13	26	47	69	20	18	47	15	8	67	21	23	105	64	17	100	29	88	91	23	47	42	70	26	9	11	54	47	76	24	56	62	34	53
A[T>C]G	69	248	60	40	235	133	67	63	158	110	184	135	114	89	93	33	82	111	153	55	38	118	55	28	118	52	45	250	101	40	199	92	137	135	40	104	157	124	52	38	37	126	136	133	91	123	127	78	152
A[T>C]T	66	286	81	27	274	170	83	102	193	153	178	112	121	111	114	44	81	150	169	56	40	138	63	40	176	56	71	307	132	51	208	95	217	167	68	146	150	169	70	26	44	132	151	163	96	123	143	119	147
C[T>C]A	25	127	35	10	113	82	23	24	83	51	81	35	28	30	55	16	34	43	67	18	15	46	23	6	63	19	17	111	80	18	101	35	101	82	18	50	53	79	21	9	14	58	69	74	37	46	93	44	52
C[T>C]C	18	209	50	13	202	131	24	20	106	78	128	41	31	29	91	18	37	47	67	33	7	39	21	9	105	13	15	118	84	12	140	18	105	112	18	47	31	115	22	4	8	79	112	105	32	26	126	59	36
C[T>C]G	46	161	50	20	157	112	49	46	90	49	123	61	58	62	61	32	34	71	85	37	27	62	27	21	75	20	21	177	83	37	111	56	109	104	36	65	75	91	34	9	26	81	75	87	52	71	82	65	79
C[T>C]T	24	225	62	10	232	139	24	23	125	86	133	50	41	41	87	13	41	56	106	44	16	49	15	12	169	21	33	147	117	20	172	43	134	125	14	70	55	98	20	8	15	87	118	123	40	37	129	70	59
G[T>C]A	19	168	31	9	136	89	22	39	111	70	106	46	44	48	63	17	25	44	70	22	13	39	18	9	97	24	12	140	73	23	106	30	94	87	22	46	53	80	27	8	14	53	94	74	37	44	75	52	64
G[T>C]C	19	94	30	10	86	59	17	19	69	35	57	26	28	23	32	12	21	29	51	20	8	33	12	8	54	18	14	60	38	11	64	16	57	47	6	36	38	48	8	7	10	38	54	48	21	22	36	32	33
G[T>C]G	24	142	45	15	151	92	38	23	106	47	104	45	47	44	65	20	44	58	81	26	17	39	19	14	86	24	20	130	81	12	110	42	104	95	25	66	65	106	26	8	24	54	91	80	34	45	88	57	70
G[T>C]T	18	158	45	6	149	91	27	33	99	66	107	42	34	29	59	16	28	52	69	25	10	58	9	11	94	18	10	113	73	23	99	27	102	91	25	52	48	86	28	10	24	57	91	101	50	55	77	55	64
T[T>C]A	34	227	79	20	194	136	40	37	147	73	153	64	55	48	85	23	51	69	95	44	21	61	26	12	128	26	14	209	89	22	176	41	185	137	34	66	61	119	30	11	18	80	123	117	45	75	134	86	67
T[T>C]C	18	136	44	11	122	61	30	16	78	52	80	39	38	33	59	10	18	41	85	19	15	25	19	12	84	21	9	115	60	12	113	25	106	109	13	38	36	76	17	3	6	42	90	72	27	25	76	51	43
T[T>C]G	27	103	41	13	77	77	31	20	86	36	78	29	35	40	39	9	26	65	57	17	20	35	24	8	66	10	23	103	63	33	95	27	98	82	15	45	51	62	27	5	14	57	63	62	30	39	66	31	52
T[T>C]T	48	224	65	14	205	110	37	37	109	77	120	70	50	48	78	24	45	77	79	34	26	53	28	17	129	22	25	175	100	31	157	49	133	136	32	84	62	95	33	16	17	103	119	107	43	72	125	85	79
A[T>G]A	8	56	17	6	53	41	8	9	40	19	44	12	9	13	28	2	11	14	24	14	6	11	7	7	48	4	3	54	33	8	34	7	42	37	2	17	21	26	11	4	2	17	29	24	11	14	39	15	20
A[T>G]C	1	40	7	1	38	14	4	7	24	17	25	8	9	9	19	2	4	17	22	6	4	12	2	1	28	5	0	23	19	6	27	2	20	11	4	15	10	19	4	1	2	20	26	22	10	5	29	17	7
A[T>G]G	14	74	29	7	92	59	23	18	75	45	69	24	16	20	25	4	20	25	37	22	9	24	12	4	53	13	10	72	35	6	84	17	62	56	16	27	24	51	13	5	7	41	54	44	18	26	59	31	41
A[T>G]T	12	65	12	7	53	36	18	4	50	29	31	14	24	14	24	8	11	21	19	13	6	17	11	4	35	4	5	51	21	9	45	10	46	38	1	23	17	39	7	3	4	30	34	48	7	13	27	23	26
C[T>G]A	6	62	11	2	59	29	4	7	39	23	42	11	11	4	26	1	9	17	14	5	2	8	4	3	42	4	7	41	18	1	49	6	39	30	6	18	14	41	8	0	3	23	28	41	8	10	39	19	6
C[T>G]C	11	95	32	1	99	56	11	9	71	35	66	18	15	12	40	8	13	21	39	15	0	26	7	2	54	11	2	57	51	9	60	18	62	64	6	18	20	48	9	3	6	34	53	54	13	13	66	26	16
C[T>G]G	7	147	31	4	137	74	20	14	102	62	91	24	14	16	64	3	22	22	46	36	7	21	14	5	87	8	14	87	67	12	98	11	78	109	7	32	26	60	12	2	8	49	88	85	13	19	89	31	30
C[T>G]T	15	94	30	5	103	57	23	15	64	32	54	27	25	22	37	5	19	30	45	26	13	33	10	6	63	6	9	67	51	9	87	18	62	66	11	28	37	60	15	4	5	39	61	50	22	23	47	43	36
G[T>G]A	6	57	22	2	63	47	7	6	48	16	38	8	9	6	25	0	5	10	16	12	3	8	10	2	41	5	3	36	21	3	42	6	42	44	1	4	11	37	7	1	2	17	32	34	3	9	33	29	10
G[T>G]C	2	28	9	2	36	26	2	2	12	8	26	7	8	7	12	2	7	8	11	3	3	4	2	0	17	2	1	17	7	2	20	2	16	18	3	9	12	15	0	1	1	10	15	20	9	7	23	10	6
G[T>G]G	11	144	33	6	158	85	17	9	106	69	97	13	21	26	51	2	27	24	64	27	9	24	13	6	81	9	8	80	66	12	97	14	89	92	4	24	18	90	15	3	9	40	97	68	27	16	76	55	27
G[T>G]T	2	70	19	3	70	45	8	2	45	26	50	7	10	6	35	1	7	14	30	16	7	10	2	3	32	5	1	39	43	6	63	5	48	36	5	8	5	38	3	0	4	28	47	40	7	7	52	22	9
T[T>G]A	14	86	25	3	90	62	13	10	66	25	56	19	21	14	35	5	17	16	24	13	8	11	8	3	54	12	7	94	51	7	75	7	89	68	11	25	21	49	13	0	10	28	69	46	10	21	61	29	20
T[T>G]C	6	85	34	5	74	49	19	5	61	28	59	25	18	18	37	11	10	16	36	12	9	30	11	9	52	11	6	74	40	5	60	7	59	70	8	28	29	36	8	2	9	34	49	51	16	14	60	31	21
T[T>G]G	21	114	30	3	97	62	14	12	64	44	87	35	26	19	61	14	18	25	44	23	9	30	4	8	67	6	12	90	63	14	79	11	80	70	12	17	30	56	8	4	6	34	52	65	27	18	50	35	21
T[T>G]T	26	146	41	12	170	89	31	16	104	61	86	45	40	37	67	11	35	47	65	25	24	51	20	10	89	18	14	169	71	27	127	38	157	93	22	50	46	94	17	6	13	75	84	100	35	57	88	55	55
[truncated: 151 more columns]
