# Supplementary material for: SUITOR: Selecting the number of mutational signatures through cross-validation
Source: PLoS Comput Biol. 2022 Apr 4;18(4):e1009309. doi: 10.1371/journal.pcbi.1009309 (PMC9009674; doi:10.1371/journal.pcbi.1009309)
Supplement: S2 Data — (ZIP) [file pcbi.1009309.s015.zip › Supp_data_profiles_activities_matrices/16 In silico simulation/simulation design of nine signatures/nine signatures_mutation_type_matrix_17.csv]

	V1	V2	V3	V4	V5	V6	V7	V8	V9	V10	V11	V12	V13	V14	V15	V16	V17	V18	V19	V20	V21	V22	V23	V24	V25	V26	V27	V28	V29	V30	V31	V32	V33	V34	V35	V36	V37	V38	V39	V40	V41	V42	V43	V44	V45	V46	V47	V48	V49
A[C>A]A	205	42	10	145	39	201	59	67	115	203	56	29	10	185	54	101	111	111	44	23	212	189	57	21	171	102	25	175	70	155	171	51	24	75	204	54	48	30	25	154	48	64	101	34	80	98	106	215	212
A[C>A]C	162	11	13	134	23	192	27	32	88	159	45	33	8	134	29	68	79	77	29	11	230	138	27	23	137	73	15	138	35	127	122	31	15	37	148	31	30	18	24	127	26	29	36	26	32	91	74	144	128
A[C>A]G	22	1	0	17	5	19	8	5	16	21	12	9	0	7	5	12	5	9	6	7	18	6	4	1	14	9	1	18	6	15	13	3	2	8	24	4	4	7	6	18	3	2	8	4	6	8	12	18	20
A[C>A]T	125	15	6	78	24	108	22	30	64	112	14	21	12	82	36	50	91	85	31	12	181	105	41	6	111	67	7	102	34	104	105	23	13	34	136	26	29	17	22	72	30	33	48	21	28	63	70	116	106
C[C>A]A	205	37	11	177	30	230	62	55	126	221	24	17	8	143	63	85	114	151	31	12	188	229	87	12	186	92	20	227	86	160	229	73	10	102	205	62	78	22	22	150	36	73	148	25	88	80	121	237	219
C[C>A]C	212	19	8	166	14	236	31	40	137	244	21	17	9	168	38	93	124	122	18	8	150	182	26	6	207	111	7	220	38	173	164	29	17	25	215	31	25	14	36	156	21	25	38	31	33	93	100	232	177
C[C>A]G	34	8	9	27	10	32	15	11	21	27	10	11	3	26	8	13	12	23	9	5	20	25	14	2	21	8	5	22	20	28	30	12	6	17	39	15	11	10	2	17	12	17	27	9	17	17	20	36	35
C[C>A]T	147	25	6	116	17	133	39	42	89	144	26	13	6	120	34	71	72	97	26	13	186	132	44	11	134	63	14	135	50	98	143	45	15	48	150	35	42	11	24	89	25	56	69	27	42	72	74	133	165
G[C>A]A	137	64	14	84	59	80	95	100	61	164	47	28	17	86	75	76	33	68	27	19	147	208	97	11	84	44	30	63	123	69	190	107	16	118	133	76	116	27	18	82	53	100	201	18	129	46	99	141	187
G[C>A]C	112	16	9	95	26	107	24	32	71	103	27	18	8	80	31	35	64	70	32	10	129	92	35	11	110	63	17	88	24	84	95	21	11	29	100	25	30	17	23	87	27	24	44	24	22	49	45	94	83
G[C>A]G	24	2	3	17	13	17	8	7	9	18	13	9	0	17	8	8	9	12	6	4	19	28	16	0	22	11	5	12	5	15	23	12	3	5	26	7	11	8	6	8	9	13	18	6	18	8	15	24	19
G[C>A]T	125	32	7	91	26	103	48	51	44	137	23	22	8	89	49	67	56	66	30	11	140	136	51	12	89	54	20	82	78	85	147	60	16	68	130	32	51	20	21	59	34	76	117	25	64	61	69	130	127
T[C>A]A	112	55	20	118	127	526	89	300	71	465	34	36	13	92	47	61	49	54	29	19	203	156	65	57	95	75	35	78	95	135	480	249	84	91	464	73	114	14	25	644	24	101	298	30	121	55	68	275	158
T[C>A]C	154	39	18	129	65	319	51	129	101	290	35	33	10	120	33	85	76	106	29	19	146	158	51	33	138	110	27	161	50	166	259	119	40	81	301	49	58	26	28	294	31	61	147	29	72	89	92	222	179
T[C>A]G	21	9	5	27	25	75	16	54	12	85	9	15	1	11	10	11	13	9	11	6	29	30	8	12	14	13	4	11	22	31	88	31	15	15	99	10	27	5	3	100	8	15	55	4	23	17	14	51	28
T[C>A]T	154	93	27	114	116	289	131	201	81	362	59	49	18	126	73	107	62	91	50	31	217	233	111	38	93	72	53	85	156	106	377	186	70	153	301	92	165	33	23	333	61	151	315	20	135	72	129	278	232
A[C>G]A	166	17	14	162	33	219	20	48	134	161	59	28	11	118	24	81	113	83	36	11	25	119	19	18	153	98	11	179	18	150	138	23	26	15	222	30	14	22	27	149	29	15	23	33	29	85	67	188	118
A[C>G]C	100	14	6	78	8	123	6	19	63	76	31	25	10	72	17	48	56	59	21	11	20	86	12	7	98	61	5	104	14	89	71	16	9	18	114	15	9	15	22	88	13	11	10	16	24	40	47	123	97
A[C>G]G	7	5	3	5	6	4	3	15	5	7	6	7	1	7	4	4	4	4	6	3	3	4	4	5	7	1	3	9	4	5	7	5	4	7	10	7	4	2	3	4	7	3	5	3	7	10	1	7	8
A[C>G]T	131	17	17	154	22	199	21	48	103	161	50	23	10	125	32	81	107	115	40	16	35	102	25	18	154	87	16	164	20	127	127	29	21	32	188	26	17	36	22	171	37	15	25	20	34	76	79	125	144
C[C>G]A	135	13	10	138	18	223	14	38	105	181	32	18	10	123	14	68	113	96	24	13	19	120	15	12	166	96	13	175	18	143	141	15	19	14	208	18	17	27	20	169	24	6	21	23	23	65	60	176	125
C[C>G]C	126	8	11	139	19	115	19	18	85	127	42	29	14	111	27	49	57	72	36	17	29	89	24	10	128	90	17	118	19	111	84	15	14	23	133	18	9	28	17	88	30	7	18	21	17	52	58	114	101
C[C>G]G	18	5	1	16	7	15	3	12	8	16	14	7	3	13	5	9	4	21	7	3	7	16	5	7	22	16	6	13	7	17	24	4	6	8	15	10	5	8	5	12	5	8	11	3	5	7	7	24	22
C[C>G]T	171	22	17	185	28	237	22	42	142	216	33	40	8	138	25	68	122	116	39	13	39	139	27	17	177	110	10	204	24	144	168	36	18	19	231	27	17	19	18	191	18	19	19	34	18	84	73	174	149
G[C>G]A	106	4	11	95	9	146	6	15	65	105	12	8	1	76	15	36	68	52	16	7	17	91	8	3	106	85	10	110	7	77	64	11	10	12	102	7	5	16	18	92	17	4	9	13	9	55	35	129	77
G[C>G]C	74	7	2	66	8	72	10	14	47	66	24	12	7	61	18	34	36	45	19	3	19	61	13	2	66	45	13	84	8	71	59	10	11	6	77	16	7	12	16	43	10	9	4	14	10	35	25	91	54
G[C>G]G	14	1	1	21	6	29	3	6	16	25	2	4	2	17	6	13	10	11	5	2	8	24	4	1	26	13	6	25	5	16	14	4	2	7	18	2	2	4	1	19	2	1	2	2	5	10	9	22	14
G[C>G]T	120	9	9	119	18	166	11	34	78	132	24	21	6	87	24	67	67	67	30	18	30	114	9	11	134	81	8	134	21	107	96	17	16	18	151	18	11	14	19	104	23	7	11	25	22	57	52	119	81
T[C>G]A	118	34	66	244	478	1717	93	938	120	1560	57	128	30	116	17	68	83	66	29	71	177	93	13	180	133	170	25	201	28	348	1600	677	328	65	1663	91	181	24	22	2495	17	128	571	34	155	125	44	779	164
T[C>G]C	150	17	19	177	103	525	35	210	128	473	29	42	22	106	37	103	125	90	30	28	41	142	19	40	166	123	17	195	19	176	418	160	86	26	461	38	39	20	22	575	25	27	144	25	45	98	78	292	141
T[C>G]G	16	7	3	13	19	73	3	45	5	62	8	14	2	5	0	5	4	2	14	3	10	5	4	9	9	11	4	4	5	17	68	43	24	5	77	10	13	4	2	111	4	5	32	3	22	11	7	24	3
T[C>G]T	207	65	90	352	569	2131	138	1124	199	1896	64	181	35	197	40	134	130	123	50	94	176	163	33	213	203	254	35	272	38	485	1801	868	382	84	1941	106	227	29	34	2865	35	142	693	48	193	158	105	893	230
A[C>T]A	259	71	59	187	70	192	68	125	116	201	136	124	50	132	85	96	92	124	121	57	99	126	94	60	198	129	44	174	72	186	157	97	84	77	265	95	42	97	61	176	103	46	59	69	83	128	95	192	173
A[C>T]C	149	27	17	131	31	122	39	49	95	123	88	55	24	94	49	56	78	83	66	32	35	83	35	25	128	88	19	121	43	125	118	27	29	32	179	54	29	53	39	93	55	21	22	35	36	72	64	114	133
A[C>T]G	229	133	166	287	102	112	131	233	122	319	399	457	137	158	142	141	188	142	269	139	257	158	173	120	309	109	143	166	139	338	197	174	226	128	172	166	239	216	89	134	289	146	130	112	206	190	117	196	215
A[C>T]T	185	35	36	135	45	123	42	80	80	153	107	76	28	122	52	63	63	88	89	44	80	99	46	26	147	79	32	130	38	137	113	32	51	39	159	93	37	69	35	105	73	32	53	34	74	94	85	135	132
C[C>T]A	170	30	25	163	35	186	44	69	100	158	78	53	21	123	57	83	97	114	59	33	47	104	54	23	136	104	32	154	30	127	123	48	43	49	191	54	34	63	43	140	46	22	56	40	56	101	86	166	165
C[C>T]C	210	21	22	172	59	200	30	56	124	192	82	53	18	123	47	91	121	127	74	31	36	134	43	31	206	121	29	195	38	177	135	35	31	44	215	54	25	49	45	147	58	24	37	48	47	94	94	160	156
C[C>T]G	184	98	122	205	106	111	117	198	91	207	235	301	103	119	126	127	126	97	195	114	158	108	138	72	192	77	107	117	88	210	150	129	165	90	151	147	156	158	53	95	158	96	109	81	136	128	84	155	156
C[C>T]T	223	30	33	220	43	225	42	78	158	194	94	60	29	171	57	111	127	137	79	45	79	168	65	35	247	142	40	204	47	168	155	40	47	46	255	63	23	61	47	175	63	34	42	45	57	135	102	226	170
G[C>T]A	181	25	29	162	40	208	46	71	115	180	104	52	26	112	57	87	90	124	71	35	30	100	47	29	174	107	25	157	38	168	140	44	46	62	227	53	23	38	32	148	75	32	46	40	67	89	81	203	147
G[C>T]C	167	36	24	128	48	144	44	49	102	139	87	48	25	119	53	82	61	92	83	34	24	101	54	37	159	103	31	111	44	137	105	48	28	48	190	61	34	54	33	114	48	23	37	49	63	111	71	122	148
G[C>T]G	171	92	122	217	83	70	101	145	79	179	258	317	114	105	111	106	107	109	190	92	167	97	124	80	191	91	93	102	114	200	123	122	165	96	152	136	161	156	56	79	162	79	114	98	151	121	72	112	127
G[C>T]T	123	25	22	110	33	131	36	67	72	109	80	51	14	91	39	64	60	75	68	38	35	101	46	28	125	68	35	114	33	113	90	37	30	36	142	55	22	55	35	91	46	22	32	31	53	78	63	143	116
T[C>T]A	154	75	122	238	615	1818	251	1985	173	1469	160	468	74	138	45	113	67	59	81	450	295	113	52	293	90	220	76	131	103	294	1538	548	439	195	1444	145	252	44	35	3437	126	144	389	132	236	161	49	445	174
T[C>T]C	179	51	47	182	152	482	90	421	117	385	106	121	40	127	46	89	83	106	67	106	72	116	55	77	127	117	34	134	71	177	384	130	113	73	422	77	85	64	34	764	84	67	93	65	97	126	78	193	154
T[C>T]G	133	66	81	168	123	218	88	278	70	231	174	209	60	89	68	75	65	74	159	86	117	86	63	71	93	67	77	46	83	150	210	131	137	101	234	96	108	112	33	345	128	66	101	60	119	82	49	115	131
T[C>T]T	160	64	75	167	338	1094	165	1114	139	886	120	268	49	126	47	96	62	73	88	256	175	102	48	180	119	141	45	130	59	178	811	326	274	133	866	107	153	55	36	2082	99	87	197	85	152	124	53	273	141
A[T>A]A	61	16	11	58	15	56	15	28	29	52	37	14	9	46	10	28	25	29	26	12	101	44	15	8	48	28	9	49	19	50	31	13	17	16	75	18	8	26	20	36	20	18	21	16	14	32	26	53	46
A[T>A]C	72	11	6	72	9	69	13	25	42	79	29	27	7	45	19	32	38	39	28	11	100	52	22	8	59	49	11	56	16	58	46	15	12	15	80	11	9	14	19	52	18	12	12	15	20	41	34	68	68
A[T>A]G	89	20	13	86	24	99	18	30	55	81	43	26	4	75	32	45	48	60	38	17	91	71	16	8	101	58	12	75	20	58	62	15	24	27	134	19	12	24	20	81	22	9	11	25	29	40	50	69	87
A[T>A]T	70	46	9	58	16	59	13	17	38	62	26	20	5	52	23	26	17	43	13	10	96	54	22	16	61	38	9	87	15	48	51	22	8	21	73	19	16	22	11	48	19	17	12	13	17	36	37	71	44
C[T>A]A	81	4	5	63	9	79	7	13	40	48	18	6	7	51	11	23	40	40	9	4	92	46	7	2	83	41	6	70	6	46	52	9	4	3	67	13	5	8	11	67	10	1	2	8	9	42	34	65	59
C[T>A]C	137	9	6	130	9	151	15	18	83	125	23	13	7	99	15	54	88	96	16	9	123	123	16	9	135	98	7	128	13	101	83	9	4	13	148	16	5	17	21	111	15	7	10	16	10	68	73	146	110
C[T>A]G	107	6	12	109	5	118	18	13	61	124	16	13	3	75	21	43	68	63	26	9	115	67	13	6	119	67	9	125	13	93	90	13	4	13	142	12	12	7	12	81	11	4	9	14	13	37	56	106	92
C[T>A]T	113	14	4	94	12	132	10	19	60	126	18	14	5	71	12	53	62	69	13	4	169	68	15	8	123	45	9	118	7	73	77	7	18	7	123	11	2	11	24	87	16	8	9	14	12	48	43	114	77
G[T>A]A	52	9	5	50	7	72	5	11	40	57	17	7	1	53	15	24	37	30	13	10	55	48	11	0	49	41	5	54	8	42	40	4	10	4	63	11	7	15	7	51	8	5	5	10	9	24	24	57	38
G[T>A]C	72	4	3	51	7	80	5	9	35	58	13	2	2	39	11	41	43	38	17	6	60	41	3	5	64	49	4	73	8	35	40	7	5	2	77	10	5	4	12	43	7	6	9	7	11	33	30	54	55
G[T>A]G	71	6	7	80	4	109	10	15	73	90	22	18	5	52	17	26	63	65	14	6	68	75	6	5	104	55	7	91	9	77	70	14	7	11	103	11	8	8	9	72	8	5	4	13	15	44	49	77	73
G[T>A]T	105	7	4	103	10	114	8	7	67	115	16	7	6	72	17	37	56	58	10	5	104	86	11	6	93	54	4	107	6	97	79	8	4	7	111	15	6	10	16	81	10	7	13	14	5	37	59	89	62
T[T>A]A	75	60	9	53	9	73	22	21	31	67	25	17	7	64	23	38	39	52	25	13	56	61	18	7	73	35	10	105	23	61	62	18	17	30	73	16	23	14	13	39	23	19	20	17	23	45	35	65	64
T[T>A]C	89	13	5	85	6	103	9	17	52	85	27	10	5	64	12	48	54	54	18	9	74	72	5	8	93	62	4	94	8	70	71	5	3	14	96	14	5	10	16	63	15	6	10	16	8	39	49	93	67
T[T>A]G	59	10	4	59	3	70	9	13	43	69	24	15	6	41	11	23	30	38	24	8	63	55	5	4	72	46	4	64	14	57	49	7	11	6	69	11	7	12	6	56	18	10	7	13	15	40	26	62	47
T[T>A]T	128	37	13	109	15	111	15	20	92	111	43	31	12	79	26	52	65	76	31	18	165	103	24	17	110	76	5	160	18	101	93	19	9	23	106	28	20	25	23	87	22	14	28	23	31	55	54	116	94
A[T>C]A	287	53	60	226	81	195	64	133	161	163	196	137	59	171	100	95	92	166	160	94	94	149	100	69	241	147	59	170	82	208	131	89	77	80	292	118	55	131	74	157	146	48	54	71	118	192	111	213	206
A[T>C]C	99	25	20	74	26	82	23	36	63	83	67	35	8	54	31	35	37	57	50	20	33	72	26	22	93	56	23	76	24	78	67	20	23	33	99	34	16	49	13	52	47	9	21	30	30	79	32	98	63
A[T>C]G	212	49	45	182	75	138	62	87	119	140	154	93	54	142	81	70	74	96	168	75	56	110	73	47	175	102	63	133	71	198	110	76	57	76	270	98	35	90	59	111	98	34	47	56	89	116	88	174	153
A[T>C]T	234	67	37	208	81	219	70	111	126	186	153	111	42	155	64	98	107	133	150	52	95	159	70	54	256	153	40	160	62	201	137	54	79	80	264	110	53	123	70	143	112	43	55	67	105	146	119	198	175
C[T>C]A	107	18	15	82	18	109	32	36	73	88	58	35	16	61	18	37	39	55	44	22	19	75	18	15	91	60	13	91	21	100	66	28	25	26	119	35	11	30	21	70	42	8	12	32	31	62	32	79	71
C[T>C]C	138	22	14	113	14	144	25	26	83	103	48	26	8	91	30	45	60	76	38	23	34	102	24	18	138	92	20	136	18	107	106	18	26	25	141	31	14	30	16	98	33	10	15	28	36	62	60	121	102
C[T>C]G	157	27	19	118	50	89	44	63	73	112	67	49	23	83	46	51	68	79	68	33	23	77	36	34	138	80	18	98	29	115	92	35	31	36	146	52	27	58	38	81	70	21	16	27	54	91	57	117	98
C[T>C]T	159	26	18	142	28	176	37	38	87	118	63	43	9	125	46	81	86	84	51	30	48	106	20	21	172	89	20	153	28	126	107	31	27	28	175	52	19	36	32	120	48	19	19	26	31	80	92	135	121
G[T>C]A	112	26	13	81	20	100	17	33	78	108	56	30	13	75	32	45	67	63	47	20	25	70	30	20	114	58	18	104	25	96	74	26	24	24	119	50	25	28	27	65	39	21	20	30	40	63	51	88	100
G[T>C]C	70	12	9	60	12	56	15	31	32	42	41	20	11	48	20	31	37	41	31	17	18	39	15	10	52	45	13	46	13	53	50	13	18	15	74	28	10	22	15	46	27	11	12	16	20	43	34	67	46
G[T>C]G	123	16	13	107	23	115	29	48	62	103	62	38	19	95	33	45	50	83	42	17	30	76	51	18	123	68	13	78	19	102	96	31	29	36	134	38	18	42	30	80	48	17	28	26	41	70	59	107	98
G[T>C]T	121	19	18	90	21	101	27	44	68	92	73	36	11	67	27	45	57	67	51	17	38	91	31	24	121	56	13	99	24	90	77	24	15	37	137	41	12	37	18	68	34	14	20	38	33	48	59	103	84
T[T>C]A	167	63	21	133	22	156	40	42	95	142	67	40	13	114	52	76	86	102	49	32	22	106	35	11	167	111	15	183	24	122	81	32	38	39	197	38	17	45	42	105	51	15	14	42	45	103	74	135	122
T[T>C]C	93	25	12	85	21	80	20	32	61	76	42	25	7	67	30	44	47	61	29	16	23	70	30	12	93	50	11	96	23	86	62	18	18	21	98	23	14	30	20	70	45	16	21	21	24	50	33	99	69
T[T>C]G	81	35	23	76	18	76	25	34	40	72	58	39	10	57	20	39	36	47	42	21	16	47	28	11	76	53	21	70	21	68	58	20	19	32	90	50	17	33	23	54	30	10	20	16	29	54	47	64	83
T[T>C]T	144	54	24	128	32	143	29	44	89	154	68	67	16	91	51	63	78	80	80	40	36	94	34	27	150	82	24	143	36	123	99	31	26	40	190	57	31	50	34	104	58	26	29	40	40	79	93	154	132
A[T>G]A	37	10	5	38	7	47	11	10	24	40	18	14	5	31	8	16	20	13	9	4	10	24	6	3	39	20	5	52	6	40	33	3	9	7	38	13	8	8	10	32	10	8	6	3	7	27	19	36	33
A[T>G]C	22	8	1	39	4	23	3	9	17	11	4	8	1	20	3	11	14	15	11	3	8	26	3	6	27	9	6	15	3	18	17	5	5	6	19	11	2	5	6	14	7	9	5	7	6	10	7	27	27
A[T>G]G	61	11	14	66	19	71	16	23	40	51	32	17	12	51	21	33	37	48	35	6	36	40	25	10	59	38	14	57	13	50	39	16	13	15	80	20	10	17	15	34	21	7	9	10	26	43	27	56	52
A[T>G]T	58	16	7	42	6	32	12	21	27	32	19	11	3	24	16	18	21	26	9	5	8	22	10	7	35	18	6	35	10	25	36	8	6	19	44	11	6	7	10	30	10	6	14	5	15	23	17	32	20
C[T>G]A	30	4	3	32	5	36	4	8	16	33	19	6	2	32	4	14	16	22	11	3	7	29	3	2	43	21	5	31	5	30	28	1	2	6	34	10	5	9	10	19	6	2	0	7	3	23	15	32	35
C[T>G]C	66	3	8	66	6	68	6	9	39	63	24	9	5	38	13	28	33	42	10	14	21	51	13	7	58	32	3	77	9	53	40	7	10	15	62	17	11	16	14	51	15	2	7	7	9	30	38	73	62
C[T>G]G	94	8	9	100	15	107	11	20	53	98	34	15	5	64	21	53	61	54	32	16	29	75	9	7	105	68	6	116	12	86	54	9	4	9	121	14	12	16	17	64	25	8	7	17	18	54	39	106	58
C[T>G]T	69	20	13	57	12	76	13	18	41	66	34	20	5	38	17	31	33	41	27	8	11	67	19	16	80	41	2	77	15	56	52	19	12	15	94	17	10	16	15	43	23	16	20	19	24	46	35	59	53
G[T>G]A	33	3	4	32	5	38	4	8	35	38	12	6	2	16	11	14	24	35	6	2	8	29	5	4	34	20	6	36	8	33	22	6	6	5	41	4	2	6	10	39	6	4	4	9	5	23	14	35	45
G[T>G]C	20	5	5	18	3	17	0	4	20	25	8	6	0	19	5	7	13	5	11	4	6	14	3	3	24	15	1	22	2	16	16	0	3	4	26	4	3	4	1	21	1	1	1	4	5	6	10	22	11
G[T>G]G	104	7	11	75	10	105	16	22	67	102	24	17	4	62	22	29	57	57	18	8	28	68	7	4	94	55	9	106	16	78	72	16	12	11	98	15	7	17	10	73	13	18	20	18	13	40	49	74	67
G[T>G]T	49	5	3	33	6	49	0	7	37	46	14	8	4	34	8	26	33	16	9	5	13	25	4	6	58	30	3	59	8	37	32	3	9	5	38	7	1	7	7	41	7	4	4	11	9	21	34	47	32
T[T>G]A	64	34	7	67	6	74	10	19	44	52	23	12	8	58	16	37	33	36	30	13	3	50	15	8	56	35	5	90	7	54	48	12	12	9	71	15	3	11	14	44	13	3	11	12	11	28	23	58	54
T[T>G]C	67	20	10	49	14	62	13	19	45	56	24	13	7	53	20	30	31	41	25	14	14	44	13	9	63	31	7	80	8	55	41	7	14	11	66	17	8	16	9	34	20	12	11	14	15	33	24	58	52
T[T>G]G	79	21	10	67	15	86	10	22	50	66	24	21	6	51	22	31	39	48	25	15	21	59	23	12	75	48	8	83	12	58	48	10	14	9	98	18	8	15	15	56	14	7	14	19	16	42	34	84	54
T[T>G]T	119	56	10	123	21	101	29	35	65	101	63	37	12	98	31	57	56	65	42	17	19	80	35	30	105	77	22	143	17	109	78	30	22	23	109	36	11	36	18	78	45	25	20	26	38	74	60	108	92
[truncated: 151 more columns]
