# Supplementary material for: SUITOR: Selecting the number of mutational signatures through cross-validation
Source: PLoS Comput Biol. 2022 Apr 4;18(4):e1009309. doi: 10.1371/journal.pcbi.1009309 (PMC9009674; doi:10.1371/journal.pcbi.1009309)
Supplement: S2 Data — (ZIP) [file pcbi.1009309.s015.zip › Supp_data_profiles_activities_matrices/16 In silico simulation/simulation design of nine signatures/nine signatures_mutation_type_matrix_18.csv]

	V1	V2	V3	V4	V5	V6	V7	V8	V9	V10	V11	V12	V13	V14	V15	V16	V17	V18	V19	V20	V21	V22	V23	V24	V25	V26	V27	V28	V29	V30	V31	V32	V33	V34	V35	V36	V37	V38	V39	V40	V41	V42	V43	V44	V45	V46	V47	V48	V49
A[C>A]A	71	15	172	130	26	66	45	25	89	45	58	123	9	333	41	226	149	126	63	13	23	65	84	13	150	16	38	78	114	38	178	169	28	330	31	83	16	80	50	24	180	20	8	23	92	16	11	9	31
A[C>A]C	27	25	209	74	19	38	44	19	38	23	49	83	5	204	40	196	108	93	45	8	15	39	64	6	119	17	18	62	85	21	87	147	20	236	16	56	14	60	24	16	116	17	8	14	74	9	8	9	16
A[C>A]G	5	2	23	11	1	13	3	3	3	3	8	12	2	29	4	23	20	6	4	3	8	3	8	3	20	6	0	9	8	6	13	15	4	32	3	9	2	7	2	2	20	2	0	4	8	3	1	3	4
A[C>A]T	40	11	179	70	10	20	28	8	44	36	32	78	5	189	25	130	77	79	18	8	9	27	55	10	93	13	16	44	72	22	83	110	22	192	9	32	6	61	24	15	84	10	5	8	48	6	3	5	16
C[C>A]A	72	10	139	132	17	47	44	13	127	87	44	112	10	297	27	232	142	117	64	4	19	53	74	10	145	16	46	64	113	23	171	223	24	364	13	65	9	63	40	14	103	18	6	10	104	13	3	9	20
C[C>A]C	28	8	152	62	21	50	53	11	51	26	46	103	7	285	36	252	159	124	21	6	14	59	87	7	179	12	18	48	113	29	119	173	17	331	17	51	7	74	29	8	91	13	7	12	89	18	2	7	10
C[C>A]G	13	6	12	33	5	5	7	6	10	16	7	22	1	45	2	25	18	21	16	2	4	8	6	4	20	3	8	16	14	9	34	28	11	48	6	13	4	14	13	8	38	7	6	4	8	7	2	4	6
C[C>A]T	51	13	123	78	14	13	39	14	57	44	30	81	4	223	25	173	106	62	36	7	14	43	65	5	110	5	27	58	72	16	101	121	17	236	12	39	11	44	37	22	79	9	2	5	64	10	6	10	20
G[C>A]A	120	20	89	164	44	47	19	23	140	115	27	71	8	216	30	91	62	80	95	14	16	44	29	23	72	15	74	79	53	26	171	114	22	187	15	57	7	31	56	23	150	21	15	14	46	13	11	9	35
G[C>A]C	21	16	97	67	15	23	22	14	45	27	40	71	7	142	28	130	67	64	35	5	19	27	39	14	88	17	18	39	58	22	84	104	13	132	14	45	12	41	19	17	103	14	8	14	42	15	7	11	16
G[C>A]G	4	3	13	22	9	10	9	2	16	11	4	8	6	33	3	17	15	14	13	2	6	10	10	0	12	1	2	26	10	4	14	17	6	30	6	9	4	10	7	6	33	5	0	2	7	4	1	1	2
G[C>A]T	61	19	115	105	26	10	22	13	97	42	24	77	3	165	18	124	51	71	49	10	13	31	37	4	75	12	29	46	49	16	143	105	17	174	12	45	3	28	33	10	92	13	4	9	52	7	4	4	22
T[C>A]A	92	9	131	126	31	2546	21	36	93	102	31	134	46	214	26	587	544	106	64	5	26	74	56	5	88	9	245	119	701	47	146	103	31	189	137	75	15	175	60	22	110	22	14	21	129	76	5	17	95
T[C>A]C	53	13	107	107	33	927	43	27	103	60	44	114	19	287	48	374	302	106	55	12	20	74	63	16	110	16	113	90	323	39	137	177	35	230	55	68	16	100	29	23	144	19	15	22	106	35	13	10	48
T[C>A]G	15	3	12	31	2	421	4	12	13	19	8	27	10	34	4	102	78	13	8	3	3	13	8	3	12	5	34	34	105	4	25	18	6	34	16	16	1	29	16	1	39	8	2	2	21	13	2	2	25
T[C>A]T	130	21	112	233	47	1182	27	31	161	121	40	112	32	297	44	352	286	97	108	17	28	64	58	20	106	23	144	128	322	32	218	155	43	255	65	85	12	122	84	24	192	24	19	29	94	49	11	20	51
A[C>G]A	15	19	33	61	26	134	47	26	42	16	49	114	8	234	49	237	137	93	36	7	26	53	81	7	150	14	29	58	132	28	102	152	29	265	25	59	25	79	17	19	116	23	15	13	77	33	8	9	13
A[C>G]C	12	10	18	38	11	45	29	13	19	18	21	64	3	131	17	134	60	45	18	6	13	19	40	6	90	11	7	35	54	16	50	104	14	139	13	29	5	56	18	7	74	11	6	9	35	14	4	10	5
A[C>G]G	5	4	4	18	2	11	3	7	2	7	5	11	1	17	1	7	4	7	3	1	7	1	3	2	8	4	5	10	5	2	7	3	6	10	2	7	2	6	0	1	19	2	0	2	2	5	0	4	6
A[C>G]T	23	12	35	63	14	147	37	13	38	28	38	112	12	219	35	214	136	90	33	12	15	46	54	19	132	22	25	57	104	26	98	120	22	209	24	54	17	68	16	19	134	11	11	19	73	17	6	9	14
C[C>G]A	10	9	30	41	13	187	46	13	32	14	48	100	10	193	35	226	152	85	29	7	12	50	64	12	161	13	23	44	124	24	83	145	21	256	22	56	11	78	13	11	98	17	6	10	88	12	8	14	11
C[C>G]C	25	15	33	67	18	38	36	18	32	28	32	72	4	166	39	183	85	81	33	12	16	52	53	5	109	21	16	47	76	31	60	123	27	185	23	37	11	45	18	13	136	15	9	12	57	17	13	9	14
C[C>G]G	6	8	2	22	6	35	8	1	10	9	4	15	2	20	7	25	14	14	18	0	8	4	7	2	19	2	7	9	17	9	11	11	9	17	5	8	0	10	5	7	28	3	1	4	12	3	1	1	5
C[C>G]T	21	19	29	64	14	195	54	23	44	14	44	144	14	268	37	276	180	120	18	14	17	41	91	12	167	26	30	62	139	30	88	155	24	260	23	68	14	90	24	24	141	16	11	11	105	20	8	18	24
G[C>G]A	5	13	17	33	10	65	37	7	18	9	24	55	6	131	18	117	71	66	10	2	7	21	30	5	91	5	8	32	71	12	49	95	12	154	16	39	6	34	4	6	68	4	5	5	56	9	5	4	3
G[C>G]C	6	11	10	27	9	38	18	7	12	10	31	43	11	93	28	102	51	58	14	2	8	20	21	5	70	4	14	29	40	27	51	75	9	116	9	25	12	33	12	4	59	10	2	9	37	12	4	1	9
G[C>G]G	4	5	4	15	1	9	4	0	8	3	6	20	1	26	6	25	13	14	4	1	1	9	9	2	12	3	1	6	9	2	10	19	4	24	4	10	2	8	1	1	22	2	1	3	11	0	1	3	3
G[C>G]T	12	13	32	47	13	85	49	9	24	11	32	74	7	166	24	167	105	76	13	7	16	41	50	7	99	11	15	34	85	21	72	112	14	198	12	29	9	60	15	17	94	12	9	16	63	17	2	4	8
T[C>G]A	43	19	49	125	40	9968	29	120	32	121	46	319	197	225	36	2347	2026	174	43	24	79	189	138	23	158	17	872	399	2670	113	63	119	85	250	437	158	25	557	78	18	139	42	41	82	414	228	5	37	275
T[C>G]C	25	21	19	70	20	1890	52	37	45	36	41	125	37	256	35	622	516	127	26	9	23	76	81	18	124	7	183	139	586	40	95	157	25	323	101	63	10	170	26	15	123	22	9	24	138	57	8	10	73
T[C>G]G	5	1	4	13	6	445	3	8	4	11	3	13	8	23	6	114	81	12	11	2	6	13	10	1	7	3	30	22	120	9	11	12	9	10	17	10	4	28	7	2	22	2	4	2	19	11	1	4	12
T[C>G]T	59	35	58	180	50	11719	37	141	59	134	80	399	214	386	50	2709	2427	249	78	27	92	257	175	29	236	31	1018	487	2994	165	116	204	98	414	503	211	20	725	89	26	233	58	43	91	505	282	13	38	282
A[C>T]A	80	53	72	254	62	270	77	73	73	74	80	189	29	256	104	239	159	92	110	35	74	77	94	44	210	65	64	162	148	88	156	145	97	211	81	108	68	110	70	59	432	56	48	44	130	60	31	39	65
A[C>T]C	34	30	30	133	31	51	49	29	43	37	48	121	20	186	69	157	108	75	69	13	34	50	66	26	124	39	29	89	84	44	83	97	60	152	37	63	29	62	36	43	284	29	17	24	75	29	17	18	28
A[C>T]G	196	107	148	192	84	140	91	174	218	124	157	130	123	211	168	173	157	127	271	82	194	123	136	246	272	75	140	290	133	318	174	145	261	131	142	182	161	83	158	180	184	149	148	59	264	89	139	110	144
A[C>T]T	52	43	58	130	27	85	66	37	63	63	42	133	16	208	66	189	113	84	72	19	43	48	70	29	117	54	40	114	81	56	108	105	60	178	41	80	22	73	40	44	287	39	19	25	80	33	13	25	31
C[C>T]A	33	29	39	139	44	158	66	35	63	44	59	141	17	270	43	231	118	112	65	26	40	64	75	26	174	25	35	105	111	46	136	148	42	239	39	80	25	71	47	45	275	51	16	26	108	18	15	21	32
C[C>T]C	40	27	39	129	37	80	69	38	48	34	54	155	17	245	58	239	132	111	66	20	34	55	69	18	167	36	41	78	103	55	124	153	43	254	28	87	24	82	34	34	261	27	19	14	101	31	20	20	26
C[C>T]G	138	98	102	203	83	253	79	98	128	108	103	129	102	159	123	155	128	97	163	70	116	93	92	137	187	65	121	191	128	172	145	108	164	100	108	130	106	81	106	133	288	101	94	44	187	54	60	73	115
C[C>T]T	39	45	79	146	25	108	57	41	53	51	87	162	25	331	63	317	176	133	67	18	44	70	104	34	214	44	52	122	113	67	164	200	54	301	40	96	20	92	34	35	325	39	26	28	124	44	17	27	35
G[C>T]A	45	39	31	140	39	259	67	44	44	47	60	155	25	243	68	252	185	102	58	18	40	64	77	24	148	36	59	101	166	61	124	131	68	222	34	85	28	92	36	29	304	34	31	27	95	28	24	14	30
G[C>T]C	38	50	30	150	39	51	52	33	60	50	70	129	16	180	63	166	83	91	64	14	27	41	66	21	163	43	37	98	72	43	106	140	58	186	35	78	24	80	47	41	331	33	29	35	70	24	18	22	29
G[C>T]G	126	83	94	195	63	103	61	93	131	100	98	104	89	140	129	91	88	88	187	68	111	100	90	173	172	61	97	217	79	178	125	103	178	62	110	134	90	65	109	101	229	109	93	54	176	76	53	71	103
G[C>T]T	30	41	35	122	31	62	49	29	46	40	42	111	9	177	46	138	93	78	66	16	17	46	44	21	116	33	27	79	78	51	103	117	46	177	31	64	27	60	36	26	273	29	15	29	47	30	13	13	28
T[C>T]A	72	81	105	782	93	17603	34	236	73	194	201	312	145	277	63	4886	2746	300	209	59	136	151	236	82	152	36	1582	268	2977	220	88	124	283	185	455	156	63	532	134	38	412	176	130	86	414	255	17	58	249
T[C>T]C	54	47	34	273	52	3220	52	93	69	97	75	191	53	248	75	1088	584	141	97	31	72	70	106	35	134	41	354	147	617	89	110	124	96	214	113	89	35	183	64	40	343	58	38	50	141	67	16	33	78
T[C>T]G	92	70	81	195	50	1518	53	78	88	73	69	98	85	94	78	462	303	91	132	38	89	47	73	102	119	48	203	159	318	128	117	68	131	80	129	114	81	104	81	78	268	65	65	39	142	71	33	68	88
T[C>T]T	52	65	98	527	61	9823	44	168	72	134	144	196	97	221	67	2777	1493	191	131	46	102	104	153	46	157	41	889	212	1608	172	85	102	210	166	258	123	45	303	88	38	380	114	65	64	280	136	25	56	148
A[T>A]A	26	19	77	36	16	13	12	15	16	18	20	45	5	86	23	72	42	31	25	2	11	27	29	14	50	5	13	31	35	18	37	53	23	65	9	31	6	23	11	13	95	9	7	14	33	11	5	9	7
A[T>A]C	20	14	84	40	16	42	26	16	20	15	20	53	10	89	20	107	57	51	23	7	13	26	30	12	54	12	11	37	34	14	40	58	18	112	13	28	11	32	13	11	101	7	9	10	52	20	4	4	2
A[T>A]G	17	13	98	54	19	28	22	13	17	26	23	70	12	139	27	112	64	51	31	8	18	25	41	14	76	16	11	53	54	24	56	85	20	126	17	32	16	41	24	12	119	13	6	11	54	8	4	10	16
A[T>A]T	19	13	105	36	7	22	23	10	33	20	15	57	9	127	26	85	49	38	31	7	8	84	26	10	51	12	8	39	33	12	40	55	14	86	17	20	4	31	15	11	89	6	4	11	28	54	12	6	9
C[T>A]A	4	6	87	14	7	20	16	5	4	7	12	39	2	75	13	76	63	40	4	7	9	13	29	6	71	7	2	19	29	7	36	57	7	107	7	25	4	34	6	4	57	6	6	7	29	8	4	3	4
C[T>A]C	10	6	114	31	13	16	42	9	35	16	33	73	3	156	30	188	114	99	10	3	6	46	57	10	125	15	11	43	73	13	87	160	18	213	6	42	3	55	12	9	60	10	5	5	73	10	2	5	3
C[T>A]G	9	11	120	34	7	19	24	11	30	11	22	82	6	134	19	135	75	62	18	8	7	34	38	3	90	4	5	30	56	16	56	113	18	173	6	39	9	45	18	12	68	11	4	5	55	9	3	5	6
C[T>A]T	5	8	181	25	4	27	24	10	19	7	23	58	1	154	30	153	81	66	10	3	9	32	33	3	89	8	5	25	59	10	55	89	10	164	9	30	9	45	8	5	63	7	3	5	35	12	1	2	7
G[T>A]A	5	12	38	19	6	6	20	12	20	10	20	39	4	80	11	74	43	34	10	6	4	15	29	6	53	2	4	21	44	9	39	53	14	100	6	17	1	20	7	7	54	5	1	5	29	12	1	2	3
G[T>A]C	5	5	54	13	5	15	15	8	9	3	24	45	4	75	12	74	46	42	4	1	5	15	20	0	40	3	8	14	35	9	38	52	4	95	4	23	2	25	4	8	43	3	3	3	34	3	3	0	6
G[T>A]G	4	9	63	18	11	4	27	8	28	10	28	57	4	145	15	145	68	58	13	2	7	28	34	3	91	5	6	30	45	5	56	104	12	144	5	26	3	36	8	10	55	6	7	7	58	10	3	2	6
G[T>A]T	9	4	104	21	3	16	26	8	25	4	18	64	4	136	25	135	63	57	12	3	6	25	34	1	77	7	8	22	62	7	54	113	5	180	2	26	3	42	6	5	54	8	4	7	47	6	4	1	2
T[T>A]A	29	15	55	43	16	37	19	14	25	17	16	63	9	92	17	85	55	38	24	10	14	108	30	10	60	7	19	30	45	24	54	51	24	85	13	22	14	38	25	13	86	14	8	11	40	45	6	11	8
T[T>A]C	13	9	97	33	8	17	15	3	18	9	26	59	4	147	17	96	76	58	10	5	8	35	47	2	67	5	7	27	33	9	50	83	17	152	9	17	4	44	14	9	58	9	1	8	39	17	3	6	2
T[T>A]G	7	3	45	27	9	5	22	5	14	14	18	37	2	84	15	71	42	29	14	5	11	32	25	0	46	4	10	32	27	15	32	53	8	90	4	30	7	27	5	7	71	12	8	9	35	12	6	5	9
T[T>A]T	16	16	170	52	10	24	29	11	29	26	28	63	9	227	41	140	70	57	36	13	18	72	42	11	90	17	16	51	70	23	75	98	25	173	14	31	15	53	16	17	138	17	5	8	66	47	10	6	5
A[T>C]A	79	78	103	282	84	119	94	80	94	94	103	267	45	275	115	263	181	132	136	41	90	76	89	50	203	78	78	207	147	119	204	161	101	232	80	155	54	124	73	87	669	82	38	61	124	80	38	41	78
A[T>C]C	22	23	37	95	26	31	28	22	31	29	35	87	14	118	43	98	59	59	36	13	28	35	36	18	80	20	17	64	71	49	47	71	38	104	22	47	18	44	21	17	195	27	12	14	43	25	10	11	21
A[T>C]G	68	68	85	249	54	66	90	62	67	72	92	220	41	224	116	187	123	104	108	35	61	67	79	34	204	75	66	155	103	94	140	107	105	177	66	118	44	115	60	63	550	66	37	53	93	62	32	29	56
A[T>C]T	66	78	98	216	54	103	83	79	77	81	75	226	41	297	104	221	168	125	94	30	70	82	97	51	214	69	57	190	121	115	174	165	87	249	69	110	44	108	80	60	552	60	45	59	116	61	27	40	56
C[T>C]A	22	32	19	88	13	32	31	21	23	34	35	81	8	121	43	116	61	66	30	10	21	37	45	15	91	28	19	52	53	34	57	72	38	115	21	44	6	48	27	29	157	17	12	23	48	37	19	8	20
C[T>C]C	27	18	34	68	16	16	46	12	39	27	38	105	12	199	37	159	99	79	40	6	14	30	54	9	114	23	15	54	79	29	90	108	20	180	21	53	9	44	25	17	157	14	5	10	84	19	8	7	11
C[T>C]G	35	43	33	120	33	23	45	35	42	49	56	117	13	175	52	121	70	74	53	17	30	43	52	18	127	30	31	94	65	58	95	79	40	135	33	80	25	57	43	32	298	35	18	30	68	25	22	19	24
C[T>C]T	41	24	27	96	23	28	49	19	42	38	45	126	15	245	40	196	101	87	33	12	21	54	61	17	137	23	20	80	81	24	96	134	39	235	25	76	21	63	29	41	208	23	16	12	76	31	9	10	20
G[T>C]A	20	28	21	78	26	29	35	23	28	23	48	115	15	141	41	107	80	68	39	5	25	40	48	19	120	39	11	56	57	33	73	79	34	128	31	51	19	59	19	25	208	22	14	11	43	29	15	13	16
G[T>C]C	18	7	22	40	13	20	21	16	16	14	25	47	10	70	28	53	50	43	19	8	14	22	31	12	55	18	11	47	28	31	41	64	17	71	15	22	10	31	11	9	96	17	10	17	26	13	5	7	12
G[T>C]G	28	29	25	106	20	31	39	22	35	37	52	105	14	150	32	131	76	64	46	9	31	45	47	15	102	19	20	75	68	43	68	96	35	163	28	66	19	54	28	26	209	18	15	22	65	23	12	15	22
G[T>C]T	20	24	42	100	22	17	34	35	30	34	36	99	10	135	49	111	76	75	34	13	15	30	44	17	97	31	20	62	64	30	80	83	29	138	25	55	16	59	19	33	205	23	11	15	52	21	13	12	16
T[T>C]A	33	32	28	113	25	21	47	28	42	36	49	121	12	221	57	182	107	96	54	20	25	114	66	25	162	39	23	90	81	38	102	117	36	170	30	63	22	70	28	31	258	28	27	24	88	61	18	8	14
T[T>C]C	23	18	23	71	23	15	35	19	32	13	34	69	11	112	27	111	61	55	20	15	21	58	37	12	105	13	19	46	50	18	64	78	23	128	15	35	9	45	19	16	142	18	13	11	55	43	12	15	16
T[T>C]G	27	23	17	91	16	18	35	31	28	24	32	80	8	115	52	77	59	41	28	10	17	37	33	12	79	34	21	71	54	28	65	59	22	82	20	46	17	36	28	11	170	20	14	5	45	32	9	19	9
T[T>C]T	37	32	41	132	23	44	51	35	53	42	54	123	10	184	57	174	108	95	48	20	30	74	75	26	119	44	27	86	82	48	132	135	45	186	27	71	22	63	46	39	272	30	16	25	81	60	14	14	33
A[T>G]A	6	12	6	26	7	23	11	8	10	4	12	36	4	67	13	53	26	23	17	3	0	25	14	8	33	12	8	28	9	5	29	30	11	65	7	13	2	19	10	11	59	9	7	8	22	5	1	4	3
A[T>G]C	3	2	6	18	3	9	7	2	4	11	12	25	1	68	9	29	18	13	6	1	5	10	4	2	22	6	2	20	9	4	16	18	7	33	3	6	2	9	7	4	38	0	3	4	11	0	5	0	5
A[T>G]G	19	14	39	46	15	8	32	12	21	19	20	63	9	99	26	79	40	38	22	6	17	25	36	9	65	18	16	35	34	22	43	57	25	83	9	31	13	33	22	5	106	14	8	5	40	11	5	8	12
A[T>G]T	11	9	9	37	9	11	13	17	11	11	11	35	7	125	18	54	37	23	15	3	7	20	19	4	38	7	4	32	20	13	27	39	18	54	12	21	7	20	8	10	61	6	2	5	28	7	6	6	7
C[T>G]A	6	6	11	16	6	14	9	3	7	5	9	27	2	49	4	53	27	18	9	3	4	8	11	6	26	2	6	12	18	9	18	33	11	47	3	17	4	16	8	5	23	6	2	3	16	5	1	1	4
C[T>G]C	13	6	14	27	6	13	15	8	15	14	25	50	4	71	17	71	43	34	11	4	10	15	16	6	52	14	7	33	34	9	40	67	10	99	5	15	7	28	7	8	66	5	5	10	32	9	7	6	6
C[T>G]G	14	17	20	24	17	11	16	10	33	18	32	65	5	126	26	124	63	50	20	8	9	29	50	6	87	8	5	40	46	13	45	112	14	130	11	36	3	37	10	14	83	13	10	8	65	11	8	4	11
C[T>G]T	16	14	14	55	16	15	20	8	16	18	27	38	3	137	22	81	61	41	22	6	15	41	24	8	64	17	10	38	33	16	54	55	6	125	10	35	8	30	11	12	114	14	9	7	48	17	13	5	13
G[T>G]A	6	8	10	19	4	16	14	7	5	7	6	25	2	57	5	55	25	31	6	2	3	12	25	4	30	3	6	13	21	3	25	37	10	65	4	11	2	16	6	4	31	3	2	0	19	9	5	2	8
G[T>G]C	3	4	4	10	2	8	8	2	4	5	5	12	0	32	10	40	11	22	9	1	2	6	7	5	15	3	7	10	11	4	16	14	2	29	2	16	3	14	2	0	26	1	3	3	10	5	1	3	5
G[T>G]G	22	13	20	59	10	18	15	10	29	19	24	64	3	110	18	109	74	63	24	5	2	33	30	5	81	12	10	26	52	17	50	81	13	163	7	45	4	43	14	12	76	5	8	10	43	8	4	2	8
G[T>G]T	1	3	10	12	4	1	8	6	11	10	10	26	0	58	4	69	25	25	10	5	5	25	22	1	50	1	3	13	21	2	27	49	5	82	2	14	2	15	4	1	25	3	3	2	12	13	1	2	5
T[T>G]A	9	8	10	35	8	12	20	5	16	7	12	37	5	97	20	73	37	35	7	8	12	59	30	5	50	12	9	31	34	12	44	74	10	104	11	22	11	32	5	13	65	8	3	6	35	24	8	6	10
T[T>G]C	16	16	17	34	10	12	11	9	17	21	22	46	2	107	26	72	37	41	14	4	16	39	29	5	55	22	7	32	33	22	44	49	13	104	15	34	9	37	16	14	96	11	8	10	41	20	9	3	10
T[T>G]G	11	16	22	37	9	13	26	14	18	18	28	63	4	95	26	83	67	44	24	9	23	33	32	9	68	11	9	40	51	23	49	77	18	106	11	34	13	23	13	14	103	6	2	10	26	31	2	8	12
T[T>G]T	29	25	20	100	25	10	41	22	32	29	33	84	18	227	32	121	86	84	43	11	26	111	38	16	97	20	18	70	56	37	78	89	34	153	31	53	24	54	27	27	178	25	10	21	51	76	8	11	20
[truncated: 151 more columns]
