# Supplementary material for: SUITOR: Selecting the number of mutational signatures through cross-validation
Source: PLoS Comput Biol. 2022 Apr 4;18(4):e1009309. doi: 10.1371/journal.pcbi.1009309 (PMC9009674; doi:10.1371/journal.pcbi.1009309)
Supplement: S2 Data — (ZIP) [file pcbi.1009309.s015.zip › Supp_data_profiles_activities_matrices/16 In silico simulation/simulation design of nine signatures/nine signatures_mutation_type_matrix_19.csv]

	V1	V2	V3	V4	V5	V6	V7	V8	V9	V10	V11	V12	V13	V14	V15	V16	V17	V18	V19	V20	V21	V22	V23	V24	V25	V26	V27	V28	V29	V30	V31	V32	V33	V34	V35	V36	V37	V38	V39	V40	V41	V42	V43	V44	V45	V46	V47	V48	V49
A[C>A]A	23	55	49	14	73	9	49	36	38	80	17	124	31	70	80	140	142	177	12	190	16	67	21	102	41	220	88	97	37	62	49	35	172	168	84	30	182	205	176	126	34	73	33	24	27	57	127	70	178
A[C>A]C	13	41	42	9	62	10	39	28	15	43	18	75	36	32	81	117	98	137	13	146	17	53	8	69	31	163	36	59	14	29	42	26	105	157	36	30	109	151	126	88	28	30	26	21	19	35	35	58	148
A[C>A]G	3	6	8	1	6	1	5	3	2	12	2	9	7	8	15	19	14	14	1	10	2	9	6	10	5	13	14	2	3	2	11	6	13	11	5	4	18	16	17	6	4	9	6	3	6	4	7	10	13
A[C>A]T	10	34	43	5	41	6	24	16	22	39	8	57	14	29	50	93	82	98	3	110	18	35	11	55	21	137	45	55	16	21	37	15	82	104	39	14	101	93	102	51	12	35	17	13	11	16	41	31	103
C[C>A]A	14	67	65	16	76	5	33	28	25	84	13	131	22	41	113	173	164	181	5	179	11	43	19	87	39	203	85	100	45	65	37	19	181	167	105	16	261	214	179	109	15	53	21	24	19	48	133	61	159
C[C>A]C	13	31	56	13	79	9	27	24	15	50	10	99	18	25	96	192	136	184	5	229	8	40	12	119	21	226	53	77	19	31	50	24	139	184	40	15	169	247	167	97	18	36	15	10	17	63	44	72	204
C[C>A]G	7	14	10	1	9	0	7	7	14	12	3	14	15	12	19	27	25	20	0	31	5	12	5	14	10	32	22	25	10	17	14	9	31	25	27	9	39	30	29	31	6	19	6	10	9	5	29	16	22
C[C>A]T	10	53	40	4	62	5	30	15	14	54	16	69	18	22	74	121	110	124	11	136	9	24	13	68	30	180	55	55	31	55	40	13	108	135	64	12	139	115	108	87	7	34	15	17	9	40	88	49	115
G[C>A]A	17	74	36	16	46	10	27	17	38	157	16	106	32	51	39	54	121	65	7	72	10	60	28	33	53	167	81	87	74	103	38	29	135	74	160	18	214	84	79	83	17	87	21	33	22	20	214	22	75
G[C>A]C	12	28	28	3	62	5	36	22	16	31	16	65	29	29	54	85	92	90	15	93	8	46	7	55	17	125	40	57	15	29	32	19	75	108	23	19	91	106	88	49	9	40	21	14	16	20	46	40	81
G[C>A]G	5	7	4	4	7	3	7	6	4	7	7	8	8	10	9	12	19	14	2	9	2	13	4	13	4	27	9	15	2	10	5	5	20	16	21	7	24	15	22	15	1	19	6	3	2	8	16	7	9
G[C>A]T	9	52	22	4	42	3	25	11	31	71	17	79	24	38	40	75	91	79	13	69	8	29	25	45	34	134	66	61	23	50	26	12	100	100	101	17	174	94	83	77	11	40	20	18	15	28	124	30	80
T[C>A]A	21	146	31	486	35	48	44	26	20	97	54	78	111	85	76	80	130	85	130	60	125	50	117	198	40	162	67	130	78	69	25	40	135	83	102	178	346	109	63	89	415	440	65	22	16	64	168	36	71
T[C>A]C	19	66	43	188	56	22	47	27	24	55	33	103	66	70	88	141	132	144	58	151	64	38	52	140	50	198	67	97	37	47	50	37	149	130	80	78	269	179	137	78	147	157	42	12	20	48	109	65	157
T[C>A]G	3	17	7	67	7	5	9	6	4	12	9	8	13	22	17	13	19	18	19	16	23	11	14	23	7	29	9	17	12	17	16	5	27	14	19	25	60	24	17	15	63	61	8	4	1	8	27	6	11
T[C>A]T	18	139	43	285	53	22	45	28	53	159	36	134	70	77	94	75	164	106	56	95	70	58	95	137	63	201	117	132	103	108	53	28	189	107	197	93	378	122	95	101	186	264	48	21	22	59	231	36	103
A[C>G]A	13	38	51	32	75	1	38	34	20	31	15	95	46	42	80	157	95	156	21	185	26	49	14	97	26	174	42	69	11	20	62	30	118	165	19	30	147	166	136	75	31	55	26	20	21	50	18	70	162
A[C>G]C	11	10	31	6	59	5	24	11	8	17	11	61	19	27	61	82	62	90	6	106	10	28	2	59	13	93	30	40	9	19	26	21	87	98	13	13	72	86	89	46	20	20	20	15	15	23	16	35	109
A[C>G]G	5	4	1	4	0	3	4	1	3	5	2	5	4	8	3	3	5	2	4	4	3	6	0	4	4	4	4	6	1	5	2	7	9	8	7	1	6	3	13	3	3	10	2	3	1	4	13	5	4
A[C>G]T	13	42	46	42	67	6	55	23	24	35	19	77	42	46	71	135	98	126	15	162	19	53	17	89	20	155	37	74	13	23	40	34	127	143	18	27	131	173	143	72	28	56	45	30	22	39	18	59	151
C[C>G]A	13	23	37	43	79	6	46	29	11	12	17	71	36	31	98	136	108	173	18	178	17	26	16	89	11	154	34	57	6	13	36	25	99	140	8	27	110	173	137	84	37	39	22	20	13	53	21	68	145
C[C>G]C	14	23	36	8	62	6	35	17	14	19	16	56	29	33	62	103	86	120	9	144	18	47	14	61	17	106	31	48	3	21	44	24	68	128	11	18	95	139	113	71	18	34	19	21	18	41	25	62	132
C[C>G]G	9	9	11	6	10	3	6	6	7	11	8	12	3	5	11	11	14	14	5	21	7	13	6	10	4	20	11	11	7	7	8	9	8	15	8	4	19	11	13	10	11	12	5	4	8	5	10	8	17
C[C>G]T	11	38	55	50	81	9	39	22	19	23	25	111	32	53	91	147	126	175	26	217	22	53	16	101	17	173	52	61	7	32	48	27	140	174	18	29	153	207	164	87	48	62	29	15	26	48	25	63	207
G[C>G]A	8	16	24	11	55	0	17	13	3	11	11	49	12	20	58	94	80	111	5	126	8	23	5	70	6	91	28	47	2	19	14	17	69	94	6	6	62	103	82	50	6	38	15	9	8	19	8	40	112
G[C>G]C	8	16	24	6	31	6	18	10	11	16	11	42	21	16	37	80	33	83	7	72	9	22	8	37	12	81	19	27	2	16	27	10	55	68	12	16	64	81	71	35	8	19	14	8	12	22	2	23	75
G[C>G]G	5	5	12	3	11	1	5	2	3	1	1	8	6	8	16	23	13	27	3	32	3	7	0	9	6	18	5	11	2	4	5	4	10	19	2	5	19	19	21	11	3	7	4	3	4	6	2	10	23
G[C>G]T	11	17	30	15	51	6	33	17	9	19	8	72	28	28	75	124	83	110	13	128	17	29	9	68	21	117	23	41	11	22	31	16	93	123	9	16	100	131	112	63	34	31	20	22	13	31	15	42	118
T[C>G]A	36	264	43	2118	51	126	62	57	26	37	193	86	352	258	227	186	127	104	552	110	440	59	417	664	75	216	36	183	148	31	52	57	263	188	24	569	989	224	125	125	1457	1497	192	21	48	232	106	31	122
T[C>G]C	15	81	58	409	84	42	52	38	12	21	49	97	84	59	137	172	128	167	93	160	91	41	93	218	21	185	52	90	34	19	44	33	138	169	18	135	335	215	139	97	305	333	43	12	20	98	61	49	174
T[C>G]G	5	17	5	93	5	11	9	5	4	5	17	9	22	12	8	5	7	10	22	4	25	7	20	30	11	11	2	9	10	7	3	13	9	5	2	28	52	12	8	10	55	64	8	2	6	10	6	2	8
T[C>G]T	41	298	82	2508	110	152	105	87	22	40	257	158	431	333	329	261	193	193	653	189	573	100	478	748	84	301	86	274	156	45	99	81	309	240	39	721	1258	352	190	158	1713	1808	234	32	52	281	141	82	221
A[C>T]A	49	111	76	79	70	33	88	41	56	109	69	149	121	155	156	137	115	156	42	159	70	147	39	137	90	173	80	116	52	112	121	101	134	203	70	88	142	152	207	97	81	159	106	107	75	65	72	78	160
A[C>T]C	38	59	39	22	62	13	43	21	38	51	31	65	49	74	78	107	94	113	28	111	37	87	19	75	37	128	56	68	22	62	73	65	109	141	31	40	96	129	156	74	29	72	45	42	49	39	35	51	128
A[C>T]G	147	129	133	193	123	75	246	163	102	277	117	283	66	402	192	107	115	167	89	148	145	89	89	102	156	171	194	182	152	267	175	277	146	207	180	152	141	154	258	128	93	96	206	256	176	125	109	77	178
A[C>T]T	33	74	74	40	75	23	55	33	37	77	39	117	80	86	108	107	85	124	21	131	41	97	26	90	54	139	51	87	33	57	73	68	101	157	40	50	109	138	147	66	26	86	74	64	38	46	55	59	127
C[C>T]A	39	47	67	42	75	9	61	26	36	59	26	106	84	93	109	147	119	149	26	138	36	95	26	100	43	170	55	68	16	50	68	63	122	138	49	42	133	191	178	85	33	78	47	50	42	50	54	62	159
C[C>T]C	32	53	89	20	92	12	62	41	36	53	24	111	52	63	95	162	119	164	19	191	17	88	20	90	42	193	54	78	20	52	83	50	119	168	41	42	145	227	183	94	34	69	49	39	32	51	33	74	187
C[C>T]G	122	110	110	124	72	54	129	105	81	181	113	181	93	260	149	78	97	124	66	98	90	132	71	77	100	145	124	125	115	172	137	187	116	164	107	115	131	110	172	105	104	129	158	185	130	80	115	58	128
C[C>T]T	43	59	84	34	97	16	71	34	39	69	46	146	89	97	137	190	131	236	26	204	31	99	21	118	52	207	63	79	23	62	88	72	161	209	34	44	177	221	220	103	49	82	57	65	23	75	54	80	215
G[C>T]A	28	57	68	66	73	23	63	41	37	42	36	127	72	88	104	147	108	126	33	164	41	78	34	105	50	160	59	84	17	72	61	59	119	128	37	54	138	192	185	79	73	92	57	41	37	57	50	65	172
G[C>T]C	38	54	52	19	59	17	55	32	48	71	38	105	82	89	95	120	102	137	26	139	28	109	29	73	44	138	43	64	18	61	72	48	107	142	42	51	105	133	186	63	33	76	56	64	46	48	56	64	136
G[C>T]G	121	120	99	129	76	50	139	90	71	226	105	196	65	273	135	60	73	111	61	66	86	85	61	64	98	122	113	118	104	170	122	199	91	117	117	80	85	97	176	90	85	105	138	182	118	79	87	47	114
G[C>T]T	37	60	53	14	62	16	50	25	31	51	35	100	61	82	74	110	73	105	21	107	26	93	15	68	47	119	30	68	24	50	54	48	83	113	39	44	108	120	115	75	32	73	47	57	26	44	44	49	132
T[C>T]A	78	705	77	4845	46	133	134	68	81	156	181	74	284	415	272	209	162	135	466	77	1615	145	542	492	116	372	173	224	117	118	119	122	257	161	143	545	1519	162	94	464	1406	2058	198	39	199	182	239	28	86
T[C>T]C	57	216	71	901	70	42	71	41	52	76	55	102	137	142	118	133	110	151	135	132	322	140	122	165	81	206	70	112	45	77	81	66	160	143	71	132	396	165	164	145	285	484	96	54	61	59	93	74	130
T[C>T]G	71	157	65	456	50	43	113	61	69	142	82	111	91	212	98	51	65	88	74	52	203	108	102	93	84	107	80	87	70	121	75	106	86	83	79	115	170	65	127	104	174	268	119	105	114	63	80	39	85
T[C>T]T	63	385	63	2787	51	77	100	62	64	112	120	77	211	260	196	146	127	127	287	76	934	122	299	342	85	272	110	141	69	84	91	89	180	153	93	348	827	129	113	251	808	1212	120	42	129	127	165	49	100
A[T>A]A	8	26	20	4	28	6	20	19	18	20	14	46	23	28	28	47	47	68	5	65	17	29	9	35	24	56	17	21	6	19	21	21	40	45	16	15	41	49	67	35	9	24	13	19	17	22	16	17	55
A[T>A]C	11	10	22	13	33	7	22	10	11	30	9	51	30	32	49	59	62	64	10	56	13	34	6	41	13	56	26	30	5	15	29	27	54	72	9	18	47	65	64	33	13	26	22	17	13	24	13	25	68
A[T>A]G	10	24	36	19	36	9	39	11	15	36	17	72	29	46	49	73	70	80	6	102	11	49	5	54	18	83	33	38	14	24	35	28	61	80	19	25	66	80	90	51	25	38	23	24	18	25	20	34	77
A[T>A]T	6	12	19	6	29	5	32	10	8	23	62	98	19	19	38	55	38	33	8	63	6	31	4	88	17	52	15	31	13	22	21	21	55	86	13	11	63	72	56	32	12	29	25	11	12	58	27	17	52
C[T>A]A	6	13	16	9	26	5	19	15	6	14	6	35	15	9	38	67	40	65	3	85	5	10	3	36	5	63	23	28	1	10	17	8	51	62	4	6	53	69	57	31	9	15	12	12	6	12	9	29	56
C[T>A]C	8	15	58	8	57	1	23	29	9	17	9	60	21	17	84	114	101	144	11	139	10	32	3	81	12	154	33	51	8	14	37	17	86	141	12	16	98	148	105	64	15	24	16	9	7	40	10	50	134
C[T>A]G	11	10	30	5	47	3	28	23	6	18	11	46	12	23	53	95	67	96	5	114	6	22	3	52	9	122	38	34	5	16	30	11	77	104	12	14	66	127	113	46	4	22	13	12	5	25	20	45	120
C[T>A]T	10	10	30	5	43	7	21	21	5	9	12	53	18	18	65	115	64	105	2	134	6	17	4	62	8	104	24	43	8	11	18	9	74	98	3	12	82	113	75	42	8	27	11	7	9	33	10	41	108
G[T>A]A	6	11	18	1	25	0	16	5	9	10	7	34	12	23	18	58	33	60	4	61	8	12	3	33	7	64	20	25	4	14	22	11	31	57	13	7	47	64	55	27	6	16	11	12	7	16	10	17	73
G[T>A]C	6	11	22	3	26	8	8	8	5	13	5	24	9	9	36	53	49	60	0	65	6	12	2	34	11	54	14	11	5	10	15	6	34	55	10	11	45	73	52	32	6	21	8	9	5	14	8	20	67
G[T>A]G	6	8	18	3	42	3	21	15	6	17	7	53	12	24	63	79	58	74	4	116	4	30	3	48	6	88	26	31	3	13	12	15	69	91	6	8	58	92	93	41	5	12	7	11	2	29	8	27	98
G[T>A]T	7	12	28	4	37	5	15	20	8	13	7	47	10	17	45	92	66	98	2	98	7	14	1	44	12	102	25	30	4	12	18	7	68	75	16	6	76	122	101	44	6	15	13	7	7	20	13	46	77
T[T>A]A	15	20	21	13	28	6	23	16	21	30	59	131	16	32	39	38	55	64	5	63	15	30	7	96	20	72	24	33	13	28	23	17	54	98	20	15	80	66	55	34	17	31	14	18	12	68	32	30	62
T[T>A]C	3	10	28	6	34	2	23	16	6	9	19	58	16	19	36	71	66	93	3	109	8	25	5	49	7	85	26	30	5	15	26	14	72	87	7	9	73	84	66	40	4	22	10	11	6	29	14	28	74
T[T>A]G	10	15	20	3	22	2	15	11	8	23	11	28	8	21	37	52	46	50	1	55	8	23	7	40	14	65	17	23	4	10	17	18	50	68	3	10	43	56	51	35	10	17	21	11	8	18	15	20	69
T[T>A]T	18	22	35	11	52	10	27	19	16	40	53	127	28	39	74	104	101	109	5	104	13	40	10	121	17	134	47	46	12	18	36	24	70	167	22	17	95	124	108	59	16	31	19	19	11	58	35	51	93
A[T>C]A	79	127	107	31	102	32	105	41	78	101	67	171	153	180	165	147	147	212	43	191	57	221	36	113	88	197	75	114	42	113	129	130	163	222	82	98	134	187	270	127	72	168	136	98	109	74	74	89	216
A[T>C]C	20	32	49	6	36	8	40	7	22	45	24	70	34	60	45	85	54	67	8	70	19	72	11	53	50	88	32	38	13	34	53	33	65	82	21	35	58	87	118	48	11	58	35	37	25	35	28	42	90
A[T>C]G	57	101	90	15	73	24	103	41	55	81	54	139	130	161	125	123	118	152	40	159	62	178	38	99	81	159	71	107	33	89	114	117	115	176	58	90	108	143	222	94	57	139	95	99	67	61	67	59	163
A[T>C]T	61	113	110	27	103	27	102	33	57	115	73	168	130	161	151	169	137	211	50	179	67	179	38	139	90	188	69	119	32	92	116	99	137	218	64	85	147	209	226	100	54	139	112	90	68	59	70	82	206
C[T>C]A	18	39	35	7	49	10	31	26	26	23	34	80	40	68	56	71	52	76	15	105	14	60	13	59	30	78	24	39	11	43	54	29	73	94	19	35	50	95	88	40	18	56	36	35	27	51	28	21	78
C[T>C]C	21	27	50	3	45	9	38	20	19	30	20	62	44	51	77	111	96	128	7	139	11	55	12	85	27	123	29	57	11	26	24	22	84	133	21	14	106	146	112	38	17	33	37	23	24	29	15	45	148
C[T>C]G	23	52	47	6	53	12	57	21	36	65	42	89	57	89	76	83	73	99	30	108	25	103	17	66	43	113	42	65	19	58	60	55	93	120	39	50	87	122	150	64	31	69	41	52	38	34	34	49	124
C[T>C]T	22	40	62	8	67	18	39	28	31	38	30	97	52	55	88	129	109	145	21	170	14	73	8	92	35	143	43	58	16	39	56	31	87	141	29	36	110	181	127	59	23	52	30	39	27	44	30	60	140
G[T>C]A	27	42	29	1	59	11	53	28	25	30	27	63	54	60	70	80	84	109	14	103	23	75	11	64	32	103	36	58	9	35	53	31	71	97	24	32	80	109	115	53	22	58	37	37	18	27	22	49	91
G[T>C]C	6	34	23	7	26	6	22	17	10	18	11	36	18	38	43	52	20	52	6	45	10	39	5	31	15	60	20	25	3	11	33	21	42	35	15	20	48	48	61	37	13	26	19	19	13	19	19	26	66
G[T>C]G	24	62	28	14	44	9	47	22	32	50	30	97	51	50	69	86	59	106	23	114	16	68	14	56	19	95	36	49	11	53	58	34	85	98	23	28	78	115	130	60	30	44	54	48	26	36	34	38	105
G[T>C]T	20	34	43	6	46	16	42	21	22	35	24	65	41	59	57	71	83	103	14	77	17	66	9	51	32	115	36	48	14	39	48	39	69	108	24	33	82	94	104	64	25	49	39	30	36	36	26	51	110
T[T>C]A	30	49	41	4	82	19	47	26	38	47	69	163	51	80	97	114	78	138	21	156	20	78	15	125	30	131	48	75	16	45	58	41	96	169	26	39	107	129	141	83	17	57	60	39	21	85	36	54	141
T[T>C]C	9	34	33	6	35	8	26	19	20	24	34	82	30	44	53	72	63	74	7	81	9	51	8	64	24	106	33	43	10	30	35	28	71	94	29	28	66	69	93	45	21	32	32	17	13	40	22	30	84
T[T>C]G	29	43	30	4	34	8	36	22	22	35	28	79	44	53	60	60	35	67	10	66	20	62	9	72	30	75	31	45	7	33	46	31	64	86	20	27	64	86	94	38	17	42	33	25	23	37	33	31	80
T[T>C]T	38	45	59	17	64	14	63	28	27	47	49	139	58	73	98	116	96	139	17	143	23	88	14	85	44	125	48	65	13	47	73	47	109	154	24	33	106	151	138	64	24	80	45	45	45	78	50	58	138
A[T>G]A	6	10	14	3	17	4	10	11	6	6	11	32	9	19	20	27	27	42	4	32	6	26	4	22	5	36	11	14	5	8	20	16	34	44	5	3	22	35	35	18	4	7	11	7	5	17	10	12	31
A[T>G]C	5	10	6	0	7	1	4	6	4	5	7	15	7	5	16	18	11	40	3	15	3	9	4	14	6	23	7	14	5	4	14	9	9	24	9	9	15	28	27	10	2	7	9	5	4	5	9	9	24
A[T>G]G	11	19	25	2	23	4	23	9	13	20	16	41	31	33	44	59	53	63	8	66	10	37	6	38	23	49	29	31	11	21	27	19	38	53	16	16	38	55	52	37	9	42	24	23	13	17	18	25	56
A[T>G]T	13	18	18	7	10	5	10	5	10	16	15	38	23	20	23	37	22	40	5	39	8	14	8	28	14	34	16	13	4	14	16	18	29	43	18	9	26	47	40	19	7	17	15	20	11	11	14	22	36
C[T>G]A	4	10	9	1	17	1	8	5	5	10	5	17	9	13	21	37	26	25	2	42	3	17	2	16	3	41	13	20	3	3	11	7	31	42	5	6	27	39	38	18	4	8	10	5	9	6	6	14	35
C[T>G]C	9	17	20	6	24	6	10	13	4	10	4	40	19	30	30	59	50	62	6	58	7	21	3	53	15	61	13	24	6	13	37	12	43	61	5	8	38	73	54	27	12	26	11	12	7	32	17	25	58
C[T>G]G	8	19	24	3	46	4	23	14	5	13	14	52	24	26	45	79	52	87	10	80	10	30	3	56	10	105	29	37	6	17	33	21	88	82	16	14	60	101	82	50	16	19	13	4	13	28	21	32	103
C[T>G]T	14	19	28	4	32	7	14	15	9	22	19	38	22	32	39	46	60	51	11	73	12	32	0	53	12	79	24	34	13	25	32	22	46	62	14	11	66	62	66	37	9	31	15	19	17	25	22	18	60
G[T>G]A	3	7	8	6	15	2	14	3	7	7	5	25	8	9	25	22	20	37	5	35	6	11	1	14	6	46	8	15	4	7	14	11	39	32	2	6	25	42	38	17	8	11	4	4	5	7	6	17	39
G[T>G]C	2	4	8	3	8	2	4	1	2	3	0	10	4	9	12	16	14	24	2	23	6	6	6	14	1	19	4	8	4	2	10	5	10	22	3	4	11	28	23	10	3	14	8	5	4	2	3	6	17
G[T>G]G	4	22	30	7	42	5	19	15	10	10	7	45	23	19	56	77	59	78	5	93	8	36	9	52	6	84	27	45	10	21	21	12	79	86	16	10	90	118	77	44	16	22	15	13	11	29	17	40	75
G[T>G]T	3	4	11	0	22	1	9	5	6	9	8	23	9	8	26	43	31	35	3	49	7	9	3	34	2	51	22	13	4	4	12	6	45	50	3	2	37	48	42	24	1	8	4	3	1	19	4	23	51
T[T>G]A	3	11	24	3	29	4	16	7	8	19	37	68	18	20	42	70	39	52	5	76	2	21	2	69	18	61	9	33	2	14	25	18	39	87	9	4	58	78	63	34	7	21	11	8	5	41	14	25	56
T[T>G]C	17	12	19	6	23	4	25	10	8	16	13	41	15	31	30	62	37	54	11	50	9	37	2	32	12	49	21	20	2	23	16	17	49	62	10	10	50	68	61	29	9	32	15	12	12	29	11	26	43
T[T>G]G	10	21	24	4	44	2	25	14	15	17	21	57	27	29	37	59	39	69	5	84	10	37	5	50	14	83	28	40	7	23	25	24	47	78	11	18	57	82	83	41	9	27	20	23	10	37	11	34	73
T[T>G]T	14	45	50	4	44	8	41	21	26	33	77	155	40	51	75	78	61	112	12	86	7	65	11	99	32	95	35	58	10	39	46	29	68	149	28	33	84	94	97	46	21	57	35	24	16	80	30	44	92
[truncated: 151 more columns]
