# Supplementary material for: SUITOR: Selecting the number of mutational signatures through cross-validation
Source: PLoS Comput Biol. 2022 Apr 4;18(4):e1009309. doi: 10.1371/journal.pcbi.1009309 (PMC9009674; doi:10.1371/journal.pcbi.1009309)
Supplement: S2 Data — (ZIP) [file pcbi.1009309.s015.zip › Supp_data_profiles_activities_matrices/16 In silico simulation/simulation design of nine signatures/nine signatures_mutation_type_matrix_2.csv]

	V1	V2	V3	V4	V5	V6	V7	V8	V9	V10	V11	V12	V13	V14	V15	V16	V17	V18	V19	V20	V21	V22	V23	V24	V25	V26	V27	V28	V29	V30	V31	V32	V33	V34	V35	V36	V37	V38	V39	V40	V41	V42	V43	V44	V45	V46	V47	V48	V49
A[C>A]A	60	72	192	60	104	89	145	77	181	177	64	103	119	68	187	14	43	83	68	28	12	34	26	41	110	83	146	19	110	96	74	14	54	116	12	114	184	105	151	35	24	61	240	56	73	31	16	99	66
A[C>A]C	29	28	120	25	56	37	115	65	132	123	36	71	107	25	163	13	50	66	41	15	5	30	15	30	94	64	92	15	57	75	49	9	37	90	11	145	125	96	160	29	15	55	191	34	51	16	13	79	45
A[C>A]G	12	4	17	4	7	5	14	6	14	21	5	4	11	7	15	0	6	17	8	2	2	9	1	2	9	13	7	2	8	5	13	3	4	12	3	16	15	12	17	5	4	4	20	3	4	4	0	10	1
A[C>A]T	21	32	135	23	44	35	79	44	101	103	31	60	81	34	115	6	25	44	42	8	6	21	19	13	63	43	84	12	56	41	34	3	28	82	11	116	100	52	93	28	20	45	135	26	48	13	7	59	46
C[C>A]A	56	80	198	92	153	105	175	100	156	157	43	100	119	111	198	12	41	89	98	12	4	18	12	28	114	62	144	9	134	90	78	4	63	142	8	88	209	101	194	19	19	96	225	42	68	41	10	104	66
C[C>A]C	31	40	208	24	46	44	189	93	163	189	44	108	138	31	201	8	52	69	58	13	6	12	8	25	119	93	151	11	52	85	40	6	37	118	8	85	154	84	193	18	13	76	266	27	84	13	7	105	47
C[C>A]G	10	15	30	16	32	31	28	15	27	20	11	16	18	18	24	4	11	11	19	6	2	12	3	11	13	11	23	4	28	18	24	7	15	26	2	10	28	20	20	16	7	14	28	12	15	14	5	13	10
C[C>A]T	27	44	121	41	87	56	118	69	136	136	38	72	79	46	130	13	36	42	48	8	8	9	15	25	86	48	101	12	89	58	49	6	34	83	7	94	118	67	121	26	16	62	165	26	65	12	11	65	46
G[C>A]A	52	117	101	138	195	166	111	23	117	80	19	42	76	145	55	17	35	53	88	13	15	24	24	26	48	31	47	23	201	83	103	8	71	121	15	79	122	73	70	28	30	39	92	64	35	58	14	64	69
G[C>A]C	30	37	89	22	32	28	85	42	86	86	27	66	75	24	102	7	38	44	42	14	5	16	18	28	65	37	72	12	46	48	28	11	41	84	14	80	92	69	103	21	18	49	134	18	35	15	9	61	31
G[C>A]G	10	12	14	11	19	9	19	7	29	13	3	11	9	14	11	1	9	11	14	1	0	7	5	6	7	9	13	5	17	15	16	1	10	13	3	9	20	13	9	6	6	8	18	8	9	6	1	11	13
G[C>A]T	46	80	90	61	135	96	87	53	105	75	33	44	75	94	75	10	41	15	55	11	7	20	9	18	55	40	64	5	134	59	64	3	50	105	8	77	87	66	86	20	12	43	113	35	50	33	13	69	52
T[C>A]A	432	86	107	96	143	105	475	39	142	126	57	86	134	158	94	13	45	2531	131	24	21	51	81	234	86	138	125	32	168	282	101	32	154	281	31	101	643	521	120	38	167	66	134	93	56	62	6	86	60
T[C>A]C	205	67	154	59	81	80	275	62	154	176	59	87	130	86	160	13	41	1004	89	21	19	38	43	86	113	101	130	17	96	145	54	7	74	170	18	85	361	276	147	28	76	88	224	66	61	31	7	87	57
T[C>A]G	57	25	23	10	32	19	81	4	22	25	11	18	23	24	14	1	4	414	17	5	4	10	7	32	9	16	18	4	26	48	22	2	28	58	3	14	131	84	12	8	24	11	29	18	8	13	6	23	17
T[C>A]T	259	144	104	133	211	191	339	60	141	145	67	78	135	193	107	15	60	1119	151	23	22	44	50	133	77	86	104	24	236	204	117	12	124	247	22	101	423	321	112	45	94	59	141	83	57	71	19	110	88
A[C>G]A	38	31	166	23	21	29	125	98	193	144	46	79	105	20	175	9	47	171	56	25	14	27	20	33	105	61	138	18	24	84	41	12	47	98	8	29	156	113	188	35	27	69	244	33	84	15	13	74	31
A[C>G]C	7	8	100	12	20	17	87	39	85	84	31	41	72	12	106	7	31	52	33	10	6	12	14	15	79	40	77	8	13	36	25	4	19	53	7	16	80	56	86	14	23	45	138	20	37	10	9	56	29
A[C>G]G	9	10	9	4	6	4	7	3	9	8	1	1	0	4	4	0	6	12	4	4	6	4	3	8	6	3	2	3	7	13	6	2	8	7	2	3	10	10	7	5	3	2	12	11	4	1	1	4	4
A[C>G]T	38	26	169	25	20	20	128	75	150	141	43	83	103	25	179	12	53	171	32	20	14	17	25	37	90	68	103	7	31	72	52	9	36	100	12	35	148	85	137	29	27	59	199	25	68	22	22	59	46
C[C>G]A	55	11	158	6	21	9	155	74	113	169	45	72	103	16	159	4	42	206	37	13	4	11	15	29	90	62	132	7	20	81	26	9	38	114	8	35	171	103	145	21	14	75	224	20	82	13	8	77	30
C[C>G]C	26	18	120	14	16	23	114	55	126	120	34	69	80	11	126	9	37	52	25	16	11	18	15	32	82	56	98	14	25	45	41	14	27	78	15	34	102	70	123	36	15	50	160	23	61	15	13	56	33
C[C>G]G	13	7	19	4	12	12	20	12	26	15	7	8	14	6	14	2	6	18	16	5	5	11	4	8	9	10	13	1	10	17	5	1	15	20	4	7	14	15	23	9	6	13	17	14	9	5	3	8	6
C[C>G]T	54	19	204	24	20	23	174	96	153	184	50	94	114	26	221	13	49	238	47	15	14	14	32	38	125	71	152	13	28	95	45	8	39	126	12	30	219	133	158	19	34	86	252	35	88	18	17	92	45
G[C>G]A	21	9	121	10	14	9	78	56	73	95	14	63	63	5	86	7	30	95	31	5	0	9	11	10	87	37	83	12	10	34	19	10	21	61	9	11	106	58	107	16	17	50	153	16	49	7	7	38	27
G[C>G]C	13	12	65	8	12	14	67	33	63	66	11	36	40	7	76	4	26	40	18	5	5	13	11	15	34	27	50	12	10	34	15	4	15	35	8	12	68	42	71	22	8	42	91	16	29	8	5	37	20
G[C>G]G	3	2	23	3	6	2	17	8	18	15	2	12	10	2	22	2	6	15	8	2	1	3	3	6	17	11	14	2	4	3	3	0	7	10	0	3	17	7	22	6	3	9	30	6	11	5	3	12	9
G[C>G]T	19	8	123	10	11	9	105	52	103	105	28	60	83	11	137	3	41	103	33	12	12	19	16	28	66	56	106	11	19	49	27	10	21	74	8	27	113	60	124	19	15	50	168	30	69	15	10	59	28
T[C>G]A	1451	115	212	100	22	18	1613	58	217	359	178	175	327	374	149	23	120	10166	152	28	73	150	242	792	189	405	228	118	37	932	148	119	419	945	84	82	2429	1952	235	94	611	214	302	289	102	182	11	174	67
T[C>G]C	331	37	218	46	16	21	460	72	199	213	74	104	164	105	182	9	45	1984	68	23	23	45	52	193	150	153	157	27	23	245	56	34	86	244	29	32	608	489	181	40	133	107	238	63	86	46	6	107	52
T[C>G]G	78	10	6	4	1	6	80	6	18	17	16	20	15	15	3	2	9	459	13	7	2	7	15	38	16	18	7	3	9	43	12	6	20	46	6	7	96	87	13	7	18	10	12	15	2	13	3	15	3
T[C>G]T	1788	118	370	107	20	32	1988	91	336	489	226	219	407	419	254	31	135	12110	222	63	79	192	255	863	274	494	341	139	37	1075	187	125	561	1083	89	105	2938	2311	325	98	711	282	463	352	156	233	16	251	112
A[C>T]A	118	89	222	64	77	83	166	88	243	184	89	125	115	62	165	50	116	282	80	61	34	104	61	109	123	124	111	61	86	135	137	36	103	170	60	87	236	200	167	102	83	101	258	140	102	54	51	89	91
A[C>T]C	44	29	136	36	56	42	120	58	173	151	37	90	88	16	128	22	56	87	36	35	15	50	38	47	78	73	90	23	61	50	81	22	62	99	18	39	122	104	120	51	32	59	191	51	88	34	32	81	55
A[C>T]G	161	167	278	107	168	163	131	113	439	211	182	170	75	99	104	160	141	151	125	127	100	268	119	120	136	145	106	122	211	170	319	93	156	156	80	163	253	172	192	162	120	273	212	299	160	172	148	117	178
A[C>T]T	56	52	142	37	60	58	116	62	192	147	55	86	79	32	120	23	73	119	44	39	24	56	44	65	71	71	102	38	56	66	83	18	76	91	29	71	147	110	125	55	49	76	189	83	69	38	22	71	57
C[C>T]A	77	51	182	34	69	47	140	69	198	142	45	110	88	28	156	20	85	209	56	36	22	41	37	54	98	91	110	19	61	94	74	32	70	118	21	33	190	121	178	53	48	85	203	58	91	38	30	62	58
C[C>T]C	46	41	162	30	50	50	141	86	185	166	56	120	119	22	166	22	63	110	59	36	14	54	39	62	115	114	120	36	46	77	66	14	62	127	23	48	179	130	171	59	43	85	233	44	99	24	24	83	58
C[C>T]G	122	127	199	82	131	125	118	72	348	165	128	89	57	85	82	82	115	258	88	105	58	146	102	131	98	64	86	98	161	137	234	56	129	136	68	134	179	149	128	123	109	183	152	216	106	131	98	92	109
C[C>T]T	53	42	213	39	58	61	181	110	222	209	72	138	137	39	212	17	76	154	67	36	24	67	29	63	132	109	162	33	50	116	81	19	71	140	27	69	204	138	217	72	49	113	289	72	117	43	25	103	70
G[C>T]A	77	38	155	40	54	61	196	92	188	160	71	99	115	34	165	30	81	272	59	34	22	50	48	83	108	83	110	32	88	113	84	21	61	124	27	46	188	165	162	64	53	85	209	73	91	38	27	90	45
G[C>T]C	48	54	163	45	58	41	95	73	166	121	53	85	79	35	127	32	78	76	42	39	20	44	43	68	85	83	92	36	55	82	80	13	73	102	27	45	149	94	138	67	51	50	189	72	87	31	28	76	69
G[C>T]G	108	131	169	102	131	128	74	69	300	147	107	76	54	96	63	94	103	77	80	99	83	149	91	100	84	93	60	106	131	133	192	87	108	110	64	120	172	132	110	96	102	166	149	216	96	123	93	94	107
G[C>T]T	39	32	141	42	45	45	94	46	153	112	37	55	85	27	119	17	64	78	36	28	23	37	32	53	90	78	75	27	43	68	74	17	65	83	27	53	133	83	107	62	49	47	152	60	75	37	26	59	46
T[C>T]A	2033	151	270	135	55	49	1818	78	390	294	147	291	358	407	148	71	154	17720	220	110	88	153	220	552	137	413	257	101	110	1201	148	124	743	1244	107	109	2514	2792	190	137	405	261	474	282	218	165	18	209	91
T[C>T]C	449	77	170	66	66	59	444	81	238	158	80	136	132	93	158	55	88	3231	93	48	24	69	87	188	105	130	119	48	71	284	116	45	199	333	50	69	604	647	169	83	116	106	271	97	114	69	30	111	64
T[C>T]G	225	74	129	57	98	87	212	63	243	114	82	87	70	77	48	65	95	1503	75	69	47	111	71	127	57	74	79	69	113	173	149	40	141	199	45	91	323	304	79	86	107	112	152	179	93	67	50	74	75
T[C>T]T	1092	96	206	94	44	40	1138	64	290	191	117	182	239	219	129	61	128	9803	126	67	63	102	142	332	115	283	166	75	85	694	124	80	474	802	76	86	1376	1497	171	112	200	168	348	187	160	96	33	159	67
A[T>A]A	21	13	62	17	25	15	46	22	63	55	20	34	42	7	57	5	22	22	23	8	7	20	10	20	34	39	39	13	22	38	30	5	25	51	10	61	58	40	47	23	14	28	66	23	32	10	5	35	14
A[T>A]C	22	15	69	13	15	9	54	26	82	66	23	34	45	10	69	14	16	69	18	10	13	28	14	18	40	35	48	7	15	27	25	7	18	36	12	57	63	44	63	19	15	39	73	27	36	19	10	35	27
A[T>A]G	20	24	74	18	27	17	61	47	94	95	31	63	58	14	96	15	31	50	28	12	9	22	19	33	51	53	57	12	24	44	40	9	36	59	6	49	74	49	105	28	27	39	104	36	37	14	12	60	21
A[T>A]T	15	46	48	11	26	20	55	23	65	65	22	44	40	8	62	6	24	30	26	16	59	21	10	30	36	37	39	10	32	30	20	4	26	46	11	92	45	43	56	20	13	33	99	64	23	14	8	31	17
C[T>A]A	15	8	75	5	12	4	53	34	54	81	15	38	53	4	59	5	17	40	19	11	6	9	5	9	35	36	51	3	7	35	22	5	11	35	5	59	55	31	70	11	8	22	100	11	31	5	2	31	18
C[T>A]C	12	19	119	6	20	17	97	76	116	143	30	64	91	8	138	5	32	63	43	8	5	13	9	13	95	55	116	7	8	42	24	7	17	64	6	90	127	58	142	16	8	71	188	19	67	12	8	55	32
C[T>A]G	16	14	111	14	13	19	75	54	100	104	20	66	77	12	104	4	30	32	34	13	11	9	11	8	68	41	75	5	13	52	26	9	18	57	5	69	83	64	112	17	10	48	154	15	51	12	8	47	26
C[T>A]T	11	10	98	11	15	11	60	49	87	79	26	46	75	13	98	4	21	31	24	8	13	5	8	15	68	46	80	7	15	40	20	5	18	52	7	113	90	47	117	10	7	43	142	29	44	9	0	47	21
G[T>A]A	7	4	67	10	11	12	46	30	52	45	17	34	29	4	56	4	25	18	19	7	6	13	7	12	30	29	43	2	14	17	13	3	14	35	4	39	41	31	61	7	4	26	87	18	17	4	4	32	20
G[T>A]C	9	4	71	9	4	12	33	35	54	56	13	37	40	9	74	3	15	26	26	5	0	6	6	11	43	33	62	1	13	27	12	1	11	31	6	32	57	24	54	7	6	37	84	11	33	3	5	31	18
G[T>A]G	8	9	87	8	10	6	61	46	72	86	22	68	73	5	102	3	25	17	23	6	3	8	8	10	70	48	62	9	11	34	12	1	8	38	10	32	62	29	91	12	6	46	114	14	35	11	5	49	23
G[T>A]T	9	10	101	7	11	12	60	46	87	97	24	55	64	5	104	4	17	37	28	4	4	6	2	6	65	40	68	4	18	28	17	2	13	62	8	67	89	59	96	9	8	43	139	12	38	9	3	53	22
T[T>A]A	24	41	63	20	27	23	48	30	85	89	22	30	41	28	68	9	30	51	35	20	52	24	12	25	44	30	50	10	21	38	30	5	25	51	10	34	57	38	68	25	20	27	110	109	29	15	12	43	25
T[T>A]C	11	14	68	7	12	17	65	43	73	89	20	48	46	7	86	6	23	27	25	10	15	9	7	5	49	33	74	4	20	31	18	2	14	48	7	46	59	28	77	7	9	45	128	26	44	8	8	42	17
T[T>A]G	8	15	54	14	12	9	47	31	62	69	19	34	41	9	51	6	14	23	15	6	12	15	5	15	39	34	35	7	11	21	18	0	13	33	10	38	49	29	54	22	11	27	90	10	25	6	11	27	14
T[T>A]T	21	49	130	20	21	21	92	56	127	123	38	56	79	13	134	10	40	35	39	19	46	25	24	24	74	54	94	17	25	58	31	6	31	72	16	107	108	65	97	31	24	43	140	64	58	16	11	65	37
A[T>C]A	99	74	232	68	90	86	165	90	328	234	90	140	139	50	197	55	135	138	68	59	40	109	79	140	118	139	156	62	113	140	177	24	128	163	66	124	243	175	241	133	117	104	266	118	137	74	48	105	92
A[T>C]C	22	22	91	19	25	24	73	37	122	74	35	62	54	6	84	18	40	41	30	26	13	40	22	34	53	51	55	23	34	34	42	16	36	66	22	36	101	59	83	45	26	34	106	63	56	23	27	37	24
A[T>C]G	96	73	177	44	80	74	132	79	254	145	72	96	103	28	136	47	104	95	40	71	39	83	72	108	87	111	131	53	95	90	119	33	101	141	59	89	169	151	173	118	85	77	205	112	93	63	51	87	101
A[T>C]T	94	77	240	48	91	84	162	109	281	206	88	143	130	40	196	52	120	128	81	65	40	74	70	106	127	138	147	65	72	106	147	29	109	167	52	112	199	147	238	106	75	118	314	128	136	64	44	141	96
C[T>C]A	31	16	90	20	23	25	78	50	123	94	33	61	63	13	75	15	32	35	26	14	14	45	25	30	55	44	71	24	36	42	45	12	38	68	10	36	71	66	95	39	31	48	135	41	45	15	8	47	28
C[T>C]C	33	23	135	23	27	17	70	70	147	118	38	82	76	9	172	13	40	40	44	13	13	29	21	19	69	56	92	14	30	47	39	8	28	65	16	23	97	51	86	35	19	46	165	32	64	15	12	72	31
C[T>C]G	44	31	126	34	36	45	76	76	150	130	43	76	65	14	98	25	52	47	42	31	30	46	42	56	68	58	74	30	49	49	79	16	45	93	34	52	98	71	103	67	39	57	140	68	78	25	26	82	39
C[T>C]T	25	32	156	18	28	28	98	68	147	146	49	72	106	21	187	18	71	58	31	33	21	43	26	44	92	85	110	19	30	54	54	13	55	97	21	45	136	87	134	35	39	80	178	54	83	17	12	65	31
G[T>C]A	29	18	116	11	27	29	73	55	124	125	29	53	62	17	93	17	35	49	38	32	10	38	20	54	58	46	66	21	31	49	56	19	37	79	26	36	106	84	88	35	35	38	134	49	53	16	17	72	47
G[T>C]C	17	19	76	13	22	27	35	33	63	56	14	33	44	10	57	8	36	24	18	12	9	20	11	17	30	31	44	7	26	25	33	8	36	38	14	29	44	43	63	24	16	22	93	35	34	6	9	21	24
G[T>C]G	36	31	131	24	29	30	95	49	131	100	43	56	70	14	99	16	43	44	30	29	13	43	40	38	62	58	78	16	33	48	64	9	35	84	26	34	97	70	97	34	46	47	145	48	55	30	24	52	47
G[T>C]T	38	32	103	18	27	32	98	55	116	110	38	66	58	19	95	8	52	43	27	17	15	29	27	39	73	44	88	20	34	45	43	6	45	73	21	38	97	63	100	42	32	49	128	41	64	19	26	46	34
T[T>C]A	48	48	153	22	28	31	103	71	171	137	71	91	88	18	153	13	58	50	37	43	56	46	21	61	103	79	102	21	42	66	73	15	38	103	34	31	149	92	163	45	55	87	200	106	71	35	24	85	32
T[T>C]C	18	25	104	18	34	24	80	42	103	100	39	45	60	18	76	18	41	27	29	23	30	32	18	22	55	46	61	20	31	40	43	5	30	58	11	27	76	50	91	26	21	41	122	38	45	14	16	45	30
T[T>C]G	32	31	96	18	29	27	71	38	108	73	29	46	55	17	85	11	34	38	31	20	28	36	22	37	49	49	68	16	23	40	44	8	34	56	16	26	65	64	75	39	27	29	116	48	39	24	15	38	28
T[T>C]T	34	54	157	32	52	57	110	58	155	114	43	83	86	22	133	30	57	57	53	37	47	56	37	51	90	75	95	28	53	74	64	18	66	106	39	47	145	102	149	48	46	76	202	86	62	30	24	74	51
A[T>G]A	16	14	37	3	7	7	22	17	50	30	14	20	21	10	33	3	22	23	10	4	12	9	4	11	20	14	28	5	13	10	15	2	9	23	3	17	32	21	36	9	11	11	46	12	17	6	5	17	11
A[T>G]C	4	5	32	5	5	3	22	14	25	26	8	17	14	3	16	3	16	7	9	1	7	8	5	10	15	13	20	2	3	7	4	3	9	17	4	13	25	10	24	6	6	12	39	8	16	4	6	12	11
A[T>G]G	17	10	68	14	15	19	63	33	77	69	15	32	38	13	58	11	33	21	21	15	11	14	13	30	43	30	47	15	21	37	31	5	26	50	12	27	68	31	66	12	14	30	81	26	28	8	8	33	24
A[T>G]T	9	16	41	11	14	10	39	27	39	31	17	22	19	8	33	6	24	35	12	10	5	15	12	9	25	17	20	7	8	12	23	3	14	29	6	12	36	16	34	6	11	16	58	22	22	9	8	29	19
C[T>G]A	3	5	40	4	5	4	25	16	25	40	12	21	26	2	43	1	16	18	6	7	6	7	8	0	25	19	30	3	6	18	12	1	7	17	3	4	29	22	38	9	10	16	48	12	22	1	3	12	10
C[T>G]C	14	11	52	9	14	12	41	27	79	59	19	33	33	7	50	9	20	20	20	8	5	16	7	6	41	25	52	11	15	25	21	4	15	33	7	22	55	30	56	18	13	32	73	15	29	6	4	30	13
C[T>G]G	15	16	92	10	21	15	69	50	79	87	30	51	49	3	95	7	26	24	26	10	9	13	19	18	56	45	67	9	19	35	23	4	17	53	13	17	73	53	93	12	16	43	126	23	46	10	8	46	28
C[T>G]T	16	16	72	11	23	15	39	36	70	74	26	35	47	14	62	7	27	19	19	13	10	24	12	15	41	30	41	12	24	30	25	5	18	55	15	10	86	45	65	24	16	35	89	28	37	13	12	42	29
G[T>G]A	5	6	45	5	5	4	39	9	37	39	12	31	25	3	38	4	16	20	11	5	3	7	2	6	16	22	28	2	4	11	10	2	5	29	7	11	40	15	45	9	11	14	48	8	18	1	2	17	12
G[T>G]C	2	3	24	3	5	5	25	11	20	17	7	5	14	0	28	1	4	8	3	3	2	10	5	8	17	7	18	5	2	9	9	0	3	6	1	9	17	9	14	4	3	8	27	7	7	6	1	5	5
G[T>G]G	12	12	95	18	17	22	71	61	89	82	31	49	50	11	107	8	22	33	22	5	3	10	7	16	64	27	76	9	24	35	16	5	14	48	6	16	69	53	88	8	10	41	124	20	37	15	6	42	19
G[T>G]T	6	7	58	8	10	6	30	22	47	44	9	27	23	4	55	4	13	14	14	3	3	10	1	2	26	17	32	1	7	16	10	2	11	33	6	8	37	17	52	8	9	14	66	14	21	0	2	18	9
T[T>G]A	15	18	70	8	11	11	35	24	64	56	24	34	40	11	62	9	19	19	17	6	39	10	6	8	38	37	44	8	11	28	23	3	8	45	7	12	57	29	56	13	10	17	102	40	43	11	11	36	19
T[T>G]C	22	16	58	11	21	24	45	34	74	63	15	43	36	6	61	9	26	24	15	7	15	16	12	16	36	30	38	12	14	22	24	1	14	30	11	19	63	44	54	16	19	29	102	32	34	16	9	35	21
T[T>G]G	13	29	73	17	14	14	57	35	82	77	17	41	39	9	68	11	27	16	23	7	19	18	14	21	48	40	56	11	16	37	27	2	16	35	11	14	57	30	66	21	20	26	105	31	37	7	10	48	22
T[T>G]T	25	68	122	25	42	24	77	38	112	107	30	57	71	18	99	13	59	29	34	25	81	33	31	24	59	48	72	19	33	43	58	12	39	62	19	23	103	73	99	44	27	64	144	109	43	20	18	50	41
[truncated: 151 more columns]
