# Supplementary material for: SUITOR: Selecting the number of mutational signatures through cross-validation
Source: PLoS Comput Biol. 2022 Apr 4;18(4):e1009309. doi: 10.1371/journal.pcbi.1009309 (PMC9009674; doi:10.1371/journal.pcbi.1009309)
Supplement: S2 Data — (ZIP) [file pcbi.1009309.s015.zip › Supp_data_profiles_activities_matrices/16 In silico simulation/simulation design of nine signatures/nine signatures_mutation_type_matrix_20.csv]

	V1	V2	V3	V4	V5	V6	V7	V8	V9	V10	V11	V12	V13	V14	V15	V16	V17	V18	V19	V20	V21	V22	V23	V24	V25	V26	V27	V28	V29	V30	V31	V32	V33	V34	V35	V36	V37	V38	V39	V40	V41	V42	V43	V44	V45	V46	V47	V48	V49
A[C>A]A	39	261	112	127	64	28	11	197	13	124	17	30	42	125	144	82	138	64	97	127	22	8	29	54	293	183	292	181	71	134	86	56	10	8	36	23	16	21	50	25	66	14	124	41	243	223	25	11	27
A[C>A]C	31	127	70	88	34	26	10	162	15	98	18	26	42	93	115	74	76	32	39	96	20	16	17	40	218	139	211	125	66	94	59	22	5	14	8	12	10	18	16	14	32	14	57	25	198	209	30	7	20
A[C>A]G	3	18	19	6	4	5	2	13	4	11	3	13	4	11	25	11	17	7	12	14	6	5	3	5	23	25	13	21	4	13	10	6	2	2	0	1	4	2	3	4	6	1	7	6	14	11	4	1	3
A[C>A]T	18	120	42	86	44	16	13	128	13	79	15	10	36	76	87	43	62	28	44	77	15	15	12	33	167	110	148	95	42	77	45	25	5	6	13	13	8	6	24	13	29	6	77	15	139	132	17	6	12
C[C>A]A	37	316	111	91	74	21	11	230	16	159	10	19	29	151	122	69	162	84	122	156	17	4	29	45	300	191	315	193	92	158	72	84	4	8	22	9	8	9	69	8	85	12	176	23	235	265	13	8	15
C[C>A]C	40	180	90	97	30	23	8	188	11	173	10	12	21	114	121	33	119	23	48	108	13	3	11	45	326	172	307	208	94	164	75	20	4	5	16	11	10	11	24	14	32	6	58	21	276	273	13	7	14
C[C>A]G	10	53	8	16	16	14	3	29	6	18	7	7	11	22	23	24	31	10	24	28	9	5	2	13	32	15	31	21	9	7	12	17	3	6	10	6	7	5	14	5	9	2	29	15	31	31	5	4	6
C[C>A]T	35	209	62	69	34	7	10	147	11	112	11	24	26	87	84	49	95	46	66	79	15	7	20	39	228	120	208	125	63	123	50	40	11	10	20	7	10	9	33	9	36	3	103	22	169	193	19	5	9
G[C>A]A	20	250	71	73	102	26	15	199	14	48	17	25	33	94	59	124	147	97	195	107	24	16	36	37	110	63	109	76	33	53	43	103	10	8	40	10	10	23	98	16	117	16	254	34	110	138	31	11	19
G[C>A]C	18	117	45	74	27	20	15	98	15	71	14	24	28	68	65	49	75	26	28	65	21	9	14	25	153	83	137	95	32	78	44	22	5	4	9	7	6	9	24	14	20	3	46	29	125	111	10	9	17
G[C>A]G	2	22	14	21	9	5	3	25	6	15	3	6	9	14	24	13	9	13	21	11	3	3	8	8	17	10	16	13	6	11	5	14	1	1	4	6	8	5	15	1	3	2	19	5	19	16	6	0	5
G[C>A]T	17	213	45	33	70	12	8	161	10	57	16	14	25	79	59	76	107	70	101	89	19	12	21	37	134	106	139	86	54	65	37	63	7	9	25	2	13	11	45	10	68	7	141	22	120	142	23	5	9
T[C>A]A	31	197	1097	101	95	194	131	250	279	90	21	55	27	103	185	96	133	245	146	100	201	39	28	42	110	167	153	200	41	51	179	79	50	114	45	116	45	248	71	35	112	49	165	129	93	113	86	19	491
T[C>A]C	35	215	428	115	60	102	54	237	122	124	18	32	44	101	159	99	116	119	100	103	87	27	26	54	218	174	235	177	63	108	129	45	21	40	32	54	37	90	45	31	88	34	123	67	175	202	36	11	193
T[C>A]G	6	49	158	25	20	39	22	23	37	15	6	11	8	20	36	21	22	32	30	19	28	4	9	8	21	26	25	42	6	15	34	14	12	14	13	14	8	34	18	12	21	10	33	24	13	27	11	4	62
T[C>A]T	20	330	539	110	118	112	62	249	110	75	23	56	60	116	124	133	152	192	234	145	123	29	46	51	133	121	153	151	33	75	125	102	28	49	70	50	43	131	119	30	134	34	286	92	138	168	65	12	268
A[C>G]A	36	144	104	115	33	31	18	143	28	123	10	29	37	102	121	69	92	32	30	90	31	8	15	54	290	158	256	161	74	149	68	9	8	10	19	20	8	21	11	12	30	8	36	41	208	203	20	17	35
A[C>G]C	20	89	62	50	15	17	7	84	20	67	16	18	15	75	74	34	53	15	14	60	24	9	7	31	146	104	173	103	41	70	34	3	5	5	7	12	5	10	6	3	13	11	30	18	132	130	9	11	18
A[C>G]G	2	10	9	5	8	3	2	6	2	3	3	2	4	7	7	15	4	6	5	9	6	1	2	4	7	6	2	1	3	2	3	1	0	2	3	4	1	5	3	1	3	0	6	1	7	4	1	1	3
A[C>G]T	32	126	101	93	27	39	22	143	30	98	23	34	52	85	120	71	90	39	15	87	27	9	14	54	226	155	237	160	61	93	64	14	5	10	14	25	18	18	7	18	27	16	42	40	195	157	22	12	49
C[C>G]A	28	138	129	87	18	27	13	148	16	122	13	17	32	102	123	37	72	30	16	100	20	13	9	33	261	155	238	178	78	109	84	5	8	10	10	17	9	28	10	13	17	11	34	30	202	181	17	8	37
C[C>G]C	32	108	66	94	33	21	14	121	17	94	6	25	31	83	94	76	72	31	17	83	17	13	12	29	216	115	190	129	57	72	42	11	8	7	8	21	17	16	11	9	17	6	31	33	153	147	24	11	19
C[C>G]G	4	24	25	9	7	7	2	15	3	11	5	8	13	5	23	24	12	5	5	14	8	7	6	5	20	11	24	28	11	16	16	7	1	3	8	6	5	7	12	3	6	1	12	10	25	12	4	1	12
C[C>G]T	44	165	170	129	26	38	21	164	38	159	14	21	34	96	149	62	104	42	18	118	36	10	7	55	307	194	259	198	100	139	82	8	14	21	12	16	16	32	13	15	17	11	35	40	238	207	25	12	56
G[C>G]A	19	85	47	58	22	8	7	93	7	87	5	18	19	55	59	24	76	11	6	59	11	5	5	27	169	93	172	112	42	88	41	4	11	6	10	7	6	7	4	12	10	6	17	21	146	120	11	3	13
G[C>G]C	13	65	41	53	12	10	7	64	7	63	16	14	22	47	65	23	44	16	11	45	7	4	7	15	121	71	108	82	26	57	37	3	5	6	6	11	3	4	7	13	9	3	20	20	87	79	7	2	23
G[C>G]G	4	15	18	12	4	8	2	22	6	12	2	4	6	16	12	9	18	5	2	19	0	3	2	6	30	24	28	12	9	18	11	3	0	3	1	3	3	4	1	1	4	1	4	3	35	20	3	1	7
G[C>G]T	29	101	79	66	12	11	10	104	23	97	12	13	20	60	93	39	74	22	10	76	24	13	10	40	207	120	178	123	64	98	45	9	10	7	4	9	10	17	14	19	8	9	20	26	161	147	14	8	34
T[C>G]A	80	162	4109	342	43	699	516	433	1028	229	49	156	30	121	558	87	174	829	33	72	795	184	31	115	206	448	266	581	74	70	579	9	230	493	88	386	174	957	45	136	206	183	59	456	158	131	222	71	1965
T[C>G]C	43	175	943	142	38	157	129	219	213	159	26	49	28	118	209	53	111	190	24	80	176	34	13	45	266	222	298	289	72	132	185	10	58	98	30	78	37	212	13	41	69	46	40	106	190	202	40	25	398
T[C>G]G	3	14	196	20	7	41	23	26	42	10	4	6	13	7	27	10	16	41	3	9	34	12	2	8	6	28	10	31	10	3	38	1	11	18	7	13	14	43	1	7	9	4	4	15	12	12	7	6	88
T[C>G]T	119	246	4993	390	75	863	652	549	1166	330	76	176	48	219	625	134	218	992	57	141	988	184	30	114	357	580	403	717	108	168	733	9	246	580	123	435	234	1146	37	141	227	234	74	606	266	254	262	91	2348
A[C>T]A	67	200	183	212	119	107	61	234	73	147	58	97	145	141	218	252	95	117	80	180	88	41	43	115	222	172	235	209	105	120	119	48	33	46	34	61	41	77	49	48	86	50	56	131	255	181	75	45	85
A[C>T]C	32	125	93	101	53	46	19	161	34	92	30	47	83	84	119	132	72	32	48	102	35	16	27	57	186	121	168	135	46	85	70	17	21	17	20	32	29	28	23	24	39	30	45	70	161	140	41	18	30
A[C>T]G	107	281	258	282	229	216	73	287	140	105	108	145	270	157	286	536	118	191	134	189	170	55	143	197	308	176	145	221	104	126	186	141	97	105	129	157	59	144	102	92	117	171	142	124	313	121	178	122	163
A[C>T]T	28	115	115	131	73	79	36	158	39	108	33	48	105	96	143	146	90	73	46	105	45	32	35	55	194	108	167	161	63	91	86	29	9	30	32	32	35	28	28	40	50	25	48	67	168	132	51	19	42
C[C>T]A	44	159	180	135	52	48	35	188	42	134	41	44	77	115	155	120	93	71	64	120	31	25	30	47	240	159	237	182	74	109	72	20	18	34	17	26	24	35	27	26	42	17	50	82	198	191	45	19	41
C[C>T]C	46	168	103	146	50	57	18	183	39	152	30	55	73	127	189	131	97	44	62	140	26	18	28	68	257	169	254	186	89	145	73	20	19	24	14	31	30	21	29	20	37	28	34	68	264	239	42	16	30
C[C>T]G	83	201	247	209	153	168	60	188	110	90	78	112	204	110	225	367	83	146	131	167	153	63	95	120	206	160	127	145	77	67	152	113	62	71	88	95	46	115	72	68	113	102	105	125	202	85	124	68	124
C[C>T]T	46	201	143	156	69	55	28	211	42	173	49	51	90	149	171	143	143	57	57	164	43	36	35	74	337	198	318	234	86	160	110	22	21	26	19	29	32	30	43	40	31	27	50	69	299	263	55	27	51
G[C>T]A	49	164	168	140	44	72	35	183	51	137	34	57	83	128	153	131	89	68	46	143	52	37	23	61	251	148	219	182	86	115	92	17	19	24	23	34	34	46	35	26	43	23	59	86	195	192	38	26	77
G[C>T]C	52	144	86	140	46	81	20	124	24	108	43	59	86	115	127	136	88	48	51	123	53	27	22	55	207	121	173	153	71	100	73	26	18	18	19	34	31	30	30	31	66	23	52	84	209	159	46	25	40
G[C>T]G	75	177	180	182	156	173	45	209	107	90	118	99	209	109	215	324	90	139	113	144	139	43	80	118	188	115	79	128	67	80	127	110	60	59	78	99	34	84	80	65	80	103	83	106	206	71	100	64	138
G[C>T]T	34	120	72	114	49	51	25	136	35	90	44	50	85	66	111	124	79	53	52	108	31	24	17	46	178	116	139	112	63	75	56	15	14	20	19	30	18	29	22	24	45	20	36	64	155	149	46	16	29
T[C>T]A	304	210	11574	696	142	517	651	347	1563	402	138	196	77	162	561	175	148	1548	102	177	1495	285	96	178	230	283	229	582	63	53	529	21	183	1710	111	336	165	2056	196	421	467	157	152	553	134	76	202	108	2684
T[C>T]C	76	161	2219	244	82	143	150	195	334	137	60	77	93	108	242	160	119	349	77	142	311	88	43	85	232	168	202	254	64	111	149	31	63	335	43	94	47	413	65	81	119	42	82	186	202	168	85	31	565
T[C>T]G	64	148	1106	200	107	167	103	134	230	91	78	86	160	71	166	209	59	228	87	104	212	58	69	93	118	104	75	163	50	48	131	60	51	183	58	79	57	212	60	87	86	80	71	118	134	48	92	31	266
T[C>T]T	150	145	6609	427	132	311	387	230	891	257	63	132	86	143	367	161	100	873	65	162	833	173	57	122	212	185	192	411	81	70	344	20	115	931	71	176	100	1075	122	267	253	98	95	305	159	97	155	78	1544
A[T>A]A	13	41	30	55	19	25	10	50	12	34	17	20	25	38	65	35	24	21	14	39	11	9	6	23	91	49	70	67	23	37	25	9	4	6	7	11	7	5	8	7	21	3	17	26	80	61	15	4	9
A[T>A]C	15	60	44	51	15	13	16	76	10	52	18	22	32	38	61	45	52	19	18	64	20	2	12	24	114	73	101	68	29	41	41	11	12	12	10	13	4	9	12	8	8	7	16	22	84	77	22	8	15
A[T>A]G	18	96	44	61	23	28	15	92	16	66	12	26	44	45	72	60	42	21	27	67	14	19	15	32	141	72	137	115	49	82	47	10	10	14	7	17	13	16	10	11	21	16	23	40	119	122	22	7	13
A[T>A]T	9	73	29	53	26	28	14	71	12	39	39	16	22	35	49	40	37	11	20	42	14	8	7	14	78	51	81	62	22	38	23	13	6	9	14	10	9	12	12	8	20	4	16	20	73	63	11	5	36
C[T>A]A	7	64	25	30	5	18	7	59	7	39	4	8	16	41	54	16	39	6	10	39	11	8	2	14	97	74	104	62	28	56	31	3	1	9	4	5	3	5	0	9	5	7	13	11	76	80	6	5	6
C[T>A]C	30	137	58	79	16	12	12	132	6	114	15	14	11	82	98	40	87	17	12	88	14	6	6	37	226	142	238	136	58	102	44	8	5	4	4	6	4	5	8	5	15	5	29	12	189	180	6	7	13
C[T>A]G	14	97	44	53	12	14	9	98	8	86	13	11	25	56	90	34	69	11	9	70	7	12	6	27	179	119	176	117	51	79	33	3	4	2	5	6	5	5	6	11	9	2	27	23	152	126	9	6	12
C[T>A]T	13	90	39	53	15	12	14	96	2	85	6	11	17	49	86	30	60	16	11	53	16	6	8	26	163	96	160	126	43	76	42	5	3	4	4	4	5	5	9	10	12	9	16	11	153	146	8	4	10
G[T>A]A	13	43	32	37	10	13	6	43	12	51	9	8	18	32	49	22	30	6	7	38	4	8	7	30	92	50	87	51	16	57	31	3	0	2	3	8	4	5	7	3	12	3	10	7	91	68	12	3	2
G[T>A]C	8	59	25	32	4	6	0	59	7	51	8	13	15	47	41	15	32	9	9	26	5	7	4	25	75	58	102	66	30	56	38	5	2	1	1	3	1	8	4	4	12	1	20	9	82	71	2	2	6
G[T>A]G	21	87	42	65	18	7	5	80	11	75	7	8	17	58	65	28	40	6	8	48	7	5	6	33	157	97	149	105	35	69	36	9	4	3	7	4	7	2	7	5	4	7	17	16	140	106	7	8	7
G[T>A]T	21	93	40	50	13	5	2	91	6	65	6	13	9	54	66	19	58	7	6	54	5	0	4	28	152	101	173	84	48	74	39	9	2	7	8	8	4	10	6	7	7	4	20	8	122	129	6	7	13
T[T>A]A	24	81	48	50	30	21	11	72	18	41	43	12	30	48	72	43	43	19	26	52	7	11	17	29	82	80	98	77	31	46	37	18	7	6	16	5	7	10	17	9	22	7	35	20	84	77	16	6	42
T[T>A]C	11	86	38	47	9	5	1	69	6	76	15	12	16	50	62	25	44	14	7	47	9	7	5	30	136	87	135	91	44	76	34	7	3	6	2	5	5	6	8	6	6	6	16	16	123	105	7	5	13
T[T>A]G	12	53	19	43	13	14	5	44	10	46	19	10	17	27	46	39	43	12	10	38	9	5	4	17	77	46	78	60	24	43	19	7	1	4	5	4	3	2	9	5	14	3	15	19	89	66	7	3	6
T[T>A]T	20	126	51	69	33	24	20	113	16	81	23	25	32	74	93	69	64	19	31	71	23	8	11	37	161	110	174	89	43	79	39	9	5	6	18	19	16	19	17	10	12	10	40	26	154	153	13	7	43
A[T>C]A	63	180	133	218	118	112	67	258	79	158	76	118	192	186	247	285	106	111	88	205	78	65	63	110	243	214	222	222	117	158	137	40	36	34	37	57	55	64	51	66	80	50	47	144	243	192	81	49	90
A[T>C]C	18	87	40	70	47	29	14	105	25	54	23	36	56	71	76	108	50	29	40	83	25	13	22	33	127	90	105	90	35	76	45	9	17	13	6	18	23	16	15	21	29	9	24	41	110	91	31	10	24
A[T>C]G	61	147	100	193	85	90	35	208	52	112	62	99	149	130	184	236	94	82	84	173	50	47	35	81	218	151	187	186	73	115	86	26	22	25	35	49	46	54	47	44	66	37	51	143	203	149	52	44	48
A[T>C]T	75	199	107	213	97	94	44	227	69	151	70	105	149	160	215	249	98	81	82	215	80	45	57	87	269	204	263	228	99	159	117	30	33	38	43	44	52	46	39	49	62	33	59	115	226	202	70	44	84
C[T>C]A	13	73	54	78	35	29	13	90	26	61	24	32	49	49	81	92	51	30	25	81	28	19	18	39	123	93	134	102	36	71	30	8	3	12	8	12	14	16	12	23	23	17	22	46	123	96	20	15	31
C[T>C]C	16	137	54	101	32	21	14	107	16	85	28	28	45	78	95	73	81	26	25	71	16	14	12	45	216	129	184	114	59	88	60	10	10	11	12	13	12	11	15	10	16	7	34	36	169	151	19	9	24
C[T>C]G	31	96	43	136	57	53	32	121	28	80	34	54	72	90	106	126	64	52	29	99	38	31	22	43	155	123	138	119	65	80	70	13	16	27	22	18	25	25	29	33	41	16	30	65	145	109	41	24	27
C[T>C]T	33	115	72	110	45	33	27	126	26	109	27	38	54	110	124	107	93	36	32	115	33	20	14	48	238	135	210	149	68	124	45	19	13	20	10	23	16	24	17	26	26	12	30	44	180	190	34	12	19
G[T>C]A	31	93	48	82	19	45	15	116	23	81	21	28	66	85	87	83	45	28	21	94	22	17	16	38	143	111	156	104	36	74	57	14	19	10	10	18	18	22	5	16	37	16	13	45	136	97	22	17	22
G[T>C]C	18	48	26	61	34	15	12	65	19	44	12	22	25	34	53	49	23	19	18	48	12	9	13	26	111	46	81	68	26	35	22	6	4	9	5	10	10	8	17	13	15	7	19	32	69	46	20	10	16
G[T>C]G	23	109	53	94	31	44	18	118	13	86	31	43	53	74	106	93	75	41	30	83	25	12	24	40	154	100	143	114	54	80	52	11	17	14	10	19	18	16	18	28	18	13	24	57	155	113	29	17	20
G[T>C]T	26	109	45	78	48	25	16	125	19	70	22	37	52	79	98	74	67	27	30	86	17	19	18	32	164	88	141	87	44	73	56	15	7	12	21	21	13	20	13	19	31	18	26	55	133	96	32	7	22
T[T>C]A	40	122	59	136	47	36	13	166	21	95	58	49	87	107	139	101	70	46	31	129	22	17	18	52	201	134	194	145	54	115	64	16	13	13	23	28	29	14	18	23	25	26	29	64	190	163	33	18	46
T[T>C]C	17	75	52	63	30	31	12	81	23	59	19	25	39	64	65	71	40	35	31	54	18	15	12	41	154	94	109	77	47	60	60	19	6	8	12	5	19	14	26	11	25	14	28	33	117	95	14	9	18
T[T>C]G	23	84	35	82	34	28	20	65	13	59	27	33	44	58	71	85	46	37	26	64	21	15	11	32	114	65	87	79	49	56	45	15	14	12	15	22	19	15	12	21	19	9	19	46	87	67	15	16	25
T[T>C]T	40	111	67	131	56	49	27	149	32	107	40	45	77	102	141	135	84	39	52	92	34	25	24	50	206	141	186	159	54	118	76	20	13	11	19	24	18	22	28	27	37	22	50	57	180	173	39	21	45
A[T>G]A	8	37	28	22	8	7	6	38	2	34	13	15	16	26	36	26	18	8	6	24	5	3	9	16	48	32	49	41	13	30	16	5	2	4	3	5	6	8	4	2	6	3	11	11	42	46	8	5	5
A[T>G]C	11	31	10	20	7	4	2	22	2	18	1	5	4	22	23	17	13	11	6	21	5	5	6	4	34	33	33	27	9	24	11	1	2	2	1	2	2	6	2	4	11	3	7	8	41	33	4	3	6
A[T>G]G	14	52	24	44	21	16	7	65	11	45	8	16	44	43	51	57	39	18	12	36	19	13	12	22	78	39	95	59	32	54	25	10	9	10	12	12	11	9	12	7	11	8	12	29	78	81	14	11	15
A[T>G]T	8	32	22	27	10	10	7	39	10	32	14	13	15	25	45	25	26	7	12	28	5	7	6	15	60	39	54	47	32	24	19	8	8	4	3	8	5	6	6	7	4	6	15	17	47	33	10	3	10
C[T>G]A	10	27	20	18	3	6	2	32	3	22	9	4	8	19	27	22	21	10	6	16	6	4	2	5	62	38	55	37	17	25	17	2	0	6	0	3	4	1	1	5	9	5	6	6	54	49	7	0	4
C[T>G]C	14	61	21	40	12	11	5	65	6	53	5	13	21	40	42	26	34	14	11	43	7	1	5	32	104	71	87	70	31	51	33	3	7	5	4	5	3	7	3	8	11	5	12	14	77	73	8	3	10
C[T>G]G	11	80	41	63	18	15	8	91	7	75	14	11	33	58	72	37	51	21	14	41	6	10	5	20	145	96	129	101	37	77	41	10	6	3	5	5	11	8	10	6	10	2	25	18	133	120	9	5	16
C[T>G]T	6	61	32	59	25	13	12	56	9	57	9	30	27	43	67	53	38	17	23	49	15	10	11	20	102	57	87	73	27	51	30	7	4	4	15	7	13	12	8	9	15	6	21	32	92	86	15	7	15
G[T>G]A	5	33	14	28	11	9	3	27	5	28	3	11	12	20	26	16	22	6	11	24	6	5	5	6	51	42	51	37	15	28	14	2	7	1	1	1	5	6	4	3	7	4	6	11	52	46	7	3	3
G[T>G]C	5	14	9	16	7	2	1	28	4	15	3	2	13	17	11	8	9	4	3	15	5	2	1	9	26	12	23	24	6	22	8	0	2	2	2	4	3	0	4	1	3	5	2	6	21	28	2	2	2
G[T>G]G	10	99	41	71	11	17	11	91	10	71	11	14	23	54	75	46	54	16	20	56	13	6	6	38	149	77	134	95	43	64	28	14	3	5	10	5	7	9	7	10	15	6	35	27	138	113	8	7	6
G[T>G]T	7	45	22	22	10	5	3	58	2	32	4	4	7	23	28	16	38	5	4	27	2	4	2	5	70	48	74	47	24	33	18	4	3	3	2	2	0	3	2	6	4	2	9	6	76	70	1	4	5
T[T>G]A	9	62	31	49	17	12	5	55	9	44	13	7	23	44	47	32	36	11	11	46	6	8	3	16	110	74	80	63	30	44	16	1	5	2	4	2	7	5	3	3	6	5	17	13	99	62	5	4	26
T[T>G]C	10	47	25	41	17	15	10	51	10	46	14	13	22	37	62	34	39	18	21	46	10	9	5	24	67	53	92	61	30	39	21	8	2	4	5	8	15	14	7	10	7	5	22	20	79	54	16	5	12
T[T>G]G	15	87	29	41	22	19	12	77	9	59	10	17	34	50	55	42	42	16	16	56	12	14	11	33	110	66	107	75	29	57	34	14	8	7	4	12	10	10	10	10	15	5	12	17	80	94	13	8	15
T[T>G]T	22	79	48	89	42	39	22	106	19	91	55	38	60	70	90	94	47	30	27	72	24	20	13	43	137	93	144	100	52	71	50	16	7	12	12	15	21	14	22	17	26	12	28	39	128	122	25	13	44
[truncated: 151 more columns]
