# Supplementary material for: SUITOR: Selecting the number of mutational signatures through cross-validation
Source: PLoS Comput Biol. 2022 Apr 4;18(4):e1009309. doi: 10.1371/journal.pcbi.1009309 (PMC9009674; doi:10.1371/journal.pcbi.1009309)
Supplement: S2 Data — (ZIP) [file pcbi.1009309.s015.zip › Supp_data_profiles_activities_matrices/16 In silico simulation/simulation design of nine signatures/nine signatures_mutation_type_matrix_3.csv]

	V1	V2	V3	V4	V5	V6	V7	V8	V9	V10	V11	V12	V13	V14	V15	V16	V17	V18	V19	V20	V21	V22	V23	V24	V25	V26	V27	V28	V29	V30	V31	V32	V33	V34	V35	V36	V37	V38	V39	V40	V41	V42	V43	V44	V45	V46	V47	V48	V49
A[C>A]A	21	84	29	175	56	57	162	192	67	30	10	10	116	16	59	162	135	182	189	69	129	34	26	59	13	184	81	12	68	71	42	62	52	39	196	112	59	159	82	86	22	17	52	19	46	281	226	189	53
A[C>A]C	21	84	29	137	44	30	111	135	34	20	11	10	82	15	23	141	122	137	93	38	91	30	14	49	15	139	29	8	40	44	36	28	33	29	123	79	39	84	65	25	11	18	41	22	42	170	154	124	18
A[C>A]G	1	13	4	17	8	5	11	18	4	3	0	4	18	7	5	25	18	16	18	9	13	3	3	3	3	20	4	3	4	9	5	9	7	6	17	15	5	11	12	8	4	1	5	1	4	26	10	21	2
A[C>A]T	13	62	19	95	40	31	106	92	34	12	3	10	64	12	22	105	95	96	99	33	66	14	21	25	7	107	41	4	20	51	34	21	29	17	109	74	25	61	56	26	9	8	28	12	22	150	128	106	20
C[C>A]A	10	108	13	163	51	58	180	205	53	15	6	6	117	10	64	173	129	193	211	54	136	22	31	58	15	186	110	13	28	37	66	73	31	24	215	127	53	114	74	101	5	11	28	12	26	320	239	242	46
C[C>A]C	7	97	14	190	49	32	161	204	19	12	8	4	108	10	17	198	145	181	128	43	131	15	22	23	15	217	37	11	35	35	28	21	26	23	194	74	27	68	92	32	13	7	24	20	23	263	220	195	19
C[C>A]G	8	14	4	23	12	10	21	36	12	7	1	6	25	6	13	25	22	35	30	3	24	10	11	7	7	21	22	1	21	20	11	10	11	8	37	24	11	35	15	12	3	7	17	7	7	43	31	28	10
C[C>A]T	11	72	14	134	27	39	116	145	50	21	7	6	79	6	36	118	90	135	131	22	86	17	19	32	7	141	45	6	32	29	32	33	26	20	141	92	25	90	66	54	10	16	19	12	22	203	147	125	26
G[C>A]A	18	47	31	68	34	74	103	144	63	40	8	10	78	19	77	69	69	158	250	48	63	39	32	95	19	75	125	6	59	50	87	128	48	31	132	107	61	212	50	147	12	26	35	17	40	214	200	179	81
G[C>A]C	12	57	14	87	38	22	81	97	31	8	7	7	57	14	24	88	86	98	74	21	63	14	17	22	8	78	28	7	36	36	30	28	24	26	96	70	15	65	50	18	11	8	21	14	19	128	116	75	12
G[C>A]G	2	9	4	20	4	3	13	17	15	4	2	3	16	2	5	11	20	29	19	8	8	4	13	12	1	12	11	1	10	12	14	5	10	5	32	15	6	23	9	11	5	3	11	4	7	26	13	14	8
G[C>A]T	11	53	17	85	34	43	85	135	54	21	8	6	83	7	55	88	80	128	185	11	76	24	33	49	4	91	83	9	28	42	51	60	21	20	105	85	31	125	50	67	9	6	22	10	30	165	128	135	40
T[C>A]A	15	63	87	88	26	85	119	128	129	43	32	7	99	77	89	140	81	135	189	2590	127	29	33	71	16	69	93	25	57	57	157	156	258	89	146	132	615	350	110	142	23	41	41	14	30	299	390	151	51
T[C>A]C	14	73	49	145	61	52	131	149	55	22	15	7	106	45	44	161	132	154	175	993	154	31	26	52	9	124	58	15	47	50	89	73	108	60	162	116	225	168	92	80	17	17	47	22	32	260	271	150	42
T[C>A]G	3	9	18	17	11	14	22	27	25	9	6	4	21	14	10	23	15	26	36	395	29	8	6	12	4	16	19	4	9	16	36	17	38	20	31	24	105	69	23	24	5	7	10	4	8	52	60	25	9
T[C>A]T	27	70	79	68	43	85	154	167	117	54	23	8	128	44	94	109	80	204	267	1186	134	42	51	113	28	106	167	25	66	85	137	122	126	74	173	157	345	295	85	181	21	39	58	22	45	290	319	193	69
A[C>G]A	18	90	20	158	59	32	118	123	44	19	16	9	86	18	12	172	125	159	106	144	116	23	14	34	14	159	13	8	45	62	40	14	54	27	155	83	68	63	66	21	9	20	45	20	28	211	167	116	7
A[C>G]C	8	51	19	95	33	12	66	100	18	12	6	5	48	8	2	100	71	87	56	44	74	11	9	25	12	104	12	4	21	36	13	7	25	14	96	59	16	41	49	9	11	13	25	9	22	110	90	72	14
A[C>G]G	2	4	6	5	7	2	8	11	5	3	1	3	4	2	2	5	12	9	3	5	4	2	6	6	2	1	5	2	4	9	5	4	10	7	5	7	6	11	1	3	2	4	8	4	8	4	4	7	2
A[C>G]T	21	98	26	138	34	22	116	139	33	19	9	9	76	21	15	143	126	131	77	143	123	24	20	28	10	141	14	10	49	55	38	25	51	29	141	65	64	76	65	25	12	20	37	21	38	175	161	116	10
C[C>G]A	9	96	20	138	36	33	122	121	28	9	9	10	63	14	6	129	122	116	92	208	113	12	12	12	11	157	1	7	37	40	27	14	56	16	155	72	73	44	62	8	16	13	23	13	24	208	146	128	4
C[C>G]C	19	72	26	100	39	26	78	99	34	16	5	14	77	7	12	131	130	124	61	38	82	16	18	29	14	120	10	5	38	63	34	14	40	31	95	56	32	42	47	21	9	18	35	21	42	162	105	107	7
C[C>G]G	4	15	9	18	9	6	13	15	6	7	2	3	13	4	4	12	19	29	14	28	14	2	4	9	3	19	5	5	11	11	6	12	4	13	15	15	12	22	13	4	3	5	7	6	9	15	22	29	0
C[C>G]T	13	89	41	191	39	38	127	166	39	8	15	11	104	16	9	169	162	142	117	228	139	14	14	31	12	194	10	6	38	57	29	26	45	34	169	93	71	63	66	25	12	17	44	10	37	216	181	153	8
G[C>G]A	11	52	10	106	32	21	76	85	20	0	6	2	47	5	2	94	89	75	53	41	60	8	3	21	11	117	6	3	14	21	13	5	11	15	84	49	20	43	43	10	11	5	16	11	18	142	87	68	6
G[C>G]C	4	52	11	59	27	14	58	78	21	5	8	3	44	5	2	51	58	67	26	28	45	10	10	15	6	82	4	6	17	18	16	8	17	16	77	38	20	33	30	14	11	8	12	7	15	83	68	51	4
G[C>G]G	4	9	4	18	6	3	20	21	6	3	1	2	18	2	1	16	17	27	11	7	16	3	3	1	3	23	2	1	7	6	2	3	6	7	12	12	4	7	8	2	1	5	3	5	8	40	27	18	0
G[C>G]T	7	58	14	128	33	20	88	97	28	4	5	2	69	9	4	114	110	104	67	102	102	10	7	12	14	118	6	10	18	33	15	10	30	22	115	57	46	40	53	14	10	13	22	11	24	139	129	117	3
T[C>G]A	31	102	295	162	46	162	214	132	226	82	98	8	159	316	88	414	145	120	204	9999	393	14	47	55	13	135	12	96	101	76	381	352	859	324	178	244	2344	857	222	180	29	159	45	9	90	517	1006	136	8
T[C>G]C	14	100	56	150	39	43	150	154	70	26	34	8	107	68	41	245	146	144	122	2031	174	9	21	35	12	170	10	31	42	34	121	89	180	92	166	118	459	236	103	58	27	38	21	15	37	293	334	150	14
T[C>G]G	5	7	13	7	3	4	15	7	17	1	4	1	7	8	12	18	17	11	13	446	26	2	4	6	3	1	3	2	10	17	24	23	43	21	11	12	118	60	14	13	2	10	8	2	7	26	54	13	4
T[C>G]T	43	208	339	260	47	184	285	215	276	82	121	10	227	379	128	602	191	195	259	11760	481	24	74	75	26	208	30	148	107	99	506	384	1038	410	260	291	2663	1021	329	230	59	153	69	23	121	757	1288	237	9
A[C>T]A	79	124	99	130	101	54	139	141	135	63	29	36	150	69	39	163	230	224	111	244	185	67	50	100	53	153	44	32	139	186	127	61	144	107	173	155	108	196	103	70	67	62	116	77	134	222	169	124	36
A[C>T]C	33	83	51	101	62	36	110	124	69	25	23	21	89	36	16	116	148	125	89	63	109	28	22	62	31	122	24	15	68	103	54	37	75	55	114	80	54	108	66	29	23	35	58	36	81	152	130	96	20
A[C>T]G	135	125	252	117	189	99	195	200	205	151	115	122	151	158	98	306	303	193	129	162	263	142	125	230	87	166	164	100	160	288	236	174	277	274	152	151	182	120	154	153	288	162	180	168	254	252	146	127	89
A[C>T]T	46	90	52	109	66	43	96	105	70	43	20	21	77	38	26	122	170	163	74	99	122	40	41	67	35	115	28	23	84	125	69	41	89	66	127	98	69	121	59	48	30	41	85	41	82	160	121	94	20
C[C>T]A	32	108	51	116	71	57	129	160	61	27	12	15	105	19	26	153	128	175	91	143	114	40	24	49	35	142	30	14	81	91	63	35	77	54	159	109	57	131	76	32	34	41	83	37	81	189	161	145	20
C[C>T]C	42	110	39	160	66	31	191	153	55	18	24	10	98	21	23	190	192	155	99	72	136	44	24	58	31	177	39	18	62	96	54	28	58	62	182	114	54	89	83	45	31	25	73	35	80	232	173	150	15
C[C>T]G	95	119	179	86	124	73	127	118	146	104	63	62	123	81	82	203	184	188	106	258	199	100	80	160	69	121	104	66	162	227	166	137	205	168	125	157	152	154	133	116	156	115	148	122	210	180	111	103	64
C[C>T]T	48	136	59	204	87	52	185	195	103	37	24	25	115	38	27	192	179	205	122	123	170	41	19	64	39	206	18	24	95	123	66	31	94	74	203	116	74	131	95	41	25	48	68	45	94	233	215	158	21
G[C>T]A	31	108	48	140	78	44	128	147	72	25	21	19	110	26	23	143	157	146	121	225	123	28	29	54	24	132	27	13	91	110	76	34	100	69	142	101	88	114	77	50	31	36	70	29	79	218	183	112	23
G[C>T]C	43	100	54	102	78	44	121	117	63	29	30	29	77	24	25	131	156	157	90	56	128	30	35	60	30	131	24	16	72	113	56	48	75	68	131	84	45	110	62	43	18	35	74	36	55	163	120	117	13
G[C>T]G	98	85	163	60	104	66	108	123	154	127	75	89	98	96	62	204	201	142	102	111	171	118	114	163	68	100	119	76	118	242	166	111	185	159	84	119	104	129	120	115	199	113	120	102	233	174	97	67	90
G[C>T]T	34	76	31	103	53	27	105	89	59	22	16	16	82	21	16	101	133	124	80	64	112	42	20	43	21	101	20	16	70	88	62	38	64	46	134	78	51	108	64	30	32	28	84	33	66	148	125	96	17
T[C>T]A	83	207	328	195	67	134	165	195	288	112	110	26	185	440	262	248	175	209	169	17724	298	31	74	112	26	118	86	126	129	130	776	224	1565	257	187	327	2439	1598	258	163	54	170	226	43	349	621	2025	232	29
T[C>T]C	51	131	126	146	78	62	151	155	110	50	46	24	137	103	60	168	157	179	135	3258	148	38	34	68	46	147	44	51	79	135	194	76	375	97	148	158	505	419	116	68	42	59	118	39	130	287	510	146	17
T[C>T]G	68	77	126	60	105	50	85	81	102	68	55	50	99	91	59	113	149	140	72	1555	129	70	67	102	41	55	74	40	113	162	161	94	251	115	87	117	329	252	81	99	96	81	108	87	160	144	251	78	36
T[C>T]T	49	149	225	156	79	68	146	128	175	77	67	20	169	296	137	195	132	160	118	9959	221	37	49	76	35	95	59	75	127	123	495	158	916	207	144	188	1410	998	179	106	50	106	168	37	255	426	1145	166	19
A[T>A]A	21	40	14	57	23	11	46	39	32	10	7	7	32	4	10	51	51	55	35	15	44	9	17	28	16	45	11	6	27	41	28	6	21	18	45	35	26	32	22	12	11	14	26	10	25	70	51	40	8
A[T>A]C	9	51	17	72	11	13	60	57	23	11	8	7	40	19	5	62	63	60	36	34	66	13	5	20	9	64	5	3	30	33	23	7	36	15	79	37	22	37	32	8	12	13	26	9	27	85	56	59	11
A[T>A]G	19	67	27	75	37	18	83	81	23	12	8	7	60	12	12	99	81	88	58	33	70	18	12	22	16	86	10	9	27	55	40	14	40	24	105	67	26	49	37	13	16	16	35	16	47	102	98	73	7
A[T>A]T	7	39	16	57	20	16	47	46	14	4	5	6	43	6	9	50	50	69	54	18	43	9	10	24	7	57	15	4	25	34	25	20	24	24	45	43	18	31	24	16	11	14	23	3	26	86	68	49	7
C[T>A]A	7	45	8	65	20	4	54	60	15	4	2	0	37	4	4	47	52	54	32	18	49	10	3	5	5	67	0	1	14	14	14	5	14	11	58	41	12	15	24	4	10	8	15	4	13	89	82	38	4
C[T>A]C	8	69	18	135	39	26	109	124	19	8	5	5	78	7	5	126	104	119	81	25	86	9	5	14	13	146	14	5	15	30	22	14	14	13	136	60	18	31	51	8	8	8	21	12	20	159	150	113	6
C[T>A]G	12	48	8	97	34	22	68	96	8	9	0	5	65	9	6	99	84	88	67	20	89	9	13	11	4	120	3	10	25	33	15	14	25	11	99	46	14	31	49	9	5	6	15	7	11	122	108	92	9
C[T>A]T	6	59	15	106	24	12	77	99	13	7	1	2	37	8	9	112	87	74	51	22	61	5	8	15	6	100	4	5	15	26	12	11	16	8	100	52	17	19	45	12	6	8	17	7	14	140	95	64	6
G[T>A]A	5	31	8	57	20	12	60	59	8	5	5	5	36	11	3	54	47	48	34	8	50	7	5	9	4	58	9	3	14	18	15	9	9	7	53	36	10	18	21	8	5	4	18	9	7	68	62	58	4
G[T>A]C	5	33	11	57	13	14	52	59	3	3	1	3	34	1	5	75	42	54	36	12	30	5	7	10	7	46	5	3	7	21	10	7	10	11	42	25	7	9	27	10	5	7	7	4	6	74	62	52	1
G[T>A]G	6	41	12	98	16	15	78	72	10	10	10	5	54	8	1	85	76	95	53	6	52	8	3	11	3	88	2	1	14	30	15	8	16	13	74	47	13	30	38	9	9	11	12	10	16	130	92	76	4
G[T>A]T	4	63	6	89	25	16	61	103	8	4	4	1	31	6	2	98	89	93	70	12	51	9	3	7	7	103	4	3	9	12	14	5	16	11	104	23	11	13	51	10	4	5	18	4	14	137	123	80	8
T[T>A]A	16	51	26	52	28	16	52	75	35	8	10	6	34	12	14	60	60	62	44	34	47	14	13	25	9	59	22	4	20	59	23	30	27	19	71	44	28	56	23	32	6	13	24	13	25	81	68	46	10
T[T>A]C	4	57	16	95	16	10	82	77	11	7	5	4	51	7	5	90	63	80	52	24	70	3	1	13	2	86	10	1	18	26	14	15	23	9	79	51	12	17	37	8	8	9	14	7	18	100	76	83	3
T[T>A]G	5	45	15	53	19	13	39	57	17	5	3	6	32	1	5	53	45	54	42	17	56	7	8	15	10	59	7	4	24	26	10	11	17	19	66	36	13	29	29	12	6	6	19	12	13	76	56	44	2
T[T>A]T	16	56	18	114	36	17	99	121	32	9	7	5	77	3	15	97	85	112	71	26	82	15	7	32	11	112	20	5	35	42	30	22	27	34	101	63	24	48	53	21	20	12	36	18	45	155	122	92	9
A[T>C]A	78	148	125	177	135	53	171	183	172	53	50	43	141	48	51	197	264	275	141	103	175	71	61	122	69	158	38	49	181	257	128	63	143	119	225	177	128	216	132	82	54	82	168	62	161	239	159	142	47
A[T>C]C	26	55	35	75	55	17	78	79	46	14	11	13	53	26	14	64	89	88	49	17	71	25	15	40	26	85	14	10	54	81	49	21	34	38	81	62	32	76	39	21	13	15	50	23	44	114	70	64	10
A[T>C]G	73	108	86	126	113	43	114	112	130	46	38	27	130	49	31	142	212	215	104	66	168	53	46	89	57	128	45	27	149	209	113	71	124	89	171	118	93	182	111	59	60	58	113	82	133	206	109	131	29
A[T>C]T	69	119	107	160	119	62	166	164	138	55	38	50	148	50	32	163	235	270	111	86	183	72	45	106	57	166	47	36	155	177	104	70	140	113	185	154	106	199	105	55	58	63	152	72	130	216	172	130	36
C[T>C]A	23	62	37	90	44	20	73	83	52	14	12	11	60	24	9	79	96	92	44	22	64	23	14	43	10	77	10	11	51	67	29	22	62	39	74	64	26	55	53	19	20	30	62	21	44	102	84	70	9
C[T>C]C	21	94	32	142	51	29	94	128	31	19	7	13	84	12	9	129	113	116	56	10	101	17	13	25	17	138	13	6	37	55	32	20	44	30	152	70	18	61	54	18	27	13	47	27	48	163	130	110	10
C[T>C]G	42	71	52	92	68	30	87	97	66	26	22	18	76	21	28	112	99	138	68	32	92	29	19	53	23	93	13	18	78	127	57	27	73	56	99	88	47	107	65	37	29	24	95	30	71	133	111	84	24
C[T>C]T	27	84	41	130	48	30	110	115	50	13	14	16	109	20	21	146	127	142	80	32	137	17	16	37	23	138	13	12	56	77	40	22	65	36	112	107	31	65	64	28	26	23	47	29	61	172	128	104	16
G[T>C]A	19	68	29	76	49	30	76	69	37	19	13	14	63	18	11	85	98	110	52	30	85	28	21	32	22	93	9	12	67	81	33	23	54	44	111	72	29	74	50	8	15	20	43	36	50	132	97	66	16
G[T>C]C	7	40	14	55	24	9	49	63	31	9	5	9	43	7	9	55	58	66	42	13	59	12	14	15	9	45	14	7	33	41	22	14	29	18	43	59	24	48	36	17	14	18	26	20	31	71	63	50	6
G[T>C]G	24	91	40	103	54	29	90	83	47	20	16	22	74	15	19	98	101	124	55	41	108	28	24	43	25	98	10	4	54	90	51	27	40	47	103	64	55	97	52	31	22	28	47	40	44	123	88	92	14
G[T>C]T	26	52	36	101	46	26	76	82	54	16	10	8	60	19	15	79	89	85	65	19	98	14	9	31	19	92	13	12	47	71	40	22	54	36	90	74	32	79	47	24	22	25	45	24	55	130	92	90	11
T[T>C]A	37	117	34	140	56	21	132	129	64	25	17	13	75	14	17	143	115	164	88	20	124	26	13	42	28	118	21	18	70	94	54	25	68	60	128	76	49	98	81	29	23	26	53	30	66	181	132	121	10
T[T>C]C	21	47	20	73	42	19	71	71	36	15	10	12	53	11	7	76	100	104	55	18	56	13	10	38	13	65	15	3	41	55	29	28	32	24	78	44	25	66	52	21	16	15	36	20	36	96	77	90	19
T[T>C]G	21	44	27	71	42	24	61	68	43	17	12	17	52	24	9	81	97	78	65	13	62	23	14	31	17	62	9	9	45	61	26	22	46	40	89	46	28	66	43	19	21	17	52	23	41	89	74	61	9
T[T>C]T	34	95	52	142	65	32	118	127	65	24	18	17	81	25	21	146	142	146	71	41	127	37	28	58	36	128	25	15	74	81	55	34	63	54	127	91	40	90	64	42	34	34	72	25	65	185	123	112	15
A[T>G]A	4	22	3	27	9	10	31	25	19	2	5	3	30	4	8	43	28	32	21	18	31	4	9	13	5	35	5	4	19	27	17	8	19	13	34	27	14	13	18	11	4	2	8	8	25	38	31	44	2
A[T>G]C	4	12	4	24	6	4	19	20	8	5	0	2	12	4	2	18	19	19	18	6	16	3	4	7	6	17	4	0	7	11	12	5	13	9	26	17	3	15	13	9	5	4	11	9	14	28	24	21	1
A[T>G]G	15	35	15	41	30	13	65	55	31	10	10	7	47	10	4	59	54	66	40	17	62	10	9	29	13	58	5	7	26	47	18	13	20	19	54	46	13	50	28	8	9	17	29	9	33	73	54	69	12
A[T>G]T	6	27	7	35	14	6	33	30	19	4	5	3	26	5	5	31	37	47	21	17	35	8	10	16	6	36	6	2	19	16	16	10	16	11	31	21	20	38	26	14	2	4	20	9	7	42	32	35	6
C[T>G]A	5	29	5	32	9	2	25	39	5	2	3	2	17	4	2	47	32	27	18	9	24	2	0	8	3	34	3	0	11	15	7	5	13	7	32	18	4	10	17	3	2	5	12	4	7	49	25	35	4
C[T>G]C	5	37	9	52	18	13	53	59	24	6	6	7	24	8	9	63	55	55	42	10	39	8	7	14	8	58	5	4	22	31	12	7	16	13	56	18	15	30	39	5	7	7	11	7	18	62	63	42	6
C[T>G]G	8	53	12	94	23	22	68	92	23	9	5	4	59	10	10	89	76	90	47	13	79	9	10	20	13	105	10	9	28	35	9	9	31	16	80	36	15	40	33	10	8	10	26	13	24	124	85	85	5
C[T>G]T	10	41	13	48	23	15	69	54	27	8	9	7	53	11	8	54	66	59	47	15	45	8	9	23	12	56	11	3	18	48	18	15	33	13	63	34	15	37	36	20	14	9	26	12	22	83	63	44	12
G[T>G]A	2	19	9	32	13	8	34	45	10	3	3	2	23	3	4	43	25	28	21	10	26	4	4	8	2	46	2	2	10	8	9	4	15	11	30	19	5	11	15	7	5	4	19	2	19	34	39	26	4
G[T>G]C	2	15	3	28	2	3	9	13	5	4	1	0	6	4	1	17	17	20	12	6	17	3	4	4	4	22	0	2	17	12	8	0	4	4	16	6	2	7	7	4	2	1	13	6	8	21	16	19	2
G[T>G]G	8	48	16	77	22	18	89	83	29	7	2	6	37	8	6	86	70	76	42	15	54	7	7	21	9	94	8	2	27	32	9	9	31	13	84	49	20	34	33	13	9	9	20	5	19	113	78	66	9
G[T>G]T	4	27	5	51	11	10	37	48	10	1	2	2	21	1	1	42	33	34	24	1	28	4	3	4	3	53	2	3	10	20	7	4	7	7	55	19	11	11	20	8	7	5	9	3	8	66	46	45	8
T[T>G]A	12	29	13	49	30	13	42	50	24	3	7	5	38	7	8	62	56	50	33	7	45	7	7	10	4	68	11	2	26	27	13	9	21	16	68	34	18	19	30	10	6	8	13	6	14	80	64	46	4
T[T>G]C	9	46	20	54	20	10	53	58	22	9	7	6	33	9	10	40	72	70	38	9	34	13	11	17	9	58	9	8	26	37	21	14	22	15	58	42	17	34	28	12	10	9	24	8	18	75	51	37	7
T[T>G]G	11	53	20	59	28	17	73	61	26	11	8	11	54	4	3	74	65	71	44	11	45	11	6	23	9	73	13	5	27	27	18	14	20	21	73	49	14	32	39	7	10	11	33	12	20	100	81	51	8
T[T>G]T	29	67	42	91	39	31	78	82	55	18	13	9	70	15	13	103	113	100	61	13	104	25	14	52	16	96	8	8	62	76	41	25	57	46	103	56	31	85	56	32	12	25	49	29	42	125	113	65	21
[truncated: 151 more columns]
