# Supplementary material for: SUITOR: Selecting the number of mutational signatures through cross-validation
Source: PLoS Comput Biol. 2022 Apr 4;18(4):e1009309. doi: 10.1371/journal.pcbi.1009309 (PMC9009674; doi:10.1371/journal.pcbi.1009309)
Supplement: S2 Data — (ZIP) [file pcbi.1009309.s015.zip › Supp_data_profiles_activities_matrices/16 In silico simulation/simulation design of nine signatures/nine signatures_mutation_type_matrix_4.csv]

	V1	V2	V3	V4	V5	V6	V7	V8	V9	V10	V11	V12	V13	V14	V15	V16	V17	V18	V19	V20	V21	V22	V23	V24	V25	V26	V27	V28	V29	V30	V31	V32	V33	V34	V35	V36	V37	V38	V39	V40	V41	V42	V43	V44	V45	V46	V47	V48	V49
A[C>A]A	183	232	68	59	162	127	51	8	26	57	227	40	37	84	60	187	54	80	248	27	146	91	228	73	31	16	186	71	30	25	66	198	71	237	14	222	140	77	51	25	23	34	15	20	246	49	34	85	71
A[C>A]C	142	148	29	33	120	58	35	14	24	23	148	23	32	63	71	108	26	41	214	18	139	48	202	49	22	21	136	79	14	18	41	126	26	166	12	136	93	34	39	12	19	18	7	30	134	39	37	19	40
A[C>A]G	17	22	6	7	8	8	13	3	3	4	21	3	3	13	7	11	6	6	25	3	13	4	21	4	3	4	9	7	4	4	7	20	7	23	2	10	12	4	8	1	2	6	2	4	9	6	5	4	11
A[C>A]T	119	117	33	31	97	55	23	6	16	34	129	11	21	55	59	101	35	30	176	7	93	34	132	31	12	14	109	55	20	13	47	125	48	143	4	113	74	37	33	8	12	14	5	12	96	23	16	37	23
C[C>A]A	267	205	90	72	184	147	31	9	10	72	264	22	37	81	83	222	59	60	226	10	160	106	234	70	25	8	201	97	32	26	110	213	85	297	11	265	159	98	48	14	20	22	12	20	204	26	25	119	96
C[C>A]C	209	203	33	69	161	52	22	10	12	23	224	17	42	83	70	170	23	27	256	6	184	45	227	60	15	8	179	92	14	7	49	213	33	231	10	189	166	31	35	13	7	16	3	16	199	25	12	37	25
C[C>A]G	34	40	22	10	29	33	16	5	6	18	39	4	9	16	18	34	16	19	23	8	25	19	39	11	7	4	24	8	7	2	21	23	12	37	3	27	26	17	10	6	8	10	1	6	31	9	8	22	15
C[C>A]T	158	145	48	27	107	80	21	5	11	40	182	12	31	67	66	112	33	22	165	10	127	66	167	44	15	9	135	62	21	16	60	138	51	178	7	153	99	48	29	8	11	16	7	14	122	13	19	58	34
G[C>A]A	137	143	134	21	100	240	44	13	13	93	150	33	22	46	45	224	97	99	103	20	64	142	115	27	22	15	95	47	38	48	108	53	132	191	14	210	74	132	70	23	17	26	10	19	166	50	28	138	121
G[C>A]C	93	119	33	29	81	59	27	6	12	27	116	15	31	51	54	110	27	34	138	19	74	37	125	34	24	14	64	54	24	11	33	107	29	121	12	115	70	44	35	14	9	28	4	21	102	23	21	32	27
G[C>A]G	17	26	9	4	12	24	18	5	1	3	24	9	8	13	12	24	8	14	14	2	18	18	14	4	7	4	16	6	4	6	10	13	13	29	3	24	14	12	19	7	6	9	0	8	18	11	5	19	8
G[C>A]T	121	115	88	42	89	156	29	10	8	69	136	19	27	42	36	164	53	70	118	15	78	71	113	35	24	7	94	39	23	15	62	92	89	149	7	147	87	77	44	16	9	19	11	15	132	21	14	81	49
T[C>A]A	139	1107	158	40	111	194	35	20	24	87	145	37	23	53	90	213	75	166	112	8	214	119	124	52	25	54	99	73	66	29	161	92	111	190	19	137	82	87	51	49	17	33	8	61	381	197	25	108	624
T[C>A]C	163	481	83	48	137	113	32	11	21	64	158	22	34	79	69	168	54	103	137	14	169	85	173	74	17	41	143	77	29	21	90	143	82	220	20	152	108	62	38	22	26	25	11	44	247	106	24	82	266
T[C>A]G	31	187	28	3	17	27	8	8	8	19	25	7	9	17	16	44	12	36	19	2	34	18	27	10	9	12	18	10	20	6	28	20	25	32	7	31	17	17	9	5	3	3	0	17	64	39	3	17	98
T[C>A]T	195	599	177	37	164	289	40	18	30	132	162	53	38	75	72	260	79	175	167	18	141	177	155	49	29	39	161	57	50	33	171	89	163	257	19	239	123	144	77	22	25	32	12	60	288	113	29	156	339
A[C>G]A	166	207	22	44	114	18	49	8	19	14	181	18	41	82	71	118	24	34	140	22	139	32	203	64	26	14	147	88	21	18	31	175	18	197	14	135	110	19	30	13	18	28	18	29	141	40	32	12	55
A[C>G]C	92	106	18	30	66	18	28	6	7	16	105	5	28	48	54	67	14	20	81	15	91	12	98	29	13	10	87	51	8	9	18	109	18	119	6	85	65	24	20	8	12	11	6	10	70	17	12	14	15
A[C>G]G	6	26	4	2	4	3	5	0	2	5	4	1	4	6	0	5	2	2	3	2	5	7	7	1	1	5	3	3	2	5	3	1	4	9	4	5	2	3	5	4	7	9	1	10	3	7	4	6	8
A[C>G]T	154	247	17	53	104	26	49	19	24	29	161	12	43	102	80	119	26	40	140	23	135	28	202	45	24	16	114	76	26	18	42	152	26	167	10	127	97	29	46	20	13	26	5	22	127	48	26	18	49
C[C>G]A	141	232	15	45	126	17	31	6	17	7	145	14	25	102	82	104	20	29	129	14	146	18	178	45	13	24	123	85	13	11	44	142	7	183	5	126	90	20	21	14	11	22	6	18	126	31	12	9	46
C[C>G]C	122	159	18	37	96	17	42	8	18	20	120	10	31	51	63	67	20	30	117	16	115	27	153	34	28	17	105	49	16	14	26	134	19	139	9	131	70	34	34	17	24	15	9	13	104	23	22	11	22
C[C>G]G	10	39	5	8	12	15	10	2	4	5	14	2	4	7	15	16	7	14	11	5	15	7	26	4	10	8	17	6	6	5	12	19	14	30	7	18	9	12	10	4	4	3	2	6	10	12	7	5	10
C[C>G]T	170	273	20	60	160	19	46	8	17	16	170	21	44	89	86	130	23	45	142	15	156	27	200	70	18	18	166	90	19	22	44	203	23	219	10	158	115	43	39	18	12	24	7	29	176	53	26	12	64
G[C>G]A	100	113	7	23	91	15	13	5	9	4	105	5	19	48	53	52	7	25	73	10	96	10	114	37	13	11	81	51	11	5	24	94	10	129	3	84	82	16	13	7	7	16	3	7	102	13	6	5	26
G[C>G]C	86	95	11	28	63	21	19	4	12	11	63	3	20	46	33	54	10	14	67	7	60	15	83	25	5	9	61	33	11	7	18	71	4	105	2	58	53	11	24	11	6	10	7	8	57	17	14	5	18
G[C>G]G	21	28	7	10	11	6	14	2	2	3	19	1	11	15	7	25	4	5	16	2	15	5	21	3	3	1	15	17	5	1	4	20	2	23	0	18	17	6	4	4	3	3	0	2	20	1	2	2	6
G[C>G]T	113	147	9	39	103	15	29	8	8	8	110	4	33	68	57	63	13	22	117	9	111	12	167	34	14	16	112	57	12	10	21	135	7	133	7	102	76	26	31	13	10	18	6	20	118	41	14	5	30
T[C>G]A	193	4116	280	54	145	74	32	66	85	126	123	48	31	141	254	250	66	519	89	45	632	34	194	141	22	210	140	140	147	10	337	188	97	231	66	96	84	23	22	93	37	26	5	218	923	774	33	53	2163
T[C>G]C	166	926	69	60	141	34	34	17	15	33	186	15	40	89	111	161	29	109	148	25	263	29	221	88	13	50	137	102	47	15	94	224	27	194	23	137	121	22	36	32	13	25	4	69	318	151	22	24	469
T[C>G]G	10	195	23	3	13	12	9	5	5	4	8	3	0	16	12	23	5	22	7	3	22	6	10	8	3	11	11	5	7	4	19	7	8	10	4	9	9	6	12	8	5	5	1	14	39	39	5	4	88
T[C>G]T	321	4933	298	72	205	99	62	74	90	160	200	67	48	207	308	345	99	654	206	38	815	41	278	193	29	260	214	200	153	23	439	249	114	341	95	174	149	29	46	111	39	45	12	257	1080	903	48	93	2461
A[C>T]A	127	419	74	68	129	81	158	44	56	74	202	66	89	145	108	144	74	126	132	59	150	108	235	73	97	68	160	132	72	68	102	167	81	214	38	186	118	106	151	70	69	87	31	90	144	127	89	58	127
A[C>T]C	104	197	49	41	91	54	67	11	40	25	139	33	42	66	61	99	44	66	105	37	108	61	189	40	44	39	124	52	46	30	34	126	38	146	18	109	83	44	66	26	31	34	17	46	106	77	62	36	47
A[C>T]G	106	213	172	70	84	182	123	126	217	294	145	126	155	204	145	155	187	68	151	70	196	194	280	78	279	217	132	206	147	187	136	187	165	128	151	165	163	172	245	138	143	128	78	153	143	386	273	139	196
A[C>T]T	113	277	49	46	95	68	110	21	43	40	158	35	54	82	77	99	55	74	125	38	99	68	192	52	73	41	136	90	42	33	65	105	45	146	24	131	107	72	93	40	44	59	24	37	118	76	58	38	52
C[C>T]A	145	371	48	66	144	56	83	21	29	36	178	27	44	97	80	121	49	81	124	26	131	61	219	50	49	31	140	74	54	40	47	153	46	172	23	152	96	75	102	35	32	55	21	48	128	73	47	28	86
C[C>T]C	163	274	55	65	163	50	89	18	31	30	196	30	66	117	83	131	41	73	143	33	165	57	232	78	45	38	168	99	46	32	58	191	46	216	14	177	132	62	74	38	36	50	23	44	164	68	31	28	33
C[C>T]G	91	302	131	60	50	152	116	91	146	162	115	89	123	150	88	126	142	81	113	74	127	142	182	83	179	145	128	101	98	123	116	108	144	123	105	131	118	127	181	121	114	118	60	134	123	243	192	90	187
C[C>T]T	199	330	60	81	178	58	95	33	32	38	224	33	71	146	104	154	61	94	200	40	203	66	246	86	55	35	189	127	35	33	54	202	41	260	25	204	161	75	94	52	43	51	19	48	180	78	63	29	69
G[C>T]A	138	323	49	42	161	62	83	26	53	44	174	37	54	105	99	145	45	85	122	48	146	58	260	59	43	43	113	85	33	24	64	156	36	206	23	154	102	68	101	28	35	64	27	42	139	92	55	36	89
G[C>T]C	116	248	48	46	92	43	88	21	34	35	143	38	33	91	66	110	42	64	98	46	118	60	205	54	46	41	113	87	41	41	52	128	38	144	27	129	83	77	85	36	36	57	21	38	93	57	44	32	43
G[C>T]G	75	172	115	59	48	128	103	66	174	189	113	101	87	145	77	140	148	85	93	62	109	168	171	64	183	155	94	112	114	121	97	103	117	87	83	111	105	123	166	110	97	100	65	116	105	267	169	97	153
G[C>T]T	104	208	43	44	111	52	68	25	35	29	111	30	41	81	68	88	39	59	89	34	107	61	160	36	48	32	90	58	40	25	40	115	39	150	23	97	74	51	61	40	20	55	25	44	87	56	42	29	43
T[C>T]A	384	11875	328	120	229	142	120	129	115	147	114	92	40	209	175	282	202	436	67	100	547	75	211	175	49	202	124	217	149	36	267	139	265	182	147	93	63	77	67	230	165	119	20	217	1519	507	123	98	4937
T[C>T]C	161	2419	102	79	133	87	100	34	63	65	155	46	47	134	104	141	78	132	98	41	223	61	227	69	55	54	113	113	71	27	115	139	81	181	54	141	115	70	93	82	53	49	18	94	314	185	59	72	883
T[C>T]G	88	1153	103	65	56	94	90	51	94	130	84	68	62	113	66	100	100	90	52	51	103	98	148	53	116	128	79	81	76	78	93	65	103	79	71	80	58	76	112	76	77	81	49	89	167	194	120	69	461
T[C>T]T	228	6674	187	109	183	99	97	64	80	80	108	64	53	147	130	207	129	265	78	64	303	66	185	107	51	148	108	154	112	16	145	131	144	157	84	76	74	64	66	126	119	86	17	159	884	329	76	62	2705
A[T>A]A	43	99	11	18	37	13	36	8	11	11	59	7	16	30	29	39	11	25	85	6	43	23	61	19	14	12	44	33	14	9	14	55	12	63	10	49	39	22	27	14	15	17	6	21	38	21	18	9	14
A[T>A]C	59	132	14	23	59	23	40	11	10	8	87	13	21	26	43	53	17	21	105	6	74	21	82	33	21	14	61	30	16	12	16	55	7	73	10	58	43	20	32	8	14	25	10	11	57	19	15	11	22
A[T>A]G	73	131	23	33	47	24	29	9	16	10	91	12	24	48	39	46	18	29	112	19	83	24	97	28	25	11	78	47	21	11	25	96	16	94	13	74	50	37	35	20	13	34	13	18	78	25	29	6	30
A[T>A]T	60	89	16	15	52	28	30	9	8	15	122	17	21	29	18	46	22	19	137	15	52	17	74	21	17	11	55	34	5	6	18	50	20	67	4	60	40	26	29	9	12	15	10	17	47	25	13	19	26
C[T>A]A	61	66	5	25	42	8	19	8	7	2	63	7	21	37	30	30	14	7	83	10	45	11	78	30	6	6	54	36	8	3	14	64	9	77	4	52	39	8	19	7	10	4	5	10	56	11	5	3	9
C[T>A]C	146	123	12	52	117	18	20	6	13	20	156	8	27	57	68	88	15	21	167	9	148	8	146	57	15	5	121	73	8	10	18	143	9	151	3	120	91	18	24	5	10	8	7	14	109	9	12	12	21
C[T>A]G	122	101	14	35	93	12	23	6	13	8	111	5	14	42	54	63	7	17	169	11	100	9	131	40	8	10	84	48	9	11	25	120	17	127	5	101	79	17	13	5	12	7	3	13	92	22	8	8	20
C[T>A]T	99	117	7	39	91	13	19	5	7	7	109	9	21	46	49	68	7	17	156	7	100	11	115	36	14	5	98	53	8	3	28	115	10	117	3	101	60	12	16	7	10	17	10	12	83	16	13	7	11
G[T>A]A	72	71	12	25	47	6	23	1	8	10	59	5	22	19	41	52	17	13	90	8	55	7	64	21	10	7	43	26	10	8	16	57	8	68	8	58	42	6	16	9	7	10	3	9	49	11	10	5	4
G[T>A]C	59	50	6	19	47	3	15	1	6	3	59	8	17	31	33	40	8	13	71	4	55	6	91	22	12	7	53	39	6	5	8	67	7	64	3	45	40	12	11	4	9	3	1	6	60	13	8	5	7
G[T>A]G	74	87	7	26	67	13	21	3	4	6	109	6	18	50	52	55	11	15	95	8	86	13	120	36	7	6	94	47	6	3	18	102	10	103	3	59	67	13	17	8	8	12	5	8	70	9	13	4	10
G[T>A]T	91	100	13	32	80	12	7	5	8	6	89	5	17	38	42	87	9	15	148	5	98	13	114	41	7	6	67	54	8	4	23	99	5	128	1	89	67	7	15	9	8	7	4	3	84	12	15	4	5
T[T>A]A	58	76	27	15	45	27	29	9	16	17	124	10	19	42	34	48	27	33	104	9	54	31	70	22	17	13	62	29	24	14	35	74	23	68	5	78	35	35	26	17	14	17	3	12	74	31	24	18	34
T[T>A]C	96	65	14	26	67	11	10	3	11	3	91	4	17	38	41	45	7	19	126	4	88	16	88	37	9	5	54	43	10	2	24	89	6	92	4	78	55	15	21	4	10	8	3	10	77	12	17	7	9
T[T>A]G	54	62	7	15	54	15	22	4	13	4	79	9	16	26	20	37	12	12	62	10	63	12	72	24	15	8	50	33	9	13	21	62	8	67	7	55	41	9	15	5	8	10	5	15	45	20	13	5	9
T[T>A]T	104	137	19	39	95	33	35	9	21	21	152	19	27	71	61	84	14	31	173	16	100	33	147	48	26	16	90	48	22	16	37	119	23	145	8	78	81	37	34	16	12	24	11	17	82	28	18	23	21
A[T>C]A	149	458	79	77	170	89	192	56	74	89	226	62	106	161	130	136	91	147	159	84	162	107	340	83	93	82	168	101	92	72	83	170	73	260	51	195	138	145	181	91	94	126	54	113	155	147	108	54	100
A[T>C]C	60	136	27	26	60	26	55	18	22	23	83	13	41	60	44	58	31	45	84	25	71	33	111	27	34	27	53	47	26	17	29	75	27	91	13	91	57	45	49	19	18	40	17	28	68	38	45	17	28
A[T>C]G	123	400	64	63	123	97	172	40	60	49	187	36	76	108	104	122	95	122	127	70	114	84	270	71	88	58	145	90	85	57	63	131	67	183	46	154	105	96	174	60	70	108	47	80	121	135	91	34	69
A[T>C]T	205	429	79	73	149	74	164	46	82	52	230	49	99	133	115	140	84	134	205	67	166	94	276	65	86	63	169	114	91	49	72	166	55	222	33	184	128	106	152	77	63	113	45	88	154	160	89	36	80
C[T>C]A	66	139	31	35	72	29	51	20	21	16	90	18	29	55	43	60	27	48	78	22	67	25	120	35	23	20	85	59	29	18	26	69	19	102	18	67	63	45	60	24	19	30	12	26	62	45	29	8	18
C[T>C]C	133	165	29	47	99	23	42	14	18	13	132	14	29	77	43	73	30	37	114	21	103	30	175	42	23	20	103	51	25	20	45	126	21	201	11	119	83	37	37	20	17	22	16	22	89	45	32	20	23
C[T>C]G	86	225	39	41	101	42	90	25	36	30	99	45	47	76	76	82	46	75	91	32	115	46	156	46	47	56	92	51	39	29	33	98	32	118	17	103	56	63	76	24	39	49	18	36	81	62	49	23	29
C[T>C]T	140	179	25	46	110	32	61	17	27	25	154	14	48	81	70	97	29	44	113	25	144	43	220	53	34	24	124	63	36	20	32	142	20	162	13	110	102	40	68	22	23	39	15	23	114	51	38	15	35
G[T>C]A	86	157	20	35	82	28	71	15	23	13	110	22	42	70	49	55	29	52	98	20	81	46	102	40	26	19	91	59	23	17	27	101	21	97	10	90	68	43	58	24	25	42	12	21	54	32	37	13	26
G[T>C]C	67	94	20	17	48	19	37	11	16	14	58	15	19	38	27	41	19	19	61	17	58	24	72	28	28	13	55	30	12	9	17	61	21	66	8	62	40	18	36	14	8	20	8	13	43	36	19	11	17
G[T>C]G	91	188	29	36	84	37	60	19	23	18	121	25	37	64	53	89	32	55	96	33	101	46	134	39	38	24	86	55	34	19	32	79	23	137	17	110	67	37	67	22	26	38	18	35	102	49	33	20	30
G[T>C]T	88	154	27	30	88	23	55	23	24	20	119	19	28	70	49	63	39	44	102	22	104	38	138	35	28	24	78	56	31	11	35	92	21	119	16	86	66	42	53	26	22	39	13	19	83	40	32	18	21
T[T>C]A	114	194	45	45	119	36	81	19	33	26	196	20	58	98	70	106	37	61	134	35	102	47	190	46	42	35	130	66	35	26	43	135	33	157	21	118	98	47	72	32	28	36	22	36	112	67	47	16	31
T[T>C]C	79	127	25	25	58	29	37	12	23	17	101	11	32	56	40	67	23	32	75	24	56	37	125	28	25	13	87	49	20	17	32	74	19	102	14	72	60	44	45	17	23	23	7	25	66	35	23	13	25
T[T>C]G	61	129	28	29	58	18	45	9	23	24	80	24	42	47	40	53	25	45	69	21	64	35	106	26	35	20	66	44	20	21	32	71	13	82	14	75	56	43	44	19	25	39	11	30	52	51	35	15	29
T[T>C]T	122	200	34	49	108	53	81	26	38	25	181	33	42	106	59	93	44	70	137	23	102	50	172	62	44	28	103	78	51	14	39	131	30	169	22	129	93	55	66	22	39	53	24	41	98	71	41	21	40
A[T>G]A	23	46	6	12	42	9	22	3	6	4	36	5	19	26	22	15	10	18	35	7	31	16	56	13	13	8	26	16	7	5	10	34	6	37	2	47	22	11	17	9	7	12	10	8	26	16	8	8	11
A[T>G]C	29	41	8	8	18	2	7	2	3	9	23	3	8	15	14	18	10	5	28	3	22	10	32	13	9	7	21	7	10	3	4	20	5	16	3	23	17	8	11	7	1	13	0	7	18	6	9	4	3
A[T>G]G	60	93	16	26	42	22	32	12	19	9	78	11	16	33	22	48	17	25	47	13	54	22	80	16	15	17	59	31	16	19	25	66	7	79	6	54	27	20	29	13	11	25	12	11	47	35	24	12	12
A[T>G]T	28	67	11	10	27	10	23	5	7	10	49	7	10	26	21	22	12	15	31	7	35	10	46	12	8	6	29	18	7	6	13	40	12	52	6	46	23	10	16	6	7	10	2	6	38	16	17	14	16
C[T>G]A	37	47	2	8	19	7	5	2	3	2	34	3	8	20	23	22	8	10	31	6	26	6	34	15	7	3	27	15	7	8	9	49	6	43	3	38	33	5	7	4	2	3	2	6	35	12	6	4	13
C[T>G]C	61	64	13	21	38	11	32	4	5	4	56	7	16	21	31	38	8	13	54	6	49	16	70	20	16	10	56	34	12	8	13	58	13	63	6	45	33	15	19	11	6	12	4	7	42	9	7	8	9
C[T>G]G	82	97	17	18	77	23	29	8	7	10	99	5	23	49	45	62	19	23	70	9	79	16	134	30	16	10	72	43	14	8	24	101	17	98	6	81	50	14	28	7	12	10	3	12	64	15	14	9	18
C[T>G]T	64	76	12	19	52	27	23	5	10	10	64	16	16	29	33	54	22	24	44	10	52	20	101	24	15	8	59	28	12	12	23	74	12	91	10	66	45	18	29	15	10	24	11	15	59	21	19	14	18
G[T>G]A	35	39	2	8	23	8	10	2	1	1	50	2	8	20	23	33	4	5	34	2	24	12	52	10	8	4	29	26	2	7	5	39	0	42	3	24	32	10	8	9	4	5	2	2	29	9	6	3	6
G[T>G]C	20	34	1	9	15	1	7	1	2	4	13	2	5	11	14	10	3	4	24	3	16	5	24	8	4	2	13	14	4	2	8	17	2	24	3	15	10	8	8	3	2	5	2	2	17	5	4	1	4
G[T>G]G	83	102	19	33	80	22	15	2	9	13	105	10	27	40	48	54	14	24	81	17	86	17	100	27	9	7	70	45	9	11	31	92	13	101	8	85	66	24	23	4	11	10	4	12	76	20	14	11	27
G[T>G]T	48	45	8	14	42	8	9	0	2	5	61	4	9	41	25	24	2	12	40	6	44	6	62	11	8	7	31	20	0	3	18	66	4	61	3	46	41	6	12	2	3	4	3	7	45	9	6	3	8
T[T>G]A	54	93	4	17	53	20	28	3	11	8	103	7	19	25	30	38	9	18	70	11	56	10	74	14	13	11	69	36	15	10	10	56	4	76	3	46	42	18	22	14	9	10	4	12	40	22	15	6	7
T[T>G]C	52	83	12	20	44	19	28	9	15	13	75	14	15	28	40	47	19	29	50	14	48	18	77	27	21	12	41	26	9	6	24	42	14	61	8	54	41	26	30	10	10	16	8	11	29	22	15	12	14
T[T>G]G	59	99	16	23	57	17	30	2	7	9	86	11	21	46	37	47	16	30	58	8	60	22	108	32	18	9	48	33	15	12	14	86	17	83	3	64	61	14	29	12	18	23	8	13	56	24	17	7	17
T[T>G]T	77	161	18	25	89	27	52	8	20	23	164	25	39	56	45	75	34	41	116	16	81	47	140	34	24	17	86	54	26	24	43	92	21	106	11	96	76	41	45	25	19	40	9	33	88	32	32	18	20
[truncated: 151 more columns]
