# Supplementary material for: SUITOR: Selecting the number of mutational signatures through cross-validation
Source: PLoS Comput Biol. 2022 Apr 4;18(4):e1009309. doi: 10.1371/journal.pcbi.1009309 (PMC9009674; doi:10.1371/journal.pcbi.1009309)
Supplement: S2 Data — (ZIP) [file pcbi.1009309.s015.zip › Supp_data_profiles_activities_matrices/16 In silico simulation/simulation design of nine signatures/nine signatures_mutation_type_matrix_5.csv]

	V1	V2	V3	V4	V5	V6	V7	V8	V9	V10	V11	V12	V13	V14	V15	V16	V17	V18	V19	V20	V21	V22	V23	V24	V25	V26	V27	V28	V29	V30	V31	V32	V33	V34	V35	V36	V37	V38	V39	V40	V41	V42	V43	V44	V45	V46	V47	V48	V49
A[C>A]A	80	179	85	46	44	186	33	97	35	100	84	41	142	26	66	67	194	123	130	101	69	60	31	29	34	44	21	25	55	41	32	13	31	21	44	151	171	10	156	86	64	174	32	399	67	68	11	156	24
A[C>A]C	55	113	80	33	33	149	22	69	24	44	68	31	107	7	57	46	130	73	142	84	43	38	31	17	32	20	15	22	36	28	23	12	28	13	47	124	124	5	92	46	60	112	20	311	33	33	9	119	14
A[C>A]G	10	17	9	13	8	19	4	7	3	14	16	2	14	2	12	7	18	12	13	15	7	2	3	5	2	3	3	4	3	6	8	3	7	3	4	20	14	2	12	8	5	12	1	33	11	4	2	11	5
A[C>A]T	50	92	42	25	24	100	25	46	13	38	46	21	76	11	41	35	107	59	84	55	34	31	15	13	21	25	10	12	21	26	17	12	22	8	17	86	96	5	70	41	36	91	15	240	32	22	3	90	17
C[C>A]A	91	142	91	19	36	163	16	97	50	100	82	50	135	25	68	44	178	136	135	103	63	50	27	19	19	50	16	23	49	57	18	9	40	11	18	164	206	6	171	74	65	228	42	423	78	60	18	148	28
C[C>A]C	51	162	107	27	38	161	17	102	17	37	51	26	165	7	76	58	199	98	173	115	60	25	21	18	20	18	15	26	46	29	19	16	9	13	23	151	148	5	109	40	59	146	18	402	38	21	4	148	14
C[C>A]G	27	28	12	17	2	29	12	15	5	18	34	9	17	9	7	7	17	34	26	14	7	13	8	8	10	17	4	6	8	6	5	5	4	2	10	30	19	4	24	21	9	31	4	55	15	17	5	13	7
C[C>A]T	70	115	69	29	17	110	17	75	24	42	59	32	93	13	38	36	123	87	80	61	28	29	23	14	19	36	9	25	29	33	15	9	14	9	13	108	120	5	107	53	53	133	24	268	43	31	9	116	18
G[C>A]A	127	67	52	41	38	94	31	45	64	144	108	74	64	21	42	33	92	137	47	41	54	102	35	25	33	80	20	13	53	73	25	14	51	17	43	97	150	12	129	125	29	166	60	154	99	126	15	50	57
G[C>A]C	44	87	53	23	30	99	28	49	18	51	47	20	82	10	48	33	87	68	77	65	33	29	25	25	18	22	11	20	30	28	18	14	13	17	22	79	76	7	73	58	32	72	25	203	33	21	6	69	12
G[C>A]G	15	13	10	9	6	23	5	7	3	8	20	11	15	6	10	14	17	19	15	9	4	13	9	3	7	7	4	2	12	9	7	3	6	8	9	20	19	1	25	20	11	17	6	32	14	6	2	8	6
G[C>A]T	89	77	35	22	40	98	25	49	38	85	85	29	65	16	39	28	79	98	89	60	43	52	24	17	15	40	13	16	46	38	11	7	30	8	19	102	124	15	89	69	32	132	35	195	50	51	2	78	24
T[C>A]A	103	92	74	40	51	126	38	49	53	105	92	70	71	21	77	55	636	145	63	63	154	149	44	35	403	51	56	46	127	100	625	25	48	66	78	75	133	55	214	125	41	214	66	182	66	63	14	103	38
T[C>A]C	81	129	77	42	56	148	33	82	39	83	82	63	129	14	75	71	324	114	110	74	87	77	34	26	186	49	26	34	79	51	222	23	27	42	59	129	133	34	195	88	37	183	37	317	56	53	17	126	36
T[C>A]G	16	19	15	10	13	20	8	8	14	28	21	15	11	5	18	13	81	30	12	11	23	25	5	9	75	13	15	7	14	15	89	4	10	16	15	13	29	15	43	20	5	35	11	29	20	23	2	19	12
T[C>A]T	161	108	85	57	53	155	46	68	89	162	152	99	75	26	63	54	350	170	92	46	102	150	64	39	204	99	42	38	107	107	275	18	57	41	69	129	193	35	253	133	49	220	88	197	122	120	7	79	55
A[C>G]A	49	149	97	53	42	184	33	101	13	35	70	28	139	7	63	49	216	88	128	101	49	19	33	29	35	14	18	28	32	29	41	13	19	18	28	143	130	21	90	43	63	107	12	380	27	18	7	153	14
A[C>G]C	21	69	49	23	24	122	15	48	6	18	34	14	75	8	28	33	87	47	88	62	35	16	21	11	19	12	12	15	17	16	12	8	12	7	23	71	79	6	75	19	36	68	10	212	19	13	7	77	8
A[C>G]G	3	10	5	3	4	9	4	4	5	7	13	4	2	1	4	2	7	10	3	2	3	5	5	1	2	2	4	3	3	3	4	1	3	4	6	9	9	3	1	10	4	7	0	15	2	6	2	6	4
A[C>G]T	42	125	83	39	38	164	30	80	22	22	79	26	115	14	47	45	162	72	118	74	49	30	36	22	41	19	26	22	30	34	50	15	23	16	44	114	130	13	82	36	52	108	18	302	35	11	11	154	16
C[C>G]A	38	131	82	27	22	133	17	77	14	12	44	22	132	10	57	47	193	72	118	84	49	18	20	21	53	7	17	22	28	17	49	9	10	14	31	120	100	11	81	35	56	107	18	337	26	12	11	99	9
C[C>G]C	44	93	77	33	28	125	22	64	7	34	55	27	96	8	38	37	125	63	106	76	38	16	27	21	25	10	10	17	13	35	28	19	15	9	35	92	101	6	56	46	39	75	9	251	26	23	11	84	10
C[C>G]G	13	22	13	4	4	22	8	12	7	3	13	16	15	4	8	8	21	17	17	9	9	4	7	4	10	10	8	3	2	6	8	7	6	2	7	17	11	4	17	9	5	12	4	39	15	8	2	17	3
C[C>G]T	36	159	89	25	40	167	31	90	17	28	55	30	150	9	63	60	227	76	168	89	54	35	30	21	57	17	19	24	48	23	70	17	14	16	37	134	119	12	116	43	60	129	13	393	34	16	13	155	13
G[C>G]A	25	90	67	19	16	117	20	49	6	15	40	7	80	4	32	35	107	52	94	47	24	8	15	12	7	5	7	17	12	14	23	8	10	5	17	75	83	9	53	20	36	56	8	247	10	9	5	77	7
G[C>G]C	26	75	38	30	13	81	10	51	7	20	26	10	63	1	20	19	88	38	54	39	17	14	10	9	18	10	4	10	21	20	14	7	9	10	18	52	64	5	41	24	26	59	7	167	11	9	6	62	9
G[C>G]G	4	10	14	11	3	24	2	16	2	7	9	1	9	1	5	6	20	17	23	10	5	6	8	3	5	2	2	0	3	4	6	4	0	2	5	15	15	1	17	4	4	17	6	52	2	4	3	22	5
G[C>G]T	35	108	69	17	21	121	16	55	12	14	39	16	107	9	52	35	130	65	87	69	41	7	36	15	26	12	16	21	24	26	32	14	9	12	24	98	97	13	83	26	48	68	8	247	22	8	8	105	9
T[C>G]A	63	133	222	69	146	297	168	65	34	44	89	91	112	19	192	188	2259	217	168	132	471	394	100	67	1586	68	213	146	343	161	2316	53	16	199	241	118	151	149	441	149	72	450	165	368	14	17	10	237	26
T[C>G]C	35	145	119	39	44	169	53	92	19	26	49	32	149	6	94	72	590	115	172	109	130	99	33	35	353	31	57	51	76	56	462	21	16	69	54	128	152	44	182	74	66	207	31	410	25	10	14	152	21
T[C>G]G	5	7	8	6	6	28	10	3	3	3	10	6	5	2	14	10	98	17	5	3	21	25	10	9	63	5	14	6	23	8	104	5	4	9	14	11	11	10	26	10	3	21	12	16	5	3	0	9	6
T[C>G]T	104	196	276	105	133	424	206	110	58	41	115	120	166	27	269	234	2656	257	305	172	536	497	124	89	1959	85	296	180	404	237	2694	83	28	245	264	197	216	190	628	199	112	600	192	530	49	28	24	298	32
A[C>T]A	86	198	108	136	78	314	95	116	64	92	231	90	135	35	130	93	191	146	136	98	102	80	98	87	117	73	67	55	64	102	130	68	61	71	120	161	174	49	107	150	95	129	54	377	94	63	45	146	60
A[C>T]C	47	148	77	65	34	164	58	79	29	52	106	41	106	17	62	51	127	87	89	76	54	47	72	48	43	34	36	25	26	52	36	34	33	27	64	101	107	28	80	69	53	74	23	298	62	26	21	104	26
A[C>T]G	124	117	93	279	175	211	147	152	160	177	208	260	146	79	127	228	160	305	102	129	140	139	73	273	230	121	125	96	161	162	227	119	128	138	239	143	241	69	152	217	117	125	116	330	331	121	116	175	130
A[C>T]T	61	134	77	86	62	223	77	89	55	67	135	52	109	24	85	57	159	101	103	65	66	60	83	48	65	31	48	26	37	59	64	35	49	32	91	122	120	31	79	94	66	101	24	297	89	39	30	102	39
C[C>T]A	67	142	98	69	52	211	47	108	46	65	120	41	120	15	79	67	201	106	119	81	62	41	84	57	55	44	40	27	41	63	74	31	43	39	76	133	136	20	106	69	68	118	37	352	57	36	27	137	35
C[C>T]C	70	212	108	66	49	185	49	102	25	62	103	38	146	24	92	73	160	123	158	106	75	45	67	62	50	36	16	33	44	55	48	33	25	31	70	153	154	33	98	84	88	117	24	432	54	30	28	150	29
C[C>T]G	100	112	80	206	117	189	115	113	114	148	194	179	92	71	133	155	148	221	65	108	119	125	85	201	177	83	96	56	82	136	182	84	111	76	170	118	171	56	108	203	93	108	86	248	227	80	78	124	98
C[C>T]T	69	232	135	65	48	256	49	96	47	55	134	57	167	21	102	77	255	136	178	114	81	49	87	48	79	46	46	37	39	57	66	38	39	44	70	201	173	22	108	92	103	136	35	466	57	34	24	181	32
G[C>T]A	54	184	97	62	52	217	55	82	35	73	115	60	132	20	91	71	201	136	126	66	92	66	52	40	63	35	43	29	50	48	108	26	47	39	82	146	134	32	99	101	72	104	38	359	72	29	20	155	29
G[C>T]C	56	153	105	90	51	212	63	82	36	45	136	54	124	13	94	45	126	109	118	83	57	45	63	44	51	36	38	36	33	61	44	30	57	27	81	137	133	22	83	92	75	81	30	304	56	44	19	132	42
G[C>T]G	96	88	73	220	120	173	119	109	101	157	188	166	84	66	109	180	121	196	64	67	100	125	76	192	137	91	104	61	88	103	146	87	100	77	133	107	155	45	97	182	90	90	86	222	208	85	76	123	89
G[C>T]T	53	124	60	53	40	189	57	84	33	48	131	55	68	19	83	48	134	78	90	59	62	44	50	41	53	35	36	27	28	46	37	23	28	28	56	111	109	18	64	68	49	72	29	231	44	28	26	108	28
T[C>T]A	91	192	235	146	235	369	238	57	305	101	160	137	150	81	202	807	4929	796	144	316	454	758	468	210	1794	120	222	260	224	826	3515	96	106	406	244	146	142	259	638	272	210	825	189	298	68	110	61	146	68
T[C>T]C	84	181	118	99	93	260	105	98	98	77	169	99	123	35	105	194	1059	238	129	125	142	197	153	94	411	66	79	75	73	198	718	50	45	103	118	126	142	76	178	134	91	232	59	319	71	49	26	125	37
T[C>T]G	59	96	83	130	87	194	109	65	84	103	172	112	78	45	98	163	469	200	54	78	83	139	93	130	221	74	79	78	79	134	366	73	81	90	122	103	127	60	119	159	76	100	70	178	144	77	52	96	66
T[C>T]T	71	164	184	110	164	297	157	56	198	84	163	110	124	55	146	434	2731	495	124	198	279	434	276	139	1062	76	127	166	137	461	1942	63	73	271	165	111	123	175	368	213	148	427	117	296	54	66	36	133	55
A[T>A]A	18	67	27	19	15	66	18	31	10	17	39	12	48	5	28	23	38	35	37	23	19	17	28	12	20	14	13	10	18	14	11	12	16	13	28	44	44	7	33	34	24	34	8	106	30	12	6	39	7
A[T>A]C	20	76	43	34	12	89	24	31	12	22	52	13	57	7	38	27	83	48	48	41	23	10	29	16	10	9	16	19	15	19	21	11	8	10	28	59	76	6	27	27	28	35	10	139	23	13	5	63	16
A[T>A]G	21	96	42	35	20	100	18	40	13	21	74	27	71	17	52	35	83	48	56	44	38	27	29	20	26	12	28	19	29	29	22	13	11	15	32	64	75	11	52	48	41	66	15	214	18	16	8	69	10
A[T>A]T	41	63	62	28	17	118	14	24	12	19	52	17	37	11	32	18	48	46	49	26	25	11	27	17	20	12	12	8	12	17	17	12	8	5	17	52	48	5	38	21	25	31	6	134	19	16	5	62	10
C[T>A]A	12	71	38	18	10	57	10	38	6	6	15	10	30	2	29	19	74	30	40	35	19	10	13	9	6	8	6	9	11	16	9	6	10	4	13	42	51	7	41	27	32	42	3	123	10	2	5	48	5
C[T>A]C	30	135	64	23	24	121	16	63	11	20	18	18	112	3	36	33	145	75	106	66	36	7	13	8	18	12	9	15	25	19	9	10	11	7	20	106	94	4	88	25	47	82	8	321	23	11	1	112	9
C[T>A]G	24	84	44	20	23	86	16	60	5	13	33	21	75	4	31	33	116	67	91	53	31	18	14	9	23	7	6	11	25	20	10	8	9	4	18	83	64	3	59	27	36	63	5	243	15	9	3	90	7
C[T>A]T	25	86	42	13	28	99	10	47	8	11	31	6	94	1	31	31	117	57	66	59	31	10	13	10	13	3	6	17	16	17	8	6	11	6	8	94	79	5	52	21	34	61	3	224	11	7	12	89	7
G[T>A]A	14	46	38	12	11	55	8	30	7	9	16	5	48	2	22	21	57	21	51	35	14	11	7	8	9	10	5	10	9	10	11	9	7	9	8	36	46	3	36	14	22	35	4	102	15	6	4	45	11
G[T>A]C	18	55	32	11	11	62	9	39	10	6	18	7	65	3	14	8	54	33	59	38	17	12	8	4	8	5	3	10	12	10	5	6	8	6	6	52	46	2	37	10	22	39	4	134	8	5	4	67	4
G[T>A]G	20	85	51	10	17	97	15	52	11	14	31	16	87	5	28	28	90	51	74	64	22	13	17	15	10	12	8	9	28	10	9	5	9	4	16	74	74	3	49	15	19	68	10	215	17	9	9	82	6
G[T>A]T	21	88	42	12	14	94	5	52	8	11	17	6	85	2	30	27	90	46	75	50	25	10	11	5	13	6	5	16	19	14	14	7	10	5	8	71	79	0	52	13	36	56	6	205	11	12	4	86	11
T[T>A]A	43	68	61	34	14	87	25	45	22	30	49	15	47	9	24	22	70	45	44	46	15	25	20	23	22	22	9	16	25	19	26	8	18	8	27	44	61	6	42	34	25	52	14	138	36	24	7	49	14
T[T>A]C	20	72	59	13	16	97	17	41	10	19	21	13	56	2	21	13	84	33	84	43	24	11	17	7	11	12	9	8	20	9	16	2	9	2	16	68	70	4	57	14	25	61	10	168	14	9	1	80	2
T[T>A]G	22	59	26	24	11	67	9	35	9	18	40	8	48	11	31	15	55	36	65	29	17	13	15	19	9	7	8	6	13	12	12	4	5	6	16	46	37	2	42	20	18	37	8	125	16	8	4	49	11
T[T>A]T	46	104	70	32	25	145	32	70	14	31	70	27	89	6	55	37	102	60	100	64	34	18	23	8	29	17	15	19	28	20	7	13	21	10	38	104	110	13	59	56	49	77	10	299	31	26	11	90	14
A[T>C]A	111	260	143	170	83	382	130	141	69	113	284	88	161	45	177	98	213	191	173	106	106	88	163	103	130	74	85	51	50	124	93	85	86	68	152	201	195	49	83	200	123	107	49	408	141	63	55	160	71
A[T>C]C	31	86	47	45	23	126	35	48	33	30	82	30	65	17	44	39	80	61	66	47	43	27	44	35	30	34	27	21	15	36	20	18	28	15	47	79	63	16	36	66	32	41	13	189	37	20	11	83	15
A[T>C]G	68	188	103	134	79	298	98	91	67	93	229	85	151	36	132	84	141	137	134	81	73	76	117	86	76	65	76	45	35	88	77	62	72	50	134	165	171	36	83	144	95	91	33	355	88	59	36	108	67
A[T>C]T	94	229	147	128	83	347	94	141	66	86	226	92	147	47	144	100	211	133	153	103	84	85	123	88	100	59	74	54	55	117	80	54	72	44	129	216	200	40	102	152	96	112	45	419	114	50	51	152	67
C[T>C]A	31	105	52	46	21	133	29	49	27	33	81	30	70	9	52	32	84	68	61	50	47	22	42	35	35	23	23	22	16	47	31	20	29	21	59	81	82	16	47	48	54	60	19	203	37	23	13	78	15
C[T>C]C	39	125	70	29	25	117	30	65	21	38	60	27	98	9	54	43	142	67	103	64	52	22	38	26	29	14	17	20	21	24	17	19	8	14	29	103	120	9	63	45	50	83	14	263	39	12	11	106	13
C[T>C]G	49	120	76	76	42	217	48	57	29	56	140	43	79	21	60	49	105	79	94	74	44	37	58	51	38	37	35	19	27	57	34	30	36	26	69	98	120	22	57	99	55	74	22	251	55	23	26	104	24
C[T>C]T	36	142	85	38	45	168	43	82	19	36	89	37	118	18	69	45	139	99	105	90	48	25	50	33	33	22	19	26	29	51	31	31	22	29	53	116	113	22	63	61	40	88	13	327	45	25	22	109	22
G[T>C]A	43	127	82	47	34	121	36	64	28	39	82	34	84	13	51	36	89	63	79	41	42	26	40	28	37	27	30	25	14	37	26	29	30	11	61	82	74	16	39	55	44	59	18	204	52	18	15	99	18
G[T>C]C	24	57	40	34	19	61	27	23	18	30	49	14	41	7	36	18	54	46	39	29	25	23	13	20	25	21	12	12	11	26	21	11	11	9	22	35	55	10	33	27	27	39	10	135	22	15	7	53	11
G[T>C]G	39	96	64	63	24	145	49	47	31	37	94	32	80	19	65	37	102	74	90	57	29	28	26	32	23	24	29	26	23	43	28	23	34	22	57	108	96	12	50	56	64	80	24	240	50	31	15	73	34
G[T>C]T	35	87	45	59	24	140	41	43	23	21	77	23	92	18	59	46	82	74	73	58	41	28	46	26	37	22	24	22	23	56	14	23	21	19	45	79	75	15	52	57	48	52	26	215	42	24	18	77	23
T[T>C]A	62	148	91	58	37	259	61	85	32	35	122	33	128	19	71	50	136	86	118	75	56	43	68	37	42	28	21	17	26	37	34	32	36	23	57	134	135	24	73	76	71	95	23	334	63	25	17	125	25
T[T>C]C	25	82	55	42	19	139	29	44	26	30	66	20	71	7	45	43	87	58	68	55	33	25	32	35	17	20	20	21	16	24	19	16	14	21	42	67	73	11	56	53	46	51	16	193	32	30	11	61	14
T[T>C]G	40	79	56	34	29	143	43	40	22	33	79	27	51	11	38	20	71	59	50	36	36	37	42	26	33	25	17	21	15	36	29	14	26	18	49	70	65	9	44	47	36	46	12	166	40	14	19	57	28
T[T>C]T	61	152	119	62	34	245	61	89	38	47	140	42	122	20	62	67	147	93	123	77	66	38	75	50	39	31	31	34	28	58	37	32	27	21	50	109	119	16	69	84	61	104	17	325	55	27	26	120	30
A[T>G]A	9	48	19	18	10	45	16	27	5	8	24	5	38	2	25	17	43	19	24	20	11	9	18	9	8	2	3	4	10	8	6	5	3	1	12	27	18	0	21	11	14	28	7	76	7	5	5	45	11
A[T>G]C	11	25	11	8	7	31	9	21	5	9	18	4	22	0	10	11	22	21	26	11	11	5	3	9	3	2	3	5	3	5	2	4	2	5	11	24	21	1	9	7	12	23	2	50	11	4	3	15	5
A[T>G]G	25	77	36	25	19	100	21	43	20	24	54	25	54	6	40	20	55	38	47	39	34	10	22	20	17	10	22	20	14	19	19	14	10	11	22	63	63	7	41	29	15	41	3	145	19	13	12	66	18
A[T>G]T	15	53	29	16	11	66	12	26	5	18	25	9	31	3	19	15	37	24	32	23	11	7	15	9	12	10	11	9	4	14	11	5	6	6	22	39	24	8	20	21	19	22	7	90	15	9	9	35	9
C[T>G]A	8	38	28	8	8	39	5	21	1	9	12	6	33	2	8	19	43	32	31	19	13	3	14	2	3	5	3	6	13	6	7	5	2	2	7	25	47	5	20	10	14	19	4	87	6	2	2	30	1
C[T>G]C	13	61	34	18	16	78	17	38	8	6	25	14	52	8	29	18	76	41	41	38	18	8	14	17	9	6	5	7	10	17	11	4	8	8	11	44	47	3	42	14	23	36	8	142	16	10	7	45	2
C[T>G]G	13	81	42	19	19	116	14	48	13	20	40	11	72	6	39	28	79	47	79	51	26	16	13	17	8	18	8	15	21	22	13	10	7	7	17	69	68	8	38	34	32	59	8	190	15	10	5	69	8
C[T>G]T	33	68	38	27	11	79	20	38	24	24	44	18	53	5	40	20	66	36	52	34	23	12	18	18	21	17	9	22	14	15	16	19	7	10	23	39	47	6	30	34	28	44	5	139	15	10	7	57	9
G[T>G]A	19	33	24	10	8	41	6	15	7	6	14	6	28	1	19	10	25	13	28	14	13	11	2	7	8	4	3	11	3	7	7	6	5	1	9	22	26	3	23	8	16	16	4	98	10	2	3	26	4
G[T>G]C	7	19	9	3	5	28	6	23	2	2	16	5	12	1	7	5	20	11	15	11	6	4	6	3	4	4	4	3	2	5	4	3	5	2	5	14	12	2	10	8	12	10	1	60	4	3	2	21	1
G[T>G]G	25	95	42	21	19	100	16	48	7	20	39	15	55	7	46	27	89	51	85	46	29	27	23	13	12	16	14	15	18	11	15	8	5	9	23	74	54	8	63	17	43	80	7	189	21	13	10	94	13
G[T>G]T	7	32	24	8	8	45	4	22	6	8	14	3	36	2	14	9	49	21	50	20	18	9	6	4	3	3	2	9	9	5	3	4	6	4	9	34	47	4	30	12	27	33	5	123	5	3	3	52	4
T[T>G]A	19	58	51	16	19	89	14	30	11	10	29	15	40	5	30	29	53	40	72	31	18	7	18	10	17	7	8	10	11	17	9	7	7	10	16	48	43	3	38	22	24	38	13	133	13	11	5	58	6
T[T>G]C	25	57	36	18	10	85	27	30	17	18	31	11	41	9	34	30	46	33	49	35	17	5	25	16	18	14	10	8	10	17	17	8	7	10	26	47	45	10	36	29	29	40	6	121	20	11	5	49	9
T[T>G]G	26	61	46	22	17	92	17	37	14	20	45	16	61	14	20	17	69	34	58	34	29	13	23	12	16	13	11	11	16	21	20	12	14	9	28	67	65	3	35	34	21	50	5	161	14	5	6	65	10
T[T>G]T	57	103	97	45	28	201	40	49	27	36	87	32	68	9	66	42	105	68	59	56	48	34	37	24	37	21	20	17	27	39	20	17	15	20	41	93	95	9	49	69	52	60	22	216	38	20	13	78	15
[truncated: 151 more columns]
