# Supplementary material for: SUITOR: Selecting the number of mutational signatures through cross-validation
Source: PLoS Comput Biol. 2022 Apr 4;18(4):e1009309. doi: 10.1371/journal.pcbi.1009309 (PMC9009674; doi:10.1371/journal.pcbi.1009309)
Supplement: S2 Data — (ZIP) [file pcbi.1009309.s015.zip › Supp_data_profiles_activities_matrices/16 In silico simulation/simulation design of nine signatures/nine signatures_mutation_type_matrix_6.csv]

	V1	V2	V3	V4	V5	V6	V7	V8	V9	V10	V11	V12	V13	V14	V15	V16	V17	V18	V19	V20	V21	V22	V23	V24	V25	V26	V27	V28	V29	V30	V31	V32	V33	V34	V35	V36	V37	V38	V39	V40	V41	V42	V43	V44	V45	V46	V47	V48	V49
A[C>A]A	209	24	206	95	69	11	34	9	42	101	22	164	88	16	18	197	122	22	58	39	149	116	20	31	16	10	33	12	213	214	231	23	23	133	25	74	30	25	22	48	34	20	80	76	111	92	89	84	182
A[C>A]C	134	12	161	70	19	16	24	4	51	43	7	74	75	10	14	133	72	21	50	28	100	47	22	34	10	9	27	28	166	165	198	30	18	52	23	32	26	14	17	24	22	20	50	61	67	69	25	54	137
A[C>A]G	20	2	18	5	3	1	2	2	7	6	2	13	9	0	3	21	12	5	7	8	14	5	8	2	1	2	2	1	18	21	32	8	4	11	7	6	5	5	3	9	7	6	2	13	14	8	7	7	17
A[C>A]T	102	16	127	38	37	2	19	4	23	34	20	78	47	7	9	119	75	10	30	25	96	33	23	32	8	10	35	10	147	140	158	25	13	50	16	28	13	18	11	10	16	12	44	21	64	63	34	56	104
C[C>A]A	266	13	221	71	76	5	10	5	29	157	38	189	82	11	7	253	74	9	62	24	198	136	17	29	5	9	45	7	238	249	263	21	28	125	16	78	21	13	14	13	21	13	82	56	127	68	99	94	163
C[C>A]C	198	14	215	73	31	11	20	9	20	35	16	68	86	6	15	238	46	9	67	27	164	38	15	23	11	6	14	12	216	250	295	15	18	53	16	29	28	13	11	22	9	6	62	45	64	83	34	95	244
C[C>A]G	28	2	31	11	18	4	6	3	17	31	7	50	23	0	2	36	28	2	7	13	27	26	6	13	4	2	12	7	42	36	35	11	6	31	15	14	4	7	13	8	4	10	19	15	22	13	22	20	20
C[C>A]T	145	14	141	56	31	9	13	8	18	63	18	109	52	4	11	134	40	12	41	25	129	76	13	27	10	7	31	9	134	178	227	14	12	82	19	51	21	15	11	17	15	7	61	28	74	60	49	53	116
G[C>A]A	197	27	132	64	120	11	25	7	43	209	39	243	41	7	18	125	102	21	24	46	116	199	21	38	12	14	63	17	128	183	102	27	19	203	29	104	17	19	16	22	26	11	70	61	186	31	160	34	76
G[C>A]C	92	18	124	40	25	8	13	3	26	45	9	72	63	5	10	108	57	5	38	21	78	33	13	28	12	7	23	10	91	120	152	23	22	51	16	41	20	12	18	24	24	6	28	31	82	52	36	49	69
G[C>A]G	15	4	29	2	5	1	7	6	13	17	3	19	11	1	2	18	20	4	3	8	13	17	8	7	4	1	10	5	21	17	20	8	3	16	7	13	5	4	7	6	11	5	11	12	23	5	11	6	5
G[C>A]T	131	14	143	51	75	6	13	5	29	118	19	154	33	3	22	120	77	12	25	19	104	105	25	20	4	5	44	12	115	134	112	21	13	125	19	82	13	11	14	14	16	7	47	34	95	45	71	49	75
T[C>A]A	1983	237	117	40	100	12	17	56	41	292	49	208	77	365	19	121	80	15	20	39	151	144	30	28	26	17	99	16	125	595	118	41	26	156	43	89	11	141	18	20	65	116	61	88	143	24	105	43	108
T[C>A]C	894	107	171	69	53	13	17	26	41	136	31	137	84	164	19	171	79	15	49	33	141	95	21	32	18	4	60	13	188	365	212	29	24	115	43	54	23	64	22	25	28	42	70	70	84	73	65	88	154
T[C>A]G	313	43	18	10	14	2	9	12	10	34	8	34	13	61	4	27	20	4	6	9	20	31	9	11	4	2	12	5	21	108	21	10	13	34	14	11	4	35	5	2	8	15	10	22	30	2	16	5	15
T[C>A]T	1011	140	149	90	134	16	33	22	56	284	64	306	65	191	26	183	111	18	26	55	175	229	30	49	25	18	102	19	164	384	137	49	42	249	50	131	25	74	22	33	48	91	102	73	195	36	168	52	107
A[C>G]A	245	32	196	54	25	12	25	7	42	15	20	57	89	22	10	177	72	19	64	42	140	19	30	44	10	12	23	16	182	220	220	22	19	28	26	31	32	29	20	31	20	20	46	48	50	68	17	69	172
A[C>G]C	123	8	106	35	14	6	9	3	17	13	8	35	41	12	9	99	48	8	34	26	96	21	10	18	11	4	16	9	125	114	143	11	15	20	12	15	24	14	12	17	20	17	27	37	43	51	13	57	101
A[C>G]G	11	5	11	6	10	3	5	7	4	7	1	13	9	3	2	9	11	2	4	8	7	7	0	5	4	2	4	3	5	11	4	6	2	3	4	4	6	3	3	4	4	3	4	4	15	3	3	5	2
A[C>G]T	212	19	159	64	28	13	13	17	32	19	6	73	74	25	9	178	76	23	43	45	115	25	26	43	20	17	23	17	159	205	195	22	21	35	35	25	37	26	17	27	35	24	38	40	86	56	21	70	145
C[C>G]A	272	30	186	45	16	7	14	7	27	22	10	32	77	33	8	193	50	17	61	33	126	12	15	19	9	6	15	7	159	198	248	19	14	18	25	18	25	14	12	16	16	18	40	42	44	58	6	90	112
C[C>G]C	114	19	130	52	12	7	15	9	42	13	8	52	56	9	13	111	66	15	39	31	100	12	21	32	6	13	14	16	129	138	177	21	25	38	19	15	34	19	23	16	17	20	31	49	50	60	17	48	111
C[C>G]G	41	4	25	12	9	2	4	2	9	13	5	24	16	2	3	17	13	8	4	11	14	13	6	11	3	2	5	3	15	26	23	7	8	9	3	8	2	9	6	7	6	3	7	13	30	8	9	10	17
C[C>G]T	286	31	201	72	23	11	18	9	31	37	15	64	95	35	13	176	63	12	68	28	150	24	24	31	14	13	16	17	208	213	273	18	15	20	27	19	21	25	12	20	30	25	51	62	60	82	16	67	185
G[C>G]A	130	12	111	32	14	5	13	7	19	7	7	36	50	10	4	103	24	5	33	23	78	9	11	22	7	3	13	10	106	132	130	13	14	15	13	11	22	7	8	7	5	13	24	30	28	37	10	49	77
G[C>G]C	95	11	74	27	17	10	10	6	18	10	5	29	37	5	5	84	30	9	18	17	48	7	7	19	8	6	10	4	82	87	107	6	11	16	15	14	14	10	16	16	13	11	26	26	35	44	9	39	62
G[C>G]G	22	2	29	4	2	0	4	1	6	7	2	11	10	2	3	19	15	6	6	5	16	1	6	9	3	1	6	3	21	33	39	2	4	4	2	1	4	6	1	3	4	5	6	9	10	10	7	11	21
G[C>G]T	149	18	134	43	17	7	10	12	20	15	10	40	65	7	10	128	49	14	57	24	95	11	13	27	6	1	11	12	129	157	175	6	19	20	17	10	23	18	7	16	26	17	33	43	40	47	8	50	107
T[C>G]A	7619	889	153	53	103	5	68	175	50	499	132	121	159	1585	76	209	53	17	44	95	173	74	66	41	61	12	169	21	120	2016	234	138	84	75	146	28	14	444	16	31	187	422	41	250	85	55	9	91	226
T[C>G]C	1655	187	201	61	52	9	20	37	23	100	32	69	91	323	30	206	50	12	71	32	153	34	19	34	19	5	35	11	156	562	283	60	26	34	52	18	22	113	14	19	48	95	48	94	62	81	19	79	197
T[C>G]G	342	33	6	7	8	6	7	13	7	18	7	20	12	70	2	7	6	2	6	10	6	8	6	5	6	2	10	10	5	97	16	12	5	8	18	2	3	25	5	3	15	25	3	14	18	3	6	1	13
T[C>G]T	9154	1109	257	76	131	17	92	192	78	623	174	181	219	1867	97	317	80	22	83	152	245	119	89	71	83	11	203	38	202	2584	377	210	83	91	165	23	49	571	15	47	204	566	72	287	131	78	31	145	341
A[C>T]A	301	78	234	141	79	39	74	45	162	79	42	200	156	46	45	156	214	72	67	124	127	68	80	97	46	41	61	41	181	263	224	87	74	125	91	98	70	64	81	99	97	61	79	147	205	95	77	107	156
A[C>T]C	171	39	161	50	44	17	44	13	85	28	26	95	89	14	30	121	154	37	56	67	91	28	40	64	35	16	33	35	150	142	187	41	37	51	49	41	30	33	44	48	39	27	50	77	115	61	38	76	110
A[C>T]G	144	114	367	242	106	134	131	148	246	90	200	316	158	123	95	138	478	119	156	167	161	138	142	122	140	111	132	125	103	338	206	131	157	239	214	132	178	103	238	144	284	95	121	168	202	118	133	98	163
A[C>T]T	181	53	172	67	49	27	57	18	70	41	29	138	93	12	40	121	176	53	56	78	86	48	47	70	29	29	39	39	156	160	190	49	58	83	66	61	42	39	56	73	52	35	58	96	131	59	48	66	116
C[C>T]A	268	50	179	72	48	14	42	11	70	51	22	131	83	25	45	169	124	26	72	90	119	47	36	69	25	14	34	32	188	203	215	42	40	74	48	55	39	49	46	30	49	36	55	79	127	76	37	77	161
C[C>T]C	201	31	217	80	31	15	49	24	62	33	23	115	99	15	17	184	127	32	63	82	150	33	38	58	21	18	44	24	204	244	258	44	44	69	52	49	52	34	32	63	37	33	55	95	152	90	40	103	176
C[C>T]G	229	93	283	216	105	101	118	103	207	88	104	242	126	80	68	96	344	97	94	151	106	115	104	118	90	54	132	83	95	274	153	98	97	183	155	101	98	85	139	126	167	89	98	151	205	75	105	87	133
C[C>T]T	275	58	232	96	37	27	47	18	92	28	27	143	162	17	36	200	145	38	84	66	152	46	50	94	26	31	36	22	259	275	342	43	49	71	58	43	54	52	38	67	70	53	67	106	138	87	56	107	188
G[C>T]A	322	50	194	67	51	22	34	15	73	45	32	126	99	42	22	168	133	35	61	67	131	29	57	63	26	26	43	28	160	235	214	40	52	69	53	51	41	45	34	58	42	50	61	87	140	86	50	78	144
G[C>T]C	131	44	190	78	33	22	37	14	102	45	26	126	77	7	27	143	142	32	65	89	106	54	40	75	27	23	42	32	148	179	182	50	47	71	56	57	35	45	59	58	46	36	63	83	123	65	61	64	119
G[C>T]G	81	71	236	174	84	102	92	104	165	93	92	234	100	67	66	70	356	88	101	131	100	112	119	113	101	91	108	99	95	239	114	96	122	191	144	120	116	84	149	123	189	75	84	140	178	60	97	73	101
G[C>T]T	138	37	167	60	37	22	41	21	74	28	22	122	109	12	27	135	103	29	60	66	82	31	34	66	21	12	30	22	124	126	153	46	39	56	47	37	29	44	27	36	52	22	31	75	123	58	34	64	104
T[C>T]A	16549	1878	178	113	125	56	93	266	140	667	164	423	148	1759	108	756	138	84	102	474	309	83	92	109	185	81	215	73	79	2823	348	147	140	119	316	141	218	1663	37	238	269	446	103	250	213	88	54	175	173
T[C>T]C	3242	343	208	99	64	31	62	63	93	166	50	217	120	351	50	264	150	50	73	144	137	63	50	65	57	39	67	41	155	687	188	82	59	98	100	78	67	383	40	96	107	126	73	146	171	64	56	89	131
T[C>T]G	1410	190	164	102	80	61	71	89	140	105	80	221	85	160	55	126	230	68	65	166	73	85	83	83	73	55	94	59	42	328	98	88	76	115	129	81	103	173	84	101	124	78	59	122	140	48	58	77	90
T[C>T]T	9304	1051	138	95	87	45	71	156	113	364	91	293	124	1013	73	499	137	65	74	292	210	61	84	99	123	51	137	71	104	1512	228	86	96	92	164	84	126	979	57	151	199	237	83	163	165	104	35	130	166
A[T>A]A	54	13	67	28	13	5	18	7	22	14	8	45	31	5	11	51	42	9	24	19	36	20	15	30	7	8	11	13	73	71	78	13	20	28	15	19	17	10	18	24	18	11	30	39	42	29	15	26	44
A[T>A]C	82	19	81	23	18	7	13	11	30	16	12	34	23	8	6	70	46	13	21	28	57	11	10	30	7	8	9	12	72	81	115	15	20	14	27	16	11	19	11	14	20	12	18	37	42	31	14	37	61
A[T>A]G	82	17	97	42	19	8	15	7	42	17	14	57	57	6	13	91	54	20	37	28	71	11	26	27	11	8	12	13	79	110	132	14	14	31	35	30	33	20	20	34	41	16	24	37	71	41	33	38	78
A[T>A]T	60	8	115	22	20	6	10	4	25	21	11	42	33	5	8	60	38	9	14	27	43	60	13	21	11	7	11	10	77	75	79	17	18	30	20	20	20	17	11	15	12	8	28	21	41	30	17	35	57
C[T>A]A	64	9	62	17	9	4	7	4	13	7	1	18	36	3	5	84	17	6	22	24	51	6	8	12	4	3	8	7	68	81	111	11	9	3	8	14	4	6	13	11	9	4	24	16	21	42	5	27	61
C[T>A]C	130	10	143	45	8	4	10	2	21	14	11	31	59	2	10	148	38	7	51	21	109	20	8	13	7	4	12	7	165	181	205	12	6	22	9	18	26	11	8	13	14	8	51	29	43	62	12	42	126
C[T>A]G	91	9	103	27	14	4	4	3	18	7	4	29	56	3	6	113	29	4	30	25	79	8	10	27	6	8	7	5	123	139	138	16	11	20	9	9	16	9	11	14	16	12	34	25	32	58	13	29	115
C[T>A]T	96	14	110	23	8	5	8	2	17	14	6	34	57	4	8	104	27	8	38	18	81	18	11	14	5	5	7	8	108	123	146	7	7	15	13	13	18	10	10	11	12	6	36	38	22	39	5	47	90
G[T>A]A	47	6	66	27	6	2	11	2	13	6	7	19	28	2	4	72	20	2	17	14	54	10	8	7	4	6	5	3	53	58	97	6	7	12	9	6	15	6	7	14	14	3	13	19	20	28	8	28	56
G[T>A]C	67	6	62	27	8	4	3	2	11	8	1	19	29	3	4	75	22	5	23	11	56	14	3	17	2	4	9	3	84	77	93	2	9	9	4	6	9	7	3	9	9	5	18	17	25	27	1	20	56
G[T>A]G	89	5	87	25	7	1	7	7	15	11	4	20	32	2	6	85	31	6	30	17	69	4	7	10	8	7	9	6	113	129	142	9	6	12	11	6	20	8	9	9	11	7	22	23	17	29	11	30	83
G[T>A]T	106	8	103	31	13	2	10	1	11	7	6	26	45	5	6	106	30	13	41	12	83	15	7	7	5	2	8	5	103	114	141	9	8	16	8	13	13	8	12	19	7	6	36	22	21	49	11	42	88
T[T>A]A	103	13	132	29	29	7	7	9	40	32	13	52	22	6	9	77	52	11	29	29	63	82	16	22	10	11	18	6	63	88	87	11	20	29	25	24	20	20	12	20	26	4	21	38	62	22	20	32	63
T[T>A]C	84	12	108	30	12	1	10	5	21	10	2	30	41	2	7	100	24	9	25	15	70	16	4	14	7	5	13	5	92	91	136	16	10	8	9	20	17	12	9	11	13	9	27	25	24	34	8	42	85
T[T>A]G	72	6	75	23	8	3	11	4	15	12	6	38	25	1	7	57	26	9	23	14	46	10	8	15	7	9	8	5	58	69	92	14	7	14	16	8	15	12	8	16	10	5	18	26	31	27	10	27	47
T[T>A]T	106	16	196	46	25	9	13	6	31	23	11	60	46	2	12	128	68	16	39	45	79	63	21	35	18	17	21	16	126	152	164	22	21	58	17	27	18	16	21	26	12	15	31	50	60	52	20	54	94
A[T>C]A	192	97	285	142	76	57	94	43	176	51	48	254	165	22	67	182	260	72	91	163	132	66	91	169	56	48	87	53	212	295	270	96	84	140	107	99	76	72	91	135	103	62	93	208	299	94	101	104	172
A[T>C]C	81	26	94	51	33	24	30	12	56	16	17	68	59	4	24	88	92	24	30	54	73	24	26	47	19	16	26	11	64	110	107	35	28	39	50	38	22	24	27	36	42	24	29	59	79	38	23	52	80
A[T>C]G	108	61	233	109	72	48	102	41	163	43	40	221	130	13	49	153	236	65	61	113	117	49	66	149	51	44	78	52	160	240	206	86	72	106	97	83	62	74	90	115	98	62	66	145	234	74	85	74	160
A[T>C]T	188	66	270	129	64	43	88	21	152	47	44	259	161	24	50	179	245	72	68	146	122	65	81	128	59	39	75	58	209	236	276	83	82	116	96	98	66	76	66	90	101	59	83	131	241	76	70	119	162
C[T>C]A	87	21	121	48	17	7	22	9	41	16	21	77	68	11	17	89	87	19	41	59	65	28	20	44	4	14	27	13	97	121	120	31	27	47	38	32	16	28	26	42	28	15	42	45	80	31	25	38	91
C[T>C]C	98	19	140	47	23	14	27	7	32	21	8	57	88	4	10	126	74	16	47	34	115	12	27	35	17	7	25	13	125	151	168	28	13	30	30	30	18	14	21	26	30	12	40	58	70	48	19	72	132
C[T>C]G	103	43	154	78	32	27	41	11	85	19	23	102	63	18	27	119	138	37	46	81	88	36	43	63	34	27	33	28	129	140	159	43	49	60	46	41	32	29	43	48	48	22	41	86	121	42	31	62	109
C[T>C]T	139	19	180	66	25	14	26	13	67	24	17	93	78	2	26	140	110	26	63	66	102	25	29	26	17	16	22	18	146	179	192	40	34	50	42	31	28	30	27	28	37	23	55	64	93	64	20	64	152
G[T>C]A	89	25	118	54	28	17	26	10	49	12	22	85	82	11	21	103	92	19	39	56	67	24	30	50	16	20	27	15	87	135	132	25	22	38	33	22	25	31	28	42	33	21	38	66	92	59	28	47	112
G[T>C]C	41	12	83	20	15	6	20	10	32	21	6	50	26	6	19	62	46	14	21	28	40	21	18	20	13	15	18	12	51	83	80	24	17	35	19	13	15	18	15	15	20	13	23	42	49	20	22	28	47
G[T>C]G	94	32	127	51	31	18	31	17	75	25	17	95	82	7	19	115	94	27	50	59	85	26	26	52	17	16	36	15	103	127	155	41	27	44	39	34	25	28	26	38	46	25	48	69	95	56	35	51	93
G[T>C]T	79	22	129	57	26	16	41	10	69	21	15	77	47	6	21	105	101	15	34	59	64	24	23	50	23	14	26	16	109	116	144	29	24	39	32	36	24	22	30	53	33	13	20	63	77	48	20	53	103
T[T>C]A	100	38	224	85	34	24	43	9	79	18	25	93	72	8	28	142	107	45	59	71	100	59	43	52	27	21	33	27	150	169	210	36	35	47	43	42	37	32	37	50	38	25	47	81	85	60	31	74	115
T[T>C]C	77	18	123	45	17	8	22	17	48	23	13	83	50	6	17	106	69	17	27	34	77	46	23	41	10	6	23	19	101	102	122	25	23	36	29	25	30	10	29	33	23	14	21	47	67	31	18	33	73
T[T>C]G	69	21	117	43	26	15	24	15	55	25	17	80	59	5	20	63	70	20	27	51	33	35	24	49	13	16	25	20	102	85	91	26	29	40	37	17	30	18	19	40	35	25	41	54	74	36	27	55	67
T[T>C]T	118	38	224	72	52	17	45	14	61	28	25	94	95	7	22	135	131	24	57	64	111	72	40	65	31	26	40	21	143	184	182	34	44	60	47	45	29	30	36	56	37	25	50	74	99	57	34	65	138
A[T>G]A	34	8	47	18	8	2	8	5	16	7	6	29	21	3	9	43	25	7	14	20	27	13	6	20	4	5	6	3	28	39	49	7	5	15	11	6	10	9	13	5	11	7	12	18	22	15	5	24	29
A[T>G]C	22	6	22	8	1	3	8	0	11	5	6	14	16	1	4	26	14	2	11	13	17	3	6	8	3	7	4	2	32	31	40	8	3	6	6	4	6	3	9	7	13	3	11	9	18	14	5	15	26
A[T>G]G	57	10	85	36	14	11	17	3	33	17	9	54	34	2	13	65	38	13	21	27	49	18	21	21	8	10	17	11	59	74	70	28	21	25	23	20	19	13	17	15	15	11	24	31	46	28	10	33	57
A[T>G]T	38	13	40	23	14	3	6	3	13	13	6	30	18	3	6	37	33	8	18	18	28	19	5	15	9	5	10	12	37	44	47	7	17	13	16	4	13	5	11	19	9	10	15	19	42	10	9	13	28
C[T>G]A	44	4	37	19	3	5	9	2	9	5	2	18	16	3	5	41	16	5	18	11	21	4	5	10	7	2	3	5	34	36	60	5	5	9	11	2	6	8	6	7	6	3	11	10	8	16	7	18	29
C[T>G]C	67	9	78	27	10	0	10	3	25	6	3	26	28	2	4	59	34	7	25	20	39	14	4	14	10	9	8	6	79	66	83	11	9	23	16	8	13	12	9	15	12	5	17	18	39	24	15	34	51
C[T>G]G	81	11	115	31	16	5	12	6	28	14	10	48	43	1	9	90	36	15	35	21	71	13	13	18	6	9	12	6	100	97	119	13	12	22	25	20	13	13	6	17	16	8	23	38	39	39	11	42	75
C[T>G]T	83	10	95	29	16	7	17	3	33	11	10	44	48	6	8	61	47	11	23	34	48	23	15	28	7	15	18	7	70	86	100	13	24	27	19	18	24	9	12	14	19	9	25	28	59	30	16	29	80
G[T>G]A	40	6	38	15	8	2	7	1	11	8	3	16	22	4	3	46	16	6	14	7	18	6	6	2	4	1	9	2	46	61	49	5	3	11	5	3	7	6	5	4	11	2	10	11	20	14	8	15	36
G[T>G]C	23	5	24	7	5	2	5	1	3	2	0	8	8	0	1	22	9	2	11	3	16	1	2	5	4	1	1	1	20	25	23	4	7	4	3	6	1	6	4	3	3	1	6	4	11	5	4	6	19
G[T>G]G	93	11	92	33	12	3	8	9	29	13	7	36	56	3	8	79	38	7	24	19	74	17	7	19	6	6	10	6	103	119	116	12	18	17	10	20	12	2	8	11	14	6	27	31	33	35	19	41	87
G[T>G]T	45	4	49	13	5	4	6	2	11	3	3	30	25	0	2	42	10	4	13	13	30	10	6	5	1	6	6	3	58	56	62	4	2	11	6	7	10	4	3	6	9	4	20	16	12	27	6	31	45
T[T>G]A	57	9	96	18	9	8	10	2	28	7	6	22	37	5	6	64	33	9	18	17	43	31	11	17	5	5	9	4	82	76	98	16	11	18	17	10	9	4	15	9	18	4	19	26	34	29	9	24	67
T[T>G]C	50	10	73	20	13	7	16	5	24	16	8	45	40	5	15	68	35	10	21	23	51	18	18	21	11	12	9	9	56	55	61	16	10	19	18	20	10	6	13	11	21	12	22	26	44	29	16	28	48
T[T>G]G	59	12	106	20	16	12	8	4	16	8	13	41	45	5	9	73	27	15	26	35	50	29	14	26	8	12	10	7	75	88	84	14	10	13	15	11	13	13	13	20	18	13	21	38	40	33	15	33	79
T[T>G]T	90	19	189	50	25	17	31	17	52	16	17	83	65	3	30	88	90	11	34	46	74	100	37	46	24	16	21	20	116	119	149	23	25	39	36	31	22	28	25	35	31	25	26	59	87	55	29	48	104
[truncated: 151 more columns]
