# Supplementary material for: SUITOR: Selecting the number of mutational signatures through cross-validation
Source: PLoS Comput Biol. 2022 Apr 4;18(4):e1009309. doi: 10.1371/journal.pcbi.1009309 (PMC9009674; doi:10.1371/journal.pcbi.1009309)
Supplement: S2 Data — (ZIP) [file pcbi.1009309.s015.zip › Supp_data_profiles_activities_matrices/16 In silico simulation/simulation design of nine signatures/nine signatures_mutation_type_matrix_7.csv]

	V1	V2	V3	V4	V5	V6	V7	V8	V9	V10	V11	V12	V13	V14	V15	V16	V17	V18	V19	V20	V21	V22	V23	V24	V25	V26	V27	V28	V29	V30	V31	V32	V33	V34	V35	V36	V37	V38	V39	V40	V41	V42	V43	V44	V45	V46	V47	V48	V49
A[C>A]A	78	20	88	75	34	56	212	86	164	40	79	218	113	68	24	117	60	117	72	14	9	224	157	23	22	292	55	29	83	96	198	232	49	108	27	34	94	155	6	146	31	47	17	15	157	137	39	23	15
A[C>A]C	64	22	33	59	31	57	137	63	118	19	51	168	89	57	12	98	30	80	35	8	12	175	108	19	15	271	26	11	50	68	153	124	34	68	16	13	42	109	4	118	20	36	18	12	132	88	18	21	11
A[C>A]G	15	4	4	5	11	6	17	12	11	9	6	15	17	7	2	11	2	5	11	1	8	26	16	2	4	25	9	3	7	11	16	20	10	11	5	5	4	16	0	16	0	1	7	0	17	14	3	7	3
A[C>A]T	42	12	38	52	14	39	103	46	89	29	58	115	79	51	10	66	29	53	43	8	8	123	79	11	18	149	29	14	53	62	108	117	23	55	7	13	39	95	4	86	16	36	12	9	115	75	17	12	5
C[C>A]A	98	9	102	77	22	71	208	57	166	42	120	213	119	59	15	124	98	114	94	12	9	217	167	18	14	329	60	37	69	82	182	205	34	134	27	14	133	125	4	167	30	48	21	8	177	99	31	18	18
C[C>A]C	101	14	32	77	24	65	167	43	168	16	52	260	109	74	11	111	26	107	20	11	4	224	149	12	17	343	27	12	74	94	219	118	17	86	12	9	40	156	3	151	24	36	9	6	193	115	24	11	16
C[C>A]G	14	6	18	15	6	20	29	23	20	7	27	26	24	5	6	27	15	21	20	4	3	29	16	5	8	45	12	8	15	15	38	32	14	17	8	7	19	22	1	18	9	15	5	5	18	25	4	4	4
C[C>A]T	68	13	48	44	16	57	103	39	118	33	59	154	77	38	12	74	52	74	43	7	2	105	105	10	12	238	25	17	43	69	150	143	28	66	20	10	72	92	2	109	19	38	10	7	132	102	20	10	12
G[C>A]A	42	16	141	29	28	38	113	64	64	75	132	82	55	35	23	46	102	69	144	7	17	115	119	16	21	148	78	60	31	38	117	189	77	97	37	18	180	81	10	62	57	64	16	9	53	59	74	17	9
G[C>A]C	38	16	28	42	21	46	100	62	91	17	44	110	78	37	14	57	25	49	22	10	8	109	74	20	14	167	28	12	29	67	99	92	23	47	8	13	49	86	4	85	12	37	15	17	77	71	14	12	9
G[C>A]G	12	4	17	10	7	6	14	14	19	10	17	20	19	12	4	9	5	15	13	5	3	26	7	6	4	24	10	3	8	15	20	26	10	9	3	3	19	14	1	16	7	3	3	7	9	13	15	6	4
G[C>A]T	40	10	82	32	19	33	83	56	78	35	67	77	60	36	15	74	56	67	98	9	6	95	96	12	9	140	54	30	32	63	125	120	41	71	29	21	103	63	5	80	36	32	10	9	102	59	37	16	12
T[C>A]A	61	18	109	41	22	43	204	114	110	48	121	149	70	559	17	60	100	102	119	39	7	2617	680	32	42	212	54	95	52	165	84	219	59	71	46	50	152	164	6	94	66	29	21	24	72	79	95	75	9
T[C>A]C	77	15	94	53	22	52	196	102	164	35	72	197	104	269	12	107	61	102	61	14	8	1037	347	22	25	250	47	38	42	139	176	170	34	99	38	34	72	154	9	128	42	37	12	20	116	103	47	39	9
T[C>A]G	13	3	16	8	5	8	32	25	14	11	20	25	11	78	2	12	17	15	23	3	6	426	91	9	6	41	10	17	4	34	22	29	8	17	8	8	33	24	0	18	14	6	2	6	14	21	19	8	2
T[C>A]T	69	27	183	37	40	50	150	103	108	73	149	139	101	294	22	77	142	122	173	20	14	1274	390	35	36	218	89	58	59	114	134	256	76	107	49	43	210	146	12	117	65	65	11	31	98	83	90	56	20
A[C>G]A	62	20	20	72	26	59	149	62	151	12	42	204	121	91	17	124	13	103	15	14	8	300	135	20	20	239	28	7	73	94	169	88	29	74	20	20	17	147	6	140	17	17	14	10	151	117	15	28	19
A[C>G]C	55	14	14	39	15	44	102	39	71	8	37	107	52	42	18	72	7	47	19	7	3	119	70	9	8	155	16	5	39	52	100	76	15	54	11	12	14	74	0	91	10	20	11	4	87	71	10	20	7
A[C>G]G	5	2	6	1	4	4	3	11	3	2	6	7	12	3	4	4	2	7	4	3	3	21	6	6	4	8	3	2	3	4	7	17	2	2	5	3	5	6	0	2	2	3	3	2	5	7	4	5	2
A[C>G]T	73	21	29	47	29	62	152	71	135	17	44	174	80	83	17	110	25	75	25	10	8	265	143	21	19	243	30	10	51	92	145	116	30	63	21	27	31	140	7	134	15	22	12	11	138	113	18	28	20
C[C>G]A	71	11	13	59	20	61	152	35	161	8	31	191	80	104	6	88	9	76	13	3	6	331	140	12	11	265	18	9	49	79	163	75	20	65	10	20	22	131	4	156	8	32	9	10	163	97	13	11	5
C[C>G]C	48	22	27	44	24	45	126	62	97	23	35	140	84	57	14	73	10	59	16	10	8	166	76	15	16	206	30	5	55	80	123	58	19	65	9	16	29	106	0	111	6	32	12	17	113	87	16	15	7
C[C>G]G	7	4	16	3	5	7	28	12	9	12	15	22	11	12	3	21	7	13	10	3	3	34	19	7	7	37	8	3	13	11	22	11	10	7	4	6	15	20	3	14	6	6	5	5	15	7	5	6	8
C[C>G]T	71	21	37	73	36	47	182	64	166	14	39	211	111	101	12	107	8	89	22	11	12	384	154	18	23	309	29	17	76	98	167	128	29	85	13	20	30	136	0	162	18	36	24	18	177	123	12	20	16
G[C>G]A	46	4	9	43	13	33	109	27	97	10	21	113	68	37	4	67	7	46	11	5	7	156	76	10	12	182	3	2	30	52	105	33	17	47	1	15	13	84	2	88	4	23	8	3	105	87	6	7	5
G[C>G]C	35	12	10	30	15	26	63	44	57	8	19	76	53	28	9	60	4	30	12	7	6	99	53	15	10	126	16	8	25	40	63	42	12	31	8	14	19	60	4	50	6	7	9	7	68	59	6	6	10
G[C>G]G	9	1	6	14	8	7	21	17	22	4	8	26	21	6	3	16	2	11	2	2	1	27	15	1	5	31	6	5	7	18	27	9	4	7	1	1	5	12	0	14	3	7	3	5	19	12	1	6	2
G[C>G]T	50	11	14	33	23	51	110	47	120	13	22	144	80	53	16	82	10	65	15	8	6	190	102	12	11	222	21	9	52	60	116	79	15	59	7	6	20	88	3	109	6	23	9	9	90	63	0	18	9
T[C>G]A	118	19	129	59	32	64	482	257	227	17	128	374	166	2153	30	141	156	186	49	109	4	10179	2316	104	104	354	39	191	109	539	124	131	140	72	80	153	129	542	10	224	102	33	11	68	106	103	228	195	13
T[C>G]C	85	13	40	76	20	55	221	110	164	12	63	219	114	496	8	109	54	108	37	30	5	2146	618	37	30	314	30	43	52	162	174	121	37	74	14	54	47	212	2	153	35	32	12	19	158	130	59	56	11
T[C>G]G	8	2	6	4	5	6	25	16	12	4	10	9	17	99	1	4	10	13	5	8	4	441	103	7	10	28	4	8	8	30	12	11	11	3	7	13	13	23	0	10	11	2	3	5	5	5	14	10	2
T[C>G]T	162	21	135	87	30	85	647	343	332	18	147	561	231	2572	43	208	180	287	52	107	19	11853	2834	95	143	488	88	202	148	688	233	213	149	124	104	230	193	678	11	314	99	46	16	81	190	162	283	231	16
A[C>T]A	129	73	126	108	108	121	179	213	145	48	103	156	179	106	72	128	57	119	80	41	39	401	195	89	70	266	86	36	126	162	188	209	88	85	52	77	100	202	18	144	65	79	60	62	143	172	63	102	56
A[C>T]C	81	28	39	61	62	76	125	109	108	34	57	133	137	64	24	88	15	74	37	16	16	193	71	41	38	218	45	11	68	80	126	110	53	56	22	37	56	133	10	106	20	46	39	19	117	106	26	39	29
A[C>T]G	171	183	229	198	129	348	262	171	146	120	195	142	178	164	110	157	175	112	213	167	104	276	269	225	92	352	209	153	194	187	142	229	181	111	162	114	170	270	86	108	261	173	158	97	110	84	128	242	93
A[C>T]T	67	41	56	57	66	70	133	114	113	45	67	116	119	76	42	86	28	70	56	31	31	229	97	50	38	211	59	24	81	98	129	155	68	79	41	46	85	152	7	99	27	62	42	31	106	104	35	58	33
C[C>T]A	79	35	53	71	53	85	174	133	145	32	76	155	128	90	29	110	36	83	43	22	20	304	145	50	42	274	47	19	80	104	141	155	55	72	27	45	89	148	9	117	35	57	40	25	130	155	35	33	25
C[C>T]C	113	38	56	80	62	93	192	142	172	39	76	199	145	72	31	122	18	100	47	17	21	245	117	45	33	306	37	15	84	109	158	150	49	96	13	33	61	140	8	139	26	52	35	21	160	162	21	42	32
C[C>T]G	119	112	178	115	119	212	187	204	116	86	149	73	158	136	100	116	122	82	141	107	75	352	186	122	56	223	145	102	137	135	98	209	131	71	120	91	137	181	69	73	143	135	83	79	90	85	92	141	76
C[C>T]T	117	48	62	102	76	95	209	147	194	52	82	227	156	107	46	137	29	112	55	36	40	285	180	55	32	385	56	17	101	133	194	187	78	91	27	37	78	194	6	209	19	48	44	32	232	141	26	43	29
G[C>T]A	82	42	53	78	54	86	175	131	112	31	87	176	143	112	38	113	36	98	37	21	23	410	180	52	42	264	43	21	81	106	161	127	67	75	29	40	69	165	3	124	33	46	23	22	136	125	27	47	26
G[C>T]C	76	38	59	77	50	96	137	144	126	42	62	136	109	71	40	96	25	75	53	22	17	186	101	43	39	220	58	28	58	93	161	126	55	66	28	39	68	158	7	88	20	67	43	27	128	121	29	48	24
G[C>T]G	129	132	168	127	103	207	166	147	92	76	108	70	146	109	84	109	113	77	125	105	82	164	159	143	75	226	129	88	116	146	89	194	119	84	128	97	149	169	59	70	161	122	102	56	56	93	130	116	67
G[C>T]T	73	44	51	61	59	75	153	122	91	40	56	107	114	71	46	82	27	60	52	20	25	183	73	42	44	178	45	15	56	94	128	129	59	63	24	24	55	122	8	94	23	43	27	23	98	125	25	39	24
T[C>T]A	210	31	285	85	69	166	811	531	194	38	175	346	270	5045	69	139	149	142	188	106	23	17862	3538	267	366	300	129	211	133	453	134	424	359	111	166	765	327	469	101	448	246	229	36	79	67	139	646	178	23
T[C>T]C	92	46	104	89	70	98	281	239	159	32	111	189	178	976	28	100	56	92	81	48	39	3412	791	88	118	243	74	63	104	175	142	238	110	67	65	159	125	207	25	184	76	75	31	45	125	118	153	65	37
T[C>T]G	92	88	115	70	92	170	149	166	69	62	109	63	119	419	68	104	78	57	92	66	43	1549	361	95	68	164	84	89	97	132	64	150	118	55	79	115	128	146	34	85	117	86	67	50	57	71	116	97	53
T[C>T]T	155	36	179	82	72	128	460	366	154	35	139	257	185	2740	53	107	87	105	115	63	28	9810	2015	175	229	236	86	152	108	263	121	272	218	89	93	414	212	341	61	315	149	132	32	50	83	147	351	118	38
A[T>A]A	34	15	18	25	26	32	45	43	46	15	29	59	59	21	10	35	6	30	17	6	3	65	31	18	13	90	13	5	27	33	67	52	24	26	7	16	23	62	2	48	7	14	6	12	61	46	5	11	12
A[T>A]C	33	12	21	26	16	36	71	44	64	9	24	71	43	45	13	44	12	48	10	11	11	102	47	14	6	116	23	8	18	29	59	47	15	34	6	16	19	57	3	54	8	14	9	11	59	40	16	19	11
A[T>A]G	39	14	19	41	28	47	93	74	68	17	24	90	56	23	14	47	14	29	20	10	17	113	62	23	16	154	24	4	34	46	104	61	32	47	13	17	29	84	2	70	17	30	16	14	81	71	7	16	18
A[T>A]T	32	3	28	27	17	27	67	56	45	12	21	56	76	48	23	33	48	32	23	9	7	68	43	11	9	107	19	6	29	34	66	78	17	31	12	11	22	55	0	47	7	24	4	8	61	43	13	11	10
C[T>A]A	30	4	15	29	11	17	58	22	66	7	17	78	56	32	7	30	3	39	14	2	4	87	40	10	7	94	11	1	25	43	60	20	10	36	4	4	5	58	0	51	5	10	4	10	65	39	1	10	8
C[T>A]C	66	13	14	47	7	41	130	35	107	12	29	198	88	43	10	99	11	60	13	0	6	153	89	12	13	245	19	4	43	74	140	64	19	61	6	5	14	117	1	103	3	22	15	7	142	91	4	11	6
C[T>A]G	50	9	18	44	10	42	95	34	102	13	26	132	60	29	9	80	11	57	15	3	2	117	62	8	10	197	11	6	32	61	102	44	7	54	7	9	9	82	0	97	6	17	8	5	97	55	7	7	9
C[T>A]T	50	4	8	37	17	29	98	24	85	5	23	152	70	46	5	69	4	47	13	7	5	113	66	6	9	140	9	5	35	45	115	64	12	47	5	10	14	84	1	82	7	19	5	5	109	59	5	6	2
G[T>A]A	32	6	10	30	12	18	55	29	62	9	21	79	42	17	7	40	8	34	4	7	4	68	39	7	5	103	7	4	28	22	65	28	11	28	5	10	11	47	1	42	1	18	7	5	54	35	3	9	5
G[T>A]C	29	7	8	21	5	25	70	27	48	6	10	66	46	25	5	40	9	32	5	2	4	74	38	7	6	95	7	1	27	30	60	25	7	27	3	2	8	49	0	40	2	7	12	2	43	40	5	9	4
G[T>A]G	41	9	9	33	7	31	103	28	80	10	16	116	51	27	7	62	6	49	17	4	5	97	60	8	8	158	9	2	33	46	90	41	8	47	5	4	19	66	4	81	2	11	7	6	89	57	7	9	5
G[T>A]T	33	6	14	42	8	30	92	28	93	6	27	128	70	30	6	83	14	50	10	3	5	90	69	9	7	151	16	4	40	45	106	47	8	39	8	10	11	81	1	90	8	12	4	3	96	58	4	7	1
T[T>A]A	35	13	30	33	14	40	62	39	60	16	29	62	82	56	4	40	75	33	32	6	10	78	66	28	15	105	29	10	28	32	73	56	25	23	12	9	24	72	3	53	12	21	11	11	63	42	12	15	6
T[T>A]C	44	3	10	43	13	30	81	25	89	14	26	92	58	35	6	51	20	39	11	6	3	100	69	10	3	130	9	4	25	44	95	73	14	52	7	11	23	67	1	80	6	16	7	4	67	62	10	10	7
T[T>A]G	37	13	10	24	5	19	53	30	56	9	20	59	50	24	7	44	6	21	7	5	4	63	40	11	12	89	13	8	18	49	66	45	12	27	6	7	14	47	2	40	5	18	2	7	46	44	8	5	8
T[T>A]T	62	15	28	38	26	37	116	73	109	16	47	155	102	58	12	86	69	57	20	8	10	121	74	16	16	173	17	9	56	62	95	114	25	59	14	19	33	110	1	113	12	26	13	14	119	77	11	24	14
A[T>C]A	126	83	114	112	125	168	229	262	183	60	128	184	226	106	75	141	47	115	98	54	54	341	162	87	81	318	114	30	127	177	209	202	132	99	43	91	98	227	17	173	47	86	86	63	184	236	47	100	61
A[T>C]C	47	19	34	46	34	60	76	94	76	21	43	72	75	36	25	60	20	42	27	12	14	86	59	23	27	131	32	8	50	61	80	71	29	46	13	33	42	87	4	57	22	27	24	19	72	76	14	39	22
A[T>C]G	133	89	88	94	109	113	160	269	148	64	113	143	188	78	53	104	38	94	70	40	51	213	108	78	71	254	91	28	114	138	156	184	81	78	48	87	116	177	10	147	39	71	68	56	136	185	29	83	61
A[T>C]T	127	82	92	109	122	142	192	246	171	65	122	157	202	79	53	118	55	115	92	38	43	249	154	75	68	327	92	21	105	140	193	228	92	98	39	64	99	221	19	175	29	79	65	57	221	179	56	86	56
C[T>C]A	49	23	29	48	32	60	107	90	94	18	53	95	96	36	19	65	20	51	25	17	18	116	55	27	25	149	28	11	60	61	97	81	21	49	17	24	30	72	6	80	16	32	13	24	100	90	12	34	19
C[T>C]C	60	22	32	48	30	56	128	88	113	18	34	139	80	40	20	77	11	70	30	16	13	146	81	24	23	207	23	11	50	72	125	89	24	52	17	20	30	120	10	117	11	22	15	19	125	100	12	21	20
C[T>C]G	64	34	55	50	53	71	109	138	107	35	48	90	131	55	37	60	13	70	48	24	17	133	81	33	34	175	44	8	62	81	104	115	54	62	27	41	56	108	10	86	21	39	39	36	114	105	20	39	28
C[T>C]T	70	18	34	57	36	68	137	96	143	28	41	163	112	48	30	104	16	76	22	12	18	182	77	35	21	243	32	8	60	105	162	135	40	59	14	30	40	136	3	123	12	26	16	29	141	109	17	31	29
G[T>C]A	60	16	25	50	39	45	106	79	88	18	38	99	78	38	13	64	18	44	28	20	15	102	75	36	31	187	32	8	55	62	85	72	41	46	11	25	42	92	8	93	12	30	25	24	107	97	11	38	18
G[T>C]C	34	14	21	26	28	27	62	48	43	22	30	59	52	23	12	37	9	27	12	14	5	77	32	16	11	98	21	2	34	40	55	39	23	30	13	12	22	62	2	40	14	26	12	12	63	48	10	21	16
G[T>C]G	63	30	35	64	42	76	120	102	101	19	54	104	78	44	24	75	21	51	33	17	24	116	84	27	23	167	40	14	50	83	96	68	37	56	15	29	44	112	6	83	17	37	17	18	108	79	14	30	24
G[T>C]T	54	30	48	42	37	52	107	94	94	25	28	113	111	48	27	58	22	46	27	17	15	108	52	26	31	173	26	8	51	65	92	82	32	52	19	24	37	96	6	96	9	33	21	20	70	79	16	25	19
T[T>C]A	93	30	39	70	46	62	141	108	119	29	58	143	147	78	26	103	54	93	30	19	27	170	86	50	34	229	31	9	58	109	134	111	39	70	25	24	52	159	10	146	17	38	32	30	133	114	21	45	25
T[T>C]C	40	18	37	32	33	44	90	76	62	13	41	86	81	42	11	70	21	39	22	11	5	85	42	23	15	158	36	9	51	61	81	64	23	37	16	11	40	75	5	68	12	26	17	15	88	72	12	29	19
T[T>C]G	47	25	30	38	32	42	71	80	63	28	40	80	66	37	18	54	34	60	31	14	17	96	49	30	19	129	36	7	31	56	72	62	29	35	12	31	39	83	2	63	13	24	15	16	60	88	6	34	19
T[T>C]T	77	30	45	76	58	73	137	138	112	29	45	129	135	64	27	88	45	70	47	19	17	182	81	36	30	221	51	11	85	86	142	96	58	62	21	32	53	153	7	116	23	44	35	37	133	113	21	34	23
A[T>G]A	21	5	5	18	9	25	37	30	37	9	21	51	44	27	5	23	8	26	10	2	7	40	27	7	10	66	9	4	21	15	39	36	7	18	4	7	12	31	0	34	6	7	5	12	33	30	7	9	6
A[T>G]C	10	3	9	9	10	13	24	22	18	7	9	28	20	9	5	18	6	12	5	2	5	28	23	3	5	32	6	1	12	14	15	39	0	7	2	4	9	16	1	20	7	8	4	2	26	12	1	1	6
A[T>G]G	35	10	20	28	21	33	63	59	57	12	22	72	57	29	20	35	13	48	11	9	9	67	39	21	18	108	18	7	30	27	56	70	14	30	6	13	21	61	6	46	9	19	7	14	60	54	13	26	15
A[T>G]T	19	15	10	19	10	24	45	36	37	11	23	45	40	18	7	24	15	18	10	3	2	53	23	10	11	65	13	7	26	24	39	97	10	20	4	10	10	34	0	23	3	7	11	9	22	25	3	15	4
C[T>G]A	22	5	1	18	7	18	34	15	44	9	10	51	22	15	6	28	2	29	7	2	6	35	20	3	2	49	7	3	19	18	34	14	9	17	2	8	3	33	0	29	4	12	2	2	30	20	4	3	3
C[T>G]C	26	11	19	17	11	22	40	37	51	7	16	84	52	29	6	28	7	37	8	6	5	68	43	9	13	100	9	5	24	34	78	49	12	35	2	8	17	51	1	45	6	18	7	9	63	35	11	8	7
C[T>G]G	48	15	11	28	11	44	84	45	93	7	32	101	50	37	8	60	9	41	15	8	6	105	55	8	9	132	14	6	38	45	104	52	19	45	9	13	15	67	3	69	9	23	9	11	90	53	7	10	10
C[T>G]T	32	20	25	38	25	39	70	48	52	13	20	85	73	27	11	43	20	41	17	6	6	77	44	14	14	124	14	5	33	39	77	68	15	25	9	18	32	72	0	62	11	26	12	10	61	50	15	16	8
G[T>G]A	21	3	11	9	5	13	43	22	32	2	11	41	25	14	5	18	1	22	5	4	2	49	24	5	3	52	8	0	16	20	40	19	6	11	2	5	4	31	0	29	3	7	4	4	31	31	3	7	2
G[T>G]C	4	6	2	8	3	5	15	13	17	1	6	39	19	7	4	13	2	15	5	3	3	25	14	4	3	39	4	0	5	6	18	23	10	7	5	2	2	10	2	13	2	7	0	4	24	13	2	4	5
G[T>G]G	41	11	11	47	18	23	94	33	71	10	31	122	62	25	6	65	18	42	20	8	5	93	66	10	8	137	13	9	31	43	102	48	20	42	9	9	20	76	1	80	9	13	6	3	90	75	8	16	8
G[T>G]T	13	2	14	21	9	19	58	14	51	5	11	49	28	17	4	33	6	32	5	3	0	43	33	4	1	91	11	2	15	26	39	38	9	15	3	6	9	33	1	44	2	6	5	7	59	30	5	4	4
T[T>G]A	29	5	13	26	14	18	49	45	59	6	31	87	67	37	5	60	24	35	9	1	1	64	33	20	15	100	13	5	23	41	57	45	13	36	4	11	9	44	3	56	6	22	9	10	60	48	5	10	4
T[T>G]C	27	11	11	30	15	43	56	46	51	10	24	77	54	22	12	37	15	33	11	7	4	69	26	9	9	95	22	4	33	46	63	72	18	27	8	7	22	49	4	49	9	16	10	11	52	42	4	12	15
T[T>G]G	36	15	14	25	15	25	62	47	73	12	26	93	68	37	11	55	29	34	13	7	16	87	51	17	11	115	19	3	28	51	80	66	16	46	14	7	23	58	0	62	7	20	10	12	59	53	11	18	12
T[T>G]T	51	28	39	40	45	52	86	85	69	20	50	90	143	81	27	60	69	44	41	12	17	117	66	33	21	182	23	11	42	67	95	168	41	32	22	22	45	105	5	89	17	34	15	16	94	98	14	24	16
[truncated: 151 more columns]
