# Supplementary material for: SUITOR: Selecting the number of mutational signatures through cross-validation
Source: PLoS Comput Biol. 2022 Apr 4;18(4):e1009309. doi: 10.1371/journal.pcbi.1009309 (PMC9009674; doi:10.1371/journal.pcbi.1009309)
Supplement: S2 Data — (ZIP) [file pcbi.1009309.s015.zip › Supp_data_profiles_activities_matrices/16 In silico simulation/simulation design of nine signatures/nine signatures_mutation_type_matrix_8.csv]

	V1	V2	V3	V4	V5	V6	V7	V8	V9	V10	V11	V12	V13	V14	V15	V16	V17	V18	V19	V20	V21	V22	V23	V24	V25	V26	V27	V28	V29	V30	V31	V32	V33	V34	V35	V36	V37	V38	V39	V40	V41	V42	V43	V44	V45	V46	V47	V48	V49
A[C>A]A	64	24	33	37	191	61	193	18	82	10	145	55	35	186	48	161	114	26	84	40	15	30	99	70	58	61	40	20	72	200	241	178	78	80	21	27	82	121	179	37	17	33	210	28	15	162	83	182	181
A[C>A]C	61	12	31	23	150	39	149	20	63	14	119	48	17	115	21	106	73	10	45	36	9	26	47	42	42	59	40	14	40	139	211	96	47	28	20	12	36	74	128	22	9	18	171	11	12	124	37	146	134
A[C>A]G	5	5	10	1	21	4	15	4	9	2	13	6	5	13	6	20	10	4	7	7	3	4	12	6	8	20	5	3	7	13	26	18	6	6	5	4	8	21	15	3	4	3	18	1	4	12	5	23	16
A[C>A]T	33	11	24	15	112	30	121	10	54	10	97	28	13	100	24	104	48	13	34	31	6	15	28	43	34	37	22	16	43	97	153	89	37	40	13	8	34	80	103	23	8	20	115	14	5	106	47	108	105
C[C>A]A	57	25	26	12	190	47	204	15	73	10	168	46	37	195	64	186	100	17	103	50	7	31	92	75	52	40	30	26	82	200	265	143	92	94	17	14	114	132	181	58	18	43	186	22	13	158	79	182	182
C[C>A]C	56	4	23	19	205	35	136	17	112	6	182	58	10	189	26	136	93	10	40	21	12	16	62	34	47	40	34	20	66	207	269	119	52	26	10	13	53	124	235	23	12	16	190	11	16	178	60	199	175
C[C>A]G	6	6	16	12	30	8	20	8	11	7	27	9	4	29	14	44	11	5	23	12	6	8	5	22	13	21	7	10	12	27	40	34	22	23	8	7	12	27	23	14	2	3	37	14	4	31	17	28	31
C[C>A]T	48	17	14	12	142	46	113	8	58	4	114	37	21	127	40	118	68	11	66	27	4	21	32	51	31	42	25	17	46	127	216	87	54	57	16	10	52	81	115	39	11	26	145	20	9	114	54	108	131
G[C>A]A	34	41	40	28	124	83	154	20	39	9	79	34	38	125	107	160	42	20	150	53	7	51	49	113	30	61	43	26	53	92	103	109	104	132	19	11	140	85	80	86	30	52	96	37	22	71	91	75	112
G[C>A]C	30	12	30	15	116	37	89	10	53	9	84	21	12	94	34	76	36	11	36	28	9	20	24	24	34	60	23	17	22	92	132	74	22	32	17	15	25	64	97	15	5	17	96	6	12	78	48	98	73
G[C>A]G	12	0	3	5	13	4	13	3	8	0	18	5	5	13	10	14	7	5	17	9	1	7	13	20	10	26	8	6	5	22	30	15	15	21	10	6	17	10	9	5	5	6	22	6	2	19	11	24	18
G[C>A]T	41	18	27	17	113	42	130	15	25	6	58	25	19	98	57	118	46	9	103	39	11	22	22	60	25	43	21	16	34	101	135	99	74	92	8	11	61	74	91	54	16	29	101	26	10	89	59	87	123
T[C>A]A	38	19	61	65	127	162	1491	103	161	20	85	39	148	506	165	135	109	61	92	61	26	123	2545	67	24	88	586	22	54	326	120	185	208	159	150	13	1477	128	94	97	39	79	113	34	136	99	122	113	104
T[C>A]C	48	22	55	46	159	92	605	54	88	11	129	38	61	283	84	126	88	55	83	35	18	62	955	65	45	62	262	23	59	230	186	159	102	88	69	21	518	129	126	49	23	45	159	19	68	146	78	153	130
T[C>A]G	6	7	10	17	16	29	212	23	22	2	10	9	27	80	28	22	8	11	31	9	12	24	400	13	4	9	113	5	8	43	26	35	29	30	20	4	236	24	11	15	6	19	23	2	14	26	16	25	19
T[C>A]T	39	39	72	51	164	152	853	73	87	19	108	32	94	302	131	159	91	46	156	80	18	95	1149	131	33	102	292	33	71	246	175	181	197	198	93	22	728	111	100	99	42	80	140	43	75	116	130	116	137
A[C>G]A	71	4	30	26	187	38	81	16	76	11	165	49	25	168	18	128	93	24	34	22	7	32	147	28	54	75	58	25	55	171	262	140	48	29	25	24	69	121	159	22	7	21	185	13	21	172	29	179	138
A[C>G]C	27	7	19	24	99	19	30	10	47	5	82	27	10	90	10	59	40	7	15	25	5	15	50	15	26	41	22	10	28	102	120	75	18	16	8	7	32	58	88	3	5	7	103	9	9	92	29	104	78
A[C>G]G	3	1	7	5	5	7	6	4	1	1	3	5	0	5	3	10	4	7	10	9	2	4	8	4	3	13	3	2	6	6	9	9	11	4	2	4	8	6	5	2	2	3	5	2	1	4	3	6	4
A[C>G]T	67	9	41	28	147	41	104	16	87	15	143	53	15	131	18	95	86	16	28	32	13	30	155	31	48	64	59	25	52	141	210	135	38	25	27	16	85	87	160	13	5	14	174	11	25	123	48	145	130
C[C>G]A	56	8	23	21	135	25	109	17	76	8	132	46	20	136	7	112	72	15	17	13	9	22	207	27	51	36	76	16	44	159	211	112	24	23	14	22	104	93	176	10	5	11	152	5	14	145	36	176	116
C[C>G]C	31	6	32	13	105	28	33	17	66	6	100	35	10	98	10	97	55	14	19	22	12	18	56	28	46	64	45	21	33	139	178	99	30	15	11	22	32	86	113	12	3	16	148	18	8	133	25	120	98
C[C>G]G	16	3	8	7	11	5	16	7	14	3	10	18	3	19	11	15	10	2	15	5	0	8	23	5	7	20	17	6	11	15	29	17	14	9	7	2	15	11	9	4	0	5	15	2	1	15	13	13	15
C[C>G]T	70	12	36	29	172	32	129	26	86	15	156	55	20	178	23	101	93	19	35	20	14	24	235	19	40	55	73	20	52	205	283	159	41	29	21	16	103	124	159	14	8	20	210	15	23	164	47	178	150
G[C>G]A	25	2	16	17	111	22	38	8	44	4	89	34	5	81	16	85	64	10	8	17	4	9	59	18	27	34	30	12	28	105	162	70	25	13	11	18	30	55	102	11	0	4	111	2	5	90	25	109	97
G[C>G]C	20	6	18	21	68	23	21	14	38	10	73	28	3	45	13	52	37	12	12	19	8	12	40	13	25	32	16	17	17	78	117	43	21	6	12	9	15	41	64	7	2	5	87	3	11	63	28	84	71
G[C>G]G	9	2	8	3	15	3	7	4	15	1	28	8	4	11	2	12	9	1	3	8	2	3	9	0	5	9	7	4	10	24	38	16	10	1	5	2	10	12	19	3	2	1	19	2	1	14	7	29	20
G[C>G]T	41	9	19	23	128	23	57	27	62	11	124	35	8	118	16	87	54	19	17	20	3	17	126	20	33	42	36	15	31	157	186	88	32	17	16	9	51	84	110	17	5	9	141	8	27	110	24	114	119
T[C>G]A	60	39	169	219	117	443	5579	469	543	56	124	76	424	1711	341	96	242	277	73	18	110	322	9977	27	37	188	2398	29	62	1044	177	529	602	255	549	16	5483	301	229	187	89	167	209	13	549	242	180	316	82
T[C>G]C	60	14	56	68	178	99	1158	96	163	13	157	49	94	463	90	125	122	63	38	23	30	83	2056	33	42	79	474	34	50	325	258	178	137	65	117	21	1143	149	171	47	27	39	190	5	113	215	84	199	125
T[C>G]G	8	7	15	8	9	34	254	21	22	4	10	8	26	100	22	6	10	15	8	3	8	11	469	7	6	20	106	5	4	60	12	22	14	17	26	3	219	11	12	13	7	11	11	1	23	12	10	12	8
T[C>G]T	93	62	241	254	185	571	6432	566	690	71	234	126	517	2007	410	154	347	333	94	33	148	446	11716	48	61	227	2739	35	73	1236	301	656	659	304	616	21	6365	355	333	186	124	217	321	13	616	361	228	413	169
A[C>T]A	98	40	118	88	187	137	196	82	112	43	187	104	53	173	70	149	100	58	101	101	46	72	297	123	118	224	162	86	78	222	279	192	101	98	99	79	182	133	165	50	30	49	275	40	58	158	83	179	157
A[C>T]C	53	22	58	47	123	65	37	37	73	20	132	54	19	115	40	88	64	32	58	54	24	47	99	57	61	127	72	59	51	147	217	122	40	48	36	42	47	92	121	17	13	40	162	23	30	116	51	117	107
A[C>T]G	144	60	218	284	207	182	119	162	177	138	267	157	166	156	142	216	139	137	236	112	162	147	146	243	136	486	241	128	161	238	205	288	196	187	155	145	206	134	173	108	202	188	271	81	164	216	132	184	154
A[C>T]T	71	25	84	72	140	70	91	43	79	23	147	55	34	134	44	134	68	50	77	62	29	61	111	62	59	167	74	55	66	137	179	131	57	75	49	46	62	123	125	41	15	29	174	24	29	148	60	115	100
C[C>T]A	51	16	61	51	131	64	94	48	80	20	156	54	26	128	38	126	85	35	63	68	21	32	176	82	58	155	91	48	63	177	195	120	67	54	50	36	85	113	143	34	15	39	204	31	27	137	67	150	156
C[C>T]C	76	18	75	50	192	62	57	28	79	14	175	74	24	155	28	118	111	33	47	56	22	30	85	56	60	128	57	46	52	177	251	185	67	43	46	38	57	134	187	32	11	29	218	25	30	188	69	173	160
C[C>T]G	100	61	175	204	143	141	173	138	113	71	184	127	106	115	103	146	91	96	160	115	93	108	263	165	87	361	181	102	93	191	198	210	124	144	122	104	189	122	122	72	134	125	237	58	76	143	97	134	127
C[C>T]T	81	22	73	57	226	70	101	41	111	12	194	71	38	200	40	153	112	55	53	66	20	48	161	80	87	163	82	50	68	231	311	200	73	61	54	42	80	141	191	36	14	34	301	30	24	187	67	189	178
G[C>T]A	59	25	58	57	172	81	150	52	90	19	151	63	23	166	38	120	85	46	63	66	19	41	241	79	67	142	113	55	67	189	242	163	53	63	65	29	172	121	155	37	19	38	219	18	43	155	61	160	138
G[C>T]C	69	16	61	50	125	65	34	47	71	20	154	62	22	122	43	118	72	33	66	64	22	35	84	89	65	140	73	66	56	143	213	132	46	53	35	27	49	104	138	32	5	41	182	34	15	137	61	127	132
G[C>T]G	102	48	158	218	162	125	97	123	114	89	178	102	90	105	98	134	87	89	161	100	98	94	103	162	75	326	148	108	109	160	135	197	117	133	115	97	118	108	117	84	114	140	207	69	97	129	91	134	109
G[C>T]T	62	23	71	50	114	58	54	33	66	16	123	59	18	113	35	100	73	42	65	49	20	31	67	58	47	84	66	38	41	122	203	111	58	50	34	35	68	68	101	27	7	33	165	25	26	111	47	112	107
T[C>T]A	102	113	239	198	124	1740	6904	513	552	74	156	144	408	1909	234	323	209	347	222	61	184	223	17429	115	56	313	3524	44	111	1837	144	485	682	274	704	31	6652	248	270	201	203	224	190	24	631	173	227	233	70
T[C>T]C	69	52	104	70	173	385	1284	117	169	29	154	75	117	463	73	186	117	81	93	64	52	82	3281	69	73	181	755	52	65	478	236	200	169	85	173	44	1363	150	158	60	38	65	209	25	169	172	83	135	116
T[C>T]G	75	45	111	152	99	236	625	97	100	52	123	88	90	202	76	135	73	91	129	91	57	93	1506	120	57	248	385	85	75	265	119	185	144	113	122	69	648	96	94	80	69	108	158	34	107	118	96	105	65
T[C>T]T	91	83	178	117	138	1006	3863	313	287	46	128	88	257	1074	143	241	139	164	109	66	114	152	9704	97	54	259	2093	60	64	999	170	313	389	143	425	39	3727	175	173	146	78	135	192	30	397	155	153	198	82
A[T>A]A	31	12	28	23	65	20	55	11	21	12	56	23	9	51	6	46	31	12	18	20	4	19	14	29	26	46	21	20	22	58	85	38	18	24	15	17	14	44	48	6	3	7	88	3	10	41	23	58	41
A[T>A]C	25	10	30	19	56	18	58	8	29	6	70	28	6	47	10	61	31	11	16	12	11	20	45	20	23	47	33	19	16	79	119	44	12	21	12	12	14	34	61	10	3	15	86	10	15	66	21	64	57
A[T>A]G	52	8	33	22	93	18	70	22	48	10	92	29	12	86	13	66	54	22	30	29	11	12	40	24	33	50	38	24	25	96	129	81	33	24	17	17	25	64	83	11	5	13	106	11	14	87	30	77	73
A[T>A]T	31	4	22	21	47	20	83	9	35	6	64	21	8	50	12	39	20	11	29	21	9	8	30	28	23	33	12	10	22	63	145	57	30	21	13	4	31	43	41	11	8	15	68	8	4	60	30	39	60
C[T>A]A	24	3	11	11	67	10	48	13	36	3	73	18	4	48	7	49	28	9	9	10	3	12	21	4	23	28	16	11	22	80	114	49	20	9	11	7	18	40	63	3	1	6	63	3	6	52	16	60	51
C[T>A]C	60	5	13	17	127	16	73	6	54	5	125	30	8	122	8	99	79	4	12	13	3	6	41	20	37	30	19	16	46	144	189	96	25	15	14	13	27	94	135	11	4	6	156	4	4	109	28	150	124
C[T>A]G	18	5	18	11	110	18	74	4	51	3	110	26	5	100	17	77	52	10	19	13	5	13	29	17	22	29	14	16	33	118	151	77	28	12	6	9	8	76	101	9	2	5	115	5	3	100	23	109	95
C[T>A]T	33	5	12	12	97	10	105	10	48	5	84	36	4	94	5	70	44	8	11	9	5	9	27	13	18	40	10	11	31	91	138	71	30	11	12	8	19	64	90	7	4	8	120	6	7	91	26	106	89
G[T>A]A	13	2	17	7	51	7	28	8	35	4	60	20	3	55	4	35	36	6	14	10	1	12	12	14	19	24	12	9	18	65	87	39	14	7	5	6	9	47	67	6	6	6	71	4	5	57	17	57	37
G[T>A]C	21	3	9	6	78	13	45	7	34	2	56	13	5	39	7	44	38	3	9	10	1	9	16	11	14	15	10	11	13	57	80	38	21	11	5	8	13	31	60	6	0	3	72	4	2	56	21	65	41
G[T>A]G	26	5	12	12	88	8	37	8	43	5	77	25	7	81	6	54	69	6	14	9	4	13	22	12	29	26	15	8	27	90	137	75	23	10	3	5	9	79	78	3	4	6	111	9	5	92	21	91	81
G[T>A]T	28	9	14	14	102	17	68	4	37	1	105	26	9	70	6	57	43	8	13	11	5	12	33	7	23	27	8	4	24	98	107	53	23	11	7	9	6	55	96	7	1	8	107	0	4	77	26	90	83
T[T>A]A	18	7	29	22	80	23	58	11	28	13	61	22	21	69	29	65	30	13	33	27	7	12	45	30	33	43	25	14	25	71	136	57	30	34	11	16	35	41	52	26	6	13	81	8	9	75	23	63	56
T[T>A]C	21	5	8	14	94	18	65	13	37	6	74	18	5	72	9	71	48	8	13	15	6	13	34	16	28	28	15	8	19	85	129	45	19	17	10	11	15	50	90	6	1	7	102	1	4	80	20	90	75
T[T>A]G	17	8	17	4	40	10	25	6	24	7	51	13	9	54	8	45	35	7	7	18	9	10	25	13	22	21	13	11	25	50	95	45	18	16	9	6	7	32	43	9	2	7	79	4	6	51	16	75	51
T[T>A]T	48	16	29	19	125	26	103	19	44	13	105	54	14	95	13	80	55	16	22	33	16	15	33	26	33	61	19	24	24	110	209	90	33	28	13	17	22	81	105	22	7	17	123	14	10	134	38	113	89
A[T>C]A	125	52	164	113	202	125	109	73	117	55	226	122	50	176	74	180	118	72	108	120	46	85	128	130	111	303	153	98	97	221	330	231	106	108	96	86	99	135	199	58	23	62	304	57	57	168	105	194	165
A[T>C]C	38	13	55	36	94	34	38	23	49	12	79	41	17	88	15	64	43	28	47	36	16	35	30	36	43	84	29	28	39	95	146	88	33	16	25	24	21	64	97	15	4	16	115	18	25	84	39	76	67
A[T>C]G	86	31	156	77	150	115	52	64	103	26	184	89	46	141	62	135	74	68	106	94	32	64	71	132	90	254	89	94	81	174	285	189	86	87	87	74	54	118	135	55	22	40	233	40	40	156	98	143	141
A[T>C]T	97	35	133	98	195	113	77	72	113	35	210	85	42	169	62	170	120	53	90	105	38	75	82	118	112	253	124	88	89	243	347	197	93	83	83	72	64	138	199	56	15	47	273	40	55	199	114	197	159
C[T>C]A	32	9	38	26	93	36	22	15	42	19	109	46	13	74	16	68	37	30	42	36	10	21	37	37	35	78	41	26	27	92	159	75	30	34	27	21	18	63	67	22	4	14	138	15	16	95	32	85	84
C[T>C]C	50	15	35	35	120	39	35	12	60	15	110	57	16	106	20	95	68	17	34	30	8	20	35	37	49	76	33	32	43	119	178	99	31	30	31	22	19	79	127	8	7	23	155	14	15	122	27	119	105
C[T>C]G	56	16	58	63	114	63	20	33	69	19	125	56	13	128	28	92	58	35	48	54	18	35	29	59	60	123	60	42	56	122	181	128	31	53	27	24	28	91	103	26	8	27	165	17	36	108	50	86	114
C[T>C]T	53	17	54	39	148	43	39	34	68	15	138	41	25	127	23	108	82	24	45	48	11	34	51	48	52	87	47	38	32	154	221	122	49	39	32	35	19	108	148	21	7	21	187	29	18	166	48	140	115
G[T>C]A	49	23	57	37	135	27	26	20	43	12	106	38	15	82	17	72	49	31	26	45	13	41	29	54	43	96	39	42	36	108	159	97	26	24	26	22	21	62	101	13	8	21	116	19	18	103	43	93	76
G[T>C]C	24	5	37	24	47	28	22	13	28	12	53	22	12	56	11	31	28	18	20	23	8	20	23	23	26	48	18	11	29	65	90	59	32	21	20	23	19	28	46	4	4	15	59	7	11	49	23	36	65
G[T>C]G	51	13	51	44	125	52	27	31	51	16	124	39	22	86	32	88	59	30	38	47	8	30	49	39	40	107	40	35	41	115	158	97	30	36	25	28	27	82	107	21	8	17	132	10	18	96	39	113	84
G[T>C]T	42	12	51	41	88	34	29	18	44	13	110	31	8	94	27	82	46	19	35	40	14	24	29	44	33	80	34	43	42	106	161	106	23	20	18	24	21	72	83	23	8	16	119	14	15	91	30	103	75
T[T>C]A	62	23	52	55	126	44	26	30	79	19	146	54	14	113	27	89	83	27	39	46	15	34	33	61	68	109	40	45	48	147	246	146	41	36	40	41	24	78	140	16	12	23	174	31	18	134	48	136	109
T[T>C]C	33	7	25	33	78	35	13	22	45	10	87	27	11	72	23	73	53	14	29	24	8	23	21	36	28	69	33	22	25	85	142	68	29	26	26	14	16	61	87	16	8	16	116	12	11	88	38	89	75
T[T>C]G	20	16	28	34	82	35	20	21	47	13	88	28	20	70	14	68	33	29	34	34	13	27	36	41	30	94	48	35	25	80	139	72	22	25	28	18	18	44	70	9	4	25	116	18	8	82	24	79	65
T[T>C]T	63	19	55	49	120	61	39	32	70	22	153	48	26	121	27	110	68	31	54	57	23	27	55	65	59	115	52	44	58	127	245	119	56	37	36	34	24	91	118	34	9	23	194	18	30	114	52	124	123
A[T>G]A	16	2	17	12	36	12	13	4	20	5	42	17	5	29	3	21	18	5	15	9	1	7	17	6	18	24	10	5	14	36	62	42	19	11	8	8	8	21	27	4	3	5	35	4	4	30	18	23	32
A[T>G]C	9	5	6	7	19	5	7	6	9	3	15	15	3	17	6	14	12	5	8	9	2	3	14	13	8	12	8	4	12	26	46	32	8	5	4	5	5	17	21	1	2	4	30	4	3	16	10	26	20
A[T>G]G	21	10	23	24	72	20	21	15	44	9	63	20	12	44	13	44	26	13	19	19	6	11	20	19	26	59	25	14	22	64	116	58	21	18	13	16	12	44	65	9	3	14	82	13	11	62	20	67	45
A[T>G]T	18	10	13	13	42	17	12	16	17	12	39	11	3	40	6	29	19	6	16	13	8	6	20	14	16	44	15	8	11	42	68	41	10	12	7	10	12	32	41	8	5	7	46	7	7	48	10	33	31
C[T>G]A	9	1	13	5	34	5	6	8	20	2	32	11	2	28	5	34	11	9	7	7	0	7	18	5	9	18	12	4	10	35	56	25	9	7	10	6	3	14	31	5	4	6	56	1	3	42	9	44	41
C[T>G]C	26	4	16	15	62	17	16	8	37	1	54	28	7	64	4	58	31	11	14	11	4	4	12	13	15	29	14	11	13	59	89	39	23	19	5	8	12	37	44	2	1	9	79	4	5	52	17	42	53
C[T>G]G	34	8	24	21	101	12	24	8	41	7	85	29	11	82	7	66	51	8	21	17	4	11	26	27	30	26	12	25	30	103	114	67	24	16	11	8	12	63	71	13	1	8	128	6	7	89	17	106	63
C[T>G]T	24	6	19	9	66	17	18	10	29	9	50	19	7	48	26	61	27	14	25	17	3	18	22	25	24	45	24	21	20	67	95	72	18	17	13	20	27	39	76	11	7	17	90	16	9	64	27	59	66
G[T>G]A	9	4	11	6	27	7	11	1	16	2	32	13	6	36	3	23	19	9	3	6	0	1	20	4	13	12	8	8	21	39	65	40	16	11	4	3	10	25	32	3	1	6	48	2	5	23	5	40	25
G[T>G]C	12	2	5	4	19	4	7	2	12	1	20	8	0	13	2	17	7	1	5	7	2	1	6	3	5	9	8	3	6	20	22	16	8	3	7	3	3	15	12	3	1	4	21	3	2	18	5	13	22
G[T>G]G	25	7	17	5	94	21	26	11	43	4	83	32	5	82	12	75	56	7	27	31	5	6	38	22	24	39	19	10	38	109	146	67	36	17	15	8	22	61	71	4	2	2	110	11	14	95	17	99	87
G[T>G]T	24	3	10	7	39	11	7	2	20	2	32	14	1	35	5	30	22	4	7	7	3	3	9	16	10	21	4	2	9	44	64	33	5	11	3	2	9	25	47	8	4	4	44	4	3	42	9	46	36
T[T>G]A	24	3	18	10	56	11	10	11	46	8	53	14	10	51	6	33	28	9	16	22	4	10	19	20	18	36	15	17	24	60	133	50	16	8	14	5	10	46	66	9	2	4	79	7	11	59	13	47	55
T[T>G]C	15	5	23	15	63	30	9	13	29	5	53	17	9	46	7	37	38	13	12	20	8	17	22	14	24	46	22	20	24	64	106	51	15	17	15	8	8	43	69	15	3	11	70	4	14	46	24	63	43
T[T>G]G	39	9	31	16	65	17	16	6	30	10	70	20	4	66	10	47	34	17	14	16	10	17	20	12	20	46	23	12	25	75	122	62	28	24	16	9	14	46	56	6	4	12	83	16	8	78	24	83	54
T[T>G]T	45	13	31	41	103	44	27	23	48	11	115	39	16	89	32	86	46	23	44	43	11	29	28	41	34	63	38	30	35	127	220	93	41	43	25	27	19	65	110	14	5	19	133	17	19	87	40	103	89
[truncated: 151 more columns]
