# Supplementary material for: SUITOR: Selecting the number of mutational signatures through cross-validation
Source: PLoS Comput Biol. 2022 Apr 4;18(4):e1009309. doi: 10.1371/journal.pcbi.1009309 (PMC9009674; doi:10.1371/journal.pcbi.1009309)
Supplement: S2 Data — (ZIP) [file pcbi.1009309.s015.zip › Supp_data_profiles_activities_matrices/16 In silico simulation/simulation design of nine signatures/nine signatures_mutation_type_matrix_9.csv]

	V1	V2	V3	V4	V5	V6	V7	V8	V9	V10	V11	V12	V13	V14	V15	V16	V17	V18	V19	V20	V21	V22	V23	V24	V25	V26	V27	V28	V29	V30	V31	V32	V33	V34	V35	V36	V37	V38	V39	V40	V41	V42	V43	V44	V45	V46	V47	V48	V49
A[C>A]A	90	21	178	162	73	87	107	25	126	61	15	46	19	54	35	262	185	170	25	127	20	134	121	52	105	24	64	182	158	19	33	170	153	188	18	16	172	30	38	29	137	156	90	22	67	21	119	11	66
A[C>A]C	42	15	143	98	46	51	62	30	81	37	13	26	20	35	19	236	132	112	13	101	14	116	95	31	59	16	41	115	92	18	19	128	98	155	11	18	116	30	27	17	120	113	50	10	58	12	61	12	34
A[C>A]G	7	2	15	10	6	12	14	4	10	6	3	5	9	4	4	19	14	20	2	8	5	18	13	5	17	2	3	14	15	2	6	23	13	18	0	2	15	4	2	2	16	18	12	8	6	4	9	2	7
A[C>A]T	41	10	103	79	41	35	63	8	78	23	10	21	15	27	19	232	104	106	10	68	12	81	77	25	59	16	30	110	91	7	21	93	76	93	10	10	78	24	21	18	87	90	47	13	36	8	66	5	30
C[C>A]A	71	13	171	178	60	48	88	17	109	37	9	23	9	74	29	266	138	178	13	129	10	144	138	65	114	27	66	200	148	11	29	139	160	196	17	13	168	24	43	21	165	199	87	12	50	12	187	12	64
C[C>A]C	39	14	187	163	70	35	78	18	122	27	17	45	13	23	15	174	166	186	21	156	14	176	112	22	65	10	50	192	156	10	7	166	130	206	8	9	148	23	15	16	188	166	37	9	53	10	84	6	26
C[C>A]G	16	4	28	32	10	27	21	8	25	16	6	7	4	12	6	36	22	19	6	16	4	19	13	11	28	8	18	35	32	2	7	31	26	28	5	5	33	7	8	8	19	36	34	5	14	4	26	2	12
C[C>A]T	51	12	127	100	64	40	49	14	85	23	9	38	17	43	17	183	103	115	11	89	13	93	80	38	65	16	56	126	120	6	16	116	99	106	8	13	105	22	18	14	81	111	56	13	46	7	94	7	46
G[C>A]A	129	15	86	117	27	71	94	27	94	63	12	21	25	100	48	250	62	98	23	44	13	57	103	118	123	30	75	101	125	15	31	68	77	97	11	11	93	24	64	18	47	136	109	18	62	10	218	7	92
G[C>A]C	40	15	99	79	38	45	66	11	75	33	10	28	20	27	14	137	87	69	13	81	16	91	65	25	57	11	32	85	84	10	23	86	73	99	9	14	76	15	14	11	63	77	56	9	25	10	53	7	35
G[C>A]G	16	4	23	17	10	16	19	2	8	6	2	8	6	14	8	17	13	19	6	7	1	6	11	6	13	7	12	19	19	4	3	14	8	18	3	1	13	4	11	7	17	21	19	2	9	2	19	3	9
G[C>A]T	77	3	102	102	38	58	61	13	86	20	9	29	14	41	27	197	75	103	10	74	7	75	75	53	81	23	52	118	97	9	19	72	76	102	8	11	84	21	36	16	52	126	81	11	43	6	129	7	61
T[C>A]A	83	100	102	142	78	93	118	30	55	303	62	67	49	103	29	210	61	103	47	73	15	80	281	113	118	36	55	123	276	15	53	65	105	88	39	259	80	36	80	49	76	127	71	136	48	14	159	12	68
T[C>A]C	62	31	175	136	64	77	106	20	110	141	31	56	28	72	42	165	157	147	31	108	20	135	145	70	104	27	62	150	202	16	29	133	125	152	21	115	125	27	44	44	138	153	70	60	55	14	123	7	58
T[C>A]G	12	20	19	19	14	16	23	5	16	65	13	15	10	20	5	28	11	19	5	15	5	21	44	13	23	8	7	28	31	3	9	14	28	19	6	36	10	8	12	11	15	20	19	34	7	3	27	2	15
T[C>A]T	135	49	117	168	70	120	131	31	118	210	39	61	41	115	64	305	91	113	51	79	28	108	200	153	159	35	95	143	228	15	46	101	115	118	37	116	101	49	90	44	71	160	135	67	85	22	249	8	98
A[C>G]A	24	14	172	124	67	42	77	24	82	46	23	48	17	16	17	47	133	131	17	103	24	118	86	26	68	15	32	133	131	10	31	136	112	142	10	37	137	25	21	25	128	126	47	27	43	10	43	15	16
A[C>G]C	17	10	117	67	38	26	42	15	62	33	11	20	11	14	9	38	78	79	16	58	8	71	56	9	45	16	20	76	63	10	21	83	68	91	13	12	83	11	11	4	92	81	40	10	31	8	29	10	12
A[C>G]G	9	4	6	5	2	11	9	3	8	6	4	7	4	6	3	3	7	5	2	3	1	3	8	4	8	3	2	2	6	2	4	4	3	3	3	3	4	3	4	5	3	4	11	4	2	3	3	1	3
A[C>G]T	26	23	161	117	60	56	72	26	84	59	14	39	20	29	12	56	124	135	16	114	15	123	77	22	62	17	48	148	134	15	28	119	103	143	14	17	114	18	21	25	141	104	65	24	43	17	56	15	22
C[C>G]A	21	19	156	109	44	43	53	6	98	47	12	24	9	11	12	33	146	140	17	132	11	126	74	18	49	16	46	155	138	13	22	150	101	152	15	18	112	15	17	16	134	119	40	23	40	8	34	4	12
C[C>G]C	20	18	128	96	50	40	53	19	75	29	8	30	23	26	8	50	101	99	9	100	10	89	61	6	55	14	33	117	98	17	16	107	92	127	9	12	96	17	18	20	103	88	54	11	42	12	33	12	12
C[C>G]G	8	6	15	16	7	12	13	3	11	12	6	3	3	10	8	6	16	7	2	15	1	13	12	4	11	7	4	14	15	2	7	16	20	12	8	2	20	9	7	1	13	19	9	7	8	4	14	1	11
C[C>G]T	20	30	183	147	78	62	69	18	113	43	19	25	22	24	22	59	152	186	23	141	13	145	102	24	60	14	47	172	149	16	26	164	131	140	8	32	143	33	24	21	151	137	45	29	45	11	42	13	20
G[C>G]A	13	5	108	84	39	23	42	14	52	26	14	28	7	10	10	26	78	96	3	77	3	74	30	12	31	9	17	87	74	4	8	93	76	74	12	8	86	16	15	11	82	69	37	9	28	7	27	0	4
G[C>G]C	14	7	68	51	24	24	27	11	55	18	10	12	9	10	4	21	60	48	11	57	4	63	30	6	36	14	16	68	55	9	10	66	57	75	3	5	60	13	11	9	49	63	21	5	13	6	22	5	12
G[C>G]G	2	0	21	16	7	8	8	2	16	6	4	6	2	3	5	2	20	17	4	8	2	15	12	1	9	2	4	15	16	2	1	11	7	24	1	0	16	3	1	4	13	9	8	2	11	5	7	1	2
G[C>G]T	14	8	141	88	57	47	58	18	67	26	15	30	11	9	9	29	97	97	10	91	12	100	64	19	47	8	36	108	90	12	16	101	95	122	14	19	83	16	16	20	119	90	35	13	41	4	34	10	10
T[C>G]A	22	367	206	248	200	194	222	38	69	1050	220	245	133	158	23	30	141	118	149	215	55	228	775	215	95	16	33	132	851	24	159	109	178	185	118	937	95	84	181	148	120	108	63	541	99	27	37	8	16
T[C>G]C	39	88	198	152	83	64	101	15	96	224	60	74	35	61	11	46	157	161	38	147	18	159	235	60	71	10	39	147	304	21	38	152	137	167	30	204	128	33	40	34	127	142	51	131	56	17	64	6	11
T[C>G]G	5	14	16	13	12	19	8	1	8	55	10	17	4	13	3	5	7	6	11	7	1	13	44	10	9	3	5	11	36	3	13	10	11	9	4	38	9	7	7	7	6	8	8	32	13	3	4	1	2
T[C>G]T	36	391	296	355	280	244	241	62	110	1223	288	289	134	211	44	55	190	197	165	277	57	322	937	246	147	31	61	218	1124	35	189	220	282	289	138	1151	154	97	184	196	173	165	71	625	137	37	55	12	18
A[C>T]A	103	74	220	133	100	197	181	71	100	155	56	82	69	79	55	118	142	129	68	125	49	135	139	71	129	74	84	155	162	67	98	191	140	147	55	75	161	99	92	91	128	133	198	47	93	52	95	40	60
A[C>T]C	51	29	121	92	64	96	98	43	84	76	32	46	25	34	31	50	104	102	31	85	24	82	89	38	63	28	38	102	101	27	38	148	84	121	31	30	116	63	33	44	89	103	90	24	53	30	55	18	32
A[C>T]G	136	134	169	152	198	465	278	134	119	275	67	136	123	207	117	174	168	125	141	113	87	111	123	167	323	153	120	121	274	125	189	81	120	107	140	136	208	246	130	165	116	138	328	89	123	131	177	127	104
A[C>T]T	65	43	157	87	71	133	114	36	78	87	37	54	56	39	40	104	114	110	41	93	40	106	95	43	98	42	69	100	121	38	58	135	101	116	43	44	120	69	42	64	84	116	142	43	53	30	68	17	41
C[C>T]A	74	33	151	121	73	111	105	34	118	89	48	39	38	39	31	77	136	130	31	121	37	99	104	50	91	39	66	137	127	29	41	187	102	149	27	43	142	65	41	43	126	132	133	36	64	21	67	23	25
C[C>T]C	59	28	193	131	84	109	119	38	102	65	37	52	37	32	26	67	167	168	29	165	22	140	97	31	86	41	61	172	142	39	41	196	138	182	29	39	142	57	42	38	145	132	107	46	70	30	67	18	27
C[C>T]G	128	105	116	122	124	302	197	103	86	223	83	113	76	136	86	110	106	89	113	92	73	89	131	119	239	101	101	106	190	105	115	96	110	97	89	105	173	167	105	113	80	95	259	80	90	92	112	71	92
C[C>T]T	59	39	230	153	85	129	131	47	137	83	25	70	50	50	40	105	185	173	38	164	31	173	132	39	103	41	65	184	168	35	57	226	171	206	40	45	166	65	38	46	165	150	120	40	94	23	72	23	32
G[C>T]A	55	46	169	117	66	113	120	37	97	89	36	59	40	53	27	55	126	139	37	133	33	124	95	59	91	34	52	131	159	35	61	138	125	140	36	56	130	53	34	50	140	107	101	40	61	31	66	20	38
G[C>T]C	66	43	160	100	64	117	119	33	92	77	21	45	42	52	27	62	103	104	52	79	27	85	79	39	88	43	60	132	120	19	47	133	152	116	24	31	137	57	34	51	106	120	123	38	70	24	52	26	31
G[C>T]G	117	113	95	86	125	306	188	84	87	174	73	96	70	124	73	119	102	76	93	85	74	61	113	105	234	109	82	68	194	86	137	58	76	91	72	96	155	169	94	112	61	93	226	74	109	102	129	64	55
G[C>T]T	49	31	138	108	57	106	101	32	77	57	28	38	38	45	33	66	89	90	29	90	30	90	86	36	72	37	45	98	106	23	36	151	98	99	29	30	111	63	29	25	86	87	99	28	66	19	46	24	26
T[C>T]A	95	271	272	149	265	289	284	104	114	2370	217	222	183	400	104	115	153	124	251	321	93	427	534	238	156	86	54	151	1569	62	173	253	224	157	160	1546	77	208	219	151	97	133	199	567	120	64	54	19	28
T[C>T]C	77	80	194	134	112	170	140	51	90	502	68	86	79	100	35	68	135	112	84	148	42	172	166	74	102	44	66	155	391	46	78	188	131	150	51	332	104	100	100	56	124	115	147	133	89	24	61	19	45
T[C>T]G	112	85	87	78	103	233	162	75	57	332	74	88	84	114	53	93	81	43	74	74	51	83	106	93	166	71	62	65	241	70	113	101	79	56	63	205	106	141	85	75	48	74	197	100	91	62	91	40	53
T[C>T]T	85	167	199	135	188	199	238	73	96	1349	147	139	135	202	50	96	129	97	148	204	65	261	346	130	122	62	48	133	862	44	111	198	154	126	98	906	97	157	161	81	78	123	153	328	82	47	38	16	29
A[T>A]A	22	18	41	46	32	43	40	17	36	20	9	14	19	11	10	98	55	39	16	35	12	40	29	14	31	15	17	32	49	13	14	55	38	56	7	12	48	19	14	13	38	40	37	20	42	8	21	4	6
A[T>A]C	14	9	70	58	28	34	43	15	33	25	17	19	14	24	11	88	55	69	10	50	14	51	37	18	24	11	29	58	57	12	22	71	59	48	10	13	54	20	13	17	55	48	36	10	21	6	30	16	9
A[T>A]G	27	13	82	59	39	62	60	18	67	45	18	19	17	22	8	137	77	67	8	62	12	71	38	14	53	17	38	71	73	15	22	84	61	73	14	10	88	24	22	21	66	54	50	11	41	9	28	7	19
A[T>A]T	19	53	58	33	32	36	40	14	35	26	12	15	19	19	9	163	42	50	10	43	11	50	34	26	47	10	26	46	36	13	19	54	45	59	20	18	49	12	15	19	51	43	37	16	40	8	37	8	14
C[T>A]A	7	7	57	51	31	21	30	9	41	14	4	14	5	6	2	97	52	63	9	52	4	41	18	3	23	5	7	52	56	5	8	52	37	58	7	13	42	9	5	7	49	47	16	9	19	4	18	5	12
C[T>A]C	18	6	156	115	51	28	51	7	66	21	11	21	7	10	5	108	116	127	4	110	9	106	55	5	34	9	35	137	96	4	12	110	95	133	10	9	109	16	12	13	126	93	34	13	25	3	28	7	8
C[T>A]G	18	10	112	63	34	34	48	5	77	18	5	15	12	11	7	127	80	103	9	89	5	78	54	11	37	13	33	102	87	13	13	84	81	118	8	8	74	18	9	14	85	54	26	11	28	6	32	2	8
C[T>A]T	16	17	116	84	33	21	45	8	69	14	7	15	7	14	10	172	82	84	10	64	3	85	50	11	30	8	30	114	85	4	16	70	69	112	10	5	88	20	7	4	95	78	30	6	29	5	28	3	4
G[T>A]A	6	6	69	43	20	19	38	4	39	7	4	11	4	9	2	56	55	56	9	46	1	50	34	6	20	3	29	48	32	2	11	52	46	47	8	5	45	11	8	5	57	35	22	7	14	2	19	4	6
G[T>A]C	10	5	67	38	22	22	24	5	36	14	7	15	8	6	5	64	54	60	5	44	0	55	22	2	18	3	22	57	43	7	16	53	53	57	4	1	39	6	3	7	49	49	16	3	13	6	15	3	9
G[T>A]G	6	3	88	71	40	10	30	5	47	12	5	20	12	5	0	77	86	101	10	63	6	85	43	9	42	5	24	99	73	2	6	88	71	98	6	8	74	11	5	8	87	73	26	3	23	7	22	3	10
G[T>A]T	8	9	91	65	39	13	35	8	50	17	3	11	4	7	5	111	103	84	8	70	3	70	39	11	41	5	33	83	62	4	7	88	60	104	6	6	72	10	9	6	83	71	20	4	22	1	32	2	5
T[T>A]A	35	81	56	63	29	48	48	11	44	28	12	17	8	18	15	96	47	50	15	39	10	42	38	21	61	18	26	44	64	15	22	53	43	65	11	12	47	25	18	20	41	48	40	16	55	10	47	8	23
T[T>A]C	20	19	98	78	49	12	33	6	53	13	11	12	8	11	3	80	91	90	5	70	3	57	38	20	35	6	29	86	67	3	9	97	61	90	7	6	62	18	13	11	74	51	21	3	17	7	25	4	8
T[T>A]G	21	14	58	43	24	26	31	9	41	23	9	15	12	6	4	87	46	53	9	49	7	33	34	12	24	2	21	48	40	7	9	49	47	55	6	5	48	19	12	17	53	47	35	5	12	8	14	5	7
T[T>A]T	41	46	114	83	48	46	48	21	78	31	15	24	23	33	14	202	78	98	15	101	18	90	67	28	70	22	32	96	88	15	29	105	74	101	12	5	99	23	22	19	94	97	48	21	53	9	50	9	20
A[T>C]A	137	78	218	177	100	208	190	88	156	143	62	110	84	87	65	150	163	136	73	143	71	169	132	72	175	61	107	158	177	68	85	254	180	175	66	74	177	136	93	114	152	158	268	54	118	63	69	48	78
A[T>C]C	36	17	94	63	34	78	76	22	56	44	20	30	35	25	16	51	65	59	23	66	22	56	58	26	52	18	28	67	76	22	33	88	62	92	19	18	70	41	29	24	54	69	72	13	38	11	35	13	17
A[T>C]G	93	68	218	124	86	204	188	68	106	136	57	87	76	77	45	102	114	95	64	101	54	117	125	57	114	79	69	109	138	54	103	175	124	151	49	52	158	82	69	84	112	128	235	52	90	40	55	33	77
A[T>C]T	95	56	221	155	105	197	203	78	123	122	66	84	93	78	59	152	157	151	63	148	46	171	150	78	137	64	79	159	186	57	96	225	161	178	62	53	161	107	67	80	138	161	193	57	111	36	94	49	60
C[T>C]A	43	26	104	72	37	76	74	21	70	52	21	36	19	31	21	44	76	67	24	59	27	67	66	28	50	17	46	78	75	23	30	75	64	87	19	14	76	26	29	32	51	62	81	15	56	20	22	13	16
C[T>C]C	33	19	151	98	73	54	66	12	71	29	21	40	18	24	16	54	100	128	23	119	16	110	61	24	59	19	34	125	97	16	29	126	93	113	8	13	96	36	18	16	105	104	54	14	44	20	30	9	23
C[T>C]G	52	37	121	106	58	110	115	49	76	70	33	38	39	43	28	58	93	86	26	85	33	86	60	45	79	41	45	75	97	24	55	123	75	90	27	39	100	54	42	40	86	74	118	27	65	19	55	23	32
C[T>C]T	46	18	130	105	55	65	74	23	78	45	19	35	38	29	27	58	119	137	23	84	28	98	80	35	59	31	52	121	108	23	27	159	101	138	15	18	116	38	32	35	105	115	80	16	46	10	43	11	27
G[T>C]A	33	14	120	73	49	87	86	30	68	39	17	42	24	29	15	38	84	98	15	77	15	63	55	35	57	20	42	83	76	16	31	108	84	88	17	20	94	34	27	25	83	81	87	24	50	17	33	16	24
G[T>C]C	31	18	71	45	22	51	50	20	22	25	14	15	16	20	20	27	49	41	17	29	16	40	37	13	34	10	21	60	50	11	19	61	33	59	6	11	38	19	14	16	55	48	38	11	29	9	21	5	15
G[T>C]G	38	18	135	85	41	84	80	27	69	63	21	40	27	36	18	47	83	83	30	87	21	82	57	31	73	22	37	102	100	23	41	118	89	97	21	27	96	57	28	26	95	74	92	18	56	15	38	13	22
G[T>C]T	33	17	104	62	44	58	82	34	57	45	12	33	36	29	16	67	78	71	20	67	16	69	70	23	53	21	43	84	80	20	34	94	68	82	11	20	92	34	29	31	70	83	80	24	40	15	34	11	23
T[T>C]A	64	68	161	114	47	89	92	35	105	51	26	36	35	41	28	63	127	122	31	101	30	115	82	38	77	19	47	132	114	29	35	165	117	137	30	35	122	48	42	34	115	121	94	29	94	24	40	15	29
T[T>C]C	31	40	86	62	46	49	54	13	60	33	21	22	23	25	10	44	99	66	14	58	9	68	50	23	67	12	24	84	81	22	25	77	61	96	9	16	72	29	18	23	63	65	68	15	45	11	39	17	13
T[T>C]G	30	34	80	69	29	69	79	23	47	35	20	23	25	17	27	33	72	57	15	48	18	72	49	29	42	14	26	63	53	17	26	98	60	63	22	16	66	35	23	20	60	50	71	21	48	19	50	10	14
T[T>C]T	47	61	147	91	52	108	107	43	84	67	23	39	41	28	26	79	95	97	27	87	25	92	88	35	67	41	59	123	117	25	44	151	109	140	17	30	139	49	31	38	91	105	104	33	75	22	55	19	28
A[T>G]A	10	12	42	26	16	21	22	6	22	16	9	16	9	8	5	12	28	27	8	20	7	30	17	10	18	10	7	29	37	9	11	44	22	48	3	6	19	7	6	8	33	34	24	3	9	3	16	4	7
A[T>G]C	7	8	26	18	9	11	15	2	13	8	4	5	3	8	7	11	16	18	5	17	3	15	18	4	17	3	10	21	20	2	6	21	23	23	5	5	24	12	1	5	16	16	23	3	11	2	5	1	5
A[T>G]G	24	12	70	45	27	36	52	16	39	30	9	14	12	15	10	32	47	56	18	33	11	46	37	18	29	13	17	54	35	13	17	55	40	61	10	12	39	18	18	18	46	59	44	13	21	11	30	11	11
A[T>G]T	17	9	48	31	19	29	28	7	27	14	11	13	14	6	7	14	33	38	14	24	17	36	33	8	22	3	12	34	23	5	6	44	25	31	5	10	21	10	11	10	31	37	26	6	12	3	16	5	16
C[T>G]A	6	8	56	22	12	15	21	4	23	8	3	5	5	3	4	12	32	43	4	30	4	21	12	6	24	7	14	40	28	4	5	34	40	30	3	4	35	7	4	5	22	23	24	9	5	4	15	4	4
C[T>G]C	17	8	54	48	26	19	24	14	47	12	8	18	8	12	5	18	57	53	10	43	5	47	28	10	26	7	15	54	51	9	11	58	38	52	8	7	32	15	10	9	49	36	24	7	16	4	28	2	10
C[T>G]G	19	11	102	69	36	30	29	14	60	20	6	14	15	8	8	34	78	84	11	78	7	89	38	13	33	7	31	90	79	7	12	71	70	99	12	5	69	11	12	11	51	60	31	7	27	9	28	7	10
C[T>G]T	21	20	70	55	28	39	35	12	46	26	9	22	11	15	11	29	53	50	11	40	9	55	35	14	32	13	29	54	59	10	12	65	45	70	3	10	49	20	13	10	44	48	32	12	34	12	28	9	12
G[T>G]A	8	4	38	27	15	18	13	4	20	11	8	10	5	5	3	13	39	31	1	25	6	26	14	5	19	4	7	30	27	7	5	37	26	39	2	5	34	6	9	5	39	26	13	7	13	1	15	1	6
G[T>G]C	3	4	18	16	10	9	12	1	11	6	3	3	4	2	1	7	24	16	3	17	4	15	10	2	12	2	7	16	16	2	3	18	17	28	2	4	13	8	3	5	16	16	7	4	8	1	4	1	7
G[T>G]G	15	4	90	58	36	28	41	9	45	22	14	25	8	16	6	36	71	97	7	62	9	73	40	19	20	8	18	87	67	8	14	75	62	84	5	8	66	13	5	9	75	82	40	8	25	6	29	5	12
G[T>G]T	3	5	45	33	18	14	14	4	41	8	3	15	5	6	2	12	47	47	4	41	5	52	19	6	21	4	9	46	36	3	3	37	39	43	3	6	20	4	5	5	29	36	13	1	8	7	13	0	4
T[T>G]A	16	36	69	52	19	25	39	9	41	21	16	19	11	12	6	31	49	61	5	41	10	42	32	11	45	10	30	52	48	11	12	64	44	58	2	4	58	11	13	9	47	53	30	7	39	6	19	6	9
T[T>G]C	27	25	61	41	18	30	41	9	35	25	9	16	14	17	14	25	49	53	11	48	4	41	33	15	32	13	18	48	47	8	16	54	44	57	7	9	49	13	8	10	54	41	43	5	32	7	20	12	12
T[T>G]G	20	25	67	54	19	37	42	10	52	26	6	24	14	11	15	25	62	69	11	49	7	47	45	14	33	5	25	51	56	11	18	71	62	71	9	8	66	14	11	10	66	50	33	8	32	10	24	5	9
T[T>G]T	42	77	110	87	45	80	61	30	81	47	22	36	27	29	19	69	84	66	20	60	24	72	68	17	82	26	41	81	87	23	30	110	86	98	13	23	97	37	20	27	71	79	85	23	65	12	46	16	31
[truncated: 151 more columns]
