# Supplementary material for: SUITOR: Selecting the number of mutational signatures through cross-validation
Source: PLoS Comput Biol. 2022 Apr 4;18(4):e1009309. doi: 10.1371/journal.pcbi.1009309 (PMC9009674; doi:10.1371/journal.pcbi.1009309)
Supplement: S2 Data — (ZIP) [file pcbi.1009309.s015.zip › Supp_data_profiles_activities_matrices/16 In silico simulation/simulation design of one signatures/one signatures_mutation_type_matrix_1.csv]

	V1	V2	V3	V4	V5	V6	V7	V8	V9	V10	V11	V12	V13	V14	V15	V16	V17	V18	V19	V20	V21	V22	V23	V24	V25	V26	V27	V28	V29	V30	V31	V32	V33	V34	V35	V36	V37	V38	V39	V40	V41	V42	V43	V44	V45	V46	V47	V48	V49
A[C>A]A	1503	1105	1575	1107	1419	1237	1421	1703	1048	1787	987	933	961	1178	1325	1379	1365	1247	1658	973	1397	1627	1642	1736	1455	1066	1491	1530	1572	1067	1225	1671	1260	1525	1639	1106	1128	1188	1523	1097	1713	1535	1588	1513	1374	1658	1477	1398	1171
A[C>A]C	1570	1281	1672	1224	1638	1417	1524	1787	1098	1904	1018	1090	1002	1262	1411	1463	1511	1330	1832	1067	1409	1649	1711	1912	1579	1142	1561	1664	1776	1125	1361	1799	1411	1599	1817	1075	1229	1318	1658	1142	1780	1613	1665	1622	1517	1790	1562	1428	1321
A[C>A]G	156	112	163	109	162	143	122	168	114	201	84	108	103	127	127	143	142	126	182	117	140	171	185	188	177	96	136	157	140	125	136	187	138	160	174	108	115	140	170	98	175	135	184	149	168	164	170	132	118
A[C>A]T	1669	1194	1599	1192	1592	1368	1481	1856	1111	1855	984	980	955	1162	1401	1519	1479	1276	1788	1110	1430	1675	1655	1759	1493	1115	1591	1615	1739	1139	1374	1748	1382	1591	1721	1089	1132	1300	1639	1134	1764	1644	1621	1586	1426	1756	1592	1402	1298
C[C>A]A	1387	1071	1458	1047	1276	1115	1301	1621	946	1562	853	860	815	1073	1201	1324	1249	1120	1587	845	1194	1451	1473	1504	1280	985	1341	1363	1463	925	1143	1447	1098	1424	1567	959	1009	1083	1364	894	1480	1369	1432	1413	1228	1443	1355	1213	1117
C[C>A]C	1320	1004	1359	947	1288	1099	1197	1532	944	1567	866	844	852	1021	1117	1223	1224	1024	1439	833	1230	1383	1439	1548	1211	923	1294	1375	1432	986	1159	1405	1126	1355	1470	960	1021	1090	1266	903	1481	1278	1343	1330	1237	1458	1320	1160	1139
C[C>A]G	120	100	124	88	110	86	109	124	79	139	64	69	55	107	98	117	123	102	131	83	106	110	124	141	110	68	99	115	121	87	96	113	97	103	132	78	78	96	113	83	125	134	97	119	101	128	125	97	103
C[C>A]T	1174	859	1241	920	1074	935	1053	1274	793	1273	716	716	664	856	1023	1019	1030	960	1213	739	1002	1191	1220	1373	1080	767	1112	1101	1200	728	883	1308	852	1171	1167	705	811	898	1132	810	1247	1162	1142	1093	991	1230	1135	969	939
G[C>A]A	846	663	840	602	815	676	726	899	585	1015	533	517	534	648	698	750	737	652	932	556	745	902	906	985	803	594	805	773	919	573	684	845	697	864	871	568	601	686	832	573	950	854	872	815	753	895	800	713	703
G[C>A]C	925	674	882	679	888	760	831	984	631	1046	581	573	576	686	797	821	849	722	1029	571	797	878	921	963	836	653	907	867	995	620	750	987	764	935	928	574	692	726	938	676	972	972	894	943	821	997	908	777	702
G[C>A]G	95	68	111	67	91	77	92	118	56	106	70	78	54	74	105	85	100	86	92	56	77	97	102	106	73	57	86	101	100	64	100	82	89	107	100	69	63	66	100	50	98	99	87	104	93	97	87	87	93
G[C>A]T	913	729	924	731	922	761	810	1072	681	1043	555	583	571	700	787	838	844	776	1014	598	841	1004	1039	1059	842	630	889	932	971	665	770	1036	791	984	1078	619	676	751	975	612	993	913	951	898	812	947	916	833	772
T[C>A]A	1028	774	1016	747	1003	833	971	1200	764	1178	610	641	622	794	890	920	935	857	1155	664	924	1011	1063	1193	935	692	1014	1022	1169	711	874	1013	900	1007	1190	675	774	774	1040	729	1095	1012	1059	990	963	1062	982	939	839
T[C>A]C	883	668	864	587	827	711	852	990	558	1012	524	575	486	627	781	786	819	697	977	565	727	862	934	960	832	584	902	863	917	588	762	916	739	814	910	635	689	715	834	615	985	894	872	853	819	932	814	731	681
T[C>A]G	76	61	58	55	70	57	66	78	47	76	35	35	38	53	45	67	65	63	73	34	55	62	66	67	59	49	58	70	82	56	69	70	51	70	71	46	56	46	69	41	67	63	69	82	51	73	60	71	55
T[C>A]T	1119	859	1050	847	1023	884	976	1259	750	1272	657	700	679	841	936	1028	1033	892	1220	667	969	1145	1172	1215	1040	772	1082	1099	1134	763	917	1210	943	1148	1246	678	824	902	1135	717	1228	1105	1100	1076	1076	1127	1099	963	896
A[C>G]A	165	108	169	125	155	118	110	191	96	207	80	95	93	115	132	125	149	127	182	99	139	140	162	174	138	92	134	128	171	96	115	156	108	146	167	94	122	132	156	103	162	143	180	165	115	148	142	130	127
A[C>G]C	91	83	79	77	101	78	91	111	86	141	59	59	69	74	95	106	87	79	107	76	95	107	104	130	93	81	85	116	118	63	87	134	80	114	114	72	76	88	103	74	118	105	108	110	117	107	94	81	82
A[C>G]G	7	6	13	8	15	8	7	14	8	8	4	8	1	4	8	8	7	7	8	6	11	6	12	13	10	6	8	8	10	6	7	11	7	11	12	5	9	4	11	7	5	12	12	9	6	9	9	7	11
A[C>G]T	182	138	199	143	190	147	170	234	127	228	109	120	108	152	171	194	175	167	181	110	171	200	198	226	155	145	192	191	219	162	149	207	186	202	203	125	145	166	206	140	206	183	193	206	196	217	177	176	143
C[C>G]A	187	131	185	140	136	138	150	199	133	196	108	94	110	139	131	150	149	145	197	114	148	185	204	176	145	127	158	177	193	122	128	178	116	167	193	122	135	140	166	108	204	166	208	177	147	184	156	179	141
C[C>G]C	174	144	171	123	170	159	148	203	119	214	124	121	106	138	137	187	161	155	211	125	177	189	194	209	162	149	174	193	224	131	130	217	164	193	201	111	121	141	200	124	216	182	185	171	161	185	190	152	154
C[C>G]G	0	0	0	0	0	1	1	0	0	0	1	0	0	0	1	0	0	0	1	0	0	0	0	1	0	0	0	0	0	1	1	0	0	0	0	0	0	1	3	1	0	0	2	0	0	0	0	0	0
C[C>G]T	204	139	201	148	180	169	187	207	122	204	111	133	120	137	154	166	182	148	214	117	174	191	225	207	182	140	164	209	201	146	174	187	175	181	184	130	132	161	200	119	203	196	194	206	194	195	185	156	148
G[C>G]A	101	61	86	70	87	61	92	113	50	101	52	52	59	66	78	81	97	75	104	55	67	89	83	107	103	74	71	109	101	59	58	99	73	82	112	56	53	80	101	47	92	95	81	85	76	95	72	69	68
G[C>G]C	81	58	83	62	79	66	73	83	49	105	28	51	36	70	63	79	67	61	93	51	81	86	87	111	79	73	87	83	97	61	57	68	56	81	75	46	63	63	75	39	83	77	80	87	76	84	82	82	64
G[C>G]G	9	7	20	13	15	11	17	18	18	16	7	12	11	13	15	19	13	10	16	9	13	18	25	17	18	10	16	18	22	12	13	10	19	11	12	13	13	12	17	15	17	11	19	14	14	18	20	18	17
G[C>G]T	161	134	190	134	171	161	187	180	132	195	114	107	112	111	159	145	152	157	201	90	134	160	188	202	145	133	178	174	169	138	131	175	132	185	186	113	105	112	176	99	170	153	167	193	153	186	176	153	132
T[C>G]A	48	41	45	27	46	38	46	54	39	53	42	25	28	46	49	46	41	43	51	42	54	50	55	57	43	31	63	60	52	45	51	50	34	54	53	38	34	43	59	31	57	58	44	50	52	59	31	44	42
T[C>G]C	33	35	48	42	44	41	48	66	20	62	20	33	30	35	49	41	45	40	58	30	47	49	35	57	44	27	44	36	44	37	31	62	39	44	63	34	31	44	42	25	53	47	43	57	42	57	44	39	40
T[C>G]G	6	2	1	1	1	0	3	1	3	4	3	1	3	0	5	4	3	6	2	0	0	2	5	2	1	7	2	0	1	0	5	2	1	3	2	7	2	3	3	3	1	7	2	3	4	2	2	4	3
T[C>G]T	8	6	7	6	5	6	7	9	9	9	5	5	5	5	6	11	11	1	7	7	6	8	7	14	5	5	11	6	11	4	7	13	6	15	6	6	6	8	14	7	8	6	10	15	10	3	6	7	7
A[C>T]A	243	166	243	154	231	194	196	260	147	282	138	148	137	167	214	210	194	162	274	158	210	239	284	253	199	176	224	248	264	197	178	261	183	239	252	151	178	202	278	173	255	223	256	208	229	258	207	192	180
A[C>T]C	94	76	105	92	100	78	103	107	69	111	61	61	60	77	86	106	93	80	93	61	79	109	93	124	97	81	105	98	111	61	58	114	80	110	109	56	58	75	112	67	100	105	87	106	103	101	84	67	77
A[C>T]G	113	97	99	72	123	102	96	135	72	137	59	57	72	80	98	104	103	79	127	66	119	118	119	127	109	73	115	108	120	96	84	125	89	108	120	66	63	100	130	88	113	109	85	98	100	124	119	79	103
A[C>T]T	396	336	395	320	408	329	421	475	285	511	273	277	254	334	404	369	354	353	463	271	367	431	407	512	410	271	430	440	480	295	367	473	371	446	438	267	356	348	425	288	472	439	448	410	407	487	397	374	338
C[C>T]A	93	80	92	78	93	93	84	103	61	106	65	61	46	74	86	87	85	75	90	55	86	120	104	108	92	67	83	74	78	49	78	84	90	77	75	72	63	72	86	76	89	96	92	91	91	111	97	85	72
C[C>T]C	125	99	140	85	129	128	127	162	100	129	107	115	78	124	125	135	142	102	173	82	119	131	162	187	142	101	141	130	144	86	115	180	131	134	154	103	117	124	126	119	157	148	150	155	137	146	132	137	94
C[C>T]G	38	37	61	44	46	43	43	42	34	57	42	30	34	41	51	50	52	38	47	35	41	42	60	64	38	40	55	49	50	33	37	65	39	50	77	28	39	44	50	30	52	48	53	59	48	46	48	40	33
C[C>T]T	502	397	502	377	468	469	451	525	360	573	348	301	310	363	508	429	449	449	513	338	439	523	500	568	476	377	456	484	492	346	396	557	407	490	544	324	368	445	487	363	524	507	515	509	469	493	506	434	426
G[C>T]A	11	11	16	9	6	11	6	17	7	4	3	4	4	9	10	9	7	9	11	5	14	10	9	15	11	3	7	11	14	8	11	4	7	5	10	6	10	8	11	7	6	8	7	14	10	11	8	12	7
G[C>T]C	9	5	6	6	8	10	11	8	11	14	2	11	0	6	6	3	6	5	7	10	4	7	18	10	3	8	11	3	11	6	12	5	6	11	9	4	6	11	10	5	10	9	8	7	10	8	11	8	3
G[C>T]G	73	54	59	46	73	49	66	85	54	76	46	34	54	64	56	58	66	54	70	48	35	82	78	64	55	44	74	76	66	34	63	70	66	70	95	39	55	54	74	44	73	56	54	62	66	69	73	52	51
G[C>T]T	139	113	152	132	151	122	141	183	95	178	100	99	104	111	137	143	134	143	171	94	156	148	179	174	161	120	144	158	185	101	127	207	128	152	174	103	122	150	173	92	156	146	177	150	134	178	165	133	137
T[C>T]A	164	121	172	128	159	125	163	178	145	209	108	124	106	145	144	174	181	140	203	113	150	170	168	196	167	109	153	172	170	101	130	189	143	168	188	103	130	132	176	139	184	145	184	139	134	201	161	122	157
T[C>T]C	13	9	10	4	11	6	9	9	5	8	6	3	8	8	11	8	10	14	9	4	8	8	10	9	7	3	9	4	8	5	4	10	8	11	8	2	6	7	13	8	9	8	8	12	12	7	9	4	5
T[C>T]G	1	2	1	0	2	2	1	2	1	2	0	2	1	2	0	3	2	1	0	1	1	3	3	0	0	1	3	4	1	0	1	2	1	0	2	1	0	1	1	0	3	1	2	3	1	4	0	1	0
T[C>T]T	189	142	167	137	167	150	146	216	126	183	112	125	119	150	151	181	174	153	206	105	182	183	209	187	171	126	176	192	207	135	169	217	158	182	204	120	158	149	164	133	200	168	192	212	154	201	197	172	151
A[T>A]A	619	541	649	556	672	567	621	802	500	733	447	447	392	505	544	652	616	579	742	444	563	656	729	771	623	445	625	670	705	460	550	705	582	650	687	455	476	555	691	467	735	633	678	656	616	693	662	568	586
A[T>A]C	726	570	791	586	736	580	710	825	510	842	471	483	460	535	628	658	637	584	834	467	654	769	819	821	668	514	742	671	799	489	601	773	621	753	776	483	532	544	785	523	745	733	768	733	627	797	723	622	598
A[T>A]G	833	635	790	587	759	662	769	949	521	891	455	495	476	588	674	637	716	635	837	544	666	762	848	890	746	540	713	801	903	539	694	826	674	769	850	518	605	637	768	527	912	811	807	766	715	842	757	682	639
A[T>A]T	799	679	868	599	794	679	775	991	559	992	551	531	518	662	717	827	767	645	942	557	715	910	913	975	802	662	826	903	951	581	696	896	729	869	953	560	637	657	879	583	922	922	876	849	763	926	828	752	702
C[T>A]A	678	520	678	448	651	562	601	714	484	734	462	417	404	486	566	633	630	549	725	403	613	665	699	724	611	430	613	640	685	473	506	666	526	658	684	433	449	535	660	450	694	661	654	651	589	663	660	569	522
C[T>A]C	1001	757	1011	793	929	807	899	1159	648	1120	610	687	607	763	873	987	904	796	1088	621	885	1001	1096	1136	980	709	921	1049	1083	663	834	1088	779	1006	1151	618	739	827	1002	743	1081	1050	1071	972	893	1055	991	866	783
C[T>A]G	938	660	1018	692	952	805	854	1073	637	1079	610	624	565	734	854	872	826	740	1009	611	831	964	1035	1088	869	678	898	962	1032	663	807	1082	791	937	1037	604	710	742	990	641	1012	986	955	942	885	1012	881	841	800
C[T>A]T	1424	1114	1417	1079	1344	1137	1351	1579	982	1692	895	1009	918	1081	1366	1318	1407	1175	1544	946	1267	1533	1523	1606	1330	1027	1417	1473	1414	999	1188	1627	1253	1453	1559	943	1063	1161	1437	961	1572	1468	1459	1403	1286	1555	1425	1220	1144
G[T>A]A	397	320	434	328	428	339	395	515	300	511	249	305	250	340	385	397	391	346	496	296	422	471	477	463	400	347	456	418	427	331	353	484	375	451	458	272	316	352	458	297	467	448	472	446	388	468	382	375	358
G[T>A]C	477	372	480	360	445	358	441	492	326	541	300	288	307	327	410	439	433	379	552	294	419	492	506	540	427	285	486	476	499	312	392	457	396	447	458	297	358	363	451	329	480	448	444	502	433	494	428	422	371
G[T>A]G	549	407	515	391	536	442	519	575	387	600	344	327	320	409	472	515	503	438	592	344	495	597	565	606	520	393	499	528	576	395	467	551	426	555	609	341	407	442	531	384	616	557	560	530	523	550	517	488	439
G[T>A]T	968	720	1014	713	949	830	901	1068	616	1164	561	655	579	730	850	875	851	798	1067	635	892	950	1016	1100	886	713	925	1025	1027	690	804	1085	799	987	1044	638	756	800	994	656	997	921	1012	951	877	1069	1018	843	785
T[T>A]A	431	307	438	326	382	368	353	450	267	498	236	268	208	299	354	347	342	315	434	260	342	385	416	431	361	274	401	394	427	277	333	449	308	385	420	292	275	327	365	273	458	387	414	339	351	398	390	336	299
T[T>A]C	639	493	649	474	618	544	642	772	473	717	406	436	408	525	606	640	629	558	712	471	580	723	725	759	607	458	693	655	695	437	571	684	563	662	705	474	484	535	653	458	692	662	688	677	637	730	661	559	556
T[T>A]G	424	339	459	308	443	360	469	497	274	507	298	281	269	311	381	390	377	340	474	276	411	443	506	496	424	307	421	420	449	298	368	501	379	482	491	288	321	352	453	335	499	451	429	405	400	482	434	363	350
T[T>A]T	1350	969	1335	983	1221	1046	1248	1506	933	1507	827	812	746	1034	1140	1206	1159	1045	1447	815	1161	1383	1305	1519	1129	903	1329	1282	1398	934	1064	1438	1076	1256	1449	849	941	1071	1346	888	1477	1275	1324	1341	1225	1380	1321	1169	1074
A[T>C]A	349	260	320	276	346	283	316	357	235	383	194	217	195	244	299	344	288	285	381	197	308	349	391	379	335	239	370	363	336	239	252	346	250	308	362	220	256	266	319	242	359	326	367	328	305	377	364	236	298
A[T>C]C	178	117	159	140	148	150	143	197	120	182	112	115	94	141	156	143	139	122	222	108	140	159	181	195	150	126	172	174	181	140	145	177	127	154	175	117	153	129	169	125	166	171	159	147	172	155	162	158	139
A[T>C]G	252	180	241	164	235	195	244	288	152	278	133	134	136	195	226	246	223	207	281	148	197	235	266	258	229	156	231	227	244	178	208	259	214	252	277	171	204	186	244	165	244	265	252	230	235	235	261	224	187
A[T>C]T	514	375	503	403	485	448	496	612	351	589	328	338	303	388	434	447	455	400	568	359	458	483	536	575	449	359	483	516	555	396	423	538	392	506	554	342	383	415	541	369	564	503	523	495	497	542	499	457	429
C[T>C]A	88	68	74	65	91	75	82	102	66	101	52	56	49	63	67	89	73	66	110	54	70	73	72	88	69	55	84	85	89	59	71	90	76	86	86	67	74	60	70	70	77	102	93	81	62	96	78	68	60
C[T>C]C	238	162	257	170	239	187	226	284	158	249	151	147	164	172	205	245	228	205	254	168	209	240	255	257	195	181	231	256	244	154	194	257	178	252	253	151	194	203	246	181	246	226	266	261	189	263	229	220	191
C[T>C]G	37	32	45	29	33	38	45	54	30	52	16	28	36	38	39	41	39	37	46	31	33	44	49	27	43	27	32	50	45	23	35	46	35	40	66	26	34	31	39	36	45	42	51	45	39	54	48	46	32
C[T>C]T	225	178	221	179	219	191	194	249	154	234	133	111	146	157	186	209	199	168	257	145	227	233	225	258	199	157	213	210	244	148	153	235	176	206	254	147	159	165	181	164	262	206	220	240	212	247	212	177	162
G[T>C]A	79	66	83	51	79	71	90	112	61	120	55	55	46	79	62	82	80	67	86	57	74	92	81	91	77	54	86	90	103	61	72	97	77	92	94	45	70	66	77	60	100	95	105	68	72	82	99	77	67
G[T>C]C	96	62	103	73	93	65	89	105	76	122	68	65	62	81	73	89	95	72	102	45	78	91	98	98	72	66	87	82	105	62	59	101	86	98	100	68	63	72	89	71	93	86	89	82	88	91	83	91	59
G[T>C]G	90	79	93	70	87	86	95	115	71	118	55	57	58	55	70	102	97	84	92	62	103	92	89	132	76	70	110	89	104	62	99	92	83	104	114	57	68	77	100	53	106	80	105	90	87	103	102	89	81
G[T>C]T	210	142	236	164	230	155	204	251	158	246	124	135	141	162	195	218	208	210	234	130	205	226	222	256	205	159	197	227	230	153	183	236	179	224	231	145	183	177	224	143	222	223	234	212	192	234	216	177	189
T[T>C]A	76	45	74	65	53	73	71	87	47	91	42	50	42	48	65	66	64	58	80	36	63	69	82	80	63	57	80	62	80	64	62	78	53	74	85	39	44	51	79	49	81	72	70	83	63	74	73	65	66
T[T>C]C	77	65	97	71	91	84	75	123	68	103	69	46	53	62	73	85	82	75	84	63	76	70	101	116	77	68	84	81	99	71	72	97	74	88	99	48	64	75	101	64	102	91	93	93	80	91	82	76	89
T[T>C]G	0	0	0	0	0	0	0	0	0	0	0	0	0	0	0	0	0	0	0	0	0	0	0	0	0	0	0	0	0	0	0	0	0	0	0	0	0	0	0	0	0	0	0	0	0	0	0	0	0
T[T>C]T	162	136	145	113	145	122	159	171	101	179	96	90	106	113	140	139	139	121	197	85	133	183	169	187	151	133	134	144	180	113	153	201	118	157	162	129	136	117	170	122	175	134	170	162	146	139	144	132	127
A[T>G]A	43	51	61	46	43	57	46	57	44	60	33	30	30	38	44	48	64	51	56	36	58	56	58	65	53	40	52	56	55	37	56	75	39	52	56	36	38	50	70	53	49	45	61	54	50	50	53	44	28
A[T>G]C	23	17	24	23	17	18	23	19	12	27	10	6	14	20	18	25	21	19	31	19	22	16	25	29	22	11	24	23	25	15	12	26	17	20	33	23	26	23	16	13	23	26	16	21	12	22	23	21	24
A[T>G]G	173	115	179	115	164	149	152	180	104	198	97	85	77	105	126	163	165	131	184	103	140	168	174	164	140	137	160	182	191	121	153	206	146	160	159	105	118	137	180	114	168	145	177	160	135	188	165	119	144
A[T>G]T	25	17	25	23	31	19	23	29	21	35	19	17	15	22	19	20	26	19	24	22	21	29	21	31	23	16	25	12	25	15	25	29	29	22	30	8	21	26	34	19	31	25	34	21	22	30	25	24	22
C[T>G]A	45	34	40	18	35	29	32	49	32	61	32	21	28	32	53	31	38	44	44	20	49	49	44	47	37	33	49	40	43	21	37	31	34	52	40	21	34	38	39	20	42	46	41	46	46	46	55	32	44
C[T>G]C	59	48	73	52	60	75	58	89	48	67	42	41	41	53	69	63	72	66	77	52	66	87	69	85	56	48	60	77	69	51	62	76	46	64	59	43	57	58	85	42	86	73	76	67	55	62	81	59	46
C[T>G]G	142	114	171	100	162	130	132	179	101	186	99	117	90	122	136	149	138	123	176	106	161	184	182	169	151	114	171	164	167	109	148	211	135	154	179	109	118	135	158	107	169	162	159	173	124	169	154	131	149
C[T>G]T	23	16	18	13	22	18	12	18	15	19	13	18	12	17	14	18	25	16	29	19	10	14	22	22	20	13	19	20	27	11	22	19	17	21	27	14	19	14	23	13	32	11	21	16	11	24	25	13	18
G[T>G]A	40	35	52	30	42	50	41	47	35	51	29	26	28	32	52	48	31	37	43	22	36	48	41	42	50	27	47	48	51	32	24	45	43	49	39	37	33	32	46	39	47	35	37	38	36	61	49	46	24
G[T>G]C	21	14	19	22	15	19	19	36	15	24	6	21	11	18	26	22	24	18	22	13	17	23	23	22	14	15	22	24	30	21	16	18	19	19	23	22	28	12	22	12	16	17	22	21	15	33	21	16	17
G[T>G]G	140	107	118	107	126	119	115	168	92	159	86	87	93	101	120	105	143	113	158	95	116	135	120	148	116	96	146	118	138	100	118	150	106	145	123	80	99	112	146	89	143	116	131	136	116	122	135	125	112
G[T>G]T	34	27	46	38	50	40	43	51	30	49	30	24	23	33	33	38	45	38	53	36	41	45	49	41	44	33	48	46	42	28	37	49	32	46	40	32	29	33	47	28	41	40	41	34	24	58	41	36	45
T[T>G]A	0	0	0	0	0	0	0	0	0	0	0	0	0	0	0	0	0	0	0	0	0	0	0	0	0	0	0	0	0	0	0	0	0	0	0	0	0	0	0	0	0	0	0	0	0	0	0	0	0
T[T>G]C	37	42	40	39	41	37	27	44	26	47	27	26	18	31	44	45	39	34	37	18	42	47	54	41	51	39	52	35	42	28	24	35	36	38	46	34	28	34	42	22	43	56	44	50	36	40	44	30	30
T[T>G]G	99	70	114	88	94	111	109	115	88	124	72	81	70	81	86	113	94	87	109	69	82	114	104	103	93	80	118	98	117	68	108	126	80	110	109	82	96	73	106	65	109	91	92	111	77	118	95	98	81
T[T>G]T	37	22	33	32	34	38	29	40	31	38	18	18	32	17	24	37	27	21	22	31	33	31	37	38	30	20	26	43	39	25	23	40	31	43	42	26	26	23	33	23	44	36	28	33	26	37	36	27	28
[truncated: 451 more columns]
