# Supplementary material for: SUITOR: Selecting the number of mutational signatures through cross-validation
Source: PLoS Comput Biol. 2022 Apr 4;18(4):e1009309. doi: 10.1371/journal.pcbi.1009309 (PMC9009674; doi:10.1371/journal.pcbi.1009309)
Supplement: S2 Data — (ZIP) [file pcbi.1009309.s015.zip › Supp_data_profiles_activities_matrices/16 In silico simulation/simulation design of one signatures/one signatures_mutation_type_matrix_10.csv]

	V1	V2	V3	V4	V5	V6	V7	V8	V9	V10	V11	V12	V13	V14	V15	V16	V17	V18	V19	V20	V21	V22	V23	V24	V25	V26	V27	V28	V29	V30	V31	V32	V33	V34	V35	V36	V37	V38	V39	V40	V41	V42	V43	V44	V45	V46	V47	V48	V49
A[C>A]A	1738	1286	1278	1453	1183	1197	1371	973	1211	1685	1459	1698	1438	1332	915	1156	1061	999	1222	1155	1591	1249	1429	912	1577	1187	1130	1245	1123	1691	1557	1144	1636	1765	1311	1481	1160	1242	1138	1355	1622	1210	947	1492	1468	935	1265	1551	1811
A[C>A]C	1935	1355	1418	1526	1216	1360	1495	959	1274	1841	1587	1825	1588	1409	981	1168	1156	1077	1320	1334	1607	1452	1589	1038	1654	1281	1291	1381	1356	1970	1705	1231	1802	1838	1444	1656	1240	1295	1233	1513	1715	1294	1015	1613	1582	931	1409	1629	1841
A[C>A]G	190	131	116	151	144	119	129	89	120	209	139	151	141	138	100	109	109	91	108	130	156	137	152	101	170	127	121	129	127	162	175	127	179	190	154	164	135	113	108	147	155	157	87	160	165	110	131	160	171
A[C>A]T	1848	1315	1353	1578	1289	1347	1474	1005	1280	1825	1560	1744	1604	1421	936	1192	1116	1018	1303	1278	1671	1374	1477	943	1703	1291	1240	1356	1267	1737	1648	1246	1775	1800	1452	1641	1218	1224	1126	1425	1746	1313	952	1549	1596	952	1312	1598	1866
C[C>A]A	1597	1110	1182	1338	1053	1108	1190	879	1063	1559	1307	1481	1328	1197	824	1021	957	889	1146	1012	1378	1072	1252	816	1391	1062	1058	1150	1045	1559	1481	1079	1490	1513	1169	1423	1009	1029	1009	1156	1412	1094	844	1388	1326	848	1068	1352	1533
C[C>A]C	1584	1093	1137	1271	1046	1101	1225	832	1000	1516	1416	1407	1305	1101	775	999	932	868	1044	1064	1329	1132	1229	765	1377	1040	1020	1148	1024	1517	1449	1010	1447	1487	1220	1385	984	1000	931	1192	1397	1047	762	1345	1231	822	1147	1271	1516
C[C>A]G	133	88	105	106	90	88	100	65	94	118	122	138	123	105	61	81	71	63	86	88	122	90	106	74	121	84	89	77	110	143	146	81	123	135	104	105	109	111	85	114	124	104	84	123	115	79	102	115	122
C[C>A]T	1295	905	957	1129	871	918	978	745	919	1313	1079	1237	1114	959	669	803	786	787	928	913	1162	964	1088	696	1158	905	858	1049	953	1249	1148	902	1257	1282	997	1114	893	899	809	1035	1174	942	722	1080	1163	699	1034	1111	1361
G[C>A]A	943	722	769	771	672	682	734	537	633	933	799	941	768	688	539	658	603	530	708	666	861	671	760	479	854	699	598	728	698	928	875	607	899	874	695	804	589	683	567	738	856	682	470	776	801	516	666	828	885
G[C>A]C	1064	766	738	839	741	676	792	520	691	1001	802	981	849	767	511	638	599	605	714	660	957	778	854	567	903	656	700	786	697	1067	957	672	925	1011	812	946	681	731	662	798	1013	684	530	832	875	508	787	866	1046
G[C>A]G	110	78	101	99	64	70	79	58	79	119	104	107	87	65	57	66	64	65	71	73	93	68	97	56	94	78	77	85	62	110	107	76	104	95	92	85	76	73	77	82	100	77	54	85	79	67	72	87	118
G[C>A]T	1094	767	757	897	779	692	859	536	740	1011	947	998	881	789	564	645	654	623	732	740	959	727	807	563	885	700	732	766	730	1012	979	747	1046	1001	850	936	660	757	681	862	996	733	559	865	978	534	811	917	1086
T[C>A]A	1235	836	820	965	837	830	884	629	769	1187	963	1049	979	899	613	718	703	673	791	806	1067	857	960	594	994	770	765	901	816	1073	1008	761	1131	1124	912	993	761	710	740	932	1051	818	629	1025	986	621	906	988	1186
T[C>A]C	1008	745	738	812	639	639	814	522	681	943	811	942	844	745	496	661	622	590	753	652	844	750	774	508	846	677	640	700	650	938	904	677	993	960	750	869	639	628	642	731	888	721	519	815	844	533	723	818	1001
T[C>A]G	74	57	58	78	47	61	56	42	36	80	61	88	67	58	20	41	43	43	47	47	67	44	59	32	78	55	48	63	48	90	73	51	72	69	65	67	44	50	43	50	69	47	44	59	71	40	51	58	64
T[C>A]T	1247	932	908	1078	860	817	949	696	846	1237	978	1149	1078	943	639	868	803	668	822	861	1079	963	1060	633	1123	825	808	857	897	1224	1112	825	1218	1161	955	1103	826	856	811	982	1190	845	674	1047	1063	648	958	1059	1302
A[C>G]A	182	129	123	157	121	125	104	106	90	142	145	138	139	140	84	98	110	95	126	125	176	119	125	93	141	120	114	137	123	168	161	116	147	178	134	144	120	120	104	134	147	107	100	138	154	85	132	135	196
A[C>G]C	116	86	82	119	75	75	87	54	72	104	100	122	95	103	65	61	72	72	107	68	98	103	79	51	97	81	73	93	97	111	118	69	113	111	90	107	85	75	80	97	116	79	64	96	114	62	93	91	110
A[C>G]G	17	8	5	9	8	7	11	7	10	8	17	11	17	11	6	3	4	8	5	10	9	9	9	6	8	8	11	12	8	13	5	15	13	12	9	9	9	5	9	7	8	9	5	9	14	6	17	15	11
A[C>G]T	225	169	147	208	165	166	164	109	156	232	192	208	221	150	117	158	146	129	146	155	178	163	176	127	201	158	143	173	150	226	216	153	226	217	163	220	147	151	126	172	212	152	126	210	215	95	164	203	214
C[C>G]A	197	145	141	152	141	145	141	121	118	203	156	199	159	151	105	118	131	102	137	137	182	157	167	97	150	136	129	153	149	188	187	129	188	183	144	141	123	149	122	161	168	137	99	192	139	93	146	201	222
C[C>G]C	221	146	159	184	168	148	172	113	159	191	185	187	188	177	101	161	145	111	148	152	198	140	180	126	185	126	126	153	128	208	172	148	189	218	168	191	159	137	113	190	203	150	119	185	205	100	157	192	202
C[C>G]G	1	0	1	0	2	0	0	0	0	0	0	0	0	0	0	0	2	0	0	0	1	0	0	2	0	0	0	0	1	2	0	0	0	0	0	0	0	0	0	1	1	0	0	1	0	0	0	0	0
C[C>G]T	235	150	148	207	136	135	158	121	162	218	161	211	198	163	98	141	147	132	181	155	229	154	164	125	210	149	150	163	168	201	243	146	202	205	184	191	148	140	125	175	212	139	120	177	154	112	151	180	227
G[C>G]A	106	84	86	74	81	65	90	56	62	90	103	82	92	76	43	85	64	57	83	59	93	74	72	49	83	65	53	66	78	101	100	68	88	94	65	87	78	74	60	75	93	65	53	95	91	55	86	91	109
G[C>G]C	98	69	62	93	61	80	74	38	60	90	74	97	82	57	35	57	62	76	54	69	83	69	68	38	93	63	62	86	67	95	79	78	84	91	74	80	71	69	66	89	97	58	57	93	89	47	74	77	90
G[C>G]G	20	19	14	24	8	4	11	11	12	22	19	14	16	10	11	7	13	4	7	12	24	25	26	15	22	11	11	12	11	16	14	14	17	17	11	16	15	9	10	23	9	11	3	16	19	6	16	6	25
G[C>G]T	184	144	144	156	135	98	155	100	118	199	159	189	168	149	103	117	115	96	140	141	154	138	151	92	164	138	120	134	121	201	165	131	170	183	145	180	140	142	126	133	163	136	100	175	195	72	155	147	219
T[C>G]A	60	45	42	42	47	39	43	36	33	62	52	51	55	33	42	44	33	30	35	45	38	56	53	28	49	50	50	29	26	49	53	42	65	63	50	55	55	38	33	53	56	48	25	55	55	32	42	58	60
T[C>G]C	52	42	29	46	32	31	36	26	34	49	42	42	51	40	30	39	32	22	36	38	49	39	41	35	48	40	31	50	38	58	50	24	42	55	43	52	31	43	35	33	48	34	35	38	52	22	39	42	50
T[C>G]G	2	2	1	3	5	1	1	1	1	4	1	6	4	2	2	2	2	4	3	1	1	1	1	2	4	1	5	4	2	4	2	2	4	4	4	4	1	3	4	2	3	1	2	2	2	2	3	3	4
T[C>G]T	15	7	6	9	6	6	8	5	2	8	7	8	6	7	4	10	10	4	10	3	12	7	6	2	8	8	4	8	8	6	9	4	7	8	5	13	6	7	5	9	11	7	6	8	6	5	8	8	4
A[C>T]A	252	187	208	238	184	188	195	157	163	267	215	248	221	204	116	188	143	161	206	189	238	209	217	136	240	165	191	197	166	243	243	195	249	249	209	221	156	180	206	204	245	168	157	232	234	131	200	231	262
A[C>T]C	115	87	65	90	77	81	84	63	81	92	89	120	86	102	62	88	77	74	76	86	104	67	110	64	99	77	68	76	68	118	73	79	118	120	93	106	72	68	58	86	95	82	70	93	104	56	77	91	102
A[C>T]G	158	97	97	101	68	81	118	72	92	112	105	131	102	106	74	81	80	61	95	93	104	97	101	73	127	81	87	97	82	119	109	86	109	125	86	114	86	74	87	106	108	74	82	105	114	69	108	104	116
A[C>T]T	496	363	383	409	338	312	388	268	341	461	411	479	388	374	280	305	306	300	314	346	431	337	399	262	407	339	307	320	326	489	468	333	477	447	378	429	316	317	300	370	449	356	250	378	463	224	349	443	542
C[C>T]A	118	75	84	78	87	73	83	49	68	98	85	96	89	83	61	68	72	56	64	75	102	74	104	58	99	74	63	79	77	95	105	74	104	115	82	87	70	61	63	77	82	86	55	82	73	53	89	84	97
C[C>T]C	166	103	108	124	94	97	129	64	93	141	120	124	99	135	85	91	122	79	107	101	135	119	125	90	141	103	105	106	104	145	123	104	173	157	138	122	94	107	105	113	163	116	80	129	126	102	138	114	156
C[C>T]G	58	51	37	48	28	28	41	26	38	58	61	44	47	44	31	31	31	33	43	28	58	53	57	30	59	45	37	45	30	52	52	29	67	54	48	55	35	54	32	63	48	52	34	36	64	36	50	48	64
C[C>T]T	569	401	410	488	403	400	430	301	394	556	483	542	466	417	297	397	319	367	356	400	493	388	457	301	516	380	383	385	423	541	548	412	555	557	439	487	376	350	377	440	516	394	296	456	533	297	402	510	632
G[C>T]A	10	14	6	13	10	3	11	7	5	8	13	12	15	6	4	10	13	10	7	3	12	6	11	7	11	8	10	1	5	12	5	6	5	12	9	13	7	4	10	5	5	6	8	14	8	5	5	10	11
G[C>T]C	6	7	2	7	8	8	11	3	5	4	13	8	7	7	1	6	9	3	6	7	6	5	5	4	14	3	4	11	6	12	11	8	13	5	7	10	4	6	9	7	5	5	2	5	5	4	10	9	13
G[C>T]G	79	59	56	59	56	53	60	46	52	82	74	77	63	62	42	48	49	43	44	50	54	54	62	38	58	48	44	56	44	79	64	59	76	76	60	61	43	53	44	68	65	71	32	64	65	41	66	68	78
G[C>T]T	194	132	139	129	120	120	135	96	130	179	150	179	136	134	92	134	109	103	131	115	136	127	125	97	145	145	107	140	135	164	160	109	170	170	133	155	127	110	108	137	165	123	87	172	162	72	155	157	193
T[C>T]A	192	137	155	152	129	143	155	104	122	186	152	193	160	145	117	131	128	96	168	134	174	157	157	102	164	117	127	172	149	204	182	145	205	171	172	178	141	138	125	150	184	143	104	165	187	94	158	157	211
T[C>T]C	8	7	12	10	6	6	10	4	5	12	11	9	9	11	7	6	6	4	12	6	5	8	5	7	11	10	5	6	6	12	15	8	16	8	6	9	4	6	9	7	11	11	7	10	11	3	14	4	11
T[C>T]G	2	0	0	1	2	0	4	1	1	0	2	3	0	0	1	1	1	0	0	2	1	1	1	1	2	1	0	1	1	2	1	2	3	0	1	1	1	2	0	0	0	1	1	0	1	0	0	0	4
T[C>T]T	197	159	149	197	147	137	141	121	135	207	167	174	154	166	107	127	104	104	143	137	169	151	175	121	187	142	135	163	126	195	175	138	207	195	171	166	133	154	130	164	198	154	102	168	177	124	153	170	212
A[T>A]A	770	554	581	626	514	528	559	398	496	703	641	751	643	558	376	483	478	460	544	521	734	558	600	408	648	515	493	559	579	748	706	508	720	725	597	640	488	535	502	644	710	549	456	646	658	398	513	689	760
A[T>A]C	869	658	597	683	590	590	678	443	549	814	683	794	689	655	463	572	500	514	616	603	698	671	663	436	757	599	546	587	608	803	755	552	840	857	657	740	505	571	528	613	759	580	465	744	727	414	657	717	783
A[T>A]G	927	651	691	759	641	634	697	467	627	895	775	816	728	695	469	605	553	484	645	580	793	649	724	498	821	612	630	647	650	862	717	612	807	913	765	762	598	640	595	703	813	632	472	783	796	443	692	767	893
A[T>A]T	991	769	741	833	711	689	735	561	674	936	812	922	805	750	499	622	629	578	704	695	876	780	835	544	910	674	645	727	679	992	894	642	936	974	746	821	634	663	625	837	850	642	533	885	881	509	688	811	971
C[T>A]A	787	552	542	638	547	527	575	412	547	721	554	700	570	594	405	491	478	401	525	515	670	529	617	393	670	512	502	507	510	699	709	510	707	729	584	636	491	496	502	586	692	493	407	629	677	382	525	654	754
C[T>A]C	1186	843	823	956	850	771	961	607	774	1099	975	1111	947	837	577	727	720	623	789	754	996	846	868	579	1032	775	836	815	789	1150	1051	825	1080	1142	840	1011	741	729	703	876	1032	822	598	1052	1013	592	858	1013	1171
C[T>A]G	1038	840	777	965	759	814	867	575	703	983	913	1008	843	826	565	706	666	639	782	728	984	766	893	608	941	706	723	761	746	1006	992	735	1014	1015	858	894	722	733	718	838	1071	780	555	904	942	600	792	930	1079
C[T>A]T	1711	1170	1272	1368	1160	1073	1221	887	1059	1608	1325	1503	1406	1196	862	1127	1013	911	1201	1117	1389	1237	1324	886	1478	1105	1093	1229	1105	1590	1483	1089	1498	1629	1239	1389	1018	1163	1008	1303	1610	1194	865	1435	1490	846	1241	1412	1708
G[T>A]A	489	388	366	469	347	303	409	284	332	484	393	503	429	393	278	327	319	282	346	366	434	397	431	272	457	319	372	367	334	492	424	339	498	450	384	451	311	291	325	393	455	336	253	437	459	268	356	443	534
G[T>A]C	568	400	385	477	354	383	410	297	341	456	427	471	486	407	297	337	342	326	356	359	453	376	412	284	430	388	348	367	374	497	505	375	526	523	416	500	330	320	348	383	467	373	265	477	461	266	379	451	536
G[T>A]G	637	456	451	521	420	438	465	327	424	607	534	565	521	475	347	400	360	346	421	395	588	448	478	315	508	391	398	491	460	584	573	403	584	587	507	502	425	397	381	469	549	419	329	529	521	346	457	563	612
G[T>A]T	1072	834	787	927	785	776	860	580	756	1040	943	1049	915	820	548	667	678	599	775	765	981	857	900	600	901	729	722	846	767	1101	968	737	1063	1107	872	942	700	705	736	870	1014	783	614	952	915	613	813	903	1107
T[T>A]A	489	339	312	376	294	295	348	248	318	416	401	429	379	377	245	326	283	280	301	315	416	333	351	247	396	300	322	371	310	367	400	285	442	472	378	377	293	340	267	351	396	342	243	396	386	250	358	414	450
T[T>A]C	771	540	549	638	514	504	606	418	488	738	631	754	629	578	351	500	518	480	509	545	695	583	616	361	677	526	533	533	562	682	705	513	712	733	576	660	522	503	488	589	673	523	432	658	668	410	544	676	798
T[T>A]G	517	378	366	452	361	378	395	291	340	505	433	489	397	389	263	335	317	296	302	353	431	349	421	284	447	347	320	390	324	518	484	312	518	484	378	421	359	317	328	412	482	377	258	463	455	271	384	441	523
T[T>A]T	1578	1135	1076	1155	1028	1018	1184	826	1020	1414	1242	1461	1304	1187	742	955	956	865	1046	1027	1302	1067	1197	789	1376	1017	972	1065	1029	1400	1324	944	1430	1461	1082	1306	954	979	954	1081	1385	1094	735	1277	1277	805	1089	1320	1506
A[T>C]A	387	294	273	315	281	259	311	196	235	390	323	368	298	299	202	233	259	217	296	263	374	273	301	189	348	262	259	266	266	350	360	244	366	371	294	314	255	260	255	315	326	247	198	362	325	221	250	311	409
A[T>C]C	204	133	143	172	143	151	147	99	138	172	165	181	155	139	98	117	115	119	134	138	174	139	141	101	160	140	131	165	127	184	186	130	183	181	154	173	107	142	139	148	168	137	96	175	168	92	151	181	199
A[T>C]G	267	214	208	216	203	186	218	131	178	257	219	254	235	206	141	174	165	180	188	201	210	206	230	153	216	190	171	202	177	257	248	148	269	250	211	245	182	173	196	195	240	195	159	249	230	147	215	241	263
A[T>C]T	567	434	433	466	420	415	455	302	429	550	517	574	513	438	300	383	408	346	431	436	487	460	485	349	552	383	395	437	363	548	538	401	551	537	460	530	377	410	379	452	553	402	298	551	510	322	478	472	558
C[T>C]A	92	67	75	82	71	64	70	57	65	93	81	82	89	73	56	50	45	44	62	67	72	67	66	56	77	73	65	62	54	99	87	63	84	95	81	72	59	63	64	77	80	70	45	73	83	43	63	84	101
C[T>C]C	258	192	202	227	185	185	209	147	168	273	228	298	233	215	150	173	182	151	206	176	244	196	214	153	267	164	158	183	169	239	239	189	251	301	214	225	154	189	187	192	228	209	141	267	243	160	212	249	283
C[T>C]G	51	38	32	35	30	38	36	25	32	44	36	44	40	32	20	30	24	35	42	33	34	41	40	18	39	36	21	38	36	39	30	36	64	45	32	59	30	30	30	38	53	36	27	51	35	26	42	44	46
C[T>C]T	238	174	198	234	176	177	212	158	181	262	229	242	204	224	129	156	144	162	178	180	265	213	221	112	208	178	184	198	170	266	219	173	240	269	189	220	147	180	156	201	215	181	126	220	195	125	201	224	299
G[T>C]A	105	75	77	86	69	75	74	63	80	93	87	103	76	82	52	75	48	38	58	67	95	71	81	53	80	63	79	72	63	93	87	82	107	107	84	63	63	71	73	83	102	68	51	101	93	62	70	90	92
G[T>C]C	85	73	80	83	61	76	83	49	60	96	90	88	87	80	51	64	59	56	81	67	105	91	82	52	95	69	68	73	56	101	99	57	90	87	83	83	73	68	59	81	98	63	53	101	93	71	71	78	112
G[T>C]G	126	92	73	93	76	77	96	55	84	103	87	107	98	83	68	58	76	81	93	73	79	80	98	55	92	74	83	68	83	103	94	74	104	99	93	88	72	94	64	83	108	72	62	95	109	61	69	94	103
G[T>C]T	257	184	167	190	168	172	202	152	168	224	212	225	214	182	139	137	151	128	170	152	255	192	202	129	217	149	174	169	158	235	214	184	264	255	191	221	156	160	150	176	228	159	129	199	213	118	164	214	274
T[T>C]A	104	64	69	61	46	64	58	45	68	80	78	70	61	57	50	57	49	49	56	47	75	61	81	43	77	45	51	53	55	65	74	58	74	76	73	67	44	49	45	58	63	68	41	69	83	46	76	64	97
T[T>C]C	88	59	84	72	68	65	67	58	64	96	81	100	88	84	57	50	59	62	62	68	99	73	90	53	83	77	78	71	71	111	81	91	95	88	82	115	87	70	59	70	101	79	58	89	78	58	91	91	100
T[T>C]G	0	0	0	0	0	0	0	0	0	0	0	0	0	0	0	0	0	0	0	0	0	0	0	0	0	0	0	0	0	0	0	0	0	0	0	0	0	0	0	0	0	0	0	0	0	0	0	0	0
T[T>C]T	177	126	125	140	124	138	131	108	118	179	158	154	174	145	81	116	122	105	111	122	168	145	141	101	170	127	112	139	104	202	154	107	172	179	131	163	123	117	116	131	151	106	100	153	160	99	127	173	181
A[T>G]A	73	49	47	46	34	43	59	19	51	57	50	54	63	51	32	47	35	52	44	42	61	47	43	36	51	44	48	58	47	60	53	46	76	65	42	53	33	44	44	45	67	49	37	69	55	24	38	54	70
A[T>G]C	17	15	15	18	11	16	27	10	24	23	21	29	22	13	12	16	13	16	24	24	21	22	24	6	27	21	16	14	17	20	17	15	33	26	17	20	20	17	15	21	32	21	12	22	29	14	17	19	24
A[T>G]G	201	150	133	153	144	131	129	78	106	195	166	178	163	133	108	113	93	117	119	138	167	140	147	89	166	131	109	136	104	202	157	123	178	160	136	152	127	133	115	145	168	126	103	169	163	103	129	142	172
A[T>G]T	33	21	22	24	12	21	16	17	13	22	25	24	27	22	11	14	22	9	20	16	18	16	31	21	25	20	13	18	18	33	19	22	35	22	19	33	12	25	20	26	24	20	15	25	39	20	25	21	32
C[T>G]A	42	28	31	46	35	33	42	36	28	55	44	39	38	26	28	31	32	30	44	32	49	48	31	29	50	26	32	27	32	38	35	30	44	38	36	42	25	32	32	33	51	41	28	46	36	18	35	39	39
C[T>G]C	61	51	50	67	64	42	60	49	43	79	72	89	77	55	53	39	39	39	63	55	67	52	64	37	68	66	52	64	51	80	69	52	83	71	67	61	42	51	43	53	81	65	46	74	65	41	72	60	68
C[T>G]G	194	126	150	165	138	119	149	75	121	193	160	155	151	141	102	125	103	116	148	125	171	134	135	91	159	125	144	132	132	182	174	113	174	189	133	154	112	127	87	127	162	125	90	183	185	115	131	158	193
C[T>G]T	21	19	20	11	12	13	11	10	22	20	18	26	20	16	15	14	9	8	11	22	21	12	15	8	23	19	18	21	15	25	17	12	23	28	20	26	12	19	12	19	16	17	5	18	22	11	16	22	28
G[T>G]A	48	35	45	50	29	28	38	25	38	51	43	46	44	35	36	19	25	26	31	43	56	30	57	32	43	32	34	30	40	57	48	32	55	46	42	41	34	28	28	34	52	33	29	49	33	24	26	48	60
G[T>G]C	31	15	20	27	17	12	20	19	16	26	18	29	25	23	11	18	13	20	14	15	22	21	25	16	22	17	14	20	18	28	30	25	24	23	23	24	19	23	23	23	24	24	15	21	23	17	15	24	27
G[T>G]G	162	110	104	158	126	117	133	94	108	140	111	145	137	121	86	106	102	109	123	107	132	122	120	68	135	97	114	120	134	146	145	100	167	144	132	120	99	88	105	99	155	107	90	133	149	86	91	136	177
G[T>G]T	71	33	37	46	37	31	47	27	36	37	40	44	40	41	31	29	26	34	38	36	48	35	37	21	37	34	29	35	28	56	49	41	47	52	36	47	25	28	38	38	36	45	24	51	42	20	35	41	60
T[T>G]A	0	0	0	0	0	0	0	0	0	0	0	0	0	0	0	0	0	0	0	0	0	0	0	0	0	0	0	0	0	0	0	0	0	0	0	0	0	0	0	0	0	0	0	0	0	0	0	0	0
T[T>G]C	34	36	43	33	41	45	37	23	27	43	33	49	39	24	22	31	30	26	29	31	34	38	27	26	32	36	31	28	29	46	38	34	35	39	45	41	29	29	31	26	45	21	28	41	34	17	26	39	55
T[T>G]G	121	74	89	119	93	85	95	78	80	115	97	105	104	95	60	90	76	67	107	75	102	81	97	67	110	82	66	71	78	104	87	69	104	120	92	101	90	80	95	100	96	87	48	100	96	58	68	96	139
T[T>G]T	39	27	21	33	31	22	33	21	33	34	39	44	33	23	23	37	17	23	28	22	24	30	30	21	38	28	30	33	36	43	35	26	37	33	30	39	28	20	35	25	41	33	20	36	34	17	29	34	52
[truncated: 451 more columns]
