# Supplementary material for: SUITOR: Selecting the number of mutational signatures through cross-validation
Source: PLoS Comput Biol. 2022 Apr 4;18(4):e1009309. doi: 10.1371/journal.pcbi.1009309 (PMC9009674; doi:10.1371/journal.pcbi.1009309)
Supplement: S2 Data — (ZIP) [file pcbi.1009309.s015.zip › Supp_data_profiles_activities_matrices/16 In silico simulation/simulation design of one signatures/one signatures_mutation_type_matrix_11.csv]

	V1	V2	V3	V4	V5	V6	V7	V8	V9	V10	V11	V12	V13	V14	V15	V16	V17	V18	V19	V20	V21	V22	V23	V24	V25	V26	V27	V28	V29	V30	V31	V32	V33	V34	V35	V36	V37	V38	V39	V40	V41	V42	V43	V44	V45	V46	V47	V48	V49
A[C>A]A	1291	1060	1468	1534	1165	1660	1152	1160	996	1600	1378	1029	1102	1082	1355	1446	1006	1741	1068	1654	877	1761	1232	1631	1130	1182	947	1001	1732	1223	1701	1261	1533	1364	1478	1455	1224	1405	1646	1618	1709	1665	945	1610	1698	1194	1267	1310	1194
A[C>A]C	1500	1153	1594	1635	1217	1876	1235	1342	1109	1724	1534	1154	1201	1122	1501	1440	1049	1808	1189	1801	984	1864	1277	1862	1183	1250	995	1135	1898	1280	1873	1345	1763	1471	1651	1569	1360	1563	1729	1724	1892	1787	956	1757	1984	1284	1421	1416	1292
A[C>A]G	126	99	151	143	118	177	118	107	120	193	147	103	122	115	126	123	105	174	113	180	111	182	107	170	137	128	88	115	187	107	184	116	185	159	142	163	146	140	185	175	178	159	84	164	176	131	144	131	144
A[C>A]T	1456	1075	1570	1619	1237	1869	1150	1236	1077	1684	1402	1089	1305	1141	1425	1349	1090	1759	1128	1823	951	1892	1224	1843	1167	1298	997	1069	1813	1300	1820	1318	1680	1404	1717	1555	1353	1599	1728	1703	1791	1606	991	1764	1908	1173	1324	1430	1320
C[C>A]A	1181	938	1376	1381	1081	1665	1063	1157	990	1414	1280	899	1035	933	1230	1186	895	1504	984	1553	765	1579	1058	1532	987	1056	806	948	1508	1145	1549	1107	1445	1244	1361	1363	1141	1284	1470	1437	1669	1392	799	1528	1588	1058	1180	1212	1085
C[C>A]C	1165	943	1311	1328	1018	1549	1051	1048	897	1360	1206	847	1020	914	1198	1167	884	1457	974	1511	759	1541	1044	1522	997	1024	733	872	1459	1085	1568	1003	1338	1234	1446	1369	1107	1283	1416	1335	1507	1425	809	1417	1515	977	1073	1198	1072
C[C>A]G	97	72	115	117	96	131	100	95	74	120	118	89	82	91	90	88	91	152	85	145	70	131	86	112	79	99	68	75	135	98	117	109	116	125	101	113	96	94	149	136	139	128	68	127	140	97	111	96	86
C[C>A]T	1017	792	1087	1208	858	1278	846	871	786	1242	1024	730	844	821	1018	1019	769	1295	829	1226	645	1326	914	1219	821	867	693	786	1264	917	1389	882	1215	1031	1137	1071	960	1128	1198	1179	1241	1202	678	1213	1370	930	951	943	903
G[C>A]A	718	587	831	813	677	982	627	639	561	873	767	545	638	557	704	765	535	889	585	953	470	1000	687	919	588	662	550	570	967	642	952	672	837	697	831	820	701	814	950	900	945	889	551	899	1013	631	682	705	630
G[C>A]C	789	590	875	960	671	1010	683	692	640	982	827	603	655	619	761	792	603	1024	660	949	545	1010	682	955	654	734	531	584	1038	719	1034	724	971	845	936	859	766	891	971	923	987	959	566	966	1103	681	781	772	754
G[C>A]G	91	61	88	95	70	119	56	66	52	90	81	66	64	67	106	80	50	103	63	109	60	105	84	99	65	88	64	52	109	70	95	71	90	78	98	85	74	98	115	107	111	114	43	103	127	77	83	97	61
G[C>A]T	807	604	894	929	665	1050	720	718	637	931	859	594	690	605	814	754	605	1086	586	1076	519	1120	693	1003	662	702	560	619	1080	777	1084	769	930	821	884	882	760	942	1020	952	1051	1020	575	979	1048	742	748	815	719
T[C>A]A	911	698	1004	1062	773	1209	765	856	655	1077	911	682	809	704	905	940	677	1123	746	1168	614	1225	798	1111	721	770	649	707	1140	860	1174	858	1061	916	1016	973	874	995	1121	1084	1180	1094	624	1172	1187	745	779	906	824
T[C>A]C	752	579	870	835	704	975	602	647	600	908	800	577	638	574	741	788	551	923	609	983	533	1022	672	912	625	638	525	539	955	698	1035	666	887	743	894	824	725	824	925	913	998	944	544	933	1047	662	737	750	720
T[C>A]G	67	37	71	67	61	81	44	54	47	62	68	54	45	50	51	63	40	78	46	68	34	78	45	61	38	42	34	48	72	65	65	56	69	68	70	55	59	62	66	67	94	71	30	67	84	67	50	52	61
T[C>A]T	919	767	1073	1051	800	1248	841	808	765	1141	1028	747	802	727	1016	959	727	1222	772	1253	651	1319	870	1259	822	830	690	674	1200	867	1225	852	1211	1009	1061	1033	937	1046	1175	1253	1231	1222	673	1188	1263	870	901	937	893
A[C>G]A	128	114	147	146	116	175	106	126	116	168	140	79	93	102	145	124	91	194	105	168	94	179	129	170	105	90	86	85	156	145	168	111	174	147	152	154	106	138	174	151	162	161	81	144	187	120	127	103	126
A[C>G]C	106	55	93	106	80	127	70	70	80	110	101	61	90	65	109	79	54	120	69	135	63	100	91	149	82	72	54	68	105	82	133	78	101	87	95	94	90	103	110	106	109	117	64	117	113	87	77	88	84
A[C>G]G	3	5	10	5	5	16	9	6	7	7	5	4	7	6	10	4	6	11	5	18	10	11	7	10	9	11	5	6	15	7	7	8	5	8	10	10	7	8	8	11	15	9	8	7	13	10	3	7	7
A[C>G]T	156	136	207	183	140	240	144	169	132	209	180	141	154	161	176	153	128	230	149	218	129	239	175	217	138	152	111	120	204	159	234	153	220	173	203	197	180	188	237	203	243	226	105	209	227	153	159	195	191
C[C>G]A	128	115	177	186	110	195	123	128	111	193	155	103	143	94	158	177	104	179	132	200	104	187	136	199	128	136	111	108	189	133	206	147	213	144	172	158	155	165	166	173	200	171	94	190	216	127	153	135	133
C[C>G]C	161	125	190	192	134	223	142	130	107	203	174	141	138	135	154	163	106	237	113	210	96	219	145	202	149	153	130	112	223	131	249	155	205	195	195	193	161	189	185	198	250	200	125	213	233	142	140	152	163
C[C>G]G	0	0	0	0	2	0	0	1	0	0	0	1	0	0	0	1	0	1	0	1	0	0	0	0	0	0	0	1	2	1	0	0	0	0	0	0	1	0	0	2	2	1	1	1	0	1	2	0	0
C[C>G]T	149	110	185	187	148	200	152	130	121	197	158	126	167	129	174	163	129	183	139	206	109	231	120	185	133	171	99	119	217	148	178	152	219	178	197	182	165	195	203	211	244	215	118	224	223	137	169	143	156
G[C>G]A	75	62	100	92	59	88	84	53	45	88	78	64	56	58	83	64	52	99	59	86	63	125	65	95	60	67	54	59	106	77	101	67	103	80	93	80	81	77	108	86	114	78	42	87	80	59	55	73	66
G[C>G]C	67	41	85	84	46	95	57	80	51	84	79	51	62	67	70	84	46	101	55	104	54	88	86	85	46	67	55	52	101	68	104	60	79	80	90	62	60	96	75	64	94	88	57	85	89	63	70	60	59
G[C>G]G	10	14	19	19	9	11	18	13	6	23	13	18	19	11	11	17	7	16	9	32	9	12	12	31	11	16	12	8	22	19	23	10	17	16	14	17	10	20	21	7	19	19	15	19	16	9	16	9	8
G[C>G]T	150	118	145	163	110	175	131	127	101	191	154	105	120	130	145	146	121	201	92	185	104	209	140	188	137	165	86	119	199	146	183	122	180	140	146	163	160	136	198	205	175	162	100	140	190	147	139	142	132
T[C>G]A	47	37	42	44	36	62	33	38	32	54	37	32	38	41	39	55	39	56	36	59	22	61	40	64	45	23	26	25	47	48	65	50	46	44	52	55	41	44	47	57	54	37	30	60	57	35	48	46	38
T[C>G]C	41	38	55	30	44	55	33	40	32	49	42	31	39	28	41	43	29	59	40	53	29	48	46	45	28	31	26	36	55	46	40	38	51	42	43	48	36	32	35	54	52	48	21	47	65	45	38	45	35
T[C>G]G	3	2	2	4	2	3	1	1	2	3	0	2	0	1	3	1	1	1	1	1	1	1	2	6	2	3	0	2	7	2	0	3	4	0	2	2	2	2	2	0	2	2	2	2	4	1	4	2	2
T[C>G]T	11	12	6	12	5	12	5	6	2	7	4	4	7	7	4	8	8	7	3	13	2	15	9	13	13	8	4	7	5	4	11	8	9	11	8	10	6	13	9	6	13	9	5	8	6	9	8	7	7
A[C>T]A	209	166	245	218	144	281	170	182	158	248	192	157	163	157	207	204	159	252	187	250	134	275	180	255	172	177	150	158	250	197	269	196	256	207	230	237	199	250	224	231	284	247	145	247	264	167	198	197	165
A[C>T]C	90	61	90	96	70	98	82	83	71	100	78	58	65	85	84	81	59	109	62	115	46	125	74	116	67	86	71	59	101	81	126	79	99	87	99	99	90	94	100	100	125	110	64	120	109	92	88	93	60
A[C>T]G	90	73	108	110	82	105	96	74	76	120	110	51	100	78	135	114	74	119	63	124	75	127	74	127	90	89	72	70	113	94	122	90	106	91	119	98	99	104	127	119	136	115	62	112	135	74	91	112	86
A[C>T]T	387	293	438	435	327	521	326	327	310	471	417	274	337	273	374	388	281	465	289	509	251	478	357	444	294	295	251	269	527	334	464	376	449	394	451	457	352	400	457	444	457	492	246	462	520	345	353	371	327
C[C>T]A	69	70	95	89	69	97	67	84	61	89	87	61	76	68	77	72	69	98	55	101	53	108	84	89	70	72	54	69	101	96	95	77	114	95	96	87	69	79	103	94	96	117	60	107	94	74	82	96	78
C[C>T]C	114	88	146	160	103	150	118	100	107	155	125	102	111	98	114	96	94	160	101	174	96	161	114	137	89	101	78	98	167	115	169	120	137	134	101	139	113	121	166	151	145	155	70	155	160	102	104	124	105
C[C>T]G	51	35	49	61	51	56	36	43	37	46	48	38	32	35	42	43	51	68	41	58	28	45	46	64	40	40	35	25	56	60	74	41	48	47	58	40	47	57	69	57	77	49	30	57	61	42	36	40	40
C[C>T]T	416	351	472	498	406	609	380	383	351	549	437	344	386	346	464	392	340	573	382	528	294	587	374	546	392	404	318	317	564	413	596	394	517	429	525	486	432	474	551	500	577	519	291	554	565	354	379	416	404
G[C>T]A	11	6	8	7	7	11	6	9	7	5	4	2	5	7	6	8	7	10	3	15	3	13	11	16	4	9	8	6	10	6	7	8	10	10	10	11	3	8	11	12	10	14	3	10	12	6	4	10	8
G[C>T]C	12	6	6	9	6	11	1	4	3	13	10	3	7	8	14	7	5	9	4	15	4	8	4	10	12	6	4	6	7	9	14	9	9	4	13	5	5	11	8	6	11	10	4	12	16	7	10	6	1
G[C>T]G	62	40	59	56	51	66	55	50	46	72	54	41	49	34	56	60	35	89	58	76	39	89	63	65	46	51	40	41	80	56	79	48	63	65	65	55	35	69	74	78	65	72	55	72	79	49	48	48	63
G[C>T]T	125	111	142	184	123	189	144	136	114	161	162	102	111	120	133	158	109	180	121	152	90	191	118	172	112	152	99	95	177	117	214	131	179	153	143	166	134	161	139	167	196	183	93	169	183	133	136	143	125
T[C>T]A	140	128	143	166	135	215	104	136	88	182	176	110	130	125	152	153	100	180	131	182	84	204	147	169	122	133	97	100	185	141	226	134	155	160	164	147	149	176	194	191	194	167	108	222	205	146	146	168	153
T[C>T]C	7	5	8	4	6	12	8	11	7	9	10	7	7	5	9	5	6	14	9	9	3	16	7	5	3	10	4	1	13	5	5	13	10	8	11	15	8	13	8	12	12	5	4	10	10	7	5	10	7
T[C>T]G	3	0	3	1	1	1	0	1	0	2	0	1	1	1	1	0	2	3	2	2	0	1	0	3	2	1	1	1	0	0	5	0	2	1	0	2	1	2	2	2	3	2	1	2	4	0	1	1	0
T[C>T]T	160	118	193	176	147	220	135	154	125	193	164	121	125	128	161	176	108	194	115	190	100	219	157	197	137	147	115	110	182	140	174	157	176	156	186	177	138	167	209	195	227	186	112	208	221	156	143	166	133
A[T>A]A	623	486	646	675	489	757	489	520	436	708	592	431	503	458	581	566	443	758	429	729	330	787	490	703	498	520	411	429	702	511	762	520	688	642	680	629	569	632	710	687	764	771	396	724	833	523	578	574	540
A[T>A]C	626	488	742	754	575	833	547	589	487	813	640	473	530	488	636	588	455	822	504	858	458	858	616	771	571	547	441	501	801	571	836	570	738	656	712	692	611	697	844	785	841	750	420	805	888	554	638	653	569
A[T>A]G	690	541	770	761	546	854	576	591	547	795	680	534	644	551	685	682	522	892	557	893	500	904	585	841	585	639	491	492	845	612	848	612	775	729	792	752	676	755	837	810	937	802	491	812	884	603	673	726	671
A[T>A]T	770	592	863	894	681	1009	627	700	604	953	795	607	639	652	725	787	539	962	589	972	480	999	626	868	632	636	530	547	973	698	967	670	886	743	847	869	720	817	933	911	981	893	526	872	1002	646	744	740	703
C[T>A]A	573	447	595	640	525	774	522	534	463	708	609	458	451	455	636	554	422	740	440	708	375	733	454	713	452	532	405	410	743	540	768	493	720	587	634	607	530	651	705	701	806	719	409	693	731	510	543	558	501
C[T>A]C	815	692	947	995	714	1105	760	855	692	1072	908	635	803	715	917	903	619	1103	707	1094	582	1156	774	1060	721	779	599	687	1134	841	1132	750	985	815	1014	976	810	1009	1111	1106	1193	1133	585	1104	1184	778	860	828	866
C[T>A]G	796	638	898	901	703	1056	683	763	673	956	798	596	775	643	821	912	607	1102	675	1070	577	1103	734	1044	707	725	546	632	1078	783	1080	727	1009	837	960	931	772	937	1010	1005	1030	955	571	1037	1177	742	788	766	779
C[T>A]T	1276	1009	1389	1468	1106	1669	1063	1154	978	1496	1299	978	1035	988	1243	1246	943	1610	1019	1585	775	1627	1091	1510	1025	1140	841	982	1620	1188	1643	1152	1518	1338	1427	1378	1189	1327	1602	1512	1653	1518	879	1607	1676	1136	1183	1204	1176
G[T>A]A	392	319	424	454	342	513	300	334	301	464	423	277	355	296	362	383	269	540	286	530	246	483	333	441	290	315	282	314	539	339	496	339	435	393	429	432	353	434	475	466	494	493	254	499	512	359	365	362	360
G[T>A]C	382	318	471	458	352	547	360	355	296	514	390	318	341	345	434	388	300	480	302	572	236	498	316	473	343	325	268	320	531	377	567	347	443	454	474	443	406	432	504	487	541	509	291	531	560	359	372	393	375
G[T>A]G	474	364	516	542	434	609	419	374	373	562	476	379	395	367	423	461	345	611	342	576	306	635	396	554	375	427	288	353	633	460	623	432	537	487	577	532	445	516	570	557	627	561	319	615	626	410	439	438	442
G[T>A]T	867	636	948	1044	713	1144	665	716	667	1021	899	617	687	682	810	853	637	1066	667	1035	586	1124	734	1029	748	732	600	610	1068	786	1115	778	1015	890	969	953	867	919	985	991	1086	1056	612	1030	1107	726	773	831	785
T[T>A]A	353	299	376	393	304	483	289	317	245	421	392	252	270	255	344	378	268	444	303	461	270	464	320	441	306	294	262	235	469	335	409	344	430	364	396	385	344	373	382	404	458	432	238	422	479	307	330	364	317
T[T>A]C	565	476	651	680	503	801	498	552	481	695	577	395	477	438	594	612	460	757	462	741	419	768	496	743	509	507	434	432	729	520	755	565	718	613	703	616	542	654	698	697	747	710	426	722	765	527	556	556	545
T[T>A]G	415	318	477	475	338	552	345	352	309	521	405	288	350	313	396	403	284	466	322	512	274	523	366	505	307	332	266	311	495	316	511	340	506	377	428	423	367	440	514	461	492	501	251	497	567	333	404	395	346
T[T>A]T	1157	863	1204	1312	993	1569	977	1046	922	1325	1197	890	958	924	1072	1183	855	1438	958	1525	770	1457	1018	1451	1020	970	770	888	1468	1007	1495	1043	1312	1160	1335	1284	1122	1213	1306	1404	1518	1378	829	1391	1523	1008	1096	1176	1035
A[T>C]A	251	228	343	343	257	389	244	275	258	365	314	218	238	233	256	304	230	344	244	364	202	400	272	338	269	247	187	190	385	252	375	270	349	311	320	291	286	297	364	370	384	345	205	383	398	240	301	298	247
A[T>C]C	136	114	168	155	134	188	130	124	128	177	158	124	129	106	154	146	101	206	130	199	109	186	143	214	126	134	115	118	158	133	197	150	183	175	182	161	135	191	203	173	176	170	96	202	193	134	143	139	143
A[T>C]G	222	171	224	221	179	288	169	201	176	261	244	152	200	167	184	212	154	303	175	285	157	297	190	260	175	165	155	160	272	202	284	195	273	194	238	233	206	211	256	298	274	231	129	253	277	176	206	225	200
A[T>C]T	474	359	485	525	440	613	376	403	360	539	469	307	401	357	466	460	375	618	364	602	294	609	399	551	410	370	312	314	516	406	596	419	547	471	517	532	395	519	577	535	594	549	305	549	603	397	458	458	393
C[T>C]A	89	55	78	88	62	82	63	69	51	69	85	54	65	57	78	72	68	99	60	100	50	93	49	94	56	69	46	49	85	71	86	60	87	73	64	70	77	67	97	70	102	84	44	100	95	73	76	66	67
C[T>C]C	210	171	230	257	199	296	161	197	168	262	234	167	177	161	218	188	149	270	168	299	148	290	176	260	179	167	174	159	276	168	258	193	262	204	245	257	217	207	279	237	261	237	129	281	284	192	199	202	213
C[T>C]G	30	34	56	52	31	46	30	30	33	43	44	30	37	35	32	35	19	32	32	26	31	35	44	64	22	30	26	32	58	35	41	28	42	35	39	34	40	44	52	49	50	55	23	56	44	36	41	47	41
C[T>C]T	173	140	238	251	154	213	169	164	162	257	211	121	197	121	200	172	153	248	145	208	119	277	160	257	161	167	137	155	212	178	245	176	233	215	221	209	200	226	251	247	260	237	145	248	278	160	183	195	170
G[T>C]A	78	65	80	99	67	102	61	58	66	102	84	55	64	70	95	84	57	109	68	108	50	92	66	95	59	72	55	71	118	66	96	65	98	83	99	68	73	90	104	91	107	98	52	80	119	71	61	73	78
G[T>C]C	74	47	81	90	64	103	62	79	58	81	77	58	62	59	90	79	49	89	68	88	44	123	59	86	75	78	56	53	105	69	92	57	93	67	107	98	77	86	100	92	102	88	54	110	106	72	71	86	76
G[T>C]G	94	68	96	91	80	100	75	75	75	105	74	56	85	69	83	80	71	110	71	124	56	106	68	94	62	72	66	65	101	73	104	78	104	90	93	81	67	94	95	77	104	98	73	108	120	80	105	88	86
G[T>C]T	203	141	229	232	176	246	153	177	163	231	203	147	172	147	193	192	143	228	144	247	113	280	163	236	167	218	147	123	255	170	256	157	218	176	220	201	184	218	258	244	232	238	117	238	263	193	204	189	164
T[T>C]A	62	44	64	56	53	73	76	56	49	76	67	42	44	45	65	64	44	78	57	75	50	88	62	79	54	65	37	54	79	61	70	56	70	67	58	72	59	63	99	92	89	78	45	90	75	64	60	54	45
T[T>C]C	78	91	88	86	62	111	67	60	68	95	81	59	72	56	98	75	61	111	52	99	54	113	77	100	79	79	57	61	89	70	116	58	93	85	100	86	79	66	113	77	117	101	54	102	99	71	67	68	68
T[T>C]G	0	0	0	0	0	0	0	0	0	0	0	0	0	0	0	0	0	0	0	0	0	0	0	0	0	0	0	0	0	0	0	0	0	0	0	0	0	0	0	0	0	0	0	0	0	0	0	0	0
T[T>C]T	132	96	160	170	113	190	129	113	104	157	149	101	92	117	143	137	105	180	135	193	85	194	105	165	107	98	87	116	197	118	184	96	167	134	166	156	128	151	161	141	176	158	84	187	179	131	141	133	137
A[T>G]A	49	34	55	63	27	64	63	60	35	56	50	36	44	49	46	56	41	61	36	52	37	63	36	65	44	43	35	42	78	34	69	43	49	59	58	39	50	55	52	59	63	63	38	63	68	47	47	47	41
A[T>G]C	16	14	24	14	10	29	19	24	22	26	18	11	17	17	27	22	14	26	14	19	16	31	22	17	12	15	17	10	37	14	12	20	18	19	24	22	23	22	19	25	26	29	16	34	29	16	18	16	22
A[T>G]G	137	121	172	157	144	196	125	123	107	143	156	102	127	122	148	150	102	179	122	181	93	195	140	161	126	142	111	103	186	156	205	119	174	153	159	175	138	163	178	152	194	183	99	179	197	131	126	132	109
A[T>G]T	32	4	30	25	20	25	21	18	22	21	28	25	16	20	22	23	10	35	13	39	10	27	19	20	17	22	13	16	33	21	25	17	29	14	26	24	26	19	32	32	25	27	23	24	33	19	30	19	14
C[T>G]A	35	35	48	40	33	44	28	35	18	49	34	27	43	33	43	29	31	48	22	47	22	55	29	41	28	27	32	35	47	29	62	29	40	46	49	45	21	32	46	39	57	46	24	48	61	35	33	44	38
C[T>G]C	70	48	55	62	56	72	51	60	54	61	61	36	48	45	51	55	51	76	51	67	34	82	54	79	51	55	35	42	77	56	71	58	70	62	67	67	65	63	77	87	75	72	39	82	66	54	60	54	50
C[T>G]G	149	106	173	152	115	180	130	120	105	164	166	108	131	100	136	116	120	165	121	169	108	178	106	194	101	137	108	123	190	120	191	151	163	149	148	137	136	130	178	153	176	177	97	195	226	113	139	125	131
C[T>G]T	15	17	22	24	16	19	17	16	14	16	22	14	15	17	23	19	13	36	15	28	14	27	17	32	13	17	19	15	15	21	26	25	24	11	15	16	18	24	17	19	20	14	17	17	28	9	15	12	13
G[T>G]A	47	32	39	40	31	57	33	45	33	46	41	33	36	29	34	42	30	41	35	43	18	59	44	34	35	30	23	32	63	35	47	29	34	32	39	56	32	46	41	54	50	51	24	53	51	36	37	24	31
G[T>G]C	17	16	21	28	19	24	18	16	23	24	14	12	13	21	20	21	6	23	11	15	7	27	15	23	19	15	17	15	32	31	26	13	20	19	16	25	18	29	24	28	24	20	11	24	23	20	19	20	17
G[T>G]G	104	84	126	136	111	179	97	118	93	134	135	108	114	101	128	119	90	164	90	129	78	159	117	150	113	104	63	91	163	109	125	122	126	116	129	146	127	133	147	151	191	146	77	148	175	110	112	103	117
G[T>G]T	39	27	40	44	29	48	30	29	31	55	37	30	37	39	48	46	29	46	25	45	30	55	43	43	29	34	23	26	39	34	49	42	39	34	49	34	36	41	50	40	52	51	24	55	71	47	42	33	39
T[T>G]A	0	0	0	0	0	0	0	0	0	0	0	0	0	0	0	0	0	0	0	0	0	0	0	0	0	0	0	0	0	0	0	0	0	0	0	0	0	0	0	0	0	0	0	0	0	0	0	0	0
T[T>G]C	36	38	44	30	28	58	29	37	28	33	39	24	30	21	36	35	22	36	26	44	22	36	34	38	28	27	38	24	48	27	44	39	46	33	40	36	34	38	43	37	60	28	18	38	54	25	32	42	26
T[T>G]G	80	65	111	125	92	122	95	90	75	107	103	62	74	72	88	75	84	120	71	114	53	118	83	102	75	70	75	89	122	83	106	77	103	100	112	105	85	94	112	113	107	114	67	109	122	79	99	94	90
T[T>G]T	26	25	34	32	29	51	25	28	22	40	26	19	19	20	20	33	20	30	20	32	17	40	16	33	22	26	26	22	34	38	31	29	38	24	41	30	28	29	61	32	39	26	12	37	44	22	33	27	23
[truncated: 451 more columns]
