# Supplementary material for: SUITOR: Selecting the number of mutational signatures through cross-validation
Source: PLoS Comput Biol. 2022 Apr 4;18(4):e1009309. doi: 10.1371/journal.pcbi.1009309 (PMC9009674; doi:10.1371/journal.pcbi.1009309)
Supplement: S2 Data — (ZIP) [file pcbi.1009309.s015.zip › Supp_data_profiles_activities_matrices/16 In silico simulation/simulation design of one signatures/one signatures_mutation_type_matrix_12.csv]

	V1	V2	V3	V4	V5	V6	V7	V8	V9	V10	V11	V12	V13	V14	V15	V16	V17	V18	V19	V20	V21	V22	V23	V24	V25	V26	V27	V28	V29	V30	V31	V32	V33	V34	V35	V36	V37	V38	V39	V40	V41	V42	V43	V44	V45	V46	V47	V48	V49
A[C>A]A	1234	973	1301	1667	1432	1064	1715	1628	995	1384	1377	1530	1152	1631	1171	1136	1008	1245	1638	1577	1488	970	1043	1690	1627	1319	1316	1294	1373	1082	1067	1370	889	1322	1706	1556	1529	1131	1352	1365	1366	1818	1435	1203	887	1449	1621	919	1304
A[C>A]C	1327	1082	1371	1844	1551	1115	1907	1683	1115	1447	1426	1665	1225	1785	1216	1264	1095	1311	1834	1676	1710	1116	1062	1814	1787	1375	1407	1365	1551	1232	1203	1453	998	1446	1915	1721	1752	1122	1433	1392	1523	1975	1605	1268	953	1694	1764	981	1332
A[C>A]G	132	95	126	152	180	116	168	160	114	127	137	146	110	173	110	140	94	129	195	177	166	107	113	180	163	117	126	122	148	123	112	139	76	129	162	163	156	109	140	137	148	175	143	125	89	176	157	93	121
A[C>A]T	1277	1037	1385	1742	1559	1109	1848	1699	1042	1378	1458	1577	1205	1717	1193	1219	1061	1319	1827	1677	1668	1106	1047	1736	1762	1407	1420	1297	1520	1162	1192	1436	935	1434	1836	1704	1661	1138	1482	1418	1437	1734	1496	1222	921	1704	1748	954	1368
C[C>A]A	1122	933	1143	1556	1288	921	1574	1540	919	1222	1275	1336	1027	1382	1018	1114	884	1145	1495	1436	1377	912	884	1521	1531	1247	1143	1193	1206	1011	955	1147	826	1226	1551	1469	1376	1025	1277	1243	1156	1565	1370	1100	821	1395	1429	825	1192
C[C>A]C	1112	876	1119	1495	1264	922	1484	1442	836	1199	1179	1399	1002	1371	1022	1025	913	1071	1445	1394	1329	876	886	1463	1499	1210	1135	1074	1216	929	904	1150	789	1135	1502	1402	1439	936	1178	1164	1149	1555	1247	996	746	1292	1432	795	1136
C[C>A]G	122	87	103	107	106	85	138	129	78	89	101	124	95	117	103	91	72	99	132	134	120	86	89	128	108	109	106	84	103	90	88	114	76	107	166	129	131	83	92	121	98	132	119	81	57	111	120	73	94
C[C>A]T	940	741	990	1208	1111	769	1315	1205	739	966	997	1123	899	1221	841	823	728	905	1260	1122	1191	755	746	1194	1211	914	974	892	1018	798	827	990	652	1018	1260	1183	1192	791	1043	1027	995	1332	1120	888	622	1132	1134	671	947
G[C>A]A	680	520	668	950	791	603	1020	862	557	757	755	840	650	921	691	637	511	676	941	876	824	562	583	921	926	705	719	694	741	596	573	730	472	746	910	871	770	658	741	735	694	929	813	640	460	866	874	482	687
G[C>A]C	737	613	783	1041	877	633	1085	977	610	769	832	898	641	1018	729	686	562	721	1030	951	979	568	570	957	1012	782	766	715	797	688	651	797	504	787	1054	960	931	630	808	768	843	1071	896	708	524	932	935	517	784
G[C>A]G	91	70	94	102	77	73	102	98	74	62	96	96	72	111	68	75	72	71	98	116	100	59	74	102	106	70	85	70	72	71	69	80	52	81	97	99	91	77	96	63	73	116	93	56	59	103	99	52	78
G[C>A]T	856	620	788	1038	903	642	1039	973	610	834	858	878	671	970	688	679	595	752	1019	950	950	590	650	1009	991	781	795	802	813	684	680	794	563	864	1012	877	1035	682	824	888	828	1076	923	699	520	978	958	560	801
T[C>A]A	835	657	882	1236	961	714	1163	1122	684	857	947	1034	829	1111	776	791	665	768	1162	1048	1048	637	674	1102	1186	877	888	838	934	818	670	859	576	885	1084	1108	1068	732	1006	912	925	1131	955	791	517	992	1026	633	867
T[C>A]C	680	601	744	1021	836	636	1014	907	507	772	744	869	675	916	667	665	544	674	973	909	855	568	584	933	936	712	754	714	750	646	606	710	554	753	958	861	928	614	746	770	717	905	778	655	502	920	927	494	726
T[C>A]G	50	48	60	81	68	36	74	61	33	67	52	80	46	77	46	66	40	42	63	71	59	46	37	75	82	63	55	47	50	48	38	49	36	63	82	63	58	53	66	53	54	78	55	47	41	73	98	37	53
T[C>A]T	900	755	941	1173	1037	778	1248	1157	700	1016	987	1044	805	1152	859	880	712	924	1194	1190	1189	744	718	1169	1175	931	939	957	1031	832	794	954	632	955	1227	1069	1084	765	1011	928	961	1212	998	830	649	1139	1219	670	935
A[C>G]A	127	94	144	154	162	104	140	156	113	121	144	160	130	150	123	125	101	122	160	162	142	94	89	162	163	114	126	132	138	123	103	141	93	148	166	145	150	113	137	123	134	155	141	108	88	141	147	87	128
A[C>G]C	82	57	96	99	100	75	113	115	59	98	79	120	63	92	83	76	61	91	110	105	93	66	67	126	96	87	91	91	100	68	59	84	60	90	121	102	110	60	91	99	89	113	100	77	52	114	95	53	85
A[C>G]G	7	3	8	6	5	9	10	10	1	4	6	8	8	10	5	7	5	7	11	10	6	7	12	10	12	14	8	9	10	5	3	9	4	8	4	12	6	10	6	2	4	14	10	7	6	3	12	8	7
A[C>G]T	154	109	162	201	210	133	234	227	138	176	192	187	132	206	157	143	115	161	196	193	209	119	124	203	242	162	161	154	219	140	123	162	121	178	217	202	187	161	187	162	173	205	203	149	113	214	195	114	168
C[C>G]A	145	121	137	187	146	113	200	197	109	139	157	156	117	177	129	139	107	143	196	169	177	100	115	181	218	145	178	143	172	130	138	161	92	145	195	184	178	139	170	146	124	202	159	127	113	170	182	91	148
C[C>G]C	144	124	169	209	163	144	204	199	111	160	138	210	141	199	119	132	112	145	222	183	190	124	112	227	213	136	140	196	161	133	136	141	109	180	202	190	178	127	170	167	164	199	174	145	95	199	166	111	163
C[C>G]G	1	0	0	1	0	0	0	1	0	1	1	0	0	0	0	1	0	0	1	1	0	0	0	0	2	0	0	1	0	1	1	0	0	1	0	0	0	0	2	0	0	0	0	0	0	0	0	0	0
C[C>G]T	171	127	154	221	180	153	222	192	128	162	169	185	145	204	117	158	122	156	245	192	187	123	131	168	196	157	181	165	176	117	152	158	115	173	206	191	169	145	160	153	167	234	158	140	126	195	205	131	143
G[C>G]A	73	58	87	99	77	56	92	73	59	71	76	100	63	99	72	69	42	64	95	89	86	68	57	105	74	80	88	68	91	52	69	78	44	79	108	88	96	76	99	69	80	91	71	64	50	91	94	50	70
G[C>G]C	56	52	74	91	97	55	91	90	50	60	65	85	67	89	77	68	56	68	113	82	71	51	51	85	80	69	83	77	67	65	75	68	49	43	84	83	81	54	81	68	62	111	85	55	40	94	85	55	65
G[C>G]G	15	14	15	7	20	15	18	21	11	13	9	15	19	16	16	15	12	19	18	15	16	11	12	21	17	14	13	19	17	17	15	13	11	15	11	19	15	7	14	22	15	12	20	19	6	20	17	9	7
G[C>G]T	118	108	120	185	135	120	168	180	120	161	139	160	139	196	118	130	117	134	162	166	176	117	126	182	182	124	132	129	172	122	118	161	102	140	190	179	162	135	150	132	157	176	158	157	92	157	160	112	143
T[C>G]A	27	28	35	66	53	22	58	62	39	41	44	58	46	43	39	36	24	52	58	65	59	39	24	59	54	59	53	38	44	37	31	46	33	40	57	64	68	30	53	39	56	49	46	39	28	49	59	33	47
T[C>G]C	39	35	43	52	40	38	54	49	32	45	43	41	35	53	38	34	28	39	38	48	47	33	32	53	47	40	34	37	33	45	30	46	18	39	41	50	60	38	48	41	37	59	51	40	34	49	53	33	38
T[C>G]G	4	1	3	2	3	0	8	5	2	2	5	1	0	5	2	3	3	0	2	4	5	0	2	6	2	1	0	3	1	3	3	1	2	3	3	5	1	2	1	3	0	4	0	3	3	1	2	1	3
T[C>G]T	9	7	4	8	10	6	14	12	8	6	7	14	10	8	6	7	5	7	5	6	8	3	4	8	8	8	3	4	8	5	6	5	7	8	9	7	9	5	6	6	7	10	5	6	11	8	9	5	4
A[C>T]A	194	137	236	267	198	167	275	249	150	191	192	272	196	244	164	179	191	180	250	215	233	167	153	254	249	206	194	175	192	159	189	192	141	200	269	225	254	171	201	208	205	234	223	185	133	249	224	152	206
A[C>T]C	80	60	100	105	78	73	98	100	65	67	101	102	73	92	83	69	48	76	112	95	95	70	55	105	98	75	86	87	96	72	61	89	69	82	121	89	107	55	77	92	74	104	104	84	68	95	92	46	81
A[C>T]G	89	63	107	121	121	89	133	120	61	89	96	110	95	121	99	85	81	88	129	114	108	87	74	117	116	87	85	80	100	85	95	107	69	90	129	128	97	80	83	84	93	156	101	98	75	123	106	75	115
A[C>T]T	329	295	365	515	412	309	495	425	272	356	420	396	328	430	330	362	284	348	465	404	441	277	293	457	517	362	381	355	408	308	308	338	260	390	472	477	433	303	378	368	383	459	382	335	261	417	436	260	412
C[C>T]A	71	62	69	118	90	54	100	92	57	69	81	73	70	93	69	68	68	77	99	78	93	67	63	99	115	84	79	80	90	73	61	93	43	94	93	88	109	57	89	79	68	102	96	64	55	90	97	43	74
C[C>T]C	119	87	116	164	134	85	160	142	75	115	113	136	101	130	110	98	85	105	149	151	135	106	98	128	163	113	113	116	130	92	107	118	85	121	174	140	145	102	125	107	101	168	130	118	86	144	148	89	118
C[C>T]G	43	31	39	66	59	37	49	52	40	55	62	38	47	54	41	38	38	53	65	36	36	45	42	60	51	47	42	39	44	39	46	57	20	40	69	59	64	45	48	53	47	57	56	50	33	62	54	25	36
C[C>T]T	374	341	412	552	478	381	588	514	271	451	396	510	365	571	385	384	336	422	505	497	519	338	345	514	553	418	456	381	427	384	350	438	340	441	578	516	545	325	425	391	425	569	488	377	294	505	516	283	378
G[C>T]A	7	9	5	10	4	7	8	16	7	9	9	16	6	14	10	9	2	11	10	13	11	7	6	13	17	11	6	6	5	11	6	11	1	5	12	10	11	7	9	9	10	10	14	8	2	9	18	8	11
G[C>T]C	6	9	9	13	5	6	13	8	10	4	12	9	5	8	7	6	1	6	7	5	4	3	3	8	13	6	10	8	14	5	3	8	5	7	5	11	9	9	8	10	5	7	15	9	2	7	11	4	9
G[C>T]G	55	50	51	75	68	49	75	77	39	55	49	72	56	71	72	39	49	62	73	65	60	46	37	69	80	47	55	48	61	61	46	50	43	52	72	69	64	56	70	50	64	72	76	48	42	74	75	40	62
G[C>T]T	111	98	122	172	138	124	176	187	109	134	139	154	101	177	114	120	90	124	160	168	173	108	99	170	175	129	147	134	148	125	96	134	108	136	184	156	164	128	143	153	136	197	153	125	90	164	184	79	127
T[C>T]A	128	115	141	198	140	115	250	181	127	143	159	175	143	171	140	136	114	146	207	178	199	124	109	189	179	156	138	152	160	156	124	154	95	139	183	192	174	126	170	145	137	195	171	129	112	174	191	127	140
T[C>T]C	6	6	7	13	9	8	9	14	4	6	5	5	4	5	3	10	6	9	10	6	8	7	3	3	8	11	11	8	10	10	7	5	4	11	6	14	10	6	6	7	8	8	8	8	3	12	15	7	8
T[C>T]G	1	0	1	3	1	1	0	1	0	0	2	2	0	1	0	0	1	2	3	1	0	1	1	3	0	1	3	0	1	0	1	2	1	1	2	1	0	0	1	2	1	2	1	1	1	0	1	1	0
T[C>T]T	166	109	149	215	165	109	232	186	123	146	157	171	144	179	143	157	129	136	211	192	190	112	89	176	187	152	136	137	138	135	152	160	107	155	225	215	183	107	179	146	175	218	166	116	92	195	194	90	141
A[T>A]A	554	459	556	729	659	424	744	732	414	590	592	688	545	702	504	486	429	509	719	720	718	437	446	703	715	562	556	546	616	493	511	589	383	628	762	710	714	479	608	589	594	786	600	516	390	745	708	409	565
A[T>A]C	570	490	610	805	661	518	842	772	501	599	618	685	555	751	554	562	479	628	804	771	756	482	488	814	825	616	624	628	680	557	537	624	459	685	824	716	753	524	649	632	612	805	697	582	425	744	823	459	579
A[T>A]G	620	534	675	912	745	557	931	846	508	717	699	790	548	844	604	590	535	619	875	840	777	568	488	853	842	675	695	682	762	591	567	653	470	678	824	847	820	559	738	659	694	877	764	667	473	815	880	456	644
A[T>A]T	726	541	706	914	814	608	924	932	560	731	758	875	655	918	699	641	592	713	978	902	859	581	562	887	978	764	764	757	840	610	643	745	525	711	943	903	904	674	748	737	782	985	830	648	494	838	892	516	746
C[T>A]A	506	428	533	739	682	481	724	703	426	597	570	665	489	714	497	493	388	511	732	666	705	472	407	683	705	551	549	536	653	509	457	561	380	592	737	708	703	479	626	565	568	762	634	497	386	645	724	390	514
C[T>A]C	852	665	842	1138	965	685	1206	1122	616	867	904	1037	770	1032	721	795	694	797	1130	1059	1027	696	655	1050	1061	888	863	826	939	728	737	846	592	875	1083	1105	1107	725	904	880	869	1134	985	731	563	1049	1007	584	879
C[T>A]G	786	600	817	1080	912	654	1066	980	611	827	848	944	694	997	751	717	571	767	1050	960	988	654	621	1029	1072	807	787	753	880	711	719	774	569	817	1052	979	1006	689	830	821	817	1063	908	769	559	1031	1012	562	776
C[T>A]T	1175	989	1260	1559	1417	988	1658	1486	924	1264	1320	1359	1063	1556	1045	1099	914	1187	1622	1480	1509	962	978	1511	1611	1237	1205	1144	1333	1047	998	1328	799	1246	1658	1424	1501	1058	1263	1211	1264	1641	1446	1124	829	1466	1538	902	1233
G[T>A]A	347	294	396	487	384	309	495	452	282	371	385	433	347	517	354	341	280	334	498	480	504	276	255	452	468	348	395	377	417	338	317	376	255	398	540	435	439	308	410	383	391	461	421	340	253	472	456	270	370
G[T>A]C	368	315	418	469	448	309	548	504	306	442	409	483	344	543	359	364	260	429	475	481	464	315	307	491	515	396	409	366	422	320	339	412	268	407	532	456	511	319	440	412	396	544	470	373	263	488	525	280	394
G[T>A]G	453	342	489	625	519	390	619	591	339	479	487	542	399	592	397	385	348	421	587	566	509	349	388	619	595	466	496	413	489	332	403	493	331	465	600	557	529	367	492	503	499	631	522	411	306	545	541	332	451
G[T>A]T	802	659	807	1144	905	676	1009	1046	595	804	873	977	760	960	748	765	640	790	1073	1023	954	627	634	973	1052	835	836	717	910	724	683	879	567	854	1031	982	1029	668	855	859	872	1177	915	755	558	1028	1069	588	829
T[T>A]A	288	261	364	427	387	278	438	442	253	375	352	398	304	433	304	316	262	344	453	417	380	268	274	422	433	334	345	325	396	292	245	343	204	367	424	390	429	286	345	345	372	425	361	303	222	453	444	223	361
T[T>A]C	562	446	586	712	586	493	793	737	451	564	588	647	442	741	487	510	444	549	751	729	643	440	454	740	730	564	567	551	591	520	484	605	383	598	701	733	657	475	621	543	572	733	606	559	368	707	746	421	567
T[T>A]G	348	294	367	527	412	333	516	462	296	380	386	439	340	512	342	325	274	365	511	467	477	263	277	492	464	369	344	387	409	310	291	350	238	369	492	446	455	304	394	384	383	524	463	366	286	479	479	258	386
T[T>A]T	1077	822	1106	1458	1237	916	1500	1373	795	1188	1181	1373	962	1378	1062	964	891	1022	1428	1366	1315	845	867	1432	1455	1127	1145	1119	1229	957	939	1126	815	1133	1513	1384	1311	946	1208	1169	1176	1467	1275	1006	751	1316	1448	785	1149
A[T>C]A	281	219	293	375	294	243	370	387	218	285	280	311	266	353	228	259	219	276	338	332	351	197	225	373	370	289	281	297	320	251	208	315	193	278	353	357	354	246	281	306	320	383	323	255	181	335	365	182	302
A[T>C]C	159	131	141	203	167	110	193	198	106	191	144	160	148	191	134	111	114	115	172	181	152	109	105	213	173	149	145	147	152	134	125	131	101	132	192	175	160	115	184	161	145	189	167	132	87	193	197	104	121
A[T>C]G	198	164	197	297	232	179	263	251	133	217	240	242	184	284	176	195	157	188	249	239	248	150	138	237	259	177	228	219	224	172	170	217	146	194	285	263	286	190	215	196	209	255	255	200	148	249	264	134	210
A[T>C]T	409	328	477	566	490	339	582	538	356	447	442	498	387	527	367	358	315	435	572	519	543	354	347	525	577	436	446	423	485	413	349	448	310	431	592	518	487	369	470	415	420	582	513	421	297	554	544	315	406
C[T>C]A	60	56	57	96	80	69	103	114	57	66	64	78	55	67	78	62	43	65	85	78	73	57	49	87	101	71	78	72	66	55	45	84	43	69	90	91	76	62	72	62	69	100	91	69	56	86	73	59	58
C[T>C]C	183	164	221	281	249	155	283	248	181	186	209	242	183	244	168	176	155	213	264	269	235	152	142	249	229	197	208	218	193	160	208	214	170	224	273	248	237	170	220	208	201	263	217	196	151	269	260	154	209
C[T>C]G	33	30	27	53	48	36	49	49	29	38	44	41	43	36	30	37	30	40	47	36	37	26	22	47	40	33	49	41	44	36	28	38	38	47	47	36	46	40	39	38	44	59	39	31	18	41	54	27	40
C[T>C]T	166	152	171	250	176	147	220	224	136	191	169	216	157	235	173	173	160	181	246	211	214	152	134	249	259	179	161	193	208	186	167	204	137	199	259	219	220	149	196	169	214	281	241	158	152	202	248	137	163
G[T>C]A	59	49	77	95	97	47	109	86	60	79	70	112	72	77	63	73	59	59	83	104	79	52	42	71	96	63	81	82	75	63	55	65	59	67	87	97	79	68	90	62	75	102	87	69	50	99	99	63	73
G[T>C]C	71	67	84	104	91	65	110	89	57	82	83	80	69	120	50	68	67	64	86	88	78	51	53	90	102	69	68	83	94	55	68	91	45	78	97	91	97	64	83	79	85	94	87	63	63	103	98	65	69
G[T>C]G	80	69	95	102	108	67	112	105	60	93	80	101	69	96	75	59	48	66	98	100	75	69	77	99	114	81	93	88	78	65	78	79	61	77	114	117	106	86	75	64	104	112	80	70	73	100	109	47	73
G[T>C]T	173	127	177	253	215	163	240	233	150	196	169	226	176	227	165	150	147	174	243	207	225	123	160	221	241	197	201	162	196	136	173	189	150	202	258	232	246	148	180	190	177	254	205	159	108	231	224	125	187
T[T>C]A	58	43	68	69	76	58	88	76	51	70	83	65	59	75	53	65	33	59	66	68	68	52	50	69	68	57	73	67	75	50	46	44	31	61	66	85	73	55	65	53	71	73	71	45	34	62	75	37	47
T[T>C]C	67	62	72	105	87	61	109	86	58	77	85	87	80	111	68	56	70	60	90	105	92	63	69	93	97	60	76	92	87	84	68	81	57	80	95	101	95	74	73	78	84	93	86	65	70	68	106	61	73
T[T>C]G	0	0	0	0	0	0	0	0	0	0	0	0	0	0	0	0	0	0	0	0	0	0	0	0	0	0	0	0	0	0	0	0	0	0	0	0	0	0	0	0	0	0	0	0	0	0	0	0	0
T[T>C]T	130	91	141	190	126	123	173	163	97	140	143	175	118	168	134	101	115	120	188	183	164	110	105	186	189	135	149	140	152	111	127	125	85	136	178	155	146	110	137	141	138	185	161	134	96	145	170	99	146
A[T>G]A	44	32	47	52	60	30	71	64	29	56	38	59	49	65	49	35	42	35	60	56	55	41	34	76	64	46	46	44	65	40	42	50	29	48	57	63	61	47	40	52	47	66	52	52	30	54	63	32	58
A[T>G]C	17	21	17	38	27	14	33	29	19	17	22	22	22	37	15	18	26	19	22	24	22	7	16	14	22	16	19	28	19	24	12	18	11	20	27	22	29	17	13	22	20	22	21	12	19	27	21	14	17
A[T>G]G	130	110	150	196	165	107	191	159	109	153	140	187	125	172	122	116	97	126	176	178	179	115	95	162	177	138	138	140	135	123	111	157	89	137	182	184	151	114	161	140	137	174	153	123	104	157	176	98	133
A[T>G]T	21	25	16	28	18	21	39	34	12	21	27	35	18	27	19	14	17	21	34	32	39	21	15	27	24	21	30	20	23	10	27	19	12	21	27	32	22	14	23	23	21	34	18	15	8	24	36	9	25
C[T>G]A	37	13	41	43	35	30	47	59	32	36	35	44	28	50	32	32	30	37	60	41	36	22	21	45	38	40	40	39	37	35	39	35	26	34	45	44	46	33	34	27	24	46	62	43	30	61	53	30	37
C[T>G]C	57	37	58	87	56	55	78	69	40	56	67	67	47	82	46	45	45	54	76	63	71	50	49	89	72	48	63	47	67	36	55	44	36	69	60	86	71	44	71	54	63	75	69	53	46	55	74	33	50
C[T>G]G	147	118	142	197	153	116	186	205	100	136	135	171	122	185	122	127	119	150	160	150	153	103	102	181	170	150	128	128	149	112	132	130	95	141	189	158	179	109	158	121	144	149	169	138	109	154	177	107	132
C[T>G]T	9	20	19	15	15	14	16	22	10	23	25	21	17	20	11	10	24	17	23	17	24	11	9	28	20	20	19	15	21	5	16	14	6	15	21	25	24	14	12	15	19	30	22	17	16	21	29	8	26
G[T>G]A	40	35	27	55	28	26	54	44	22	34	31	41	33	42	31	34	24	36	54	52	49	23	24	50	45	37	45	35	35	23	32	42	17	38	48	37	50	42	38	48	39	65	41	41	31	44	40	26	43
G[T>G]C	14	16	10	27	21	21	33	15	14	16	18	18	17	29	14	17	12	20	19	22	28	13	18	21	19	15	12	19	14	17	15	24	20	28	17	22	25	18	21	18	17	35	30	17	13	30	23	11	22
G[T>G]G	105	88	108	146	130	92	164	124	77	112	106	122	103	148	99	101	65	103	143	155	123	78	90	140	158	110	129	105	117	82	93	107	77	107	144	133	117	105	118	121	141	161	127	100	82	141	155	76	129
G[T>G]T	32	26	31	55	58	32	47	36	30	42	23	52	22	51	37	39	34	31	60	38	48	33	30	54	45	48	45	33	39	39	38	44	30	35	43	31	37	33	33	34	41	52	49	45	24	41	49	28	24
T[T>G]A	0	0	0	0	0	0	0	0	0	0	0	0	0	0	0	0	0	0	0	0	0	0	0	0	0	0	0	0	0	0	0	0	0	0	0	0	0	0	0	0	0	0	0	0	0	0	0	0	0
T[T>G]C	23	30	40	39	38	23	55	34	29	32	39	38	29	45	36	36	24	47	41	59	44	31	33	40	31	26	28	29	40	25	29	33	20	33	27	33	56	31	44	44	31	40	41	29	31	33	38	15	39
T[T>G]G	94	66	92	138	114	75	123	118	69	78	85	100	85	120	70	76	77	80	119	109	108	70	79	110	141	84	91	99	111	86	81	90	74	89	127	103	114	85	82	98	88	134	106	84	58	110	106	75	89
T[T>G]T	28	17	30	33	32	22	40	52	14	38	30	30	31	30	31	15	24	23	35	48	31	25	21	38	42	35	31	30	26	26	21	31	19	31	33	32	38	31	35	36	21	45	36	28	31	29	25	18	31
[truncated: 451 more columns]
