# Supplementary material for: SUITOR: Selecting the number of mutational signatures through cross-validation
Source: PLoS Comput Biol. 2022 Apr 4;18(4):e1009309. doi: 10.1371/journal.pcbi.1009309 (PMC9009674; doi:10.1371/journal.pcbi.1009309)
Supplement: S2 Data — (ZIP) [file pcbi.1009309.s015.zip › Supp_data_profiles_activities_matrices/16 In silico simulation/simulation design of one signatures/one signatures_mutation_type_matrix_13.csv]

	V1	V2	V3	V4	V5	V6	V7	V8	V9	V10	V11	V12	V13	V14	V15	V16	V17	V18	V19	V20	V21	V22	V23	V24	V25	V26	V27	V28	V29	V30	V31	V32	V33	V34	V35	V36	V37	V38	V39	V40	V41	V42	V43	V44	V45	V46	V47	V48	V49
A[C>A]A	1594	1449	1348	1646	1606	1480	1187	1714	1369	1187	1487	1216	1495	1188	1710	1424	1027	1279	1118	960	960	1356	1135	1105	1611	1339	889	1050	1634	1786	940	1610	1081	1129	1258	1368	877	1479	899	1491	1743	1375	922	1581	1163	1294	1351	1272	1263
A[C>A]C	1738	1568	1441	1672	1757	1524	1238	1919	1453	1293	1622	1330	1743	1250	1768	1617	1092	1350	1242	1102	1006	1517	1246	1250	1677	1367	963	1170	1801	1874	1044	1780	1077	1217	1346	1530	1002	1651	1069	1538	1828	1440	1052	1620	1286	1375	1579	1389	1375
A[C>A]G	151	177	140	155	152	159	127	192	147	121	161	128	173	128	177	145	113	141	102	86	95	170	137	86	168	127	88	111	190	173	99	167	107	101	131	138	86	162	116	136	160	149	111	152	124	140	167	131	121
A[C>A]T	1711	1603	1361	1595	1738	1548	1238	1869	1500	1229	1691	1283	1587	1276	1701	1517	1062	1359	1169	1093	955	1503	1157	1221	1687	1353	993	1132	1801	1827	973	1771	1080	1138	1320	1444	1010	1580	1006	1571	1752	1441	1040	1577	1209	1380	1566	1393	1374
C[C>A]A	1451	1305	1165	1460	1436	1310	1031	1578	1267	1112	1379	1097	1379	1017	1483	1348	903	1137	951	852	913	1206	1003	1070	1415	1155	814	963	1510	1552	875	1531	947	1023	1107	1200	782	1360	883	1250	1558	1189	849	1365	1071	1131	1318	1189	1165
C[C>A]C	1421	1255	1205	1326	1396	1243	1052	1498	1163	1061	1364	1091	1309	1027	1378	1253	888	1048	1012	880	792	1208	1012	1005	1407	1147	819	966	1407	1494	812	1431	862	940	1066	1231	805	1305	888	1251	1499	1228	833	1379	1000	1161	1292	1113	1135
C[C>A]G	127	128	98	107	128	108	95	114	111	97	121	90	115	88	123	103	78	92	89	65	68	102	86	82	122	108	78	68	111	131	74	132	86	94	96	106	76	108	87	104	146	106	72	107	103	105	116	104	89
C[C>A]T	1179	1117	1043	1197	1156	1042	908	1296	1046	880	1146	891	1128	858	1195	1117	790	916	841	737	683	1013	826	832	1140	923	663	798	1252	1298	738	1260	754	811	855	1025	702	1158	769	1029	1298	985	675	1194	930	943	1063	1002	922
G[C>A]A	874	829	711	879	863	781	663	975	763	626	794	638	825	656	812	791	527	712	642	506	487	766	606	634	916	689	477	560	927	985	525	984	529	625	655	785	517	851	545	805	923	725	485	819	631	762	801	691	685
G[C>A]C	888	911	810	912	964	782	754	1090	826	688	943	765	895	708	944	892	616	695	678	558	555	831	690	704	950	778	559	603	1010	1040	603	1004	578	653	696	795	516	875	540	892	1025	856	613	835	683	759	893	725	768
G[C>A]G	92	85	91	98	102	90	69	116	92	71	89	73	83	79	109	84	55	85	73	70	63	86	70	78	95	71	57	70	93	85	60	103	72	73	72	90	56	100	46	92	116	84	58	94	71	68	77	62	83
G[C>A]T	905	869	806	962	1020	896	727	1103	799	685	990	758	904	693	978	811	601	786	688	610	567	837	670	672	964	764	560	597	1031	1072	614	1018	617	679	723	826	564	977	595	904	1052	869	603	932	780	784	859	730	786
T[C>A]A	1109	1030	922	1050	1110	1003	804	1207	904	790	1072	838	971	780	1065	966	665	880	790	704	563	918	754	743	1129	856	634	678	1109	1164	650	1113	638	679	810	951	596	1053	645	1026	1204	914	660	994	801	880	984	863	915
T[C>A]C	867	843	752	932	916	836	666	977	743	683	884	688	840	680	898	784	572	708	624	579	503	791	671	635	889	724	505	600	951	990	523	957	571	630	678	777	557	861	539	836	960	800	520	859	687	758	851	720	703
T[C>A]G	68	60	56	72	68	69	57	89	46	56	57	51	63	54	71	52	43	56	40	32	50	52	54	60	69	54	36	48	72	63	41	74	35	56	55	60	32	75	40	56	72	58	44	61	56	54	63	62	61
T[C>A]T	1138	1061	907	1112	1110	993	863	1264	971	907	1111	851	1078	806	1153	1107	747	873	809	714	693	972	802	812	1152	928	681	813	1160	1236	757	1221	712	765	891	1036	717	1089	709	1032	1206	929	688	1077	912	969	1065	969	867
A[C>G]A	163	163	133	172	166	124	104	177	142	119	151	106	149	122	165	143	82	107	100	110	77	136	103	95	165	138	96	106	170	182	78	157	85	107	115	137	101	146	106	134	150	99	77	140	122	117	141	125	121
A[C>G]C	113	112	80	95	97	98	70	103	105	79	96	82	98	65	118	95	63	82	72	64	67	104	71	58	114	84	74	68	108	114	56	114	52	71	86	76	66	106	69	78	110	90	67	110	71	86	117	85	93
A[C>G]G	6	17	11	10	14	9	4	13	11	8	13	8	4	15	15	9	10	6	8	5	4	11	15	7	16	8	4	6	11	14	6	7	5	2	5	9	6	15	7	8	3	13	3	10	6	9	9	11	9
A[C>G]T	216	204	178	213	229	177	162	227	193	151	183	134	220	170	235	193	127	182	162	113	134	163	160	157	221	168	119	150	220	225	104	213	139	138	152	175	119	181	124	185	239	181	118	203	144	164	173	158	156
C[C>G]A	178	167	153	153	169	181	117	228	157	116	160	124	156	114	177	154	122	124	127	97	114	141	125	132	191	133	79	124	200	216	102	207	109	94	140	148	138	155	104	152	190	144	99	183	150	158	160	130	136
C[C>G]C	178	193	177	213	203	194	141	238	158	156	202	141	215	145	208	182	116	146	110	113	124	186	126	149	195	158	108	129	204	253	107	217	143	133	128	162	107	182	129	177	209	172	121	216	163	163	193	166	170
C[C>G]G	0	0	0	0	0	0	0	0	0	0	0	0	0	0	0	0	1	0	1	1	0	0	1	0	3	0	0	0	0	0	0	0	1	0	1	0	0	0	1	0	0	0	0	1	0	0	0	0	0
C[C>G]T	178	185	172	223	206	172	157	243	170	172	194	161	202	144	177	190	119	170	142	117	106	171	133	131	210	142	133	149	214	205	115	209	132	135	163	166	97	165	120	192	216	148	144	194	175	143	191	154	159
G[C>G]A	79	88	65	87	105	76	81	94	70	74	96	76	79	76	88	80	54	73	72	64	54	89	72	74	88	87	57	68	95	95	51	108	58	64	66	75	49	68	55	77	104	64	65	86	73	82	86	80	70
G[C>G]C	76	93	61	88	89	73	67	94	75	51	74	57	80	64	90	92	57	68	57	51	41	71	61	59	78	75	42	55	89	101	43	95	51	53	67	64	48	92	59	67	86	72	56	83	52	56	67	71	77
G[C>G]G	22	15	15	12	18	19	13	23	18	14	23	20	20	11	27	17	16	14	10	12	13	14	13	10	17	12	7	12	13	20	11	18	10	9	10	17	5	13	6	16	16	17	13	16	13	23	17	9	17
G[C>G]T	177	163	141	198	166	154	136	200	151	134	179	138	181	113	182	159	112	143	131	108	90	147	132	121	184	144	94	106	194	199	104	198	115	141	133	152	109	158	107	156	170	144	101	164	156	165	183	142	146
T[C>G]A	53	49	32	52	55	50	39	53	42	45	57	44	62	32	49	53	37	41	48	39	36	44	26	40	57	51	26	37	56	59	28	57	32	40	45	40	36	36	40	55	57	46	26	52	40	46	56	38	50
T[C>G]C	52	38	39	46	54	38	46	49	46	27	43	26	43	28	45	39	36	44	30	34	32	34	28	39	42	37	26	30	47	48	33	46	35	35	39	41	35	51	28	47	53	32	34	35	41	42	44	50	53
T[C>G]G	1	2	2	4	2	2	1	3	3	1	1	4	3	2	4	4	1	6	1	0	2	2	0	4	6	0	1	2	1	1	2	2	0	1	2	2	0	3	4	1	1	1	1	4	3	2	1	3	2
T[C>G]T	2	7	8	11	11	5	10	13	6	9	4	3	6	6	11	15	7	12	1	6	7	12	6	5	5	8	6	9	9	6	6	10	4	9	9	6	5	13	8	9	8	5	3	12	6	8	8	7	3
A[C>T]A	247	237	206	239	288	190	163	260	194	194	220	226	225	199	240	213	142	188	176	154	152	237	161	169	257	203	125	149	306	279	159	260	146	167	197	226	133	217	145	227	227	197	160	237	182	202	242	179	200
A[C>T]C	105	105	84	87	108	82	82	112	94	79	97	66	96	71	82	91	80	67	68	70	61	107	78	77	108	91	70	70	107	109	76	121	66	87	72	92	61	98	58	102	86	79	55	93	89	78	109	80	74
A[C>T]G	118	101	89	130	149	117	109	120	99	93	105	93	113	89	116	116	76	111	74	69	76	91	85	71	109	103	56	71	140	138	59	107	75	76	84	98	58	90	76	119	120	84	63	96	87	87	111	109	91
A[C>T]T	427	392	382	473	438	421	338	515	383	350	433	354	423	315	483	426	270	339	340	297	261	393	307	297	457	352	221	279	475	484	278	497	261	319	337	390	246	429	251	410	468	386	248	416	335	343	397	344	369
C[C>T]A	92	87	83	101	103	94	67	96	70	85	92	75	105	78	90	72	60	76	83	50	61	86	76	77	81	75	60	72	86	101	59	94	67	71	81	72	47	92	53	71	107	65	57	85	67	83	78	77	66
C[C>T]C	166	129	129	164	159	145	102	149	127	110	153	122	148	113	146	132	91	99	101	69	83	130	112	103	144	118	84	92	146	176	90	148	72	86	126	120	86	160	78	118	159	128	87	129	87	122	122	110	113
C[C>T]G	54	42	52	57	55	54	41	42	38	48	56	59	40	32	57	53	28	31	50	32	25	50	47	42	49	56	36	33	57	51	30	47	30	32	47	46	33	49	37	44	57	36	31	42	38	42	41	49	54
C[C>T]T	503	424	404	550	499	473	383	595	446	397	510	412	463	384	541	501	336	399	386	340	326	470	367	365	550	462	299	348	524	587	322	556	316	344	410	471	322	518	322	453	530	424	300	472	402	410	462	417	391
G[C>T]A	8	10	10	8	12	6	7	14	8	7	12	9	9	7	15	4	12	5	7	5	8	9	5	5	9	11	7	8	5	11	6	12	9	5	6	8	8	12	6	7	11	8	10	7	11	14	10	10	5
G[C>T]C	12	6	8	8	8	6	8	8	5	5	12	7	2	11	14	10	5	6	11	2	8	6	5	5	10	6	3	2	10	9	7	12	6	4	4	7	4	11	5	11	7	9	7	8	6	12	8	8	6
G[C>T]G	74	66	47	72	73	57	49	95	59	43	65	56	63	51	74	65	45	59	41	41	32	60	55	46	73	56	41	42	59	60	41	86	46	50	60	64	23	58	50	64	83	66	48	48	41	60	58	49	48
G[C>T]T	169	154	145	162	181	165	136	206	145	118	147	130	155	113	176	146	118	129	121	102	99	143	121	136	165	116	106	112	190	175	85	167	82	120	140	164	117	166	89	153	171	169	94	162	115	164	138	136	124
T[C>T]A	207	169	144	167	187	154	133	218	161	145	179	146	167	138	179	195	117	138	120	105	112	177	150	140	192	145	105	126	183	199	94	188	105	111	132	140	83	163	113	180	189	147	115	154	108	170	146	152	147
T[C>T]C	11	8	3	3	10	4	4	11	4	6	7	4	6	5	4	9	7	5	8	6	7	8	8	3	7	11	7	9	11	11	5	15	3	11	8	8	1	9	7	11	10	9	4	10	4	5	9	6	10
T[C>T]G	0	1	1	3	1	2	0	1	1	1	1	3	1	3	2	2	4	0	2	0	0	4	0	2	0	0	1	0	2	2	2	2	2	3	2	3	1	3	0	1	1	0	0	1	3	1	0	1	0
T[C>T]T	196	189	177	170	180	177	139	199	160	141	187	129	174	148	183	201	111	161	132	106	118	150	107	154	202	179	113	119	191	224	112	195	131	127	159	155	112	192	124	162	199	167	107	181	142	139	164	159	170
A[T>A]A	694	629	588	643	719	656	517	757	587	515	667	492	619	522	686	630	447	514	486	437	416	614	471	505	716	533	416	479	814	765	425	772	428	478	545	581	405	646	429	619	750	578	420	694	484	549	595	552	532
A[T>A]C	739	732	641	757	781	691	574	848	645	578	780	560	712	582	791	687	498	652	547	467	428	690	531	548	799	553	410	485	791	860	481	802	478	502	596	681	438	755	486	683	805	633	437	765	567	613	701	653	581
A[T>A]G	814	727	675	838	839	714	589	914	699	642	771	608	771	615	843	756	541	655	591	489	482	691	582	550	811	658	487	563	879	917	499	894	509	580	640	698	454	802	495	723	848	700	516	765	655	666	760	657	691
A[T>A]T	898	837	755	860	922	807	711	963	787	680	874	670	792	649	884	799	557	675	624	547	520	788	635	659	899	722	515	611	993	1013	512	945	566	603	654	787	544	798	576	793	904	769	561	803	677	767	842	694	714
C[T>A]A	674	643	559	676	661	635	500	778	599	513	666	545	659	475	652	586	402	543	478	443	395	581	448	507	658	552	413	442	752	738	387	708	435	428	537	624	400	640	396	605	746	608	403	639	516	537	624	541	526
C[T>A]C	1038	967	875	1053	1091	1020	790	1118	983	812	1009	795	992	775	1085	978	680	825	715	601	610	903	721	728	1094	870	605	687	1112	1141	619	1153	680	727	820	915	628	969	636	941	1103	899	617	1041	789	885	1013	833	793
C[T>A]G	987	921	800	907	990	856	720	1080	850	718	1012	765	896	721	1055	899	640	737	740	628	597	926	723	681	1027	782	575	656	1011	1101	590	1022	602	698	763	867	592	943	657	933	1037	855	603	947	740	813	879	774	880
C[T>A]T	1537	1410	1309	1444	1471	1408	1176	1684	1265	1100	1426	1166	1469	1108	1538	1354	980	1192	1083	934	889	1299	1040	1048	1518	1234	851	999	1666	1718	895	1598	953	1125	1169	1278	834	1454	900	1404	1550	1284	957	1495	1144	1243	1356	1139	1208
G[T>A]A	447	469	381	444	494	382	302	464	389	331	449	333	426	325	464	399	301	333	369	293	269	388	324	327	481	368	273	326	488	511	249	501	271	303	380	424	255	442	329	386	486	368	277	393	327	366	433	358	361
G[T>A]C	480	424	447	439	505	419	396	546	444	370	466	365	427	356	467	443	311	358	361	295	287	401	334	354	440	383	253	316	484	526	309	489	339	332	374	444	292	443	295	430	519	421	329	454	380	363	456	396	415
G[T>A]G	567	543	475	558	591	522	443	635	471	433	551	415	522	400	582	499	369	477	420	359	316	483	455	390	624	479	323	385	596	628	341	592	402	395	447	490	311	498	346	527	600	491	338	578	376	509	545	467	475
G[T>A]T	1027	936	915	952	1053	897	748	1109	909	810	985	783	965	783	975	934	645	773	703	635	559	866	777	696	1032	822	610	681	1087	1090	632	1036	643	645	745	887	555	974	633	931	1125	894	618	1003	689	847	959	840	837
T[T>A]A	414	382	333	405	421	402	301	480	359	322	423	296	388	275	433	384	269	299	280	265	216	344	293	287	423	305	231	269	446	496	265	454	271	283	323	334	241	378	273	379	425	357	271	394	292	290	430	331	330
T[T>A]C	671	657	567	738	727	652	533	829	627	516	658	531	646	510	700	634	457	542	504	482	416	619	477	496	737	583	418	480	697	792	382	758	462	519	549	626	385	661	455	671	744	612	424	664	520	576	612	576	601
T[T>A]G	455	439	400	491	490	437	358	489	395	364	450	333	457	342	451	454	281	370	317	297	270	371	296	332	460	377	263	313	474	506	293	512	291	356	344	405	267	469	280	415	488	359	278	432	373	373	457	363	359
T[T>A]T	1328	1250	1089	1389	1363	1253	1000	1590	1148	1033	1259	1041	1298	1051	1362	1229	844	1024	966	871	785	1145	953	963	1426	1119	797	923	1403	1391	826	1416	898	982	1024	1159	788	1257	870	1212	1400	1157	785	1332	1025	1090	1327	1055	1108
A[T>C]A	331	316	252	342	366	351	269	379	304	271	326	274	329	262	355	330	217	245	264	215	236	317	256	257	401	283	197	219	353	352	225	396	268	254	277	303	239	312	196	293	384	300	205	301	268	277	341	307	255
A[T>C]C	175	167	160	199	196	174	132	196	156	115	171	143	177	130	168	155	115	147	129	100	106	143	134	118	168	147	101	104	186	223	126	182	136	123	131	153	101	165	100	168	183	167	104	176	141	165	180	134	148
A[T>C]G	247	209	204	256	270	219	185	273	192	187	243	180	241	201	278	244	158	204	183	171	140	199	180	181	273	217	155	170	262	270	129	283	148	163	187	231	146	238	154	241	308	237	148	240	211	195	230	196	211
A[T>C]T	519	486	462	531	578	482	448	589	448	412	453	402	490	391	556	455	343	417	377	329	308	463	381	393	537	400	341	369	544	594	322	583	372	350	428	492	299	488	344	501	517	493	314	484	398	463	557	459	443
C[T>C]A	94	76	55	71	115	66	61	91	73	74	85	44	76	65	90	86	62	87	69	54	54	82	52	59	98	64	64	54	99	91	47	86	61	65	80	69	51	77	63	75	71	72	43	70	57	84	83	60	72
C[T>C]C	262	220	199	226	249	222	185	300	213	190	268	204	234	176	237	218	175	180	193	178	144	222	185	184	271	200	134	157	269	286	160	255	157	181	197	226	159	228	160	216	283	221	175	233	194	196	224	221	223
C[T>C]G	39	43	33	46	62	28	40	55	37	35	34	41	46	31	39	49	25	36	30	23	24	48	31	26	53	31	29	36	49	50	21	55	32	26	32	37	31	47	32	56	37	35	28	33	32	38	35	36	45
C[T>C]T	225	217	179	221	256	225	173	254	221	185	204	155	209	186	183	209	122	169	172	149	121	215	196	172	236	202	130	150	235	244	135	215	138	164	180	212	144	218	126	214	220	219	152	237	176	199	210	174	215
G[T>C]A	88	97	66	93	101	98	70	109	93	68	78	78	82	59	102	73	65	72	72	55	70	95	61	70	88	79	46	61	100	112	50	97	55	65	68	77	40	74	43	85	92	101	54	88	65	87	73	71	85
G[T>C]C	105	85	83	107	104	81	59	104	69	78	79	80	89	64	87	75	72	73	57	62	68	89	65	58	89	71	63	69	82	85	61	121	68	68	54	82	48	86	63	97	98	92	55	102	57	75	89	81	76
G[T>C]G	106	79	73	93	101	86	74	124	90	68	98	70	94	81	97	80	65	92	63	59	52	96	77	77	108	77	68	68	104	119	58	105	59	81	80	92	64	116	80	115	127	100	57	96	87	79	95	86	86
G[T>C]T	214	206	202	234	248	210	166	256	171	172	237	174	217	163	227	213	140	165	144	150	136	188	181	152	227	173	138	142	225	261	126	237	137	159	185	232	117	239	134	200	239	196	142	192	167	237	204	177	177
T[T>C]A	77	61	73	56	64	60	49	97	64	53	78	50	74	54	63	83	34	57	60	44	39	67	51	46	76	54	34	53	85	73	33	74	52	62	54	63	39	63	57	70	77	58	38	71	65	61	55	64	59
T[T>C]C	88	96	86	110	113	80	87	98	82	63	91	73	81	78	107	70	64	73	54	68	49	96	56	60	96	82	55	65	95	77	51	104	59	65	71	92	66	82	65	101	115	90	57	85	90	78	88	86	71
T[T>C]G	0	0	0	0	0	0	0	0	0	0	0	0	0	0	0	0	0	0	0	0	0	0	0	0	0	0	0	0	0	0	0	0	0	0	0	0	0	0	0	0	0	0	0	0	0	0	0	0	0
T[T>C]T	139	119	133	167	150	141	126	190	138	138	149	139	163	121	145	146	93	163	115	102	108	133	112	129	173	144	93	96	187	182	99	168	99	101	137	168	94	171	99	147	172	129	101	143	122	129	148	141	134
A[T>G]A	72	52	49	63	64	55	46	52	48	32	61	36	64	47	42	52	33	38	36	36	37	52	47	50	63	50	34	34	62	52	24	65	35	47	39	50	46	70	39	50	68	43	45	72	48	45	41	34	44
A[T>G]C	29	19	31	16	24	24	21	22	23	20	18	16	13	19	27	25	14	24	19	20	13	24	17	17	20	21	13	17	25	23	11	24	16	12	19	18	10	23	20	20	24	27	12	22	15	23	22	13	19
A[T>G]G	174	183	143	175	166	131	149	161	129	135	174	129	166	112	172	170	106	119	116	108	113	165	117	129	151	143	92	102	176	206	115	178	109	134	131	151	116	152	95	167	180	153	103	188	115	145	167	139	127
A[T>G]T	24	19	25	31	27	17	23	37	25	12	30	24	20	22	21	26	19	22	23	17	14	28	19	22	25	28	18	20	25	31	12	23	22	13	22	28	12	20	21	28	26	24	11	27	14	18	21	23	18
C[T>G]A	43	31	37	54	45	44	39	44	32	34	40	35	45	30	43	40	33	27	34	26	25	42	24	25	46	35	15	33	44	32	24	51	19	27	45	37	31	56	25	39	46	33	26	33	20	33	36	37	23
C[T>G]C	68	64	60	65	69	69	53	86	78	53	71	46	61	51	82	55	53	55	50	34	47	64	44	43	65	46	47	42	62	84	49	90	47	46	41	71	37	63	39	68	82	60	46	59	52	54	51	54	59
C[T>G]G	178	153	154	174	158	138	136	197	149	117	149	148	173	120	179	156	107	126	115	109	96	129	121	113	162	129	96	114	196	196	94	164	104	102	123	144	95	162	104	169	170	145	104	148	122	137	174	134	130
C[T>G]T	19	24	22	16	26	16	14	24	16	12	24	13	20	17	21	22	10	20	14	11	6	18	7	18	27	17	12	3	25	19	13	25	16	10	12	17	14	21	14	23	26	20	12	23	13	18	25	21	13
G[T>G]A	36	36	34	49	57	41	30	57	40	31	46	44	44	34	45	35	31	37	38	25	38	33	27	43	43	50	28	30	44	49	33	59	32	35	38	45	28	38	35	43	41	32	22	40	36	35	46	44	34
G[T>G]C	20	27	15	26	26	26	15	15	18	20	26	19	26	20	24	21	7	21	23	20	15	22	22	11	24	13	15	18	33	31	14	24	16	16	17	20	6	21	7	25	25	24	16	18	12	12	14	22	19
G[T>G]G	139	136	122	117	143	133	126	129	124	113	142	107	157	90	163	110	94	106	74	94	95	109	101	81	134	100	84	93	165	179	76	158	98	100	108	122	96	131	80	149	149	119	80	105	94	113	134	105	119
G[T>G]T	57	40	34	37	44	42	40	70	35	40	32	32	35	38	40	35	33	48	45	37	29	37	36	42	41	37	33	27	35	59	33	60	22	28	35	50	23	43	29	38	42	33	23	53	22	36	48	30	37
T[T>G]A	0	0	0	0	0	0	0	0	0	0	0	0	0	0	0	0	0	0	0	0	0	0	0	0	0	0	0	0	0	0	0	0	0	0	0	0	0	0	0	0	0	0	0	0	0	0	0	0	0
T[T>G]C	49	47	42	53	45	30	24	34	37	37	40	33	40	32	35	31	17	27	19	26	24	40	40	26	56	33	24	22	42	50	21	50	23	34	34	39	23	34	27	42	48	33	29	41	36	33	47	38	36
T[T>G]G	113	106	89	100	131	110	78	135	105	93	106	80	88	85	123	86	59	84	89	66	78	102	94	72	122	92	55	71	111	123	58	131	76	78	86	101	64	120	71	98	106	92	66	96	70	93	106	104	72
T[T>G]T	38	28	30	37	36	53	37	43	34	23	42	30	40	26	29	26	25	18	24	21	16	28	25	29	30	31	18	23	33	46	21	45	22	30	24	27	28	31	19	26	38	40	18	35	24	21	34	31	29
[truncated: 451 more columns]
