# Supplementary material for: SUITOR: Selecting the number of mutational signatures through cross-validation
Source: PLoS Comput Biol. 2022 Apr 4;18(4):e1009309. doi: 10.1371/journal.pcbi.1009309 (PMC9009674; doi:10.1371/journal.pcbi.1009309)
Supplement: S2 Data — (ZIP) [file pcbi.1009309.s015.zip › Supp_data_profiles_activities_matrices/16 In silico simulation/simulation design of one signatures/one signatures_mutation_type_matrix_14.csv]

	V1	V2	V3	V4	V5	V6	V7	V8	V9	V10	V11	V12	V13	V14	V15	V16	V17	V18	V19	V20	V21	V22	V23	V24	V25	V26	V27	V28	V29	V30	V31	V32	V33	V34	V35	V36	V37	V38	V39	V40	V41	V42	V43	V44	V45	V46	V47	V48	V49
A[C>A]A	1739	1489	908	933	1634	1314	1668	1428	1724	1458	1773	1520	1442	1493	1271	1756	1275	1337	1681	1386	1052	1714	1483	1148	1123	1269	948	1770	1669	902	1326	1174	1723	1283	1386	1462	1211	1186	1623	1082	1519	1039	1135	1166	945	990	1228	921	1415
A[C>A]C	1904	1627	982	1063	1799	1425	1776	1551	1911	1568	1883	1660	1495	1617	1283	1874	1351	1428	1808	1445	1137	1881	1546	1351	1215	1436	1000	1727	1810	971	1383	1293	1924	1428	1468	1652	1280	1290	1762	1149	1700	1102	1246	1338	987	1059	1244	1053	1564
A[C>A]G	186	164	101	107	182	136	150	141	161	152	170	168	137	177	123	187	121	135	165	146	119	199	148	136	120	131	103	172	166	90	125	112	177	149	158	165	130	124	148	128	148	101	127	119	85	116	119	92	158
A[C>A]T	1944	1550	954	1042	1761	1445	1726	1537	1807	1572	1799	1675	1562	1645	1332	1730	1370	1426	1816	1404	1123	1879	1596	1294	1198	1415	1008	1790	1726	985	1415	1294	1837	1357	1522	1582	1211	1235	1753	1131	1668	1109	1252	1291	953	1067	1295	1037	1561
C[C>A]A	1629	1342	890	825	1456	1170	1405	1289	1579	1363	1546	1404	1270	1416	1175	1493	1120	1264	1537	1219	998	1634	1293	1117	989	1230	937	1524	1523	808	1188	1072	1492	1202	1246	1316	1144	1132	1443	960	1421	943	1085	1118	845	915	1030	944	1321
C[C>A]C	1553	1269	790	872	1440	1153	1424	1280	1484	1305	1470	1362	1224	1258	1141	1429	1109	1155	1483	1210	882	1558	1243	1074	968	1213	872	1537	1400	765	1109	1142	1581	1207	1211	1278	1009	968	1411	984	1329	834	983	1050	788	911	1005	882	1250
C[C>A]G	134	133	74	77	118	111	99	135	136	125	132	115	117	92	86	124	104	102	136	106	74	141	109	89	78	102	81	151	146	74	123	98	134	105	104	99	68	92	120	92	132	77	95	105	72	85	103	75	112
C[C>A]T	1358	1119	724	747	1222	971	1244	1039	1323	996	1260	1201	1045	1133	980	1245	960	988	1297	1012	810	1320	1147	926	838	993	709	1183	1227	666	972	890	1331	932	1019	1015	910	872	1190	813	1135	748	891	836	650	734	861	740	1048
G[C>A]A	999	800	518	512	938	697	918	802	923	787	985	917	756	814	680	876	686	757	1010	780	604	930	793	638	638	709	564	903	933	465	753	677	967	716	761	836	660	628	925	558	837	608	687	665	471	544	655	546	779
G[C>A]C	1031	813	536	626	1016	746	967	889	980	867	1024	913	818	925	752	1016	740	807	1010	828	610	1064	903	763	642	782	602	966	1036	560	789	681	1102	772	818	901	699	705	984	656	916	612	681	698	494	636	724	585	924
G[C>A]G	101	88	81	56	99	88	125	77	104	90	107	86	87	92	89	109	90	91	108	86	65	100	87	66	69	67	55	122	114	50	97	74	127	93	76	101	68	86	90	83	79	61	77	64	52	58	60	70	79
G[C>A]T	1039	918	555	655	982	788	998	861	1033	889	1070	930	913	880	775	1009	750	769	1033	844	636	1051	944	750	634	829	544	1008	1026	530	824	736	1048	780	825	881	684	686	1013	688	960	664	669	706	593	582	694	568	922
T[C>A]A	1139	967	633	698	1101	834	1091	956	1109	1011	1131	1038	960	1021	874	1099	895	891	1136	908	710	1214	1045	778	788	870	642	1211	1117	632	851	836	1179	870	947	1101	764	794	1120	702	1019	644	771	786	621	665	800	692	920
T[C>A]C	1010	836	509	531	910	714	918	831	1025	830	955	901	861	855	709	901	688	769	983	783	572	955	842	690	667	772	580	971	913	512	710	773	995	758	795	827	667	669	889	614	846	539	649	661	506	580	678	562	892
T[C>A]G	85	71	48	37	61	57	71	57	77	69	72	58	56	70	51	63	54	61	75	65	41	87	68	53	54	50	41	88	78	39	51	64	76	39	54	63	50	59	77	43	75	34	54	42	42	58	40	44	79
T[C>A]T	1251	1088	668	709	1224	921	1179	1072	1257	1098	1207	1175	1002	1033	938	1245	909	1016	1250	995	755	1264	1028	843	798	991	700	1191	1199	687	970	845	1259	912	975	1097	827	861	1110	813	1141	721	824	823	652	695	876	689	1002
A[C>G]A	192	138	78	96	153	141	152	136	174	157	176	165	122	154	126	146	132	149	167	134	76	150	153	111	108	115	94	161	166	74	124	123	178	143	137	149	103	114	168	96	166	79	122	116	82	108	113	104	108
A[C>G]C	116	83	52	64	113	72	114	93	133	118	102	105	105	107	105	118	82	88	130	99	71	127	79	89	75	86	66	110	105	64	97	85	117	76	121	106	77	85	116	68	108	73	72	75	60	79	78	73	85
A[C>G]G	11	8	4	5	9	8	9	7	11	7	14	9	10	13	12	13	13	10	12	8	5	13	3	5	8	17	2	7	15	6	8	5	7	9	7	10	6	7	11	11	7	3	12	10	6	5	13	8	12
A[C>G]T	248	194	119	137	198	161	214	185	212	172	235	194	172	182	155	222	159	176	249	170	126	224	200	168	150	174	129	247	227	115	190	138	250	167	189	173	159	164	197	138	190	146	162	141	104	129	159	98	198
C[C>G]A	202	169	101	110	188	168	184	166	208	174	184	185	146	172	140	165	157	155	199	181	127	208	159	155	98	142	146	186	197	120	161	126	208	153	168	160	137	134	184	123	171	125	131	163	106	109	131	95	171
C[C>G]C	221	185	102	109	216	141	194	195	205	173	238	179	158	168	167	174	156	158	199	164	137	228	195	137	144	157	131	219	186	92	173	160	208	161	188	177	140	119	194	139	190	128	166	139	98	129	150	122	185
C[C>G]G	0	0	0	0	1	0	1	1	0	1	0	1	0	0	0	1	1	0	0	0	0	0	0	1	0	0	0	0	0	0	0	0	2	0	1	0	0	0	0	0	0	0	0	0	0	1	1	0	0
C[C>G]T	231	176	105	117	191	151	215	176	202	178	195	198	167	175	143	206	154	177	213	190	131	200	173	159	149	164	128	195	210	107	160	160	196	174	170	181	126	130	230	163	192	129	165	149	105	109	148	134	169
G[C>G]A	104	72	57	63	99	82	114	81	103	81	115	79	77	86	67	93	76	86	106	74	65	105	66	69	76	59	67	106	109	48	81	68	114	70	79	92	77	77	87	69	80	52	81	72	54	65	71	37	67
G[C>G]C	109	83	40	44	94	83	89	77	90	79	103	92	77	74	69	92	66	65	85	66	53	92	79	63	57	87	56	87	97	62	55	70	80	50	53	86	69	75	98	50	80	65	64	61	44	47	69	56	65
G[C>G]G	25	16	6	10	23	16	10	14	9	15	17	19	18	13	10	21	12	16	22	13	14	12	20	22	13	15	10	25	22	10	13	10	19	16	12	16	15	11	19	7	19	8	12	12	15	11	7	17	20
G[C>G]T	183	152	107	116	163	145	172	150	178	148	174	160	131	203	140	186	164	151	205	124	110	192	153	147	103	152	104	185	177	80	167	141	183	142	156	147	131	128	198	133	165	129	129	134	94	120	120	127	140
T[C>G]A	48	48	32	30	43	28	52	55	57	59	57	48	43	57	46	50	38	37	51	34	41	66	67	42	43	45	31	56	52	34	45	49	59	45	33	47	35	43	62	38	47	44	34	40	28	31	39	35	38
T[C>G]C	49	54	33	23	56	34	53	47	40	41	48	40	54	57	33	59	43	46	54	45	32	54	46	33	34	47	25	51	58	23	34	42	58	39	37	34	38	31	54	28	38	43	27	30	36	33	44	30	40
T[C>G]G	3	5	0	1	4	4	4	4	5	1	3	8	2	3	0	5	3	1	4	3	1	3	2	0	3	1	1	0	4	2	2	1	8	4	5	2	0	2	2	3	5	2	0	4	1	1	5	2	3
T[C>G]T	12	12	5	5	10	9	10	9	12	6	7	4	10	8	8	7	7	8	11	9	6	8	7	8	9	6	8	10	9	2	7	8	8	2	2	10	6	6	7	4	8	5	3	4	5	3	11	2	6
A[C>T]A	278	213	156	133	258	208	278	224	287	241	274	265	229	286	218	255	191	221	296	172	160	255	220	169	171	197	161	281	270	147	172	196	291	195	190	232	195	177	243	138	229	157	179	175	155	175	177	170	248
A[C>T]C	111	103	72	66	109	74	118	75	91	100	105	113	106	102	79	106	75	98	114	77	77	120	84	74	67	112	70	118	116	62	75	83	103	86	98	99	78	80	98	69	116	65	72	73	52	73	66	58	93
A[C>T]G	145	100	55	64	125	70	109	109	131	106	127	116	104	129	90	130	92	101	114	86	74	117	113	84	94	92	63	125	118	69	95	86	118	94	100	119	85	78	117	95	123	79	98	94	66	78	82	78	97
A[C>T]T	529	390	230	261	482	389	429	432	476	431	497	481	358	394	374	517	340	390	514	368	326	497	410	353	330	365	278	493	460	236	393	314	513	374	369	423	326	346	458	330	430	287	350	364	234	282	364	261	399
C[C>T]A	113	85	57	48	104	75	87	72	83	87	105	102	72	99	71	95	86	72	114	79	74	112	69	61	97	73	54	118	108	50	64	84	116	65	88	108	68	65	100	73	99	62	75	77	69	85	76	70	87
C[C>T]C	159	111	102	68	148	108	183	159	162	117	163	136	141	136	95	161	116	108	162	126	92	193	151	114	113	128	80	173	159	84	115	99	161	107	125	158	122	124	164	106	135	96	109	120	81	103	105	74	126
C[C>T]G	44	62	32	29	64	52	50	40	54	54	63	56	50	43	39	55	50	44	52	43	30	64	39	42	41	53	32	42	53	31	40	30	53	56	43	59	49	43	54	43	49	38	43	35	32	29	44	25	58
C[C>T]T	545	510	280	315	524	410	543	480	606	473	590	529	475	464	407	557	411	440	563	436	345	555	469	414	393	436	291	581	552	297	430	389	577	450	447	483	421	327	517	368	533	310	359	395	325	349	406	334	472
G[C>T]A	18	11	8	6	8	12	8	8	8	11	12	12	6	10	8	15	8	5	11	7	5	14	4	11	8	9	5	12	14	8	3	5	8	10	7	7	8	13	10	4	11	6	8	7	7	8	7	9	9
G[C>T]C	9	10	4	2	10	11	9	4	10	9	6	9	7	6	9	9	3	11	2	9	2	9	9	3	6	8	2	15	11	3	9	5	5	12	9	11	4	6	11	3	7	9	6	7	3	4	5	7	8
G[C>T]G	73	64	34	48	76	59	81	71	71	68	64	65	72	77	70	71	48	46	81	67	54	76	58	56	55	63	40	75	75	38	78	60	67	60	67	66	50	50	77	49	64	42	54	51	39	47	46	46	61
G[C>T]T	175	178	97	86	191	137	167	182	175	169	189	153	166	139	110	157	136	147	175	151	95	183	144	126	117	141	97	181	184	94	143	128	172	117	131	168	129	121	174	130	168	109	125	108	83	109	124	90	142
T[C>T]A	186	152	109	121	205	150	156	151	203	180	187	181	138	170	121	189	150	133	208	143	100	199	138	125	135	121	107	161	169	107	143	148	194	158	175	162	138	141	206	121	178	119	125	133	98	117	138	123	189
T[C>T]C	5	6	6	7	10	4	10	9	7	4	7	12	4	6	7	11	3	6	11	6	14	11	6	3	3	3	9	11	9	5	4	12	10	8	8	7	5	5	13	6	8	8	10	15	1	6	8	5	8
T[C>T]G	0	1	0	2	3	2	4	1	3	1	1	1	2	4	0	2	1	1	0	0	2	1	4	2	0	0	3	3	2	0	3	2	1	2	3	2	2	1	1	2	2	0	2	1	0	0	0	2	1
T[C>T]T	217	173	112	105	205	156	209	179	217	190	185	185	164	178	143	194	149	149	208	161	122	213	169	140	109	155	115	204	207	108	159	145	222	147	142	184	142	141	188	120	182	116	147	136	116	113	138	108	175
A[T>A]A	786	645	412	452	764	606	695	635	731	631	757	687	612	645	546	721	552	613	810	580	464	806	676	539	498	575	405	780	671	388	573	536	801	620	605	602	542	497	704	480	644	467	512	543	404	427	520	407	630
A[T>A]C	835	651	432	433	847	617	828	693	819	712	838	789	705	694	596	815	624	629	836	680	505	854	725	527	538	580	447	822	853	447	603	573	800	665	601	709	552	519	760	508	725	480	565	595	451	505	590	493	702
A[T>A]G	919	772	470	523	922	706	799	676	885	767	876	848	757	780	689	807	620	709	909	710	537	871	713	641	591	655	512	893	848	469	685	583	904	634	694	816	551	646	857	523	799	535	592	640	452	491	636	508	736
A[T>A]T	981	874	527	506	941	687	926	812	997	839	953	851	805	832	749	953	710	714	1000	756	604	996	829	666	607	752	533	1031	944	464	744	712	1000	725	771	841	676	676	881	601	857	572	687	685	500	554	687	555	804
C[T>A]A	785	616	409	420	726	555	714	605	718	635	763	681	625	641	542	678	574	558	788	576	437	767	663	533	510	603	418	784	752	408	534	484	756	561	586	594	494	495	677	459	653	443	508	526	382	434	486	417	628
C[T>A]C	1172	959	610	606	1052	902	1068	955	1184	975	1118	1019	940	982	778	1103	830	891	1162	884	694	1194	982	845	706	908	638	1113	1118	602	836	753	1157	850	888	926	833	828	1053	720	1048	674	819	774	575	624	806	619	979
C[T>A]G	1088	943	591	588	1075	861	1074	892	1033	920	1034	933	851	917	824	975	765	824	1059	849	675	1124	915	779	693	810	620	1074	1051	582	795	806	1106	786	885	936	780	753	1048	745	996	632	771	725	592	608	723	598	894
C[T>A]T	1673	1398	869	873	1602	1156	1547	1347	1636	1415	1618	1464	1329	1387	1217	1546	1162	1223	1606	1281	1002	1627	1426	1167	1092	1236	867	1671	1655	915	1227	1130	1569	1203	1288	1349	1086	1145	1497	991	1496	924	1076	1039	841	1029	1104	907	1447
G[T>A]A	529	436	263	280	478	376	481	406	518	435	503	459	442	414	374	476	368	372	498	447	336	502	406	335	330	390	277	547	467	273	369	331	504	388	363	433	341	354	507	303	436	344	298	339	278	300	360	301	424
G[T>A]C	544	453	289	309	526	399	477	428	489	447	564	454	440	454	374	518	370	417	516	401	317	515	463	348	328	410	305	509	509	282	431	375	559	402	378	453	329	361	482	339	469	337	364	338	285	321	351	297	493
G[T>A]G	625	513	334	359	573	445	568	529	629	506	627	511	503	545	431	596	432	483	602	505	408	642	517	427	387	446	328	631	595	330	464	424	621	476	467	528	383	440	564	368	569	366	427	376	310	319	455	358	500
G[T>A]T	1115	916	590	567	1103	825	1070	939	1079	977	1118	1013	891	955	805	1051	782	874	1166	841	655	1177	950	725	689	876	610	1009	976	553	803	768	1086	775	827	887	821	747	1026	698	1014	648	752	712	643	658	715	616	930
T[T>A]A	504	385	234	260	450	320	438	373	428	367	431	414	371	365	355	428	330	360	465	324	315	474	358	314	288	344	260	486	432	265	339	308	461	365	365	394	329	315	424	295	387	258	291	308	228	259	298	275	382
T[T>A]C	801	716	384	427	691	593	739	628	746	620	760	681	648	666	524	739	567	599	796	606	420	775	599	563	490	583	397	802	723	419	601	520	786	574	629	677	487	488	710	511	705	443	517	533	403	485	544	404	586
T[T>A]G	531	440	273	279	470	390	507	407	529	468	546	482	421	431	348	513	392	353	527	410	307	532	427	343	332	340	313	515	476	276	404	349	520	415	361	444	351	342	460	326	468	317	343	325	256	277	327	293	412
T[T>A]T	1489	1275	775	855	1411	1154	1348	1147	1450	1241	1485	1272	1209	1309	1069	1344	1053	1147	1466	1145	892	1504	1243	1028	971	1145	866	1493	1395	747	1088	1105	1520	1145	1222	1262	1051	1036	1377	922	1362	888	999	975	747	799	953	788	1205
A[T>C]A	414	357	212	219	341	281	379	311	374	297	317	370	325	330	249	338	272	301	359	287	219	370	319	287	241	307	184	374	356	204	264	282	399	321	314	347	272	264	352	238	350	230	252	279	176	209	286	198	301
A[T>C]C	212	198	113	137	200	149	167	170	185	160	194	168	156	165	165	194	136	149	199	133	114	174	181	131	120	166	108	197	184	100	119	146	212	140	156	180	157	116	184	101	167	98	118	151	103	112	135	97	182
A[T>C]G	258	242	161	135	259	213	265	231	270	240	283	247	247	254	218	244	202	198	280	220	154	283	243	211	162	217	158	298	259	129	190	214	285	206	222	216	203	184	262	170	243	191	176	173	167	140	177	177	220
A[T>C]T	614	527	328	293	574	423	554	512	566	543	547	540	462	480	434	546	419	452	578	435	359	598	525	440	354	451	320	615	575	329	420	416	567	452	447	465	397	409	566	385	562	348	390	416	307	347	417	355	524
C[T>C]A	83	89	55	47	79	69	94	76	96	79	110	94	88	85	69	90	59	70	82	76	61	97	68	72	59	73	49	80	82	44	79	66	98	69	70	80	66	66	74	57	90	58	79	63	40	51	64	47	87
C[T>C]C	273	235	165	151	267	212	253	228	267	223	270	260	236	251	214	262	208	209	299	195	180	274	270	185	177	226	144	304	294	144	224	206	277	217	238	214	188	177	255	155	251	160	198	184	138	171	197	169	225
C[T>C]G	39	43	25	24	51	31	44	43	54	37	51	43	35	51	32	41	34	51	42	42	23	61	46	31	48	31	25	34	41	20	38	43	57	30	44	47	31	30	51	34	36	22	36	30	19	29	38	30	44
C[T>C]T	261	229	132	149	229	179	242	211	276	216	260	216	193	230	191	240	162	214	247	212	150	244	240	194	174	193	139	259	229	152	214	188	269	195	199	185	162	170	249	143	207	166	173	144	119	159	184	139	230
G[T>C]A	120	85	51	51	82	81	98	108	113	87	104	63	71	89	79	91	68	81	89	68	65	93	80	72	57	80	58	100	101	60	69	70	108	74	77	92	79	57	101	68	83	52	81	68	50	62	69	71	85
G[T>C]C	105	83	57	60	94	68	103	79	101	81	119	102	73	84	62	97	71	83	110	83	68	103	101	78	68	72	60	110	98	48	86	60	103	94	77	97	48	81	96	75	97	57	61	77	57	71	68	64	89
G[T>C]G	96	129	66	66	105	97	96	85	108	62	107	98	83	86	73	105	83	88	116	76	75	113	85	75	74	80	72	117	95	68	80	73	118	85	92	87	75	70	105	70	123	63	69	59	61	66	74	63	99
G[T>C]T	251	217	131	133	235	177	241	189	243	219	254	222	203	216	203	223	164	193	221	210	153	271	207	173	166	159	145	245	237	113	199	154	258	184	193	196	178	184	226	138	265	136	148	173	139	152	181	141	204
T[T>C]A	82	67	47	47	75	72	82	64	78	72	81	73	63	83	53	81	68	49	96	62	44	81	83	54	52	54	47	93	79	42	48	54	74	59	48	69	60	59	67	51	86	47	47	61	46	46	67	54	76
T[T>C]C	106	78	45	67	86	68	92	92	98	83	113	84	68	97	63	115	81	78	109	81	75	96	103	82	63	78	57	116	98	44	72	70	110	82	91	94	73	78	85	57	88	68	51	67	53	71	64	57	75
T[T>C]G	0	0	0	0	0	0	0	0	0	0	0	0	0	0	0	0	0	0	0	0	0	0	0	0	0	0	0	0	0	0	0	0	0	0	0	0	0	0	0	0	0	0	0	0	0	0	0	0	0
T[T>C]T	177	151	87	109	173	138	175	144	173	130	184	168	153	168	132	180	112	142	178	141	100	189	148	126	95	138	98	174	177	93	125	123	213	122	132	161	120	135	144	93	144	103	130	120	102	103	122	93	141
A[T>G]A	64	47	37	28	64	54	52	57	73	54	60	60	49	55	46	52	42	49	66	49	27	68	50	34	43	49	44	74	67	31	33	46	64	55	55	67	39	32	48	43	56	27	41	36	49	41	48	44	37
A[T>G]C	22	28	14	11	29	19	23	18	22	22	33	22	19	24	13	24	26	21	33	21	13	28	20	21	18	32	15	22	28	14	27	21	16	29	25	26	15	19	35	16	25	12	13	25	12	15	24	18	19
A[T>G]G	195	162	113	99	200	137	172	156	197	139	197	169	149	149	143	196	169	141	199	137	118	205	169	128	112	134	130	190	214	118	156	121	186	135	137	153	112	120	159	111	158	120	109	122	102	105	116	128	162
A[T>G]T	18	24	28	10	30	21	22	21	29	14	30	22	20	31	23	20	25	19	30	24	22	26	24	11	26	17	16	24	28	16	17	21	30	35	19	27	17	23	31	21	24	21	17	16	21	21	14	15	22
C[T>G]A	51	52	22	25	38	55	56	37	47	34	46	42	39	48	35	51	38	37	45	39	35	42	50	26	19	28	34	47	44	25	30	28	43	41	41	47	39	29	52	35	42	28	38	31	26	27	29	27	36
C[T>G]C	68	58	44	39	74	49	73	63	73	75	77	73	69	75	57	62	49	71	72	72	42	67	51	43	64	71	31	89	75	43	52	48	72	45	60	67	52	57	69	43	75	45	67	58	48	38	51	52	73
C[T>G]G	184	154	121	90	167	134	172	139	187	137	168	173	145	155	148	153	137	129	175	169	110	193	155	123	125	147	95	170	170	103	130	114	175	139	149	133	136	116	186	113	175	105	107	125	108	128	140	121	146
C[T>G]T	25	17	10	11	18	21	19	19	23	10	24	23	14	26	13	15	18	14	24	19	19	17	14	12	13	16	14	19	23	9	13	20	25	16	18	21	20	11	23	13	20	10	20	15	12	11	19	13	15
G[T>G]A	43	37	24	23	57	36	34	46	52	50	44	38	39	43	34	41	25	37	51	37	25	49	50	38	33	35	27	46	51	24	35	32	44	24	27	47	40	43	44	28	53	30	37	29	24	29	41	24	43
G[T>G]C	21	27	12	16	31	21	23	23	33	28	26	22	19	22	11	20	21	18	26	18	13	18	22	15	14	20	10	33	19	7	20	26	36	22	21	23	19	16	22	13	20	12	19	24	12	17	23	7	23
G[T>G]G	179	131	88	88	152	111	156	124	139	136	150	140	132	134	112	137	105	121	149	117	92	142	130	122	87	117	92	155	147	86	104	112	173	121	117	136	96	88	143	90	163	97	109	105	82	88	98	110	150
G[T>G]T	59	47	27	31	47	32	52	44	40	39	50	41	38	33	24	51	33	30	43	35	28	55	47	32	43	42	33	61	51	25	41	46	47	36	40	54	26	29	46	37	40	35	22	40	31	29	38	30	40
T[T>G]A	0	0	0	0	0	0	0	0	0	0	0	0	0	0	0	0	0	0	0	0	0	0	0	0	0	0	0	0	0	0	0	0	0	0	0	0	0	0	0	0	0	0	0	0	0	0	0	0	0
T[T>G]C	51	37	37	27	55	43	38	44	47	41	39	35	34	24	32	44	30	46	40	32	26	46	41	26	18	26	19	56	44	24	34	24	54	24	32	38	38	43	46	30	37	29	29	25	21	22	33	23	29
T[T>G]G	128	80	69	78	102	106	128	95	134	85	119	124	95	109	91	118	65	76	117	103	72	117	114	73	78	91	68	130	107	59	89	88	136	77	120	90	86	95	111	86	112	77	72	66	62	46	81	71	116
T[T>G]T	44	24	26	28	36	25	40	36	34	37	31	34	38	27	24	44	29	28	34	28	23	45	35	30	20	37	15	27	34	14	29	39	48	28	30	34	13	20	30	19	33	24	22	29	18	20	24	27	38
[truncated: 451 more columns]
