# Supplementary material for: SUITOR: Selecting the number of mutational signatures through cross-validation
Source: PLoS Comput Biol. 2022 Apr 4;18(4):e1009309. doi: 10.1371/journal.pcbi.1009309 (PMC9009674; doi:10.1371/journal.pcbi.1009309)
Supplement: S2 Data — (ZIP) [file pcbi.1009309.s015.zip › Supp_data_profiles_activities_matrices/16 In silico simulation/simulation design of one signatures/one signatures_mutation_type_matrix_15.csv]

	V1	V2	V3	V4	V5	V6	V7	V8	V9	V10	V11	V12	V13	V14	V15	V16	V17	V18	V19	V20	V21	V22	V23	V24	V25	V26	V27	V28	V29	V30	V31	V32	V33	V34	V35	V36	V37	V38	V39	V40	V41	V42	V43	V44	V45	V46	V47	V48	V49
A[C>A]A	954	1121	1582	1368	918	1070	1607	1312	1483	1409	1719	1558	1266	1496	1592	966	1163	1409	1456	1759	1505	1533	1759	1751	1260	1332	1228	1108	901	1310	1278	1059	1391	1402	1571	1673	1276	906	1762	1168	1142	1233	1659	912	1022	1504	1635	1074	1348
A[C>A]C	1090	1214	1822	1485	951	1175	1692	1424	1481	1628	1691	1609	1287	1731	1786	1014	1248	1562	1619	1865	1727	1648	1904	1814	1307	1436	1431	1298	1024	1402	1355	1131	1498	1485	1554	1862	1394	957	1881	1198	1335	1239	1892	938	1069	1616	1816	1152	1441
A[C>A]G	112	125	163	124	101	120	156	128	141	167	167	163	148	174	159	104	119	141	133	159	159	150	194	184	149	126	137	102	85	137	129	123	160	142	147	224	138	110	169	116	128	123	168	88	105	145	159	109	141
A[C>A]T	1068	1146	1751	1377	948	1163	1719	1368	1518	1485	1700	1603	1293	1682	1717	1037	1177	1467	1591	1894	1653	1651	1812	1815	1324	1522	1344	1234	984	1432	1330	1104	1403	1457	1637	1795	1446	970	1917	1290	1290	1344	1801	983	1091	1588	1725	1163	1450
C[C>A]A	867	965	1458	1155	882	1039	1444	1194	1264	1215	1512	1339	1127	1446	1525	881	1011	1262	1343	1538	1435	1468	1617	1596	1164	1228	1188	1067	857	1210	1193	916	1237	1188	1397	1555	1199	857	1624	1064	1137	1125	1423	893	907	1363	1501	979	1220
C[C>A]C	819	1023	1420	1133	811	1016	1338	1125	1256	1291	1509	1319	1049	1388	1480	847	1015	1202	1318	1580	1384	1389	1570	1586	1130	1156	1099	1032	854	1133	1043	904	1240	1206	1352	1579	1097	787	1535	996	1004	1106	1453	769	912	1347	1472	987	1166
C[C>A]G	68	82	117	110	55	81	143	100	99	112	139	101	82	114	115	74	95	90	93	146	113	130	154	122	103	114	122	80	78	103	90	86	107	94	125	144	107	81	121	79	89	89	128	72	107	131	144	97	101
C[C>A]T	692	815	1175	1042	674	794	1144	992	1030	1096	1263	1075	938	1107	1223	738	928	1060	1138	1268	1177	1115	1329	1282	914	979	966	910	705	1026	956	796	1041	1011	1119	1294	913	664	1257	851	896	907	1298	691	786	1206	1285	840	1092
G[C>A]A	531	592	872	760	488	626	880	731	769	715	875	865	665	892	890	483	638	751	825	906	885	850	933	941	704	724	727	667	535	717	706	567	733	746	756	983	777	480	919	679	667	666	948	477	577	836	907	593	708
G[C>A]C	554	629	930	809	530	688	959	778	894	828	988	891	676	928	961	527	725	847	911	1046	948	921	1010	986	770	759	777	654	521	766	780	614	788	781	863	992	752	568	1068	688	687	708	961	531	624	955	983	613	807
G[C>A]G	55	70	91	86	65	73	106	84	85	70	82	95	59	83	116	52	69	77	88	113	100	84	111	119	78	72	67	61	60	89	105	55	67	86	109	101	72	68	114	67	87	101	116	54	67	91	110	82	84
G[C>A]T	600	662	1017	797	573	734	1014	812	862	836	1023	877	743	900	949	578	722	819	953	1041	937	921	1000	1012	751	851	799	706	544	776	781	635	758	815	907	1088	794	578	1054	717	725	744	1010	546	632	940	989	663	849
T[C>A]A	618	738	1104	919	659	667	1046	936	979	992	1111	997	850	1063	1061	625	829	939	1077	1132	1019	1061	1153	1068	878	875	853	784	656	875	855	703	917	873	1042	1121	906	598	1156	781	780	831	1163	615	669	1037	1117	714	926
T[C>A]C	556	635	941	766	503	621	911	705	842	812	933	832	651	898	893	549	626	759	836	982	896	844	973	959	730	767	732	655	537	785	713	579	727	792	853	959	783	506	985	684	643	716	925	510	547	886	989	625	743
T[C>A]G	40	46	81	56	40	53	59	50	75	53	62	69	58	79	59	34	54	49	50	62	66	57	77	70	48	56	52	38	36	62	46	44	53	67	67	67	58	42	78	46	40	44	74	36	50	62	67	51	64
T[C>A]T	716	790	1175	954	597	780	1159	954	1014	1084	1180	1123	846	1180	1140	655	880	1020	1064	1288	1158	1086	1370	1198	921	949	926	789	667	936	917	725	983	973	1111	1229	889	638	1260	884	867	899	1277	639	732	1103	1213	776	963
A[C>G]A	79	132	176	135	91	92	139	123	116	144	138	135	111	164	156	101	110	125	155	154	148	176	153	172	136	126	133	116	98	133	113	102	122	149	127	178	130	97	163	106	127	126	154	92	94	155	143	101	146
A[C>G]C	86	78	115	83	47	78	93	99	95	96	106	92	83	98	111	65	82	85	97	92	105	104	109	101	84	98	75	74	67	84	87	67	91	104	89	111	99	70	139	90	80	79	121	64	93	102	111	81	88
A[C>G]G	7	4	5	9	6	5	9	8	10	8	11	14	11	13	6	6	9	10	12	10	8	7	15	9	8	11	6	5	4	8	9	0	7	14	11	10	5	8	10	11	10	2	12	1	10	6	9	7	13
A[C>G]T	140	135	212	178	121	133	222	178	186	192	229	182	153	211	222	112	141	185	215	215	185	209	219	199	148	195	180	143	124	161	164	134	172	168	206	214	182	121	221	149	169	161	200	90	144	221	224	131	189
C[C>G]A	101	140	176	164	101	123	177	150	156	172	174	161	143	195	195	103	138	165	172	208	200	176	217	197	154	143	147	107	110	129	164	141	158	139	168	178	145	101	192	149	122	136	204	99	115	170	190	126	159
C[C>G]C	98	136	186	164	112	130	186	174	171	186	219	188	151	223	181	102	137	184	179	215	204	206	219	186	152	139	157	162	129	155	180	127	186	172	167	199	168	127	230	141	131	145	216	147	141	193	200	150	191
C[C>G]G	0	1	0	0	0	2	0	0	0	0	0	0	0	0	0	0	0	0	0	0	0	0	0	1	0	0	0	1	0	0	0	0	0	0	0	1	1	0	1	0	0	0	0	1	0	1	0	0	0
C[C>G]T	121	122	183	137	113	128	191	150	146	158	208	170	148	211	206	123	135	161	201	198	181	196	213	227	132	164	171	156	134	181	161	141	170	177	153	188	192	108	208	143	154	139	193	110	133	198	183	148	165
G[C>G]A	39	47	94	71	58	71	101	91	75	80	100	87	65	96	120	60	70	80	95	102	79	90	99	101	66	75	88	51	56	70	66	63	79	82	89	100	85	57	127	54	81	75	115	36	60	104	108	63	80
G[C>G]C	51	62	96	72	41	70	97	73	84	71	83	81	57	109	85	56	65	61	86	98	68	88	93	84	69	80	62	68	55	59	84	70	65	54	90	93	60	49	98	55	71	70	92	55	44	86	86	58	60
G[C>G]G	8	9	12	17	7	9	13	11	16	22	16	21	9	18	17	11	7	19	17	21	13	24	28	26	11	16	17	13	14	11	11	12	20	13	18	13	10	10	16	11	17	9	17	12	8	21	14	16	12
G[C>G]T	93	120	196	145	104	117	157	137	154	155	193	168	119	166	184	89	123	159	166	166	183	153	230	185	145	154	129	114	115	147	128	125	150	154	195	192	143	100	197	140	155	159	178	85	102	174	195	133	144
T[C>G]A	32	37	62	49	32	31	44	40	53	51	46	43	27	54	47	26	32	32	57	59	50	50	50	60	46	42	47	34	30	40	40	27	54	38	50	63	37	26	64	48	41	38	50	35	32	57	69	36	36
T[C>G]C	16	34	49	39	28	36	60	41	37	50	58	38	41	45	41	21	35	41	37	60	42	64	53	48	50	43	43	29	23	34	38	36	41	32	44	48	31	30	50	38	28	38	55	30	40	37	58	30	39
T[C>G]G	3	2	5	2	1	1	1	2	1	2	1	2	1	2	4	3	1	4	3	1	2	6	3	1	5	4	1	1	0	4	1	1	2	1	3	2	2	4	5	4	2	1	3	3	4	2	2	0	1
T[C>G]T	5	5	8	12	5	8	12	6	11	11	5	5	6	12	7	3	8	9	9	13	9	9	11	10	10	8	6	5	8	8	5	4	4	10	9	16	9	6	13	2	5	10	10	4	7	15	13	4	5
A[C>T]A	146	157	266	198	126	166	230	204	222	225	258	251	196	268	244	135	181	212	207	294	219	245	269	238	196	209	193	171	145	213	201	164	209	234	233	272	238	161	293	188	172	194	281	154	164	247	291	188	182
A[C>T]C	69	68	112	86	60	80	91	89	87	80	87	93	80	106	107	51	66	93	98	108	116	92	101	90	91	77	80	69	56	86	81	65	61	91	89	115	105	48	91	81	93	74	100	44	62	90	104	64	98
A[C>T]G	66	86	115	103	64	84	131	102	111	93	112	99	94	123	115	67	79	101	100	115	106	101	120	122	81	103	91	82	66	88	85	68	108	100	85	131	104	75	128	87	92	91	145	74	59	98	144	74	84
A[C>T]T	271	318	495	408	267	297	461	351	421	394	505	418	346	449	431	238	337	354	452	456	416	421	492	505	345	398	375	334	272	347	377	279	367	398	410	464	332	264	458	374	348	337	506	246	277	454	497	316	368
C[C>T]A	70	70	119	74	61	65	91	67	81	75	101	91	66	105	124	55	83	79	91	93	95	104	122	93	91	96	74	66	62	73	71	60	92	80	84	93	73	41	97	77	67	77	108	57	71	85	95	51	75
C[C>T]C	98	97	150	134	78	95	142	120	148	115	132	127	117	141	151	115	110	118	158	165	155	145	164	153	128	152	116	108	101	128	124	106	115	109	148	158	134	92	180	105	103	109	161	85	106	156	164	95	125
C[C>T]G	27	39	47	40	31	39	50	43	48	44	64	39	35	39	44	31	23	52	49	46	53	48	62	47	36	42	44	36	35	40	38	43	45	43	48	67	46	25	57	34	49	51	45	33	21	66	58	34	53
C[C>T]T	321	343	504	413	296	345	523	431	494	456	547	474	398	514	526	298	368	489	478	559	515	511	602	524	368	399	419	352	315	447	447	339	452	432	537	586	418	316	549	394	368	394	587	293	352	502	566	353	439
G[C>T]A	8	3	10	17	4	12	9	8	9	11	11	7	9	10	7	12	8	8	11	9	10	12	14	11	9	10	5	5	4	6	10	3	9	8	11	15	8	8	12	9	13	4	5	4	5	7	9	11	4
G[C>T]C	5	5	15	4	11	7	11	6	7	11	7	10	5	8	4	9	10	8	7	15	10	11	6	10	4	6	6	12	5	10	6	2	6	7	6	15	6	5	17	6	5	7	14	10	6	5	12	3	5
G[C>T]G	43	47	65	50	46	57	79	54	55	52	67	65	48	82	76	48	53	53	62	72	57	76	85	80	58	66	50	39	41	61	53	35	51	56	77	68	64	37	72	42	57	54	72	44	55	53	77	40	55
G[C>T]T	116	111	181	132	88	113	156	146	141	131	172	171	143	172	180	81	104	157	151	172	172	133	196	184	152	131	141	136	94	143	122	108	141	140	157	187	138	87	159	126	130	114	198	88	103	158	170	106	148
T[C>T]A	105	117	168	151	106	105	192	154	142	163	191	175	147	168	196	126	129	164	170	196	184	160	215	187	129	138	124	123	108	149	138	104	165	160	176	192	153	104	196	156	138	141	192	114	125	174	199	111	167
T[C>T]C	7	5	7	12	4	4	9	4	4	9	10	6	5	7	11	2	3	4	13	5	9	8	12	10	1	5	6	7	8	8	7	6	6	6	7	7	6	8	9	8	7	9	9	9	8	6	8	5	7
T[C>T]G	0	1	3	1	1	1	1	1	0	1	4	2	2	0	2	1	2	2	2	5	2	0	4	1	3	3	2	1	2	3	2	1	1	2	1	1	1	0	3	2	0	1	4	1	0	0	1	1	0
T[C>T]T	125	144	218	174	104	127	193	171	164	146	198	189	138	204	196	133	149	172	177	186	197	189	221	214	146	149	166	129	118	134	118	119	149	178	167	183	140	118	194	140	158	151	186	111	116	170	200	130	179
A[T>A]A	429	479	711	604	395	490	659	584	611	593	693	677	536	701	729	442	517	575	659	781	682	689	722	766	574	544	552	477	441	623	555	456	604	613	689	749	599	426	801	518	537	549	752	367	461	655	730	453	561
A[T>A]C	471	518	730	600	403	513	726	622	699	663	766	707	566	762	774	431	573	683	742	788	736	728	836	782	581	656	652	512	450	649	588	504	643	636	746	839	621	440	854	542	576	574	829	444	530	732	797	517	644
A[T>A]G	501	511	809	690	490	561	790	687	708	731	827	675	587	845	824	487	623	695	758	894	721	757	933	880	629	658	720	548	470	732	659	537	694	716	744	850	724	477	922	638	611	676	831	534	545	819	897	558	674
A[T>A]T	549	632	909	782	496	632	951	725	822	778	945	873	661	880	927	547	689	787	815	971	923	877	989	976	696	736	718	631	593	722	681	604	810	777	880	974	750	509	945	723	697	670	952	502	584	861	991	595	771
C[T>A]A	450	442	737	553	371	491	690	527	632	636	703	658	514	652	691	371	498	618	633	717	673	635	789	726	509	586	560	476	400	577	538	457	581	538	670	708	597	367	738	528	495	484	687	400	438	668	713	431	517
C[T>A]C	625	722	1162	919	590	726	1079	858	940	976	1083	976	793	1033	1080	572	750	920	1004	1108	1010	1008	1187	1089	823	904	832	730	591	871	856	681	939	864	992	1105	873	582	1216	770	776	819	1149	610	727	1010	1116	710	916
C[T>A]G	587	671	1043	833	585	655	998	818	901	880	1033	886	790	1044	997	611	697	847	910	1094	956	970	1037	1055	772	864	769	724	626	818	760	684	805	852	958	1106	804	564	1100	739	747	821	1023	532	697	1010	1021	657	802
C[T>A]T	928	1046	1509	1238	817	1061	1562	1234	1337	1296	1543	1381	1158	1483	1551	840	1104	1304	1443	1599	1511	1519	1655	1600	1173	1282	1271	1077	887	1223	1106	989	1319	1327	1390	1698	1231	868	1576	1126	1124	1126	1615	848	969	1472	1600	1063	1265
G[T>A]A	262	323	473	366	253	292	422	370	420	435	522	409	313	472	482	265	325	419	440	494	437	447	535	493	353	393	385	324	267	376	340	314	409	416	448	459	355	265	502	293	352	345	532	250	296	427	494	319	418
G[T>A]C	326	336	459	402	260	337	493	389	426	424	464	457	371	510	483	281	351	419	455	524	469	469	567	534	377	462	401	366	304	388	405	349	420	411	427	518	359	270	553	357	348	391	559	302	320	498	544	366	420
G[T>A]G	343	394	594	491	338	365	585	441	498	509	572	544	425	558	584	330	414	487	539	619	562	534	609	594	438	508	458	386	321	469	407	351	483	470	512	595	440	313	658	426	420	394	602	330	383	563	595	405	461
G[T>A]T	659	689	1004	819	555	675	1006	877	918	858	1025	945	812	998	1082	593	698	893	951	1085	930	1001	1107	1066	784	817	810	735	622	859	776	639	926	826	955	1113	863	575	1151	711	747	801	1115	569	692	979	1103	706	839
T[T>A]A	292	300	480	331	223	314	422	375	369	364	447	381	301	394	430	232	314	358	389	434	388	388	444	467	299	349	349	293	221	335	319	251	363	351	431	466	353	215	457	338	309	309	408	234	310	403	411	280	315
T[T>A]C	417	427	717	546	411	473	725	569	631	651	760	665	524	674	754	440	497	598	659	781	694	690	790	744	502	589	611	471	422	575	552	470	566	600	700	760	629	418	797	529	497	532	736	422	478	710	781	470	579
T[T>A]G	259	312	498	356	282	299	467	371	431	407	479	428	346	440	462	268	298	375	467	519	468	470	510	499	346	412	376	324	267	372	385	305	388	419	455	466	336	274	515	351	380	330	483	253	289	442	542	334	397
T[T>A]T	867	892	1399	1116	750	961	1353	1184	1266	1207	1452	1301	1058	1407	1433	758	978	1130	1267	1472	1349	1333	1445	1511	1082	1118	1132	952	859	1124	1043	881	1170	1167	1311	1463	1119	762	1567	963	1002	1060	1497	775	906	1215	1422	896	1109
A[T>C]A	220	252	372	302	210	232	352	276	312	304	381	341	263	350	373	193	260	306	322	394	311	355	378	381	260	296	282	268	204	282	260	210	304	326	357	388	284	182	413	275	291	256	354	172	226	332	342	258	313
A[T>C]C	114	117	160	145	94	113	176	148	157	159	184	177	146	163	194	95	136	153	149	193	176	173	205	216	145	163	127	139	102	144	141	123	158	148	150	200	150	117	199	138	152	146	196	102	126	189	191	128	137
A[T>C]G	142	175	249	209	148	173	255	222	223	216	245	249	198	237	283	133	160	256	260	259	217	245	273	303	189	206	225	179	135	211	200	179	217	223	236	271	214	143	285	195	176	202	292	130	158	236	270	182	248
A[T>C]T	317	398	554	420	307	393	548	501	477	462	568	488	395	528	556	312	385	451	464	603	530	471	620	553	437	488	407	370	334	404	451	359	433	463	542	582	444	305	523	412	396	419	568	311	377	533	552	360	463
C[T>C]A	38	62	86	64	47	61	81	80	99	91	89	84	71	89	91	71	68	79	75	85	81	78	85	80	62	68	70	52	46	67	65	57	73	69	69	92	71	55	108	50	74	92	92	36	58	70	98	59	71
C[T>C]C	155	178	256	207	155	182	251	239	220	206	245	253	189	272	258	146	204	211	241	299	249	238	258	242	210	219	213	199	172	207	218	180	216	242	257	267	243	132	283	202	178	191	284	143	156	234	291	175	221
C[T>C]G	24	44	43	41	30	28	37	37	44	43	42	43	25	49	51	32	39	41	34	57	42	37	46	44	21	29	42	36	33	36	32	25	39	46	41	39	46	15	50	43	43	39	40	24	27	41	41	31	42
C[T>C]T	142	161	222	191	126	186	220	200	230	191	263	212	172	200	252	137	167	195	205	248	245	239	253	254	189	219	188	147	156	197	173	184	208	195	225	230	205	132	267	163	190	169	233	154	153	206	254	145	186
G[T>C]A	56	68	93	68	54	65	108	79	81	71	111	95	65	97	85	73	69	76	79	84	93	104	123	113	69	88	78	67	56	73	86	60	71	85	80	100	67	52	103	87	65	90	91	61	61	89	73	64	77
G[T>C]C	67	68	114	96	46	70	96	81	87	88	99	92	74	109	90	60	86	85	92	101	101	82	77	108	71	83	71	69	58	81	69	56	70	76	96	118	78	52	109	76	69	66	100	35	68	84	108	50	70
G[T>C]G	73	79	96	84	57	68	118	90	76	95	95	112	75	97	90	70	72	92	85	116	101	102	112	107	95	80	78	65	57	72	87	75	91	82	88	96	87	40	107	74	69	64	107	58	52	81	122	53	84
G[T>C]T	130	164	224	204	129	171	255	192	188	222	255	219	162	233	234	153	182	193	222	250	211	209	249	245	176	188	183	155	130	203	168	161	187	198	200	260	178	119	253	164	173	161	230	106	150	223	224	152	204
T[T>C]A	43	50	86	71	47	45	86	64	69	66	82	69	53	82	78	59	64	56	74	94	70	88	79	74	62	66	64	48	34	67	66	46	50	50	71	101	76	37	91	61	45	57	80	49	41	81	84	56	52
T[T>C]C	63	59	101	83	49	53	104	86	95	83	106	97	67	74	92	57	66	85	85	103	79	111	102	107	70	94	87	63	51	81	68	59	76	85	97	132	85	61	109	80	58	77	92	64	52	95	100	67	87
T[T>C]G	0	0	0	0	0	0	0	0	0	0	0	0	0	0	0	0	0	0	0	0	0	0	0	0	0	0	0	0	0	0	0	0	0	0	0	0	0	0	0	0	0	0	0	0	0	0	0	0	0
T[T>C]T	123	107	179	120	122	143	171	126	145	158	181	129	113	155	184	102	129	144	169	160	176	162	176	159	126	141	143	141	95	144	139	102	141	148	150	162	127	79	178	127	119	133	180	107	112	191	191	100	114
A[T>G]A	33	36	69	51	43	53	58	58	53	52	62	60	34	56	52	37	39	46	55	54	55	67	70	52	48	51	47	35	39	47	51	44	54	50	59	57	61	37	65	53	53	71	69	41	31	55	66	39	63
A[T>G]C	15	12	20	24	12	15	31	23	26	27	27	17	14	28	21	6	25	25	20	30	21	18	22	15	22	15	19	19	15	16	23	16	15	19	24	28	26	6	23	16	12	21	23	20	8	31	27	20	27
A[T>G]G	86	127	197	162	92	120	151	158	159	182	179	141	128	181	142	94	140	144	158	189	159	163	187	197	170	144	147	128	105	139	134	106	122	170	166	166	170	100	190	124	110	133	203	87	100	150	172	110	160
A[T>G]T	14	16	26	25	16	19	30	21	25	16	19	33	17	26	23	20	14	24	25	26	32	20	23	26	27	20	20	14	22	27	18	17	18	20	23	28	15	18	21	13	23	18	28	10	18	23	28	10	21
C[T>G]A	25	29	38	31	30	30	44	46	38	35	56	42	24	40	39	31	34	31	47	53	37	43	61	43	39	38	42	33	25	43	36	30	38	34	44	58	36	15	44	41	36	48	52	19	36	52	35	26	39
C[T>G]C	47	40	81	62	32	41	66	52	55	57	58	72	55	72	78	31	49	60	72	97	63	79	77	81	49	53	49	49	37	58	40	45	66	65	56	73	67	45	71	51	53	47	77	44	47	70	77	46	59
C[T>G]G	114	125	173	127	84	127	159	138	163	138	185	158	118	170	178	105	128	141	148	153	161	173	190	193	127	149	186	116	87	161	115	105	134	141	163	191	138	102	187	121	130	135	190	102	111	157	214	107	165
C[T>G]T	17	19	24	11	14	11	20	12	18	14	18	25	14	21	21	9	20	30	28	33	23	17	29	19	21	14	13	20	15	25	19	11	17	13	19	20	17	14	25	16	13	22	33	9	8	22	15	13	17
G[T>G]A	34	33	40	45	23	29	51	42	41	40	54	39	41	50	53	32	36	33	48	42	55	42	50	49	43	23	44	38	29	43	37	31	39	38	54	54	36	15	60	24	29	40	49	22	30	55	47	26	38
G[T>G]C	11	17	11	20	16	11	24	26	25	16	23	19	24	28	26	19	19	21	18	25	21	20	29	22	20	19	20	10	14	13	14	18	22	26	20	27	15	18	18	15	18	16	26	20	20	15	37	15	21
G[T>G]G	97	89	127	108	85	92	140	107	145	137	154	117	113	148	152	94	93	127	116	162	125	130	164	161	100	153	113	113	90	117	120	100	121	111	126	167	121	109	167	111	113	109	159	75	77	136	148	93	107
G[T>G]T	30	33	45	33	25	39	42	41	42	39	45	42	46	37	60	27	39	57	31	55	41	43	52	53	42	49	29	30	35	43	27	36	47	31	36	56	43	19	38	38	26	32	39	30	33	44	36	24	48
T[T>G]A	0	0	0	0	0	0	0	0	0	0	0	0	0	0	0	0	0	0	0	0	0	0	0	0	0	0	0	0	0	0	0	0	0	0	0	0	0	0	0	0	0	0	0	0	0	0	0	0	0
T[T>G]C	27	27	48	35	22	25	35	28	50	40	38	46	32	35	47	21	31	34	40	50	44	39	37	43	32	23	17	29	25	25	34	30	52	40	35	28	35	22	43	35	20	32	47	23	23	39	57	25	35
T[T>G]G	71	68	123	80	58	75	93	86	104	102	116	129	86	103	114	79	68	111	106	121	118	128	113	131	69	112	84	72	71	82	83	60	103	110	123	116	96	69	116	80	81	86	121	59	85	93	97	79	96
T[T>G]T	30	28	31	21	22	34	25	41	31	33	29	35	27	28	31	12	21	31	22	34	35	36	42	33	21	31	24	21	25	19	23	20	32	28	37	40	28	26	52	27	30	33	38	16	16	26	42	16	37
[truncated: 451 more columns]
