# Supplementary material for: SUITOR: Selecting the number of mutational signatures through cross-validation
Source: PLoS Comput Biol. 2022 Apr 4;18(4):e1009309. doi: 10.1371/journal.pcbi.1009309 (PMC9009674; doi:10.1371/journal.pcbi.1009309)
Supplement: S2 Data — (ZIP) [file pcbi.1009309.s015.zip › Supp_data_profiles_activities_matrices/16 In silico simulation/simulation design of one signatures/one signatures_mutation_type_matrix_16.csv]

	V1	V2	V3	V4	V5	V6	V7	V8	V9	V10	V11	V12	V13	V14	V15	V16	V17	V18	V19	V20	V21	V22	V23	V24	V25	V26	V27	V28	V29	V30	V31	V32	V33	V34	V35	V36	V37	V38	V39	V40	V41	V42	V43	V44	V45	V46	V47	V48	V49
A[C>A]A	1012	1366	1050	1629	911	1568	1206	1700	1571	897	1563	1030	1701	1339	1556	1498	1582	1005	924	1329	1727	913	1450	1372	1785	1001	1672	992	1334	907	1465	1694	1417	1474	1398	1481	1045	1336	1600	1618	1676	1195	1647	1471	1794	1306	1639	1549	1568
A[C>A]C	1072	1398	1125	1762	1005	1629	1326	1820	1554	986	1640	1216	1863	1573	1602	1726	1699	1096	1075	1462	1919	979	1531	1516	1863	1018	1805	1055	1434	1024	1624	1750	1558	1558	1581	1657	1142	1461	1750	1711	1743	1298	1856	1575	1955	1327	1823	1671	1659
A[C>A]G	107	163	120	177	108	136	131	149	164	74	151	87	166	162	168	150	159	104	96	127	185	99	164	133	172	99	171	111	135	99	166	175	155	178	148	157	100	142	172	160	161	131	189	142	179	134	151	170	165
A[C>A]T	1153	1444	1100	1702	1053	1634	1305	1894	1576	997	1633	1115	1826	1549	1691	1605	1744	1047	1047	1418	1904	937	1546	1517	1819	1047	1772	1095	1443	971	1584	1726	1528	1528	1477	1589	1101	1445	1725	1756	1753	1283	1807	1470	1759	1378	1702	1673	1593
C[C>A]A	909	1236	945	1431	845	1332	1101	1474	1363	834	1398	940	1604	1322	1377	1323	1457	962	864	1278	1518	849	1321	1227	1559	919	1579	960	1168	848	1332	1557	1368	1362	1227	1356	892	1235	1496	1354	1445	1147	1599	1382	1612	1185	1490	1429	1368
C[C>A]C	867	1144	920	1482	831	1294	1101	1513	1292	812	1404	952	1508	1268	1362	1285	1333	879	828	1179	1472	823	1236	1204	1538	892	1402	900	1185	790	1318	1490	1304	1356	1183	1294	886	1238	1425	1425	1408	1117	1457	1340	1449	1152	1455	1423	1370
C[C>A]G	82	116	73	127	70	89	102	133	139	66	134	97	129	104	102	109	120	63	81	124	129	77	98	97	141	83	96	68	118	60	124	132	107	90	115	114	81	85	132	124	122	120	127	118	138	82	115	109	93
C[C>A]T	762	1000	764	1245	705	1134	899	1253	1119	721	1111	802	1247	1016	1211	1098	1166	770	722	1009	1336	716	1074	982	1317	773	1223	784	977	658	1122	1226	1070	1138	1055	1099	759	975	1161	1221	1216	924	1200	1132	1298	910	1254	1218	1090
G[C>A]A	537	753	555	880	501	841	619	908	830	486	863	580	950	789	845	867	930	592	528	758	978	520	780	745	967	528	934	574	690	488	834	889	807	818	742	815	586	676	885	806	870	721	905	845	1001	684	867	863	847
G[C>A]C	580	804	617	1006	554	885	716	1000	914	618	831	656	1029	826	944	858	982	591	539	808	1062	581	857	804	993	565	1015	586	818	561	872	930	898	844	825	885	576	811	951	899	941	729	972	872	1067	771	918	980	869
G[C>A]G	75	92	74	107	64	89	91	118	102	58	99	68	104	93	101	100	82	58	67	82	101	53	76	86	107	52	113	56	81	66	88	99	97	99	77	106	62	85	110	108	120	77	113	77	115	73	109	115	98
G[C>A]T	644	824	649	982	592	922	731	1008	931	628	933	641	1027	870	998	905	933	624	631	780	1026	557	906	885	1081	591	990	585	821	541	884	1001	932	923	855	922	707	815	1016	969	1018	680	1012	891	1056	757	982	979	897
T[C>A]A	708	970	667	1062	647	975	835	1132	967	602	1024	747	1135	952	1106	1026	1095	674	660	906	1173	614	1005	906	1219	683	1087	667	869	619	1021	1184	936	1025	929	1006	707	961	1110	1057	1132	828	1115	1057	1168	871	1128	1068	1026
T[C>A]C	535	777	627	918	576	855	656	996	900	561	862	579	996	812	914	819	892	561	551	725	960	515	821	773	954	559	933	594	818	513	861	877	859	821	804	859	625	772	927	859	942	684	952	831	1020	729	892	925	865
T[C>A]G	34	44	43	68	43	75	47	77	75	45	60	55	58	72	62	51	60	48	50	63	67	40	59	67	82	44	61	42	54	35	64	62	72	52	64	67	50	59	78	71	71	48	68	62	66	49	73	68	76
T[C>A]T	680	966	767	1175	681	1064	863	1182	1088	682	1128	773	1323	1023	1132	1032	1145	728	727	943	1257	655	1087	941	1255	691	1204	718	962	655	1060	1207	1050	1108	989	1062	792	968	1185	1138	1182	932	1216	1073	1233	943	1152	1079	1084
A[C>G]A	102	149	100	162	106	142	84	160	129	88	130	107	183	126	145	169	161	105	90	127	158	80	134	136	182	91	166	109	119	103	124	150	122	155	138	154	113	129	171	135	159	133	147	157	165	133	163	168	136
A[C>G]C	57	90	76	120	60	107	80	154	108	47	116	60	107	94	120	90	91	61	66	94	113	53	101	94	124	77	112	55	72	60	101	102	91	104	101	94	89	78	116	91	113	84	94	106	122	102	121	100	94
A[C>G]G	5	11	9	16	9	5	8	17	9	8	4	10	10	15	9	8	6	2	8	6	16	8	10	5	8	4	12	12	11	2	13	13	9	6	10	4	9	15	8	7	12	3	13	11	10	11	14	9	8
A[C>G]T	132	185	135	214	114	207	142	198	201	106	171	141	238	176	197	184	189	131	120	160	191	138	180	162	255	128	226	106	181	117	205	219	181	198	188	187	130	159	227	190	218	138	213	184	241	170	239	227	175
C[C>G]A	105	159	123	199	95	173	130	203	155	101	181	143	167	135	175	164	181	102	102	140	190	93	176	162	191	104	195	99	147	106	192	160	183	193	168	170	124	171	193	156	172	143	197	172	186	140	188	194	161
C[C>G]C	107	174	129	180	123	189	150	214	174	121	181	131	201	188	174	189	149	129	120	148	248	105	150	170	241	119	221	120	174	100	197	211	167	160	146	194	121	185	203	176	192	169	218	186	217	132	215	219	184
C[C>G]G	0	0	0	0	1	0	0	0	0	1	0	3	0	1	1	0	0	0	0	0	0	0	0	1	1	0	1	0	0	0	0	0	0	0	0	0	0	0	0	0	0	1	0	0	1	0	1	0	1
C[C>G]T	131	166	137	174	124	178	159	203	193	111	205	128	209	177	175	193	179	128	126	166	217	124	170	153	213	130	203	148	176	112	197	213	190	172	159	191	138	152	207	191	224	135	207	199	238	166	208	208	175
G[C>G]A	69	98	60	99	59	70	68	100	91	52	95	60	94	77	73	99	99	69	45	87	104	58	84	69	92	64	100	64	65	56	94	89	75	87	78	78	51	71	93	76	96	90	104	71	92	71	89	100	77
G[C>G]C	60	73	44	112	39	91	52	95	100	48	81	54	108	90	79	78	90	51	50	85	87	54	80	75	86	40	85	53	54	53	78	90	63	93	78	77	58	55	85	99	100	59	86	83	92	83	89	73	65
G[C>G]G	9	16	24	23	4	16	17	18	18	11	26	14	21	13	15	23	15	16	10	9	17	11	10	9	18	12	17	9	13	9	18	18	27	21	11	21	6	13	18	15	16	13	24	15	19	15	15	17	14
G[C>G]T	109	150	124	189	116	134	138	188	156	125	162	124	193	150	190	180	171	105	111	137	192	88	189	147	205	82	197	114	159	96	153	166	177	172	147	168	106	142	195	173	178	124	181	155	182	143	201	192	171
T[C>G]A	38	58	31	44	30	43	43	51	39	34	56	36	68	44	46	57	45	37	43	48	51	36	40	36	64	40	48	37	45	34	43	58	46	58	55	48	35	43	53	51	43	36	50	50	55	43	52	56	48
T[C>G]C	27	45	23	53	21	52	45	43	34	18	48	31	42	48	59	38	54	20	24	44	66	31	55	33	47	16	57	28	35	30	44	53	45	32	42	51	37	37	59	41	50	34	57	59	57	46	47	46	44
T[C>G]G	3	3	3	6	3	3	2	1	4	0	2	3	3	2	2	5	2	2	0	1	3	2	1	2	3	2	5	1	2	2	3	2	1	6	1	5	3	1	2	2	5	4	5	1	6	2	4	2	1
T[C>G]T	8	9	4	4	3	10	10	12	14	4	8	4	9	6	13	6	7	6	8	6	9	6	6	6	9	9	12	3	7	4	8	10	4	12	8	14	4	9	5	4	8	6	11	13	13	8	9	12	13
A[C>T]A	169	203	157	239	143	241	151	296	226	132	235	145	264	214	253	206	255	159	130	189	260	144	235	227	262	127	242	158	208	139	226	278	231	238	209	236	149	206	252	245	238	200	243	237	260	210	242	254	213
A[C>T]C	75	84	58	90	66	98	74	88	100	60	99	65	95	84	89	103	98	49	63	82	135	50	86	87	121	48	95	80	82	59	110	112	95	98	80	83	76	74	103	96	107	78	102	98	136	94	110	111	90
A[C>T]G	77	101	67	144	69	104	100	112	113	71	95	79	121	118	107	122	115	87	84	102	115	61	120	111	124	68	130	80	93	63	111	112	115	123	85	114	89	89	129	128	118	67	97	108	123	105	112	101	105
A[C>T]T	275	404	265	468	262	440	351	479	467	270	443	319	488	389	468	408	475	296	240	385	491	290	393	415	497	288	441	269	386	250	439	478	397	443	389	448	304	369	454	458	453	352	464	430	508	381	466	454	434
C[C>T]A	62	93	68	90	49	85	69	103	96	59	94	44	112	90	93	91	95	68	51	89	96	64	102	72	132	66	103	60	76	58	91	96	81	103	78	90	72	85	98	99	92	69	83	77	111	85	115	92	90
C[C>T]C	87	145	111	132	98	141	119	189	141	99	138	114	146	120	141	142	164	92	85	104	178	71	121	137	158	97	133	92	125	73	138	145	136	151	138	126	81	117	154	149	132	106	159	131	184	111	149	144	118
C[C>T]G	23	36	28	52	26	53	35	64	50	21	52	33	53	48	63	45	53	29	35	50	55	43	41	40	73	29	74	30	30	39	56	59	48	50	39	43	26	46	58	63	53	32	58	52	64	45	49	52	45
C[C>T]T	331	453	334	511	312	532	394	581	491	339	517	350	532	435	511	479	499	349	320	446	622	332	477	456	571	326	534	341	429	305	476	546	482	505	459	509	334	463	547	520	535	442	589	448	607	447	544	488	492
G[C>T]A	7	9	4	13	6	9	7	10	13	9	10	8	6	9	11	6	11	7	6	12	13	4	12	5	18	7	8	8	10	6	11	9	5	11	7	14	3	5	9	7	18	8	16	8	21	14	10	7	9
G[C>T]C	5	10	6	4	1	8	5	6	8	9	7	4	7	10	9	10	10	10	3	8	8	2	10	7	13	11	4	6	5	6	4	12	14	8	6	5	2	12	6	9	12	12	8	11	8	4	13	6	6
G[C>T]G	46	54	49	74	45	63	60	85	55	35	57	43	63	65	86	58	55	45	32	70	67	36	65	68	71	40	86	57	57	32	62	73	50	82	67	67	36	57	70	74	82	59	74	70	68	55	65	72	64
G[C>T]T	106	127	120	158	94	144	121	178	165	103	154	112	170	157	139	175	168	118	94	163	191	88	160	127	158	113	179	116	153	99	159	156	145	155	159	146	86	143	160	160	178	119	149	176	213	146	152	158	165
T[C>T]A	90	165	129	187	120	190	140	182	143	101	168	107	183	161	193	162	167	107	117	175	199	106	175	167	217	102	170	127	127	102	166	189	171	167	169	173	132	168	180	170	157	120	182	151	203	125	190	189	148
T[C>T]C	5	8	3	8	3	14	6	12	7	6	10	7	9	5	9	7	10	8	2	9	9	6	10	9	12	4	9	3	12	4	8	6	6	10	9	7	7	4	2	8	4	10	12	8	10	5	5	9	10
T[C>T]G	0	2	0	3	0	2	0	1	1	0	1	0	2	0	0	2	0	1	1	0	2	1	2	3	0	0	2	0	1	0	3	2	1	3	1	0	0	1	1	1	2	3	1	1	1	0	2	0	2
T[C>T]T	107	155	124	220	114	177	139	198	176	113	200	140	215	157	183	160	195	118	140	154	188	113	163	147	219	120	164	124	145	112	171	200	173	185	147	162	135	165	199	195	220	147	186	173	225	168	187	177	173
A[T>A]A	460	582	444	747	409	659	514	754	688	404	663	467	723	618	685	667	704	414	418	620	729	417	601	577	771	444	747	437	600	419	718	739	615	678	632	640	469	631	720	681	715	548	760	638	733	550	674	684	692
A[T>A]C	507	605	484	807	460	723	585	837	678	430	752	529	873	648	728	738	788	425	458	655	868	449	697	669	809	478	751	511	663	401	711	816	701	740	707	731	513	641	811	766	817	601	787	714	839	616	801	744	699
A[T>A]G	514	647	508	848	495	745	619	887	738	531	845	533	872	740	809	786	833	513	505	672	951	511	738	675	865	535	875	510	675	476	760	898	739	849	718	733	536	743	869	803	827	612	877	791	932	665	865	796	805
A[T>A]T	555	779	584	977	528	849	709	889	877	490	877	559	1053	803	869	833	899	580	539	761	962	545	846	800	976	569	966	557	766	537	852	938	853	809	808	874	562	761	876	885	916	701	898	835	1027	723	907	918	802
C[T>A]A	445	596	426	693	382	624	508	709	672	366	672	463	778	594	603	633	689	410	432	559	714	404	658	591	710	423	693	437	530	362	628	669	593	658	605	615	451	596	719	637	675	568	707	658	761	560	682	671	619
C[T>A]C	677	921	664	1051	620	993	797	1136	977	633	989	707	1132	943	1055	979	1036	684	637	932	1148	629	987	896	1117	657	1134	673	860	601	940	1057	1007	950	927	1027	628	935	1104	1052	1065	835	1147	1000	1103	827	1105	1046	1031
C[T>A]G	655	865	649	1002	614	879	756	1049	924	567	894	668	1029	888	1016	914	987	642	618	851	1108	616	913	879	1074	633	1017	603	850	564	909	1041	929	926	879	906	608	820	1041	964	994	722	1038	927	1106	788	978	1014	949
C[T>A]T	989	1224	971	1510	875	1409	1164	1606	1450	890	1444	979	1662	1322	1555	1455	1478	948	921	1257	1648	868	1385	1314	1645	934	1570	1015	1159	837	1421	1624	1381	1459	1361	1484	991	1218	1559	1512	1486	1210	1530	1383	1725	1149	1542	1483	1335
G[T>A]A	286	392	285	453	278	435	336	513	413	251	442	295	486	404	443	400	422	318	301	402	508	271	377	378	520	276	498	303	375	262	445	482	424	481	419	441	302	411	472	447	460	331	493	415	512	372	488	472	463
G[T>A]C	305	422	311	474	284	424	369	522	474	245	481	320	501	445	482	430	484	307	285	391	551	278	437	432	496	324	533	305	426	275	425	465	459	448	479	445	325	416	494	470	543	395	477	428	540	351	486	463	471
G[T>A]G	346	494	347	579	345	536	447	595	540	342	551	384	604	501	537	485	574	319	329	472	606	338	504	458	626	366	608	367	470	343	512	579	534	533	516	541	356	466	569	574	562	423	563	512	611	444	557	585	530
G[T>A]T	667	828	635	985	621	947	764	1111	925	619	974	652	1060	922	975	1001	971	669	625	843	1114	584	951	835	1078	642	1067	652	810	621	916	1028	865	984	927	1034	650	852	1038	977	1039	768	1069	967	1127	747	1071	992	970
T[T>A]A	287	367	265	411	255	376	319	457	362	239	405	283	466	383	412	419	382	266	239	338	436	260	361	333	451	245	438	268	326	248	412	433	380	405	380	367	259	363	410	393	407	332	447	391	472	334	394	432	399
T[T>A]C	493	612	435	672	441	686	558	749	679	408	698	463	800	620	675	720	684	434	433	603	720	416	635	575	765	452	745	441	594	435	683	744	666	680	632	654	444	612	739	727	681	535	695	603	754	540	739	683	664
T[T>A]G	279	404	319	481	271	436	362	522	436	303	437	306	481	397	438	409	467	297	286	393	472	268	402	378	516	289	539	306	387	301	441	502	436	441	401	438	299	379	459	454	488	350	473	408	459	383	496	462	431
T[T>A]T	890	1176	915	1400	819	1416	1072	1489	1260	798	1266	964	1427	1189	1355	1267	1387	821	846	1238	1469	812	1265	1100	1505	839	1453	865	1130	780	1262	1422	1214	1273	1206	1257	848	1106	1394	1297	1319	1064	1354	1290	1480	1063	1366	1328	1292
A[T>C]A	235	268	228	368	200	316	256	363	335	216	332	242	385	347	331	332	321	251	203	297	368	223	347	293	390	197	366	213	300	215	322	362	305	330	295	348	214	307	370	316	366	270	366	345	386	295	349	357	349
A[T>C]C	123	158	107	195	104	169	162	207	148	107	158	139	221	146	195	151	190	119	118	178	190	93	178	146	183	102	144	126	155	106	154	199	158	177	177	153	115	143	166	189	193	144	215	158	203	139	189	158	175
A[T>C]G	147	198	170	256	140	223	193	281	228	158	224	152	276	223	255	234	236	160	167	204	288	143	241	231	259	154	257	173	187	136	240	238	218	249	226	225	168	213	251	234	252	192	291	222	262	204	236	261	237
A[T>C]T	317	431	352	551	312	537	407	590	458	288	515	343	588	450	535	505	521	331	353	480	599	283	525	447	542	304	591	374	463	322	510	535	498	506	490	504	320	465	503	558	533	393	624	527	640	441	567	556	488
C[T>C]A	50	68	75	105	44	101	57	87	81	54	91	48	87	75	85	85	84	57	55	66	98	53	89	64	98	52	78	51	62	59	63	90	73	98	70	88	59	65	95	87	85	61	82	85	82	86	94	82	98
C[T>C]C	154	211	161	257	150	236	206	270	252	138	231	162	261	209	242	222	235	181	171	218	278	154	221	206	276	188	286	140	223	151	248	282	232	223	232	250	157	215	264	246	214	185	270	262	284	202	279	225	230
C[T>C]G	17	31	21	50	30	48	29	56	45	18	42	28	46	43	26	54	42	29	33	41	45	27	39	39	58	34	37	34	36	30	46	51	33	45	51	38	26	33	39	34	43	45	60	48	56	29	52	30	41
C[T>C]T	135	207	119	239	149	201	185	277	234	117	228	154	258	186	226	224	214	149	132	181	258	148	216	186	252	153	264	140	194	168	215	229	200	212	213	229	169	199	248	220	255	186	230	219	276	193	264	225	205
G[T>C]A	56	74	53	105	62	87	72	77	78	55	76	59	92	75	93	88	97	67	60	74	95	55	85	75	108	41	121	71	78	44	87	104	84	98	91	81	60	90	112	93	120	76	100	93	78	70	108	88	95
G[T>C]C	67	74	46	91	53	106	89	104	87	55	93	70	117	85	97	76	100	58	65	82	106	55	79	99	116	66	99	70	84	57	67	103	78	109	86	85	66	76	90	81	96	73	95	110	103	79	88	89	79
G[T>C]G	67	77	72	108	58	100	90	105	96	73	99	64	98	87	98	114	73	58	80	85	118	59	79	78	119	59	113	65	72	56	93	102	94	87	92	84	62	85	100	99	111	82	118	93	98	74	104	111	84
G[T>C]T	126	167	152	200	127	234	175	246	226	127	206	143	221	177	194	216	224	125	135	215	256	142	212	206	266	134	240	142	200	125	221	266	216	208	208	199	161	203	253	224	220	165	242	201	262	177	216	216	225
T[T>C]A	54	63	59	88	36	83	48	83	70	46	66	39	78	92	69	59	76	37	51	58	92	31	70	63	96	33	90	41	51	38	71	90	66	78	67	84	51	71	72	91	60	63	71	67	86	49	83	69	80
T[T>C]C	62	77	65	97	52	90	67	98	85	65	80	41	111	78	101	98	97	51	60	85	115	60	97	81	88	64	102	63	71	59	89	108	89	79	81	99	55	78	109	106	85	65	108	87	111	79	91	93	100
T[T>C]G	0	0	0	0	0	0	0	0	0	0	0	0	0	0	0	0	0	0	0	0	0	0	0	0	0	0	0	0	0	0	0	0	0	0	0	0	0	0	0	0	0	0	0	0	0	0	0	0	0
T[T>C]T	93	145	109	184	87	160	108	177	153	86	138	119	199	130	144	121	144	110	111	151	166	77	153	151	195	113	165	116	162	108	156	191	157	160	146	181	125	140	144	183	176	127	165	161	172	130	154	164	156
A[T>G]A	36	42	37	49	40	58	45	61	56	28	56	48	74	45	72	58	60	39	45	51	76	32	60	49	59	37	55	38	45	31	66	71	48	55	52	57	40	34	74	56	56	48	60	58	54	50	48	49	44
A[T>G]C	13	22	16	31	7	26	18	23	26	12	29	16	29	24	19	19	24	14	8	17	31	6	30	18	30	13	28	15	18	12	21	25	20	19	21	23	17	15	28	29	25	22	24	21	22	23	26	26	22
A[T>G]G	115	138	99	147	91	168	133	201	150	103	135	102	184	168	168	162	180	121	109	153	207	99	175	152	166	111	193	91	154	100	162	173	184	167	168	168	120	141	174	162	160	113	186	153	176	161	178	208	160
A[T>G]T	11	24	25	30	18	27	20	26	22	13	33	18	36	30	23	28	19	18	16	27	24	11	23	18	31	21	34	19	23	15	22	30	23	32	17	20	18	19	26	37	22	19	23	28	35	13	34	32	21
C[T>G]A	28	52	29	57	26	43	36	47	41	25	46	36	53	32	44	37	52	27	24	36	53	26	47	33	42	20	41	21	30	17	45	57	33	42	33	30	27	48	45	44	52	48	33	46	42	28	47	40	39
C[T>G]C	58	69	52	56	34	64	50	90	70	41	57	46	80	83	50	71	74	47	36	48	74	44	51	61	65	44	88	47	50	12	61	76	62	50	69	54	40	59	64	63	72	55	64	58	82	59	77	69	55
C[T>G]G	99	139	108	185	90	158	130	183	146	77	157	120	200	149	161	160	147	114	112	144	186	96	164	160	184	99	165	114	149	102	152	178	139	160	150	157	109	134	176	173	184	122	154	174	170	129	166	177	159
C[T>G]T	21	20	16	21	19	16	24	13	20	8	13	12	23	21	31	18	21	10	15	16	19	12	25	6	23	11	35	15	23	3	24	21	17	14	21	13	10	17	28	22	16	8	27	13	26	11	17	25	20
G[T>G]A	16	37	32	48	29	45	25	61	47	24	38	30	46	41	46	54	45	30	26	34	50	25	48	47	53	34	38	31	37	28	48	40	42	45	35	47	26	38	54	56	46	37	58	44	45	36	49	44	54
G[T>G]C	20	16	11	20	17	22	15	31	17	18	19	12	23	21	19	27	29	11	12	14	18	12	19	20	23	19	16	16	25	13	31	31	20	21	15	16	14	18	20	20	28	21	31	21	26	22	33	21	22
G[T>G]G	73	127	75	145	83	140	132	146	121	95	146	97	137	120	152	118	134	89	99	113	173	81	139	136	161	91	151	96	110	74	157	168	121	122	128	144	79	106	144	123	137	90	137	143	152	117	152	146	148
G[T>G]T	25	37	41	39	30	46	37	49	50	37	47	24	45	54	45	35	47	39	34	34	40	17	30	40	51	26	58	25	42	18	53	49	59	49	47	52	34	42	50	48	44	35	44	48	56	38	55	43	37
T[T>G]A	0	0	0	0	0	0	0	0	0	0	0	0	0	0	0	0	0	0	0	0	0	0	0	0	0	0	0	0	0	0	0	0	0	0	0	0	0	0	0	0	0	0	0	0	0	0	0	0	0
T[T>G]C	36	27	19	44	19	37	29	40	30	28	46	29	43	40	32	43	43	29	33	32	40	33	40	25	41	25	34	31	21	23	28	36	37	28	31	51	29	36	45	27	33	31	37	31	34	37	45	30	35
T[T>G]G	67	93	84	97	74	104	91	100	117	68	118	74	120	96	117	100	112	86	67	110	127	59	96	100	114	63	102	66	100	77	110	114	113	95	106	113	69	98	112	131	114	100	118	103	118	94	127	119	101
T[T>G]T	22	22	25	30	22	32	25	43	33	26	30	32	28	32	32	42	43	19	15	38	54	24	36	33	39	22	32	19	37	25	34	34	34	36	31	34	22	45	33	33	34	18	35	45	32	28	41	40	28
[truncated: 451 more columns]
