# Supplementary material for: SUITOR: Selecting the number of mutational signatures through cross-validation
Source: PLoS Comput Biol. 2022 Apr 4;18(4):e1009309. doi: 10.1371/journal.pcbi.1009309 (PMC9009674; doi:10.1371/journal.pcbi.1009309)
Supplement: S2 Data — (ZIP) [file pcbi.1009309.s015.zip › Supp_data_profiles_activities_matrices/16 In silico simulation/simulation design of one signatures/one signatures_mutation_type_matrix_17.csv]

	V1	V2	V3	V4	V5	V6	V7	V8	V9	V10	V11	V12	V13	V14	V15	V16	V17	V18	V19	V20	V21	V22	V23	V24	V25	V26	V27	V28	V29	V30	V31	V32	V33	V34	V35	V36	V37	V38	V39	V40	V41	V42	V43	V44	V45	V46	V47	V48	V49
A[C>A]A	1230	1099	1003	1766	900	1420	1263	1462	1024	1654	1417	916	1195	1431	1255	1362	1325	1153	1454	976	1668	1601	1744	1305	911	960	1061	1526	1281	1273	1636	962	924	1456	1518	1136	1505	1554	1228	1325	1433	1229	1708	1071	957	1498	915	1518	1711
A[C>A]C	1266	1222	1118	1879	956	1585	1329	1541	1148	1823	1484	980	1312	1585	1341	1368	1467	1252	1620	1064	1697	1807	2014	1350	972	1074	1145	1627	1341	1373	1832	1075	984	1584	1595	1277	1554	1612	1361	1444	1513	1355	1867	1153	1109	1682	1003	1690	1988
A[C>A]G	137	145	115	202	108	157	140	151	102	185	141	119	141	166	143	144	152	95	140	110	157	171	168	147	96	103	119	168	116	118	199	111	100	155	170	105	134	177	112	111	139	162	182	98	121	152	113	186	156
A[C>A]T	1298	1116	1075	1826	935	1648	1235	1585	1121	1783	1525	1031	1335	1589	1291	1484	1466	1244	1595	1073	1728	1744	1917	1415	929	1061	1156	1615	1273	1311	1847	1009	959	1589	1625	1224	1612	1647	1313	1485	1522	1363	1785	1163	1079	1617	935	1722	1872
C[C>A]A	1142	972	881	1644	814	1283	1109	1346	938	1519	1349	874	1119	1312	1075	1284	1262	1047	1366	943	1504	1494	1626	1162	879	883	1022	1424	1125	1131	1512	902	801	1247	1345	1009	1257	1355	1057	1257	1281	1214	1455	954	913	1369	817	1432	1554
C[C>A]C	1079	914	850	1593	736	1254	1083	1272	907	1419	1304	827	1105	1272	1058	1220	1213	987	1346	856	1451	1416	1525	1058	816	849	937	1310	1124	1085	1481	925	809	1250	1244	980	1266	1374	1100	1218	1220	1098	1541	1006	889	1308	809	1394	1516
C[C>A]G	96	78	86	135	59	112	103	133	65	118	125	59	98	97	80	90	110	91	132	86	131	118	109	115	69	62	81	124	94	100	141	72	75	112	106	96	118	131	79	121	90	97	128	77	59	94	79	112	137
C[C>A]T	969	784	718	1314	604	1075	899	1084	798	1253	1041	694	917	1109	914	1059	979	854	1022	737	1183	1219	1277	975	665	757	802	1180	900	1027	1253	726	679	1060	1163	875	1056	1062	921	960	1007	910	1269	789	732	1121	700	1177	1273
G[C>A]A	624	625	563	1005	452	767	689	781	545	917	826	552	643	746	714	779	763	634	802	543	938	917	944	661	499	557	622	839	704	660	874	558	539	772	842	643	781	771	674	708	738	671	893	573	571	792	517	858	903
G[C>A]C	739	617	633	1060	535	881	745	895	594	984	831	539	720	814	722	808	797	675	891	548	951	983	1058	752	567	553	678	908	766	712	924	626	537	874	923	673	826	887	712	851	837	707	986	695	603	924	533	945	992
G[C>A]G	66	65	61	87	71	73	78	103	69	108	101	68	69	80	68	88	81	78	87	55	99	95	127	71	62	62	68	91	68	68	93	77	53	98	103	73	80	97	73	78	113	81	93	63	74	99	46	83	102
G[C>A]T	719	713	591	976	560	880	707	904	632	938	861	578	797	878	731	823	869	741	893	611	982	1040	1149	787	531	584	650	929	734	793	1039	603	606	860	987	685	898	940	761	837	815	709	1019	608	643	882	520	912	1057
T[C>A]A	812	746	655	1209	599	1014	841	970	729	1184	879	634	859	971	859	896	958	799	979	696	1109	1091	1132	867	601	681	713	1032	821	813	1129	709	595	910	1021	759	932	1008	841	884	899	828	1197	742	695	998	593	1031	1190
T[C>A]C	714	614	545	1008	476	788	682	810	640	930	806	541	658	842	696	782	804	680	828	591	902	940	931	743	506	599	560	866	690	709	931	613	525	839	868	617	806	844	649	772	804	728	922	599	568	864	524	903	974
T[C>A]G	67	47	28	67	36	56	47	64	46	72	49	44	42	57	40	65	59	50	63	39	64	51	74	56	41	33	53	61	52	46	65	41	45	75	58	52	54	65	67	57	57	72	79	35	44	72	47	74	81
T[C>A]T	860	779	695	1227	619	1050	907	1069	750	1183	1026	703	940	1024	882	974	992	833	1052	729	1177	1133	1215	911	659	744	700	1106	859	928	1144	727	693	1035	1171	833	1008	1098	802	1005	993	882	1207	772	722	1031	605	1096	1216
A[C>G]A	131	108	100	171	74	150	143	127	114	152	154	89	116	161	139	129	121	125	143	91	175	176	168	139	89	99	116	142	122	125	158	109	98	140	178	108	133	152	123	144	124	115	187	106	105	147	97	154	159
A[C>G]C	88	72	66	107	57	88	103	104	80	99	92	63	89	91	91	93	93	72	97	84	98	108	117	88	65	61	65	109	90	92	102	55	50	99	105	70	93	103	66	103	100	96	118	80	57	123	53	127	100
A[C>G]G	8	8	3	13	3	9	3	11	6	10	9	5	7	11	9	9	7	5	10	8	10	12	15	7	5	8	5	10	8	6	7	5	7	13	9	6	12	7	5	6	7	6	14	6	4	5	3	12	12
A[C>G]T	159	135	141	224	103	162	157	190	119	210	180	116	162	188	146	198	183	158	191	126	219	216	189	163	122	121	121	206	186	187	201	140	116	198	171	157	185	212	161	188	184	154	218	125	124	171	139	203	244
C[C>G]A	151	124	113	227	97	143	140	155	122	169	155	124	142	155	138	125	134	142	137	112	166	157	203	141	108	134	107	153	141	162	194	102	101	143	176	116	183	174	137	170	152	133	199	115	107	177	119	161	198
C[C>G]C	146	134	129	217	119	173	138	179	141	222	170	102	157	172	174	157	150	136	207	119	221	191	225	161	101	128	113	207	169	160	221	130	119	184	192	163	178	177	152	201	169	164	201	143	131	170	111	201	232
C[C>G]G	1	1	0	2	1	0	1	0	0	0	0	0	0	0	1	0	0	0	0	1	0	0	1	1	0	0	0	0	1	0	0	1	0	0	1	0	0	1	0	0	0	0	0	0	0	0	0	1	1
C[C>G]T	169	129	122	193	106	193	155	196	128	201	181	123	142	180	173	170	186	153	216	110	204	203	218	166	110	111	133	183	147	162	196	131	123	186	198	145	187	180	160	188	181	162	188	119	120	182	126	207	208
G[C>G]A	66	65	54	89	50	75	66	78	67	102	82	66	75	89	57	75	95	73	88	49	84	99	100	76	49	65	63	96	83	64	123	68	45	97	83	78	64	93	74	64	71	70	89	75	60	81	52	94	95
G[C>G]C	74	50	46	105	50	79	65	85	46	98	62	55	72	84	73	91	86	60	73	53	92	98	87	63	41	50	59	80	66	58	95	62	60	71	95	59	79	96	55	98	75	79	76	52	55	86	36	96	79
G[C>G]G	11	11	10	20	8	13	14	13	15	17	12	13	15	23	12	14	15	11	15	3	27	20	24	19	9	11	12	8	16	16	23	4	12	14	17	12	15	8	12	15	13	14	13	15	13	18	13	15	16
G[C>G]T	142	115	119	208	101	159	127	173	122	175	150	117	141	171	141	144	173	118	167	108	184	175	204	159	78	100	108	146	135	132	190	100	100	179	154	129	163	155	146	150	158	148	178	110	95	191	110	178	199
T[C>G]A	36	30	33	58	27	35	55	39	33	44	42	24	37	56	31	42	52	40	47	40	49	47	62	49	30	30	32	48	40	37	54	33	20	44	48	36	53	49	30	44	63	43	54	34	45	55	30	53	61
T[C>G]C	42	30	39	59	27	37	48	54	34	48	38	33	49	47	41	33	35	37	39	34	69	57	48	33	26	26	40	40	28	35	55	23	36	46	58	37	40	44	30	50	34	37	41	39	32	43	28	57	44
T[C>G]G	0	0	1	1	1	3	1	1	0	4	4	0	3	3	1	3	3	2	1	1	1	4	5	3	1	3	1	4	5	1	5	1	1	4	1	2	0	2	3	1	3	4	1	3	1	0	0	3	3
T[C>G]T	9	5	8	6	2	7	9	6	12	7	9	9	10	12	10	7	5	7	10	7	14	11	7	5	6	9	7	9	9	8	13	4	4	6	8	7	7	11	9	9	8	5	13	10	7	11	8	5	5
A[C>T]A	188	156	167	275	127	185	186	250	171	248	213	152	197	184	194	204	204	175	244	141	251	245	276	187	135	141	162	246	159	167	260	150	137	217	222	172	219	224	193	199	207	199	268	173	150	210	137	241	274
A[C>T]C	85	61	62	108	51	94	86	96	69	100	81	52	83	100	69	80	80	80	95	63	130	109	111	81	60	75	61	85	74	81	118	70	63	94	106	86	85	125	71	85	96	80	104	68	59	79	55	106	107
A[C>T]G	80	73	54	129	73	104	98	99	86	107	116	63	91	92	72	107	98	74	103	68	111	109	133	103	63	50	81	118	94	95	124	85	57	102	92	89	98	106	78	91	107	91	122	75	81	123	70	113	129
A[C>T]T	325	307	285	471	252	429	358	399	298	466	411	261	374	408	368	367	399	327	401	288	452	438	466	355	241	275	274	459	336	349	488	262	274	432	447	323	363	461	330	350	389	339	517	318	263	416	272	403	488
C[C>T]A	86	75	61	97	52	99	59	87	54	92	80	60	79	90	82	88	94	57	92	66	107	101	111	86	43	74	74	86	85	67	106	51	63	93	85	61	111	93	51	82	76	82	114	55	68	82	50	78	105
C[C>T]C	123	98	78	161	65	123	113	126	81	132	139	99	116	121	121	118	147	115	135	91	152	154	164	125	74	96	82	144	120	99	148	85	93	147	140	102	130	155	103	114	136	108	147	105	99	127	88	137	174
C[C>T]G	39	26	40	63	32	56	43	49	46	62	53	27	50	45	50	44	45	38	44	37	58	48	64	37	35	34	29	52	46	35	62	28	27	51	52	40	50	42	41	44	55	45	51	40	24	46	25	47	48
C[C>T]T	424	384	339	610	299	478	409	487	379	536	444	288	386	501	379	432	442	385	499	350	528	561	602	406	329	292	373	505	445	432	536	318	308	507	482	383	485	519	403	438	429	390	550	362	337	506	308	516	568
G[C>T]A	8	6	7	10	3	7	14	7	6	17	12	7	9	6	10	7	7	9	6	4	13	6	9	6	7	10	6	9	9	7	9	6	10	8	16	9	10	15	7	8	6	11	13	2	9	9	4	7	16
G[C>T]C	13	8	5	13	4	6	7	5	3	9	5	3	5	3	7	6	8	3	12	1	11	9	10	1	6	5	4	13	10	6	11	4	4	4	11	6	8	6	8	4	10	6	14	2	11	6	3	9	10
G[C>T]G	53	54	25	73	41	61	48	68	48	68	75	48	59	64	54	68	66	49	66	41	67	83	71	48	34	39	48	67	60	42	75	35	44	59	68	45	62	60	48	46	47	49	64	52	36	66	43	82	80
G[C>T]T	105	122	111	182	117	148	134	149	101	183	133	80	152	155	117	137	149	118	158	111	166	183	200	141	103	101	104	147	123	119	163	107	111	162	172	128	173	146	110	130	132	132	167	109	109	155	93	151	177
T[C>T]A	139	114	131	184	102	149	139	159	123	179	172	106	125	177	143	156	160	128	147	109	191	173	179	150	102	88	114	234	148	135	188	122	115	167	157	115	168	176	144	144	190	152	198	142	110	160	126	152	179
T[C>T]C	4	4	8	12	2	5	8	8	4	7	8	7	12	8	6	5	6	7	10	8	7	12	11	6	4	11	7	4	10	8	11	10	7	8	10	6	10	15	5	7	7	7	17	5	8	9	5	10	8
T[C>T]G	4	3	1	0	0	1	1	0	2	1	0	1	0	2	2	0	0	1	0	0	0	1	3	1	0	0	0	3	1	2	1	0	2	2	1	1	1	1	0	1	0	1	0	0	0	1	1	2	2
T[C>T]T	132	115	114	213	104	149	137	176	128	187	187	116	131	163	162	175	179	156	183	120	198	194	208	138	127	115	136	184	152	155	203	111	92	201	185	119	155	195	133	175	149	149	208	115	130	199	94	198	185
A[T>A]A	515	498	447	787	374	620	529	662	483	741	614	412	579	622	544	613	626	552	686	457	694	717	746	558	423	439	433	650	558	579	761	429	409	598	653	492	663	647	495	591	698	525	798	516	485	643	422	712	771
A[T>A]C	626	566	483	907	402	687	631	704	554	807	679	445	622	691	637	641	673	575	676	503	824	837	859	591	427	448	495	749	603	579	788	488	426	648	704	592	713	760	608	640	711	602	747	550	525	760	478	772	788
A[T>A]G	629	574	501	862	464	745	632	706	549	878	699	486	658	678	648	740	672	638	771	482	830	901	921	645	486	541	553	775	665	656	866	479	493	724	732	592	763	793	671	657	721	660	929	564	559	748	446	816	928
A[T>A]T	689	615	563	982	511	873	722	860	594	945	797	520	739	833	694	715	781	672	842	575	912	971	954	691	528	548	624	828	681	726	907	595	536	841	842	671	839	901	694	729	816	698	912	635	576	837	511	814	968
C[T>A]A	573	469	444	691	374	625	517	634	450	724	578	417	519	662	549	592	576	509	638	423	689	719	756	535	392	407	489	666	501	504	697	431	376	620	688	491	589	690	572	545	594	569	780	485	439	632	403	642	772
C[T>A]C	825	734	642	1192	578	903	907	968	760	1124	941	598	774	977	807	934	931	802	1035	669	1111	1077	1191	819	576	684	753	1006	812	781	1068	700	592	950	1041	674	930	952	777	807	885	865	1126	738	674	961	580	996	1193
C[T>A]G	763	623	588	1132	540	873	776	911	652	1030	866	573	818	893	812	846	859	766	948	614	1088	1037	1091	755	585	627	641	958	743	722	1007	628	599	974	950	724	867	932	719	841	882	819	1017	650	667	909	573	1004	1102
C[T>A]T	1120	1029	960	1685	825	1390	1145	1416	962	1530	1297	847	1143	1326	1147	1314	1208	1151	1362	920	1492	1522	1666	1196	828	925	1051	1490	1156	1165	1503	921	887	1308	1511	1109	1281	1458	1137	1325	1329	1178	1617	1002	978	1335	897	1503	1700
G[T>A]A	314	336	265	501	247	370	359	424	293	477	387	241	361	425	354	387	399	332	413	289	461	461	530	366	278	288	304	413	352	351	503	309	254	395	436	374	407	446	349	364	401	357	486	323	293	427	298	482	481
G[T>A]C	357	346	328	541	251	426	370	456	322	495	418	292	377	441	400	425	403	348	500	312	511	518	530	409	307	286	314	475	364	389	486	312	260	436	483	367	415	453	356	438	420	399	515	328	303	471	273	505	537
G[T>A]G	449	384	362	619	343	535	450	526	375	613	463	314	452	498	458	492	479	418	537	350	569	570	650	438	317	345	384	565	442	470	605	359	350	495	521	427	448	575	455	491	516	432	577	411	392	505	344	577	628
G[T>A]T	775	634	623	1096	539	879	782	932	688	1008	911	631	797	904	848	847	945	763	954	584	1021	1025	1113	815	605	584	659	962	807	767	1059	652	556	940	953	775	883	928	743	883	960	813	1066	647	645	937	560	991	1070
T[T>A]A	316	277	251	483	228	382	310	396	259	429	356	238	335	383	292	371	367	287	360	243	447	382	449	325	239	259	252	395	339	325	440	262	238	373	412	306	406	411	312	330	398	360	439	298	266	399	259	414	475
T[T>A]C	537	496	436	799	391	620	578	641	442	722	633	449	606	615	564	611	596	517	635	444	674	735	783	542	408	443	504	655	568	516	705	452	408	632	672	510	653	606	550	568	627	569	746	458	471	630	391	648	746
T[T>A]G	353	327	326	498	263	391	357	432	332	481	415	273	359	410	389	404	395	370	452	281	476	481	522	370	267	310	308	479	352	347	489	285	281	443	409	337	415	476	349	405	412	355	485	325	298	433	269	476	501
T[T>A]T	1079	983	881	1516	756	1266	1027	1268	902	1423	1178	766	1076	1295	1092	1193	1195	985	1324	873	1445	1402	1550	1022	802	791	871	1331	1150	1021	1436	820	799	1278	1301	1029	1191	1284	999	1099	1272	1060	1452	913	862	1202	734	1301	1452
A[T>C]A	277	229	242	399	189	345	258	315	242	402	323	206	290	331	296	315	299	261	322	234	394	359	335	268	217	219	232	301	272	284	393	222	180	329	318	263	326	306	261	307	328	282	377	213	252	337	197	379	407
A[T>C]C	133	118	110	191	99	161	156	187	110	200	178	102	149	160	137	152	170	126	150	119	171	178	189	153	99	108	116	189	156	130	193	131	120	153	171	131	166	169	134	152	148	146	205	114	120	177	120	179	191
A[T>C]G	212	160	141	302	145	215	197	210	184	266	220	168	182	227	188	206	202	195	216	146	262	246	287	201	150	151	141	208	196	203	253	151	135	211	242	172	245	229	205	222	227	220	264	172	174	233	144	241	262
A[T>C]T	357	358	337	579	286	497	409	479	373	567	456	309	450	470	437	437	462	390	527	360	563	529	570	414	298	347	357	528	405	439	595	339	326	498	474	388	442	475	442	432	445	425	599	365	350	514	324	551	567
C[T>C]A	67	54	47	104	32	66	76	76	56	101	66	49	62	58	63	71	60	64	67	60	99	102	96	65	49	66	62	83	78	54	96	53	45	96	90	49	72	94	52	79	99	82	104	76	61	72	54	72	97
C[T>C]C	168	187	173	267	155	242	198	250	155	261	224	140	221	237	164	211	222	203	239	161	274	268	282	201	146	157	182	261	224	188	273	166	140	236	229	178	201	222	189	204	216	222	275	184	182	242	147	236	277
C[T>C]G	40	26	36	52	19	40	31	39	24	49	36	24	35	32	36	36	48	34	38	26	42	64	49	34	32	19	27	44	41	29	45	30	20	37	54	43	45	38	26	38	48	41	37	34	22	36	27	39	51
C[T>C]T	172	162	155	285	138	220	178	209	146	251	198	150	164	171	182	194	203	179	198	144	217	245	254	194	128	139	146	193	196	189	244	162	145	196	219	146	203	232	170	189	198	204	231	147	142	214	131	236	240
G[T>C]A	94	62	64	88	40	75	66	79	62	105	87	56	69	79	72	75	77	91	80	46	99	107	107	70	53	54	69	99	70	79	104	58	48	69	85	66	91	92	57	85	80	56	101	61	62	89	54	77	107
G[T>C]C	76	55	68	105	57	72	72	77	61	78	78	58	75	96	80	84	84	82	86	54	103	83	100	77	35	60	76	84	88	62	112	52	50	76	89	66	87	95	82	76	75	75	91	55	74	83	54	81	111
G[T>C]G	72	84	66	101	59	105	66	84	72	112	87	71	79	87	90	90	97	87	87	63	86	110	125	66	48	61	52	92	102	72	115	73	51	94	83	80	82	92	80	92	70	92	108	83	65	88	51	114	128
G[T>C]T	163	148	119	268	118	216	175	198	150	246	199	127	176	213	168	178	176	156	206	142	238	206	231	189	127	135	142	208	190	186	228	152	145	208	196	173	176	199	160	184	195	195	238	160	127	228	122	229	259
T[T>C]A	49	48	46	100	40	66	58	67	58	72	62	53	51	68	61	75	67	51	67	45	66	77	72	62	39	54	50	64	52	64	74	61	33	68	56	46	67	67	63	72	65	60	95	56	46	72	41	75	72
T[T>C]C	80	62	63	110	52	72	80	100	72	99	78	48	67	82	71	65	87	58	81	51	89	92	143	64	60	59	53	77	85	69	105	49	63	76	78	75	99	87	60	94	99	76	97	54	67	97	58	97	113
T[T>C]G	0	0	0	0	0	0	0	0	0	0	0	0	0	0	0	0	0	0	0	0	0	0	0	0	0	0	0	0	0	0	0	0	0	0	0	0	0	0	0	0	0	0	0	0	0	0	0	0	0
T[T>C]T	146	120	110	158	81	112	128	138	136	188	139	104	137	159	117	139	154	120	150	99	168	168	161	137	80	103	111	174	136	120	173	97	76	163	144	128	139	172	115	133	138	128	175	111	110	136	89	153	154
A[T>G]A	41	26	37	71	33	45	41	62	52	59	43	34	51	56	62	51	41	38	61	40	62	61	66	46	36	42	41	57	49	49	60	37	27	48	40	39	56	53	41	47	44	49	60	32	37	51	31	61	68
A[T>G]C	23	15	18	21	13	21	28	30	22	23	20	14	15	28	26	33	25	17	20	18	22	33	26	22	9	14	15	22	20	21	34	19	17	22	27	25	17	23	13	23	16	20	30	12	13	17	15	21	23
A[T>G]G	127	121	111	210	93	144	126	157	131	161	165	91	142	151	137	137	158	123	164	108	169	192	198	130	126	97	124	170	131	151	182	103	102	147	167	137	156	140	150	162	169	146	183	114	91	154	108	187	183
A[T>G]T	20	15	19	31	10	22	25	19	18	32	30	12	27	22	16	20	27	30	22	19	30	25	29	15	16	17	18	23	15	18	36	16	16	28	37	11	30	34	26	22	24	25	34	15	28	20	13	20	29
C[T>G]A	39	30	16	60	26	33	30	48	37	38	38	22	37	42	37	30	38	31	40	25	47	43	49	19	28	20	24	39	33	43	44	29	38	53	41	39	39	42	41	25	41	31	58	33	40	27	23	45	43
C[T>G]C	67	53	46	76	33	55	44	58	46	63	62	49	45	62	44	63	67	50	61	49	85	76	88	55	29	59	62	68	57	56	68	42	44	60	62	41	61	69	50	68	72	71	86	49	55	66	41	75	70
C[T>G]G	130	116	94	180	102	145	159	164	124	188	154	102	127	163	130	136	149	130	160	84	175	133	190	117	90	102	110	148	122	119	182	105	88	183	164	127	136	160	143	146	150	150	188	124	111	143	80	139	156
C[T>G]T	21	22	13	20	18	21	20	11	13	25	17	17	15	26	10	17	21	15	30	15	20	18	23	16	10	18	13	18	14	12	16	9	10	11	16	16	15	19	20	12	14	20	23	14	13	29	9	21	27
G[T>G]A	47	43	29	37	30	35	41	34	39	37	33	20	31	41	43	40	37	31	39	27	47	53	51	36	25	28	29	56	47	44	49	41	36	45	36	26	56	59	40	46	37	33	51	34	42	38	33	49	51
G[T>G]C	19	21	16	24	9	20	19	26	19	22	27	10	18	25	19	21	13	22	14	10	25	28	21	13	7	24	21	28	15	20	22	9	13	20	22	13	16	26	16	17	20	21	23	8	9	28	14	24	32
G[T>G]G	108	103	87	164	60	142	84	120	118	157	132	96	120	127	104	127	120	105	133	80	143	156	160	127	104	81	100	149	112	107	148	88	83	135	148	107	124	153	98	152	134	106	170	74	99	131	81	132	160
G[T>G]T	41	37	29	42	18	35	33	47	33	43	35	32	39	44	37	47	38	36	42	30	55	50	50	39	27	26	36	46	35	33	44	21	25	42	44	31	50	49	34	35	42	39	44	34	27	28	21	49	55
T[T>G]A	0	0	0	0	0	0	0	0	0	0	0	0	0	0	0	0	0	0	0	0	0	0	0	0	0	0	0	0	0	0	0	0	0	0	0	0	0	0	0	0	0	0	0	0	0	0	0	0	0
T[T>G]C	34	26	30	50	15	36	21	29	30	40	29	21	33	38	28	34	36	24	30	25	50	36	47	33	24	29	28	49	32	25	33	26	15	26	33	26	38	35	30	42	33	34	44	26	24	44	15	39	49
T[T>G]G	82	72	70	119	71	113	81	101	71	108	96	69	82	133	97	105	100	82	99	60	100	112	119	74	68	65	85	120	89	78	119	77	64	112	109	95	108	114	86	92	97	94	131	72	67	84	67	104	111
T[T>G]T	34	26	15	41	9	28	30	34	27	52	34	26	30	37	19	26	27	32	35	24	40	35	46	27	20	22	18	30	24	28	33	22	18	35	27	25	30	42	19	28	33	26	29	22	14	27	25	37	51
[truncated: 451 more columns]
