# Supplementary material for: SUITOR: Selecting the number of mutational signatures through cross-validation
Source: PLoS Comput Biol. 2022 Apr 4;18(4):e1009309. doi: 10.1371/journal.pcbi.1009309 (PMC9009674; doi:10.1371/journal.pcbi.1009309)
Supplement: S2 Data — (ZIP) [file pcbi.1009309.s015.zip › Supp_data_profiles_activities_matrices/16 In silico simulation/simulation design of one signatures/one signatures_mutation_type_matrix_18.csv]

	V1	V2	V3	V4	V5	V6	V7	V8	V9	V10	V11	V12	V13	V14	V15	V16	V17	V18	V19	V20	V21	V22	V23	V24	V25	V26	V27	V28	V29	V30	V31	V32	V33	V34	V35	V36	V37	V38	V39	V40	V41	V42	V43	V44	V45	V46	V47	V48	V49
A[C>A]A	971	1141	1538	1561	1506	1041	1059	1789	977	1051	1615	1135	1503	1578	1465	1455	1025	1262	1410	1290	1434	1580	1084	1252	1503	1042	1495	976	1036	1387	1719	1510	875	947	1437	1023	1519	1342	1417	1025	1119	1183	886	1500	1051	1333	1425	1553	1070
A[C>A]C	1044	1220	1637	1770	1663	1131	1019	1899	1077	1116	1787	1153	1688	1660	1546	1548	1105	1388	1552	1409	1540	1722	1139	1336	1576	1101	1602	1056	1039	1607	1757	1655	1002	1039	1465	1000	1597	1462	1384	1178	1179	1367	944	1689	1265	1442	1566	1704	1193
A[C>A]G	111	111	164	166	165	127	110	197	121	103	172	104	167	142	182	165	103	137	145	137	189	166	102	149	145	112	136	117	105	154	150	172	102	112	170	92	133	134	138	117	129	118	92	166	126	127	176	171	127
A[C>A]T	1045	1187	1690	1718	1651	1066	1082	1840	1121	1048	1673	1165	1650	1718	1548	1565	1072	1357	1490	1464	1497	1650	1137	1277	1562	1114	1504	1031	951	1655	1667	1658	972	1017	1563	1069	1672	1453	1460	1179	1175	1312	906	1567	1155	1418	1490	1619	1138
C[C>A]A	839	1015	1308	1446	1387	960	924	1592	923	900	1418	971	1451	1453	1318	1373	905	1174	1305	1209	1276	1430	936	1196	1352	1015	1375	926	846	1359	1495	1420	850	832	1195	867	1368	1253	1320	986	1019	1176	822	1394	995	1217	1272	1400	984
C[C>A]C	837	978	1367	1365	1333	979	866	1551	857	910	1335	975	1301	1392	1236	1291	850	1123	1281	1182	1251	1348	904	1073	1274	916	1257	863	904	1340	1422	1333	805	800	1244	882	1380	1160	1227	977	938	1118	763	1343	949	1226	1204	1345	927
C[C>A]G	61	80	109	118	122	62	88	130	89	79	130	91	105	128	129	111	66	103	101	110	116	125	91	97	99	80	115	60	71	103	137	112	57	75	111	79	149	114	106	88	104	105	60	111	104	105	105	128	74
C[C>A]T	747	865	1084	1168	1207	779	811	1310	777	733	1236	796	1142	1200	1103	1107	751	1003	1055	1042	1075	1140	821	939	1060	850	1075	767	694	1039	1179	1175	700	673	1085	726	1084	1014	1006	813	772	953	643	1167	850	1015	1077	1115	847
G[C>A]A	543	614	787	816	848	552	555	985	520	563	874	580	835	888	832	801	547	714	782	795	762	867	593	729	747	617	835	539	551	833	897	871	473	493	742	582	827	733	783	610	619	720	496	831	611	711	786	849	629
G[C>A]C	606	665	923	948	943	634	618	1057	624	611	991	717	929	913	854	840	584	779	919	767	860	925	628	775	859	646	871	609	579	854	984	953	548	563	839	603	938	765	851	649	682	758	567	913	657	805	820	934	639
G[C>A]G	50	61	87	97	103	54	66	92	68	58	107	72	103	87	96	76	55	80	77	92	99	111	69	87	93	69	95	72	60	91	100	88	57	57	73	67	88	78	82	87	70	71	47	108	51	84	84	112	56
G[C>A]T	583	656	951	889	911	650	587	1078	622	620	1001	659	940	926	965	960	641	820	864	830	860	935	638	727	900	644	878	574	623	839	968	932	535	528	835	582	907	806	901	641	716	771	510	844	697	826	874	910	621
T[C>A]A	686	751	1050	1136	1072	694	709	1155	717	671	1079	738	1027	1082	950	1018	709	880	1009	833	929	1011	646	832	976	699	980	703	659	999	1078	1048	627	639	945	668	1012	906	944	749	750	879	577	1014	756	923	983	1045	716
T[C>A]C	576	651	866	889	862	565	545	1008	573	585	915	618	872	836	825	824	547	746	781	792	833	967	579	726	841	632	854	560	558	827	896	899	560	526	820	578	840	759	795	621	604	715	534	889	620	785	782	835	576
T[C>A]G	28	55	63	66	67	40	56	85	57	39	51	28	61	58	71	84	61	45	68	47	66	58	46	53	69	46	66	58	52	59	81	61	35	35	50	50	53	57	55	57	41	57	41	74	50	47	58	54	39
T[C>A]T	746	827	1109	1153	1129	687	733	1299	751	743	1120	769	1115	1140	1021	1100	709	995	1037	933	1029	1158	744	955	1086	796	1075	702	701	990	1156	1057	632	666	1019	703	1061	981	973	803	769	902	695	1118	801	954	1018	1101	791
A[C>G]A	93	99	145	140	162	94	89	183	88	99	152	112	145	150	157	135	102	116	144	120	141	154	88	124	147	110	142	104	99	140	153	169	86	76	155	114	137	118	134	116	114	152	104	152	109	153	134	169	98
A[C>G]C	66	99	93	104	123	77	102	121	62	73	84	71	102	115	84	100	70	98	93	76	80	82	64	76	77	66	103	53	70	85	117	103	43	68	84	59	107	97	100	71	72	92	70	104	58	92	82	117	77
A[C>G]G	6	5	17	9	9	10	11	13	10	5	10	7	6	6	9	11	8	9	12	8	10	6	10	9	12	8	8	1	6	8	12	11	6	6	4	11	9	8	6	12	10	5	2	12	1	8	6	10	10
A[C>G]T	128	150	238	205	177	152	128	216	139	135	210	129	171	192	179	183	129	186	188	159	177	203	164	161	214	149	191	132	125	192	217	198	107	115	196	133	211	195	169	124	144	152	120	225	137	180	178	199	154
C[C>G]A	100	136	163	196	184	106	106	187	115	120	191	128	194	196	171	157	108	146	135	166	153	215	116	149	171	96	162	112	95	156	188	190	92	112	164	121	165	157	151	146	116	131	97	182	124	131	197	153	128
C[C>G]C	109	144	177	234	187	137	127	197	103	137	205	154	229	200	193	183	137	159	149	160	175	195	138	173	185	133	186	103	108	163	209	178	108	118	159	121	168	156	160	143	116	171	90	184	105	164	183	176	144
C[C>G]G	0	0	0	0	0	0	0	0	0	0	1	0	0	1	0	0	0	0	1	0	0	0	0	0	0	0	0	1	0	0	0	0	0	0	1	1	1	1	0	0	0	0	0	2	0	0	0	0	0
C[C>G]T	144	127	158	210	203	132	124	222	126	126	190	134	185	185	192	187	118	163	202	160	174	201	104	162	189	134	185	133	120	179	205	172	112	126	185	105	190	178	132	126	139	173	120	169	139	153	181	176	142
G[C>G]A	51	80	88	92	85	61	69	106	54	53	93	70	81	92	71	77	55	84	91	69	72	93	59	75	93	52	81	65	49	99	93	97	34	53	76	50	85	86	79	67	61	75	41	72	66	77	67	78	53
G[C>G]C	57	55	83	71	96	52	71	91	54	73	86	55	104	66	83	79	52	71	54	69	71	83	67	76	89	50	77	53	35	87	100	91	48	37	70	60	98	69	95	58	52	79	50	74	64	75	80	62	53
G[C>G]G	5	12	16	16	21	7	8	21	7	10	15	10	12	15	17	15	10	23	20	13	19	20	11	13	18	11	16	6	12	23	19	18	6	8	14	11	18	11	15	10	7	18	8	17	10	20	17	15	14
G[C>G]T	108	117	184	173	199	126	115	200	99	109	165	124	197	170	141	175	107	143	168	137	167	182	110	138	153	102	165	100	112	148	195	182	111	101	157	103	140	164	170	116	125	124	110	167	119	170	157	159	105
T[C>G]A	39	39	46	53	40	39	31	80	30	35	49	27	54	51	61	57	29	37	41	44	44	67	31	44	45	32	47	35	31	44	60	45	39	35	44	31	45	47	50	33	25	44	27	46	42	52	42	42	19
T[C>G]C	39	33	36	45	53	28	38	48	34	28	47	38	57	39	43	45	42	41	50	32	41	47	27	46	45	41	51	39	28	43	50	31	36	22	42	34	41	37	55	45	36	34	19	59	27	27	44	42	34
T[C>G]G	3	3	3	5	3	1	3	3	4	1	4	0	4	2	3	0	0	1	8	0	4	5	2	3	4	3	3	1	1	4	4	5	0	3	3	1	3	4	3	2	3	3	2	1	2	0	4	3	0
T[C>G]T	2	6	5	8	12	7	10	4	4	8	8	9	10	9	13	4	5	8	4	8	9	10	8	9	9	9	9	8	5	9	15	6	2	6	6	7	6	10	7	7	3	8	2	11	10	5	7	4	8
A[C>T]A	152	176	234	232	260	161	163	253	157	157	275	173	246	262	234	217	160	200	237	195	230	243	154	199	225	162	225	136	162	224	204	242	139	161	209	147	272	216	206	186	173	238	159	243	166	205	208	231	155
A[C>T]C	47	64	91	108	90	59	63	94	59	58	108	64	102	111	92	98	62	83	86	86	93	113	70	74	106	64	108	60	52	85	110	104	63	69	85	60	110	81	107	63	75	77	54	103	69	87	111	110	74
A[C>T]G	70	74	123	99	101	96	65	119	77	65	122	74	105	133	121	108	73	86	83	108	96	111	68	91	97	65	106	63	66	103	118	114	74	92	79	75	101	91	112	83	83	88	70	95	75	108	110	130	83
A[C>T]T	289	285	400	441	423	294	284	505	286	296	462	295	438	459	425	425	280	373	417	368	388	416	315	383	435	297	392	252	256	431	478	442	247	284	395	318	458	381	430	323	307	327	239	409	312	382	356	413	295
C[C>T]A	65	63	86	96	86	54	59	96	71	73	100	79	87	96	100	97	47	76	107	76	99	98	62	76	92	66	72	57	50	85	109	88	60	57	90	63	97	94	75	65	62	75	54	84	72	78	83	93	60
C[C>T]C	82	114	153	162	150	78	77	175	84	97	148	73	137	139	130	150	82	124	139	121	133	143	100	110	130	109	149	88	98	143	141	147	85	88	115	95	140	127	129	103	100	115	81	154	99	135	124	128	97
C[C>T]G	23	52	39	57	60	43	35	60	25	38	56	36	55	54	63	55	33	56	36	39	57	56	35	48	45	45	62	42	20	61	51	56	30	29	46	30	54	48	49	34	40	48	36	49	38	57	49	57	29
C[C>T]T	302	371	495	500	494	307	358	579	343	311	512	358	498	532	479	463	332	479	466	390	454	577	305	422	517	316	427	308	305	487	543	496	285	307	494	327	473	478	478	348	396	368	321	497	327	452	447	484	350
G[C>T]A	12	12	8	9	12	7	11	11	6	3	11	6	7	9	8	12	7	10	6	12	8	20	8	14	10	7	6	9	7	11	12	9	5	7	11	6	12	9	8	14	8	11	7	6	11	8	7	9	4
G[C>T]C	9	8	4	5	12	5	5	7	4	7	10	3	12	11	7	9	6	4	11	9	7	13	1	6	7	5	10	5	8	7	5	8	9	7	9	7	10	11	8	7	5	11	9	8	5	8	10	15	11
G[C>T]G	39	57	74	68	63	44	42	68	32	46	75	39	48	79	75	67	52	45	69	54	58	74	42	58	57	42	71	45	41	66	57	75	40	36	67	57	57	59	75	47	46	42	29	57	50	67	63	69	58
G[C>T]T	105	112	161	171	154	107	99	194	108	130	157	115	169	167	153	157	101	138	152	136	123	167	93	143	147	97	142	116	101	163	166	184	90	119	151	100	125	137	174	101	115	114	94	153	110	130	147	163	94
T[C>T]A	119	109	167	196	181	95	119	196	100	103	166	119	183	169	168	159	115	154	166	150	148	174	107	146	182	119	192	121	96	176	218	184	112	104	138	123	165	151	153	132	134	152	111	195	133	119	164	174	126
T[C>T]C	9	10	5	7	9	9	8	12	3	7	9	5	6	5	8	14	4	10	9	6	3	8	3	5	12	10	5	8	5	13	8	6	6	5	5	7	4	4	7	3	5	5	5	10	6	5	4	8	4
T[C>T]G	1	1	2	2	1	1	1	1	0	2	2	1	1	0	0	1	2	0	1	2	0	1	1	1	2	2	3	0	0	1	0	1	0	0	2	2	3	0	1	0	1	1	1	3	1	2	2	0	0
T[C>T]T	126	134	181	175	169	130	127	193	118	94	186	146	202	199	161	180	134	146	159	168	168	193	122	135	201	127	172	109	116	159	200	171	123	116	177	121	187	155	148	112	134	146	126	173	143	163	171	179	121
A[T>A]A	490	489	689	694	694	442	482	770	455	453	718	475	721	687	620	667	488	544	641	580	625	673	454	565	635	502	607	430	439	626	748	645	383	441	625	459	642	625	604	485	471	521	361	684	455	575	640	688	469
A[T>A]C	501	570	729	797	753	515	528	806	497	481	780	535	756	774	678	727	502	627	674	645	675	735	505	603	655	528	739	480	463	726	785	731	432	470	651	428	772	642	693	564	536	592	461	747	525	637	688	707	522
A[T>A]G	511	608	774	816	822	558	523	881	504	553	834	560	805	807	775	802	526	710	740	718	695	773	508	696	770	534	745	512	476	773	824	804	430	482	714	485	754	703	726	560	544	650	468	826	545	724	712	774	601
A[T>A]T	559	654	866	889	899	565	579	1040	575	553	897	655	870	884	777	857	591	679	831	774	806	896	589	695	870	633	851	525	533	841	903	966	558	530	812	572	872	746	802	595	602	652	486	818	599	734	765	869	647
C[T>A]A	444	480	686	687	689	442	478	755	426	446	696	464	675	699	669	667	438	591	597	550	578	711	428	565	651	503	612	456	405	625	680	632	405	373	623	410	610	554	568	496	488	547	385	662	468	604	610	611	433
C[T>A]C	606	746	961	1055	1025	679	640	1166	661	658	1123	683	1041	1028	986	978	677	906	955	896	903	1017	636	804	975	707	929	655	618	952	1071	1066	584	598	948	649	1044	915	950	751	694	774	619	1014	684	930	921	1023	703
C[T>A]G	630	690	954	968	989	630	677	1077	645	654	1032	709	1010	982	948	964	659	799	869	834	927	996	662	747	968	652	955	636	588	880	1008	947	564	595	854	592	938	866	853	703	684	784	569	928	732	917	889	993	665
C[T>A]T	936	1053	1425	1590	1433	959	921	1672	1013	932	1552	1053	1434	1508	1484	1443	1060	1212	1360	1261	1394	1437	965	1174	1397	1049	1436	897	883	1353	1614	1449	822	877	1380	922	1385	1247	1311	1035	1011	1118	904	1472	1055	1284	1261	1501	1027
G[T>A]A	293	306	422	468	432	283	305	494	317	279	478	313	456	437	406	441	301	355	407	377	432	460	287	339	422	266	448	299	272	436	487	437	263	290	388	263	446	392	404	344	329	339	253	437	316	390	448	450	314
G[T>A]C	312	330	470	466	482	297	290	512	324	303	526	332	457	483	429	472	327	427	449	398	438	471	328	354	458	303	432	317	273	478	506	461	262	289	447	267	476	419	458	365	323	360	276	472	315	383	455	452	332
G[T>A]G	341	374	576	518	564	351	367	632	343	317	593	394	543	575	518	549	326	457	498	496	495	535	352	433	546	383	491	372	378	504	567	528	301	325	529	361	506	498	454	423	396	422	337	511	407	489	471	486	382
G[T>A]T	664	684	934	972	968	661	664	1104	629	633	1064	678	1000	987	927	926	616	799	874	831	850	1008	649	783	942	705	893	623	582	910	945	982	554	605	924	630	933	919	888	706	682	833	563	1026	679	853	848	961	690
T[T>A]A	258	288	409	363	400	319	260	456	280	220	413	293	428	397	354	394	254	355	384	351	348	407	271	330	364	284	389	262	232	416	447	374	222	238	344	256	409	359	394	289	274	353	227	393	311	329	367	430	261
T[T>A]C	454	496	660	677	674	441	431	769	464	446	757	482	659	710	681	650	437	550	640	590	646	756	429	575	652	440	640	403	440	640	726	630	380	427	605	429	669	594	609	529	519	574	417	606	497	576	625	724	482
T[T>A]G	274	306	425	442	450	270	302	473	345	284	466	323	447	486	425	458	285	374	438	386	411	460	284	371	406	324	374	328	279	414	480	446	273	256	409	275	449	409	439	296	302	417	252	421	316	374	396	416	314
T[T>A]T	858	966	1354	1323	1381	900	848	1551	876	904	1427	947	1283	1387	1308	1287	881	1102	1237	1128	1232	1421	872	1117	1258	922	1262	837	816	1291	1428	1289	834	828	1271	877	1262	1172	1202	919	900	1054	757	1334	932	1185	1270	1321	903
A[T>C]A	234	278	336	352	352	223	210	401	202	196	340	225	340	366	334	332	215	273	312	296	297	345	255	276	334	229	311	197	220	340	347	321	205	205	278	219	323	290	292	232	241	285	181	354	261	297	315	330	243
A[T>C]C	114	128	178	202	195	106	124	219	110	108	174	133	180	174	160	163	130	132	145	149	153	205	106	149	181	108	168	117	122	172	205	130	100	105	159	123	174	159	153	128	119	155	85	169	133	151	167	183	115
A[T>C]G	162	167	250	256	229	151	163	265	182	175	246	188	233	254	250	247	175	207	233	205	228	267	157	190	225	175	260	136	155	230	294	249	120	143	202	167	237	218	214	163	172	200	143	257	179	204	216	238	173
A[T>C]T	344	359	518	536	492	335	343	587	365	328	557	349	536	538	507	458	361	457	438	435	500	499	366	455	480	324	487	349	348	464	524	529	318	344	436	351	496	447	475	398	407	428	309	544	350	450	450	495	336
C[T>C]A	63	57	74	90	68	56	54	95	56	45	88	62	81	84	82	90	61	84	77	64	77	86	57	63	81	53	90	53	68	80	78	85	42	58	69	46	94	60	84	52	61	61	47	90	57	63	80	73	64
C[T>C]C	143	186	245	238	247	160	159	307	176	162	248	181	281	291	226	233	152	244	209	228	205	239	162	207	213	167	237	182	163	226	279	239	146	159	238	147	241	216	187	161	180	200	127	242	189	242	231	256	157
C[T>C]G	30	31	41	39	44	34	27	56	34	27	57	29	40	46	38	41	30	46	42	37	25	47	22	36	58	29	47	19	28	38	48	43	28	26	29	32	37	32	38	40	30	40	28	35	29	36	41	43	33
C[T>C]T	154	165	222	221	234	151	166	228	156	150	247	137	262	246	217	247	148	201	237	174	201	235	136	188	210	164	206	138	158	219	226	208	137	141	204	128	234	188	186	162	154	192	111	227	153	201	192	213	159
G[T>C]A	53	66	92	101	91	52	70	114	61	53	89	72	88	102	91	92	53	103	74	60	82	84	58	64	87	59	94	61	57	103	90	85	45	58	77	65	70	75	60	48	65	75	51	95	68	100	105	98	63
G[T>C]C	63	71	92	94	103	72	55	92	67	61	106	70	82	89	68	105	62	81	89	83	91	83	50	67	84	88	79	57	61	82	102	93	60	62	78	56	88	78	84	68	57	77	61	95	62	108	68	95	69
G[T>C]G	56	69	99	85	102	70	83	117	63	71	120	77	104	93	104	83	71	64	84	80	78	97	57	64	103	78	87	77	75	99	108	76	56	69	93	66	86	82	84	72	70	67	58	118	71	91	104	83	63
G[T>C]T	133	158	217	245	232	139	146	247	164	131	232	140	201	228	235	207	137	180	205	206	216	243	153	157	226	146	184	135	155	196	230	232	141	120	185	136	228	189	198	164	171	179	133	214	143	176	205	216	146
T[T>C]A	47	51	84	72	75	48	51	72	51	40	73	49	77	73	79	75	39	56	80	61	65	72	47	48	72	51	65	48	49	70	87	73	52	45	75	48	62	76	65	43	51	60	43	78	50	70	67	64	49
T[T>C]C	47	59	103	97	97	65	68	109	68	58	111	60	93	100	79	93	45	75	89	88	86	62	52	85	78	59	81	68	58	97	101	83	49	50	89	65	94	83	87	70	81	72	68	83	68	71	74	95	51
T[T>C]G	0	0	0	0	0	0	0	0	0	0	0	0	0	0	0	0	0	0	0	0	0	0	0	0	0	0	0	0	0	0	0	0	0	0	0	0	0	0	0	0	0	0	0	0	0	0	0	0	0
T[T>C]T	105	120	144	157	166	109	99	171	109	103	173	117	161	174	160	131	91	126	137	156	137	163	119	133	141	114	143	110	116	175	167	166	80	96	164	101	152	131	141	123	134	115	79	134	96	135	131	158	100
A[T>G]A	36	44	45	51	70	47	38	72	32	34	62	34	64	61	42	59	39	49	47	59	64	61	41	38	48	38	49	39	42	62	59	54	34	30	58	26	62	58	44	40	54	43	32	59	30	54	42	67	28
A[T>G]C	9	13	26	22	22	15	16	28	13	17	25	25	22	24	25	23	14	17	20	18	19	25	26	22	27	11	24	21	12	15	21	21	13	12	21	14	20	14	27	8	14	22	12	24	19	20	23	28	14
A[T>G]G	119	119	168	176	154	112	108	179	123	116	177	131	151	176	170	151	112	144	154	158	159	167	110	147	162	111	150	110	94	161	197	165	97	105	156	115	167	134	156	122	112	126	99	150	112	149	118	160	109
A[T>G]T	17	23	21	23	26	16	20	29	15	12	34	10	25	27	33	26	17	25	24	21	20	36	19	20	23	18	22	15	18	24	30	18	16	14	24	8	24	26	31	18	13	19	16	30	15	22	30	28	22
C[T>G]A	19	28	42	57	35	20	27	41	22	33	53	21	36	49	48	49	20	36	44	30	42	45	28	35	45	28	41	28	28	47	43	48	22	30	33	22	40	52	32	24	23	32	27	37	34	41	44	28	44
C[T>G]C	38	63	72	72	62	37	35	79	47	45	73	48	71	73	67	79	34	66	82	56	58	63	47	53	73	46	66	47	39	76	63	75	47	50	56	40	65	67	66	48	47	56	41	57	48	55	53	73	51
C[T>G]G	93	116	165	166	172	97	107	185	114	106	158	118	180	153	160	156	113	107	154	143	145	178	110	139	153	119	146	93	97	154	182	165	99	86	139	99	168	130	130	116	109	137	89	158	109	158	136	147	107
C[T>G]T	16	15	15	18	11	10	16	24	12	6	23	14	24	17	19	26	11	20	14	13	16	17	11	11	14	22	22	7	11	28	16	18	14	14	20	11	19	26	20	17	8	17	14	12	17	14	15	25	15
G[T>G]A	29	36	44	35	37	32	25	46	26	36	47	30	39	49	52	49	31	41	33	53	47	45	35	35	45	38	59	30	29	40	48	45	19	27	42	30	47	43	47	38	24	29	39	40	29	47	34	35	36
G[T>G]C	15	17	26	22	28	15	15	32	20	11	28	13	26	30	20	14	15	19	24	23	33	24	10	15	28	16	28	9	19	24	26	19	15	15	26	15	30	16	14	22	10	14	15	20	15	15	23	25	13
G[T>G]G	102	118	139	147	120	88	93	155	78	97	120	66	142	136	121	131	100	105	142	125	132	160	95	122	122	97	142	87	81	139	159	153	67	84	113	67	146	113	118	107	92	113	85	152	105	117	126	139	94
G[T>G]T	24	30	44	46	40	19	25	51	20	38	35	34	49	48	33	41	29	42	47	29	40	55	30	47	35	31	43	39	32	37	38	44	31	24	41	22	43	41	42	29	29	38	30	46	31	50	41	46	26
T[T>G]A	0	0	0	0	0	0	0	0	0	0	0	0	0	0	0	0	0	0	0	0	0	0	0	0	0	0	0	0	0	0	0	0	0	0	0	0	0	0	0	0	0	0	0	0	0	0	0	0	0
T[T>G]C	24	38	58	43	27	25	22	36	26	34	30	28	40	41	39	37	27	37	39	33	26	39	19	37	55	21	35	22	21	22	39	35	25	28	33	27	36	31	33	30	27	37	26	36	21	32	35	46	31
T[T>G]G	63	74	107	98	98	60	73	110	69	77	127	66	108	118	101	104	73	94	114	89	87	97	75	73	120	75	88	69	58	106	106	93	54	67	91	51	84	96	110	70	67	85	67	106	88	98	91	101	87
T[T>G]T	19	20	29	46	32	30	16	40	16	15	27	21	26	28	29	36	22	22	40	31	25	28	27	27	28	21	35	30	17	34	34	37	21	26	29	21	27	29	15	30	28	35	34	29	15	29	32	39	24
[truncated: 451 more columns]
