# Supplementary material for: SUITOR: Selecting the number of mutational signatures through cross-validation
Source: PLoS Comput Biol. 2022 Apr 4;18(4):e1009309. doi: 10.1371/journal.pcbi.1009309 (PMC9009674; doi:10.1371/journal.pcbi.1009309)
Supplement: S2 Data — (ZIP) [file pcbi.1009309.s015.zip › Supp_data_profiles_activities_matrices/16 In silico simulation/simulation design of one signatures/one signatures_mutation_type_matrix_19.csv]

	V1	V2	V3	V4	V5	V6	V7	V8	V9	V10	V11	V12	V13	V14	V15	V16	V17	V18	V19	V20	V21	V22	V23	V24	V25	V26	V27	V28	V29	V30	V31	V32	V33	V34	V35	V36	V37	V38	V39	V40	V41	V42	V43	V44	V45	V46	V47	V48	V49
A[C>A]A	1168	1689	1679	1732	1392	1327	923	1239	1664	1729	1077	1049	1445	1466	1636	1354	966	1473	1114	1645	1681	1493	1258	1055	914	1363	955	1724	1334	1707	1117	1109	1040	1445	1713	1683	1552	954	1617	1043	1752	1013	1694	1116	1722	1696	1555	1678	1498
A[C>A]C	1354	1920	1787	1908	1466	1436	993	1333	1871	1847	1107	1134	1719	1628	1825	1442	1029	1639	1227	1803	1748	1637	1326	1129	1006	1414	970	1823	1536	1800	1186	1268	1176	1684	1821	1831	1760	1024	1749	1110	1874	995	1700	1218	1766	1799	1725	1801	1570
A[C>A]G	143	171	176	175	146	137	102	122	190	180	109	96	142	142	145	163	84	177	110	180	182	178	131	123	88	150	103	175	136	208	112	125	128	156	168	164	168	92	147	114	184	105	184	105	152	178	159	189	148
A[C>A]T	1310	1906	1779	1792	1431	1414	984	1257	1800	1794	1125	1076	1623	1527	1657	1360	991	1596	1304	1711	1833	1525	1308	1164	947	1371	954	1856	1394	1901	1191	1231	1136	1674	1769	1800	1697	1021	1762	1042	1871	974	1697	1169	1810	1849	1685	1754	1500
C[C>A]A	1123	1519	1569	1567	1282	1201	824	1119	1559	1558	946	897	1278	1319	1510	1161	825	1377	1004	1517	1510	1341	1093	949	822	1264	755	1533	1279	1565	1052	1011	923	1386	1531	1463	1363	890	1441	969	1504	897	1532	1014	1505	1602	1448	1576	1416
C[C>A]C	1075	1556	1486	1492	1157	1223	801	1052	1490	1460	994	897	1303	1255	1465	1167	776	1296	953	1465	1445	1286	1104	919	840	1178	779	1538	1198	1519	956	941	950	1400	1481	1528	1394	778	1454	883	1510	824	1452	1012	1496	1582	1405	1475	1262
C[C>A]G	82	126	148	129	116	108	57	87	141	120	83	70	110	113	116	105	88	120	92	133	140	101	87	99	70	100	72	148	95	142	97	86	89	115	136	119	126	58	109	71	148	78	114	77	120	148	123	127	137
C[C>A]T	898	1313	1243	1308	1062	987	680	972	1342	1239	770	740	1161	1101	1150	990	698	1085	843	1247	1267	1162	926	756	710	955	673	1300	1018	1282	859	859	864	1143	1256	1338	1231	763	1201	695	1326	704	1269	832	1284	1268	1134	1174	1065
G[C>A]A	680	901	937	940	710	728	510	708	962	903	567	549	775	766	924	727	518	809	586	922	939	808	609	644	557	713	527	898	702	916	609	606	609	841	872	903	870	518	906	583	1015	493	865	605	904	888	878	834	811
G[C>A]C	745	990	977	1043	822	806	559	722	1016	1036	607	581	859	922	961	797	523	876	685	1012	982	863	742	661	560	796	526	996	785	1060	639	642	642	932	957	991	946	572	940	600	1041	518	974	668	983	1009	966	1043	848
G[C>A]G	75	109	104	104	79	90	51	67	96	105	78	57	88	78	118	77	63	96	62	88	106	88	67	77	52	66	62	99	99	80	81	78	65	104	106	91	91	53	109	90	100	59	105	85	88	107	92	118	92
G[C>A]T	732	1015	1017	993	804	812	561	787	1094	1010	677	624	918	880	973	785	561	885	728	1069	1007	921	752	636	601	814	564	1064	827	1040	682	689	709	947	1022	1027	980	570	1000	619	1039	590	971	678	1073	1072	994	1014	889
T[C>A]A	845	1115	1144	1110	958	932	584	800	1150	1141	730	680	973	976	1175	913	582	1011	737	1160	1102	954	824	732	654	869	601	1182	893	1145	687	755	719	1077	1081	1017	1054	600	1114	646	1149	611	1109	752	1102	1153	1065	1124	964
T[C>A]C	690	954	930	999	798	808	550	701	989	900	593	616	809	790	915	777	522	864	651	989	1003	810	689	599	536	744	527	932	725	984	627	612	627	830	932	974	922	481	959	555	980	520	905	639	952	922	894	940	850
T[C>A]G	53	66	80	77	52	51	34	58	67	64	45	37	73	75	58	47	34	65	41	88	86	81	52	42	39	59	48	66	54	66	41	46	45	49	60	65	73	46	72	40	81	34	85	46	76	78	63	62	55
T[C>A]T	935	1220	1164	1243	1005	925	617	853	1202	1203	777	734	1111	1036	1229	956	676	1082	855	1301	1241	1008	922	782	650	922	656	1220	1003	1175	825	795	779	1121	1269	1242	1212	697	1134	812	1221	640	1198	799	1232	1211	1170	1147	1061
A[C>G]A	112	155	156	158	148	127	97	106	178	153	109	91	146	138	169	132	84	163	116	179	192	150	119	108	90	125	75	170	140	171	129	103	98	146	164	156	125	92	150	94	179	102	148	119	162	170	133	169	146
A[C>G]C	69	122	112	117	87	87	76	77	103	135	86	62	87	111	108	96	68	99	83	109	137	113	92	79	58	92	57	117	87	108	81	74	68	94	109	120	101	57	114	88	112	52	95	82	131	137	86	117	103
A[C>G]G	11	10	9	13	15	8	4	12	13	15	2	7	16	13	15	8	5	5	6	6	15	14	9	3	8	14	2	12	5	11	7	10	7	6	6	12	11	8	7	4	8	6	3	6	18	8	10	10	8
A[C>G]T	154	220	236	224	170	147	102	162	198	197	144	115	193	189	223	174	121	176	130	205	236	213	145	110	122	186	136	191	180	242	140	147	143	177	227	205	201	120	214	115	214	123	225	176	216	217	201	195	168
C[C>G]A	150	168	186	203	167	150	110	132	211	202	110	122	156	163	160	184	95	161	119	201	202	150	115	102	106	172	110	154	155	172	119	117	114	170	188	187	178	112	163	116	162	103	184	123	189	195	185	178	178
C[C>G]C	137	214	206	229	170	186	110	167	205	193	132	136	182	206	190	172	123	187	124	192	201	203	150	147	120	129	123	193	159	212	149	137	121	186	207	214	213	104	198	121	233	132	219	179	206	212	184	225	182
C[C>G]G	0	1	0	0	0	0	1	1	0	0	0	1	0	1	0	0	0	0	0	0	0	1	1	0	0	1	0	0	0	0	0	1	0	1	0	0	2	1	0	0	0	0	0	1	1	1	2	0	0
C[C>G]T	149	207	218	215	178	161	118	165	215	199	115	122	177	174	222	144	91	187	155	200	201	179	137	118	117	183	117	192	177	222	137	143	118	193	231	202	184	124	193	124	230	133	195	145	208	235	190	208	179
G[C>G]A	77	109	82	94	75	65	53	64	106	101	62	72	93	91	102	79	60	79	58	90	97	92	55	58	69	76	61	93	81	92	63	74	61	83	101	96	105	44	88	62	111	34	92	66	98	108	97	92	83
G[C>G]C	64	80	109	94	91	73	46	72	88	79	56	49	101	79	81	73	54	67	67	97	106	98	61	60	45	84	65	103	66	89	55	56	63	94	84	91	77	49	106	51	93	55	89	59	103	95	83	90	77
G[C>G]G	19	19	25	17	13	17	5	17	21	15	9	9	19	24	16	13	15	13	7	24	18	12	15	16	17	13	10	19	8	15	7	13	14	14	15	15	16	10	13	13	17	5	11	15	17	18	22	23	10
G[C>G]T	135	172	210	220	148	141	88	126	187	148	110	126	173	149	193	144	81	165	137	168	187	160	132	113	97	162	104	205	147	218	117	130	112	152	174	181	186	90	176	109	192	84	184	118	196	181	149	188	166
T[C>G]A	46	62	62	61	50	56	32	48	61	57	40	29	50	50	70	33	35	45	38	54	49	44	44	33	31	42	28	51	34	57	39	41	36	60	66	59	53	35	56	39	65	29	63	46	56	49	49	57	51
T[C>G]C	33	52	66	46	51	32	24	40	50	52	22	33	57	48	41	41	30	48	31	56	50	47	36	34	20	31	25	56	34	38	39	35	42	44	42	66	49	34	51	36	54	29	50	45	55	47	44	60	34
T[C>G]G	2	4	3	1	0	3	2	6	5	2	2	1	2	2	4	2	3	2	3	2	2	4	2	2	3	5	1	1	6	4	0	3	5	2	6	4	2	2	3	2	3	0	1	2	3	6	4	7	2
T[C>G]T	6	6	8	14	4	9	7	7	16	7	8	12	5	6	9	9	2	16	8	7	9	7	5	12	7	4	7	13	6	6	11	5	8	11	10	12	9	5	10	5	10	9	6	4	10	17	10	7	9
A[C>T]A	182	265	264	287	215	213	144	188	271	250	162	152	222	208	246	186	162	234	179	272	244	221	198	168	140	213	141	249	241	258	157	151	159	240	259	258	265	149	249	158	283	158	248	157	251	239	219	275	206
A[C>T]C	68	114	111	118	96	99	55	89	120	99	66	83	96	89	110	88	52	88	67	126	92	106	76	72	53	73	47	96	86	97	67	62	68	111	104	101	91	63	98	68	129	52	97	65	120	122	113	104	86
A[C>T]G	96	126	111	125	90	101	83	81	131	143	64	76	116	106	135	91	61	101	88	108	116	85	93	90	62	79	75	134	95	111	71	89	77	105	120	134	104	76	119	76	112	71	120	71	116	130	118	123	93
A[C>T]T	356	481	471	486	399	405	269	354	501	456	309	316	431	442	469	358	273	434	333	507	498	433	347	302	268	355	233	482	379	456	352	345	311	424	448	462	437	240	473	298	499	236	439	310	499	494	456	434	437
C[C>T]A	73	82	92	112	71	81	53	73	91	91	63	59	84	83	112	79	67	93	60	101	110	81	66	66	64	82	56	115	89	107	89	60	56	89	94	97	100	53	87	59	122	43	113	73	98	108	104	85	94
C[C>T]C	121	130	141	171	123	123	92	114	153	170	71	90	129	114	143	107	105	139	80	147	156	158	120	100	91	112	90	155	124	131	107	94	98	135	144	167	148	90	141	101	138	80	132	111	151	153	158	151	128
C[C>T]G	41	46	56	66	59	48	30	39	64	57	39	21	39	34	43	47	27	41	42	69	54	54	51	25	34	43	22	61	35	61	41	46	38	40	58	58	57	31	61	31	87	37	40	37	47	60	47	60	49
C[C>T]T	370	566	559	579	442	456	278	348	563	541	336	314	542	481	569	442	277	493	383	584	569	491	423	353	321	406	289	561	435	570	341	344	379	489	571	591	500	289	495	357	562	294	553	350	559	554	521	581	451
G[C>T]A	7	13	5	15	4	10	7	6	12	7	4	8	11	9	24	8	6	8	2	6	6	11	9	9	3	11	5	11	5	8	7	8	9	7	9	11	7	8	14	5	12	2	10	11	5	12	9	9	6
G[C>T]C	2	7	9	10	15	5	1	6	14	10	3	6	7	5	4	7	7	6	5	12	8	9	13	7	4	4	4	5	8	7	12	7	8	10	13	11	7	4	8	8	11	5	9	7	10	5	4	7	6
G[C>T]G	50	64	72	81	58	56	35	54	59	77	48	46	69	60	78	64	37	53	48	69	80	68	52	53	40	68	36	80	62	70	35	50	49	60	60	77	64	38	84	47	79	40	60	57	71	71	59	87	72
G[C>T]T	129	159	170	174	149	149	95	117	160	168	101	98	157	174	179	162	99	148	102	195	189	146	126	108	103	141	89	207	151	188	122	99	102	140	186	162	145	113	157	117	170	107	166	95	179	166	169	161	146
T[C>T]A	157	189	186	212	142	151	95	149	188	177	116	131	177	134	180	154	113	157	133	204	177	162	146	137	111	140	112	188	168	176	125	141	116	191	198	203	178	105	192	108	198	115	184	133	186	220	201	182	170
T[C>T]C	7	14	4	9	4	7	7	6	11	8	8	7	15	10	3	7	5	7	7	12	8	4	6	4	8	13	5	13	5	11	5	6	7	8	11	6	11	4	11	3	6	5	11	14	12	6	13	13	14
T[C>T]G	2	1	3	2	1	0	1	1	1	3	1	0	1	0	2	1	0	3	3	2	0	1	2	1	0	0	1	1	0	0	0	0	1	3	4	2	4	1	1	2	2	2	2	1	1	3	2	1	0
T[C>T]T	144	190	194	187	173	167	97	142	196	224	140	124	189	180	212	158	109	184	160	217	181	158	153	127	105	155	107	175	153	196	131	112	109	195	203	180	194	124	178	129	195	123	208	149	206	186	180	227	173
A[T>A]A	539	718	726	726	597	627	398	555	744	742	458	445	643	672	712	551	400	689	476	736	665	642	576	507	382	570	392	748	633	725	537	468	459	705	760	740	669	456	681	478	769	406	706	511	701	765	686	689	587
A[T>A]C	583	871	822	813	630	644	445	578	872	774	532	476	763	702	784	682	422	733	550	804	761	735	593	535	436	625	451	866	664	865	500	524	526	758	849	856	743	506	782	451	851	443	797	556	806	848	728	753	705
A[T>A]G	596	889	808	918	674	658	498	646	913	885	564	548	773	749	840	655	476	804	598	824	826	736	603	557	493	664	435	883	669	876	539	569	564	789	892	909	826	496	818	524	888	473	807	517	922	886	781	903	767
A[T>A]T	672	959	868	985	714	761	499	650	932	897	614	610	873	844	917	781	558	849	643	948	933	868	730	622	502	793	488	948	781	987	664	635	625	869	948	1003	907	503	959	594	958	545	888	658	977	964	867	955	840
C[T>A]A	527	721	651	758	611	608	361	549	802	694	445	470	630	639	714	566	407	693	463	742	752	601	512	441	394	543	401	745	650	736	476	507	465	631	758	701	651	413	718	430	728	378	714	491	694	712	693	720	661
C[T>A]C	815	1109	1073	1148	891	849	564	810	1165	1107	712	664	979	953	1086	879	576	969	735	1044	1121	962	813	714	614	843	590	1154	880	1106	724	728	673	987	1119	1116	1025	618	1034	714	1154	596	1097	745	1101	1074	1072	1076	902
C[T>A]G	701	1034	1070	1077	844	853	525	794	1105	1056	650	616	914	886	992	808	556	904	690	1047	1102	929	720	708	569	846	621	1081	849	1076	698	713	708	908	1083	1049	937	614	1011	640	1071	561	997	707	1087	1056	1064	1023	883
C[T>A]T	1143	1587	1522	1750	1275	1315	842	1144	1635	1562	970	910	1389	1390	1623	1284	871	1434	1108	1574	1583	1330	1162	1033	964	1265	852	1598	1318	1620	1085	1039	987	1458	1572	1541	1475	858	1511	977	1634	844	1525	993	1654	1637	1515	1599	1440
G[T>A]A	346	472	460	557	444	386	239	365	452	476	300	277	446	386	502	366	269	413	311	467	477	437	325	320	267	352	283	508	408	520	307	311	280	469	489	481	459	283	460	274	514	267	444	357	478	497	445	463	409
G[T>A]C	359	489	512	498	456	400	306	427	506	478	329	308	457	464	509	398	283	460	347	478	501	467	386	371	301	416	264	535	413	483	302	335	347	479	544	532	510	285	475	341	525	300	499	370	550	489	507	507	430
G[T>A]G	447	606	548	634	511	471	302	420	608	581	341	340	538	534	579	460	347	524	423	628	606	518	445	367	335	462	333	612	468	598	402	396	360	533	593	608	590	321	587	358	553	333	575	383	602	600	585	613	480
G[T>A]T	766	1118	1075	1148	917	887	594	826	1066	1055	679	652	964	903	1024	858	590	993	744	1111	1089	914	795	674	619	847	574	1064	882	1048	749	675	695	1027	1004	1135	1011	591	1057	658	1131	631	1045	721	1114	1118	935	1044	925
T[T>A]A	310	442	444	452	344	369	250	325	416	427	291	249	441	385	430	331	235	401	325	448	453	396	299	295	249	350	231	426	341	465	282	265	294	439	466	404	397	250	421	263	446	255	378	312	432	450	425	391	388
T[T>A]C	551	695	719	763	636	632	411	577	788	697	488	442	680	640	716	567	469	653	524	775	732	648	545	480	437	555	401	756	599	731	497	491	491	711	731	770	698	432	713	458	781	434	723	504	751	760	687	701	660
T[T>A]G	343	501	492	510	417	407	268	355	458	521	323	269	406	394	462	378	303	425	344	501	475	469	357	315	302	351	254	511	397	561	307	312	313	438	475	456	428	263	470	332	502	274	444	343	512	476	420	523	436
T[T>A]T	1064	1418	1397	1502	1126	1186	764	1105	1443	1390	888	914	1226	1258	1395	1221	793	1267	967	1375	1436	1289	1044	967	792	1149	774	1417	1159	1554	1035	961	908	1365	1471	1460	1321	818	1435	873	1481	773	1386	953	1385	1477	1364	1382	1269
A[T>C]A	253	404	405	378	298	286	163	277	341	386	225	217	314	324	382	309	218	343	270	390	369	317	272	222	194	283	214	352	321	367	241	261	247	349	338	375	336	218	351	232	376	195	381	254	345	398	341	373	315
A[T>C]C	125	178	193	194	158	178	107	124	203	174	114	131	187	170	192	157	108	156	104	198	165	180	139	129	106	147	109	186	142	192	118	120	108	156	225	199	173	112	187	125	198	101	174	127	188	197	193	184	166
A[T>C]G	183	268	261	260	203	218	168	222	263	263	153	152	234	207	260	215	178	213	170	301	246	243	165	176	138	197	137	269	199	249	176	187	176	255	278	267	242	128	259	138	260	152	275	173	277	277	238	225	242
A[T>C]T	422	559	555	581	442	428	305	395	588	589	344	363	532	492	576	412	295	518	380	581	500	514	451	352	303	430	321	589	475	603	368	387	390	477	494	573	527	284	529	354	551	310	510	390	502	592	531	558	459
C[T>C]A	68	78	97	93	57	68	57	63	89	88	47	59	74	80	80	60	51	79	71	90	77	77	61	61	54	87	49	100	68	86	64	66	52	88	93	85	99	55	85	63	109	55	93	49	98	74	72	102	88
C[T>C]C	206	265	254	258	221	220	178	237	270	276	162	176	247	223	246	215	123	199	186	252	266	226	177	168	145	191	145	282	203	278	151	176	185	271	267	272	254	178	274	134	260	149	282	184	251	271	259	236	230
C[T>C]G	42	56	38	45	29	36	27	37	50	41	26	28	52	47	60	38	20	50	31	46	60	43	25	44	28	40	32	47	40	43	32	27	28	53	35	45	45	32	42	28	61	25	43	33	52	35	36	56	46
C[T>C]T	161	231	250	240	214	169	139	159	230	261	136	138	215	200	243	193	134	192	155	227	212	212	177	152	139	215	117	244	193	261	175	157	146	236	237	245	223	125	207	137	265	122	252	162	237	258	256	267	204
G[T>C]A	60	92	73	79	103	74	58	72	101	83	49	48	82	96	94	78	67	84	76	90	98	87	74	70	52	75	56	105	85	102	62	62	65	83	120	106	83	56	95	65	119	59	87	68	109	94	90	103	82
G[T>C]C	56	85	84	103	72	78	59	75	93	98	56	70	80	98	114	78	60	87	81	123	92	84	77	64	61	84	51	102	71	95	64	59	62	91	102	91	96	45	110	66	110	69	101	65	90	92	98	105	85
G[T>C]G	73	85	90	96	104	95	60	70	120	102	59	74	83	82	106	94	57	105	71	99	112	73	78	65	62	88	55	105	84	117	63	67	85	98	94	102	91	62	99	65	116	65	103	76	109	119	103	107	100
G[T>C]T	170	249	205	256	205	211	117	183	240	234	141	158	215	229	232	176	149	218	168	257	237	212	182	149	126	183	143	231	190	218	172	166	141	229	277	236	220	118	243	148	268	127	216	175	230	258	206	222	190
T[T>C]A	67	88	92	80	51	56	42	52	74	63	54	54	52	86	68	68	30	73	40	70	81	73	48	40	48	58	50	100	51	77	42	42	39	81	77	108	71	37	90	36	85	44	68	50	76	77	70	60	73
T[T>C]C	66	89	96	92	84	74	46	77	119	108	62	58	93	79	103	77	61	85	59	98	105	70	79	63	58	81	56	97	64	101	67	73	60	89	100	98	98	58	123	66	107	57	96	52	97	114	104	103	99
T[T>C]G	0	0	0	0	0	0	0	0	0	0	0	0	0	0	0	0	0	0	0	0	0	0	0	0	0	0	0	0	0	0	0	0	0	0	0	0	0	0	0	0	0	0	0	0	0	0	0	0	0
T[T>C]T	116	197	164	165	137	158	76	132	182	160	103	97	150	160	185	143	112	169	125	176	167	138	111	109	89	126	89	178	125	176	119	160	100	143	169	177	150	84	178	115	201	94	184	136	155	185	155	169	128
A[T>G]A	52	69	55	57	48	41	36	40	61	55	48	39	61	51	64	52	27	45	29	62	62	41	35	35	40	50	41	73	53	61	36	40	42	68	57	50	60	36	63	37	49	36	66	45	60	60	47	73	60
A[T>G]C	19	28	32	36	26	24	16	23	18	29	18	19	16	22	35	19	16	20	17	33	26	21	23	15	22	16	14	23	23	27	17	15	17	22	25	29	27	12	24	25	24	15	21	20	22	29	19	26	27
A[T>G]G	115	172	173	181	146	145	99	140	201	179	112	104	179	174	186	139	97	183	119	192	195	168	131	104	75	138	103	190	138	181	104	112	103	165	182	200	173	108	169	118	207	99	154	117	164	212	167	184	176
A[T>G]T	22	23	23	35	13	23	9	19	37	24	18	15	27	21	31	16	14	25	24	20	23	20	27	18	25	27	11	29	22	28	20	11	15	15	24	27	33	19	29	10	44	18	25	16	28	31	26	31	26
C[T>G]A	29	53	30	49	37	33	25	38	50	36	33	27	35	34	43	39	24	33	33	48	42	32	35	29	33	27	15	43	33	46	25	39	25	43	53	43	37	38	51	31	58	25	44	30	44	63	46	35	50
C[T>G]C	48	84	82	85	52	66	44	49	80	75	57	60	59	71	68	57	49	66	52	47	75	59	59	45	58	62	28	70	58	68	48	45	51	66	55	77	65	51	84	48	74	35	85	46	67	64	68	69	60
C[T>G]G	109	176	217	173	154	141	100	124	190	177	109	100	173	150	175	129	115	157	136	200	158	154	102	117	117	136	79	189	137	171	117	107	108	144	178	179	185	105	182	108	171	112	195	110	172	186	160	169	157
C[T>G]T	14	27	23	21	23	22	12	13	18	21	14	8	23	20	25	17	15	22	17	16	19	23	14	19	13	23	13	25	17	22	12	20	10	16	23	12	21	11	24	11	12	14	34	11	13	24	17	29	22
G[T>G]A	39	54	56	40	45	32	34	37	58	26	40	20	46	44	32	36	29	53	32	52	42	40	45	34	41	47	31	54	33	60	42	34	31	34	58	50	56	35	49	31	44	38	49	34	40	62	56	48	40
G[T>G]C	11	33	23	25	14	13	15	29	31	20	18	14	22	31	27	21	17	18	19	28	23	25	21	24	9	26	16	32	25	27	23	29	26	19	24	16	18	16	23	19	23	17	20	17	17	24	27	14	26
G[T>G]G	99	163	116	176	94	123	64	106	164	150	121	97	143	128	143	115	83	137	105	158	162	146	120	113	91	102	95	160	124	138	103	104	92	143	157	157	168	82	140	108	172	105	141	95	166	156	141	138	147
G[T>G]T	37	47	63	53	37	37	34	46	60	49	27	35	39	46	42	55	30	59	45	45	56	27	41	30	22	34	26	53	43	55	30	34	26	45	44	49	35	25	36	29	51	30	41	29	43	47	40	47	38
T[T>G]A	0	0	0	0	0	0	0	0	0	0	0	0	0	0	0	0	0	0	0	0	0	0	0	0	0	0	0	0	0	0	0	0	0	0	0	0	0	0	0	0	0	0	0	0	0	0	0	0	0
T[T>G]C	27	48	34	42	32	33	33	39	47	39	21	30	42	35	43	27	29	29	23	47	46	45	36	24	29	34	20	50	46	51	32	32	22	34	39	38	38	27	43	37	56	33	44	28	58	43	35	50	41
T[T>G]G	93	124	121	126	99	103	70	102	143	131	91	59	102	93	104	91	61	104	74	121	120	108	63	86	57	102	63	103	104	110	79	63	85	118	92	106	96	79	111	66	113	73	100	73	121	113	123	118	102
T[T>G]T	29	40	36	41	35	36	20	24	36	30	24	22	43	32	45	28	27	30	20	47	28	24	33	20	22	26	15	27	32	32	14	32	21	35	35	42	37	17	40	20	33	29	43	20	39	32	41	40	38
[truncated: 451 more columns]
