# Supplementary material for: SUITOR: Selecting the number of mutational signatures through cross-validation
Source: PLoS Comput Biol. 2022 Apr 4;18(4):e1009309. doi: 10.1371/journal.pcbi.1009309 (PMC9009674; doi:10.1371/journal.pcbi.1009309)
Supplement: S2 Data — (ZIP) [file pcbi.1009309.s015.zip › Supp_data_profiles_activities_matrices/16 In silico simulation/simulation design of one signatures/one signatures_mutation_type_matrix_2.csv]

	V1	V2	V3	V4	V5	V6	V7	V8	V9	V10	V11	V12	V13	V14	V15	V16	V17	V18	V19	V20	V21	V22	V23	V24	V25	V26	V27	V28	V29	V30	V31	V32	V33	V34	V35	V36	V37	V38	V39	V40	V41	V42	V43	V44	V45	V46	V47	V48	V49
A[C>A]A	1619	1638	895	1551	1640	972	1107	962	1197	1567	1350	1755	1733	879	1160	1037	1412	1332	1230	1497	1030	1583	1303	969	1256	944	1374	1005	1512	1353	931	1355	1032	1129	1160	1104	1089	982	1607	1088	1098	1281	1690	1132	1033	1134	1368	951	1209
A[C>A]C	1717	1724	998	1695	1758	1041	1170	1078	1346	1700	1515	1820	1818	963	1211	1008	1572	1466	1356	1570	1186	1702	1537	1119	1370	1013	1540	1107	1592	1443	1004	1617	1165	1206	1151	1262	1175	1042	1693	1263	1200	1443	1769	1245	1081	1206	1569	1043	1261
A[C>A]G	160	175	81	164	175	111	128	91	117	163	145	209	179	76	122	105	126	132	151	146	94	185	162	81	144	103	138	104	127	148	81	153	93	121	126	143	110	98	176	113	91	137	170	116	93	123	173	114	115
A[C>A]T	1610	1772	1018	1660	1774	990	1127	1023	1251	1712	1485	1848	1876	947	1234	1028	1494	1343	1288	1521	1151	1604	1499	1103	1332	1063	1559	1028	1525	1400	940	1546	1103	1189	1235	1221	1172	1070	1713	1202	1180	1377	1773	1125	1110	1177	1454	1010	1242
C[C>A]A	1418	1516	857	1442	1459	871	971	953	1054	1438	1282	1562	1558	803	1022	866	1290	1142	1134	1350	969	1366	1169	891	1129	843	1301	912	1385	1172	804	1351	1004	1074	1064	1053	1047	870	1407	1024	1039	1221	1522	1104	950	1041	1271	855	1080
C[C>A]C	1436	1476	795	1446	1400	761	988	858	1088	1420	1224	1522	1562	792	1030	823	1174	1140	1091	1307	931	1413	1183	853	1158	817	1235	820	1352	1194	816	1275	900	1005	979	1011	1009	828	1398	1107	947	1144	1443	996	857	987	1222	841	1064
C[C>A]G	121	142	79	116	135	68	80	69	80	116	94	128	152	71	93	71	95	92	95	108	83	122	101	72	117	64	114	72	117	112	79	118	81	85	94	85	86	75	140	68	79	88	135	70	89	89	105	79	86
C[C>A]T	1184	1244	719	1120	1166	715	798	783	914	1168	1064	1286	1250	689	840	679	1096	937	911	1070	809	1163	1047	749	962	673	1060	727	1130	928	722	1137	760	812	810	819	838	710	1229	868	814	966	1239	800	743	782	1070	703	871
G[C>A]A	886	939	448	844	904	511	597	539	635	842	756	977	955	497	647	526	752	692	708	797	562	780	763	549	642	535	731	558	834	712	510	831	555	585	593	602	674	553	900	656	578	704	893	619	552	619	706	564	617
G[C>A]C	924	1056	548	918	925	565	648	592	744	947	824	1034	1010	521	706	578	830	727	743	863	593	927	763	596	745	590	878	560	898	757	528	834	627	649	692	659	675	603	943	653	656	759	996	645	592	654	877	577	686
G[C>A]G	106	104	68	93	108	55	69	51	91	98	97	96	102	49	67	61	92	95	72	89	59	102	88	63	88	60	104	59	109	86	53	93	62	67	56	76	80	57	111	64	63	85	116	81	57	79	84	62	86
G[C>A]T	918	1027	558	920	980	579	653	611	781	1018	865	1059	1086	587	713	589	909	815	752	837	615	943	799	598	774	608	847	552	919	807	556	923	623	615	654	713	640	589	998	747	665	790	1005	673	600	683	903	591	654
T[C>A]A	1066	1129	646	1081	1070	641	777	688	863	1027	885	1133	1191	574	748	633	950	892	786	974	677	983	921	723	868	652	944	644	992	876	627	993	723	763	770	796	726	694	989	791	720	849	1147	801	728	783	956	654	810
T[C>A]C	880	953	529	875	933	553	576	542	705	907	773	963	1001	544	664	556	769	734	697	844	605	865	707	612	724	554	817	582	835	706	495	852	540	585	659	625	676	614	891	684	636	773	947	624	561	631	840	582	643
T[C>A]G	83	76	42	76	82	40	34	45	56	66	55	70	64	43	47	38	54	67	49	63	43	65	54	57	42	50	62	41	67	64	48	58	46	57	60	48	56	41	57	54	53	59	89	65	42	43	56	33	52
T[C>A]T	1065	1259	646	1173	1146	685	828	721	876	1140	1018	1284	1204	621	769	672	1016	924	889	1082	720	1083	982	718	957	693	1056	712	1065	1010	657	1064	752	768	789	826	838	750	1171	845	747	930	1205	793	740	781	1100	644	843
A[C>G]A	161	158	74	158	152	98	97	102	135	153	125	171	161	94	99	97	139	120	140	155	103	150	134	91	125	105	159	94	166	122	85	148	76	107	122	124	94	96	166	104	103	124	160	118	119	101	129	108	113
A[C>G]C	96	115	45	108	113	72	66	54	70	113	83	120	117	53	79	68	80	95	98	99	54	95	80	58	89	59	100	64	94	76	66	102	70	69	72	73	75	86	111	87	49	75	110	82	69	75	84	80	82
A[C>G]G	15	11	2	10	10	6	10	4	7	5	13	10	8	7	10	10	6	6	5	7	3	6	4	5	9	9	6	10	12	3	6	7	14	5	5	8	10	7	5	5	7	9	7	9	6	9	15	8	10
A[C>G]T	195	218	119	187	202	118	149	127	144	202	179	211	233	129	130	126	168	166	156	172	130	188	177	140	162	141	179	134	200	175	112	182	137	132	163	141	147	133	209	154	143	151	178	150	133	151	193	136	155
C[C>G]A	177	186	104	191	188	84	111	103	141	190	168	176	191	107	131	113	154	154	139	159	122	184	146	90	136	132	157	111	182	134	102	169	120	124	126	110	125	116	185	121	113	158	184	128	121	136	174	97	145
C[C>G]C	173	211	126	198	214	112	126	162	146	200	154	190	210	106	156	106	181	154	162	185	149	189	162	140	178	121	174	126	184	148	106	174	146	148	131	153	143	96	209	149	136	142	192	126	126	136	176	111	152
C[C>G]G	0	0	0	0	1	0	0	0	1	0	0	0	0	0	0	1	0	0	0	1	0	1	0	1	0	0	0	0	1	1	1	0	0	0	0	0	0	1	0	0	0	0	0	0	0	1	0	0	0
C[C>G]T	183	241	125	232	190	101	151	116	140	199	194	228	199	105	148	109	181	153	135	172	120	181	180	135	152	116	167	121	176	174	107	166	125	117	146	137	148	130	213	133	126	151	211	137	122	127	147	118	152
G[C>G]A	95	114	46	105	98	53	73	61	59	98	73	135	102	42	60	48	94	80	66	77	56	93	92	56	76	44	85	63	91	69	37	84	67	57	64	79	65	67	87	59	61	67	93	69	61	66	86	53	74
G[C>G]C	82	89	47	69	89	53	66	62	61	85	87	94	78	54	71	49	70	73	66	66	62	83	73	64	69	54	91	48	76	71	53	87	58	56	63	66	65	51	97	80	40	64	99	56	52	53	80	40	67
G[C>G]G	17	15	9	17	16	8	18	14	13	18	12	11	24	9	9	8	18	9	11	19	11	17	14	16	15	7	13	10	20	15	14	17	11	8	10	16	16	11	18	12	9	23	20	3	7	9	16	18	14
G[C>G]T	169	201	118	176	175	94	121	99	153	175	142	170	189	104	115	102	150	135	142	156	110	172	129	99	138	97	145	106	170	142	86	141	95	130	132	152	128	103	183	116	144	162	160	142	119	98	167	125	123
T[C>G]A	47	53	19	59	60	25	47	35	33	61	49	44	48	27	31	30	45	46	47	45	43	36	42	31	33	24	56	38	51	37	23	41	34	36	44	52	49	37	53	36	36	46	42	32	37	42	47	31	52
T[C>G]C	52	54	21	45	49	37	23	39	31	55	41	40	57	18	34	35	43	44	45	42	35	38	39	33	35	26	44	23	45	40	24	45	40	39	38	35	40	22	46	37	33	40	44	33	32	42	36	37	35
T[C>G]G	2	2	1	3	1	2	1	1	2	4	4	3	4	1	2	1	4	3	6	2	2	5	2	4	0	2	1	1	3	1	2	5	0	2	1	2	2	1	2	2	3	3	3	0	1	2	5	1	1
T[C>G]T	10	12	5	9	7	6	5	7	7	14	8	6	9	6	7	7	8	7	12	9	6	10	8	8	9	5	6	5	17	10	8	9	3	4	7	7	11	9	9	9	6	6	8	8	3	6	10	7	5
A[C>T]A	253	270	143	255	261	130	166	153	182	232	219	281	296	149	186	165	199	188	190	221	147	243	199	179	202	148	217	140	208	190	131	212	162	179	167	166	190	142	213	168	190	172	270	169	135	172	214	156	202
A[C>T]C	78	105	61	86	90	73	66	63	67	95	89	117	118	59	65	62	94	86	82	86	77	87	84	55	78	57	80	71	90	66	47	88	59	52	72	79	85	79	107	66	89	98	100	74	69	86	96	58	72
A[C>T]G	121	103	63	131	114	74	67	96	92	104	96	132	134	74	87	63	108	106	96	107	86	103	99	74	85	71	105	76	128	94	65	120	79	84	74	89	89	77	128	79	84	104	123	73	86	85	103	81	96
A[C>T]T	468	480	259	428	427	263	306	263	356	451	389	477	502	285	297	294	382	389	355	413	262	407	362	288	363	255	385	260	457	386	269	389	317	311	307	331	309	273	470	342	327	372	442	313	279	315	415	274	326
C[C>T]A	79	98	56	83	105	49	58	61	70	86	96	95	105	42	70	61	81	103	79	89	74	89	82	60	81	58	95	54	97	80	60	90	81	70	69	68	57	58	101	66	61	84	105	71	81	57	91	55	65
C[C>T]C	146	154	96	147	165	82	97	101	92	133	154	146	147	80	88	90	137	135	120	135	103	150	139	92	123	80	139	94	136	127	85	139	99	103	100	113	97	92	149	114	97	109	161	105	82	111	138	102	105
C[C>T]G	55	67	22	55	40	44	37	31	39	67	51	50	48	27	43	32	52	40	32	49	28	50	38	32	57	35	47	29	41	40	22	55	27	43	45	41	45	30	50	30	37	36	45	45	48	34	49	34	34
C[C>T]T	520	549	281	503	518	339	337	320	404	545	456	580	550	279	357	357	471	456	389	487	334	500	459	339	398	295	477	360	488	426	291	480	366	381	345	363	363	346	537	382	318	434	516	366	318	373	474	348	403
G[C>T]A	11	9	3	14	10	4	8	6	12	7	8	15	8	6	11	10	9	13	4	12	7	12	9	5	5	3	10	6	4	7	5	9	9	6	5	7	3	8	15	8	13	10	9	7	3	7	11	9	6
G[C>T]C	11	8	1	3	10	6	7	2	10	8	10	15	8	5	10	11	8	10	5	13	5	7	8	4	8	3	9	1	10	6	8	6	12	8	3	10	4	8	6	3	3	6	12	8	4	7	3	10	8
G[C>T]G	67	65	59	55	79	49	53	43	53	74	48	68	82	53	59	40	60	57	57	67	43	72	73	39	40	39	73	37	63	68	29	54	31	53	46	48	58	52	80	35	51	56	80	49	46	33	54	53	51
G[C>T]T	178	177	98	162	159	105	120	113	118	165	139	178	191	98	129	93	141	135	127	147	105	170	128	115	113	90	141	125	158	152	103	165	115	130	131	115	117	122	169	120	118	123	185	94	108	121	148	104	117
T[C>T]A	189	191	102	178	190	120	126	112	147	182	157	214	190	99	132	126	140	162	133	163	119	177	154	128	137	93	169	116	173	156	105	173	128	134	134	133	113	142	184	137	112	124	177	116	119	123	176	102	141
T[C>T]C	8	11	9	16	12	3	9	11	8	10	10	4	6	6	3	7	5	3	6	7	5	12	7	5	7	7	7	9	9	8	7	8	8	5	8	7	5	4	9	7	5	3	7	5	9	4	11	4	5
T[C>T]G	1	2	0	2	1	1	1	1	1	2	1	0	4	0	2	3	1	3	1	3	0	2	1	1	3	0	1	1	0	1	2	2	1	1	1	1	0	1	1	1	1	4	2	4	2	0	2	1	1
T[C>T]T	162	168	101	216	196	114	137	124	140	203	167	210	201	105	121	101	180	147	155	195	116	186	168	133	149	128	183	102	170	129	106	175	140	136	147	155	132	134	199	154	105	142	200	133	130	117	157	123	124
A[T>A]A	686	750	421	689	728	449	520	430	510	725	591	809	755	397	533	401	650	582	510	666	457	675	566	423	563	420	613	450	664	590	399	652	479	473	514	464	483	470	669	501	493	558	687	548	458	466	619	450	527
A[T>A]C	739	755	437	736	799	509	497	489	611	770	631	860	824	421	581	490	649	633	589	673	504	781	617	497	602	458	699	526	767	654	470	702	480	571	554	562	528	495	743	558	491	618	782	489	497	526	717	468	518
A[T>A]G	847	863	413	785	849	469	529	529	606	779	711	903	834	461	596	503	745	651	603	768	595	805	664	503	677	492	760	516	793	689	472	772	565	554	593	571	572	501	829	623	550	643	846	555	519	548	739	500	616
A[T>A]T	913	995	545	927	911	499	608	528	688	898	768	1035	991	515	619	555	777	698	726	818	598	846	797	552	739	554	807	550	835	718	505	854	607	590	634	681	689	560	858	576	635	712	943	590	617	685	785	511	675
C[T>A]A	630	713	388	691	697	421	450	402	532	699	560	727	784	336	442	432	601	552	518	638	429	614	601	415	567	420	645	399	683	542	403	606	443	449	471	465	455	426	690	476	461	537	715	524	454	480	638	422	483
C[T>A]C	1030	1100	632	1030	1069	604	718	646	730	1047	909	1159	1124	556	760	685	902	848	805	937	698	1043	886	649	855	672	998	680	1035	920	597	1006	723	744	773	681	728	651	1043	734	716	841	1100	737	649	734	964	616	771
C[T>A]G	930	1017	620	954	1054	615	642	629	726	995	874	1102	1105	557	685	624	959	822	766	926	648	942	813	628	789	604	896	617	904	790	582	927	653	644	686	735	730	646	1013	735	682	828	1033	729	647	687	887	607	721
C[T>A]T	1476	1614	888	1490	1491	884	1066	975	1189	1473	1345	1682	1645	832	1126	897	1341	1195	1172	1403	982	1411	1259	933	1180	919	1345	954	1366	1173	821	1427	939	1014	1114	1066	1053	975	1544	1072	997	1183	1607	1033	970	1035	1314	872	1143
G[T>A]A	421	445	304	495	461	257	310	269	318	462	371	513	430	283	344	259	400	381	377	413	306	458	383	282	344	279	433	292	422	367	269	429	293	315	302	297	324	286	449	337	305	386	516	333	282	306	408	281	354
G[T>A]C	528	511	263	481	484	275	301	302	386	487	419	563	535	269	335	295	454	409	351	424	358	473	396	308	416	278	449	292	482	407	283	474	311	291	294	344	327	289	476	358	332	405	535	360	304	334	433	319	330
G[T>A]G	582	593	326	567	556	317	429	360	433	561	470	623	654	310	382	374	503	494	437	537	380	571	479	350	456	336	516	326	553	450	337	509	348	396	379	401	373	329	574	406	395	434	608	409	379	397	474	358	426
G[T>A]T	1061	999	587	895	1057	634	722	611	768	999	916	1076	1064	512	732	619	966	864	799	992	656	1011	825	645	822	639	937	641	996	857	597	944	668	673	699	674	738	663	1031	751	696	844	1081	700	661	721	958	684	748
T[T>A]A	395	432	246	398	408	243	289	271	331	441	394	473	436	217	284	264	368	368	362	395	264	382	316	271	308	234	381	244	377	335	231	393	282	250	302	284	315	288	391	316	283	354	383	298	258	303	401	245	292
T[T>A]C	691	745	398	697	735	463	500	411	555	693	606	770	779	386	498	413	592	550	568	670	491	645	574	423	582	418	623	427	722	567	398	671	487	527	464	484	454	455	722	516	493	627	739	475	510	485	656	413	532
T[T>A]G	443	494	260	437	468	271	321	284	366	472	389	485	489	263	324	316	418	376	355	420	282	470	359	279	375	306	431	314	437	392	268	406	309	336	355	340	312	315	471	334	328	355	467	329	314	326	400	285	373
T[T>A]T	1440	1419	817	1336	1322	818	910	858	1068	1336	1212	1448	1444	743	913	821	1221	1203	1088	1228	885	1354	1145	784	1089	801	1231	858	1325	1137	811	1194	869	893	1006	969	912	879	1290	986	954	1127	1436	965	843	979	1202	832	1020
A[T>C]A	381	390	227	331	365	220	239	226	266	366	300	388	390	192	231	243	322	268	282	340	219	335	306	230	289	216	343	224	336	264	198	346	243	259	235	251	199	220	342	258	227	271	356	241	215	227	310	271	260
A[T>C]C	184	187	105	163	192	119	129	108	137	175	175	214	181	125	141	109	164	173	164	164	125	175	156	125	153	109	164	101	191	144	101	172	126	124	123	138	127	113	208	122	129	139	190	126	102	119	159	101	132
A[T>C]G	272	249	154	222	254	139	146	133	190	270	213	295	281	132	154	138	229	230	215	236	177	262	229	153	162	174	207	138	256	203	144	221	158	167	195	170	154	169	252	174	155	201	274	194	162	166	223	146	162
A[T>C]T	529	524	313	536	521	329	376	328	408	522	472	584	565	322	416	327	490	405	386	525	362	507	463	337	411	302	526	330	499	445	299	518	333	367	380	370	391	335	559	394	376	457	538	358	314	388	478	329	395
C[T>C]A	96	78	54	78	86	54	48	50	61	80	71	86	95	44	58	64	79	74	63	74	49	89	60	52	51	49	79	63	81	68	47	86	58	76	52	57	53	59	80	62	62	70	84	60	63	74	78	58	60
C[T>C]C	251	252	149	239	261	161	174	153	201	236	227	282	267	155	175	133	215	214	157	222	155	248	213	162	168	141	214	138	225	245	133	240	179	187	196	163	189	149	289	186	177	193	265	182	167	169	197	152	196
C[T>C]G	42	56	33	42	49	28	33	32	27	47	37	44	45	27	42	26	42	39	36	45	29	36	43	33	37	19	42	25	39	37	19	44	37	29	28	45	40	27	44	35	28	34	42	32	29	27	41	38	31
C[T>C]T	219	229	142	209	208	140	162	132	178	227	199	285	257	131	192	144	196	206	196	219	169	219	218	164	148	131	224	149	197	222	135	201	132	151	135	157	172	152	224	174	143	195	221	170	150	162	207	130	165
G[T>C]A	92	98	66	83	88	66	67	60	54	85	79	100	92	50	60	51	94	67	72	82	49	77	80	53	76	59	97	63	95	69	64	78	61	69	52	70	67	68	107	72	57	82	94	68	56	66	88	53	63
G[T>C]C	102	103	66	96	97	73	53	54	68	91	75	110	112	62	75	58	86	75	78	100	66	85	78	78	84	60	80	52	103	75	63	80	55	71	55	67	71	62	101	55	60	63	99	53	67	58	88	58	67
G[T>C]G	107	113	65	98	100	59	72	59	74	115	80	106	131	63	83	67	101	90	92	91	67	102	86	66	71	66	83	53	93	85	59	104	69	78	68	78	58	65	107	87	79	67	101	79	52	76	78	66	78
G[T>C]T	220	227	136	238	199	129	138	151	158	223	194	249	265	122	174	136	200	208	195	206	154	221	203	147	185	146	198	145	211	190	140	207	142	174	179	186	159	153	259	172	160	183	236	166	139	149	195	120	165
T[T>C]A	69	65	49	73	79	48	44	38	62	69	66	84	84	45	46	41	66	62	63	71	38	68	53	41	70	51	60	44	55	70	49	73	47	49	64	60	50	43	75	47	55	54	95	45	53	53	59	44	55
T[T>C]C	87	101	66	102	103	61	67	60	65	101	70	99	90	59	58	59	80	82	65	89	54	81	90	60	73	65	77	55	102	79	63	89	70	58	60	65	65	54	88	74	71	69	103	60	54	64	73	66	69
T[T>C]G	0	0	0	0	0	0	0	0	0	0	0	0	0	0	0	0	0	0	0	0	0	0	0	0	0	0	0	0	0	0	0	0	0	0	0	0	0	0	0	0	0	0	0	0	0	0	0	0	0
T[T>C]T	167	180	109	158	171	108	123	99	108	164	131	149	167	89	110	89	153	132	145	144	108	155	124	124	143	100	145	113	146	138	92	123	98	111	115	134	127	109	170	112	107	136	171	116	111	104	120	106	104
A[T>G]A	57	62	30	55	49	40	38	35	51	62	47	74	71	30	52	39	51	45	51	40	35	55	47	30	48	28	55	38	55	49	36	44	52	52	43	29	35	42	63	55	40	42	62	35	43	50	53	38	44
A[T>G]C	23	24	15	19	28	7	17	14	15	27	24	27	27	11	12	11	19	14	27	19	15	17	19	18	23	20	23	17	26	19	8	23	17	14	19	16	19	13	20	22	22	17	23	18	12	10	24	16	18
A[T>G]G	163	170	102	186	157	101	143	121	137	163	139	185	208	92	115	102	167	141	148	166	94	150	152	92	127	99	173	106	167	148	94	160	111	132	111	127	124	100	193	151	109	141	192	129	97	126	162	99	116
A[T>G]T	26	25	16	23	31	15	19	15	23	28	23	39	31	15	15	20	28	19	27	24	19	33	24	19	17	17	20	10	23	23	19	30	13	17	16	20	17	22	28	23	16	14	19	25	16	14	21	15	26
C[T>G]A	33	37	24	41	46	30	33	21	21	50	32	49	41	21	21	24	31	36	24	44	30	43	40	17	24	24	33	23	41	31	34	32	26	21	25	22	29	32	43	33	29	30	53	29	22	29	47	22	25
C[T>G]C	69	63	41	64	63	42	39	61	62	64	61	88	85	47	50	44	73	47	55	58	42	65	58	44	39	38	72	60	56	61	36	59	43	48	39	47	44	41	69	64	43	50	83	60	39	44	58	36	60
C[T>G]G	169	191	93	164	182	97	113	100	122	175	142	199	184	104	134	113	174	137	125	170	116	146	133	106	135	97	174	100	160	117	84	151	113	98	124	113	109	123	164	130	117	154	184	150	106	142	156	103	135
C[T>G]T	25	36	13	13	22	16	18	11	20	21	21	28	24	11	15	6	14	13	13	13	14	12	17	12	7	20	18	20	15	10	16	17	15	12	12	11	11	9	21	10	13	12	26	9	14	8	20	9	12
G[T>G]A	45	37	31	47	35	29	42	36	31	40	45	60	55	19	27	33	28	30	43	66	26	43	47	36	29	32	45	30	50	33	31	45	40	36	42	30	28	28	50	34	26	49	49	26	27	39	41	32	29
G[T>G]C	27	34	9	24	24	17	14	9	11	14	11	22	17	9	21	14	16	16	23	24	13	19	17	14	13	14	23	21	21	18	11	17	8	10	22	14	13	15	15	18	18	16	28	15	21	15	27	15	16
G[T>G]G	161	144	94	143	135	69	87	86	107	150	126	162	162	73	90	85	119	118	111	118	110	150	131	86	117	79	128	86	137	123	87	135	86	108	122	100	76	83	143	104	102	108	159	98	83	129	130	97	122
G[T>G]T	49	52	31	42	55	28	26	27	32	34	41	56	42	22	30	23	54	28	43	43	36	46	38	30	37	29	41	40	45	45	20	33	29	41	35	31	31	35	38	32	36	39	47	32	30	29	40	25	35
T[T>G]A	0	0	0	0	0	0	0	0	0	0	0	0	0	0	0	0	0	0	0	0	0	0	0	0	0	0	0	0	0	0	0	0	0	0	0	0	0	0	0	0	0	0	0	0	0	0	0	0	0
T[T>G]C	47	31	28	49	41	23	34	20	36	35	35	43	43	23	26	22	37	27	27	36	27	50	30	28	30	23	41	20	40	35	22	27	22	28	19	42	25	30	50	26	27	34	47	25	31	26	41	30	28
T[T>G]G	111	102	75	96	97	65	85	69	87	108	103	126	116	63	80	63	90	76	86	103	66	114	109	65	88	77	103	79	118	74	75	104	72	75	87	92	80	77	114	77	63	105	123	62	83	73	100	88	82
T[T>G]T	32	42	19	31	37	22	30	21	28	29	25	30	35	29	28	18	39	21	25	30	28	44	31	27	25	16	33	23	40	30	13	28	30	22	25	28	21	23	36	30	30	36	25	31	19	29	35	19	28
[truncated: 451 more columns]
