# Supplementary material for: SUITOR: Selecting the number of mutational signatures through cross-validation
Source: PLoS Comput Biol. 2022 Apr 4;18(4):e1009309. doi: 10.1371/journal.pcbi.1009309 (PMC9009674; doi:10.1371/journal.pcbi.1009309)
Supplement: S2 Data — (ZIP) [file pcbi.1009309.s015.zip › Supp_data_profiles_activities_matrices/16 In silico simulation/simulation design of one signatures/one signatures_mutation_type_matrix_20.csv]

	V1	V2	V3	V4	V5	V6	V7	V8	V9	V10	V11	V12	V13	V14	V15	V16	V17	V18	V19	V20	V21	V22	V23	V24	V25	V26	V27	V28	V29	V30	V31	V32	V33	V34	V35	V36	V37	V38	V39	V40	V41	V42	V43	V44	V45	V46	V47	V48	V49
A[C>A]A	1047	1343	965	916	928	1328	1402	1009	1152	1267	1661	1084	1105	998	929	1503	1573	1294	1195	1439	1687	1290	995	962	1524	997	990	1445	1293	1249	1620	1233	1387	1223	1012	938	1437	1382	1457	1191	1183	1059	988	1421	1140	1302	1183	1401	1304
A[C>A]C	1089	1472	1033	1037	1014	1562	1415	1101	1283	1386	1919	1102	1125	1077	979	1656	1656	1319	1313	1567	1795	1403	1115	1029	1565	1096	1108	1558	1436	1424	1902	1312	1429	1350	1154	988	1536	1497	1537	1275	1177	1217	1009	1496	1325	1497	1274	1507	1443
A[C>A]G	97	153	88	110	104	137	127	96	145	144	180	114	134	82	90	155	147	146	119	144	186	123	107	87	153	103	109	173	148	126	193	114	154	149	119	96	159	157	136	132	119	103	95	173	114	123	113	132	153
A[C>A]T	1048	1440	1055	937	1079	1512	1359	1126	1248	1324	1967	1060	1195	1063	999	1586	1649	1403	1286	1489	1742	1324	1057	954	1525	1022	1127	1495	1371	1286	1777	1251	1491	1296	1097	1069	1600	1536	1552	1246	1253	1200	947	1524	1295	1431	1321	1517	1396
C[C>A]A	933	1143	886	868	825	1257	1267	955	1012	1071	1626	925	1016	864	819	1393	1409	1158	1171	1354	1523	1170	881	849	1271	968	927	1309	1206	1143	1553	1084	1212	1125	915	888	1402	1337	1286	1084	1107	1007	825	1364	1092	1185	1046	1262	1187
C[C>A]C	865	1153	800	852	862	1202	1201	943	1038	1122	1535	911	1000	899	843	1331	1394	1115	1128	1275	1433	1089	897	798	1250	906	900	1230	1113	1181	1490	1096	1157	1084	869	881	1339	1286	1195	1024	1072	933	798	1296	1051	1181	1008	1189	1142
C[C>A]G	63	107	61	73	65	118	107	73	89	94	151	73	78	70	82	110	127	89	95	116	120	96	79	81	119	83	81	119	98	81	134	91	95	94	83	76	111	142	102	93	76	81	66	114	86	111	99	129	96
C[C>A]T	729	1005	755	725	729	1034	1028	706	911	909	1287	793	840	706	667	1104	1162	1007	918	1061	1221	949	840	665	1102	742	758	1081	997	959	1162	846	1038	904	777	717	1113	1060	1097	831	864	807	694	1098	863	1047	863	1023	964
G[C>A]A	560	728	562	508	478	786	717	549	622	722	952	585	610	557	495	876	848	710	684	773	938	705	554	484	821	544	557	814	742	718	892	673	701	633	543	533	822	790	750	679	646	624	549	792	626	727	640	712	719
G[C>A]C	590	771	513	574	544	826	814	634	703	777	1032	657	705	568	525	905	963	757	746	848	950	728	608	561	852	606	591	852	754	794	1022	702	851	758	646	555	903	866	943	719	716	624	568	832	726	781	731	747	785
G[C>A]G	65	73	64	46	71	84	90	73	67	74	109	82	81	49	56	87	90	81	77	102	79	84	74	71	81	62	58	88	85	85	141	88	89	68	68	53	106	93	68	64	72	87	56	95	81	81	70	76	76
G[C>A]T	591	815	654	579	625	859	874	635	706	726	1066	674	691	613	542	938	1008	786	738	790	1010	762	639	561	920	593	596	859	779	775	988	742	853	784	649	583	923	901	901	726	655	705	572	840	701	760	717	861	802
T[C>A]A	660	903	636	586	646	973	873	701	767	892	1132	667	764	683	620	981	1038	836	846	955	1102	872	696	596	1015	718	639	962	906	895	1120	807	931	870	734	652	993	1018	985	809	771	686	643	947	841	972	711	906	848
T[C>A]C	594	789	528	494	515	797	756	590	702	712	958	588	651	599	498	884	923	729	659	804	948	743	598	547	880	595	575	860	695	746	999	689	787	681	563	578	800	814	812	663	686	606	507	824	736	790	662	785	788
T[C>A]G	48	47	45	38	34	47	63	56	51	52	61	41	49	43	37	61	74	59	57	58	78	55	33	36	61	45	54	68	55	52	74	55	72	52	45	52	52	66	61	55	57	53	41	56	52	53	50	61	41
T[C>A]T	708	981	729	710	720	976	1055	789	809	930	1332	765	829	669	673	1073	1084	920	865	1053	1135	874	760	669	1081	738	741	1081	909	947	1296	848	993	842	724	689	1106	1033	1020	830	762	822	720	999	915	936	862	962	963
A[C>G]A	97	139	86	105	82	128	132	106	130	129	163	93	107	82	88	158	144	112	119	133	154	133	91	83	142	97	114	146	136	110	146	94	129	114	109	108	143	128	135	96	112	124	87	150	145	130	117	127	140
A[C>G]C	63	85	71	73	66	83	86	69	77	89	115	65	82	73	52	100	111	89	80	95	116	76	71	61	108	76	80	109	86	93	127	87	72	80	76	52	106	120	99	97	73	54	55	124	82	99	70	75	97
A[C>G]G	6	14	6	7	4	12	9	5	8	8	20	6	13	5	4	7	8	10	8	12	11	5	9	5	8	6	2	14	13	6	6	10	6	7	8	4	11	12	11	11	8	9	7	6	7	9	13	11	8
A[C>G]T	133	172	133	97	128	206	194	116	150	150	209	121	133	135	112	203	213	188	160	206	236	157	134	121	187	119	124	173	162	182	214	161	184	148	126	138	192	167	174	156	134	163	117	177	163	168	139	196	155
C[C>G]A	110	144	102	119	106	162	161	128	130	149	213	108	114	119	80	147	183	147	157	165	184	147	128	117	151	111	111	158	150	143	198	145	153	121	115	106	174	193	166	126	129	103	106	158	128	168	123	167	145
C[C>G]C	116	161	133	114	117	163	155	124	141	147	193	131	139	115	129	214	201	158	143	161	197	159	131	117	173	108	128	167	164	149	188	151	150	162	115	128	171	175	177	162	124	125	116	173	151	147	155	172	186
C[C>G]G	0	1	0	1	0	0	0	0	1	0	0	0	0	1	1	0	0	0	0	0	0	0	0	0	3	0	0	0	0	0	0	0	0	0	0	0	1	0	1	1	0	0	0	0	0	0	1	0	0
C[C>G]T	110	150	124	139	117	162	173	130	155	141	213	148	149	128	111	165	207	144	153	169	194	153	103	135	181	132	125	196	170	151	207	142	163	153	127	128	223	162	175	139	159	125	115	205	171	186	165	163	160
G[C>G]A	57	84	66	56	51	83	90	51	54	69	107	49	62	54	52	73	91	72	79	81	89	67	54	50	86	57	56	80	77	90	89	81	77	78	61	62	87	94	88	59	68	63	62	75	73	84	71	80	71
G[C>G]C	54	88	61	46	51	77	67	63	60	65	105	53	46	60	39	81	66	86	57	61	93	75	51	60	70	51	50	80	76	49	85	51	60	59	54	52	80	72	71	58	59	52	57	85	78	78	73	77	56
G[C>G]G	12	13	4	3	10	13	20	11	8	15	12	8	14	4	11	11	14	18	19	16	16	16	8	8	15	15	9	20	17	17	19	6	17	10	9	11	15	15	18	16	12	12	9	13	11	17	11	15	12
G[C>G]T	114	149	112	95	88	174	146	124	135	115	203	104	134	97	93	168	174	131	158	129	174	141	105	96	170	120	113	157	143	153	200	133	150	135	115	110	173	150	161	133	119	124	114	144	133	142	143	156	151
T[C>G]A	33	54	38	32	44	45	39	33	22	46	53	35	38	34	30	43	54	53	36	46	72	38	31	28	47	32	29	43	41	39	56	47	40	52	35	37	51	50	40	44	45	53	29	48	42	43	32	56	49
T[C>G]C	33	49	46	28	27	38	52	22	34	35	57	23	30	27	30	38	59	31	24	43	49	37	29	34	39	38	35	44	43	42	62	32	45	45	32	31	51	43	45	32	39	33	23	33	26	49	25	42	53
T[C>G]G	1	2	1	1	1	1	1	1	8	5	5	0	3	2	2	1	0	1	2	2	4	3	0	3	0	0	3	2	4	4	3	7	2	3	3	4	4	2	4	1	0	2	1	1	1	3	3	2	3
T[C>G]T	4	9	5	9	8	11	6	5	9	5	7	7	6	5	6	7	6	7	6	8	6	4	7	1	16	8	8	11	6	3	11	8	7	2	2	2	14	12	7	11	9	4	7	8	1	9	5	7	7
A[C>T]A	160	196	150	166	136	220	192	156	184	184	248	177	178	146	173	246	268	191	210	224	231	183	153	154	213	156	164	209	173	201	278	198	217	170	160	165	230	247	241	205	183	195	153	217	180	203	203	210	179
A[C>T]C	58	78	58	53	52	92	89	71	85	93	107	64	64	64	71	96	84	83	65	99	113	90	64	56	113	70	65	85	88	83	105	76	84	71	64	58	105	92	95	80	65	80	40	104	64	99	69	80	69
A[C>T]G	75	95	54	76	60	95	108	83	81	100	130	79	78	86	56	109	117	91	87	108	134	89	72	62	108	67	62	107	108	99	137	82	99	86	76	69	118	106	110	86	85	87	59	121	90	99	96	94	104
A[C>T]T	270	366	258	260	295	372	395	305	354	378	495	304	327	283	270	420	429	395	356	405	467	387	261	264	417	263	316	436	355	337	488	328	394	359	285	267	408	399	404	314	295	291	264	433	335	385	321	360	354
C[C>T]A	65	87	52	58	53	92	75	63	77	75	112	60	66	50	58	107	110	82	77	73	105	77	65	66	93	75	54	85	85	99	99	71	99	87	55	53	105	77	78	67	82	59	57	97	69	91	70	84	77
C[C>T]C	102	113	90	89	83	144	126	109	104	119	155	99	98	95	80	128	132	108	89	123	139	97	109	84	125	96	96	112	112	127	146	89	121	101	83	98	146	123	125	100	115	98	88	131	121	138	117	120	125
C[C>T]G	43	43	32	22	23	58	45	34	38	40	66	25	40	43	21	70	57	45	47	54	62	39	25	31	37	40	40	53	32	49	51	31	42	47	35	26	56	47	42	49	31	30	24	44	43	41	31	57	49
C[C>T]T	327	435	324	334	336	440	407	312	327	433	568	359	396	353	327	508	506	416	385	463	572	424	322	307	456	334	333	489	412	415	565	420	441	403	316	303	525	467	436	360	381	334	348	485	410	469	405	440	449
G[C>T]A	6	11	5	7	4	12	12	6	6	15	10	6	7	4	10	14	12	8	5	10	5	6	8	2	11	10	2	11	12	6	11	7	2	8	13	11	10	9	11	8	6	5	3	6	9	5	7	5	8
G[C>T]C	4	6	4	3	5	3	3	9	4	5	16	5	10	8	5	10	5	5	7	9	13	9	8	5	7	8	2	4	11	8	10	5	4	6	6	7	9	9	11	7	5	9	7	7	7	4	7	12	6
G[C>T]G	46	53	40	43	50	70	60	38	51	54	79	51	39	44	51	73	59	55	44	59	70	49	40	38	59	49	51	60	51	52	68	62	57	56	44	48	65	73	83	56	51	43	38	67	53	59	46	61	62
G[C>T]T	111	130	101	91	97	134	148	98	138	140	191	101	110	117	98	145	176	149	129	154	155	127	89	84	135	95	130	170	130	139	155	131	142	110	117	93	164	129	157	127	98	111	80	147	120	149	134	155	130
T[C>T]A	120	159	103	111	117	149	168	114	145	146	192	122	113	121	91	188	161	153	143	160	192	142	124	117	176	118	142	155	155	131	201	145	169	145	90	116	170	153	161	120	124	126	108	188	140	148	140	162	130
T[C>T]C	10	4	3	6	2	11	3	4	9	7	14	7	6	4	9	11	6	7	5	4	16	11	5	7	9	9	5	8	8	9	15	5	5	8	5	2	13	9	9	8	6	9	6	11	6	8	7	5	10
T[C>T]G	2	2	2	0	0	2	2	0	1	1	1	3	0	0	0	1	3	3	1	1	0	2	1	0	1	2	0	1	3	0	2	1	0	2	3	0	0	1	2	2	1	0	1	3	1	3	1	0	2
T[C>T]T	119	131	106	119	102	165	159	123	144	149	227	118	141	110	123	193	195	151	152	157	195	146	126	109	191	114	118	166	160	172	199	160	161	154	113	102	172	165	158	142	137	145	118	187	135	171	145	166	149
A[T>A]A	428	575	442	383	456	618	584	492	516	555	818	471	499	463	407	641	720	548	576	644	746	564	430	428	598	435	403	651	553	591	757	565	559	563	409	433	658	626	632	527	529	450	413	649	562	586	522	592	590
A[T>A]C	482	680	488	479	487	661	680	499	528	633	845	510	539	459	455	711	751	597	565	657	749	578	487	425	728	501	479	703	682	605	819	609	683	600	501	454	720	692	714	617	559	540	462	680	609	704	613	684	662
A[T>A]G	543	653	520	442	573	741	692	550	582	629	893	539	565	473	468	736	830	641	626	770	865	673	515	516	765	471	537	787	645	672	864	661	704	625	512	485	789	755	732	582	603	552	495	750	611	744	630	718	662
A[T>A]T	567	749	567	536	585	774	772	551	641	665	996	555	648	553	461	844	910	759	692	752	866	719	550	463	792	585	546	771	684	714	938	674	849	713	576	536	840	811	828	708	672	630	549	805	680	748	647	787	751
C[T>A]A	414	548	402	391	415	558	561	457	482	549	816	426	488	432	374	671	658	519	564	591	710	518	465	398	636	425	437	632	541	555	719	524	583	484	456	395	640	686	601	494	475	447	445	612	529	573	496	624	516
C[T>A]C	683	908	669	647	711	883	920	671	781	833	1156	650	754	655	612	1028	1062	857	801	922	1107	846	694	591	933	664	660	966	843	887	1146	803	880	808	693	597	951	945	870	768	782	746	666	956	760	902	811	915	899
C[T>A]G	608	818	611	563	629	873	898	617	770	782	1084	691	680	628	625	939	979	793	786	841	1021	780	618	602	858	624	580	938	802	779	1155	805	878	775	638	651	890	899	909	721	717	657	554	928	714	839	755	854	785
C[T>A]T	975	1304	877	894	931	1287	1340	929	1082	1138	1689	1009	1025	926	849	1448	1527	1196	1141	1346	1595	1194	980	846	1418	983	936	1399	1206	1146	1608	1157	1295	1104	917	905	1397	1405	1288	1146	1044	1005	904	1380	1101	1315	1104	1282	1265
G[T>A]A	284	391	267	253	267	402	411	283	342	355	505	295	329	294	248	413	454	364	339	423	482	339	272	261	381	299	302	401	392	362	482	322	407	355	328	300	435	422	417	339	308	323	289	399	330	362	342	422	383
G[T>A]C	280	415	331	276	318	447	404	324	368	356	560	295	379	319	281	451	486	368	390	414	505	411	316	286	471	304	320	424	391	376	519	399	426	363	299	298	454	409	466	353	347	314	311	442	358	409	346	406	362
G[T>A]G	358	468	350	348	352	491	469	369	407	468	621	361	397	308	312	550	517	456	424	479	593	435	347	330	536	393	344	502	444	461	643	448	510	435	377	346	505	478	528	409	406	378	316	490	422	499	436	502	448
G[T>A]T	660	853	605	574	616	882	840	665	715	795	1098	674	726	643	606	919	1015	796	738	887	1043	794	639	613	932	626	641	901	842	806	1096	781	868	772	661	619	980	902	915	772	751	689	569	909	777	905	803	885	820
T[T>A]A	247	344	229	240	254	360	363	303	332	318	448	286	281	240	230	387	373	312	322	385	463	320	273	260	373	253	257	395	353	328	494	321	331	335	278	240	401	384	402	316	315	273	230	354	312	362	290	398	338
T[T>A]C	425	592	435	392	404	627	608	464	520	593	758	487	520	423	427	672	666	542	526	615	731	599	457	352	650	416	426	648	590	553	756	501	606	533	465	405	665	655	626	520	531	475	436	623	511	587	512	640	553
T[T>A]G	272	397	284	265	270	429	414	280	317	353	516	307	313	268	264	426	488	345	368	380	448	352	282	281	443	296	307	444	445	397	456	374	391	318	293	292	465	415	417	336	312	333	250	416	385	385	365	430	417
T[T>A]T	848	1106	801	755	815	1181	1120	864	989	1095	1492	847	964	819	780	1338	1344	1075	1077	1150	1468	1093	898	790	1232	894	836	1254	1101	1090	1446	1017	1116	1068	880	851	1217	1266	1239	1029	986	945	793	1199	1033	1189	1084	1217	1112
A[T>C]A	248	273	204	213	196	323	327	210	245	283	388	227	265	237	189	349	357	298	268	312	371	296	197	201	314	216	225	355	283	292	371	254	299	258	221	206	321	315	310	244	251	246	216	326	276	275	279	305	291
A[T>C]C	112	153	107	86	126	156	139	130	141	148	188	137	137	119	109	170	193	135	148	180	173	137	120	108	148	95	105	162	124	151	196	138	144	144	121	138	179	141	178	129	119	111	101	159	143	153	138	149	148
A[T>C]G	145	242	158	126	138	210	220	159	172	179	277	177	193	150	138	238	245	184	204	206	254	203	145	167	241	166	161	246	200	215	282	188	209	210	184	154	221	214	244	203	166	153	157	250	190	193	203	225	195
A[T>C]T	340	435	333	327	343	467	469	358	356	427	573	338	385	320	274	498	526	424	414	484	568	472	318	324	504	377	314	461	440	443	522	423	439	407	305	326	515	489	496	362	379	366	298	508	410	477	385	432	432
C[T>C]A	58	73	58	54	58	74	76	51	70	65	99	53	67	64	57	60	82	74	59	76	100	60	61	51	79	52	44	75	75	76	77	54	63	80	61	58	79	67	79	60	60	57	49	85	61	78	55	76	78
C[T>C]C	175	182	153	153	171	206	233	152	199	184	308	164	170	170	136	254	267	195	220	249	258	205	164	141	223	146	171	220	205	213	298	208	220	189	163	147	249	235	234	197	174	186	154	233	185	207	185	202	224
C[T>C]G	28	46	33	18	27	39	43	22	39	45	47	33	28	30	35	38	48	43	33	48	38	34	32	17	31	28	31	43	43	41	51	37	43	30	27	39	40	42	36	31	38	33	23	33	38	51	45	55	34
C[T>C]T	141	166	139	119	174	194	214	141	190	189	266	140	155	164	122	230	219	202	179	225	223	174	155	152	225	142	142	221	158	179	237	154	212	191	129	137	222	213	221	183	154	170	142	225	199	186	177	208	210
G[T>C]A	60	78	54	56	62	81	89	67	66	74	82	50	50	52	52	94	85	75	80	66	95	77	74	52	81	56	50	91	67	73	98	67	82	64	58	58	111	80	90	63	55	59	63	89	81	75	80	71	70
G[T>C]C	53	77	59	52	56	98	77	65	77	75	91	59	85	62	47	77	84	64	77	92	99	80	60	62	88	57	54	75	82	76	109	77	64	74	55	54	102	81	84	79	64	68	67	80	67	81	70	72	87
G[T>C]G	65	101	54	61	73	92	83	54	95	64	106	55	82	77	68	78	87	78	67	77	113	89	68	59	103	56	65	93	85	82	109	87	90	89	68	64	87	74	72	75	49	76	62	99	67	86	69	89	81
G[T>C]T	152	217	147	146	156	196	220	143	173	167	254	157	160	146	121	240	197	178	155	180	231	189	143	121	212	151	131	219	175	174	226	157	193	167	146	139	221	216	199	160	169	139	137	229	166	167	162	212	188
T[T>C]A	34	67	41	42	45	67	70	42	50	63	86	52	50	52	44	91	65	64	38	74	59	53	47	35	72	52	38	65	60	60	79	70	68	64	59	49	61	77	84	39	53	54	23	66	58	69	61	52	45
T[T>C]C	67	87	73	56	56	83	72	61	61	65	125	53	62	56	60	92	87	68	80	86	87	73	59	54	98	47	61	87	74	71	106	78	94	66	67	57	87	77	84	59	79	71	48	90	86	83	65	76	72
T[T>C]G	0	0	0	0	0	0	0	0	0	0	0	0	0	0	0	0	0	0	0	0	0	0	0	0	0	0	0	0	0	0	0	0	0	0	0	0	0	0	0	0	0	0	0	0	0	0	0	0	0
T[T>C]T	99	137	116	82	120	128	139	107	141	146	181	96	106	97	100	168	156	146	145	138	201	104	123	100	166	108	100	151	131	127	177	115	127	126	107	108	150	131	154	150	114	102	102	133	123	136	137	147	136
A[T>G]A	34	42	32	28	27	54	46	35	42	49	58	47	56	35	31	66	33	56	34	46	67	53	44	36	56	32	37	64	42	46	75	43	47	47	36	38	51	59	47	39	50	46	36	46	45	42	36	48	41
A[T>G]C	10	25	11	11	18	21	16	18	13	28	22	15	14	11	7	21	17	13	16	25	26	19	16	21	18	22	16	24	12	19	29	24	22	18	16	19	16	22	26	8	17	20	17	17	21	14	24	21	29
A[T>G]G	111	148	92	93	114	143	156	124	122	128	192	103	106	89	87	163	165	158	140	153	177	124	107	94	166	94	113	150	133	143	172	138	150	132	95	112	162	180	170	123	139	102	108	144	159	137	115	151	140
A[T>G]T	15	15	15	13	16	23	16	25	29	19	24	24	14	12	20	23	25	32	24	18	24	21	12	13	22	11	19	30	22	23	38	20	15	20	18	13	28	25	25	19	21	14	14	27	15	25	12	30	28
C[T>G]A	34	36	20	26	27	38	45	20	32	33	38	22	26	24	30	39	34	37	34	42	49	32	21	25	27	30	28	43	39	33	57	31	32	40	24	30	45	41	41	26	30	30	19	42	32	33	42	22	47
C[T>G]C	45	51	37	51	43	61	54	54	46	60	79	54	43	53	42	66	72	54	48	57	69	47	40	43	68	47	42	47	52	64	77	55	73	58	50	48	70	80	54	44	42	52	47	67	47	57	61	60	61
C[T>G]G	117	125	104	107	102	164	129	114	100	134	166	109	125	100	90	175	160	148	136	166	155	136	120	108	161	111	123	146	146	138	179	127	132	134	96	96	142	149	169	138	127	101	113	151	134	124	116	155	148
C[T>G]T	14	15	5	13	9	14	19	15	11	16	24	21	17	10	6	30	24	21	19	25	24	16	12	13	22	9	16	14	18	15	32	18	22	12	13	15	14	14	23	14	15	17	9	14	17	20	24	14	13
G[T>G]A	18	36	20	27	32	43	43	31	43	43	45	32	28	31	18	44	50	45	44	43	50	37	22	30	50	26	32	49	39	28	56	32	41	44	34	30	46	36	46	25	32	35	24	48	38	35	43	47	35
G[T>G]C	11	23	19	12	13	27	21	21	19	25	28	14	16	18	16	17	25	15	14	20	18	20	19	11	26	10	16	29	19	19	21	16	11	13	16	9	18	18	17	17	20	18	9	23	14	19	16	27	18
G[T>G]G	80	106	88	98	94	125	102	101	92	113	138	108	90	82	89	146	131	126	95	98	124	118	109	76	133	77	90	134	119	108	164	131	122	119	100	100	120	119	142	106	111	93	83	120	96	103	108	128	113
G[T>G]T	20	36	27	23	41	36	34	29	32	38	48	37	26	23	23	40	49	41	42	41	48	39	33	27	37	30	26	40	40	27	41	38	40	41	40	30	30	50	42	31	35	37	24	45	36	32	38	32	55
T[T>G]A	0	0	0	0	0	0	0	0	0	0	0	0	0	0	0	0	0	0	0	0	0	0	0	0	0	0	0	0	0	0	0	0	0	0	0	0	0	0	0	0	0	0	0	0	0	0	0	0	0
T[T>G]C	24	28	26	27	25	42	31	29	28	28	51	28	41	32	32	40	45	34	28	37	48	50	26	31	45	26	19	31	23	25	46	25	39	24	35	23	26	35	36	30	32	40	27	33	20	33	30	45	39
T[T>G]G	76	91	69	70	63	104	96	70	106	81	96	78	76	70	62	106	116	87	87	99	114	81	62	61	126	80	65	94	82	94	115	96	91	97	69	67	116	107	100	83	90	83	58	106	86	98	76	99	85
T[T>G]T	19	29	24	16	32	37	32	18	22	31	39	27	22	27	18	31	45	25	21	31	38	37	29	24	27	25	24	39	32	27	35	25	39	23	24	20	34	37	38	25	25	19	23	42	31	28	20	27	31
[truncated: 451 more columns]
