# Supplementary material for: SUITOR: Selecting the number of mutational signatures through cross-validation
Source: PLoS Comput Biol. 2022 Apr 4;18(4):e1009309. doi: 10.1371/journal.pcbi.1009309 (PMC9009674; doi:10.1371/journal.pcbi.1009309)
Supplement: S2 Data — (ZIP) [file pcbi.1009309.s015.zip › Supp_data_profiles_activities_matrices/16 In silico simulation/simulation design of one signatures/one signatures_mutation_type_matrix_3.csv]

	V1	V2	V3	V4	V5	V6	V7	V8	V9	V10	V11	V12	V13	V14	V15	V16	V17	V18	V19	V20	V21	V22	V23	V24	V25	V26	V27	V28	V29	V30	V31	V32	V33	V34	V35	V36	V37	V38	V39	V40	V41	V42	V43	V44	V45	V46	V47	V48	V49
A[C>A]A	1468	1028	1102	1131	1136	1390	1755	1217	1505	1621	1686	1620	1378	1424	1669	1083	1144	1606	1318	1742	1197	1733	1274	1068	1282	871	1787	1349	1159	1096	1214	1142	1621	1383	1548	1096	1291	1168	1059	1434	1816	983	1521	1458	1672	959	1594	1349	1849
A[C>A]C	1635	1083	1205	1229	1171	1526	1865	1322	1574	1841	1877	1762	1440	1572	1725	1140	1301	1762	1231	1924	1287	1816	1452	1251	1313	962	1986	1349	1227	1149	1262	1311	1728	1481	1720	1188	1441	1249	1207	1516	1922	1002	1642	1637	1788	934	1705	1432	1924
A[C>A]G	162	102	114	123	105	125	189	131	146	158	192	185	145	148	156	112	136	168	136	210	112	175	137	124	133	92	198	123	114	122	128	130	158	148	180	105	135	122	125	156	197	99	155	149	158	104	183	160	185
A[C>A]T	1451	1086	1172	1195	1156	1471	1919	1218	1505	1788	1760	1808	1402	1554	1769	1095	1255	1714	1258	1894	1249	1728	1359	1138	1362	929	1865	1316	1241	1092	1305	1182	1777	1421	1677	1181	1370	1256	1230	1512	1932	1036	1524	1559	1693	1038	1634	1484	1948
C[C>A]A	1302	941	944	1122	1026	1194	1662	1060	1248	1441	1562	1454	1239	1330	1471	1010	1098	1487	1138	1624	1074	1518	1201	988	1084	807	1590	1180	1048	925	1135	1073	1471	1208	1396	969	1261	1092	1025	1241	1604	880	1293	1342	1546	844	1429	1191	1665
C[C>A]C	1208	841	898	995	958	1201	1478	1008	1207	1417	1515	1409	1211	1324	1486	954	1056	1432	1152	1452	1012	1551	1184	982	1087	826	1555	1151	1033	872	1095	970	1404	1181	1376	983	1115	1031	986	1227	1557	873	1327	1334	1434	837	1350	1143	1555
C[C>A]G	104	73	76	82	77	92	134	99	135	129	108	131	89	112	121	79	87	124	86	143	98	130	99	77	93	54	148	111	64	69	96	83	133	83	124	73	100	115	115	126	113	66	115	110	142	73	112	116	122
C[C>A]T	1040	753	765	828	815	1007	1353	847	1022	1228	1348	1197	1015	1082	1227	743	875	1187	899	1320	837	1200	980	869	909	687	1331	952	846	841	871	855	1199	1037	1145	795	982	829	785	1045	1291	717	1103	1008	1198	698	1189	1067	1360
G[C>A]A	777	523	614	619	543	761	940	629	777	895	899	898	757	784	891	598	638	945	645	960	673	938	718	651	668	471	976	727	618	567	604	632	888	738	861	622	692	626	595	774	974	566	775	799	896	501	847	737	982
G[C>A]C	926	604	641	594	646	783	1002	680	819	963	1008	961	747	879	957	612	698	1015	707	1037	691	1031	761	668	740	544	1079	810	652	611	706	695	1008	822	923	606	755	654	639	824	1061	562	888	819	940	503	910	767	1087
G[C>A]G	85	63	59	79	80	90	120	91	89	97	117	83	71	97	102	62	66	87	83	110	50	107	77	69	77	65	105	71	74	55	79	81	109	88	83	61	76	79	62	96	127	64	88	94	109	47	90	92	119
G[C>A]T	884	591	660	707	685	805	1056	740	902	1015	1031	959	775	933	966	631	721	948	719	1042	674	1077	745	708	748	496	1044	813	680	661	733	711	972	877	968	660	712	692	664	904	1049	604	853	888	1029	582	926	828	1062
T[C>A]A	881	688	710	741	743	891	1209	828	997	1051	1125	1110	900	964	1146	706	784	1064	817	1160	830	1168	881	762	834	616	1231	906	755	651	807	796	1100	898	1060	692	874	784	736	943	1151	680	985	986	1114	606	1035	936	1179
T[C>A]C	808	589	626	566	621	750	941	678	834	878	892	1011	802	830	893	554	660	916	714	1004	686	997	761	636	734	523	1008	717	665	587	777	644	875	736	886	593	764	646	627	821	1013	523	835	827	983	507	872	770	1010
T[C>A]G	45	45	38	49	53	63	76	51	46	72	77	71	77	71	74	33	41	80	55	64	50	73	58	51	50	41	81	48	40	40	57	38	78	54	69	46	65	50	44	67	64	44	74	66	78	39	73	53	85
T[C>A]T	1093	728	750	788	766	982	1279	816	1091	1181	1239	1120	902	1072	1194	762	825	1167	856	1191	825	1249	881	851	901	627	1249	969	801	782	808	857	1203	1021	1137	839	967	805	812	974	1289	704	1089	1021	1207	672	1129	992	1278
A[C>G]A	141	102	115	127	108	141	180	111	132	144	174	186	120	159	143	101	126	148	138	145	118	162	130	112	119	83	167	138	103	100	108	120	137	124	147	95	125	113	114	122	159	85	140	142	157	97	164	144	153
A[C>G]C	95	72	86	64	62	77	116	69	93	110	116	100	85	103	105	61	91	112	81	117	82	106	82	85	72	53	108	101	70	83	92	78	101	109	90	72	90	88	73	82	121	55	113	113	115	47	113	92	124
A[C>G]G	16	8	8	3	6	8	11	8	12	11	10	10	8	12	13	6	9	16	6	9	4	19	12	10	11	4	13	11	3	1	3	10	9	8	10	6	2	10	6	13	10	3	6	8	11	5	14	8	12
A[C>G]T	190	155	124	144	160	174	229	132	189	197	224	229	163	207	219	150	153	230	162	214	163	211	156	152	160	103	221	180	156	120	145	149	229	156	191	125	172	160	122	171	243	127	188	212	216	122	215	183	225
C[C>G]A	160	120	135	104	138	173	176	123	151	193	208	181	153	138	199	129	113	192	124	186	124	173	155	125	145	96	194	142	130	97	137	108	193	169	186	116	152	122	147	168	186	115	178	150	200	110	199	142	188
C[C>G]C	176	136	142	120	141	150	217	126	193	175	191	222	151	172	200	135	139	194	161	232	141	221	150	128	159	107	224	174	120	134	150	138	201	178	217	148	148	140	151	181	232	127	164	180	170	111	195	164	217
C[C>G]G	0	0	1	0	1	0	1	1	0	0	0	0	1	0	0	0	0	3	1	0	0	1	0	0	0	0	0	0	0	1	0	0	0	0	1	1	0	0	0	0	3	0	0	0	0	0	1	0	0
C[C>G]T	186	137	130	132	124	152	214	120	176	186	193	208	157	179	182	107	139	217	133	224	142	200	184	144	159	102	217	176	132	131	154	154	188	165	201	132	178	144	116	175	218	129	206	182	205	109	206	181	226
G[C>G]A	96	57	59	54	65	86	92	54	85	88	95	109	88	101	101	66	57	111	72	127	70	76	71	65	64	68	100	94	59	65	71	54	104	84	97	55	70	60	56	67	104	49	99	79	107	51	89	80	109
G[C>G]C	68	43	59	51	56	70	98	50	79	100	89	78	74	77	84	62	53	101	73	86	61	87	66	66	76	59	91	56	70	37	67	62	92	87	96	59	80	68	67	73	98	49	74	75	80	56	101	82	96
G[C>G]G	18	8	15	16	13	15	18	13	15	13	25	18	14	19	21	12	16	20	13	19	16	19	14	12	16	4	20	15	13	11	16	13	17	18	19	10	19	14	12	19	23	11	16	18	20	16	11	18	17
G[C>G]T	155	102	135	127	135	147	176	122	163	149	178	197	163	161	208	130	140	196	140	191	125	198	126	128	134	98	193	145	117	106	117	131	148	140	172	118	146	133	124	159	208	121	172	181	200	112	190	172	197
T[C>G]A	45	30	36	30	44	29	50	36	47	48	67	60	42	43	67	39	38	58	36	64	41	58	40	32	45	33	51	34	27	38	41	35	50	53	50	36	54	29	33	31	67	26	58	46	51	27	54	43	40
T[C>G]C	47	26	28	33	29	38	58	33	51	46	46	41	46	47	50	28	33	43	36	53	43	54	29	39	33	27	61	42	38	22	30	27	49	36	42	45	42	34	38	39	59	38	46	48	49	30	59	44	58
T[C>G]G	4	2	1	1	2	0	3	3	2	2	3	2	2	0	1	1	0	4	2	4	2	0	1	2	3	3	3	1	2	0	2	1	3	2	2	3	0	5	2	3	2	2	3	1	6	1	3	1	2
T[C>G]T	7	4	7	4	5	2	14	4	8	13	6	15	11	7	9	8	3	12	7	14	7	16	7	2	10	4	11	4	4	9	6	2	11	7	11	7	7	4	9	6	9	5	6	7	12	2	6	9	11
A[C>T]A	251	154	158	145	150	205	261	183	196	254	249	261	202	243	251	155	162	265	197	253	160	266	224	172	194	140	248	186	151	135	190	175	244	196	224	191	202	200	160	201	238	151	229	245	243	138	216	220	253
A[C>T]C	111	67	72	85	53	84	114	73	90	127	115	102	86	97	95	80	87	112	90	79	88	98	79	72	74	71	101	91	75	74	78	63	107	85	101	68	102	68	80	89	104	70	108	87	98	47	102	82	90
A[C>T]G	94	79	87	72	79	94	136	92	96	119	130	119	110	92	127	91	85	110	83	124	99	122	99	85	105	54	126	84	80	81	92	79	129	118	128	74	92	77	77	92	125	62	117	118	110	54	118	88	131
A[C>T]T	384	301	330	320	282	404	511	319	418	488	474	465	398	427	438	308	345	489	304	475	340	493	360	331	346	238	430	358	278	298	340	328	498	372	426	299	368	331	313	369	517	253	416	434	451	278	442	352	492
C[C>T]A	89	55	67	64	72	78	108	78	96	96	104	102	88	97	97	75	58	94	64	106	69	113	89	74	75	62	115	56	55	62	77	72	115	81	89	59	65	59	71	91	121	44	85	78	114	50	82	79	103
C[C>T]C	136	86	91	89	100	110	172	101	146	143	151	147	130	117	155	85	98	139	100	157	100	137	108	106	121	69	162	120	95	91	107	100	133	123	157	101	106	131	101	128	137	90	138	119	150	79	132	132	161
C[C>T]G	54	30	40	31	32	36	55	44	37	59	57	79	38	53	65	51	45	56	49	46	42	58	38	41	50	26	67	43	37	28	37	37	30	31	70	35	47	19	29	49	58	26	68	34	51	35	65	46	66
C[C>T]T	470	333	382	370	363	459	572	382	467	543	522	519	443	501	508	336	391	542	410	562	398	542	423	362	400	267	587	422	361	354	386	376	528	436	530	369	412	365	364	497	577	295	464	474	525	279	537	495	591
G[C>T]A	8	9	7	6	10	6	11	10	7	8	9	7	8	9	12	7	6	8	8	6	7	6	10	6	5	5	16	6	2	5	10	5	11	9	12	6	7	7	10	6	10	4	8	9	13	9	8	11	6
G[C>T]C	9	4	7	5	6	7	10	4	5	15	5	11	10	7	12	11	9	3	10	10	9	7	11	10	3	4	12	11	6	4	5	6	8	4	6	8	4	4	2	8	11	4	6	5	9	4	10	12	9
G[C>T]G	63	38	41	56	52	65	68	40	59	83	68	78	61	74	74	46	40	65	45	79	51	68	62	42	46	39	77	47	48	46	45	58	73	55	55	43	68	52	51	59	72	44	74	57	62	48	73	66	78
G[C>T]T	136	108	110	116	122	166	167	109	132	158	206	150	143	142	168	131	118	178	129	168	113	154	161	117	129	89	185	137	131	102	124	139	172	151	151	117	128	120	131	150	147	108	132	157	169	86	172	121	144
T[C>T]A	148	119	133	125	145	144	217	109	165	187	222	208	144	175	178	107	115	202	141	221	129	208	160	120	138	119	186	169	138	113	129	135	181	161	177	127	156	124	140	150	193	116	144	175	190	113	209	161	190
T[C>T]C	10	5	5	5	8	6	9	4	13	9	7	11	6	13	2	8	3	12	10	9	9	7	8	4	10	2	8	6	3	6	12	8	3	5	10	6	9	9	0	8	16	5	4	12	10	6	17	4	17
T[C>T]G	3	0	2	0	0	0	2	1	4	3	1	3	0	1	2	1	2	1	2	2	0	2	1	1	5	0	1	0	0	1	0	0	0	0	2	1	1	2	1	1	3	1	1	1	1	1	1	0	1
T[C>T]T	166	125	119	130	122	148	223	142	176	190	180	198	161	171	195	118	116	179	148	220	151	188	180	133	155	97	211	146	122	120	121	135	199	151	170	120	158	154	153	174	193	114	186	159	177	106	172	162	203
A[T>A]A	658	435	479	511	491	612	797	501	625	695	788	754	584	608	723	485	488	731	537	735	515	792	562	490	555	400	775	548	479	454	569	546	692	555	648	497	575	468	457	616	806	440	652	630	706	385	699	617	821
A[T>A]C	685	478	511	600	485	611	801	555	665	775	811	758	639	724	748	502	597	791	579	835	567	830	648	496	604	412	876	610	534	500	585	576	816	647	774	531	633	600	484	710	838	461	675	748	800	442	767	666	868
A[T>A]G	732	522	562	544	523	714	930	603	750	800	822	907	692	748	828	561	598	857	662	864	604	839	649	602	640	466	865	714	569	543	633	656	838	700	820	585	657	617	560	733	931	527	756	743	807	466	839	727	934
A[T>A]T	768	546	554	640	624	752	1011	674	856	908	946	873	754	868	906	624	682	933	651	933	654	982	744	635	672	544	991	729	648	610	650	636	866	763	914	641	773	628	609	772	1009	542	813	832	884	562	916	791	1051
C[T>A]A	663	453	476	522	461	587	758	486	625	684	713	716	569	664	725	434	490	661	520	711	530	763	545	479	551	370	706	537	492	451	551	501	695	576	711	469	540	511	442	615	794	424	658	625	724	395	664	628	777
C[T>A]C	958	649	715	770	670	850	1196	761	976	1080	1096	1070	887	966	1045	719	738	1090	811	1114	741	1116	852	750	764	571	1143	835	757	667	796	755	1043	930	1057	759	815	785	743	935	1171	654	909	976	1105	631	1040	863	1131
C[T>A]G	889	656	686	726	683	859	1073	731	903	984	1073	990	769	925	990	619	728	1032	789	1092	751	1046	801	694	801	573	1032	800	710	674	759	748	1002	840	945	703	807	724	695	903	1079	632	918	926	969	539	968	861	1079
C[T>A]T	1356	991	1017	1073	1047	1344	1664	1134	1374	1575	1457	1593	1258	1341	1584	1057	1108	1560	1138	1663	1126	1548	1228	1081	1165	827	1662	1217	1098	994	1131	1131	1495	1299	1476	1040	1170	1084	999	1317	1641	925	1368	1367	1555	913	1512	1285	1652
G[T>A]A	431	301	281	341	306	387	499	289	418	490	476	508	350	427	492	309	377	470	349	501	329	494	380	313	382	227	534	413	305	290	366	296	495	395	484	331	370	326	329	430	569	242	421	398	464	266	464	381	519
G[T>A]C	405	312	350	325	335	424	560	390	437	472	568	505	431	448	472	301	339	497	389	508	397	495	374	318	381	253	528	390	355	298	336	356	500	436	487	310	405	355	346	447	509	299	402	454	484	279	486	356	543
G[T>A]G	524	365	348	408	389	469	615	423	514	608	559	531	458	530	571	371	416	611	428	596	401	592	475	406	433	332	615	467	374	388	411	407	562	435	566	379	477	397	390	516	612	353	514	469	572	330	552	474	595
G[T>A]T	960	637	654	753	694	882	1087	784	907	1006	1080	1037	884	984	1015	639	760	1013	855	1153	719	1036	848	737	774	588	1098	802	687	640	760	741	988	881	995	674	842	689	723	864	1147	640	963	907	1059	593	1033	916	1063
T[T>A]A	411	250	272	305	285	343	440	315	349	396	432	443	315	433	436	258	290	401	344	446	308	424	362	298	335	216	459	344	258	284	348	282	381	313	407	278	323	342	277	353	415	284	388	427	421	230	421	325	433
T[T>A]C	618	472	483	473	442	589	744	503	637	706	740	704	613	644	664	484	526	742	533	782	519	747	619	487	497	418	766	595	497	473	545	513	733	575	770	494	565	525	490	635	785	439	627	625	685	416	691	577	781
T[T>A]G	400	261	301	329	303	404	520	318	401	423	476	466	353	410	490	299	368	474	358	518	333	534	404	306	386	262	522	395	304	325	368	312	480	404	468	325	387	332	314	399	480	249	447	412	484	265	447	368	565
T[T>A]T	1308	871	944	932	871	1171	1495	1005	1260	1389	1383	1377	1139	1271	1339	900	988	1331	1095	1458	1021	1427	1120	1030	1101	692	1498	1114	1013	859	1063	984	1410	1178	1374	965	1135	1025	960	1214	1514	910	1263	1286	1411	767	1334	1142	1517
A[T>C]A	279	220	244	246	213	302	382	262	321	383	363	391	286	302	377	227	262	369	287	373	250	380	287	235	267	202	401	293	243	227	262	252	385	323	315	227	288	226	234	326	377	217	321	311	366	213	333	291	404
A[T>C]C	146	109	121	126	126	150	170	119	175	187	185	197	139	178	150	118	136	200	142	197	124	182	153	121	146	93	178	139	127	115	145	122	152	143	193	125	144	120	130	165	213	112	160	160	186	105	163	162	203
A[T>C]G	220	159	155	177	157	195	260	195	224	273	252	277	202	235	271	155	180	271	201	291	171	294	196	207	201	158	283	178	192	155	199	160	261	197	224	172	198	185	177	234	282	145	262	273	273	162	242	199	273
A[T>C]T	523	367	344	351	368	470	575	359	511	550	620	576	467	501	588	359	402	533	416	604	392	538	423	373	414	314	617	441	379	315	434	402	548	446	516	358	421	408	345	486	564	340	490	510	547	292	565	480	575
C[T>C]A	62	61	65	60	55	75	99	71	93	88	90	96	71	82	108	65	56	87	63	99	58	77	77	42	68	34	93	80	72	53	73	76	100	80	67	72	75	60	46	73	94	61	86	78	88	51	69	67	92
C[T>C]C	208	144	161	166	183	212	244	166	218	265	263	241	181	262	251	160	187	256	187	289	180	252	219	195	189	149	244	201	175	185	184	217	248	201	227	177	229	187	167	236	272	154	222	210	260	176	248	195	245
C[T>C]G	40	32	33	38	33	28	53	34	46	38	58	52	41	48	48	31	35	42	37	43	21	60	33	33	32	23	54	42	30	27	39	42	48	33	42	21	42	34	29	39	45	24	39	36	47	24	37	48	63
C[T>C]T	199	131	164	164	164	191	256	166	209	220	246	228	218	214	237	160	198	206	177	257	167	234	197	149	183	128	261	182	172	148	174	170	226	229	258	146	185	184	159	226	247	131	213	195	235	115	273	195	284
G[T>C]A	81	45	57	63	69	73	96	60	80	97	92	100	84	65	96	58	63	107	75	107	54	89	74	68	80	48	86	66	64	51	73	64	107	72	91	44	71	72	56	85	102	56	90	93	94	46	95	78	95
G[T>C]C	93	40	66	58	55	74	108	60	79	111	91	95	73	80	99	74	74	89	80	100	68	99	76	69	57	51	89	85	65	68	68	63	93	93	101	56	85	68	65	79	101	60	91	84	96	40	98	81	108
G[T>C]G	84	56	74	70	70	85	114	67	75	100	119	111	83	88	92	63	68	97	88	125	68	109	84	78	88	40	112	73	75	59	72	81	101	90	89	77	83	75	74	98	107	63	90	89	106	58	109	90	109
G[T>C]T	216	144	131	158	168	195	245	164	207	245	252	230	201	223	246	150	170	215	190	234	157	233	197	171	195	128	239	191	151	151	167	178	237	192	250	165	156	148	153	207	259	143	228	176	222	133	212	197	234
T[T>C]A	66	50	48	50	52	61	85	51	74	73	82	75	69	60	78	55	60	71	69	82	61	78	59	47	62	43	83	65	56	56	55	48	83	48	64	54	58	54	40	65	88	40	74	67	79	30	77	62	85
T[T>C]C	80	48	74	77	59	72	107	53	77	94	115	103	74	90	71	68	82	83	95	90	60	98	76	74	69	50	99	76	75	49	74	65	100	96	89	67	71	59	72	83	104	64	93	80	105	64	92	67	103
T[T>C]G	0	0	0	0	0	0	0	0	0	0	0	0	0	0	0	0	0	0	0	0	0	0	0	0	0	0	0	0	0	0	0	0	0	0	0	0	0	0	0	0	0	0	0	0	0	0	0	0	0
T[T>C]T	165	120	110	124	113	158	177	123	156	170	175	168	137	146	135	129	145	139	103	181	119	163	118	123	140	82	189	128	102	114	125	128	181	137	191	119	147	119	116	172	185	92	161	127	168	94	162	131	193
A[T>G]A	53	34	49	36	36	59	61	56	53	61	57	56	48	46	60	36	48	59	35	56	41	65	57	50	48	39	72	40	37	38	37	50	59	49	52	46	46	32	41	53	62	30	64	46	59	32	64	56	57
A[T>G]C	20	18	16	12	16	14	31	16	21	26	30	21	28	22	29	15	18	24	30	26	14	31	19	14	20	19	25	21	16	19	15	17	25	14	26	17	18	11	13	23	28	14	19	25	24	14	23	17	37
A[T>G]G	165	111	123	109	126	148	184	118	154	181	162	182	151	169	180	100	121	180	126	171	143	188	132	126	129	109	201	137	124	105	95	109	189	138	147	114	151	128	110	141	171	85	150	153	156	104	156	139	201
A[T>G]T	29	14	26	18	16	25	24	18	20	26	22	21	28	30	23	17	19	21	25	31	12	13	20	18	16	17	41	27	23	19	20	20	31	29	26	21	27	21	14	22	22	17	19	16	34	13	29	29	34
C[T>G]A	38	24	39	36	37	44	44	34	44	37	37	45	33	42	40	24	37	43	22	52	41	51	44	24	42	20	43	27	36	33	34	33	68	29	55	34	43	24	38	40	57	32	34	47	59	33	35	35	41
C[T>G]C	59	58	35	55	40	55	67	34	51	65	84	67	51	62	75	45	63	88	53	77	43	80	53	40	59	31	71	52	47	46	49	53	62	66	73	45	54	46	59	44	83	36	79	74	69	34	72	55	75
C[T>G]G	154	111	110	132	137	140	187	116	140	154	169	187	120	152	169	107	112	141	112	198	124	188	131	120	139	90	166	118	112	124	125	122	174	142	164	104	148	123	121	153	181	111	161	128	154	101	149	146	178
C[T>G]T	16	13	11	16	10	17	17	14	18	26	22	29	18	16	25	8	21	11	15	23	12	28	16	19	21	20	30	16	14	15	14	14	16	21	19	15	18	8	15	21	25	15	18	14	24	9	12	20	30
G[T>G]A	50	35	40	29	45	38	58	31	32	46	50	44	37	44	39	34	34	34	34	49	34	46	32	25	36	24	53	41	39	40	30	38	45	41	49	35	35	29	26	48	50	25	36	41	41	30	46	43	45
G[T>G]C	12	18	17	14	18	18	27	24	17	28	15	31	28	22	23	9	14	29	22	25	16	26	15	15	19	11	21	20	20	19	16	12	28	20	26	17	19	15	15	18	27	23	27	21	25	11	19	24	25
G[T>G]G	131	80	99	102	87	115	177	73	129	155	143	145	142	123	158	77	107	127	100	141	95	149	134	130	121	80	145	110	111	83	101	119	147	111	144	91	130	88	103	128	156	85	141	146	127	82	132	118	151
G[T>G]T	42	27	27	34	37	44	63	37	49	47	50	46	46	56	47	28	33	53	34	51	32	60	43	40	32	27	41	38	42	29	31	42	46	36	48	18	38	40	40	42	51	35	40	52	41	30	46	45	60
T[T>G]A	0	0	0	0	0	0	0	0	0	0	0	0	0	0	0	0	0	0	0	0	0	0	0	0	0	0	0	0	0	0	0	0	0	0	0	0	0	0	0	0	0	0	0	0	0	0	0	0	0
T[T>G]C	43	12	26	23	18	30	37	29	32	58	44	44	42	40	52	30	30	39	31	43	35	47	32	33	25	26	35	24	31	28	30	18	38	38	40	27	26	26	28	32	55	28	27	45	37	24	45	39	42
T[T>G]G	97	71	69	77	81	90	101	87	112	107	119	110	67	108	106	60	96	125	86	135	88	112	93	74	90	56	123	108	82	69	105	69	113	102	122	79	98	84	60	103	122	72	112	101	120	60	113	94	130
T[T>G]T	39	19	26	25	21	24	38	17	26	32	38	38	31	37	36	25	26	36	32	46	26	43	26	25	30	11	46	32	32	24	28	28	34	31	31	24	23	15	34	32	37	23	36	40	30	34	26	37	38
[truncated: 451 more columns]
