# Supplementary material for: SUITOR: Selecting the number of mutational signatures through cross-validation
Source: PLoS Comput Biol. 2022 Apr 4;18(4):e1009309. doi: 10.1371/journal.pcbi.1009309 (PMC9009674; doi:10.1371/journal.pcbi.1009309)
Supplement: S2 Data — (ZIP) [file pcbi.1009309.s015.zip › Supp_data_profiles_activities_matrices/16 In silico simulation/simulation design of one signatures/one signatures_mutation_type_matrix_4.csv]

	V1	V2	V3	V4	V5	V6	V7	V8	V9	V10	V11	V12	V13	V14	V15	V16	V17	V18	V19	V20	V21	V22	V23	V24	V25	V26	V27	V28	V29	V30	V31	V32	V33	V34	V35	V36	V37	V38	V39	V40	V41	V42	V43	V44	V45	V46	V47	V48	V49
A[C>A]A	1210	1668	1780	1048	1658	1409	1308	1164	1248	861	1086	1426	1452	1095	1300	1314	1470	1661	1501	1001	1084	1479	1652	1697	1660	902	1564	1456	1776	1177	1721	1001	1414	1224	1650	1192	1146	1550	1265	1804	1044	1307	1543	1068	1011	935	1677	1422	1324
A[C>A]C	1280	1727	1936	1152	1768	1582	1482	1271	1322	949	1175	1560	1616	1153	1405	1387	1694	1896	1730	1086	1215	1569	1879	1774	1775	902	1625	1694	1870	1246	1801	1025	1540	1287	1773	1338	1163	1705	1323	1927	1120	1399	1476	1146	1236	1034	1832	1583	1420
A[C>A]G	130	194	170	115	177	171	148	124	123	101	112	141	161	125	126	115	143	215	152	92	130	140	177	181	176	90	154	149	166	127	159	112	143	140	149	144	127	172	121	192	102	136	160	113	97	101	187	153	142
A[C>A]T	1232	1696	1834	1118	1723	1520	1462	1268	1190	934	1130	1575	1590	1193	1339	1408	1554	1844	1566	1090	1136	1535	1853	1886	1782	961	1576	1690	1868	1294	1688	1110	1519	1361	1751	1307	1277	1678	1248	1878	1179	1411	1635	1183	1231	969	1826	1503	1512
C[C>A]A	990	1437	1575	948	1485	1320	1267	1065	1098	739	1002	1316	1343	981	1185	1160	1272	1612	1378	955	1057	1272	1482	1550	1523	841	1412	1382	1573	1049	1475	932	1244	1038	1485	1105	995	1397	1092	1543	945	1179	1396	968	998	882	1581	1390	1209
C[C>A]C	1026	1372	1595	944	1418	1331	1229	1000	1049	731	963	1289	1332	942	1180	1133	1282	1542	1260	818	949	1244	1462	1434	1458	780	1329	1270	1516	1007	1441	906	1207	1029	1387	1127	1033	1400	1090	1517	899	1153	1345	953	984	840	1537	1268	1180
C[C>A]G	97	123	132	77	107	127	113	82	91	70	93	107	140	92	100	115	112	139	105	73	86	105	129	137	136	58	131	141	127	81	129	75	98	110	135	87	85	134	106	119	90	104	111	76	74	83	117	120	122
C[C>A]T	930	1197	1290	809	1181	1091	1045	872	933	647	807	1094	1107	794	917	950	1168	1227	1138	783	831	1035	1242	1213	1239	660	1172	1115	1326	846	1229	804	1100	891	1251	946	839	1152	863	1308	790	964	1090	815	849	698	1286	1123	1011
G[C>A]A	631	915	958	598	865	813	753	610	662	512	623	803	769	625	712	744	865	903	874	560	642	774	959	984	887	494	834	850	989	612	930	543	790	661	838	660	598	873	648	932	604	728	852	600	617	501	904	865	710
G[C>A]C	715	961	1072	645	973	853	832	684	719	525	664	869	875	675	821	774	876	1048	910	617	597	821	963	982	978	502	898	885	1056	669	990	599	816	689	953	759	682	940	716	1064	643	824	870	626	670	571	1013	885	900
G[C>A]G	101	102	113	65	96	93	79	69	68	52	69	87	87	66	82	84	78	96	92	75	67	98	109	109	107	59	106	108	105	71	107	64	107	82	108	80	61	88	74	115	62	91	91	78	68	39	91	74	75
G[C>A]T	691	992	1069	670	971	908	807	727	707	515	673	911	876	657	744	781	915	1008	960	616	672	862	991	1000	989	575	938	903	1060	656	1060	621	841	778	1003	779	633	976	710	1112	600	797	958	642	687	558	1048	947	799
T[C>A]A	819	1106	1177	750	1094	1043	923	800	798	592	737	989	992	731	885	885	1000	1143	1014	723	767	966	1168	1160	1067	574	1003	1026	1129	785	1104	651	970	770	1106	864	769	1067	835	1272	680	890	1024	692	736	588	1170	1024	890
T[C>A]C	655	881	1039	637	904	874	785	642	696	498	624	818	875	659	750	751	905	972	887	570	638	777	983	1010	929	506	905	903	979	666	902	587	810	657	947	737	661	890	682	1002	600	766	855	669	637	495	941	843	806
T[C>A]G	53	64	80	43	70	51	58	45	50	41	56	51	56	41	52	48	59	72	71	50	45	55	67	82	78	30	65	78	70	44	63	47	77	53	70	57	43	62	52	73	41	63	58	56	52	38	65	54	64
T[C>A]T	820	1130	1236	759	1179	1082	998	801	913	621	813	1007	1094	832	933	971	1079	1226	1062	748	783	1027	1256	1252	1245	638	1070	1077	1275	860	1196	784	976	872	1134	930	805	1123	806	1329	737	985	1091	781	826	667	1183	1104	1035
A[C>G]A	133	148	165	97	154	132	130	128	113	86	122	126	139	102	126	154	169	165	155	101	116	148	156	175	167	106	178	152	164	131	157	124	137	114	163	121	114	160	109	167	103	128	135	133	116	86	175	148	118
A[C>G]C	70	103	113	64	91	109	98	79	77	64	66	81	82	75	80	85	114	104	109	67	77	90	115	116	98	63	104	98	90	78	115	58	107	86	112	68	82	107	76	115	48	94	96	67	82	72	111	92	88
A[C>G]G	8	8	10	6	8	10	7	8	10	4	6	15	9	4	12	7	10	12	5	8	4	16	6	14	12	9	4	9	5	6	14	4	9	10	11	4	13	6	11	7	8	9	9	9	7	7	7	8	5
A[C>G]T	164	182	245	151	216	195	183	162	144	118	157	187	190	122	162	175	189	213	186	144	149	187	213	228	192	114	199	215	204	158	205	133	170	159	212	176	148	212	175	231	144	188	196	130	160	133	190	186	165
C[C>G]A	129	177	184	117	191	171	148	120	138	106	126	175	146	90	129	135	166	199	173	103	118	157	180	189	179	101	197	175	215	136	205	115	161	149	178	139	114	180	134	193	111	145	172	115	128	115	179	167	156
C[C>G]C	140	196	217	123	207	189	164	154	161	113	138	169	198	135	169	141	213	236	183	132	137	177	186	204	196	103	173	207	223	129	215	152	161	142	177	146	144	185	157	231	146	156	202	150	167	116	198	183	156
C[C>G]G	0	0	1	0	0	0	1	0	0	0	0	2	0	0	1	0	1	1	0	0	0	0	1	0	0	0	0	0	0	1	1	0	0	0	0	0	0	0	0	0	0	1	1	2	1	0	0	1	0
C[C>G]T	121	205	204	111	194	189	169	148	139	89	131	199	195	112	156	172	180	205	185	138	138	186	222	236	216	102	217	181	189	144	206	130	160	158	214	149	119	175	149	217	125	156	165	135	143	126	208	182	190
G[C>G]A	62	89	110	64	103	85	83	70	76	53	52	87	84	55	82	92	73	85	95	62	83	80	85	101	100	65	84	82	110	65	92	42	78	74	100	79	65	95	59	101	62	84	85	75	74	55	105	93	92
G[C>G]C	64	73	100	70	78	91	78	64	66	39	53	79	57	54	75	68	83	105	72	71	70	74	89	104	76	39	97	67	77	52	94	54	83	65	82	59	67	81	58	90	55	59	76	55	78	64	100	86	86
G[C>G]G	14	23	19	13	18	13	15	7	11	9	8	12	24	13	23	17	19	20	23	9	11	11	13	13	18	8	17	13	15	8	21	10	14	17	21	16	12	18	15	20	9	15	11	10	12	8	18	11	17
G[C>G]T	115	170	208	132	179	160	159	122	141	101	123	181	163	118	131	138	149	193	171	105	128	159	182	191	170	98	151	183	207	130	160	121	139	120	173	122	100	181	123	199	99	146	162	137	105	101	180	165	157
T[C>G]A	36	56	59	42	51	44	49	38	42	27	40	51	50	38	42	40	49	56	57	29	36	41	53	50	59	27	42	60	58	39	58	26	56	26	61	49	33	60	49	52	41	38	51	31	52	28	67	52	54
T[C>G]C	27	54	51	30	40	55	53	39	29	21	33	39	43	33	44	36	54	43	50	35	32	40	60	48	49	31	46	56	51	39	54	35	45	41	46	37	29	39	32	66	31	34	45	39	38	27	48	35	35
T[C>G]G	1	3	5	0	2	4	0	1	1	0	3	2	2	5	2	1	5	5	2	1	3	6	5	3	2	2	2	3	2	0	0	4	2	1	1	1	1	2	3	4	3	1	0	1	4	0	0	3	3
T[C>G]T	8	8	10	9	16	8	14	8	9	3	8	12	5	4	9	9	11	14	11	2	9	8	9	11	8	2	7	6	11	6	11	6	6	11	6	3	2	5	4	10	4	7	5	2	7	7	7	15	9
A[C>T]A	180	240	284	152	239	223	227	188	187	150	165	189	250	196	201	217	239	278	245	164	186	239	285	260	254	127	265	252	273	172	251	152	223	197	238	187	153	255	158	285	168	189	228	134	183	134	276	212	228
A[C>T]C	69	105	104	62	97	105	81	77	87	40	56	114	80	82	73	60	94	107	101	55	59	87	100	102	95	48	87	128	100	84	101	86	113	80	93	78	74	105	75	122	74	92	90	81	64	59	88	91	104
A[C>T]G	89	122	119	96	118	88	105	79	94	68	85	121	111	74	101	93	132	147	110	75	82	93	130	127	121	57	118	101	121	99	126	75	112	94	108	103	90	113	103	127	81	96	116	89	72	67	125	105	101
A[C>T]T	330	464	496	291	455	425	375	326	361	274	278	415	438	301	368	383	432	481	411	287	321	375	461	462	416	269	413	373	510	324	437	310	396	362	436	365	305	448	348	505	299	391	415	251	326	255	447	440	376
C[C>T]A	66	105	101	55	105	90	80	73	78	50	59	88	100	57	66	70	90	87	77	72	78	72	84	115	105	51	96	108	115	65	94	42	80	80	105	64	71	90	74	84	65	77	82	76	74	59	99	80	76
C[C>T]C	112	179	175	93	179	110	130	117	105	80	84	138	110	75	118	111	162	161	142	100	89	119	151	169	138	79	148	125	166	99	136	88	137	116	149	131	86	166	106	155	118	123	119	87	99	89	169	114	141
C[C>T]G	41	63	63	34	57	33	55	34	37	23	32	44	54	45	41	44	59	68	62	41	43	47	48	51	61	30	53	29	63	32	56	35	43	26	38	39	28	43	37	78	33	44	59	29	29	35	49	60	53
C[C>T]T	400	513	556	326	548	508	425	367	386	283	343	473	506	390	427	448	509	551	512	338	373	455	571	575	586	308	515	502	525	342	581	325	445	398	530	392	391	494	409	529	335	433	452	342	383	296	549	492	424
G[C>T]A	13	10	12	3	10	11	8	7	7	3	2	9	9	6	9	15	9	8	12	3	4	10	9	13	15	5	10	7	5	6	14	10	7	6	10	3	6	11	8	13	7	6	16	8	11	5	6	8	10
G[C>T]C	11	6	7	4	8	7	9	8	11	7	4	6	6	11	3	11	10	10	16	4	5	8	8	7	10	6	6	5	9	16	5	5	12	5	9	11	12	14	11	5	6	12	8	2	4	4	12	14	7
G[C>T]G	68	57	84	39	76	68	56	51	50	37	42	63	67	41	52	54	60	79	69	55	50	72	71	71	74	40	49	65	78	34	78	40	56	48	68	54	48	63	53	93	37	65	69	52	50	45	76	62	70
G[C>T]T	139	171	175	123	159	152	123	129	124	80	100	132	168	123	134	122	168	185	160	108	117	149	176	173	148	89	159	162	168	105	177	119	128	126	148	152	132	174	124	177	109	128	154	117	112	97	182	159	145
T[C>T]A	148	180	214	124	223	164	153	131	147	107	124	159	166	143	149	137	183	194	170	122	130	164	179	207	178	101	176	182	191	127	180	116	165	141	169	139	130	187	155	195	109	147	184	121	120	112	198	175	154
T[C>T]C	9	11	8	4	10	7	9	5	8	7	6	8	11	3	11	6	8	8	9	6	7	6	8	16	7	5	10	11	10	8	12	5	12	9	9	3	4	10	5	10	4	3	7	4	5	6	14	2	11
T[C>T]G	0	4	0	0	2	2	2	1	2	0	1	0	3	1	2	1	2	3	0	2	0	1	4	4	1	1	2	2	2	3	1	1	3	1	3	1	0	1	2	0	2	1	1	0	0	3	2	4	1
T[C>T]T	143	201	215	123	197	186	172	138	143	133	133	179	182	124	154	166	184	205	195	108	142	186	222	185	207	108	172	192	185	117	203	153	166	158	192	163	140	178	122	216	129	185	157	115	114	103	210	164	171
A[T>A]A	515	708	769	484	737	716	604	566	548	417	497	649	641	493	582	576	658	763	639	416	496	638	724	792	723	386	644	716	838	482	704	454	624	513	662	578	516	700	487	745	448	605	656	441	515	465	743	663	567
A[T>A]C	607	762	807	501	776	729	690	571	622	441	519	695	745	546	637	605	764	808	759	494	494	701	842	797	814	374	735	720	862	542	867	491	656	558	782	624	510	708	602	818	472	613	748	529	544	448	757	724	677
A[T>A]G	615	870	915	523	836	757	714	613	649	463	599	711	754	527	675	678	803	945	793	548	567	733	927	909	890	436	759	800	892	602	820	511	701	575	859	656	577	851	554	900	557	676	777	554	569	496	863	772	655
A[T>A]T	654	885	995	631	930	844	783	652	693	525	549	847	757	564	758	736	809	1013	862	590	659	782	1042	998	940	490	834	826	1042	653	861	571	783	658	960	722	593	875	651	985	573	731	875	610	668	530	979	852	783
C[T>A]A	558	667	782	439	719	682	567	505	509	368	472	623	653	469	573	567	618	710	619	446	498	618	735	741	720	364	666	659	803	491	705	433	525	482	708	530	478	642	538	786	462	577	628	453	512	386	741	612	578
C[T>A]C	755	1029	1138	662	1095	947	949	785	790	589	707	973	991	717	863	870	1013	1170	1000	663	740	890	1122	1144	1124	638	1015	1039	1136	753	1103	707	950	792	1109	871	686	1018	796	1138	669	868	929	690	768	591	1095	1003	887
C[T>A]G	765	993	1141	644	1018	925	821	787	793	558	684	917	962	698	850	810	966	1149	941	608	713	887	1081	1102	1013	537	935	939	1144	693	981	614	850	675	1020	800	738	982	705	1054	653	828	948	703	688	613	1099	853	827
C[T>A]T	1146	1517	1687	987	1642	1373	1186	1084	1167	811	1018	1461	1414	980	1228	1243	1465	1701	1479	1013	1037	1344	1610	1608	1510	865	1500	1466	1682	1026	1589	993	1307	1124	1567	1134	1018	1435	1176	1669	982	1233	1396	965	1095	929	1542	1400	1308
G[T>A]A	366	464	532	306	494	414	401	343	333	267	332	404	417	301	362	407	449	514	470	294	331	380	504	452	515	258	433	477	526	350	469	288	412	329	441	367	321	481	331	530	295	371	438	313	333	291	458	425	360
G[T>A]C	370	471	544	311	505	452	418	345	369	282	350	425	457	311	415	409	458	515	463	336	335	451	564	494	537	235	460	475	541	331	500	321	416	351	488	402	356	512	367	566	321	388	491	321	367	290	545	464	425
G[T>A]G	412	555	614	381	602	499	506	435	388	337	395	533	491	392	468	455	548	585	575	341	404	518	651	573	573	342	505	511	654	395	560	362	522	457	564	446	394	537	438	635	390	487	542	359	416	331	618	547	475
G[T>A]T	827	1032	1136	711	1080	916	881	788	739	552	707	927	939	681	837	845	973	1151	981	659	724	923	1120	1061	1022	592	943	932	1117	689	1068	629	895	795	1015	765	663	1013	786	1216	651	851	960	701	703	573	1077	922	811
T[T>A]A	305	428	464	271	422	373	362	322	324	216	328	394	373	285	317	347	398	463	395	296	297	354	443	494	458	236	421	394	474	306	442	265	348	343	393	339	303	401	297	426	251	360	405	259	301	245	452	369	364
T[T>A]C	514	707	755	474	729	625	591	527	491	396	503	638	660	493	607	601	653	743	655	433	505	602	764	763	738	362	680	638	828	494	737	454	611	506	712	535	499	707	516	763	444	552	630	483	508	415	750	647	582
T[T>A]G	348	443	521	320	488	441	426	344	345	283	331	414	476	352	373	380	452	506	446	299	311	398	484	522	468	259	466	469	488	312	523	355	402	365	475	384	298	463	345	499	301	390	469	305	330	265	545	441	392
T[T>A]T	978	1405	1484	885	1399	1303	1185	1001	1015	731	978	1245	1229	918	1134	1162	1345	1512	1320	838	964	1290	1494	1423	1467	742	1296	1312	1476	974	1458	865	1191	1035	1289	1110	944	1317	986	1489	892	1125	1221	912	994	847	1537	1300	1147
A[T>C]A	253	335	406	248	349	306	288	264	270	194	244	309	346	243	287	273	353	396	359	221	225	288	358	384	356	224	340	331	347	249	395	205	267	263	390	285	259	324	239	373	233	291	320	218	258	211	372	329	250
A[T>C]C	98	184	213	131	203	139	163	144	139	96	134	185	149	114	159	143	161	196	190	125	126	151	195	223	201	99	173	176	191	116	186	132	165	144	179	141	116	183	138	192	123	162	169	123	124	116	192	170	163
A[T>C]G	170	271	276	184	286	225	204	176	188	145	165	218	215	165	204	212	244	278	254	155	179	217	253	269	262	148	229	229	294	198	278	170	225	191	263	187	181	281	174	264	148	192	247	158	169	140	278	258	205
A[T>C]T	440	537	598	352	549	531	460	400	384	294	360	487	477	362	452	433	456	613	474	345	357	460	552	586	540	327	500	482	574	396	524	365	454	411	568	430	376	510	412	630	366	443	465	341	358	314	584	517	450
C[T>C]A	61	83	104	53	82	82	73	62	73	54	54	66	85	66	75	75	91	99	76	60	65	79	81	95	95	36	85	89	106	57	93	58	73	62	88	64	59	99	66	103	66	94	82	57	65	47	97	74	67
C[T>C]C	175	230	257	165	247	252	212	169	208	125	171	225	236	172	198	192	251	286	242	174	185	232	309	289	252	141	244	269	254	170	243	147	244	188	284	198	181	274	182	272	161	234	239	158	194	167	253	233	226
C[T>C]G	35	47	48	44	48	41	42	28	28	32	33	37	45	35	37	28	48	56	45	30	27	43	47	43	52	21	37	45	53	35	37	18	38	22	44	37	34	33	29	45	27	41	40	45	38	26	45	40	33
C[T>C]T	169	244	248	160	247	223	218	150	169	120	161	210	236	136	198	193	231	265	240	162	168	214	262	229	234	130	195	215	280	156	244	154	205	184	246	190	187	217	158	258	148	173	211	142	173	118	274	229	202
G[T>C]A	82	98	113	46	101	90	73	73	80	54	74	80	102	61	65	78	98	102	97	51	75	84	103	104	116	57	87	79	101	67	75	66	98	68	110	78	67	95	77	121	64	69	74	66	57	42	117	87	75
G[T>C]C	70	95	113	60	95	85	82	65	75	52	55	81	97	49	84	82	99	120	90	59	62	76	119	96	121	49	84	84	123	66	95	61	88	65	106	86	61	93	77	117	52	79	76	68	63	56	108	87	90
G[T>C]G	64	89	111	80	105	85	106	74	63	51	62	97	77	64	77	71	109	113	99	65	60	92	113	84	122	66	101	109	105	83	104	53	86	69	105	75	75	88	79	116	88	83	99	63	79	70	119	99	75
G[T>C]T	174	212	281	164	248	201	188	148	175	136	155	193	216	151	185	179	234	249	213	138	165	177	260	239	238	127	199	204	234	165	251	141	212	192	215	171	159	216	172	246	158	178	220	161	163	111	257	209	201
T[T>C]A	48	71	74	41	60	77	67	64	52	33	60	56	57	51	70	78	80	66	89	47	49	72	66	78	85	31	73	73	82	57	81	57	55	63	67	58	45	69	56	89	47	54	83	44	63	31	75	55	69
T[T>C]C	57	111	117	67	88	83	96	65	73	54	72	85	106	62	73	85	97	97	90	46	63	95	104	116	112	53	89	75	100	56	94	50	79	85	102	73	61	99	71	113	63	62	85	62	63	46	98	86	76
T[T>C]G	0	0	0	0	0	0	0	0	0	0	0	0	0	0	0	0	0	0	0	0	0	0	0	0	0	0	0	0	0	0	0	0	0	0	0	0	0	0	0	0	0	0	0	0	0	0	0	0	0
T[T>C]T	122	148	198	120	183	168	144	126	124	105	113	153	162	115	140	129	147	181	165	120	120	140	155	167	158	111	183	159	183	136	173	110	158	113	157	128	133	155	134	151	100	129	167	106	105	109	192	177	149
A[T>G]A	37	55	68	40	74	54	41	48	38	29	48	54	59	48	46	65	61	52	61	39	39	50	70	72	70	41	73	54	69	44	84	41	46	48	60	40	42	41	47	72	58	50	56	37	40	33	68	51	49
A[T>G]C	18	36	28	22	28	13	22	14	12	15	18	21	27	16	16	24	21	25	29	11	13	18	30	24	31	12	24	23	27	14	27	18	25	25	22	19	18	33	24	20	17	18	36	15	17	19	15	27	22
A[T>G]G	147	170	189	130	184	164	152	111	123	89	128	155	178	128	144	149	184	185	158	87	114	149	196	187	166	92	170	196	192	113	179	116	155	143	180	142	120	168	147	202	94	148	180	111	119	82	164	175	141
A[T>G]T	10	21	24	16	30	21	17	18	28	19	17	22	35	28	21	20	32	29	23	21	14	22	32	27	23	18	25	23	23	15	32	22	23	12	31	16	18	27	18	34	15	20	34	15	21	10	22	21	27
C[T>G]A	31	42	58	27	43	42	48	21	31	22	47	41	32	26	35	35	50	54	47	37	34	41	47	52	42	27	48	46	34	28	38	25	33	40	38	39	37	53	25	43	28	41	39	23	32	18	48	35	37
C[T>G]C	44	72	66	49	76	53	68	67	40	33	33	73	67	50	50	45	70	86	74	38	40	51	63	73	55	35	83	47	74	38	78	54	60	61	73	63	46	67	46	82	35	77	64	50	55	45	71	49	48
C[T>G]G	130	170	200	123	192	151	149	112	116	90	106	163	130	127	149	131	139	166	163	115	98	168	193	173	177	96	165	149	174	122	179	104	157	101	195	140	113	162	119	216	100	150	163	99	112	121	196	150	127
C[T>G]T	18	22	30	13	13	20	20	17	12	12	8	19	17	14	17	22	20	18	23	15	16	24	16	16	17	8	19	22	32	14	22	18	21	24	21	20	12	14	19	25	13	13	26	18	7	6	27	21	20
G[T>G]A	36	52	45	31	64	45	45	32	33	29	26	46	38	35	42	38	48	44	39	37	41	36	46	38	59	19	40	36	44	38	45	34	59	37	60	31	31	30	45	48	35	47	44	28	32	33	57	45	26
G[T>G]C	15	29	27	17	25	18	26	14	23	17	12	18	20	18	13	22	24	18	23	15	19	12	20	26	26	12	18	25	33	22	25	16	21	20	22	19	21	17	24	15	17	24	23	19	22	15	28	25	23
G[T>G]G	95	143	171	90	135	110	121	116	110	70	92	126	138	95	133	108	140	139	122	93	107	111	130	152	164	65	128	129	153	100	154	82	129	102	162	114	92	148	105	166	116	99	135	97	109	87	152	117	115
G[T>G]T	36	45	45	28	46	43	41	28	24	26	31	42	40	26	38	39	52	50	44	33	28	55	54	40	41	25	40	43	46	33	35	33	29	40	43	37	39	49	34	51	31	37	46	33	28	28	39	33	43
T[T>G]A	0	0	0	0	0	0	0	0	0	0	0	0	0	0	0	0	0	0	0	0	0	0	0	0	0	0	0	0	0	0	0	0	0	0	0	0	0	0	0	0	0	0	0	0	0	0	0	0	0
T[T>G]C	38	47	39	36	46	53	38	25	33	25	34	38	39	29	32	38	38	56	38	31	38	31	50	55	50	20	56	35	39	31	42	29	29	35	41	34	39	44	25	57	23	29	47	30	28	24	30	52	31
T[T>G]G	91	104	112	80	145	110	85	80	79	80	77	121	106	70	86	89	121	101	108	65	70	100	104	130	122	61	88	107	113	80	110	79	94	89	113	92	83	111	92	124	74	98	84	71	70	80	124	123	106
T[T>G]T	29	33	33	20	28	38	35	29	30	27	25	43	27	29	24	27	32	38	29	20	33	34	45	33	48	22	30	36	38	33	26	23	42	25	34	30	22	40	28	47	23	27	39	28	24	19	32	43	29
[truncated: 451 more columns]
