# Supplementary material for: SUITOR: Selecting the number of mutational signatures through cross-validation
Source: PLoS Comput Biol. 2022 Apr 4;18(4):e1009309. doi: 10.1371/journal.pcbi.1009309 (PMC9009674; doi:10.1371/journal.pcbi.1009309)
Supplement: S2 Data — (ZIP) [file pcbi.1009309.s015.zip › Supp_data_profiles_activities_matrices/16 In silico simulation/simulation design of one signatures/one signatures_mutation_type_matrix_5.csv]

	V1	V2	V3	V4	V5	V6	V7	V8	V9	V10	V11	V12	V13	V14	V15	V16	V17	V18	V19	V20	V21	V22	V23	V24	V25	V26	V27	V28	V29	V30	V31	V32	V33	V34	V35	V36	V37	V38	V39	V40	V41	V42	V43	V44	V45	V46	V47	V48	V49
A[C>A]A	979	1332	1003	1008	905	1521	1011	1013	1166	1154	1069	1032	995	1139	1374	1382	1600	1687	1197	1550	860	1387	1266	1369	1205	1328	1272	1612	1485	1725	1493	1150	1439	1284	1667	1790	1551	1039	1073	1044	922	1789	1211	890	1678	1322	1498	972	1604
A[C>A]C	1067	1380	1097	1066	955	1720	1113	1082	1197	1210	1250	1179	1175	1132	1411	1452	1642	1779	1272	1676	944	1454	1352	1347	1268	1429	1297	1766	1601	1830	1568	1264	1620	1392	1790	1841	1668	1115	1112	1129	958	1978	1340	976	1721	1437	1721	1071	1711
A[C>A]G	105	136	106	90	96	159	98	114	133	131	130	116	106	114	133	134	168	164	119	184	97	143	147	134	113	161	124	173	149	165	157	123	158	129	160	173	155	114	103	100	86	199	153	82	168	133	190	98	168
A[C>A]T	1057	1402	1035	1006	973	1675	1079	1038	1199	1215	1208	1139	1166	1104	1428	1437	1694	1742	1198	1659	931	1482	1344	1398	1218	1321	1427	1767	1631	1857	1512	1264	1606	1367	1795	1879	1710	1156	1100	1134	887	1899	1178	992	1704	1327	1598	1011	1760
C[C>A]A	924	1166	904	867	830	1433	944	899	1011	1029	1059	978	964	997	1312	1214	1352	1497	1045	1402	817	1261	1124	1219	1069	1173	1150	1528	1309	1515	1357	1059	1335	1133	1496	1577	1463	958	973	939	828	1569	1088	851	1467	1189	1397	869	1459
C[C>A]C	877	1197	850	885	787	1307	970	853	1023	974	1067	933	908	942	1207	1212	1319	1425	1056	1361	796	1228	1076	1213	1066	1112	1072	1389	1282	1505	1292	1040	1303	1057	1504	1532	1397	928	957	882	806	1557	1034	796	1425	1132	1365	825	1511
C[C>A]G	73	112	84	86	81	155	74	64	87	97	94	66	104	75	100	101	123	122	79	125	73	124	98	108	96	100	89	126	116	145	123	85	106	91	123	147	124	91	82	76	58	146	105	64	115	102	102	76	116
C[C>A]T	753	1022	677	707	693	1172	796	761	887	818	864	803	770	812	1066	1000	1135	1272	848	1224	685	1009	924	968	840	965	953	1310	1177	1296	1174	860	1086	905	1198	1282	1188	749	777	783	675	1283	918	665	1211	990	1045	700	1229
G[C>A]A	514	706	519	526	540	840	590	547	666	643	672	568	616	628	736	707	840	874	622	842	453	713	659	696	654	668	722	910	835	941	740	638	824	680	944	942	835	554	594	545	543	944	624	469	928	692	853	531	885
G[C>A]C	554	794	586	612	490	921	646	569	692	668	703	663	613	692	818	824	917	969	667	919	533	838	754	752	733	766	762	1016	883	1001	841	697	879	739	1026	1037	921	614	649	604	495	1059	734	518	945	787	850	582	975
G[C>A]G	75	93	68	66	54	103	59	74	80	82	66	57	57	79	74	87	91	84	64	101	58	94	75	84	71	96	77	98	90	122	67	72	72	86	102	92	102	52	54	58	55	117	88	58	93	83	89	53	102
G[C>A]T	613	770	600	552	553	944	613	574	683	689	724	676	595	732	786	871	873	1057	675	941	535	834	751	815	656	776	767	1029	851	1062	846	727	916	758	1040	1073	981	662	635	676	584	1120	774	564	991	803	862	573	968
T[C>A]A	661	853	594	645	626	1074	703	688	753	774	804	782	721	758	909	899	1023	1176	840	1070	612	942	830	892	764	813	846	1047	997	1184	990	828	1004	911	1140	1211	1110	757	716	692	620	1166	807	561	1152	847	1012	610	1091
T[C>A]C	581	724	568	564	502	865	527	579	635	659	640	589	599	625	745	753	883	891	728	907	522	750	704	767	664	745	707	917	866	1000	803	670	800	753	910	993	873	629	591	594	483	998	654	503	915	740	814	582	891
T[C>A]G	38	46	46	40	40	68	42	44	52	49	52	50	40	50	52	61	72	87	39	60	35	56	47	64	59	61	68	75	64	80	64	47	66	60	70	78	50	43	55	56	38	71	52	39	76	45	73	33	64
T[C>A]T	677	957	734	702	653	1165	729	721	864	822	857	808	804	770	973	1002	1098	1218	818	1050	647	1052	865	980	836	947	947	1212	1083	1238	1012	838	1131	899	1212	1267	1085	717	744	768	613	1298	841	672	1191	910	1112	678	1205
A[C>G]A	85	144	103	104	76	164	97	95	105	116	117	98	100	97	145	114	131	163	109	160	103	118	111	131	114	118	121	156	142	179	176	134	167	134	178	194	157	85	100	109	91	185	123	110	181	114	129	92	151
A[C>G]C	75	108	65	58	58	89	83	69	88	88	80	69	70	83	107	85	103	120	68	118	55	78	81	75	83	65	77	114	94	105	100	87	85	83	102	129	105	79	62	62	62	129	74	66	97	97	107	56	98
A[C>G]G	3	13	6	5	3	10	6	6	12	11	5	8	11	7	11	15	8	10	13	11	5	7	7	11	10	4	5	12	12	12	9	7	7	10	5	15	13	4	7	7	6	6	8	6	12	12	10	9	12
A[C>G]T	106	166	128	131	117	207	153	118	148	158	168	160	141	139	190	164	181	189	157	195	127	175	165	176	153	192	160	222	157	218	212	143	184	145	199	246	226	120	123	118	107	219	162	103	217	157	196	131	202
C[C>G]A	96	140	110	109	100	180	130	124	121	141	122	97	139	154	146	125	169	201	120	172	109	139	160	144	112	167	141	206	164	234	170	147	165	120	182	207	188	127	134	120	102	191	138	88	214	158	164	116	157
C[C>G]C	116	167	125	114	116	190	119	123	147	139	171	144	128	153	173	152	183	198	142	192	114	200	158	157	134	179	164	212	181	211	191	139	172	155	222	184	205	138	147	135	117	220	131	115	229	174	169	118	187
C[C>G]G	0	1	0	0	0	0	1	0	2	0	0	0	0	0	0	0	0	0	1	0	0	0	1	0	0	1	0	0	0	0	1	0	0	0	0	0	0	0	0	0	0	0	0	0	0	0	1	0	0
C[C>G]T	118	156	116	108	117	190	113	120	155	162	140	141	139	124	186	148	202	203	146	198	118	157	163	156	148	172	152	213	215	199	184	133	189	160	228	225	187	124	135	136	110	212	125	124	209	150	148	127	186
G[C>G]A	75	80	59	67	49	94	54	63	63	57	75	77	54	57	77	70	108	114	74	79	50	85	70	79	57	81	85	111	100	98	85	69	95	80	97	103	95	74	69	64	51	111	68	37	123	70	90	47	88
G[C>G]C	45	66	52	46	58	81	46	58	71	66	59	62	51	44	61	59	92	86	67	77	52	80	75	71	58	66	60	82	74	82	70	60	74	60	96	103	111	48	55	53	61	112	57	51	87	62	85	55	104
G[C>G]G	12	13	13	7	11	28	10	11	8	13	18	6	9	13	16	14	28	18	13	20	8	12	8	13	14	20	13	10	21	27	21	15	20	12	16	13	16	7	12	13	10	20	15	10	20	11	16	15	22
G[C>G]T	114	147	126	98	103	206	104	108	116	133	115	118	115	122	142	117	186	194	105	188	91	152	127	130	130	164	148	191	177	171	137	136	158	136	189	206	177	106	105	134	103	190	125	103	171	122	166	109	152
T[C>G]A	27	41	34	34	31	57	36	40	47	31	36	33	29	35	36	32	51	56	53	49	37	45	38	36	48	42	45	64	54	61	48	37	57	42	51	52	61	31	40	37	29	59	46	27	77	50	40	38	51
T[C>G]C	31	48	24	25	21	48	30	31	36	32	32	28	30	29	39	47	47	66	32	45	31	51	33	37	44	49	47	44	46	48	54	46	42	35	51	67	38	37	32	24	22	55	33	26	54	34	54	32	53
T[C>G]G	3	3	2	4	2	4	3	0	0	5	3	4	1	4	0	3	3	3	1	2	2	1	1	1	3	0	3	6	6	5	2	2	6	4	4	6	2	2	3	5	3	3	2	4	4	2	3	0	2
T[C>G]T	9	4	7	9	9	11	6	11	3	10	5	6	5	6	5	6	5	5	7	9	5	3	7	6	6	10	4	7	5	12	4	6	7	8	10	8	10	7	8	5	5	10	10	5	13	4	2	6	10
A[C>T]A	122	198	140	147	144	234	136	171	189	202	197	138	144	176	220	196	217	271	169	235	120	183	200	203	162	195	208	250	236	259	231	185	217	199	272	250	241	163	157	157	133	296	171	140	266	187	218	150	266
A[C>T]C	60	95	64	61	48	101	65	65	53	79	66	64	72	64	86	104	101	100	73	89	41	94	74	92	60	99	76	99	89	101	96	90	127	85	116	111	88	67	57	79	43	128	75	69	121	88	120	62	103
A[C>T]G	54	92	71	77	77	125	84	84	77	92	83	79	78	91	120	113	134	121	78	117	50	91	99	82	76	98	96	114	114	121	114	91	106	109	124	113	141	81	68	60	75	141	80	58	128	97	101	73	106
A[C>T]T	281	347	275	260	254	477	302	283	323	355	332	299	285	320	392	366	417	451	335	484	250	411	352	374	325	367	348	428	420	508	421	326	428	361	481	490	419	265	331	277	261	527	335	231	426	364	408	271	496
C[C>T]A	56	87	51	59	53	111	61	59	75	70	67	72	55	73	91	83	106	85	58	94	54	99	72	91	74	84	82	115	88	104	85	84	85	84	109	110	75	56	73	64	57	117	60	39	93	73	98	56	103
C[C>T]C	92	117	72	94	71	162	99	87	113	105	104	92	86	93	126	118	141	143	104	156	83	108	106	127	109	125	123	178	144	154	128	115	170	106	163	151	145	91	97	79	72	168	96	66	138	90	147	73	145
C[C>T]G	35	40	28	25	38	45	43	37	45	48	39	41	30	40	50	43	55	48	49	57	36	35	37	41	43	35	47	55	54	62	47	51	47	45	53	63	62	43	35	27	31	49	40	35	54	54	54	22	54
C[C>T]T	327	436	334	306	296	508	345	316	370	387	386	344	363	377	418	416	460	529	383	534	294	473	393	414	386	413	425	529	491	580	468	380	490	358	580	587	532	341	325	331	313	583	390	293	511	428	516	339	485
G[C>T]A	6	9	6	4	4	8	4	10	8	3	4	4	8	4	14	8	3	8	7	8	7	3	4	3	5	7	9	12	10	6	12	5	5	5	12	10	11	15	13	1	4	11	8	4	4	12	15	8	7
G[C>T]C	7	5	3	8	4	3	4	6	7	6	5	9	11	6	7	4	13	12	5	9	6	7	6	3	11	4	6	7	10	7	7	9	8	5	13	15	13	7	8	5	3	9	7	2	8	8	6	7	17
G[C>T]G	37	57	48	41	43	71	44	45	62	51	49	41	36	41	80	71	65	72	50	57	30	52	57	62	41	67	58	66	68	75	48	57	59	60	83	77	64	52	45	42	46	72	48	39	65	64	71	49	60
G[C>T]T	102	145	121	109	129	167	108	125	117	111	116	120	103	133	146	120	145	153	111	140	91	163	129	131	116	144	142	140	157	159	154	107	143	124	188	185	148	110	99	123	84	192	123	85	174	151	145	102	184
T[C>T]A	120	162	98	121	103	196	120	106	133	142	153	121	122	113	170	175	174	203	125	189	88	150	114	154	130	139	144	180	149	199	170	134	169	137	214	187	162	111	111	112	106	193	128	100	192	159	181	94	188
T[C>T]C	6	12	7	9	6	8	9	4	4	5	8	8	5	7	8	3	13	7	1	9	4	14	4	12	9	4	5	7	6	12	8	6	8	10	14	9	6	5	10	5	3	5	6	7	10	5	2	7	6
T[C>T]G	2	0	1	2	1	3	0	0	1	2	0	4	3	0	1	1	1	0	1	1	1	0	1	2	1	1	0	3	1	1	0	3	0	1	2	4	1	0	2	0	1	2	1	1	3	0	0	0	0
T[C>T]T	130	164	112	99	123	192	126	115	143	134	132	127	131	125	178	160	187	181	144	174	106	139	158	184	129	164	139	195	187	178	172	133	175	160	207	218	182	112	108	130	113	203	134	103	191	128	182	121	200
A[T>A]A	424	572	429	431	440	648	471	432	469	492	532	506	445	460	572	588	712	718	553	681	363	573	526	541	543	588	525	721	657	720	650	508	665	526	771	803	722	466	456	476	389	795	493	377	715	594	671	401	730
A[T>A]C	521	600	491	439	449	778	478	504	566	525	531	500	518	534	675	616	711	810	567	771	437	698	638	631	568	623	584	781	721	814	686	554	730	647	790	858	734	478	516	466	418	823	541	429	788	677	713	482	800
A[T>A]G	508	655	500	511	462	816	514	536	612	586	648	556	569	600	753	669	779	875	628	782	440	721	645	682	567	674	590	814	763	877	751	593	755	717	848	860	857	553	583	522	470	937	603	452	798	647	785	490	802
A[T>A]T	583	757	541	541	479	898	597	568	684	657	681	576	582	600	762	799	824	918	632	867	498	754	672	749	650	743	698	921	819	917	829	677	857	706	940	946	901	583	592	595	462	1013	657	479	938	710	871	534	901
C[T>A]A	416	586	453	401	389	646	455	386	512	509	479	476	439	529	568	605	667	691	550	699	415	602	550	557	503	569	554	714	662	697	635	473	604	536	700	764	727	446	459	467	414	757	550	392	661	569	674	410	682
C[T>A]C	673	865	635	634	626	1013	681	707	748	763	805	737	702	747	898	895	1002	1109	763	1041	641	881	866	858	775	829	808	1078	1019	1057	879	757	978	850	1102	1110	1009	735	728	733	593	1151	807	643	1103	822	994	626	1067
C[T>A]G	615	804	610	628	562	974	674	608	695	678	715	683	632	687	830	837	912	1009	788	982	578	844	756	861	712	803	777	1031	894	1094	925	744	917	814	1064	1128	953	668	686	673	521	1084	766	550	1008	798	935	596	1020
C[T>A]T	974	1246	928	884	846	1432	976	952	1106	1069	1110	967	991	1133	1238	1247	1448	1544	1107	1557	857	1317	1231	1211	1119	1228	1184	1503	1467	1529	1370	1140	1328	1150	1607	1619	1522	1001	992	1017	896	1693	1149	787	1479	1249	1438	966	1550
G[T>A]A	262	335	316	255	251	469	288	287	329	338	376	305	307	316	405	379	399	488	337	466	244	425	378	404	361	388	375	489	440	505	427	347	424	364	517	533	455	293	322	324	276	503	385	269	458	355	423	285	473
G[T>A]C	308	423	282	298	274	464	323	320	359	302	355	315	343	328	454	412	470	492	367	476	262	409	370	393	348	393	395	495	449	465	428	328	466	399	542	487	511	329	352	315	292	548	362	273	542	388	450	311	503
G[T>A]G	363	443	337	345	300	557	366	327	420	398	406	361	373	398	465	455	578	610	408	571	325	509	460	443	415	458	440	605	522	646	502	422	524	456	615	604	575	369	354	349	338	644	409	333	607	440	527	324	597
G[T>A]T	625	820	608	653	542	995	669	613	709	709	764	685	683	677	888	784	983	1112	772	1011	554	899	805	863	730	802	844	1092	949	1136	923	750	937	794	1137	1084	1022	669	660	665	571	1058	755	525	1007	808	911	627	1031
T[T>A]A	276	347	291	242	240	421	295	232	313	272	305	256	289	258	343	334	404	433	341	413	230	365	329	372	308	351	317	432	349	475	383	340	404	333	426	432	410	286	283	269	220	475	284	198	401	336	393	265	439
T[T>A]C	417	574	432	406	403	716	449	420	527	467	513	462	496	494	598	617	675	712	496	692	379	563	566	601	517	584	565	728	629	713	624	521	603	548	770	808	676	432	448	484	370	788	535	402	690	569	670	397	717
T[T>A]G	319	389	303	276	271	435	305	282	350	313	329	314	293	313	411	401	442	475	328	478	256	378	347	381	342	375	374	507	461	547	399	292	454	359	494	544	440	305	314	310	281	531	360	235	550	367	437	277	502
T[T>A]T	812	1192	801	815	760	1371	862	824	881	1077	1000	930	929	986	1224	1151	1328	1385	1029	1324	735	1206	1116	1114	980	1171	1093	1366	1210	1418	1226	1016	1288	1112	1458	1469	1350	942	901	932	796	1507	1002	711	1367	1065	1250	817	1375
A[T>C]A	215	271	222	199	223	335	205	206	264	255	274	241	225	235	311	299	338	387	301	331	200	258	272	307	263	299	256	358	359	405	315	257	323	265	418	394	361	228	237	256	179	397	270	207	332	294	340	182	368
A[T>C]C	118	143	112	94	105	185	117	107	136	127	143	126	136	120	145	151	187	197	121	148	108	150	119	131	135	141	130	193	162	202	155	145	176	130	211	186	162	135	154	111	97	179	144	96	182	140	178	122	180
A[T>C]G	142	192	146	150	157	249	169	166	189	201	185	182	144	184	224	211	248	274	181	276	168	237	200	216	194	206	213	242	244	258	190	200	219	192	273	301	265	171	135	151	126	269	190	125	254	221	235	157	254
A[T>C]T	312	456	326	315	293	561	329	339	382	367	352	368	346	363	421	461	530	574	388	518	340	458	404	492	377	399	435	546	468	562	489	398	502	419	554	590	587	341	369	322	318	605	401	298	591	420	505	315	501
C[T>C]A	52	70	55	52	46	81	62	56	65	70	63	57	68	45	78	83	90	95	58	84	47	63	82	74	68	73	71	89	87	82	69	66	87	82	81	109	89	64	67	48	43	97	63	43	97	63	73	41	90
C[T>C]C	145	201	164	144	137	224	145	153	187	178	182	158	149	164	209	211	245	258	178	233	157	234	194	212	200	203	184	270	242	269	210	196	233	187	257	291	242	158	153	177	132	291	192	156	265	193	242	165	266
C[T>C]G	34	37	32	21	28	43	33	26	29	37	26	33	15	37	37	43	54	45	38	40	23	45	42	40	42	49	32	45	46	45	39	24	51	43	61	51	44	19	24	34	21	49	36	32	38	46	36	21	54
C[T>C]T	159	197	170	145	134	239	140	163	180	183	185	148	175	185	221	196	203	217	178	207	135	207	166	182	150	194	175	242	227	258	209	186	196	179	229	252	229	161	177	148	115	250	175	137	240	195	223	129	223
G[T>C]A	71	69	57	56	43	99	72	43	60	63	48	61	63	54	84	81	94	109	70	81	65	81	70	83	59	66	63	73	91	96	85	75	85	72	109	109	103	72	71	64	61	106	80	55	91	61	88	63	90
G[T>C]C	70	77	51	53	53	115	63	71	59	66	58	70	73	72	74	73	82	104	76	87	38	69	75	74	56	74	71	107	95	88	71	81	91	80	91	94	117	51	66	60	51	113	100	52	108	71	90	65	106
G[T>C]G	75	73	54	61	53	103	70	65	78	60	76	79	62	69	83	82	79	123	74	93	59	90	73	85	69	74	82	93	86	114	92	64	93	93	104	111	94	63	59	62	46	124	83	56	110	79	96	65	97
G[T>C]T	140	189	129	163	128	228	148	137	158	170	184	143	129	158	196	190	234	221	156	233	118	200	165	194	160	204	182	236	197	241	237	159	232	160	252	249	230	148	170	141	146	244	166	130	228	191	220	143	213
T[T>C]A	53	56	53	50	33	85	58	34	52	51	61	49	38	47	54	65	79	86	45	88	39	63	56	56	39	73	55	79	70	75	57	50	66	59	69	89	80	51	52	53	42	103	55	44	82	52	64	33	86
T[T>C]C	66	70	51	51	47	106	63	67	60	73	61	50	66	65	86	94	84	100	83	79	56	103	65	80	75	75	65	83	93	101	92	61	84	79	110	86	88	49	66	82	61	131	80	49	96	79	86	55	90
T[T>C]G	0	0	0	0	0	0	0	0	0	0	0	0	0	0	0	0	0	0	0	0	0	0	0	0	0	0	0	0	0	0	0	0	0	0	0	0	0	0	0	0	0	0	0	0	0	0	0	0	0
T[T>C]T	108	136	114	82	87	171	105	100	120	108	127	128	109	112	124	132	164	188	118	165	87	124	112	136	111	120	136	173	170	175	156	116	134	124	164	160	158	119	122	121	96	175	121	83	181	135	163	103	156
A[T>G]A	34	52	48	33	26	69	43	41	38	46	50	42	52	50	55	46	67	61	53	58	38	59	62	45	38	54	54	68	64	79	60	41	65	44	64	66	58	37	42	31	37	62	27	31	65	49	61	44	62
A[T>G]C	15	22	12	16	11	22	24	11	16	8	21	22	19	16	17	19	22	27	20	22	16	20	20	21	17	13	12	31	26	27	20	13	15	19	27	23	26	17	20	15	13	24	17	12	29	12	16	16	22
A[T>G]G	115	136	98	102	86	175	98	110	129	123	130	128	133	124	143	147	173	185	144	175	114	152	135	156	137	133	129	177	154	163	154	127	138	120	199	202	170	88	137	109	96	191	120	107	175	146	156	107	176
A[T>G]T	10	19	20	17	11	24	16	11	21	15	15	16	19	15	18	27	22	28	15	25	10	25	15	27	27	19	19	30	25	22	21	16	31	20	38	24	25	12	16	14	15	30	18	14	26	23	24	18	25
C[T>G]A	25	23	26	25	25	37	32	30	28	31	28	34	25	30	43	34	35	47	29	41	18	38	31	34	36	33	33	52	39	50	53	40	40	26	41	45	59	28	35	30	26	39	35	22	44	44	43	16	43
C[T>G]C	33	57	38	37	65	77	42	48	55	56	37	47	51	53	65	52	58	64	41	67	35	70	61	56	59	50	49	71	71	81	55	48	73	61	72	81	73	45	51	45	34	69	44	38	85	51	66	48	76
C[T>G]G	93	148	101	102	103	155	124	100	131	104	135	127	106	107	149	142	151	185	119	167	97	151	128	166	140	134	117	171	146	147	148	117	145	115	171	199	171	116	97	116	87	190	143	81	160	124	154	112	179
C[T>G]T	17	18	14	8	11	14	16	15	11	18	17	17	15	18	17	16	9	22	19	17	12	14	12	11	18	19	16	28	25	23	22	12	18	17	16	21	22	13	12	8	20	28	15	11	18	14	17	11	27
G[T>G]A	23	53	22	26	20	55	31	34	38	25	33	26	43	25	44	35	43	40	43	37	25	43	29	33	35	35	39	39	45	37	41	35	48	28	53	46	58	37	36	26	30	56	35	32	53	38	48	25	54
G[T>G]C	24	22	13	11	11	25	22	12	19	10	12	15	11	16	30	24	18	24	16	20	14	24	19	18	13	21	25	24	21	17	24	16	26	29	28	26	27	16	11	20	22	29	20	19	33	18	25	13	25
G[T>G]G	85	119	86	85	86	133	72	87	103	114	104	86	94	111	124	124	141	163	100	145	74	135	120	96	106	115	119	187	140	156	131	90	137	110	156	154	160	109	84	94	75	157	82	86	149	110	128	98	153
G[T>G]T	34	40	27	24	26	38	21	27	40	35	38	35	28	36	36	36	50	53	33	41	18	46	41	46	32	43	34	55	43	63	39	26	41	45	43	55	55	32	35	30	22	40	42	29	65	28	46	31	36
T[T>G]A	0	0	0	0	0	0	0	0	0	0	0	0	0	0	0	0	0	0	0	0	0	0	0	0	0	0	0	0	0	0	0	0	0	0	0	0	0	0	0	0	0	0	0	0	0	0	0	0	0
T[T>G]C	25	26	25	28	30	45	27	26	26	29	26	23	19	33	33	25	41	44	27	46	27	28	31	28	31	29	31	33	43	44	48	30	35	32	45	56	52	31	28	33	19	31	25	26	39	25	40	22	32
T[T>G]G	80	93	71	73	57	100	87	77	83	79	95	59	72	84	97	86	109	129	74	101	57	81	85	88	91	83	91	140	105	134	89	79	106	86	122	129	107	61	64	86	60	127	89	76	118	96	108	62	120
T[T>G]T	21	29	21	20	23	40	28	24	25	23	19	19	19	33	36	46	47	31	24	33	13	40	28	29	26	31	27	37	32	42	43	21	29	24	36	45	36	23	23	26	17	60	31	30	47	31	29	23	55
[truncated: 451 more columns]
