# Supplementary material for: SUITOR: Selecting the number of mutational signatures through cross-validation
Source: PLoS Comput Biol. 2022 Apr 4;18(4):e1009309. doi: 10.1371/journal.pcbi.1009309 (PMC9009674; doi:10.1371/journal.pcbi.1009309)
Supplement: S2 Data — (ZIP) [file pcbi.1009309.s015.zip › Supp_data_profiles_activities_matrices/16 In silico simulation/simulation design of one signatures/one signatures_mutation_type_matrix_6.csv]

	V1	V2	V3	V4	V5	V6	V7	V8	V9	V10	V11	V12	V13	V14	V15	V16	V17	V18	V19	V20	V21	V22	V23	V24	V25	V26	V27	V28	V29	V30	V31	V32	V33	V34	V35	V36	V37	V38	V39	V40	V41	V42	V43	V44	V45	V46	V47	V48	V49
A[C>A]A	1407	1553	921	1304	1568	1656	1507	1412	1443	1443	1710	1602	1282	1743	1735	1426	1375	1270	1232	1806	1100	1640	1548	973	1401	818	1094	1299	1129	1410	1696	1524	962	1009	1461	951	1687	1852	1533	1623	1741	1320	1422	1668	1594	1713	1585	1285	1265
A[C>A]C	1558	1692	994	1409	1723	1735	1552	1564	1645	1559	1792	1732	1373	1850	1929	1594	1510	1398	1361	1886	1330	1763	1718	1005	1564	996	1227	1462	1179	1542	1894	1583	993	1088	1581	1040	1827	1857	1699	1723	1801	1568	1532	1878	1675	1836	1637	1397	1432
A[C>A]G	143	175	101	129	169	159	144	144	178	159	160	173	145	201	187	155	133	112	131	203	128	159	152	90	149	78	126	121	122	146	167	184	97	114	152	91	173	154	187	168	161	156	130	173	173	172	168	130	128
A[C>A]T	1575	1616	938	1376	1692	1788	1645	1467	1641	1590	1748	1742	1361	1881	1850	1585	1471	1366	1317	1875	1280	1734	1656	1003	1545	967	1190	1349	1167	1458	1802	1586	947	1093	1561	1083	1761	1859	1667	1695	1783	1536	1462	1808	1616	1849	1524	1352	1381
C[C>A]A	1265	1414	811	1131	1523	1411	1343	1344	1381	1325	1534	1451	1211	1592	1656	1317	1221	1142	1127	1548	1047	1557	1365	916	1228	761	941	1180	1009	1203	1556	1317	783	944	1356	874	1444	1589	1419	1510	1528	1274	1267	1503	1397	1525	1313	1185	1150
C[C>A]C	1221	1378	807	1124	1432	1395	1308	1223	1387	1268	1538	1392	1139	1530	1516	1302	1223	1088	1064	1556	1077	1469	1368	836	1278	784	992	1131	1057	1183	1445	1286	777	928	1370	850	1483	1593	1338	1370	1478	1245	1272	1545	1369	1471	1343	1202	1105
C[C>A]G	96	116	78	102	155	132	101	118	106	123	146	131	101	136	112	100	115	90	100	126	116	141	118	65	115	63	88	102	94	100	126	96	69	72	118	80	104	150	115	128	125	105	108	128	115	139	112	91	101
C[C>A]T	1033	1164	712	986	1298	1210	1121	1023	1169	1114	1344	1192	917	1278	1316	1121	984	970	940	1294	873	1134	1137	719	1069	700	892	919	825	992	1294	1057	707	752	1073	746	1300	1324	1188	1160	1265	1062	1062	1265	1143	1331	1140	955	1007
G[C>A]A	813	876	510	690	951	850	815	795	795	783	901	912	698	863	974	816	777	708	715	947	676	879	816	554	753	522	616	720	601	747	898	771	499	600	814	513	908	923	959	871	978	765	787	963	850	935	820	779	724
G[C>A]C	854	909	539	728	915	930	878	853	865	877	964	987	748	1055	1054	873	880	757	721	1000	674	949	872	572	868	571	646	799	633	812	1015	861	547	594	920	593	986	1057	944	958	996	866	846	946	959	1024	884	781	766
G[C>A]G	60	82	57	74	96	103	87	85	99	85	116	102	72	108	106	88	89	62	86	93	67	101	90	66	85	43	53	87	50	100	121	93	56	69	96	70	103	105	98	107	102	86	75	86	94	121	96	81	84
G[C>A]T	825	895	531	787	968	952	883	899	912	875	1018	993	772	1111	1082	849	818	766	754	1079	784	1007	876	584	918	558	696	790	699	862	1067	924	550	658	910	570	1043	1058	950	938	1029	847	837	1046	979	1049	896	806	789
T[C>A]A	983	1046	621	882	1082	1115	963	965	1030	998	1116	1106	876	1185	1179	925	900	893	794	1196	855	1083	1046	712	946	666	737	843	792	950	1140	1001	623	689	955	652	1072	1153	1002	1113	1146	1004	986	1176	1059	1125	961	850	863
T[C>A]C	812	899	494	694	955	854	891	758	848	801	964	916	746	967	1005	840	742	707	683	970	772	983	876	545	832	508	666	734	651	782	965	833	521	640	821	544	936	899	871	885	957	819	774	1002	907	937	830	734	694
T[C>A]G	65	64	40	61	65	73	69	62	61	61	72	69	53	60	65	61	60	66	50	76	64	64	45	51	61	28	59	51	58	60	65	51	41	47	64	54	65	81	77	80	67	73	52	69	76	93	78	54	57
T[C>A]T	1052	1114	606	917	1210	1117	1072	1020	1053	1109	1234	1204	938	1270	1292	1046	975	890	865	1269	822	1221	1079	700	1048	650	810	939	827	997	1178	1072	657	765	1082	720	1178	1313	1122	1161	1215	990	1036	1299	1040	1217	1107	938	975
A[C>G]A	145	146	101	125	162	165	128	142	151	137	162	138	139	178	179	132	145	121	84	167	124	172	155	95	121	100	121	140	108	139	158	159	103	98	151	88	159	150	144	149	158	150	140	172	182	151	139	114	138
A[C>G]C	93	101	58	85	100	118	115	100	95	109	122	90	72	110	125	91	95	93	76	115	87	105	112	68	104	63	62	87	78	86	122	101	48	69	101	60	125	106	98	103	123	90	89	127	95	105	104	89	95
A[C>G]G	5	13	6	12	6	6	13	9	13	11	10	10	9	11	11	11	15	11	11	14	7	15	6	5	11	10	10	7	9	13	9	14	3	9	18	6	11	17	7	11	12	6	13	10	10	12	12	11	4
A[C>G]T	180	216	109	153	221	203	200	192	210	178	233	209	153	239	205	198	168	178	160	239	155	192	214	134	181	128	137	156	152	175	214	190	117	131	187	114	229	244	180	218	224	204	182	206	208	200	198	198	151
C[C>G]A	181	169	72	144	185	170	176	145	184	160	207	215	167	222	182	180	145	161	137	192	144	200	184	112	160	89	123	134	128	158	202	168	116	110	164	125	216	205	172	162	192	136	160	188	171	218	158	166	143
C[C>G]C	174	196	113	168	192	179	177	156	194	152	201	191	157	208	213	194	171	164	136	204	134	212	181	112	173	110	139	174	159	163	214	199	130	131	180	123	210	229	196	178	226	163	146	204	208	198	184	155	162
C[C>G]G	0	0	0	0	0	0	0	1	0	0	0	0	0	0	0	0	1	1	0	0	0	1	0	1	2	0	1	1	0	1	0	1	0	0	0	0	0	0	0	0	0	0	2	0	1	0	2	0	0
C[C>G]T	183	207	116	180	222	209	210	151	191	202	216	206	181	216	233	189	182	151	177	197	164	178	166	108	179	112	138	148	128	183	221	194	98	148	174	122	231	212	179	180	181	175	182	199	176	225	174	179	168
G[C>G]A	87	99	61	67	108	90	86	100	80	81	95	83	69	95	105	71	89	70	77	111	72	106	93	52	81	54	77	79	73	83	107	82	58	76	93	54	111	92	90	117	98	92	79	102	102	109	89	80	72
G[C>G]C	81	74	71	78	96	65	96	76	88	80	93	81	66	105	91	77	69	61	57	86	71	81	78	50	71	36	67	69	66	86	87	88	59	56	91	48	88	103	74	81	78	61	72	99	88	101	77	70	63
G[C>G]G	14	12	7	16	29	21	13	13	14	9	21	16	18	18	18	19	13	9	13	25	6	14	21	12	10	7	12	27	12	16	18	15	12	14	24	7	22	21	15	7	18	17	8	26	22	16	18	15	13
G[C>G]T	153	192	102	104	179	171	182	149	145	160	222	181	138	182	187	139	164	138	129	189	138	170	172	112	150	102	110	161	120	141	201	155	102	114	158	107	180	199	189	171	189	152	159	201	186	180	183	119	145
T[C>G]A	58	45	25	42	61	54	42	44	62	48	72	48	48	56	57	59	53	37	48	72	37	55	42	26	52	39	27	42	40	50	45	52	32	30	41	33	50	63	49	65	59	43	58	69	55	66	54	43	36
T[C>G]C	41	33	36	46	65	53	54	47	44	44	63	53	38	55	55	37	44	46	36	51	33	52	46	32	49	25	29	48	36	36	45	48	22	32	47	25	52	44	55	54	53	44	44	46	49	44	51	40	34
T[C>G]G	4	2	3	3	6	6	5	3	0	1	2	3	5	1	5	0	4	8	2	1	0	4	5	0	2	0	1	5	0	3	1	2	1	1	2	1	6	3	4	2	2	1	1	3	3	3	5	1	0
T[C>G]T	9	10	4	3	5	3	10	8	8	13	12	13	4	16	11	10	4	3	10	9	6	14	7	7	7	6	2	8	8	5	14	12	9	3	6	6	10	15	11	10	8	7	7	13	6	9	8	11	8
A[C>T]A	233	252	145	183	279	246	247	220	234	214	268	257	182	267	277	207	201	193	171	260	194	244	244	150	209	129	155	223	188	212	262	219	144	153	248	137	239	277	232	256	264	222	223	257	218	274	228	196	205
A[C>T]C	82	97	56	76	116	96	111	86	77	80	103	109	84	100	105	93	83	73	74	109	80	113	90	66	87	62	61	77	71	79	102	100	52	69	87	63	98	102	89	94	108	77	103	120	101	99	99	91	95
A[C>T]G	102	118	62	97	132	98	118	103	130	103	129	132	111	123	117	102	75	95	86	123	90	123	122	66	108	56	74	86	98	83	141	95	69	72	118	59	139	131	106	104	122	90	102	128	115	137	118	86	94
A[C>T]T	361	424	238	360	484	450	434	391	443	416	490	461	395	502	492	361	400	342	337	520	336	476	442	274	421	267	326	381	261	387	429	414	259	282	381	259	483	474	402	419	492	374	402	466	418	518	395	353	343
C[C>T]A	86	104	49	75	107	95	106	82	76	88	101	104	82	111	119	82	78	72	76	126	74	102	83	49	78	67	71	79	67	77	99	81	68	53	100	59	104	105	102	93	103	83	82	81	91	90	92	85	80
C[C>T]C	130	121	70	136	156	131	133	136	152	144	163	172	105	144	173	121	131	120	128	157	83	141	136	85	131	76	78	121	101	107	152	133	81	108	121	73	154	147	148	155	131	127	139	143	137	165	135	99	118
C[C>T]G	45	62	28	26	49	49	61	47	53	47	54	54	61	62	72	42	37	39	43	69	40	54	40	36	44	29	37	34	44	33	65	51	25	37	40	40	58	49	55	61	63	45	46	62	53	57	57	48	57
C[C>T]T	481	494	283	410	541	540	509	456	487	449	555	546	459	556	573	472	469	418	405	567	401	504	501	273	468	278	350	423	380	467	543	496	304	348	530	330	547	556	516	504	545	434	457	551	485	541	514	453	417
G[C>T]A	8	7	3	12	6	8	9	6	11	10	11	7	11	15	10	7	9	4	9	14	10	13	10	8	10	7	8	11	6	7	19	9	8	7	6	7	15	11	12	9	10	8	11	12	10	9	9	12	9
G[C>T]C	11	11	7	10	4	15	12	17	10	6	5	7	10	10	17	8	10	6	7	11	8	9	5	7	5	5	8	8	11	11	7	6	2	2	3	6	17	11	10	13	3	9	7	12	13	8	6	13	6
G[C>T]G	81	74	35	48	80	63	62	62	66	64	73	70	48	71	73	72	66	60	63	82	47	63	57	46	57	41	60	48	43	74	66	63	39	51	65	35	82	77	74	77	77	57	67	86	48	85	65	59	58
G[C>T]T	133	170	79	118	147	177	150	180	138	138	196	160	151	193	179	141	138	145	143	185	133	146	149	113	158	81	108	108	106	145	172	173	88	98	172	111	171	169	154	152	181	133	153	177	173	162	154	148	149
T[C>T]A	158	172	111	154	177	184	164	155	167	159	206	171	159	200	192	150	152	137	148	201	120	195	224	134	170	104	132	135	138	156	178	177	112	106	181	107	198	186	179	172	161	152	149	193	194	199	177	157	162
T[C>T]C	6	11	4	11	7	3	11	10	10	12	8	9	8	6	9	7	14	8	2	9	7	6	9	8	12	4	9	8	8	4	10	6	4	7	3	5	5	15	11	7	8	4	7	12	3	9	8	11	5
T[C>T]G	3	2	2	0	4	0	1	3	1	0	4	4	3	2	2	0	0	3	2	2	0	0	2	0	2	2	1	3	1	1	1	0	4	0	0	0	1	1	4	0	1	2	1	0	0	2	1	2	0
T[C>T]T	150	178	110	138	198	165	157	183	182	168	234	226	156	197	192	181	173	167	140	219	135	210	190	106	177	123	136	150	126	160	199	158	107	126	167	112	199	199	178	201	203	158	168	202	185	216	162	144	149
A[T>A]A	618	636	388	566	752	699	655	607	652	638	777	733	573	737	866	606	648	526	517	764	480	734	669	442	635	405	529	576	470	624	678	632	432	445	677	443	719	789	704	701	788	621	598	723	670	692	642	591	558
A[T>A]C	636	777	474	585	789	771	753	673	741	739	870	792	657	821	895	725	637	589	565	861	575	793	754	482	709	465	558	623	527	622	782	707	440	483	707	469	827	824	723	804	846	693	675	833	759	855	689	640	577
A[T>A]G	706	831	420	673	884	851	792	710	840	784	893	856	658	880	874	737	694	651	589	939	648	834	808	474	748	478	602	700	574	662	918	742	500	619	817	510	884	916	871	794	860	715	762	856	848	871	764	689	684
A[T>A]T	798	895	532	736	945	902	852	842	842	830	999	922	713	969	1010	731	785	713	675	981	684	961	880	569	837	535	630	713	651	757	1001	831	518	554	854	601	944	977	848	999	992	812	808	999	895	939	800	756	716
C[T>A]A	617	644	366	536	686	651	650	644	626	631	758	683	586	711	822	635	567	520	473	778	485	699	654	406	662	416	504	556	486	587	716	599	409	465	624	425	668	788	692	687	712	622	623	719	658	697	628	560	531
C[T>A]C	919	1016	651	831	1031	1070	998	951	989	986	1108	1145	798	1106	1186	935	876	812	846	1176	862	1101	1079	622	999	586	749	842	829	865	1156	1027	610	736	1045	637	1069	1133	1011	998	1060	905	934	1111	1036	1136	971	887	869
C[T>A]G	852	964	597	793	1034	997	938	882	966	958	1064	1017	832	1062	1114	911	842	773	779	1104	760	1018	961	611	921	599	715	766	688	837	996	922	632	649	901	586	1082	1144	973	1059	1056	868	883	1058	997	1065	937	808	762
C[T>A]T	1325	1503	842	1248	1598	1605	1435	1281	1407	1381	1561	1595	1229	1654	1653	1402	1297	1170	1119	1682	1172	1530	1522	937	1312	856	1038	1197	1079	1274	1567	1362	888	1023	1392	906	1581	1643	1527	1588	1533	1374	1322	1521	1453	1582	1357	1160	1275
G[T>A]A	367	447	251	400	534	442	436	416	457	404	533	455	356	516	521	411	405	338	342	540	335	511	443	251	395	248	329	384	325	391	521	411	294	280	397	295	504	497	441	450	522	420	430	487	467	528	450	402	355
G[T>A]C	406	439	277	396	499	478	454	439	479	426	485	510	373	522	520	444	431	400	377	551	342	466	486	288	440	277	322	388	322	427	500	447	255	298	466	297	493	538	489	525	529	402	437	530	451	508	491	402	421
G[T>A]G	522	564	344	482	579	547	556	515	531	511	567	562	418	620	628	527	503	428	439	609	436	586	561	348	488	299	405	416	398	431	607	513	347	365	542	337	580	637	511	535	589	502	475	636	531	639	523	474	424
G[T>A]T	907	993	600	799	996	1037	959	890	952	926	1048	1050	824	1100	1103	934	899	811	763	1081	735	994	977	645	914	532	691	870	730	875	1027	898	562	676	973	677	1085	1099	972	978	1131	842	930	1105	1063	1010	895	783	795
T[T>A]A	366	435	254	348	462	445	373	352	366	401	416	445	321	437	425	376	343	333	313	464	318	443	395	274	416	225	278	334	307	368	442	380	250	301	421	257	442	459	419	434	440	361	328	479	391	438	350	338	349
T[T>A]C	591	750	414	585	748	707	688	632	655	667	765	703	611	747	791	600	644	545	527	787	547	715	721	409	652	390	529	526	486	615	716	617	410	493	738	444	764	711	691	677	708	581	581	757	710	729	649	546	537
T[T>A]G	422	477	282	367	489	475	430	406	415	396	475	467	361	545	504	429	409	375	394	517	352	454	440	301	454	252	324	349	352	393	486	450	288	318	434	267	495	493	456	463	475	380	424	464	454	476	413	379	383
T[T>A]T	1203	1280	786	1150	1408	1381	1302	1207	1331	1215	1433	1406	1118	1488	1555	1204	1230	1102	1032	1432	1030	1380	1240	828	1267	787	1002	1127	952	1170	1493	1271	759	921	1241	787	1379	1450	1369	1403	1497	1144	1180	1551	1358	1395	1286	1082	1121
A[T>C]A	321	349	211	270	351	332	342	302	289	333	378	363	312	391	404	294	298	293	288	388	276	368	332	229	352	185	245	307	237	302	362	310	201	234	334	227	364	393	361	383	402	308	328	418	322	384	331	265	293
A[T>C]C	155	183	103	154	167	175	181	182	189	168	201	159	131	199	190	172	138	150	160	187	121	189	161	104	146	100	139	134	130	173	197	162	120	113	174	128	185	209	168	212	195	162	162	204	177	180	180	147	159
A[T>C]G	247	257	149	187	290	231	242	229	234	212	280	239	181	294	298	249	210	211	203	266	192	239	257	134	234	149	180	184	172	211	261	237	164	144	231	123	251	276	227	257	245	242	251	284	263	277	232	210	204
A[T>C]T	480	555	292	460	558	530	497	462	501	445	612	541	441	543	573	511	464	431	407	539	404	579	543	347	449	320	402	414	417	433	555	488	296	350	456	341	572	559	540	510	584	429	507	572	553	558	514	465	439
C[T>C]A	92	94	49	62	83	83	83	78	90	73	91	89	58	100	79	88	58	76	59	105	64	97	70	44	84	53	69	63	73	71	106	77	53	61	89	57	82	112	97	78	108	60	78	110	93	101	73	66	73
C[T>C]C	227	222	166	200	246	262	254	232	241	266	299	242	200	278	264	239	198	214	195	258	181	268	236	178	240	140	176	226	171	237	256	215	154	162	235	178	244	280	266	255	287	246	212	241	250	285	223	214	199
C[T>C]G	46	54	24	35	66	45	41	31	54	42	46	50	38	53	44	29	38	49	47	42	35	38	43	31	39	35	30	44	37	42	52	34	36	32	57	34	51	58	47	38	41	38	43	48	46	54	43	35	26
C[T>C]T	190	249	143	175	236	245	228	189	220	184	231	239	195	241	234	203	191	171	174	271	176	231	255	139	194	137	163	186	160	204	257	209	129	157	226	159	260	264	237	201	237	188	222	228	253	244	228	184	174
G[T>C]A	80	82	43	61	101	105	94	93	87	98	105	85	86	104	107	72	95	69	69	116	71	95	93	44	82	61	60	75	76	85	108	103	48	63	86	54	92	104	77	86	98	86	90	107	102	107	88	72	80
G[T>C]C	90	101	51	74	96	95	74	108	91	77	102	87	64	119	106	76	69	60	76	100	79	102	97	50	103	49	69	80	54	66	110	84	73	59	96	43	92	94	114	97	109	89	93	91	105	102	78	77	84
G[T>C]G	92	106	62	88	107	92	101	93	90	94	106	104	72	122	107	92	90	93	79	114	65	103	84	71	90	59	89	79	84	88	130	89	52	73	110	63	102	111	101	109	117	96	83	117	99	126	86	91	85
G[T>C]T	193	258	112	183	245	236	200	209	222	198	271	257	164	257	262	228	189	172	177	237	161	230	228	140	227	132	160	177	159	207	234	217	125	163	231	148	216	241	210	212	255	216	182	224	232	245	217	199	153
T[T>C]A	69	71	33	58	74	84	88	46	65	73	79	87	59	83	73	77	62	61	65	88	72	70	77	40	71	36	58	67	53	56	77	69	40	53	68	46	77	76	69	75	60	63	66	92	72	75	66	63	55
T[T>C]C	92	71	50	87	86	99	91	94	86	84	107	103	68	122	90	95	86	72	65	108	65	114	100	60	81	50	65	84	67	96	105	80	50	60	94	68	90	107	107	90	96	100	76	108	95	97	97	73	76
T[T>C]G	0	0	0	0	0	0	0	0	0	0	0	0	0	0	0	0	0	0	0	0	0	0	0	0	0	0	0	0	0	0	0	0	0	0	0	0	0	0	0	0	0	0	0	0	0	0	0	0	0
T[T>C]T	183	163	91	133	168	160	166	138	152	153	154	185	140	153	187	134	161	126	128	200	117	173	149	92	164	88	110	152	130	153	170	143	104	113	151	94	169	199	169	168	170	144	157	187	159	155	136	136	154
A[T>G]A	52	66	28	50	63	53	57	42	66	63	64	61	51	57	65	57	48	51	30	70	44	51	60	31	70	40	32	44	41	47	54	47	34	41	55	38	50	69	66	62	72	47	60	62	54	63	37	47	48
A[T>G]C	18	21	16	21	26	25	27	15	27	26	20	17	22	30	40	26	24	21	20	27	25	21	30	16	21	12	12	24	24	27	27	21	16	11	29	21	32	22	20	25	35	19	21	30	26	29	18	16	31
A[T>G]G	157	147	111	131	185	161	172	161	167	153	190	170	149	166	197	155	179	153	123	160	119	172	163	101	169	108	136	121	137	135	157	165	100	127	158	109	161	180	179	168	165	138	130	193	154	177	156	153	125
A[T>G]T	17	30	17	25	26	18	26	25	27	26	35	23	20	22	13	26	24	23	19	26	22	26	26	23	16	18	24	19	24	20	17	20	14	15	21	11	32	31	25	37	23	24	24	27	35	18	27	19	21
C[T>G]A	41	34	24	35	39	32	32	37	50	34	46	47	25	44	45	46	37	43	32	65	25	41	41	29	31	35	29	28	22	37	38	43	27	26	40	28	52	39	41	25	55	37	35	47	36	46	47	31	39
C[T>G]C	60	65	49	49	67	50	58	52	67	63	71	75	59	68	76	60	51	54	47	67	47	67	67	49	51	36	52	51	51	51	65	57	43	52	82	40	81	77	65	66	72	62	66	70	77	78	75	52	52
C[T>G]G	160	157	115	136	167	168	161	164	148	151	174	157	128	185	179	138	160	136	129	208	109	183	168	104	158	107	117	126	133	116	202	149	78	106	160	115	171	210	178	178	181	140	177	182	169	180	154	152	127
C[T>G]T	24	23	9	20	27	18	20	29	11	33	31	22	16	23	30	24	20	15	17	24	10	25	21	18	19	9	17	15	12	15	23	20	8	12	23	10	18	22	16	16	9	23	17	24	25	21	23	9	17
G[T>G]A	42	32	21	41	50	52	50	43	46	52	59	40	39	53	57	36	45	34	34	53	42	53	48	31	51	29	39	38	40	40	58	42	24	25	43	31	50	48	51	47	50	37	47	49	32	57	37	41	44
G[T>G]C	19	20	14	15	24	20	24	16	24	18	20	32	18	45	24	23	17	22	19	39	18	30	24	12	18	17	21	21	18	23	25	22	12	9	18	14	27	32	22	27	28	22	25	24	23	18	20	20	18
G[T>G]G	123	154	80	97	151	133	135	134	156	127	160	160	115	164	168	125	113	117	108	135	98	151	144	81	121	81	97	135	106	137	152	128	72	85	133	96	173	157	166	139	149	103	115	134	144	165	125	96	107
G[T>G]T	46	52	17	34	43	48	39	42	40	36	45	54	37	58	36	47	37	35	43	52	31	46	42	28	41	25	34	39	32	43	57	42	30	39	36	22	52	50	47	38	52	41	52	50	40	57	41	18	44
T[T>G]A	0	0	0	0	0	0	0	0	0	0	0	0	0	0	0	0	0	0	0	0	0	0	0	0	0	0	0	0	0	0	0	0	0	0	0	0	0	0	0	0	0	0	0	0	0	0	0	0	0
T[T>G]C	47	28	24	32	35	47	44	52	31	43	29	50	36	42	38	30	47	31	27	52	36	51	36	26	32	30	23	47	26	29	52	32	21	27	47	34	44	40	42	38	55	40	30	44	40	32	27	36	25
T[T>G]G	118	111	62	90	103	114	107	106	88	102	107	115	76	105	123	105	88	76	84	111	61	136	95	74	99	58	77	97	82	85	110	93	60	82	97	85	111	126	98	118	119	95	97	128	108	116	93	76	92
T[T>G]T	35	33	27	33	36	31	40	25	25	30	48	41	20	44	36	38	25	26	22	37	12	32	37	26	35	17	27	30	23	33	39	35	18	18	23	24	47	44	43	41	35	28	32	33	36	39	26	30	34
[truncated: 451 more columns]
