# Supplementary material for: SUITOR: Selecting the number of mutational signatures through cross-validation
Source: PLoS Comput Biol. 2022 Apr 4;18(4):e1009309. doi: 10.1371/journal.pcbi.1009309 (PMC9009674; doi:10.1371/journal.pcbi.1009309)
Supplement: S2 Data — (ZIP) [file pcbi.1009309.s015.zip › Supp_data_profiles_activities_matrices/16 In silico simulation/simulation design of one signatures/one signatures_mutation_type_matrix_7.csv]

	V1	V2	V3	V4	V5	V6	V7	V8	V9	V10	V11	V12	V13	V14	V15	V16	V17	V18	V19	V20	V21	V22	V23	V24	V25	V26	V27	V28	V29	V30	V31	V32	V33	V34	V35	V36	V37	V38	V39	V40	V41	V42	V43	V44	V45	V46	V47	V48	V49
A[C>A]A	1661	1088	1625	1219	1634	1563	1035	1641	1203	1169	1700	1578	1500	1172	1551	1358	1146	1011	964	1706	1568	992	1259	1697	945	1622	1318	1445	1264	1447	1774	1629	1491	1667	1350	1589	1343	1502	1519	967	1096	1058	1180	1687	1273	1265	928	1638	1647
A[C>A]C	1734	1200	1732	1275	1746	1753	1060	1839	1309	1190	1860	1693	1546	1332	1789	1441	1258	1054	1078	1814	1675	1156	1369	1800	1066	1758	1377	1651	1338	1477	1882	1782	1668	1745	1502	1625	1549	1552	1691	1074	1140	1130	1305	1847	1375	1410	1053	1723	1752
A[C>A]G	186	107	140	139	171	153	123	189	123	130	160	122	160	124	159	148	132	89	104	174	176	89	133	173	126	173	136	148	127	153	206	168	152	168	157	152	137	167	160	87	102	111	115	170	133	147	90	152	192
A[C>A]T	1732	1204	1682	1265	1687	1652	1125	1811	1318	1264	1872	1691	1596	1229	1741	1463	1244	1074	1039	1784	1700	1098	1306	1858	1019	1753	1511	1587	1291	1521	1809	1772	1667	1706	1463	1606	1447	1541	1574	1071	1159	1103	1270	1868	1345	1337	1067	1732	1737
C[C>A]A	1491	1020	1395	1094	1468	1412	955	1537	1053	984	1593	1437	1364	1079	1453	1267	1044	924	889	1561	1417	906	1142	1565	872	1510	1159	1364	1133	1259	1534	1512	1417	1511	1249	1332	1241	1313	1450	903	965	973	1080	1571	1089	1108	881	1524	1555
C[C>A]C	1426	979	1476	1075	1377	1297	885	1510	1144	998	1484	1432	1362	1072	1392	1233	1000	904	842	1436	1395	869	1045	1462	835	1467	1129	1319	1143	1186	1531	1462	1371	1405	1254	1367	1208	1277	1345	884	956	956	1068	1480	1072	1125	856	1514	1484
C[C>A]G	126	100	129	88	124	135	71	135	103	83	125	129	121	113	131	98	90	69	79	127	110	103	87	124	79	147	95	107	88	104	131	129	107	138	115	110	101	106	99	77	81	99	87	137	97	98	79	130	134
C[C>A]T	1209	855	1211	892	1231	1168	819	1208	896	909	1288	1159	1191	842	1162	971	942	762	710	1183	1113	753	961	1272	680	1235	1016	1131	934	1074	1323	1244	1215	1249	1057	1091	1018	1070	1149	748	838	830	913	1210	942	941	754	1259	1241
G[C>A]A	858	607	885	650	897	837	582	890	674	624	959	928	802	604	894	806	609	530	535	926	845	535	691	960	531	867	709	860	740	747	985	878	863	903	787	805	752	803	849	513	585	574	649	964	651	744	565	886	960
G[C>A]C	936	657	938	724	965	942	655	993	714	657	1039	942	898	686	1004	824	719	614	572	971	860	589	700	898	549	972	798	900	787	815	998	1002	912	908	793	867	813	808	932	589	659	634	664	985	758	773	571	1012	980
G[C>A]G	101	56	100	73	106	80	61	100	67	65	89	102	99	67	97	90	71	60	48	104	106	57	67	101	57	100	71	97	91	88	111	100	93	94	89	90	79	90	105	55	60	65	86	95	71	76	64	82	111
G[C>A]T	996	673	961	755	1011	944	672	1060	715	667	1017	972	959	705	926	838	711	579	583	969	911	627	795	996	553	1020	806	928	775	819	1063	921	920	989	884	888	799	880	944	577	680	667	710	1040	796	778	595	980	992
T[C>A]A	1101	765	1050	774	1132	1053	707	1123	832	822	1161	1060	1055	734	1100	820	783	677	688	1096	1048	698	871	1143	656	1054	839	1023	856	905	1212	1104	1021	1125	915	1026	901	984	1031	680	712	686	820	1165	823	881	672	1145	1098
T[C>A]C	956	683	945	700	930	902	607	960	640	650	976	929	919	680	888	782	702	543	568	1012	889	606	741	964	523	946	767	793	751	783	1015	949	856	925	838	833	715	816	928	534	614	606	640	932	710	726	543	941	958
T[C>A]G	60	51	72	55	72	50	37	72	53	53	80	76	51	52	64	53	46	43	44	70	59	36	43	65	51	64	50	71	56	49	83	67	79	79	67	76	62	64	68	41	48	40	47	84	38	53	33	83	84
T[C>A]T	1191	817	1150	823	1147	1098	709	1165	848	825	1211	1130	1070	842	1161	1032	816	713	702	1243	1231	757	885	1183	703	1155	965	1085	894	1012	1247	1208	1138	1143	1032	1093	984	1047	1105	724	764	807	851	1225	900	925	724	1190	1255
A[C>G]A	182	108	157	136	146	167	87	144	126	117	169	142	144	111	160	135	112	100	95	187	150	104	129	154	109	161	136	170	129	130	186	168	145	139	140	146	127	143	144	90	92	96	136	173	120	115	105	166	159
A[C>G]C	124	82	90	89	113	92	66	114	73	72	129	102	108	73	124	73	70	66	59	94	111	77	84	108	72	115	93	121	94	89	104	128	110	113	84	97	89	91	114	70	70	62	66	104	70	78	53	99	111
A[C>G]G	13	9	11	7	9	12	5	8	9	10	17	8	3	6	12	10	6	4	6	7	17	8	11	13	3	16	6	10	7	9	8	10	12	12	3	12	9	9	11	5	6	3	9	10	10	8	6	15	11
A[C>G]T	187	131	219	178	241	191	149	216	154	159	234	232	194	167	188	164	135	154	135	197	190	127	153	205	117	179	147	192	160	154	238	228	198	240	169	197	160	188	211	128	126	137	137	219	147	138	128	220	224
C[C>G]A	168	136	175	150	161	181	112	193	128	135	220	179	171	155	172	156	121	106	105	209	168	114	133	209	131	189	170	159	133	149	176	185	175	174	164	177	149	187	166	102	120	137	126	183	150	151	99	189	183
C[C>G]C	189	115	213	145	195	180	150	210	132	140	211	187	185	158	213	161	138	132	122	234	204	125	157	229	93	186	178	182	155	190	218	205	207	214	205	179	175	206	202	126	142	133	155	206	142	143	116	182	216
C[C>G]G	2	0	0	0	0	0	1	0	0	0	2	0	1	0	0	0	0	1	0	1	0	1	0	0	0	0	0	1	0	1	0	2	0	1	0	1	1	0	1	0	1	0	0	0	0	1	0	1	0
C[C>G]T	187	138	198	148	207	177	127	190	125	129	214	197	169	182	199	161	150	124	113	234	199	118	166	210	129	176	152	203	160	170	199	202	187	195	194	186	165	210	197	119	123	128	158	244	155	147	107	191	212
G[C>G]A	84	60	90	75	84	108	56	98	59	59	94	80	73	72	91	82	68	56	59	97	98	65	73	89	54	95	85	94	70	100	98	105	100	97	95	100	73	83	96	74	56	64	69	94	85	58	49	97	101
G[C>G]C	70	57	102	60	87	88	56	83	62	69	87	91	87	57	93	75	58	57	46	95	92	44	83	83	49	72	74	99	62	76	108	81	87	78	62	77	73	78	82	54	68	56	82	105	70	66	52	90	76
G[C>G]G	14	10	15	12	21	14	10	20	21	4	26	14	20	8	24	18	14	15	12	18	23	8	8	27	10	21	12	15	16	8	27	14	14	12	21	21	20	20	10	13	12	10	6	22	10	15	10	22	17
G[C>G]T	172	125	165	145	156	168	117	185	112	117	169	176	173	165	196	135	105	120	127	204	179	112	163	177	102	185	141	159	148	145	185	189	141	174	145	153	144	165	208	102	131	117	135	186	126	125	116	178	193
T[C>G]A	50	35	52	35	53	64	38	58	39	39	60	49	42	26	62	35	36	37	27	57	48	41	42	65	23	42	33	48	39	49	59	51	45	40	42	53	38	48	47	39	33	36	34	57	43	46	23	59	50
T[C>G]C	43	42	62	41	42	62	28	54	28	33	57	43	31	37	43	35	35	29	25	40	43	30	33	52	29	53	33	55	40	46	56	43	51	42	39	44	32	47	49	27	30	34	30	51	31	46	33	61	52
T[C>G]G	2	1	6	0	3	1	1	2	2	2	3	5	1	1	1	2	1	1	2	2	6	2	0	3	1	3	1	3	2	3	4	4	3	1	2	2	2	0	2	2	5	1	3	1	2	3	1	7	8
T[C>G]T	10	3	11	12	13	8	3	5	8	5	12	9	14	3	12	3	7	10	6	10	12	4	6	14	4	11	8	9	8	9	6	12	7	11	8	6	8	5	8	11	8	6	7	10	6	6	5	10	9
A[C>T]A	226	170	251	195	264	246	170	277	191	180	279	249	251	183	250	188	166	143	146	276	245	167	200	248	144	266	212	201	184	215	270	238	245	242	196	226	223	209	255	157	156	160	155	222	161	223	146	265	263
A[C>T]C	100	80	94	66	93	92	67	90	84	76	120	97	103	83	94	82	66	61	67	118	101	54	82	97	59	94	72	98	88	109	108	97	87	96	98	93	92	92	88	60	58	67	84	120	68	76	65	105	117
A[C>T]G	128	76	106	85	104	115	82	119	93	74	154	101	116	89	111	90	91	74	67	139	112	65	81	126	63	119	94	109	80	93	132	134	110	119	122	115	88	109	125	71	81	94	89	128	84	96	72	122	124
A[C>T]T	514	309	444	362	448	411	284	479	326	328	501	460	402	343	475	399	301	300	268	475	459	250	347	415	284	439	393	432	381	376	511	461	440	480	416	468	361	365	414	265	331	286	343	482	345	388	263	452	424
C[C>T]A	109	61	102	60	102	98	75	100	81	71	107	109	81	85	104	62	63	57	60	117	84	66	74	113	64	90	76	79	75	73	103	111	67	100	86	92	71	88	106	53	53	66	65	116	88	76	65	90	110
C[C>T]C	130	93	153	102	139	127	101	140	94	91	149	131	145	92	160	108	117	97	78	145	128	89	108	161	86	154	126	163	104	135	163	156	139	138	115	144	114	138	156	91	98	79	101	165	110	136	90	150	138
C[C>T]G	51	40	68	43	62	51	36	47	50	38	68	59	56	37	40	55	37	47	36	62	59	26	39	54	20	61	44	58	47	49	66	58	59	56	53	50	37	46	54	42	36	38	36	61	48	45	41	45	55
C[C>T]T	552	350	539	390	566	547	340	520	355	374	596	522	496	346	550	409	389	330	335	534	499	338	417	545	285	566	417	498	401	452	615	558	497	517	442	526	459	480	491	321	316	361	391	509	392	425	328	561	553
G[C>T]A	9	8	11	15	14	7	8	7	11	13	13	12	7	9	3	12	11	8	5	12	10	13	8	17	7	10	8	12	8	2	17	6	13	5	11	6	6	11	10	5	7	1	8	8	6	11	7	5	13
G[C>T]C	15	11	8	1	14	9	0	16	7	8	12	6	9	5	5	12	9	5	4	12	17	7	3	9	2	11	4	13	10	7	11	12	8	4	11	9	11	10	8	7	5	6	10	4	10	6	11	7	13
G[C>T]G	69	49	57	65	77	71	42	78	59	49	75	62	73	38	76	65	45	37	33	76	66	57	60	62	37	61	63	63	60	66	71	53	68	63	65	76	61	67	70	40	50	48	51	86	35	59	40	78	69
G[C>T]T	173	106	176	114	158	146	117	172	127	113	188	138	151	142	159	133	114	100	92	170	155	99	157	173	100	170	132	147	119	144	212	172	166	161	155	156	135	136	166	88	116	99	120	186	147	143	105	151	174
T[C>T]A	209	123	180	132	181	182	120	174	128	119	208	188	168	111	194	174	147	112	115	231	177	126	139	194	105	180	147	168	126	150	192	177	177	200	144	170	131	171	171	124	109	130	128	205	141	137	115	189	202
T[C>T]C	8	6	6	8	12	14	3	9	13	9	10	8	9	5	4	5	4	9	7	6	3	2	3	11	7	7	6	5	9	12	9	9	9	12	6	11	10	10	9	1	6	8	9	10	7	8	4	10	14
T[C>T]G	0	1	0	0	0	1	0	2	0	0	2	2	1	1	2	4	1	1	1	0	1	0	2	4	0	1	2	1	2	2	1	1	1	1	2	0	2	0	0	1	2	1	2	0	3	1	3	2	0
T[C>T]T	176	131	171	130	216	177	117	217	158	111	225	176	166	150	192	175	145	124	112	194	202	124	150	189	115	175	146	180	156	173	233	170	194	177	172	191	155	173	179	111	116	129	147	200	147	154	108	179	195
A[T>A]A	712	450	720	539	708	719	450	691	549	534	758	730	683	531	759	579	510	437	474	733	703	506	565	791	420	702	601	663	544	577	733	728	726	709	646	651	588	594	725	426	462	480	505	739	582	580	421	704	748
A[T>A]C	822	531	802	554	816	778	469	735	604	555	879	763	727	624	764	683	544	517	478	784	758	507	665	848	443	826	615	733	625	669	903	780	760	814	670	732	620	727	727	474	518	516	589	801	581	626	425	794	856
A[T>A]G	829	549	835	606	809	814	526	877	637	588	891	808	754	645	854	675	675	510	507	863	800	548	630	904	505	828	720	797	716	703	934	828	836	842	751	808	715	725	814	518	546	591	626	906	679	634	501	836	852
A[T>A]T	950	671	943	666	882	887	543	960	650	622	925	901	849	703	857	764	650	564	537	922	907	580	694	944	515	913	725	846	674	714	980	937	853	962	758	837	659	854	815	537	602	607	715	940	677	690	580	900	958
C[T>A]A	685	458	722	475	718	648	436	706	475	540	768	697	619	510	692	549	510	426	437	774	658	456	519	716	397	686	576	658	515	629	732	695	656	709	600	653	553	626	649	442	478	530	532	766	527	575	428	705	714
C[T>A]C	1091	723	1052	750	1072	1059	714	1080	804	747	1156	1072	1062	770	1113	848	765	660	654	1144	1033	631	854	1148	584	1102	839	964	824	931	1169	1066	1014	1078	930	995	869	931	997	655	701	644	760	1078	805	875	629	1097	1117
C[T>A]G	987	705	1000	753	949	1000	610	1051	726	728	1115	1033	977	756	981	846	700	638	674	1031	1021	658	779	1065	580	1076	807	912	810	886	1083	1025	1012	1007	864	933	801	886	961	618	679	665	776	1024	786	823	626	1039	1054
C[T>A]T	1569	1096	1529	1156	1528	1483	962	1553	1091	1132	1626	1508	1422	1140	1560	1297	1108	959	910	1571	1464	1024	1179	1624	936	1522	1236	1361	1178	1382	1621	1528	1454	1552	1392	1446	1304	1357	1412	927	1061	1029	1079	1638	1137	1189	884	1586	1577
G[T>A]A	485	324	440	339	470	436	321	478	358	316	546	443	400	386	451	402	343	294	281	524	459	286	333	472	266	461	362	429	361	407	507	492	444	422	387	428	381	388	450	314	308	323	326	512	339	333	257	487	495
G[T>A]C	502	332	479	353	485	442	338	520	378	368	525	489	437	358	455	419	375	303	326	505	483	329	363	538	299	525	404	415	357	463	538	519	451	524	432	438	380	448	457	306	308	322	397	571	384	352	310	550	457
G[T>A]G	628	419	577	443	569	530	354	619	437	403	589	526	547	420	519	451	399	352	338	600	533	375	446	607	300	570	494	531	435	473	603	564	535	572	475	506	430	514	543	340	401	394	415	570	428	428	315	503	603
G[T>A]T	1029	703	1063	749	1103	981	642	1052	720	727	1045	971	980	751	1012	890	772	637	643	1076	1040	680	747	1120	577	1060	809	942	778	841	1093	1058	950	1054	923	960	859	912	1009	616	673	662	755	1113	813	855	619	1037	1030
T[T>A]A	398	310	451	311	425	373	301	426	284	292	425	407	417	309	387	357	291	256	235	464	377	278	332	437	234	423	345	367	345	384	437	477	411	387	359	377	351	395	400	278	282	270	302	437	324	341	246	464	428
T[T>A]C	720	520	723	543	685	705	451	694	542	542	761	701	677	504	730	565	520	452	445	737	720	441	556	780	464	749	585	630	578	598	723	720	686	705	670	649	569	652	698	464	477	454	542	781	535	524	430	742	745
T[T>A]G	495	314	491	368	450	428	299	495	323	308	496	453	437	348	489	400	361	292	310	479	438	311	380	510	290	457	381	419	374	425	526	478	441	476	378	423	421	400	475	279	302	319	325	560	341	363	262	465	486
T[T>A]T	1330	928	1392	1004	1382	1281	945	1411	1003	1010	1429	1357	1299	975	1389	1186	968	909	824	1442	1383	867	1090	1457	824	1333	1083	1313	1163	1216	1531	1385	1314	1385	1221	1315	1168	1215	1341	864	938	928	1052	1469	1039	1101	844	1458	1382
A[T>C]A	370	262	366	262	352	329	228	372	274	235	376	333	325	257	351	284	239	234	212	357	342	223	253	384	223	364	248	361	228	316	385	376	346	382	318	315	287	310	346	211	234	244	256	381	285	294	228	350	359
A[T>C]C	172	120	185	144	188	162	123	199	111	141	203	171	160	138	200	190	150	112	109	163	174	125	123	197	101	189	152	187	148	159	213	192	199	182	161	157	144	176	199	99	128	113	120	203	148	150	134	199	198
A[T>C]G	239	181	243	189	278	262	203	269	204	191	290	264	248	172	240	188	188	160	172	274	247	154	217	283	147	253	205	222	179	216	287	247	239	256	231	216	209	219	239	174	204	205	184	270	188	204	165	250	235
A[T>C]T	519	368	548	393	539	516	341	566	399	366	553	523	495	378	546	459	358	330	340	564	542	355	421	553	305	608	461	487	417	486	556	535	545	563	476	488	467	485	549	351	351	376	404	538	412	452	351	560	556
C[T>C]A	93	58	91	67	89	70	63	94	65	57	87	104	101	74	97	75	65	50	44	96	81	57	71	78	58	82	75	81	77	89	114	82	56	94	70	95	52	81	85	54	62	44	64	96	55	63	42	87	88
C[T>C]C	253	166	248	209	256	244	168	260	181	198	277	255	251	210	242	211	173	165	152	289	267	161	215	275	131	256	211	237	205	217	304	273	274	289	221	245	229	220	240	175	175	181	200	277	203	210	168	260	273
C[T>C]G	49	37	44	30	49	65	41	37	41	24	57	45	38	37	42	37	34	39	29	39	38	33	33	46	29	51	28	37	34	37	47	36	37	45	31	39	33	37	51	31	38	39	25	36	25	43	23	44	51
C[T>C]T	224	166	219	163	249	222	138	253	185	180	260	226	210	181	221	172	166	143	140	244	256	133	187	241	130	254	197	215	201	214	249	269	214	225	203	251	177	211	234	145	164	184	182	272	187	220	139	228	215
G[T>C]A	79	68	89	85	100	97	64	82	85	52	109	96	92	71	89	76	62	55	59	101	98	57	71	87	55	91	80	103	82	73	92	96	99	102	80	65	82	73	82	53	66	70	74	88	84	64	46	99	94
G[T>C]C	115	62	90	75	103	90	64	88	68	60	105	104	104	71	96	72	70	56	61	101	98	69	80	99	61	90	87	104	70	87	107	94	105	94	77	92	68	98	94	68	64	53	77	105	74	80	52	105	98
G[T>C]G	95	78	113	67	107	89	67	101	76	78	120	109	99	80	109	97	70	69	60	89	105	65	70	110	58	118	95	109	72	90	111	93	100	111	94	85	90	101	94	60	68	66	65	114	92	72	70	122	106
G[T>C]T	249	156	212	177	221	208	125	270	163	161	244	219	192	182	237	178	177	149	154	245	216	141	171	224	147	219	178	211	157	197	243	224	223	230	237	211	183	214	195	144	159	158	163	221	188	183	153	257	212
T[T>C]A	78	59	71	50	79	55	50	68	59	48	83	69	62	65	71	54	63	48	51	62	72	51	58	82	46	80	64	70	56	76	81	86	85	101	72	61	59	66	74	56	54	51	59	74	66	61	38	83	81
T[T>C]C	85	67	93	78	85	96	51	107	64	67	96	91	78	60	88	88	67	56	70	115	87	52	83	110	55	93	74	111	67	81	97	98	98	99	92	90	86	94	78	62	70	68	69	112	70	80	67	103	96
T[T>C]G	0	0	0	0	0	0	0	0	0	0	0	0	0	0	0	0	0	0	0	0	0	0	0	0	0	0	0	0	0	0	0	0	0	0	0	0	0	0	0	0	0	0	0	0	0	0	0	0	0
T[T>C]T	182	112	154	90	174	175	109	154	132	117	172	159	144	123	158	134	124	115	111	191	171	106	116	171	108	163	152	151	122	164	181	166	175	209	160	171	150	175	170	117	136	124	124	168	143	128	103	170	174
A[T>G]A	47	31	62	56	67	55	35	53	64	49	68	60	78	45	67	62	44	39	43	59	57	32	44	55	19	70	48	41	56	71	56	40	48	57	47	49	54	48	43	35	42	29	46	63	45	52	50	53	56
A[T>G]C	31	17	23	15	28	17	13	23	19	21	38	27	21	19	27	26	12	18	11	21	24	19	21	25	11	20	24	26	17	16	24	23	36	27	19	27	12	24	25	17	13	13	20	32	17	21	15	28	26
A[T>G]G	180	127	186	127	165	178	116	189	120	140	214	217	169	126	154	162	119	113	104	193	170	102	139	210	88	176	128	172	152	149	206	165	182	153	173	170	150	160	169	118	98	122	126	203	137	134	107	191	188
A[T>G]T	23	23	27	20	30	27	20	31	18	19	31	16	27	28	29	24	20	19	16	37	27	22	23	25	18	19	26	33	21	18	30	34	24	23	26	27	15	24	27	15	17	16	18	17	26	18	14	34	27
C[T>G]A	53	38	42	38	42	34	27	47	31	31	45	42	55	29	36	45	28	23	31	47	39	24	29	46	30	48	34	37	38	39	46	53	48	54	31	48	40	46	39	23	35	29	31	42	36	40	34	44	55
C[T>G]C	62	59	77	46	81	67	43	93	50	47	69	78	73	61	69	64	61	45	51	84	69	36	53	81	56	79	49	57	44	61	70	55	60	75	49	63	65	70	64	37	55	40	54	65	56	59	42	70	64
C[T>G]G	162	125	182	132	172	172	113	168	120	135	188	180	140	130	170	143	115	107	96	196	174	114	127	174	115	164	134	142	142	152	177	165	167	164	135	147	151	167	155	100	105	107	138	169	137	140	100	166	186
C[T>G]T	21	17	23	12	21	11	13	18	18	12	22	18	16	10	22	13	17	12	13	21	23	14	16	18	6	22	15	22	17	24	22	19	10	22	26	22	19	21	19	15	16	11	17	22	18	12	13	19	29
G[T>G]A	40	39	43	28	37	35	29	49	42	29	51	50	50	38	52	42	44	28	31	41	26	25	34	53	23	60	34	47	37	31	60	54	52	59	42	48	48	45	50	25	34	34	37	57	31	30	28	35	53
G[T>G]C	18	13	21	18	22	18	17	23	19	19	32	25	26	17	34	21	21	15	15	23	22	10	26	20	8	36	22	20	20	26	32	32	24	25	18	37	9	19	21	13	14	14	20	29	14	16	17	22	25
G[T>G]G	145	104	172	90	148	137	93	138	114	93	169	145	141	123	145	136	117	94	64	160	125	76	110	154	76	145	112	127	95	115	147	142	118	147	112	134	126	127	125	95	84	87	105	155	123	115	84	154	151
G[T>G]T	49	34	45	33	64	41	30	42	50	42	48	46	46	37	56	46	39	23	38	41	44	31	36	52	33	53	31	48	30	34	56	60	42	44	40	47	49	52	55	30	35	36	35	54	31	40	20	53	45
T[T>G]A	0	0	0	0	0	0	0	0	0	0	0	0	0	0	0	0	0	0	0	0	0	0	0	0	0	0	0	0	0	0	0	0	0	0	0	0	0	0	0	0	0	0	0	0	0	0	0	0	0
T[T>G]C	52	36	41	39	39	40	24	34	32	33	51	43	47	21	48	29	28	16	29	55	44	30	38	36	28	39	40	35	26	38	41	41	39	36	38	39	29	25	32	34	28	32	23	39	27	40	24	31	39
T[T>G]G	105	83	114	85	130	133	79	117	80	91	113	124	99	88	113	95	71	74	79	120	124	68	94	115	76	121	90	107	88	85	123	130	100	125	103	105	74	101	120	60	70	85	91	102	75	110	67	113	111
T[T>G]T	42	38	45	23	27	30	22	39	33	29	29	24	29	28	30	23	23	26	15	34	27	18	24	34	21	42	28	36	32	34	38	42	29	35	29	35	31	38	29	19	25	21	21	46	22	34	23	36	38
[truncated: 451 more columns]
