# Supplementary material for: SUITOR: Selecting the number of mutational signatures through cross-validation
Source: PLoS Comput Biol. 2022 Apr 4;18(4):e1009309. doi: 10.1371/journal.pcbi.1009309 (PMC9009674; doi:10.1371/journal.pcbi.1009309)
Supplement: S2 Data — (ZIP) [file pcbi.1009309.s015.zip › Supp_data_profiles_activities_matrices/16 In silico simulation/simulation design of one signatures/one signatures_mutation_type_matrix_8.csv]

	V1	V2	V3	V4	V5	V6	V7	V8	V9	V10	V11	V12	V13	V14	V15	V16	V17	V18	V19	V20	V21	V22	V23	V24	V25	V26	V27	V28	V29	V30	V31	V32	V33	V34	V35	V36	V37	V38	V39	V40	V41	V42	V43	V44	V45	V46	V47	V48	V49
A[C>A]A	1211	1749	1005	947	1620	1569	1633	1703	935	1168	1111	1661	986	990	1257	1184	1500	1168	844	1242	1178	1160	918	1549	1196	958	925	1504	1736	987	1535	1671	1547	1043	1356	1564	1480	1006	1599	1667	1468	1142	1352	1414	1382	1428	1382	1024	1410
A[C>A]C	1358	1821	1204	949	1759	1659	1780	1864	1019	1232	1152	1870	1055	1172	1437	1329	1642	1231	952	1272	1292	1308	968	1660	1367	946	1102	1713	1845	1027	1763	1911	1680	1100	1505	1598	1461	1108	1695	1765	1656	1221	1514	1556	1536	1588	1518	1080	1599
A[C>A]G	122	181	119	95	146	148	154	156	84	126	105	157	102	118	130	141	153	114	102	130	117	125	95	190	122	104	108	169	195	98	179	190	167	117	148	168	159	111	157	186	166	111	138	153	137	147	143	110	155
A[C>A]T	1317	1810	1154	944	1773	1668	1735	1820	1025	1250	1137	1776	1021	1097	1428	1315	1603	1268	939	1266	1268	1231	968	1661	1289	972	985	1760	1796	993	1693	1878	1694	1096	1436	1631	1429	1064	1632	1708	1630	1243	1449	1635	1524	1527	1417	1082	1696
C[C>A]A	1176	1580	960	821	1498	1305	1539	1527	832	1007	974	1474	867	937	1182	1174	1380	1075	806	1071	1057	992	867	1403	1166	831	889	1448	1530	879	1460	1599	1372	932	1217	1364	1269	906	1372	1510	1312	1058	1156	1305	1262	1291	1334	908	1376
C[C>A]C	1118	1504	985	783	1444	1328	1510	1489	857	1028	1005	1546	845	877	1223	1068	1385	1047	779	1037	1030	1034	841	1346	1154	833	841	1376	1439	859	1468	1543	1395	965	1186	1372	1300	907	1364	1399	1254	1026	1140	1231	1235	1260	1212	879	1308
C[C>A]G	94	118	89	66	129	125	136	123	75	94	97	134	83	83	106	109	118	92	66	83	98	79	72	101	96	80	64	139	115	63	122	114	104	89	100	101	102	80	113	141	112	94	100	129	118	103	113	81	120
C[C>A]T	903	1247	741	670	1190	1158	1191	1255	684	820	867	1267	681	792	960	1000	1150	840	657	930	854	883	689	1158	964	714	766	1198	1318	699	1222	1294	1208	774	999	1119	1047	771	1136	1199	1164	906	1022	1057	1078	1091	1017	797	1169
G[C>A]A	633	895	552	492	930	816	892	931	543	647	583	936	546	601	739	677	848	636	471	664	642	658	520	820	694	525	541	873	932	514	865	897	866	655	700	850	751	563	883	913	803	651	711	772	792	742	750	548	853
G[C>A]C	749	989	565	565	985	930	982	999	555	672	669	1052	525	664	824	713	854	686	507	723	715	691	569	854	719	542	576	903	1022	570	944	1007	851	647	798	940	828	623	1015	975	856	695	782	805	835	855	789	575	849
G[C>A]G	79	102	77	64	88	86	99	99	48	68	60	99	44	61	85	80	116	71	65	62	66	87	51	96	79	59	88	103	98	54	104	102	97	63	84	98	80	70	105	100	95	81	76	107	76	87	86	68	82
G[C>A]T	816	999	618	592	1067	953	947	1012	551	676	676	1033	578	617	784	774	898	707	498	709	742	691	531	971	711	567	561	968	971	555	964	1033	953	670	835	926	916	597	976	974	931	702	865	875	774	890	861	585	913
T[C>A]A	821	1187	632	584	1138	1007	1064	1189	645	810	696	1165	640	687	912	881	1037	807	623	813	752	793	617	1038	904	624	613	1138	1160	647	1074	1220	1108	732	904	1042	997	767	1064	1064	1004	748	935	982	1009	967	987	692	1030
T[C>A]C	706	986	603	532	941	933	935	954	515	614	620	949	538	574	757	714	904	664	504	694	639	641	522	888	703	540	526	875	962	516	964	1011	898	642	775	860	801	569	879	958	778	667	803	757	753	874	776	600	849
T[C>A]G	51	64	43	47	89	65	67	77	44	59	44	97	41	32	54	59	57	43	32	52	47	45	29	65	50	49	54	71	69	34	76	78	70	46	55	68	63	42	65	69	56	60	51	60	67	53	55	42	76
T[C>A]T	839	1268	717	665	1175	1177	1175	1167	623	858	801	1265	712	750	918	914	1190	842	637	820	863	832	723	1082	938	669	636	1201	1208	659	1163	1270	1167	793	952	1132	1110	738	1171	1156	1051	830	940	1087	1022	981	1018	769	1072
A[C>G]A	129	169	99	84	162	179	159	188	103	110	108	185	100	109	132	135	153	96	76	119	106	115	95	151	111	99	105	161	193	103	167	176	131	114	125	151	156	97	150	176	156	114	115	130	119	139	157	91	133
A[C>G]C	91	122	59	51	98	106	92	116	67	84	71	117	59	71	90	83	109	86	66	88	69	74	51	97	84	51	72	111	108	57	113	106	97	73	91	107	104	75	111	117	110	84	94	114	91	94	87	64	89
A[C>G]G	12	12	4	4	16	8	12	8	5	3	5	13	9	6	12	8	8	8	1	6	8	3	3	12	5	9	8	14	9	5	10	11	13	8	9	9	9	1	5	14	12	6	9	6	6	11	13	5	6
A[C>G]T	146	224	134	120	218	215	213	214	99	154	138	223	117	156	160	178	194	148	87	142	150	158	98	193	167	125	114	172	220	133	211	231	210	113	156	200	205	116	217	203	181	158	177	166	178	187	177	114	195
C[C>G]A	148	214	129	108	181	160	189	186	99	129	122	192	131	115	145	120	178	146	89	157	133	116	94	184	115	116	114	140	194	106	182	216	171	120	148	166	148	102	170	171	161	145	152	169	155	143	143	114	172
C[C>G]C	155	205	125	116	231	182	203	198	115	145	147	219	135	127	139	158	195	131	135	150	154	145	90	186	159	111	79	196	206	118	197	227	219	130	180	208	173	130	179	192	167	115	181	170	180	171	150	121	171
C[C>G]G	0	0	0	0	0	1	0	1	0	0	0	2	0	0	0	0	1	1	0	0	0	0	1	0	0	0	0	0	0	0	0	1	0	0	0	1	1	0	0	0	0	0	0	0	0	0	0	0	1
C[C>G]T	170	196	134	126	207	178	197	206	117	151	152	237	126	128	155	168	199	136	115	157	139	138	127	197	137	111	118	233	229	114	224	204	192	107	184	177	153	131	197	186	194	153	169	202	155	175	179	144	205
G[C>G]A	81	103	58	62	96	89	91	79	45	63	74	120	57	44	75	95	82	68	62	60	77	56	53	91	72	55	67	79	114	51	91	93	102	49	80	93	103	56	93	93	88	77	57	70	84	78	89	64	90
G[C>G]C	57	102	50	48	101	90	100	89	54	67	69	99	41	53	62	57	77	69	43	66	56	65	31	78	80	44	55	94	83	45	85	74	76	48	72	85	65	44	81	89	89	52	67	91	72	82	67	58	85
G[C>G]G	15	22	14	9	18	19	18	13	8	13	16	20	12	7	12	21	18	19	14	11	17	10	8	16	14	9	7	21	16	14	17	23	20	6	14	17	27	12	17	20	16	15	17	16	14	18	20	8	17
G[C>G]T	129	186	118	82	208	175	170	171	101	114	123	170	107	120	132	143	178	119	112	126	127	120	115	161	137	93	106	168	202	104	172	184	149	132	139	187	138	140	176	171	178	111	155	175	147	142	166	100	173
T[C>G]A	39	62	33	36	57	56	47	55	33	40	30	40	25	35	37	47	49	43	30	39	45	48	20	46	49	28	29	53	50	21	61	59	52	37	41	50	39	40	54	43	50	33	37	50	54	49	45	29	47
T[C>G]C	38	50	33	23	47	51	48	48	39	36	40	47	36	33	46	37	54	39	27	38	35	36	24	62	35	21	31	37	45	23	48	53	44	37	44	40	55	27	39	51	46	29	26	40	35	45	41	27	48
T[C>G]G	2	2	3	2	3	1	2	2	3	1	2	3	0	2	0	2	2	1	1	2	0	1	2	1	1	1	1	2	4	2	5	2	4	2	1	2	7	2	3	2	4	3	4	1	4	2	1	2	1
T[C>G]T	10	10	5	1	7	8	13	16	6	7	10	8	6	4	16	9	12	4	3	5	5	4	6	8	8	4	7	10	7	7	9	11	10	4	6	11	5	3	10	6	6	11	8	9	4	8	6	6	9
A[C>T]A	191	289	143	149	255	240	243	250	141	171	195	277	165	166	198	202	261	169	151	207	178	164	129	239	224	131	149	239	259	130	242	267	268	142	191	235	206	185	226	216	252	176	214	192	203	267	180	148	229
A[C>T]C	73	95	69	62	100	103	89	101	51	82	67	106	57	55	93	92	98	79	52	74	81	93	46	99	69	69	66	117	123	69	109	128	110	69	84	93	81	72	97	91	94	68	80	106	81	81	93	73	110
A[C>T]G	99	136	70	57	125	126	113	131	81	96	84	121	88	64	108	89	122	80	75	88	95	98	65	154	102	64	68	119	124	58	92	153	109	85	105	121	98	78	123	129	114	77	80	104	109	111	103	60	96
A[C>T]T	361	431	320	248	473	419	449	477	252	321	295	515	263	298	379	346	461	358	269	336	339	328	289	447	341	255	258	467	447	294	455	509	434	296	345	447	434	290	452	467	434	322	339	407	431	422	414	302	463
C[C>T]A	84	112	64	47	88	104	92	102	66	68	72	107	58	55	87	77	86	77	71	89	59	65	69	99	69	67	49	103	108	54	94	93	91	67	72	74	78	51	102	95	92	65	78	90	75	77	73	53	88
C[C>T]C	103	136	97	83	156	158	152	154	86	103	114	152	92	92	120	130	131	108	98	108	106	96	88	143	119	68	76	137	183	80	139	156	150	100	130	156	126	89	132	132	146	100	124	122	127	140	139	85	129
C[C>T]G	47	62	36	31	49	40	69	59	30	54	36	56	29	38	49	52	65	38	27	38	36	41	30	62	36	38	40	54	50	28	50	64	51	36	45	44	52	35	49	61	47	37	47	42	38	46	53	39	50
C[C>T]T	401	540	350	292	564	473	577	568	307	380	354	539	347	323	429	436	504	367	323	426	384	378	311	463	374	283	290	577	565	342	511	548	558	342	414	521	484	323	531	468	504	386	439	492	433	508	433	325	475
G[C>T]A	9	15	5	4	8	11	4	5	11	14	5	12	3	9	7	14	6	9	6	5	5	8	6	10	6	6	9	13	8	3	16	10	8	6	8	11	8	2	14	12	10	4	7	7	11	6	10	14	10
G[C>T]C	8	4	0	3	6	11	5	10	4	11	6	7	7	9	4	10	8	10	4	8	7	4	4	10	7	3	4	9	5	5	11	10	11	2	5	12	8	7	7	7	10	10	14	10	6	6	6	7	6
G[C>T]G	44	76	43	29	56	78	70	76	44	46	43	62	46	56	66	58	78	50	42	53	41	37	49	73	58	27	44	71	70	38	72	64	65	29	54	69	50	43	73	90	83	51	60	62	61	46	53	50	53
G[C>T]T	132	193	116	103	168	134	156	201	100	128	119	196	88	91	135	126	163	132	102	107	107	118	98	147	97	94	97	183	196	98	177	179	154	116	125	176	150	91	168	147	173	119	135	149	145	161	147	105	158
T[C>T]A	151	171	99	97	191	167	168	180	124	143	131	171	123	125	147	140	179	129	119	136	129	136	103	182	124	100	108	178	209	101	181	200	188	106	145	195	140	110	161	157	184	114	132	138	145	193	157	115	152
T[C>T]C	6	8	4	6	10	8	12	8	4	8	5	13	4	8	2	10	7	5	5	2	8	6	5	7	10	5	3	9	10	6	9	11	8	8	4	11	9	10	10	14	6	2	9	14	11	9	16	8	4
T[C>T]G	0	0	0	0	1	0	4	0	2	1	2	1	1	2	2	1	1	1	0	0	1	1	2	2	1	3	0	2	2	0	4	0	2	1	2	1	3	2	0	1	1	2	4	0	2	2	0	4	1
T[C>T]T	130	211	129	101	179	192	196	182	109	134	138	206	105	133	161	148	215	122	110	129	132	134	111	201	155	113	100	184	199	103	225	205	179	120	167	178	164	120	218	221	192	130	155	150	152	169	141	117	174
A[T>A]A	527	756	453	397	751	673	730	712	423	478	516	778	426	459	553	567	697	512	390	491	503	495	393	653	559	423	451	669	721	423	730	771	691	485	605	657	601	465	706	775	681	511	622	608	593	661	591	438	670
A[T>A]C	593	877	467	436	799	753	844	762	494	591	517	787	439	509	652	650	698	584	377	619	581	544	456	718	573	461	440	780	826	433	773	858	698	474	642	765	697	494	750	794	709	550	650	682	689	742	660	494	710
A[T>A]G	636	864	540	481	859	792	859	849	495	591	579	825	514	527	731	590	785	583	433	607	566	581	443	801	641	479	515	795	898	508	844	883	845	544	699	776	745	522	837	818	757	589	696	717	696	741	693	553	750
A[T>A]T	718	969	572	465	868	859	949	940	551	635	654	978	541	591	740	666	934	671	489	705	625	646	509	902	683	528	505	861	944	513	933	1007	904	600	791	853	779	609	899	895	799	648	782	824	791	776	795	572	892
C[T>A]A	530	748	437	366	671	671	679	733	403	483	452	728	421	435	549	529	666	487	389	519	471	455	395	672	540	370	378	688	774	416	708	817	697	474	564	653	617	448	650	679	637	474	582	622	615	605	637	457	604
C[T>A]C	791	1229	706	610	1091	994	1097	1073	645	797	714	1034	591	669	929	803	1027	745	607	759	785	777	642	1054	797	581	576	1070	1133	657	1041	1124	1043	678	877	1056	922	688	1043	1117	964	742	897	962	933	900	914	711	943
C[T>A]G	771	1082	656	519	1020	915	1029	1036	575	770	667	1063	575	666	827	774	881	726	574	740	729	716	555	995	755	600	596	998	1024	617	1077	1050	1001	637	822	893	907	640	989	1012	931	685	877	896	868	940	884	605	918
C[T>A]T	1109	1582	984	850	1573	1475	1540	1579	875	1116	1041	1560	930	984	1220	1122	1448	1053	825	1173	1057	1066	885	1494	1127	795	899	1498	1634	913	1463	1632	1444	1000	1269	1503	1344	999	1534	1516	1403	1109	1299	1314	1310	1308	1312	1017	1429
G[T>A]A	370	461	274	261	486	478	456	471	268	305	326	487	268	291	379	348	424	334	249	329	360	343	278	438	304	228	277	449	498	298	469	483	460	302	368	438	426	284	466	474	464	330	421	387	383	412	411	266	410
G[T>A]C	375	513	341	269	492	444	515	504	284	390	325	518	304	309	416	393	459	333	248	387	362	355	280	438	338	286	307	480	506	286	506	548	473	345	436	437	457	313	494	503	452	356	392	405	436	482	434	320	445
G[T>A]G	434	598	374	297	577	542	525	600	337	426	383	622	338	390	479	446	566	424	316	438	424	393	322	526	433	298	332	562	566	324	570	644	552	373	482	557	518	380	555	625	530	424	483	539	513	526	460	334	520
G[T>A]T	794	1112	726	530	1038	933	1083	1069	598	709	715	1134	629	627	829	800	954	723	500	812	767	715	567	969	800	542	589	1023	1110	599	1014	1126	1007	673	832	960	911	627	998	1056	914	701	908	923	869	945	915	657	1047
T[T>A]A	373	444	273	236	438	389	428	422	284	314	268	449	259	296	365	362	419	300	206	302	276	313	226	423	330	194	243	416	438	222	422	461	409	288	351	395	383	265	435	447	378	321	373	374	382	361	367	267	398
T[T>A]C	545	774	451	393	741	732	755	713	430	500	460	780	416	465	583	574	714	508	400	511	529	504	391	659	535	393	439	658	714	463	706	748	736	440	623	672	569	423	655	686	679	492	578	644	611	614	635	439	680
T[T>A]G	345	525	302	245	444	440	485	486	273	316	338	465	290	317	374	397	460	339	257	394	355	330	247	464	370	275	278	471	493	282	427	520	482	337	387	474	402	286	463	464	446	332	370	421	390	410	417	314	441
T[T>A]T	1073	1405	830	794	1416	1254	1458	1477	819	1004	888	1417	794	938	1171	1108	1376	994	786	1047	938	1005	787	1334	988	758	775	1325	1495	815	1387	1436	1405	937	1093	1329	1232	866	1334	1371	1250	1004	1167	1208	1134	1205	1176	860	1263
A[T>C]A	270	406	211	182	354	343	351	353	189	274	244	386	212	225	266	284	334	258	207	257	259	226	228	351	236	246	222	334	363	197	343	354	342	232	302	348	289	246	332	360	320	262	297	314	318	295	305	230	351
A[T>C]C	146	184	112	107	189	167	154	195	95	134	134	178	120	124	167	147	177	134	109	155	131	149	119	183	131	96	96	188	203	110	187	201	184	102	158	165	150	109	169	197	159	131	160	160	164	152	163	116	187
A[T>C]G	195	287	171	146	243	257	250	280	138	173	178	292	152	159	219	211	238	200	153	208	193	182	153	241	194	130	154	226	232	139	250	282	263	156	232	241	238	139	248	271	255	163	225	194	225	215	239	168	223
A[T>C]T	403	589	345	304	580	495	532	553	329	406	359	605	319	355	469	389	545	408	300	408	395	385	310	512	453	299	327	524	550	318	518	590	550	342	445	492	490	319	530	558	467	437	403	491	461	507	455	337	480
C[T>C]A	74	107	63	44	79	83	101	81	43	67	49	94	49	74	69	66	84	57	45	58	65	65	57	84	66	54	56	76	99	50	97	88	83	58	63	97	85	63	79	93	93	64	78	81	62	75	77	44	80
C[T>C]C	206	290	186	116	265	225	266	236	137	187	167	271	156	173	226	198	212	195	136	196	188	165	147	246	181	144	166	271	258	145	248	245	212	158	208	246	224	196	249	275	237	193	234	242	210	202	195	168	238
C[T>C]G	23	54	29	21	36	32	41	50	34	26	22	49	26	22	48	33	34	34	34	38	33	40	24	38	34	29	25	51	63	23	52	46	50	35	44	52	48	37	46	41	44	28	30	44	38	38	45	21	42
C[T>C]T	195	269	143	147	275	212	232	230	138	185	164	258	139	165	186	181	234	167	129	158	161	172	134	211	180	143	132	231	257	139	238	239	217	151	193	238	200	157	237	250	192	139	172	216	217	214	211	160	224
G[T>C]A	82	80	58	53	89	83	92	83	50	56	59	87	47	58	89	79	84	74	47	60	66	72	60	112	61	50	53	109	106	60	103	95	97	68	72	88	88	70	87	95	81	68	79	87	78	83	72	61	81
G[T>C]C	62	90	57	57	102	81	79	105	52	71	72	97	46	56	91	75	83	74	44	73	65	72	50	94	71	56	59	111	98	63	96	107	103	51	80	77	72	58	88	112	94	88	70	89	83	83	83	62	88
G[T>C]G	76	105	45	59	96	113	101	99	73	76	72	116	67	53	78	84	94	86	55	64	67	89	63	99	77	46	52	82	101	58	98	100	116	67	65	111	89	71	99	103	88	79	97	88	106	91	92	64	94
G[T>C]T	191	240	150	115	238	221	203	242	111	167	151	241	130	136	197	197	226	171	131	177	181	160	127	193	177	128	134	236	243	113	214	248	205	162	188	230	206	133	231	244	221	170	177	211	202	189	174	149	216
T[T>C]A	62	80	41	50	75	63	89	70	46	68	53	81	45	61	67	68	80	56	46	53	60	51	38	102	55	45	45	80	76	41	80	88	68	45	71	63	54	37	59	54	79	55	68	61	66	63	65	42	65
T[T>C]C	60	95	75	66	90	104	95	119	52	77	74	97	62	54	94	85	94	71	51	63	68	59	56	86	82	58	57	90	92	57	105	87	77	52	88	109	79	57	93	104	88	86	87	82	79	97	74	70	90
T[T>C]G	0	0	0	0	0	0	0	0	0	0	0	0	0	0	0	0	0	0	0	0	0	0	0	0	0	0	0	0	0	0	0	0	0	0	0	0	0	0	0	0	0	0	0	0	0	0	0	0	0
T[T>C]T	121	173	109	97	171	145	171	163	95	122	121	185	86	114	125	122	157	111	87	125	114	120	84	163	149	86	101	166	196	103	181	185	176	117	125	165	136	111	146	173	159	105	143	172	164	151	159	98	143
A[T>G]A	42	52	26	36	72	48	57	75	27	47	45	71	31	43	56	45	58	51	40	42	38	28	37	55	53	35	41	51	68	41	57	53	62	38	66	55	67	40	65	61	61	31	55	53	43	50	48	38	49
A[T>G]C	20	18	10	10	24	27	18	24	13	20	17	22	11	8	19	12	29	19	14	20	13	9	13	17	15	16	16	25	17	14	26	29	24	24	23	23	19	14	22	29	27	18	16	28	31	17	14	17	22
A[T>G]G	130	187	114	90	209	151	197	166	107	118	123	211	93	91	167	126	171	127	97	130	133	114	92	179	139	104	104	190	191	100	160	170	152	108	149	149	146	101	177	175	156	117	163	145	132	161	148	108	164
A[T>G]T	21	30	19	13	27	26	26	21	14	12	13	30	19	20	17	19	34	17	24	15	21	18	13	20	29	13	12	24	22	16	23	27	30	20	28	20	24	17	22	27	29	16	16	27	18	18	18	14	18
C[T>G]A	38	46	38	27	41	43	42	37	34	31	33	38	21	36	37	34	47	35	21	40	40	29	24	40	33	30	31	40	52	31	49	51	55	27	42	36	41	34	39	50	43	34	35	38	48	47	34	33	44
C[T>G]C	63	99	44	36	89	78	78	70	31	50	55	90	50	37	48	61	66	43	44	48	47	67	40	82	60	34	48	66	67	48	67	89	79	41	58	65	54	52	64	64	73	64	58	63	65	78	49	44	77
C[T>G]G	134	202	107	79	168	164	193	182	120	141	125	175	106	105	141	136	161	123	104	124	129	121	94	180	112	84	113	167	182	118	158	178	169	112	136	146	151	109	170	158	170	124	159	161	147	149	139	94	167
C[T>G]T	19	27	14	9	32	14	14	22	14	15	15	25	8	16	20	19	25	19	17	13	16	14	12	19	19	9	10	22	15	9	20	25	25	16	21	17	30	11	21	34	22	20	16	21	19	14	20	12	15
G[T>G]A	36	47	31	22	51	46	46	47	22	33	25	60	32	30	31	44	46	25	32	52	34	41	33	51	33	26	25	56	65	27	48	54	64	35	36	51	49	27	46	58	39	41	41	40	42	30	34	36	43
G[T>G]C	13	23	16	12	23	27	23	25	14	16	17	21	15	16	21	16	23	25	16	15	18	14	12	23	24	16	13	22	19	15	21	28	26	12	23	18	23	12	22	24	22	11	25	20	20	21	22	13	23
G[T>G]G	121	140	88	65	152	130	152	131	85	122	102	159	99	80	110	106	134	115	88	130	120	103	71	141	105	72	105	152	153	93	148	139	121	110	117	135	121	94	162	154	124	109	137	122	136	117	107	100	132
G[T>G]T	29	39	40	33	38	53	48	48	34	38	28	56	15	34	23	46	42	39	31	39	33	35	31	46	28	22	25	64	52	33	42	45	39	28	42	54	46	24	49	45	37	37	31	42	57	42	51	28	43
T[T>G]A	0	0	0	0	0	0	0	0	0	0	0	0	0	0	0	0	0	0	0	0	0	0	0	0	0	0	0	0	0	0	0	0	0	0	0	0	0	0	0	0	0	0	0	0	0	0	0	0	0
T[T>G]C	28	41	23	19	37	41	40	49	22	26	31	52	24	28	30	32	48	31	19	32	25	22	22	31	39	29	22	38	39	29	35	45	39	40	39	52	39	18	47	33	49	29	28	27	42	40	32	26	37
T[T>G]G	92	102	76	61	122	111	116	108	71	70	81	118	62	61	116	81	104	72	73	86	84	92	68	112	84	61	67	79	119	60	107	117	122	86	89	111	81	69	119	113	100	91	87	88	90	103	96	39	100
T[T>G]T	28	39	28	17	44	28	36	51	23	23	28	37	20	25	22	31	39	30	21	17	42	25	12	37	24	26	19	33	48	22	39	44	45	31	34	33	25	20	35	41	31	23	25	38	35	24	36	18	22
[truncated: 451 more columns]
