# Supplementary material for: SUITOR: Selecting the number of mutational signatures through cross-validation
Source: PLoS Comput Biol. 2022 Apr 4;18(4):e1009309. doi: 10.1371/journal.pcbi.1009309 (PMC9009674; doi:10.1371/journal.pcbi.1009309)
Supplement: S2 Data — (ZIP) [file pcbi.1009309.s015.zip › Supp_data_profiles_activities_matrices/16 In silico simulation/simulation design of one signatures/one signatures_mutation_type_matrix_9.csv]

	V1	V2	V3	V4	V5	V6	V7	V8	V9	V10	V11	V12	V13	V14	V15	V16	V17	V18	V19	V20	V21	V22	V23	V24	V25	V26	V27	V28	V29	V30	V31	V32	V33	V34	V35	V36	V37	V38	V39	V40	V41	V42	V43	V44	V45	V46	V47	V48	V49
A[C>A]A	1470	1375	908	1014	1113	1148	1142	1499	1535	1124	1461	1229	1776	982	1213	1187	1228	1202	1681	1612	1335	1455	1697	1144	916	1437	1330	1554	1284	1790	1278	1129	1186	1122	1537	1196	1557	1520	1116	1305	946	1249	1435	1351	995	1672	1365	998	1704
A[C>A]C	1567	1462	1029	1119	1239	1274	1207	1550	1591	1326	1575	1327	1893	1019	1240	1323	1340	1260	1954	1687	1398	1647	1745	1254	1065	1512	1484	1731	1335	1843	1472	1203	1320	1204	1735	1227	1616	1679	1257	1390	997	1373	1632	1399	1112	1872	1515	1115	1893
A[C>A]G	148	172	115	92	139	140	127	144	167	125	156	132	201	93	121	141	135	121	161	167	143	171	179	98	104	144	139	176	122	185	128	116	124	122	168	113	151	185	125	137	103	131	133	127	121	188	152	104	196
A[C>A]T	1548	1454	992	1076	1160	1252	1184	1634	1569	1223	1571	1333	1803	1064	1286	1222	1392	1315	1823	1668	1392	1556	1749	1213	921	1466	1347	1550	1347	1818	1335	1210	1205	1191	1711	1240	1674	1662	1193	1382	996	1373	1507	1398	1059	1846	1514	1122	1836
C[C>A]A	1304	1287	781	897	1046	1029	1046	1362	1377	1113	1382	1099	1509	867	1129	1092	1178	1110	1559	1410	1229	1344	1577	1069	874	1258	1184	1397	1161	1624	1180	1018	1035	994	1430	1088	1385	1434	982	1092	823	1124	1330	1205	923	1606	1235	1017	1570
C[C>A]C	1336	1251	781	888	996	1007	982	1260	1381	1076	1293	1105	1490	833	1037	1092	1079	1089	1554	1424	1220	1300	1517	1051	724	1213	1190	1328	1141	1514	1134	974	1065	970	1426	955	1357	1403	1050	1113	766	1067	1418	1191	856	1510	1201	936	1577
C[C>A]G	106	97	74	71	84	75	101	102	117	85	109	73	129	72	93	110	116	98	142	123	97	113	140	115	80	145	117	122	100	130	95	95	87	85	121	79	122	125	85	93	67	99	130	119	81	122	106	101	125
C[C>A]T	1076	1015	729	771	841	828	853	1103	1149	919	1189	908	1359	677	918	939	900	907	1288	1157	997	1090	1184	904	721	1059	1036	1164	911	1220	977	868	890	799	1231	882	1186	1184	849	973	667	893	1106	997	733	1253	1053	833	1244
G[C>A]A	840	772	501	542	653	615	590	734	803	663	845	627	928	488	647	604	672	677	903	840	688	826	916	670	519	728	739	857	678	995	704	646	626	637	911	631	907	918	597	699	499	671	842	741	517	923	734	563	1011
G[C>A]C	858	794	556	655	674	686	651	894	857	702	910	779	1041	523	706	697	775	708	1050	927	777	892	974	724	547	858	734	905	700	997	740	668	612	674	962	731	923	997	715	802	566	763	923	782	618	1017	782	660	1041
G[C>A]G	85	70	47	68	65	81	77	89	110	77	85	98	91	57	71	52	92	62	112	109	94	100	95	59	50	88	74	90	81	100	79	52	75	65	111	75	77	92	75	76	50	73	81	81	62	87	88	75	103
G[C>A]T	872	809	517	585	650	688	658	872	981	759	915	770	1042	550	760	716	736	747	1074	946	801	858	1117	721	546	861	816	963	793	1038	742	668	654	674	1004	730	942	1048	642	735	553	738	844	788	579	994	875	612	1131
T[C>A]A	1021	881	554	671	743	740	782	1002	975	809	1029	842	1119	604	803	872	788	866	1211	1097	908	982	1093	800	668	954	917	1001	882	1162	857	739	768	756	1086	831	1049	1089	747	890	606	859	997	911	681	1187	891	680	1211
T[C>A]C	818	794	498	568	667	693	646	856	885	631	845	724	1002	557	696	663	701	737	1020	875	716	881	943	651	531	807	776	830	760	960	764	622	632	647	880	660	916	934	628	720	491	704	863	771	602	950	762	596	1011
T[C>A]G	65	61	44	39	31	46	53	59	70	56	72	60	50	35	40	49	56	57	76	67	47	58	58	49	36	63	52	70	52	85	55	54	68	50	62	57	59	66	46	40	32	48	69	62	56	68	62	40	57
T[C>A]T	1090	962	665	756	809	795	812	1055	1122	914	1044	859	1287	676	875	871	827	851	1212	1165	946	1042	1200	803	652	1047	905	1081	943	1315	903	841	794	796	1133	831	1132	1158	798	972	644	920	1027	919	722	1278	981	715	1270
A[C>G]A	149	128	87	117	127	130	123	154	163	120	155	111	151	103	121	118	147	128	192	154	125	158	150	128	90	134	115	157	106	160	118	111	101	127	160	130	184	152	108	115	84	124	140	136	82	159	136	97	164
A[C>G]C	91	95	56	65	78	80	74	89	90	72	101	72	109	61	72	89	86	72	117	95	83	102	88	70	56	96	95	100	87	102	78	67	76	71	108	72	95	104	88	86	62	97	99	81	83	105	86	69	124
A[C>G]G	10	8	7	4	6	6	9	8	9	8	12	14	8	10	6	7	4	7	9	5	10	14	13	9	3	15	7	10	11	11	11	5	2	4	13	7	16	15	5	8	4	12	11	12	1	11	9	8	8
A[C>G]T	204	175	107	116	145	128	145	201	188	157	194	167	193	137	159	141	159	157	240	191	172	176	213	148	108	189	175	205	188	231	204	153	163	132	180	141	195	193	154	178	108	157	181	167	121	222	179	137	197
C[C>G]A	164	147	97	123	110	127	148	190	199	128	173	143	170	98	137	146	148	155	195	199	175	151	209	142	104	142	160	163	151	190	143	127	115	120	197	151	153	167	110	148	107	154	160	144	116	198	197	110	195
C[C>G]C	190	175	105	140	143	137	143	196	178	135	175	151	225	126	153	144	150	134	214	195	168	181	197	143	103	188	162	188	176	198	166	153	125	135	196	159	192	206	153	156	108	141	171	186	110	209	154	161	219
C[C>G]G	1	0	0	0	0	0	0	0	0	0	0	0	1	0	0	0	0	0	1	0	0	1	0	0	1	0	0	0	0	1	0	0	0	1	0	0	0	1	0	0	0	0	0	1	0	0	0	0	0
C[C>G]T	193	166	109	135	126	137	139	182	194	139	194	141	182	99	151	153	160	165	185	210	144	171	229	161	106	187	161	192	146	226	162	132	147	151	190	148	199	217	127	154	122	170	193	195	113	214	154	131	209
G[C>G]A	81	90	59	65	70	77	70	96	88	71	86	64	94	62	60	74	85	74	116	85	78	91	93	71	70	84	74	95	81	109	80	71	52	71	102	64	101	105	55	71	58	79	88	72	71	107	86	63	85
G[C>G]C	69	63	44	59	66	54	57	95	84	75	83	56	94	59	74	77	63	67	84	77	75	66	103	63	59	69	60	88	72	70	68	72	54	64	79	69	75	98	55	64	41	67	90	64	47	101	70	68	86
G[C>G]G	9	12	8	8	22	12	12	22	25	9	11	13	23	12	12	19	13	16	16	11	15	9	22	10	9	13	21	14	7	16	10	10	10	11	11	17	15	17	16	16	13	12	13	9	11	27	21	21	23
G[C>G]T	142	143	109	114	114	126	119	149	142	109	169	121	170	100	128	123	131	127	190	185	147	168	192	127	103	169	129	166	144	167	139	123	136	123	184	133	165	177	125	143	89	140	164	150	108	182	164	128	223
T[C>G]A	59	43	26	30	31	38	47	49	49	46	56	39	54	37	39	37	59	42	60	66	39	39	59	45	25	38	46	53	43	60	42	45	34	34	53	34	50	54	42	39	30	49	37	46	37	54	43	32	56
T[C>G]C	47	33	41	36	32	40	30	41	39	30	51	33	53	23	27	34	39	46	45	41	31	53	74	39	29	49	43	35	32	54	39	33	37	30	49	33	42	34	27	43	17	33	47	50	27	44	49	42	54
T[C>G]G	1	1	1	1	0	1	3	4	1	1	2	6	3	3	2	0	1	2	2	2	4	3	5	1	2	4	5	3	0	5	2	2	2	4	0	2	5	0	0	3	2	1	3	1	1	2	2	1	3
T[C>G]T	10	10	6	7	7	5	6	8	14	9	8	11	7	2	4	6	7	6	8	7	4	8	10	9	3	7	8	5	9	14	8	9	9	4	6	3	5	14	8	8	4	9	5	8	3	9	5	6	14
A[C>T]A	233	208	127	129	192	169	164	233	245	202	219	186	257	145	169	184	183	178	279	232	210	245	254	188	152	236	231	221	194	272	204	191	150	164	231	203	232	241	157	207	133	195	215	214	143	262	228	141	277
A[C>T]C	98	86	66	66	50	71	62	97	95	75	89	86	125	64	73	77	77	82	91	104	88	95	119	74	58	100	89	117	71	119	109	72	77	56	100	83	112	116	79	107	50	75	89	68	70	100	98	64	119
A[C>T]G	116	109	67	89	73	78	80	115	102	91	95	97	111	62	93	100	105	105	138	128	86	116	134	81	65	111	93	117	95	143	97	93	103	82	119	102	116	112	92	87	65	90	99	92	92	138	99	65	130
A[C>T]T	385	353	260	287	300	329	306	418	404	328	429	348	474	234	337	328	354	345	510	429	365	417	473	317	247	412	397	427	361	503	376	312	346	323	453	355	453	409	313	387	241	370	416	373	243	475	404	289	466
C[C>T]A	90	78	58	52	64	56	61	89	101	84	81	65	109	62	79	74	69	82	98	90	83	81	88	61	67	84	73	92	76	91	85	74	69	82	112	67	82	101	63	72	59	81	94	77	53	99	87	62	94
C[C>T]C	131	119	79	95	100	93	112	139	149	111	157	128	165	91	104	103	116	110	157	145	123	137	158	120	77	138	137	139	103	167	106	111	88	91	137	118	115	147	105	102	84	113	124	132	72	160	112	94	135
C[C>T]G	50	42	36	27	40	31	49	52	62	44	45	45	56	32	42	46	40	42	60	55	46	47	45	32	33	49	51	59	56	58	46	42	40	42	53	30	50	62	33	34	29	44	43	41	48	66	39	26	54
C[C>T]T	456	444	276	340	363	387	378	499	549	413	472	391	564	315	408	363	370	393	536	532	435	519	560	425	288	482	426	527	440	546	406	368	343	366	540	371	490	521	374	415	297	408	473	432	375	578	434	355	557
G[C>T]A	10	5	8	4	7	6	9	9	12	8	7	8	13	7	5	10	5	6	11	6	10	7	16	6	7	13	9	8	8	9	9	7	7	4	13	6	14	12	6	7	9	10	4	3	5	10	7	4	16
G[C>T]C	7	5	4	7	8	5	2	9	5	9	8	4	6	1	4	9	7	6	8	9	13	7	10	4	10	7	7	7	8	15	4	6	6	4	7	9	5	3	2	5	6	5	7	8	7	9	7	0	9
G[C>T]G	56	59	39	45	41	51	59	60	63	53	71	52	68	41	56	51	66	37	88	69	64	66	69	62	34	62	43	71	51	68	56	59	41	35	55	54	71	72	51	54	33	46	65	56	40	78	47	42	73
G[C>T]T	163	144	92	98	113	99	106	153	156	127	150	131	208	101	114	127	121	120	171	160	148	164	205	137	103	176	142	165	134	197	139	126	116	132	147	114	176	178	108	110	103	118	171	149	96	186	134	114	198
T[C>T]A	153	141	124	113	145	120	136	166	207	142	188	123	221	111	120	137	135	153	176	168	153	179	199	132	96	166	159	178	134	200	145	133	131	127	150	140	166	203	126	138	98	133	185	151	108	176	138	115	193
T[C>T]C	12	10	4	5	5	4	6	3	9	4	10	12	9	9	6	8	5	6	11	9	7	9	6	10	3	9	8	9	9	16	5	7	5	1	10	4	13	13	9	6	8	10	9	7	9	9	12	10	7
T[C>T]G	1	0	0	0	0	2	0	4	2	1	1	0	0	0	1	1	4	0	5	1	0	2	2	1	0	5	2	0	1	0	2	0	2	0	1	0	0	1	3	1	0	0	0	0	0	1	1	2	0
T[C>T]T	181	156	113	117	152	146	122	183	195	139	201	151	190	123	147	124	141	150	178	194	165	178	190	161	101	167	145	186	148	180	169	112	125	158	171	121	189	191	113	170	84	145	182	161	126	214	154	150	186
A[T>A]A	660	592	411	432	496	510	461	618	682	497	647	552	742	439	477	512	522	529	780	644	592	638	735	531	401	628	652	622	565	751	555	508	530	530	698	522	712	709	483	560	364	559	609	558	447	760	645	437	744
A[T>A]C	694	700	441	488	517	554	529	703	780	597	727	636	832	462	603	615	574	572	821	815	592	733	838	561	445	704	622	720	602	829	626	546	609	529	803	600	750	752	557	606	448	620	730	610	476	865	658	522	855
A[T>A]G	714	677	473	494	605	598	550	735	784	599	766	658	941	453	623	616	648	633	839	794	666	856	905	621	453	741	648	824	671	941	704	573	572	596	765	627	812	849	580	606	486	616	736	724	514	912	691	536	861
A[T>A]T	842	782	507	546	644	633	612	826	872	702	840	688	1001	508	657	681	721	679	1064	950	736	825	946	680	506	858	758	872	708	956	732	611	662	660	925	674	865	857	628	748	519	666	814	786	559	989	791	669	1023
C[T>A]A	629	615	414	454	487	461	468	624	677	526	668	514	711	440	519	502	494	550	764	663	535	624	723	464	428	582	576	708	543	746	526	427	466	501	689	523	638	729	501	563	391	528	631	612	445	707	586	420	719
C[T>A]C	966	948	680	686	734	744	741	983	1084	801	1012	730	1141	588	793	802	836	827	1116	1009	810	901	1137	769	634	950	889	1019	840	1104	839	766	745	767	1002	813	1011	1013	724	867	629	810	938	861	696	1179	876	675	1151
C[T>A]G	866	855	547	672	767	691	704	929	939	732	955	762	1068	622	750	798	811	806	1084	962	829	962	1088	678	572	852	852	965	830	1115	790	729	744	725	1012	770	988	983	727	841	585	729	884	778	653	1087	854	677	1097
C[T>A]T	1418	1277	829	957	1056	1057	1011	1431	1438	1130	1403	1192	1614	879	1139	1138	1131	1214	1652	1421	1261	1407	1544	1065	852	1378	1244	1512	1200	1623	1251	1134	1068	1052	1461	1141	1437	1503	1044	1184	857	1184	1405	1260	957	1652	1301	927	1623
G[T>A]A	405	393	285	276	306	347	333	441	433	359	460	369	504	290	349	314	372	353	516	451	391	408	445	324	252	420	358	456	356	542	407	336	355	314	445	341	466	452	275	370	266	409	441	426	301	481	415	322	477
G[T>A]C	433	381	276	310	321	356	311	466	474	362	474	378	544	274	360	339	379	361	556	515	391	454	500	340	316	413	391	448	373	535	367	355	338	322	465	358	451	463	327	393	264	372	478	378	321	538	469	329	520
G[T>A]G	520	506	307	371	400	374	396	489	557	421	507	443	640	329	422	434	408	405	626	526	463	529	604	427	296	470	478	496	447	579	462	411	423	429	537	412	538	600	369	429	334	413	485	465	351	609	484	358	626
G[T>A]T	975	894	535	656	731	719	721	885	934	744	969	864	1063	555	750	752	765	741	1121	988	810	914	1149	763	555	931	873	1043	783	1148	862	765	762	678	1013	786	983	1016	730	867	556	826	956	826	630	1093	880	714	1073
T[T>A]A	392	368	220	244	291	297	309	413	401	304	370	321	477	248	322	298	291	316	446	408	325	402	466	292	202	376	325	420	317	398	359	285	313	289	414	327	409	449	282	357	253	316	383	346	272	464	331	293	475
T[T>A]C	632	618	395	465	480	484	528	668	647	566	667	538	783	442	528	539	527	502	744	715	572	649	748	480	400	671	601	653	572	750	579	500	549	500	699	545	677	677	480	552	412	545	635	553	435	758	613	440	727
T[T>A]G	445	413	259	285	331	332	321	423	465	315	437	344	496	273	342	325	365	385	493	462	371	430	510	341	265	423	404	483	389	501	340	355	320	301	448	373	488	482	361	371	243	364	437	368	284	477	365	311	503
T[T>A]T	1287	1179	745	896	977	967	941	1238	1322	1023	1305	1025	1485	790	1048	976	1042	1021	1496	1358	1195	1298	1461	968	754	1213	1146	1360	1070	1468	1117	937	1029	962	1349	988	1278	1423	1028	1079	796	1084	1248	1145	861	1456	1200	888	1535
A[T>C]A	321	301	213	245	233	250	232	335	370	269	321	276	373	204	280	266	253	261	367	353	299	327	381	270	215	343	276	330	274	387	269	233	245	250	346	269	359	342	269	284	211	292	312	296	224	369	315	215	410
A[T>C]C	177	140	93	114	127	134	129	180	170	121	160	136	202	124	135	129	155	148	197	168	163	170	193	121	109	161	130	180	141	192	157	129	117	124	182	144	160	186	120	148	114	134	160	146	112	216	131	119	211
A[T>C]G	219	222	156	138	170	180	176	212	240	199	244	185	293	155	177	202	199	205	286	230	205	234	274	179	146	226	215	264	238	257	208	157	159	168	251	199	235	255	152	202	127	193	211	221	154	283	209	149	258
A[T>C]T	545	488	317	312	403	370	391	496	497	434	510	403	580	295	395	391	396	412	589	561	450	543	587	376	303	516	479	522	436	620	459	389	367	379	547	375	559	515	387	425	309	406	474	467	343	528	444	361	567
C[T>C]A	77	75	59	49	65	43	66	89	83	75	72	66	77	55	58	72	78	68	74	82	66	79	92	77	35	76	56	84	59	99	76	56	48	65	80	63	68	72	45	65	47	57	75	87	58	85	82	59	100
C[T>C]C	233	222	143	163	172	165	192	218	261	175	267	194	280	151	181	220	210	201	281	263	213	246	265	153	133	208	216	227	176	270	190	173	162	168	237	183	236	257	188	212	152	186	222	198	174	250	235	159	269
C[T>C]G	39	24	31	34	37	28	30	40	44	27	37	31	42	31	27	33	41	43	43	44	32	44	40	31	38	35	44	38	31	65	32	30	31	25	50	39	32	51	22	39	31	40	39	40	23	40	30	44	49
C[T>C]T	216	191	142	135	162	156	162	210	231	178	198	183	263	125	176	186	167	168	246	225	204	210	229	170	130	207	193	211	170	254	203	185	182	165	225	181	223	232	154	196	138	182	217	175	158	255	199	145	264
G[T>C]A	90	92	50	58	78	59	69	70	89	65	88	63	110	63	70	65	76	71	128	93	86	81	115	64	53	84	90	77	69	122	70	65	65	78	94	77	74	95	77	96	56	66	96	76	75	97	76	59	108
G[T>C]C	73	96	70	57	65	61	55	77	88	47	100	78	108	43	54	73	87	75	107	97	87	97	86	78	48	87	73	82	63	109	94	73	65	60	87	68	106	97	66	76	70	54	84	70	66	105	91	57	100
G[T>C]G	90	101	61	79	73	69	62	85	103	75	99	83	112	64	79	64	77	89	123	109	77	81	110	69	67	83	74	101	90	119	95	72	78	64	106	74	112	121	71	92	73	85	107	79	58	130	81	60	116
G[T>C]T	229	158	120	144	170	162	161	209	225	160	224	166	250	125	171	168	153	168	272	234	192	230	220	176	114	184	212	244	204	256	203	156	184	166	235	182	211	219	174	178	139	189	206	196	150	216	186	155	263
T[T>C]A	70	63	37	44	62	51	38	66	74	56	55	50	83	46	59	51	56	60	76	82	61	69	84	52	31	64	62	75	55	77	70	58	63	56	84	43	79	63	49	67	40	53	79	57	47	69	70	48	90
T[T>C]C	81	80	55	59	59	59	70	81	105	78	94	82	106	62	78	53	60	77	100	114	89	89	106	61	32	70	62	91	79	86	91	58	63	60	92	68	104	98	58	73	61	72	77	90	68	105	83	66	116
T[T>C]G	0	0	0	0	0	0	0	0	0	0	0	0	0	0	0	0	0	0	0	0	0	0	0	0	0	0	0	0	0	0	0	0	0	0	0	0	0	0	0	0	0	0	0	0	0	0	0	0	0
T[T>C]T	173	124	80	110	117	134	109	166	147	115	150	128	202	104	112	120	132	126	173	145	132	133	189	109	96	158	126	162	146	162	156	122	124	115	163	128	172	150	108	138	113	103	141	139	97	187	156	108	162
A[T>G]A	60	51	32	36	31	29	28	49	58	45	43	30	63	33	25	37	48	55	52	64	36	56	74	43	38	62	59	49	61	67	53	42	46	36	77	41	56	54	37	54	36	56	53	46	42	61	49	44	57
A[T>G]C	21	19	13	19	10	12	13	18	25	12	12	23	37	11	16	26	25	17	30	16	21	27	16	16	11	29	27	21	17	26	19	16	14	21	19	14	19	24	16	26	9	17	18	17	19	18	17	13	28
A[T>G]G	159	145	93	118	128	137	114	133	186	138	157	123	202	101	129	132	120	126	184	175	160	170	183	134	99	141	141	199	143	168	155	134	143	126	184	141	153	153	122	144	102	144	140	155	101	192	150	104	200
A[T>G]T	24	13	16	17	16	12	16	32	22	13	25	17	34	19	26	23	17	21	29	24	18	19	32	18	13	28	24	25	18	30	29	18	11	19	26	20	23	27	16	24	20	25	27	18	21	33	24	18	32
C[T>G]A	43	49	20	29	22	33	31	35	44	37	54	35	55	27	39	32	26	41	57	48	35	43	42	42	32	47	36	29	31	51	36	36	50	27	49	40	43	44	38	39	23	23	37	44	19	45	33	28	68
C[T>G]C	59	65	44	51	43	54	58	49	81	54	63	58	82	38	52	49	55	49	77	75	60	60	78	51	42	73	51	78	44	86	64	45	58	55	69	42	64	64	50	77	40	40	69	62	47	77	53	42	78
C[T>G]G	157	132	100	105	142	131	113	159	156	127	168	134	212	86	113	114	122	133	194	153	134	165	161	109	103	167	144	153	133	172	130	119	113	105	169	148	156	149	126	136	96	127	160	155	82	188	143	117	190
C[T>G]T	20	10	10	13	15	19	12	20	19	13	15	13	26	10	15	14	12	14	34	18	17	24	22	12	15	11	16	16	12	17	25	15	17	12	26	13	20	22	16	15	15	15	20	14	8	23	15	11	18
G[T>G]A	49	28	31	40	25	36	42	39	41	43	41	41	72	31	43	35	35	40	45	49	33	48	52	26	30	36	36	54	27	49	32	31	39	34	57	41	48	40	37	32	23	39	54	38	40	54	41	36	48
G[T>G]C	27	26	15	10	10	23	13	17	34	20	20	18	23	11	20	24	21	15	30	27	26	21	22	23	14	23	26	15	27	26	16	15	20	21	29	8	18	26	9	14	20	18	11	14	17	27	12	13	29
G[T>G]G	127	105	87	84	108	100	101	131	134	93	159	112	156	89	107	105	111	117	158	136	116	145	154	100	90	152	135	135	101	159	123	99	100	120	135	122	143	173	104	115	78	105	137	123	85	145	104	96	162
G[T>G]T	51	37	30	35	23	36	33	40	39	37	44	31	59	24	31	30	32	39	49	41	38	40	48	30	28	42	32	46	37	52	40	33	25	31	43	38	49	50	32	33	24	33	41	35	24	45	29	18	67
T[T>G]A	0	0	0	0	0	0	0	0	0	0	0	0	0	0	0	0	0	0	0	0	0	0	0	0	0	0	0	0	0	0	0	0	0	0	0	0	0	0	0	0	0	0	0	0	0	0	0	0	0
T[T>G]C	37	33	19	27	34	27	32	36	28	29	36	23	43	26	31	38	42	26	40	54	29	37	54	23	24	36	30	29	23	43	28	31	28	24	43	30	31	46	37	18	27	28	37	37	32	47	34	22	45
T[T>G]G	91	96	70	70	86	63	90	104	88	90	108	76	123	58	78	91	71	90	127	99	93	113	110	76	63	87	99	96	98	112	91	75	83	84	99	81	95	126	79	86	56	103	107	81	74	115	99	68	126
T[T>G]T	33	30	19	20	23	20	25	38	33	30	28	16	39	24	27	30	39	28	43	37	36	30	41	29	21	40	31	52	28	37	38	31	29	25	44	25	37	38	29	31	22	32	37	24	26	48	27	19	49
[truncated: 451 more columns]
