# Supplementary material for: SUITOR: Selecting the number of mutational signatures through cross-validation
Source: PLoS Comput Biol. 2022 Apr 4;18(4):e1009309. doi: 10.1371/journal.pcbi.1009309 (PMC9009674; doi:10.1371/journal.pcbi.1009309)
Supplement: S2 Data — (ZIP) [file pcbi.1009309.s015.zip › Supp_data_profiles_activities_matrices/2 PCAWG BRCA/PCAWG_BRCA_Analyzer_Activity.csv]

	S1-Signature 3	S2	S3-Signature 17	S4-Signature 13	S5-Signature 2	S6	S7	S8-Signature 8	S9	S10	S11-Signature 1	S12	max	max_id	max_norm
SP117956	413.87875	7.902483e-39	2.668e-42	31.08427	52.07985	415.80426	3.3937888	223.91202	3.4e-43	147.5065	637.8837	3.1664307e-11	637.8837	11	0.3312747
SP117975	526.8074	78.60007	14.226412	77.50202	126.76638	249.34955	1.63e-43	108.68011	2.8601234	54.39336	1213.033	44.10699	1213.033	11	0.4859274
SP2149	8822.008	85.69935	2.8542671	135.88654	88.09395	1.0360284e-34	60.02083	1384.7507	4.37e-43	6.481e-42	429.50232	3.359e-42	8822.008	1	0.80135846
SP117113	163.54147	301.82986	10.610982	11.234726	92.775475	137.08424	2.7761953	192.7179	0.96202385	77.42617	1065.0834	56.96241	1065.0834	11	0.504061
SP117245	553.4329	91.46742	9.079542	172.69121	329.94348	147.58835	2.16e-43	126.80586	2.91e-43	112.70253	966.9254	24.090965	966.9254	11	0.38147113
SP117402	694.4077	76.56725	4.669e-42	1209.9923	600.8108	167.30727	5.5e-44	152.10678	2.42e-43	158.62273	842.52954	59.70966	1209.9923	4	0.30539522
SP117136	235.94305	98.352135	9.10381	0.28937602	41.016205	265.693	0.38918632	83.62264	2.42e-43	61.52143	666.9738	27.473969	666.9738	11	0.4475197
SP117378	636.944	8.11e-42	11.596168	8.035e-42	71.349	307.21478	7.8377757	9.268e-42	2.91e-43	218.88715	585.71124	5.038e-42	636.944	1	0.34625173
SP116947	647.47833	20.59192	0.00035533693	100.18609	114.4449	361.75775	5.2704167	186.22829	1.95e-43	177.98131	1059.0602	29.68182	1059.0602	11	0.39185536
SP117244	220.50577	103.92311	5.970729	642.7395	596.483	182.84389	1.08e-43	13.3807125	1.95e-43	39.952637	491.01346	1.26e-42	642.7395	4	0.27983978
SP117162	998.1834	89.9038	0.59557384	108.75729	90.62638	42.565536	1.63e-43	408.47913	1.95e-43	4.124e-42	1256.2231	4.408e-42	1256.2231	11	0.4193933
SP117079	417.58774	1.448e-42	7.135653	833.9035	1159.8226	244.0607	5.5e-44	8.862889	1.46e-43	1.178e-42	493.61896	1.679e-42	1159.8226	5	0.3664535
SP117344	2528.015	8.777446e-27	33.60814	64.82116	99.50517	83.84773	5.5e-44	917.7079	1.46e-43	302.63177	533.931	86.06853	2528.015	1	0.5436432
SP118074	1937.7587	717.4737	32.343987	428.73434	71.678894	2.4582112e-35	1.08e-43	223.56107	2.91e-43	717.2084	2552.448	187.95203	2552.448	11	0.37158084
SP117598	824.4567	2.896e-42	54.47536	3.1566e-41	69.373886	197.83272	5.5e-44	65.16566	9.7e-44	210.10995	536.9305	1.26e-42	824.4567	1	0.4209967
SP117312	241.40207	42.737675	13.870318	545.4438	37.86261	193.67819	0.51097757	159.74525	2.91e-43	0.43753362	974.8121	26.652132	974.8121	11	0.43573782
SP118038	777.7577	287.11847	12.7902355	3864.5312	2118.1218	172.17824	5.5e-44	899.75415	3.4e-43	484.46646	613.1764	4.7478914e-18	3864.5312	4	0.41869724
SP117552	204.96695	108.08677	4.9440446	17.908667	40.443447	211.19144	5.3235035	62.99048	1.46e-43	2.651e-42	586.30817	10.3616705	586.30817	11	0.4681009
SP118073	235.01459	197.64362	6.160336	15.968845	28.801664	234.38272	0.26316094	155.02075	1.46e-43	2.3017298e-30	1015.91705	3.149e-42	1015.91705	11	0.53775764
SP117933	353.72104	20.347897	5.224046	15.903014	18.884624	251.54279	0.6292359	65.374275	1.8582314	2.357e-42	450.93933	16.5364	450.93933	11	0.3754821
SP118012	353.72754	103.75947	9.789472	1.2966988	130.95728	296.7062	5.910226	54.19585	5.5806017	2.651e-42	703.57935	42.539673	703.57935	11	0.41192147
SP117108	307.01157	432.73712	1.557e-42	31.506756	18.239397	194.8787	5.5e-44	88.8132	1.46e-43	3.83e-42	865.58484	2.2271324e-24	865.58484	11	0.44646046
SP117812	487.54218	82.21713	18.473648	4.59e-42	41.28208	213.16946	2.3872974	137.06564	2.0758219	2.357e-42	686.1562	8.4e-43	686.1562	11	0.41078115
SP117354	657.6149	390.6017	24.785656	74.531075	104.900116	288.538	3.9372315	289.27884	1.95e-43	170.35893	1147.683	130.59276	1147.683	11	0.34960252
SP117370	259.0459	201.38794	14.384698	33.898663	116.62983	202.51285	1.63e-43	48.84952	6.6171217	7.3348e-41	870.0233	28.093473	870.0233	11	0.48838115
SP116991	459.21466	160.20557	42.73442	81.31011	352.22186	335.3907	1.2911562	69.02447	1.95e-43	74.640816	937.5347	28.192318	937.5347	11	0.36885244
SP117629	3773.9558	56.383442	37.211037	444.81305	146.98769	310.94113	1.08e-43	386.03183	1.46e-43	93.27372	396.6365	139.31837	3773.9558	1	0.6523069
SP124199	240.19978	47.95666	26.807652	3.443e-42	455.78122	408.02527	3.728583	168.27144	1.46e-43	5.008e-42	1336.6362	157.24242	1336.6362	11	0.4698773
SP124195	209.67595	107.59887	0.79315996	59.820084	82.16199	194.47704	0.9362959	141.60565	5.35e-43	4.089468	1222.1484	28.827927	1222.1484	11	0.5955498
SP117850	240.30801	4.344e-42	3.558e-42	266.33005	322.11075	141.63893	3.0458e-40	152.06001	1.95e-43	26.108631	890.67236	20.2526	890.67236	11	0.4324741
SP117127	221.76526	253.71416	17.335815	10.94106	36.949116	149.07646	3.78e-43	50.86597	2.91e-43	7.4627985e-07	756.976	2.763945e-29	756.976	11	0.5054513
SP117614	3564.1462	87.24276	1.334e-42	113.8251	54.51075	234.4442	5.5e-44	621.3582	1.95e-43	2.5120169e-12	703.55865	65.550064	3564.1462	1	0.654616
SP116948	597.6663	163.10603	56.143543	71.852974	255.94435	530.1204	5.5e-44	131.15312	6.3969636e-31	236.97623	1058.6632	2.728e-42	1058.6632	11	0.3413252
SP117409	4555.0063	383.18137	45.4167	273.74112	236.81076	516.84845	5.5e-44	589.92615	1.95e-43	254.22815	432.3477	301.9457	4555.0063	1	0.60017586
SP117593	392.91882	46.435146	0.030794043	23.2413	17.14512	242.91592	5.5e-44	157.43983	2.42e-43	2.357e-42	892.6616	1.47e-42	892.6616	11	0.50353533
SP117372	2.0011159e-07	63.48957	1.557e-42	8049.4526	3553.3687	224.94724	1.0010577	6.3037567e-26	2.42e-43	103.6201	705.41693	2.939e-42	8049.4526	4	0.6337505
SP118077	418.00687	67.0408	11.027894	70.87384	135.50758	146.4034	1.08e-43	227.46312	10.922968	161.02147	1044.6797	107.12202	1044.6797	11	0.43527055
SP117840	562.9536	40.741856	25.513147	93.794495	86.36914	235.50172	0.0	55.22319	1.95e-43	175.50903	749.5468	4.619e-42	749.5468	11	0.37011862
SP117363	666.7258	585.10486	2.5593837e-17	106.31641	203.28471	446.9703	1.08e-43	1217.3973	1.46e-43	120.336266	984.98834	24.373785	1217.3973	8	0.2795082
SP117887	4647.903	95.54293	55.449734	196.99553	259.76425	257.49872	1.63e-43	1515.0447	1.95e-43	0.0038931067	546.1155	35.164368	4647.903	1	0.610804
SP116946	827.5095	237.86792	36.765972	41.557774	100.120865	371.3147	5.5e-44	101.424324	1.95e-43	87.405205	1117.0802	25.550318	1117.0802	11	0.3791086
SP117901	2265.716	8.6923224e-05	27.330782	1469.8481	852.13983	584.29694	1.08e-43	811.6154	2.91e-43	77.141	538.21155	41.881447	2265.716	1	0.3397802
SP117454	553.9004	53.834045	27.715574	63.786716	21.464943	154.6258	0.15565392	4.414e-42	9.7e-44	7.4026075e-06	864.6005	1.47e-42	864.6005	11	0.49687296
SP124197	5102.427	731.14044	185.72388	9555.017	4868.9487	196.14194	1.08e-43	2492.944	9.7e-44	2.3782173e-29	1.8427842e-29	78.59215	9555.017	4	0.4116602
SP117919	4956.583	94.79153	69.37096	796.0059	352.59607	498.41544	5.5e-44	1135.7732	9.7e-44	341.38843	424.07898	323.36972	4956.583	1	0.5511984
SP117250	29.753658	130.61188	28.47413	3862.558	3327.4365	306.5906	5.5e-44	8.480996	2.57909	7.9255735e-16	768.28455	1.47e-42	3862.558	4	0.45630994
SP117983	733.0897	280.46457	16.95648	588.6056	443.49017	197.30612	3.34515	228.5679	1.5436838e-24	151.97539	790.9481	106.50672	790.9481	11	0.22335243
SP117676	353.30902	62.509796	22.733137	35.569996	260.43802	380.95648	1.08e-43	5.3122055e-12	1.95e-43	113.61817	630.6565	2.2226627e-19	630.6565	11	0.3391007
SP117057	438.2555	223.88133	65.56694	354.73624	606.7186	446.3662	2.9896274	118.93159	1.1608466e-06	107.18416	570.62054	56.894142	606.7186	5	0.20277043
SP117126	498.25003	92.94553	4.232337	52.424507	72.033806	292.59525	1.08e-43	81.36696	2.42e-43	25.2268	1152.8762	34.909054	1152.8762	11	0.49975985
SP117728	343.43866	129.44556	10.063373	11.603663	67.37436	229.73985	3.3512468	77.07596	2.42e-43	298.50137	785.2221	33.305645	785.2221	11	0.39475816
SP117618	218.04356	82.1652	2.224e-42	6.887e-42	30.462437	181.74718	1.08e-43	133.60567	3.4e-43	63.315258	608.97565	14.595713	608.97565	11	0.45687652
SP117257	188.34984	63.245346	4.44e-43	65.08622	253.61623	166.3434	0.0	104.61634	9.7e-44	1.1194e-41	592.61975	47.819874	592.61975	11	0.39996016
SP116963	281.99442	74.17882	12.044308	28.111002	57.460968	167.4823	2.32933	59.9247	1.5230841e-15	55.476364	850.73083	28.728601	850.73083	11	0.5256416
SP117078	1091.4033	562.47186	50.39942	248.38583	544.7722	620.8729	1.08e-43	434.042	2.91e-43	673.3449	1416.4706	249.18745	1416.4706	11	0.24043225
SP117944	3502.9705	222.87144	55.2833	1579.3549	504.13715	662.47986	1.08e-43	907.2218	2.42e-43	329.1952	404.90173	6.297e-42	3502.9705	1	0.42884326
SP117639	249.81783	52.502243	20.487614	247.03049	1511.546	309.52112	1.08e-43	676.61304	1.46e-43	464.64456	2005.5667	182.7859	2005.5667	11	0.35059196
SP117834	1696.6744	240.21844	43.48876	153.44125	119.09246	674.12463	0.0	536.10394	7.7156195e-35	526.4454	1098.7838	136.82703	1696.6744	1	0.32470992
SP117105	547.3551	238.76079	83.82658	426.23853	252.49396	396.13467	6.397252	9.268e-42	2.42e-43	177.94363	1470.4448	43.976578	1470.4448	11	0.40357232
SP117785	898.6689	39.689766	5.559e-42	1304.9121	81.96874	289.53046	5.5e-44	281.25858	2.42e-43	551.5541	926.1076	59.101963	1304.9121	4	0.29437703
SP117882	217.55928	131.35391	9.087788	297.11768	186.88689	123.412735	2.16e-43	161.00507	2.42e-43	59.466927	729.41296	127.23108	729.41296	11	0.3571117
SP117778	677.8851	95.129196	21.8898	34.478706	99.777054	498.23584	5.5e-44	74.92568	26.587414	319.02823	989.3368	2.939e-42	989.3368	11	0.34869277
SP117032	609.50134	27.919624	32.420437	80.1398	24.082928	310.70132	3.371532	171.74347	3.88e-43	215.05963	790.1573	33.996204	790.1573	11	0.34368208
SP117710	512.2317	55.649338	41.26882	37.256615	645.47516	299.3673	5.5e-44	112.6743	2.42e-43	201.77692	733.12933	8.4e-43	733.12933	11	0.27782372
SP117538	5992.1816	342.63535	122.96601	704.93463	365.51727	483.21368	5.5e-44	1086.4309	2.91e-43	111.07032	228.85934	355.00473	5992.1816	1	0.6118958
SP124207	3541.3538	729.02405	410.0143	208.7257	370.1504	485.4512	5.5e-44	453.22528	1.46e-43	1470.508	893.7151	68.50602	3541.3538	1	0.4103218
SP117800	1074.5549	326.1127	29.625233	368.81113	240.37787	255.31963	1.08e-43	301.019	2.91e-43	229.19295	1336.3833	1.618288e-25	1336.3833	11	0.32113814
SP117724	631.7976	66.16655	21.513605	172.36093	37.975883	197.07127	3.24e-43	109.84686	1.95e-43	139.72937	1358.6144	127.8294	1358.6144	11	0.47455785
SP124193	187.21188	1.0140611e-18	1.1678542	267.37625	936.53284	234.96681	1.2608026	106.64708	2.91e-43	174.85281	713.92725	5.668e-42	936.53284	5	0.356918
SP2357	6971.868	329.2381	74.89794	30.14022	936.6502	1.5890029e-11	18.70908	1431.0121	5.7212146e-37	153.90248	210.34111	193.31468	6971.868	1	0.67360574
SP2144	4071.875	127.01111	172.99867	730.0427	125.018524	84.44326	1.08e-43	245.489	9.7e-44	3.535e-42	268.9298	282.92767	4071.875	1	0.6665659
SP2145	2934.8933	128.26389	2.891e-42	425.64557	478.99588	506.64987	3.2452152e-31	795.88934	1.46e-43	0.16770434	247.32076	382.95428	2934.8933	1	0.49737373
SP2147	6500.9297	284.44403	138.0496	546.88776	370.5549	677.7443	5.5e-44	1962.4792	1.95e-43	745.6865	450.10663	307.98975	6500.9297	1	0.5424279
SP2146	3150.4282	45.593864	28.653688	536.2064	208.56053	89.50139	5.5e-44	552.2393	3.88e-43	112.11634	339.18707	55.27519	3150.4282	1	0.6155871
SP2148	2850.0164	105.89873	34.544643	2045.2152	732.7563	146.88158	9.18e-43	253.274	1.95e-43	3.7384595e-30	337.8282	274.21866	2850.0164	1	0.42031714
SP2150	774.35583	106.35734	17.484934	66.89073	161.25334	324.95953	1.08e-43	333.05676	1.95e-43	289.79034	1159.596	88.02514	1159.596	11	0.34908977
SP2152	454.4944	355.80795	13.301964	105.09744	100.68787	4.187e-42	0.0	84.407936	9.7e-44	2.946e-42	821.71454	93.37155	821.71454	11	0.4050082
SP2349	847.7416	600.4336	137.07939	704.2353	716.1659	104.08233	3.24e-43	355.8174	4.37e-43	279.99445	1773.7878	407.80005	1773.7878	11	0.29926547
SP2155	5485.5923	85.05397	40.750496	993.05365	335.71786	315.9133	1.08e-43	1319.0804	9.7e-44	370.4578	20.410189	1.3004814e-15	5485.5923	1	0.61181945
SP2154	6521.8047	379.66428	336.27878	232.4684	203.18166	438.64673	5.5e-44	1263.6414	2.42e-43	244.4713	485.12537	210.85332	6521.8047	1	0.6321945
SP2158	1194.6368	0.007463149	15.444557	396.8774	818.3705	0.022963064	5.5e-44	709.2439	2.42e-43	840.72955	1763.2755	9.553751e-07	1763.2755	11	0.30726534
SP2156	2409.13	0.0042381585	51.295185	644.0662	299.16916	201.82166	28.455082	2.648e-42	1.46e-43	366.81915	907.8139	3.9226143e-19	2409.13	1	0.49080035
SP2159	162.43915	92.92063	2.447e-42	3268.0005	2401.3604	223.90562	5.5e-44	74.58352	2.42e-43	4.418e-42	855.97534	85.64708	3268.0005	4	0.45611688
SP2153	3815.8274	417.8407	80.083595	1692.9658	396.36963	3.094623e-14	4.86e-43	732.2737	1.46e-43	828.13385	2370.5369	810.64154	3815.8274	1	0.3423902
SP2160	815.61584	102.46728	35.17416	126.91627	170.12091	237.75063	2.16e-43	159.86707	9.7e-44	280.2978	561.083	1.889e-42	815.61584	1	0.3276496
SP2151	675.6781	10.823362	36.56325	514.4353	160.43282	140.32854	1.08e-43	66.62425	9.7e-44	58.46696	391.6676	50.347202	675.6781	1	0.3209312
SP116341	6327.2295	149.29066	20.14194	1470.4	260.6976	522.75275	2.16e-43	549.24243	1.95e-43	425.27225	113.45507	1.9549005e-20	6327.2295	1	0.6431103
SP116331	1514.8994	940.555	65.84044	158.80344	83.843475	123.81467	35.003605	212.0268	1.3824311e-26	684.08514	1310.8392	48.198544	1514.8994	1	0.29256967
SP116351	612.1954	448.1412	10.802635	75.78926	122.666176	267.0616	1.08e-43	295.8257	1.95e-43	111.203926	1242.7136	74.21426	1242.7136	11	0.3811287
SP116371	1494.8481	115.864265	80.10374	486.82904	445.09372	292.59836	1.63e-43	462.8456	87.667816	457.5765	603.23724	36.88879	1494.8481	1	0.32756233
SP116361	1652.3018	184.1896	51.28761	5977.326	1244.3502	190.51445	18.473501	455.81317	1.95e-43	2.4883777e-08	277.9675	476.6327	5977.326	4	0.5677089
SP116343	3154.04	471.45248	18.309778	331.41455	177.33029	172.83809	1.2706434	3.104606e-15	1.95e-43	235.76062	1850.1293	226.63234	3154.04	1	0.4750648
SP116333	2452.3516	98.881836	1.4676e-41	276.51508	94.86068	175.55844	18.755465	224.97945	9.7e-44	305.3969	846.95435	122.02303	2452.3516	1	0.53124017
SP116373	7562.8013	64.99033	86.3689	458.01797	0.00085707696	4.466e-42	1.08e-43	698.2096	5.48203e-39	5.456175e-12	162.04684	1.679e-42	7562.8013	1	0.8372937
SP116363	4783.641	128.89581	15.364392	299.13116	103.17864	29.23769	5.5e-44	720.1989	1.95e-43	4.1170923e-16	314.5916	43.645943	4783.641	1	0.74304533
SP116353	3913.3552	1147.6211	39.561783	217.44572	411.94476	430.02728	55.59714	1.6331e-41	4.86e-43	720.3451	2679.1038	311.35968	3913.3552	1	0.3942386
SP116345	706.77374	198.54366	64.834465	73.24136	113.05027	203.20985	1.8935512	153.37787	1.46e-43	289.53284	1089.9862	2.8003495e-07	1089.9862	11	0.37657875
SP116365	3842.8594	32.806057	80.25395	1231.0419	57.06043	251.68033	23.81822	305.59427	1.2157641e-13	2.357e-42	363.60373	182.26389	3842.8594	1	0.6031816
SP116375	2731.3982	998.3023	69.50653	98.855	73.42157	26.206596	8.132375	343.7177	1.95e-43	310.44553	3077.9832	122.378265	3077.9832	11	0.39158362
SP116335	3468.954	206.9877	751.3268	1.0905e-41	53.94005	77.07743	8.928963	790.9657	6.4792013	548.18024	805.3945	1.889e-42	3468.954	1	0.516349
SP116355	6668.6655	353.56766	53.04659	1161.9688	37.578144	3.908e-42	27.390097	1456.8766	4.082e-42	4.1413817e-22	279.3378	1.4842015e-19	6668.6655	1	0.66431344
SP116347	477.41006	310.55038	13.673925	19.51887	2.195e-41	72.47797	1.3769727	81.5495	2.42e-43	238.14616	1451.4514	6.29e-43	1451.4514	11	0.54439867
SP116367	5904.572	427.0132	15.709848	104.36995	94.05607	5.140351e-30	45.27959	454.97116	2.91e-43	38.285534	1340.0554	2.52e-42	5904.572	1	0.7008965
SP116339	1571.6105	739.254	17.640205	130.37985	52.936443	39.82701	13.26978	211.88132	5.455722e-32	255.80132	890.7757	1.05e-42	1571.6105	1	0.40057603
SP116349	872.4289	88.59503	47.02818	2.9470975	111.34705	167.60168	18.283978	53.03041	9.7e-44	445.10458	1049.2135	21.499077	1049.2135	11	0.36468005
SP116357	5730.2437	30.962408	5.675174e-21	513.2314	65.56451	51.367878	1.63e-43	588.48944	2.42e-43	14.905001	153.2208	222.93573	5730.2437	1	0.77741224
SP116359	5419.732	1.3386224e-28	27.620115	1662.1914	351.56885	29.750578	1.08e-43	766.8365	3.88e-43	355.29865	490.375	116.21317	5419.732	1	0.5878498
SP116369	9085.904	317.92664	116.36372	696.11237	209.56418	89.9738	5.5e-44	535.7857	1.95e-43	4.4774e-41	260.87338	238.16197	9085.904	1	0.786613
SP116377	4032.0935	773.537	47.9198	715.0268	154.656	358.76215	22.470259	415.1392	2.42e-43	364.52896	1663.1819	252.3474	4032.0935	1	0.45821
SP116379	1504.9154	975.28406	1.334e-42	5.4522e-41	102.020256	109.24432	12.495339	341.66333	2.42e-43	261.95917	1780.9965	5.1320922e-20	1780.9965	11	0.34999883
SP7692	6.1660074e-07	1775.0381	55.905346	8376.426	8843.592	5.863e-42	27.169146	90.40708	1.46e-43	1.4098585e-27	2777.0889	9.027e-42	8843.592	5	0.40297738
SP5052	11809.602	0.0032641762	62.690662	425.39178	250.77199	8.163928e-18	39.414433	5776.494	2.91e-43	323.00833	40.462097	56.74048	11809.602	1	0.628686
SP7785	5242.0522	5.8938967e-06	22.293951	620.9886	238.24918	250.35727	2.16e-43	1669.7875	9.7e-44	529.1863	710.6847	179.82156	5242.0522	1	0.5539278
SP3415	5224.4653	0.013237872	53.06336	2137.3716	2.634e-42	4.466e-42	1.08e-43	450.61288	1.95e-43	3.82933e-12	335.43518	698.72797	5224.4653	1	0.58703905
SP2799	521.6517	233.4782	6.387189	6.521817	114.78278	459.68604	0.93182755	81.12262	1.46e-43	162.64294	819.909	33.33549	819.909	11	0.33596638
SP9979	472.5573	68.278534	10.585892	39.068447	66.20661	200.94962	3.8707504e-09	78.089615	2.42e-43	2.357e-42	786.19336	10.902407	786.19336	11	0.45370436
SP5393	1931.0356	97.42389	5.45698	159.05531	155.63728	8.654e-42	28.780708	8.9315595e-36	1.46e-43	428.48602	1373.8759	36.435093	1931.0356	1	0.45800522
SP11292	3325.4214	47.72993	8.9e-43	896.55096	101.66522	176.51292	1.63e-43	458.10507	9.7e-44	127.72747	303.1527	5.776632e-35	3325.4214	1	0.61164314
SP13036	1795.1915	520.7661	12727.368	1734.0946	3466.6052	1.921737e-06	1.08e-43	1809.5844	2.42e-43	1685.0267	1897.8525	1.2858395e-32	12727.368	3	0.49645522
SP7421	8291.994	272.94446	68.33507	1303.7926	442.44916	487.62225	32.67478	471.1135	1.95e-43	814.8065	952.62836	214.50934	8291.994	1	0.6209896
SP4875	5596.852	93.557884	227.84059	42.27177	74.473274	14.037076	4.9377914e-31	1913.2616	1.0153714e-26	189.81396	46.835133	1.47e-42	5596.852	1	0.68263084
SP8795	2190.5864	231.07477	5.687607e-05	552.95013	2.5551004	114.74812	16.925589	318.38034	9.7e-44	755.90845	1563.9368	133.79498	2190.5864	1	0.37249416
SP4820	5909.2812	2.028e-42	79.72199	1.6289102e-12	109.021835	289.3769	9.070876	431.4651	1.95e-43	312.27667	419.43936	2.9818021e-21	5909.2812	1	0.78168666
SP4593	431.55853	48.636932	2.8399537	38.612694	188.18906	319.7982	1.08e-43	80.607216	2.91e-43	35.952763	922.58527	113.63775	922.58527	11	0.42273533
SP8085	949.0637	716.5475	47.450054	503.65945	236.6994	85.072205	4.1896625	346.2119	2.91e-43	48.188335	1120.2876	127.62094	1120.2876	11	0.26769176
SP11235	1720.7407	556.0097	6.9059386	201.66148	147.89644	128.97571	5.5e-44	1.6243192e-33	1.46e-43	455.8791	987.81586	41.131824	1720.7407	1	0.40516457
SP6730	705.908	271.26428	1.557e-42	205.66426	188.2149	67.60468	3.7411578	475.15228	1.4725234e-13	731.4188	1885.079	7.907978e-32	1885.079	11	0.41576073
SP10635	405.94748	40.37737	3.154728	42.340015	91.07298	244.38237	0.0	159.59607	1.46e-43	209.61531	837.50714	1.26e-42	837.50714	11	0.41175508
SP5381	242.01334	99.136024	17.50539	17.208075	12.302293	143.04085	5.5e-44	102.27595	9.7e-44	5.2134294e-19	601.7771	2.939e-42	601.7771	11	0.48716673
SP10084	3280.9019	71.74312	3.114e-42	349.4087	198.74838	0.035092767	3.24e-43	3252.23	8.603822	709.6214	1201.475	0.17050438	3280.9019	1	0.361614
SP9251	3757.283	53.782158	1.111e-42	250.93364	136.17026	1.7380174e-12	1.63e-43	229.27048	1.95e-43	2.946e-42	634.4695	274.6873	3757.283	1	0.7040598
SP3016	5798.8477	111.703476	15.056443	702.2661	157.28293	172.66911	44.191765	184.02318	3.4e-43	503.75998	785.10504	86.104	5798.8477	1	0.67735565
SP11045	164.02686	5.9054747	9.477499	1557.6573	1195.6919	193.4097	5.7995853	185.13974	1.46e-43	62.304123	523.03125	63.62236	1557.6573	4	0.39274627
SP2826	1516.9403	55.84316	3.3441636e-10	205.42363	86.01639	1.5136421e-35	7.0893726	202.5571	2.42e-43	262.01657	803.9663	56.30997	1516.9403	1	0.47461295
SP11171	4155.912	14.489673	4.892e-42	35.15006	65.7315	0.0002146615	11.322311	1213.7755	9.7e-44	5.891e-42	487.9304	2.52e-42	4155.912	1	0.69446784
SP5784	2604.1326	195.67891	2257.0015	447.07315	413.58688	189.13765	9.78631	1579.8978	9.7e-44	483.07452	921.7066	180.69768	2604.1326	1	0.2805641
SP8564	1695.3169	532.1295	1.111e-42	224.81319	390.67526	135.18681	11.050247	116.518364	1.46e-43	304.17462	1891.5618	140.21301	1891.5618	11	0.34760883
SP5844	1156.2737	190.0707	18.78074	173.1554	4.39e-42	2.234e-42	5.999007	45.023	2.91e-43	41.22694	2854.0576	2.099e-42	2854.0576	11	0.63641477
SP6519	550.6713	71.321434	11.473642	51.724804	53.961536	244.90665	8.850958	149.19829	9.7e-44	99.73691	1037.7291	36.42232	1037.7291	11	0.44807008
SP6766	469.76196	39.184395	24.72982	17.65486	34.781082	410.65955	5.5e-44	18.36856	2.42e-43	201.54454	674.2234	61.404724	674.2234	11	0.34534597
SP5448	1758.3318	83.009186	38.155212	1617.1627	772.70135	203.24443	5.5e-44	29.788895	1.95e-43	444.59613	1569.242	292.59476	1758.3318	1	0.25824296
SP12049	11050.793	17.82818	1.4338269e-29	425.3992	252.38705	81.83713	1.08e-43	3469.5408	2.91e-43	505.54807	546.48303	90.83798	11050.793	1	0.67216253
SP2714	7208.5767	7.529e-42	32.695396	2605.888	4.8695904e-33	5.863e-42	3.78e-43	674.8713	1.95e-43	159.22153	421.04132	1157.5577	7208.5767	1	0.58798236
SP2801	756.08966	576.6803	58.780727	69.878525	361.21387	409.12695	3.8094592	158.97296	9.7e-44	464.05182	1307.3079	96.5177	1307.3079	11	0.30670485
SP8891	3537.0684	130.18575	79.59322	916.55927	1189.919	375.1649	5.5e-44	1122.1096	1.95e-43	31.859138	461.3023	212.68268	3537.0684	1	0.43903586
SP9481	623.31744	132.66281	8.683856	20.223541	5.707e-42	150.63963	12.049291	97.70336	2.42e-43	55.723553	936.1825	13.219315	936.1825	11	0.45658416
SP5808	6804.6226	238.42905	105.95324	334.52664	460.0373	460.21036	5.5e-44	1827.7756	1.46e-43	429.2377	790.3654	329.67316	6804.6226	1	0.5776012
SP6429	7521.91	2.6064e-41	121.708	235.24641	81.97363	4.746e-42	14.911335	7.503e-42	3.4e-43	393.23932	409.69244	1.26e-42	7521.91	1	0.8568382
SP5017	1069.7506	281.92072	56.908627	89.68325	75.70176	132.60115	15.297922	7.061e-42	1.46e-43	492.9775	1348.4304	30.01871	1348.4304	11	0.3752634
SP8229	1152.9115	283.0305	49.990883	236.49107	93.29277	1.059301e-30	1.3900794	76.73814	3.4e-43	229.61682	1431.5801	25.613562	1431.5801	11	0.3998095
SP8157	2023.7076	268.35632	24.913685	453.07074	3.6445339	51.293217	2.16e-43	6.706595e-08	1.46e-43	9.427e-42	912.8651	105.4167	2023.7076	1	0.52655905
SP5279	1185.9714	398.21786	78.68465	1228.6959	1515.0044	200.76823	9.327429	1023.47546	9.7e-44	451.5387	2076.8164	211.13272	2076.8164	11	0.24784096
SP8660	6644.195	282.09924	7.2503157	472.94315	115.502655	195.5552	52.746105	391.29523	1.46e-43	7.050372e-25	393.02933	124.442314	6644.195	1	0.7655432
SP11878	4758.081	8.69e-43	122.597244	2175.9832	324.32315	81.48784	143.8639	4.414e-42	1.95e-43	1.273492e-33	1871.1415	416.00464	4758.081	1	0.4809308
SP9433	681.21985	1.26310505e-24	7.9675455	9243.2295	2807.6426	1.5329812e-17	2.6619297e-24	0.0722255	1.46e-43	1.0594892e-16	1440.3229	78.02528	9243.2295	4	0.64826196
SP2881	4872.5137	446.84564	99.17767	217.72025	244.08354	281.7961	46.65649	1638.651	1.95e-43	436.94583	959.3388	53.68443	4872.5137	1	0.52407193
SP7378	894.7793	723.3843	37.372	166.77298	119.86155	6.444059e-08	5.5e-44	84.086044	1.8204887e-11	52.693314	869.2231	168.3753	894.7793	1	0.28710595
SP9816	4853.596	70.75781	1.557e-42	700.42645	127.74264	229.52733	85.36154	719.0358	2.91e-43	2.2168999e-36	392.28644	195.29758	4853.596	1	0.65820116
SP4265	2478.105	169.5259	12.410597	247.8456	38.791855	37.890884	5.5e-44	688.793	9.7e-44	1.473e-42	695.4074	66.36542	2478.105	1	0.5587439
SP2793	10871.129	821.97064	104.5128	419.32745	147.40712	57.55168	51.68327	1823.4039	1.95e-43	374.6124	81.0584	6.800127e-21	10871.129	1	0.73689294
SP6825	1733.6898	620.90735	193.7331	3260.81	2503.249	4.187e-42	1.08e-43	1392.0262	1.46e-43	1418.2806	3260.409	616.77997	3260.81	4	0.21738902
SP4523	1482.9479	326.9059	65.5335	231.22435	124.77433	270.6449	8.912569	155.91306	2.42e-43	259.04935	882.0366	75.53691	1482.9479	1	0.3818606
SP9930	5563.1807	66.68277	154.54465	6286.784	1882.8644	256.38452	12.100291	681.32996	0.035980087	4.3745708e-27	122.78826	757.8512	6286.784	4	0.3982873
SP5820	1063.5153	243.91249	8.673042	322.17993	267.26834	88.24448	0.112620465	317.34918	1.46e-43	38.823196	2059.935	104.72949	2059.935	11	0.4562685
SP10470	8844.325	273.3114	53.56643	608.8728	22.94834	2.985002e-08	4.86e-43	1081.9866	2.42e-43	2.9740535e-08	46.83535	179.8562	8844.325	1	0.7959469
SP9648	8916.998	152.8674	4.669e-42	1.6246394e-09	235.30933	259.64325	1.08e-43	1318.8016	9.7e-44	309.98276	628.3625	8.4e-43	8916.998	1	0.7542738
SP4535	248.29922	40.9622	3.558e-42	33.743576	52.20706	209.11809	2.4145792	250.0744	9.7e-44	4.124e-42	1155.9858	45.229774	1155.9858	11	0.56720614
SP11808	996.32574	291.5053	7.4674287	138.64244	92.4627	4.187e-42	1.63e-43	313.13715	2.42e-43	9.467268	1757.8481	35.33033	1757.8481	11	0.4826354
SP96163	6739.1333	1.3699463e-33	40.266518	1915.1279	350.8785	3.4763653e-24	1.08e-43	7.5914e-41	1.95e-43	320.90823	305.52942	396.74185	6739.1333	1	0.6693226
SP11948	5511.604	200.25568	1.334e-42	565.06714	132.25237	347.47128	42.811787	979.7178	1.46e-43	2.651e-42	469.40445	186.03586	5511.604	1	0.6534501
SP4557	1361.4724	1296.7253	22.247593	172.62326	256.74	208.79791	5.5e-44	4.1801598e-09	4.37e-43	78.21351	1050.8193	115.11947	1361.4724	1	0.29838797
SP96147	1151.7744	271.9489	4.892e-42	71.756485	90.54701	106.48877	2.4115481	182.86714	1.46e-43	334.39423	1214.1005	14.105544	1214.1005	11	0.35289574
SP10150	454.78442	102.99365	19.06872	3585.9773	1593.9363	3.980425e-06	5.5e-44	194.14853	9.7e-44	294.75827	1589.488	2.099e-42	3585.9773	4	0.45767793
SP4472	4030.8708	514.98096	84.52144	595.1268	132.7911	544.7769	1.0331203e-28	4.314499e-12	1.46e-43	147.0181	414.92294	382.40787	4030.8708	1	0.5886703
SP6813	647.2932	61.133892	287.36017	4096.199	4295.406	453.443	10.013925	385.6381	1.46e-43	56.774673	1348.9291	285.15387	4295.406	5	0.36013088
SP96511	11121.629	206.044	116.12103	1566.989	174.27003	135.05067	4.6875772	752.0717	1.95e-43	2.955755e-07	360.97675	312.39078	11121.629	1	0.75399697
SP5636	1027.3984	399.53683	50.330994	127.25967	63.119644	85.0239	1.351e-42	289.70984	1.46e-43	139.62062	964.02423	24.598736	1027.3984	1	0.32403678
SP5559	2772.682	5.526349e-18	374.9496	10052.077	3678.676	187.13931	1.63e-43	663.0571	1040.2126	1412.2258	1195.7651	7.0515734e-31	10052.077	4	0.47023338
SP5473	2730.202	73.31241	292.63684	735.13794	134.74814	158.44125	50.664303	7.503e-42	3.4e-43	495.38983	1401.4346	158.23604	2730.202	1	0.4382204
SP8394	631.8086	3.475e-42	86.560425	461.98444	782.54425	271.08154	12.518878	176.9201	1.95e-43	145.21962	1736.67	139.1121	1736.67	11	0.39075288
SP6115	1012.33594	80.17244	8.294229	157.48392	34.35773	61.15059	40.606407	76.03034	2.1067354e-14	114.07802	716.40686	34.94377	1012.33594	1	0.4333889
SP7291	680.36804	431.37668	9.300369	18.316	90.05665	238.37378	1.63e-43	163.47096	1.95e-43	113.738625	986.8777	63.463737	986.8777	11	0.3530436
SP2997	1334.4655	134.59605	509.75482	67.39182	92.397545	190.13965	33.48727	330.2117	2.91e-43	2.946e-42	861.41864	90.47009	1334.4655	1	0.36617547
SP8831	13161.989	530.3628	574.6064	1624.1906	446.19064	335.70328	57.194057	598.3038	2.91e-43	0.3895659	6.405545e-08	756.4236	13161.989	1	0.7277706
SP2731	527.0249	187.24677	2.447e-42	302.35165	427.9541	72.434654	2.7e-43	151.31316	3.4e-43	134.86632	731.96625	250.91434	731.96625	11	0.26272336
SP6223	4853.4385	2.316e-42	17.248114	532.35754	201.16364	132.36043	7.57e-43	1722.0276	3.4e-43	180.5556	588.8946	115.70705	4853.4385	1	0.5816853
SP7171	928.8733	224.9102	81.88186	152.79884	600.9527	309.4504	1.08e-43	186.66034	2.042843e-13	382.2154	944.42694	27.566687	944.42694	11	0.2459614
SP10563	507.18448	108.70889	3.8908516e-23	540.23724	1625.6805	86.41418	1.63e-43	237.92355	2.91e-43	265.29767	1543.6154	82.06842	1625.6805	5	0.32532278
SP8987	7420.306	217.68428	60.888344	1157.9462	341.68	5.710219e-08	1.63e-43	613.1424	2.42e-43	11.661061	493.2479	571.46454	7420.306	1	0.681511
SP5980	7582.7734	99.95744	11.069708	868.9599	48.034378	46.490368	1.08e-43	1102.3612	1.46e-43	4.713e-42	380.48477	139.30208	7582.7734	1	0.7376646
SP12186	303.0518	616.8965	25.17287	4140.5728	2319.5652	3.369007e-17	0.23436143	217.38232	2.42e-43	163.6758	1794.4458	3.8627167e-23	4140.5728	4	0.43216518
SP10944	2269.0024	6.95e-42	15.672718	3437.1409	3090.9673	217.39276	1.08e-43	994.921	2.91e-43	466.86008	2666.929	432.6511	3437.1409	4	0.25288835
SP2766	5662.417	80.801834	1.616876e-23	269.27835	41.36503	0.01031542	15.60684	1031.4667	1.95e-43	347.42728	353.91223	3.988e-42	5662.417	1	0.7257382
SP6673	8132.1704	85.48791	255.37073	5403.1084	3125.7158	530.60834	5.41e-43	4237.2617	1.95e-43	783.35077	204.92345	237.54367	8132.1704	1	0.35364118
