# Supplementary material for: SUITOR: Selecting the number of mutational signatures through cross-validation
Source: PLoS Comput Biol. 2022 Apr 4;18(4):e1009309. doi: 10.1371/journal.pcbi.1009309 (PMC9009674; doi:10.1371/journal.pcbi.1009309)
Supplement: S2 Data — (ZIP) [file pcbi.1009309.s015.zip › Supp_data_profiles_activities_matrices/2 PCAWG BRCA/PCAWG_BRCA_Analyzer_Profile.csv]

	S1-Signature 3	S2	S3-Signature 17	S4-Signature 13	S5-Signature 2	S6	S7	S8-Signature 8	S9	S10	S11-Signature 1	S12	max	max_id	max_norm
A[C>A]A	0.018383814	0.061717	0.0028266048	0.0021783367	0.0012785279	0.031526715	0.0	0.046947487	0.015998144	3.247893e-14	0.012196719	2.8425982e-14	0.061717	2	0.44896212
A[C>A]C	0.0146998195	0.02434699	0.00097445084	0.0015597238	0.0019533597	0.028160857	0.0	0.04332337	0.0	0.0044817366	0.007940047	2.5082798e-05	0.04332337	8	0.4627638
A[C>A]G	0.002737074	0.0026733	0.0	0.00022429555	0.0002319075	0.0058112666	0.034348223	0.004393684	0.0	0.0	0.0018344126	0.0	0.034348223	7	0.5292012
A[C>A]T	0.015783064	0.024016611	0.0013364352	0.0017033083	0.0026953486	0.015141481	0.0	0.044957336	5.0859637e-08	3.8993213e-37	0.0022011723	0.0	0.044957336	8	0.52823967
C[C>A]A	0.016214497	0.06923856	0.0024531328	0.0011130623	0.005417271	0.015643066	0.0	0.03360045	0.0	0.007983524	0.000779334	9.894377e-36	0.06923856	2	0.49823865
C[C>A]C	0.015444938	0.02136391	0.0	0.001153318	0.002757585	0.011044144	0.0	0.03366842	0.0	0.0031957687	0.00035010642	8.488275e-05	0.03366842	8	0.59082943
C[C>A]G	0.0026688501	0.0071329917	8.443508e-07	1.6018021e-12	0.0009928873	5.9391596e-07	0.053877804	0.002231961	0.0	0.0049179797	0.0015513616	0.0	0.053877804	7	0.5273831
C[C>A]T	0.0135535365	0.042543013	0.0023132195	0.00037404554	0.0046273475	1.1e-44	0.0	0.0410392	0.0	0.024371639	0.00073865737	0.019291552	0.042543013	2	0.45593408
G[C>A]A	0.01134163	0.10769496	0.004947304	3.4813536e-21	0.0050598388	0.0056492426	0.0	0.014945934	0.024943652	5.3513745e-17	0.0077878265	0.0	0.10769496	2	0.40496215
G[C>A]C	0.010208945	0.020366795	0.00091190427	4.706565e-10	0.0032794694	0.011500765	0.0	0.019564891	0.0	1.6690617e-12	0.0047378405	4.916673e-39	0.020366795	2	0.53424317
G[C>A]G	0.0014441119	0.006458675	0.00021649555	0.00023471439	3.7682847e-05	0.0044740695	0.0	0.0018701917	1.1663267e-32	0.00085015025	0.003170004	0.0	0.006458675	2	0.358993
G[C>A]T	0.010620839	0.06219364	0.003995682	0.00030980547	0.003238784	0.0022049812	0.0	0.019172154	0.0029489093	0.0069717746	0.0023344487	3.1743412e-18	0.06219364	2	0.4765889
T[C>A]A	0.009723978	0.100740105	3.3236526e-35	0.04554604	0.00987677	0.018735457	0.0	0.032772385	0.0	0.032692913	0.004294405	3.906886e-30	0.100740105	2	0.317653
T[C>A]C	0.012405327	0.049626235	0.0012556503	0.020078292	3.7565e-41	0.023728695	0.0	0.022418033	0.0	0.009426574	0.009577438	0.042854615	0.049626235	2	0.34574094
T[C>A]G	0.0012096054	0.013025433	0.00038963725	0.0028101928	0.0012705041	0.004036993	0.013979049	0.0020613736	1.7e-44	0.0022855604	0.0026635309	1.0312931e-29	0.013979049	7	0.2220522
T[C>A]T	0.012696057	0.15363888	0.004779577	0.01936313	0.010923544	4.906842e-18	0.0	0.04072944	6.484389e-32	0.057305127	0.005220683	0.091897406	0.15363888	2	0.24371974
A[C>G]A	0.019728005	4.051061e-27	0.00096254674	0.0033648917	0.0026622186	0.0	0.0	0.0023312275	0.0	0.0031661561	0.0042024106	1.3359017e-10	0.019728005	1	0.83374375
A[C>G]C	0.010211251	0.0035510403	0.0	0.0011237188	0.0010974973	0.0063800616	0.0	0.003394208	0.0	0.006622218	0.0028615927	0.011604944	0.011604944	12	0.70881987
A[C>G]G	0.00472505	2.316959e-09	0.0	0.00072169304	0.0	0.0	0.27983022	1.381209e-33	0.0	0.0	0.0005036925	0.000675446	0.27983022	7	0.786818
A[C>G]T	0.019745287	0.0046336665	0.002159915	0.004025905	0.0018117434	6.107037e-30	0.0	0.005224384	0.0	0.0021428803	0.0027208745	0.0040136506	0.019745287	1	0.81185985
C[C>G]A	0.012550655	0.0010765708	0.0007583718	0.0041755405	0.0010192265	0.0035022008	0.0	0.0014559635	0.0	0.0026317835	4.371541e-05	0.026159678	0.026159678	12	0.7720312
C[C>G]C	0.011186003	8.900347e-10	0.00070519635	0.00037533	0.0032431663	0.0067437114	1e-45	0.0025099854	0.0	4.706e-42	0.001271771	0.014202354	0.014202354	12	0.79317397
C[C>G]G	0.0042235977	0.0007754527	0.0	1.091795e-11	0.0016147557	0.0	0.38524163	9.105369e-12	0.004405965	0.0	0.0019112392	2.642481e-35	0.38524163	7	0.6557219
C[C>G]T	0.0167419	0.0029262253	0.00071963295	0.0058486415	0.0011448577	0.0033406971	0.0	0.002187464	0.0	3.113951e-22	0.0006019785	0.05383998	0.05383998	12	0.7432813
G[C>G]A	0.009202024	3.4495295e-34	0.0	0.0012455912	0.001550673	0.0012850786	0.0	0.0	0.0	0.0019327631	0.00091971725	0.0068278266	0.009202024	1	0.84987354
G[C>G]C	0.008263472	0.0016154771	0.0005782761	0.0002480367	0.0024408533	0.005659035	0.0	0.0011480341	0.0	0.006333941	0.0011807844	1.361967e-34	0.008263472	1	0.77615255
G[C>G]G	0.0025268046	0.0008595902	0.0	0.000116609976	0.0	0.0008150667	0.066734165	0.0	0.0	0.0	0.0004199263	1.3004283e-33	0.066734165	7	0.82811934
G[C>G]T	0.014504897	1.4921619e-05	0.00060290255	0.0023160782	0.002492316	1.3206563e-25	0.0	1.2381166e-33	0.0	0.0	4.5600996e-06	0.013035043	0.014504897	1	0.8853998
T[C>G]A	0.016307453	3.8888792e-23	0.001544671	0.2329072	0.011852922	2.4385663e-28	0.0	1.6888275e-16	0.0	7e-44	3.3150947e-11	2.3048045e-29	0.2329072	4	0.805913
T[C>G]C	0.016419124	5.7270368e-33	0.0	0.049901903	1.3867863e-31	2.09894e-06	0.0	0.0026035225	0.0	2.2192591e-10	0.0016566578	0.09560404	0.09560404	12	0.43288773
T[C>G]G	0.0027023172	0.0	0.0009884408	0.008507432	0.0015097188	0.0	0.16598886	0.0	0.0	0.0	0.0010604389	0.0	0.16598886	7	0.419993
T[C>G]T	0.032635994	1.091151e-15	1.25308e-40	0.2881893	0.012829477	1.605223e-05	0.0	0.00076792773	0.0	0.005534121	0.002904292	0.104265556	0.2881893	4	0.6984729
A[C>T]A	0.019084081	0.014137013	0.0012943237	0.0021852148	0.008446737	0.0269331	0.0	0.026130533	0.0	0.018622283	0.025655137	0.012793347	0.0269331	6	0.46073675
A[C>T]C	0.008933218	0.0059153507	0.0009240246	0.0008744902	0.002762981	0.03229383	0.0	0.009317108	0.0	0.010153186	0.015331838	0.008972975	0.03229383	6	0.41567546
A[C>T]G	0.015250665	3.3423748e-20	0.0028755248	0.0009145244	6.6550287e-18	6.646095e-10	0.0	0.011033614	0.0	3e-45	0.134593	1.1842786e-05	0.134593	11	0.7288344
A[C>T]T	0.017954955	0.009746147	0.0	0.0010982308	0.005276015	0.018874964	0.0	0.025221532	0.0	0.0064988555	0.013784618	0.0031208107	0.025221532	8	0.55572015
C[C>T]A	0.011981613	0.013482521	0.00034346397	0.004230539	0.017171133	0.035789832	0.0	0.009098012	0.0	0.026120493	0.020754179	0.035025798	0.035789832	6	0.35405087
C[C>T]C	0.008833446	0.008931258	0.0	1.7160039e-10	0.00716279	0.053945195	0.0	0.009286554	0.0	0.011783323	0.019491484	0.020294541	0.053945195	6	0.33953205
C[C>T]G	0.010671714	0.0037606861	0.0037974617	0.0018921441	0.0024595961	0.004712264	0.0	0.005467404	0.0	0.0	0.08128986	2.4534508e-09	0.08128986	11	0.67858887
C[C>T]T	0.016565949	0.0074638007	0.0	0.0019115979	0.011076862	0.037502944	0.0	0.030090021	0.0	0.008769195	0.02226841	0.03755005	0.03755005	12	0.42105812
G[C>T]A	0.013295643	0.018834697	0.00011298199	0.0017836641	0.009860575	0.034520973	0.0	0.00720952	0.0	0.01714077	0.019410267	1e-45	0.034520973	6	0.44262865
G[C>T]C	0.009775625	0.015325099	0.001751136	6.947647e-08	0.0052700876	0.036451943	0.0	0.008168802	0.0	0.013325203	0.019801551	0.01721571	0.036451943	6	0.38003254
G[C>T]G	0.010778847	0.009086064	0.0023377044	1.2963043e-08	0.0010987994	8.304398e-05	0.0	0.008941932	0.0	0.0064783804	0.09880565	0.01056157	0.09880565	11	0.705846
G[C>T]T	0.012023896	0.011381057	0.0	0.00014766435	0.0073156552	0.02651226	0.0	0.0119046895	0.0	0.0081246095	0.01869756	0.009729457	0.02651226	6	0.4492841
T[C>T]A	0.009360732	0.009356042	2.0418903e-10	0.15962896	0.40429783	1.2875474e-06	0.0	0.005362151	0.0	1.6033561e-22	0.02388297	0.0	0.40429783	5	0.5205119
T[C>T]C	0.00955547	0.010144852	1.3822314e-11	0.020912541	0.086741515	0.040794954	0.0	0.013434512	0.0	0.027789535	0.024149088	0.17632084	0.17632084	12	0.28692096
T[C>T]G	0.0070620156	8.05911e-31	0.0	0.011829779	0.04828205	0.0	0.0	0.0	0.0	6.2815895e-28	0.06307382	0.0	0.06307382	11	0.52392286
T[C>T]T	0.012401906	7.193816e-28	0.0036254628	0.060926307	0.23072796	0.013573375	0.0	0.019912517	0.0	0.018231666	0.026659124	0.10559672	0.23072796	5	0.4567817
A[T>A]A	0.0074297143	2.2741546e-32	0.0012362463	0.001104088	0.0003119486	0.014776245	0.0	0.019231284	0.0	0.019824984	0.0088036675	0.0	0.019824984	10	0.41762513
A[T>A]C	0.005602023	4.8e-44	0.0027615498	1.5878708e-17	0.0017385543	0.02838078	0.0	0.015476837	0.010716099	4.325898e-25	0.008550544	0.0	0.02838078	6	0.3870884
A[T>A]G	0.0076945364	6.2404e-41	6.802251e-08	0.00016333185	0.0016103393	0.023523107	0.0	0.019644	0.005386064	0.00289946	0.00624269	0.0021735912	0.023523107	6	0.4688486
A[T>A]T	0.009192153	0.0151392175	0.0040803705	0.0012746758	0.0014588266	0.010205979	0.0	0.031079033	0.0	0.03806689	0.011271468	0.012750775	0.03806689	10	0.34936285
C[T>A]A	0.007151251	0.0	6.686315e-06	0.00053279113	0.0009262336	0.0034353333	0.0	0.01785141	0.0	0.0055562914	0.00067553285	0.0	0.01785141	8	0.59356195
C[T>A]C	0.009906138	0.0009851514	0.016704341	0.0007068712	0.0017777109	0.0066911634	0.0	0.023269072	0.0	0.0	0.00046340367	5.168674e-37	0.023269072	8	0.5926434
C[T>A]G	0.010563987	0.0	0.005032508	0.0006292774	0.0013794353	0.004514003	0.0	0.02118744	0.0	1.801601e-10	0.0017680014	7.27167e-27	0.02118744	8	0.6410028
C[T>A]T	0.013997118	0.0	0.032746043	0.00032964582	0.0019012727	0.0	0.0	0.03415218	0.022729479	0.0	0.0	0.0	0.03415218	8	0.61016035
G[T>A]A	0.0054085064	0.0011486283	0.0	0.0004243152	0.00084931037	0.008683357	0.0	0.009965057	0.0	0.0015639752	0.0006747405	2.3386184e-11	0.009965057	8	0.6108834
G[T>A]C	0.004553947	0.0013807528	0.0032770007	0.0001567536	0.0008730504	0.011605431	0.0	0.009205757	0.013085415	0.0	0.0018575692	2.902808e-30	0.013085415	9	0.53602237
G[T>A]G	0.0068242676	0.002638124	0.0005566736	0.00011511973	0.0010482896	0.009101225	0.0	0.008719008	0.0	0.0032220287	0.0016607167	0.0	0.009101225	6	0.64108855
G[T>A]T	0.008844338	0.0029419404	0.0072717597	0.00033772585	0.0015203463	0.006520144	0.0	0.02159974	0.0	0.0	0.00025710656	0.000820977	0.02159974	8	0.5979188
T[T>A]A	0.008359164	0.019854585	2.7846214e-33	9.392936e-05	0.0021246562	1.0843269e-38	0.0	0.015524817	0.0	0.046710476	0.0115899425	0.02111348	0.046710476	10	0.36704424
T[T>A]C	0.0065961136	0.0009380447	0.008761984	0.000758626	0.00047757532	0.0077247014	0.0	0.015123101	0.04351184	0.004323286	0.0024300858	8.327003e-07	0.04351184	9	0.53101104
T[T>A]G	0.005057116	5.2056645e-08	0.0017336715	0.0004001032	0.0013269226	0.0043756403	0.0	0.009718987	0.018991403	0.007850922	0.000966992	0.008195128	0.018991403	9	0.546243
T[T>A]T	0.014546816	0.010596908	0.016953083	0.0016377169	0.00080163	5.518767e-20	0.0	0.041038714	0.07411677	0.011528416	0.005301631	0.0	0.07411677	9	0.51553667
A[T>C]A	0.020651154	0.0	0.00042359703	0.0018764192	0.002002457	0.03998378	0.0	0.0016695182	0.0	0.0634579	0.024514167	0.0	0.0634579	10	0.52233094
A[T>C]C	0.010438461	0.0014140055	0.0044762073	2.47e-43	0.001762764	0.00920282	0.0	0.0035040255	0.022928895	0.014055272	0.0073593003	6.2781516e-16	0.022928895	9	0.6336299
A[T>C]G	0.013855784	1.4322657e-17	0.005990303	0.0012317289	0.0008284395	0.032021213	0.0	2.2907077e-31	0.012259158	0.01962661	0.013886957	5.848501e-22	0.032021213	6	0.5776954
A[T>C]T	0.021756234	5.1145693e-10	0.0071858764	0.0027988723	5.439989e-15	0.04167682	0.0	0.0010993582	0.008687144	0.040607035	0.0219264	2.1355968e-09	0.04167682	6	0.57253486
C[T>C]A	0.010465719	0.0	0.010260611	0.00086840877	0.0007975447	0.005201805	0.0	2.537916e-07	0.0	0.024561806	0.0069970526	2.3304045e-05	0.024561806	10	0.63412476
C[T>C]C	0.014381296	1.4334304e-29	0.040747233	0.00043667795	0.0017234221	0.007571399	0.0	0.010381725	1.4689587e-32	2.0631164e-33	0.0051300996	0.0006077281	0.040747233	3	0.67122716
C[T>C]G	0.009694333	0.0	0.034139972	2.9055033e-12	0.0015562649	0.01543646	0.0	0.0	0.0	0.012755587	0.0072877896	0.0038930967	0.034139972	3	0.57575184
C[T>C]T	0.0137552805	0.0002485213	0.09955207	1.1086492e-11	0.002816934	0.0046232203	0.0	0.0029972263	0.06451468	0.013308793	0.0070722257	0.0060560466	0.09955207	3	0.5634508
G[T>C]A	0.00990368	0.0	0.0015646231	0.0011697086	0.000981282	0.011564577	0.0	6.204901e-36	0.0	0.037215482	0.011367643	0.0	0.037215482	10	0.5262014
G[T>C]C	0.0071218912	1.0681114e-09	0.009012298	0.00078625244	0.00063028006	0.0023774242	0.0	0.0021676496	1.1089011e-37	0.008525482	0.009725057	0.0	0.009725057	11	0.55628526
G[T>C]G	0.007491018	0.00121024	0.006773593	0.0009851637	2.3415054e-33	0.0058346665	0.0	7.226193e-08	0.0	0.020097084	0.0076993397	0.0	0.020097084	10	0.5655129
G[T>C]T	0.011320583	8.273126e-35	0.008008542	0.0015425549	2.97628e-08	0.01678859	0.0	0.00040031856	0.0	0.029107569	0.013648347	1.126778e-16	0.029107569	10	0.5368673
T[T>C]A	0.012193533	5.2820925e-10	0.003030333	0.0016559206	0.00051820016	0.014977374	0.0	0.0006360165	0.1696731	0.042488314	0.0115351025	0.0	0.1696731	9	0.53992456
T[T>C]C	0.01066422	0.0014775586	0.014899322	0.0010537227	0.0027011214	0.0	0.0	0.0037937418	0.07595723	0.029565865	0.00938552	0.0	0.07595723	9	0.5522364
T[T>C]G	0.0056155324	0.006393962	0.00974019	0.000807695	1.6374252e-06	0.01561999	0.0	2.5640479e-30	0.1368644	0.014867941	0.0050641233	0.0057934998	0.1368644	9	0.47336558
T[T>C]T	0.013245578	0.002885296	0.01874996	0.0019536768	0.0	0.01679039	0.0	0.0035273854	0.16610897	0.042389058	0.014385772	0.005577455	0.16610897	9	0.49729395
A[T>G]A	0.00612321	8.572546e-21	0.00058589375	0.0005827928	0.0010237511	0.00048534875	0.0	0.0028009284	0.011575005	0.020498486	0.0039039908	2.4507856e-06	0.020498486	10	0.59048337
A[T>G]C	0.0026742308	0.0	0.006679394	0.0	0.0005216864	0.0041667274	0.0	0.00052953203	0.010410347	0.0060718968	0.0024550376	0.0	0.010410347	9	0.5365909
A[T>G]G	0.008810029	0.0010584637	0.0038413622	0.000692793	0.00068788754	0.00042561218	0.0	0.0048125265	0.0	0.0	0.0015172022	3.5986562e-25	0.008810029	1	0.80183226
A[T>G]T	0.006732249	0.0029121581	0.060867477	0.00060970034	2.1461651e-19	0.0017529002	0.0	5.759271e-22	0.014723219	0.011241781	0.0046639615	7.248289e-33	0.060867477	3	0.515031
C[T>G]A	0.004385094	0.0	0.004557507	2.842258e-15	0.0010169382	1.1191963e-32	0.0	0.0	1.6492444e-09	0.004856924	0.0018600174	5.4705464e-07	0.004856924	10	0.74250835
C[T>G]C	0.005021394	0.0006900041	0.019399773	0.0002612717	0.00089751894	0.005089552	0.0	0.0025986226	0.011035748	2.3819303e-17	0.0017078384	0.0	0.019399773	3	0.6379275
C[T>G]G	0.010050771	3.6481115e-32	0.011587611	0.00024132602	0.0015373911	2.7249894e-30	0.0	0.00087325595	0.0	0.0	0.002663326	0.0065940754	0.011587611	3	0.80834883
C[T>G]T	0.0071364543	0.00018675819	0.2334666	0.00015524596	0.0018783249	8.9328244e-21	0.0	0.0077240127	0.0	0.0027761392	0.0032031606	1.5343252e-06	0.2334666	3	0.52779406
G[T>G]A	0.0044216258	1.4419422e-15	0.0007869991	0.0	0.0005327161	0.0007254356	0.0	0.00034442314	0.007670463	0.0022149384	0.00083693163	0.0	0.007670463	9	0.84969944
G[T>G]C	0.0030938268	0.0	0.0044188574	1.153e-40	0.0008498602	0.0037631632	0.0	0.00017886919	0.0	0.0020460447	0.0006742448	0.00013954804	0.0044188574	3	0.7291426
G[T>G]G	0.009045636	0.0019774062	0.0030872282	0.001273127	0.0	0.02782503	0.0	0.002389586	0.0	0.0	6.115777e-39	0.0	0.02782503	6	0.7253906
G[T>G]T	0.0069134696	1.0097928e-13	0.059907604	6.3065825e-05	0.00071182876	1.5315023e-09	0.0	0.0020894208	0.0	2.6618181e-22	0.0028630386	1.0019554e-09	0.059907604	3	0.60018444
T[T>G]A	0.007965206	1.4871261e-21	0.0053589987	0.0011139952	0.0010126324	7.690154e-13	0.0	0.0	0.03934535	0.012403012	0.003241918	0.004680157	0.03934535	9	0.70119804
T[T>G]C	0.0054036374	8.125e-42	0.012257197	0.00036174036	0.000918643	0.005123093	0.0	9.051552e-34	0.0114125395	0.0034027288	0.0023186633	0.0	0.012257197	3	0.6856524
T[T>G]G	0.0098209875	0.0003820481	0.0071705477	5.380298e-21	0.0021856504	0.004037878	0.0	0.0038660257	0.0	0.003936141	0.0022518446	0.0	0.0098209875	1	0.76259667
T[T>G]T	0.013781009	0.0037455198	0.13786717	0.0007612507	0.0029177472	5.303395e-06	0.0	0.0029310798	3.275531e-08	0.020491278	0.009049665	8.089656e-24	0.13786717	3	0.50169075
