# Supplementary material for: SUITOR: Selecting the number of mutational signatures through cross-validation
Source: PLoS Comput Biol. 2022 Apr 4;18(4):e1009309. doi: 10.1371/journal.pcbi.1009309 (PMC9009674; doi:10.1371/journal.pcbi.1009309)
Supplement: S2 Data — (ZIP) [file pcbi.1009309.s015.zip › Supp_data_profiles_activities_matrices/2 PCAWG BRCA/PCAWG_BRCA_mutation_type_matrix.csv]

	SP117956	SP117975	SP2149	SP117113	SP117245	SP117402	SP117136	SP117378	SP116947	SP117244	SP117162	SP117079	SP117344	SP118074	SP117598	SP117312	SP118038	SP117552	SP118073	SP117933	SP118012	SP117108	SP117812	SP117354	SP117370	SP116991	SP117629	SP124199	SP124195	SP117850	SP117127	SP117614	SP116948	SP117409	SP117593	SP117372	SP118077	SP117840	SP117363	SP117887	SP116946	SP117901	SP117454	SP124197	SP117919	SP117250	SP117983	SP117676	SP117057
A[C>A]A	35	36	217	50	35	43	30	22	52	26	70	35	107	118	38	42	112	28	41	24	30	62	33	81	37	45	113	44	46	38	41	128	49	148	40	41	36	30	138	175	65	114	21	278	188	50	58	22	51
A[C>A]C	29	36	181	20	32	43	27	9	44	17	36	23	80	75	20	29	92	26	27	13	16	29	28	45	20	32	90	27	29	21	25	97	55	108	27	25	28	25	102	164	49	107	27	244	124	22	46	20	45
A[C>A]G	5	2	36	5	3	7	9	6	8	1	10	4	9	14	4	4	11	6	4	5	3	4	8	11	5	6	17	6	7	3	5	12	7	21	5	3	7	8	11	24	8	10	4	30	21	11	7	5	6
A[C>A]T	27	22	231	24	24	38	10	12	27	20	46	14	69	60	15	21	76	15	14	22	19	28	27	38	19	26	85	26	11	14	22	104	36	110	18	31	21	22	88	145	34	85	21	257	148	37	40	22	20
C[C>A]A	25	37	190	33	23	35	15	16	23	20	45	18	80	114	28	17	64	17	33	14	19	47	23	53	22	28	95	20	11	14	25	103	41	115	23	32	24	10	110	132	48	75	13	254	129	39	76	21	32
C[C>A]C	23	15	168	15	22	20	13	11	26	9	31	13	72	66	18	12	45	8	19	8	9	11	14	33	11	16	80	16	15	9	6	87	27	113	11	23	22	19	77	113	17	68	11	191	128	19	28	13	22
C[C>A]G	5	6	32	3	4	2	3	4	3	3	8	0	9	21	6	2	11	2	2	1	2	4	1	7	5	5	17	2	3	3	4	9	5	18	5	5	3	4	4	15	4	7	3	23	17	6	10	1	5
C[C>A]T	17	14	162	27	22	23	18	18	34	14	33	19	73	107	24	18	84	7	13	8	13	33	16	44	15	18	80	19	11	12	19	80	21	102	17	19	25	18	71	113	25	81	11	262	141	19	45	11	19
G[C>A]A	8	29	152	49	28	32	22	18	30	22	30	16	49	116	13	20	59	23	35	11	19	61	27	78	40	32	56	26	29	14	44	69	39	113	24	37	28	22	100	101	51	55	15	171	100	46	46	28	46
G[C>A]C	15	18	116	21	27	13	11	15	15	13	33	9	39	47	22	13	50	16	20	12	14	12	14	33	16	16	54	18	9	8	13	60	27	73	18	18	21	10	68	84	24	62	11	130	69	23	21	8	17
G[C>A]G	2	5	19	12	4	6	2	5	9	3	9	4	7	12	2	5	11	5	6	4	6	8	2	10	5	9	13	5	10	5	4	8	13	16	7	7	5	4	12	12	8	6	10	20	9	7	5	1	4
G[C>A]T	19	14	114	24	15	19	13	10	13	11	33	7	54	85	6	10	57	8	18	12	19	42	15	49	16	19	42	13	16	7	30	39	27	78	16	14	18	14	63	94	28	51	14	173	94	22	28	12	20
T[C>A]A	33	42	160	40	40	89	32	28	30	50	44	49	77	146	25	32	310	21	43	13	25	50	25	62	30	50	91	37	32	24	30	80	46	160	20	464	35	26	139	138	50	121	22	792	151	227	82	21	82
T[C>A]C	26	31	160	30	36	58	24	29	46	25	36	21	60	118	17	37	132	21	26	16	29	43	16	55	23	27	102	47	33	23	30	74	51	129	20	204	35	24	95	113	55	82	18	339	124	79	53	23	46
T[C>A]G	1	5	12	4	3	8	3	2	4	9	5	6	3	22	5	4	19	6	8	2	5	10	5	9	8	8	9	6	9	8	6	2	9	24	5	41	1	6	25	10	12	11	6	48	12	16	9	6	10
T[C>A]T	30	34	184	88	53	76	32	19	36	41	55	29	99	216	29	33	243	30	45	18	40	82	33	113	52	57	97	39	38	28	36	101	69	198	20	216	54	38	162	139	69	100	26	532	199	122	93	27	78
A[C>G]A	13	16	189	9	15	32	6	16	15	14	28	17	52	62	15	8	35	6	12	9	7	10	6	17	9	12	80	11	12	18	3	82	19	88	8	44	18	17	12	100	15	50	12	168	123	21	20	12	13
A[C>G]C	13	7	106	4	15	22	5	9	18	9	10	11	45	39	18	5	24	5	10	8	3	13	8	16	11	4	50	15	8	11	4	43	14	73	8	19	22	16	16	57	7	44	7	93	63	9	14	5	16
A[C>G]G	2	5	65	3	0	7	2	7	6	0	11	1	13	14	2	4	7	2	2	1	2	1	4	9	3	4	12	2	1	3	1	8	1	18	2	6	5	0	5	22	4	14	4	32	12	2	9	3	5
A[C>G]T	12	19	201	12	17	18	5	15	20	5	24	16	49	58	20	9	49	5	12	11	6	5	16	22	7	11	88	16	8	8	10	105	18	107	13	33	12	13	19	79	16	51	5	189	113	22	27	10	10
C[C>G]A	6	11	119	3	8	20	7	10	15	12	18	10	28	37	8	4	34	11	2	6	6	3	8	12	9	11	67	3	4	8	5	44	11	86	8	37	8	8	15	68	18	46	13	130	83	16	21	7	6
C[C>G]C	9	12	91	6	10	8	7	7	14	8	9	14	34	26	14	6	26	8	5	5	5	6	9	11	3	16	46	11	4	4	1	48	8	67	8	15	7	9	22	65	16	47	9	95	71	11	17	5	10
C[C>G]G	7	5	63	5	7	1	1	6	7	5	2	5	9	15	3	1	4	5	4	4	7	3	5	5	2	5	19	7	7	2	3	11	4	15	0	9	0	3	4	21	5	8	3	25	21	4	5	2	3
C[C>G]T	11	15	141	4	14	20	3	15	18	4	25	14	51	50	14	14	50	6	5	7	12	7	15	25	12	8	61	13	10	11	8	86	15	106	7	41	20	14	19	85	14	44	12	171	104	25	27	10	18
G[C>G]A	6	5	72	4	6	15	1	7	8	7	8	7	36	33	13	3	13	3	3	5	2	4	6	14	4	4	38	4	5	1	1	35	6	54	3	17	6	7	16	51	11	32	9	63	64	14	14	5	4
G[C>G]C	6	12	65	11	10	17	7	13	10	8	7	7	28	22	7	4	27	4	7	2	3	6	8	11	9	6	34	3	2	10	2	36	11	52	9	16	11	11	7	37	14	32	11	69	53	10	7	8	7
G[C>G]G	2	0	34	2	3	0	0	5	1	1	4	1	1	7	5	4	4	2	1	4	1	2	1	4	0	3	2	2	0	2	5	3	3	10	2	2	2	3	3	19	2	3	4	19	11	2	2	3	6
G[C>G]T	6	4	134	6	14	18	8	4	6	6	20	10	35	34	7	9	28	2	4	3	8	10	9	12	5	6	67	9	4	3	2	67	11	77	2	21	8	6	15	73	10	38	8	116	85	14	14	5	11
T[C>G]A	17	28	173	8	54	299	4	10	26	177	38	223	56	126	20	150	913	8	9	12	6	11	9	27	14	25	159	11	15	74	6	75	32	132	13	1923	27	32	35	135	27	410	25	2285	255	1006	152	16	83
T[C>G]C	9	18	131	14	18	95	10	9	20	38	23	46	66	66	17	39	226	6	9	9	12	9	4	29	8	15	91	16	8	19	7	61	15	111	12	351	15	12	21	102	25	137	10	563	162	190	43	7	39
T[C>G]G	2	0	43	1	9	8	4	4	8	4	2	2	6	4	3	7	40	3	2	1	6	2	3	3	1	3	18	6	2	3	0	8	3	7	2	90	4	2	2	11	3	20	4	103	16	34	9	3	7
T[C>G]T	23	52	341	16	78	378	13	24	70	192	76	284	116	235	20	155	1137	15	13	17	22	24	15	69	26	57	279	29	37	93	14	178	45	274	21	2336	50	52	67	203	41	498	39	2999	457	1122	228	31	136
A[C>T]A	54	41	211	34	47	58	29	52	65	30	64	36	91	124	57	37	86	26	44	24	34	54	31	63	41	45	120	88	44	45	25	110	50	158	47	88	45	47	95	153	73	121	30	268	172	66	49	35	47
A[C>T]C	34	40	103	19	25	30	22	25	40	23	46	25	50	77	29	24	42	17	24	25	23	34	18	47	24	35	55	42	22	25	13	59	50	69	26	35	34	27	43	67	40	63	24	111	75	39	23	27	20
A[C>T]G	89	175	193	132	153	126	98	85	148	62	193	82	126	378	89	129	103	89	151	72	110	144	100	157	129	135	109	170	175	125	101	150	154	140	139	97	156	105	134	164	159	116	144	119	164	101	114	91	104
A[C>T]T	32	31	229	37	22	26	19	39	37	18	50	30	74	84	36	27	66	8	23	18	24	27	18	33	24	40	81	43	25	26	18	86	51	123	34	47	29	21	71	119	46	61	22	251	139	37	39	32	40
C[C>T]A	33	55	124	47	51	60	31	40	50	29	37	38	61	95	37	34	116	16	47	16	28	38	23	54	40	45	89	81	40	33	34	80	44	119	18	125	42	44	88	113	53	69	29	212	124	80	67	42	52
C[C>T]C	39	44	105	49	34	42	24	22	48	36	48	28	55	86	25	33	61	28	45	31	33	31	21	67	40	46	63	53	42	35	21	63	56	102	27	47	35	33	56	83	42	77	20	121	105	52	43	40	43
C[C>T]G	68	111	144	82	81	83	72	59	101	44	103	53	69	224	47	103	82	60	82	42	61	84	78	114	74	90	88	116	101	80	63	96	96	98	61	85	99	73	111	111	114	73	86	100	84	66	80	63	49
C[C>T]T	51	45	200	43	47	49	36	50	55	21	59	34	68	94	52	38	87	24	46	22	37	43	39	56	35	52	92	75	47	38	32	94	70	146	34	85	49	50	90	135	60	104	25	271	186	81	59	41	52
G[C>T]A	28	50	130	46	42	58	26	21	48	41	34	34	77	88	33	35	84	21	29	21	33	33	28	34	24	40	75	61	44	21	36	78	67	114	27	69	48	28	81	108	42	94	36	165	129	81	51	36	35
G[C>T]C	27	59	106	38	31	31	23	26	51	24	29	21	68	110	32	31	64	19	43	18	29	27	30	58	22	32	70	56	36	30	36	70	46	82	38	41	21	37	62	73	45	81	20	129	109	55	41	49	41
G[C>T]G	67	116	151	139	101	102	70	57	108	62	157	51	95	335	63	92	84	69	112	40	75	76	75	135	91	95	92	155	133	81	82	126	111	104	122	77	109	82	139	107	117	90	94	89	120	95	98	56	68
G[C>T]T	32	29	137	36	33	34	26	36	44	30	46	27	51	97	32	33	56	22	45	14	37	24	29	48	36	36	72	48	24	22	23	73	36	88	30	53	30	21	58	111	43	69	29	160	95	39	36	30	41
T[C>T]A	43	85	156	66	177	484	33	47	109	374	104	637	93	191	47	134	1617	36	44	21	84	41	44	94	81	172	172	203	83	185	43	99	154	211	38	2780	96	82	137	191	83	635	43	3737	349	2104	278	121	321
T[C>T]C	54	81	120	62	79	136	37	46	69	76	54	144	86	184	42	54	312	27	44	37	56	35	40	90	45	84	110	156	57	66	27	93	83	175	29	491	88	52	98	121	73	195	33	748	210	398	109	57	101
T[C>T]G	55	102	102	76	81	98	39	49	76	67	94	103	55	184	39	67	201	36	61	37	50	56	51	91	74	91	50	79	71	86	54	75	94	62	53	311	74	60	71	86	77	112	60	304	74	193	100	51	69
T[C>T]T	52	96	182	69	143	238	49	50	65	190	76	343	107	157	51	78	680	39	42	34	50	39	30	95	57	141	164	175	57	142	33	95	109	179	46	1321	88	46	131	197	81	337	47	1727	258	997	214	106	220
A[T>A]A	30	22	66	13	20	23	9	18	22	12	23	13	47	61	31	22	45	9	12	10	13	15	15	35	13	22	57	17	20	20	8	53	37	79	25	29	30	23	54	75	21	32	20	92	102	10	25	18	27
A[T>A]C	15	27	79	9	25	12	20	19	40	8	28	9	42	34	13	11	38	16	15	20	15	15	27	29	21	18	48	15	25	17	15	48	35	68	21	15	28	17	37	65	27	57	8	91	58	19	24	20	17
A[T>A]G	25	15	105	15	17	32	13	23	23	6	18	18	36	31	10	18	36	13	20	13	18	8	25	26	11	15	35	19	17	21	13	48	19	81	25	20	19	19	48	78	32	44	21	75	76	21	15	16	19
A[T>A]T	27	23	141	38	22	28	18	21	29	10	44	16	85	104	17	26	81	19	29	7	12	25	22	39	22	36	55	31	34	22	15	71	38	93	16	37	38	30	58	107	28	84	19	152	121	21	44	20	26
C[T>A]A	8	9	71	8	4	14	7	8	9	4	11	6	41	18	10	5	26	6	11	2	10	6	5	14	6	8	41	11	3	7	9	30	9	38	7	13	3	3	37	62	8	28	10	78	64	4	9	9	6
C[T>A]C	12	11	129	11	12	14	8	10	13	5	16	9	59	29	9	7	38	8	6	5	10	10	9	16	7	5	43	11	14	11	2	60	14	63	6	12	16	9	43	89	9	42	12	146	72	10	16	4	17
C[T>A]G	9	12	108	9	9	11	4	7	16	6	27	8	64	27	17	6	47	0	11	10	5	8	8	15	4	8	52	12	9	8	4	47	15	79	13	17	12	13	43	72	21	40	9	90	83	13	9	3	11
C[T>A]T	11	16	183	7	13	15	8	10	23	4	20	13	74	34	10	5	49	4	5	9	8	11	15	18	4	10	58	12	7	11	6	62	15	87	9	6	14	10	58	119	15	56	6	177	96	12	20	7	15
G[T>A]A	9	5	68	8	5	9	5	8	5	2	11	9	23	28	12	3	21	3	1	5	8	9	10	17	11	5	23	6	7	9	5	25	13	41	7	9	3	4	19	56	11	27	2	56	51	9	14	1	10
G[T>A]C	8	15	51	11	11	7	8	7	12	8	14	5	13	14	3	8	26	4	8	8	15	3	12	10	4	5	29	8	9	5	3	28	10	29	6	6	7	7	24	52	14	23	3	61	50	4	12	8	10
G[T>A]G	12	5	70	14	12	15	10	6	11	5	20	5	32	21	13	5	18	11	8	4	7	5	8	13	6	14	25	7	7	4	3	27	8	42	8	8	4	7	29	56	8	32	6	58	60	9	9	7	11
G[T>A]T	14	8	94	6	14	14	4	8	11	9	20	5	37	29	5	10	23	9	17	10	5	5	9	17	9	8	43	5	10	4	2	38	13	59	9	11	8	7	35	70	20	46	3	104	77	5	15	8	15
T[T>A]A	15	18	105	19	21	29	19	21	32	15	25	6	59	90	19	22	61	11	23	9	11	11	11	48	14	28	56	18	25	8	18	46	27	71	16	25	31	25	50	87	27	49	21	96	96	22	31	12	31
T[T>A]C	7	18	93	7	8	9	10	5	9	5	22	6	42	27	13	6	26	6	9	10	11	6	8	12	5	12	37	8	6	3	7	43	15	38	4	13	16	10	29	63	16	41	5	82	62	11	10	8	12
T[T>A]G	8	2	71	4	6	7	2	11	6	5	5	7	32	16	10	6	23	2	7	3	4	3	5	20	5	8	27	7	6	6	4	22	14	38	8	12	9	4	14	50	8	22	3	48	42	10	13	5	7
T[T>A]T	21	23	219	25	22	24	7	13	20	10	41	15	88	76	20	18	67	9	14	10	16	15	15	38	12	18	70	18	15	21	13	86	22	101	19	25	31	19	70	131	22	95	9	198	114	22	29	13	22
A[T>C]A	49	55	162	40	55	66	34	52	72	23	78	47	81	155	54	39	83	22	33	28	42	35	43	70	36	40	103	47	33	34	36	106	82	157	41	57	42	53	77	110	64	87	41	152	161	62	42	51	38
A[T>C]C	25	13	117	17	18	17	13	20	14	9	20	12	32	39	13	13	26	4	12	11	13	15	14	26	12	11	44	19	13	11	15	50	32	45	12	9	22	14	19	53	25	40	16	85	70	11	15	12	15
A[T>C]G	32	20	123	14	27	22	23	35	33	18	32	24	60	63	23	26	36	26	26	21	30	24	22	34	19	33	65	34	27	20	22	71	40	83	36	22	29	35	37	72	46	73	23	98	95	34	34	26	33
A[T>C]T	39	53	200	34	47	54	37	55	78	23	59	37	86	119	50	33	73	18	33	31	43	42	40	63	24	46	99	53	30	36	29	130	68	132	33	43	48	40	56	120	73	87	38	151	145	49	49	51	49
C[T>C]A	9	18	124	11	16	13	13	16	20	9	10	10	39	59	20	5	24	11	11	6	11	10	8	15	9	10	51	14	11	14	10	46	29	63	13	19	16	15	26	68	26	33	10	62	79	12	16	15	14
C[T>C]C	19	16	133	14	15	22	16	15	18	8	20	12	48	42	16	11	26	9	5	9	15	7	13	24	14	28	67	20	10	7	9	51	23	82	23	17	11	19	23	82	33	52	13	95	77	15	23	12	19
C[T>C]G	18	12	91	12	15	16	16	18	21	10	16	15	36	38	24	16	17	9	17	19	14	12	9	17	7	12	45	20	18	15	7	36	28	62	11	18	18	20	19	46	25	34	14	43	61	18	20	13	7
C[T>C]T	21	22	124	12	16	22	8	20	26	6	34	16	46	58	24	14	39	8	10	7	12	10	19	27	11	16	70	18	18	16	12	58	28	80	12	16	20	22	23	92	16	42	19	110	70	18	21	12	27
G[T>C]A	24	26	100	21	23	25	18	22	32	16	33	18	46	86	29	12	52	10	9	18	11	12	8	26	13	20	66	15	28	20	16	45	31	67	20	27	19	14	34	53	27	41	17	66	79	28	26	30	22
G[T>C]C	14	14	86	15	16	13	10	17	19	12	13	10	28	54	9	18	27	6	10	8	15	6	5	18	11	16	38	19	13	12	9	34	23	42	6	15	18	7	20	46	19	33	11	48	44	18	5	16	11
G[T>C]G	10	16	57	14	14	20	13	22	29	8	18	9	37	37	10	11	24	8	15	7	6	8	11	24	9	16	37	9	11	10	10	26	18	49	13	19	13	10	17	45	20	32	9	54	57	12	20	9	14
G[T>C]T	28	31	111	15	28	27	16	26	31	17	22	29	47	75	26	24	33	12	14	13	16	23	18	33	15	30	52	31	18	17	13	49	42	62	18	29	25	30	47	74	39	45	12	66	91	21	33	25	15
T[T>C]A	15	30	109	27	30	30	16	29	37	11	27	8	50	103	20	18	52	11	16	21	20	22	23	35	25	24	57	26	16	16	13	56	46	86	20	33	28	22	37	80	29	46	14	82	91	23	31	19	27
T[T>C]C	12	28	129	20	22	31	8	26	19	6	21	10	35	66	23	15	37	9	5	11	10	12	16	29	13	19	40	21	19	11	13	46	27	57	15	26	14	15	20	62	26	45	13	88	58	25	21	11	16
T[T>C]G	16	15	62	20	18	13	14	20	17	10	10	15	21	39	11	12	23	9	12	9	18	5	8	11	21	12	28	12	15	7	6	23	28	44	16	19	21	14	20	27	16	29	9	35	36	18	20	16	20
T[T>C]T	50	35	127	23	22	44	28	23	36	22	39	13	63	104	33	21	57	15	23	17	15	25	27	43	21	37	59	30	24	23	17	67	43	81	16	30	37	38	42	65	42	58	21	93	88	23	51	27	30
A[T>G]A	11	10	56	6	12	9	5	10	15	6	10	7	25	44	9	8	12	4	9	6	6	5	4	17	5	14	28	7	5	6	5	32	15	36	4	8	10	12	14	30	21	19	5	51	37	11	11	8	15
A[T>G]C	2	6	34	3	5	5	3	5	8	7	8	1	4	22	7	7	9	3	10	3	6	3	3	12	4	8	11	10	5	1	3	11	8	16	4	5	6	6	6	17	7	9	9	23	23	5	9	5	5
A[T>G]G	6	7	105	4	10	8	5	9	5	5	20	7	24	24	11	5	19	0	9	6	7	5	7	7	1	11	41	10	4	2	4	40	9	35	5	10	3	11	18	52	13	27	9	74	38	9	12	6	8
A[T>G]T	9	12	48	7	15	9	1	9	12	4	14	8	29	31	17	5	19	4	7	2	9	9	9	11	5	11	41	7	5	10	5	39	18	44	7	11	10	11	10	34	21	22	16	49	46	10	18	11	12
C[T>G]A	3	5	36	0	4	3	1	7	7	2	7	1	20	17	13	1	6	3	4	6	4	2	4	2	5	4	17	6	3	2	2	12	6	34	4	7	2	5	3	23	3	11	3	25	27	7	3	0	0
C[T>G]C	4	6	51	4	9	10	3	9	9	1	8	6	26	10	9	12	9	4	6	5	5	7	3	6	6	6	18	10	6	3	3	24	12	35	6	6	8	5	10	39	14	16	6	40	35	7	10	6	6
C[T>G]G	3	8	69	5	9	10	2	7	10	4	13	8	38	23	11	4	15	2	3	4	7	6	11	8	6	13	41	4	8	5	3	27	9	48	13	11	9	8	12	55	17	31	11	67	47	11	9	7	4
C[T>G]T	6	13	82	12	9	12	8	11	10	7	18	9	34	40	19	9	23	3	8	7	6	5	10	21	12	16	38	15	5	5	10	24	22	50	8	8	11	9	18	57	19	35	13	130	75	16	12	13	20
G[T>G]A	3	9	55	0	4	7	3	1	1	1	6	0	13	11	4	3	5	3	2	3	2	1	5	6	1	5	15	3	2	0	4	14	3	24	2	6	3	5	4	20	4	7	2	23	26	5	2	2	8
G[T>G]C	4	5	28	1	2	5	1	3	3	4	4	9	12	15	4	5	5	2	1	2	5	2	2	4	6	2	5	2	2	3	0	11	3	18	2	3	3	5	5	16	9	8	2	22	19	8	3	2	2
G[T>G]G	27	10	69	6	7	8	13	19	8	4	10	16	25	26	9	8	15	12	10	7	13	15	11	24	8	38	53	15	9	4	11	29	24	40	19	27	10	15	15	59	11	53	30	83	74	5	15	7	53
G[T>G]T	3	7	58	2	5	2	7	4	4	3	9	3	22	20	12	4	11	7	9	4	7	1	10	7	4	17	39	10	9	3	4	26	13	35	6	6	5	7	14	51	7	13	4	60	52	6	14	3	7
T[T>G]A	5	12	57	4	6	11	4	9	11	3	10	7	16	32	11	4	28	1	9	2	11	4	6	13	3	8	40	10	10	6	7	23	11	52	6	16	16	9	6	38	13	28	10	55	49	16	10	5	12
T[T>G]C	6	7	50	2	6	9	2	7	5	9	4	12	13	21	8	5	14	5	2	4	5	4	11	7	2	6	30	4	6	5	1	23	12	27	9	7	6	5	14	22	10	14	7	39	31	9	6	10	10
T[T>G]G	9	16	90	3	4	11	8	14	14	2	18	7	32	22	16	5	21	4	4	3	7	6	8	10	7	11	39	13	7	7	5	45	12	45	4	12	7	13	14	54	13	26	7	66	69	8	8	8	8
T[T>G]T	14	19	129	17	32	25	11	19	26	15	19	12	55	72	35	19	43	14	16	9	13	16	13	29	12	23	61	21	14	13	16	51	29	88	9	24	25	34	27	83	33	56	21	122	89	23	26	16	35
[truncated: 145 more columns]
