# Supplementary material for: SUITOR: Selecting the number of mutational signatures through cross-validation
Source: PLoS Comput Biol. 2022 Apr 4;18(4):e1009309. doi: 10.1371/journal.pcbi.1009309 (PMC9009674; doi:10.1371/journal.pcbi.1009309)
Supplement: S2 Data — (ZIP) [file pcbi.1009309.s015.zip › Supp_data_profiles_activities_matrices/2 PCAWG BRCA/PCAWG_BRCA_Profiler_Activity.txt]

Samples	SBS96A	SBS96B	SBS96C	SBS96D	SBS96E	SBS96F	SBS96G	SBS96H
SP117956	0	567	0	490	765	0	107	0
SP117975	599	0	0	1112	539	0	250	0
SP2149	5477	4557	0	986	0	0	0	0
SP117113	0	0	0	813	461	674	169	0
SP117245	0	446	236	839	630	0	387	0
SP117402	1026	0	1301	905	0	0	735	0
SP117136	0	0	0	571	558	275	89	0
SP117378	508	0	0	487	730	0	118	0
SP116947	0	571	173	844	957	0	162	0
SP117244	357	0	725	498	0	0	720	0
SP117162	0	929	284	1178	607	0	0	0
SP117079	454	0	915	491	0	0	1309	0
SP117344	0	2435	366	0	1854	0	0	0
SP118074	0	0	819	2110	2208	1742	0	0
SP117598	436	370	0	445	600	0	110	0
SP117312	516	0	670	1054	0	0	0	0
SP118038	0	1785	4164	0	981	0	2312	0
SP117552	0	344	0	574	247	0	90	0
SP118073	0	0	0	918	510	464	0	0
SP117933	0	321	0	394	488	0	0	0
SP118012	0	371	0	630	511	0	200	0
SP117108	0	0	0	717	424	801	0	0
SP117812	0	508	0	639	438	0	88	0
SP117354	0	0	268	907	1111	1003	0	0
SP117370	0	0	0	772	386	424	203	0
SP116991	0	594	0	808	653	0	491	0
SP117629	2317	2060	709	705	0	0	0	0
SP124199	0	0	0	1131	1109	0	610	0
SP124195	419	0	0	1123	0	320	193	0
SP117850	0	0	331	809	521	0	401	0
SP117127	0	0	0	619	344	447	90	0
SP117614	2098	2153	279	919	0	0	0	0
SP116948	0	760	0	854	1107	0	386	0
SP117409	3837	1722	0	0	0	1489	551	0
SP117593	0	502	0	878	395	0	0	0
SP117372	0	0	8944	0	0	0	3772	0
SP118077	0	530	0	907	703	0	265	0
SP117840	0	378	158	620	758	0	114	0
SP117363	0	1506	0	557	688	1285	327	0
SP117887	2785	2846	0	645	0	854	486	0
SP116946	0	540	0	879	885	447	200	0
SP117901	1300	2132	1619	659	0	0	966	0
SP117454	665	0	0	966	0	0	111	0
SP124197	0	7147	10888	0	0	0	5202	0
SP117919	1975	3471	1138	0	2008	0	411	0
SP117250	0	0	4499	0	0	0	3977	0
SP117983	955	0	616	690	0	758	528	0
SP117676	0	303	0	470	757	0	333	0
SP117057	0	0	431	424	779	630	734	0
SP117126	0	418	111	1064	589	0	128	0
SP117728	0	0	0	594	894	379	126	0
SP117618	0	344	0	483	441	0	67	0
SP117257	0	305	92	520	252	0	315	0
SP116963	312	0	0	794	382	0	133	0
SP117078	0	0	420	759	2438	1628	658	0
SP117944	972	2964	1861	0	1850	0	531	0
SP117639	0	1044	0	1582	1199	0	1905	0
SP117834	0	1886	423	891	2034	0	0	0
SP117105	0	0	525	1180	1133	487	325	0
SP117785	690	0	1540	718	1491	0	0	0
SP117882	0	0	366	590	438	406	246	0
SP117778	0	538	0	739	1380	0	188	0
SP117032	0	554	177	664	908	0	0	0
SP117710	0	529	0	560	768	0	786	0
SP117538	3817	3140	856	0	0	1459	532	0
SP124207	0	1841	727	0	3551	1794	0	733
SP117800	0	743	476	1064	969	626	289	0
SP117724	0	0	380	1279	1208	0	0	0
SP124193	0	0	288	582	691	0	1067	0
SP2357	4228	3349	0	0	0	1565	1219	0
SP2144	2575	1910	1045	585	0	0	0	0
SP2145	984	2418	651	0	1317	0	539	0
SP2147	5430	3568	0	0	0	2143	859	0
SP2146	1795	1860	656	544	0	0	267	0
SP2148	2553	0	2253	0	0	1104	878	0
SP2150	0	832	159	925	1195	0	216	0
SP2152	0	0	164	705	276	740	147	0
SP2349	0	0	950	1248	1445	1433	862	0
SP2155	3350	3069	1118	0	0	1018	419	0
SP2154	4872	3114	0	0	0	1818	524	0
SP2158	1567	0	0	1419	776	830	1154	0
SP2156	2777	0	650	1058	0	0	431	0
SP2159	0	0	3775	842	0	0	2557	0
SP2153	4432	0	1824	2162	0	2061	682	0
SP2160	0	476	208	372	951	300	186	0
SP2151	872	0	555	461	0	0	220	0
SP116341	2419	3296	1991	0	2141	0	0	0
SP116331	0	0	391	762	1923	2114	0	0
SP116351	668	0	0	961	450	940	247	0
SP116371	2585	0	0	0	0	1170	825	0
SP116361	0	1654	6593	0	1168	0	1129	0
SP116343	0	1949	833	1562	2303	0	0	0
SP116333	2700	0	0	844	0	749	330	0
SP116373	4490	3839	708	0	0	0	0	0
SP116363	2603	2668	540	631	0	0	0	0
SP116353	2870	0	286	1949	1716	2490	635	0
SP116345	654	0	0	815	643	573	214	0
SP116365	2335	1864	1516	664	0	0	0	0
SP116375	2233	0	0	2465	737	2116	320	0
SP116335	2190	1693	0	842	0	881	0	1124
SP116355	3697	3542	1400	0	0	1409	0	0
SP116347	0	0	0	1215	783	672	0	0
SP116367	3767	1783	0	1440	0	1142	302	0
SP116339	0	828	297	575	930	1300	0	0
SP116349	728	0	0	848	1116	0	191	0
SP116357	3524	3011	841	0	0	0	0	0
SP116359	1851	2992	2284	0	2100	0	0	0
SP116369	5527	3411	1135	0	0	1486	0	0
SP116377	3807	0	977	1726	0	2303	0	0
SP116379	1038	0	0	1335	597	1913	214	0
SP7692	0	0	8990	0	0	3397	9591	0
SP5052	5661	9911	893	0	0	2338	0	0
SP7785	1534	4087	1127	0	2725	0	0	0
SP3415	3853	2499	2557	0	0	0	0	0
SP2799	0	388	0	596	863	418	180	0
SP9979	0	365	80	689	496	0	105	0
SP5393	1910	0	0	1391	577	0	345	0
SP11292	1896	1914	1097	534	0	0	0	0
SP13036	5271	0	0	0	0	0	4919	15540
SP7421	6035	2652	1470	1271	0	1336	605	0
SP4875	3208	3895	0	0	0	1103	0	0
SP8795	0	1537	856	1309	2188	0	0	0
SP4820	4096	2606	0	864	0	0	0	0
SP4593	0	415	0	764	715	0	292	0
SP8085	984	0	530	834	0	1508	336	0
SP11235	1163	0	246	675	770	1188	211	0
SP6730	0	0	285	1514	1515	941	286	0
SP10635	0	434	0	665	771	0	167	0
SP5381	0	390	0	565	282	0	0	0
SP10084	0	4552	690	0	2482	1360	0	0
SP9251	2503	1422	371	811	0	0	234	0
SP3016	4030	1714	977	1073	0	778	0	0
SP11045	0	0	1817	0	845	0	1310	0
SP2826	1691	0	0	754	0	501	254	0
SP11171	2297	2931	0	761	0	0	0	0
SP5784	1969	2764	0	887	0	0	776	2909
SP8564	1262	0	261	1546	723	1120	538	0
SP5844	1506	0	0	2983	0	0	0	0
SP6519	0	439	167	898	816	0	0	0
SP6766	0	389	0	520	1047	0	0	0
SP5448	2393	0	1784	1654	0	0	987	0
SP12049	6963	6650	0	0	0	2098	742	0
SP2714	5414	3652	3208	0	0	0	0	0
SP2801	720	0	0	845	1040	1167	499	0
SP8891	2124	2427	1065	0	0	1004	1446	0
SP9481	0	584	0	905	565	0	0	0
SP5808	5171	3708	0	0	0	1993	922	0
SP6429	5727	2107	0	951	0	0	0	0
SP5017	0	0	286	1040	1520	754	0	0
SP8229	927	0	252	1218	392	617	179	0
SP8157	1708	0	558	920	0	661	0	0
SP5279	1876	0	1209	1747	0	1717	1844	0
SP8660	4055	2247	764	701	0	923	0	0
SP11878	4882	0	2407	2110	0	0	517	0
SP9433	0	0	10443	1390	0	0	2440	0
SP2881	0	3918	762	0	3100	1532	0	0
SP7378	988	0	0	586	0	1279	269	0
SP9816	2898	2756	982	752	0	0	0	0
SP4265	1200	1516	387	785	0	551	0	0
SP2793	6364	4947	773	0	0	2685	0	0
SP6825	2865	0	3407	2751	0	2963	3038	0
SP4523	0	774	473	653	1294	696	0	0
SP9930	3682	3103	7082	0	0	0	1937	0
SP5820	0	0	487	1892	976	787	378	0
SP10470	5167	3649	914	0	0	1389	0	0
SP9648	5461	5079	0	1290	0	0	0	0
SP4535	0	439	0	1071	392	0	139	0
SP11808	0	578	336	1573	522	637	0	0
SP96163	3016	2382	2648	0	2031	0	0	0
SP11948	2968	3668	881	929	0	0	0	0
SP4557	1329	0	0	614	0	2214	414	0
SP96147	965	0	0	936	640	700	204	0
SP10150	0	0	4078	1395	717	0	1654	0
SP4472	1832	1296	938	0	1578	1213	0	0
SP6813	0	0	4821	0	2420	0	4705	0
SP96511	6439	4987	2176	1159	0	0	0	0
SP5636	0	653	283	748	756	735	0	0
SP5559	0	0	12207	0	5708	0	3605	0
SP5473	1833	0	1036	1291	1619	0	0	464
SP8394	0	0	640	1559	1308	0	945	0
SP6115	1204	0	0	650	0	324	164	0
SP7291	498	0	0	722	501	909	170	0
SP2997	1273	0	0	840	0	575	224	742
SP8831	8555	4694	2511	0	0	2349	0	0
SP2731	0	0	444	520	714	602	511	0
SP6223	0	4626	1130	0	2595	0	0	0
SP7171	956	0	0	675	754	686	775	0
SP10563	0	0	661	1338	1121	0	1884	0
SP8987	4344	3654	1823	1077	0	0	0	0
SP5980	4142	4090	1194	860	0	0	0	0
SP12186	0	0	4297	1299	212	1336	2449	0
SP10944	3450	0	3734	2751	0	0	3674	0
SP2766	3298	2644	434	606	0	827	0	0
SP6673	4430	9005	6046	0	0	0	3541	0
