# Supplementary material for: SUITOR: Selecting the number of mutational signatures through cross-validation
Source: PLoS Comput Biol. 2022 Apr 4;18(4):e1009309. doi: 10.1371/journal.pcbi.1009309 (PMC9009674; doi:10.1371/journal.pcbi.1009309)
Supplement: S2 Data — (ZIP) [file pcbi.1009309.s015.zip › Supp_data_profiles_activities_matrices/2 PCAWG BRCA/PCAWG_BRCA_Profiler_Profile.txt]

MutationsType	SBS96A	SBS96B	SBS96C	SBS96D	SBS96E	SBS96F	SBS96G	SBS96H
A[C>A]A	0.00547162	0.04138405	0.00182540	0.01941675	0.00600766	0.04523389	0.00274465	0.00345044
A[C>A]C	0.00398102	0.03732570	0.00197488	0.01427207	0.00861067	0.02096802	0.00141292	0.00254182
A[C>A]G	0.00242949	0.00421035	0.00021203	0.00303632	0.00233852	0.00206540	0.00026737	0.00024143
A[C>A]T	0.00729977	0.03748763	0.00222122	0.00715425	0.00323809	0.02034839	0.00125158	0.00361101
C[C>A]A	0.01009400	0.02736786	0.00130404	0.00363900	0.00520384	0.04510875	0.00431815	0.00418119
C[C>A]C	0.01228336	0.02816899	0.00173262	0.00177202	0.00522891	0.01719307	0.00155008	0.00219680
C[C>A]G	0.00403321	0.00121541	0.00013925	0.00103245	0.00270196	0.00496884	0.00068247	0.00112112
C[C>A]T	0.01072903	0.02593252	0.00133977	0.00058945	0.00702130	0.03347054	0.00375219	0.00683144
G[C>A]A	0.00813521	0.00685138	0.00044173	0.01042784	0.00085271	0.06567105	0.00364225	0.00394019
G[C>A]C	0.00673176	0.01814849	0.00034185	0.00652397	0.00422932	0.01578782	0.00249605	0.00226369
G[C>A]G	0.00112348	0.00132773	0.00011573	0.00446065	0.00152985	0.00424360	0.00039636	0.00014786
G[C>A]T	0.00706858	0.01362949	0.00128921	0.00380414	0.00221862	0.03911501	0.00041388	0.00515406
T[C>A]A	0.00077205	0.01537444	0.04172982	0.00420070	0.01562825	0.06519470	0.00912043	0.00529275
T[C>A]C	0.00940868	0.01631529	0.01950759	0.01196904	0.01421498	0.03532222	0.00033334	0.00340202
T[C>A]G	0.00046676	0.00071242	0.00255121	0.00314494	0.00253951	0.00798447	0.00138224	0.00066006
T[C>A]T	0.00803698	0.01375870	0.02206321	0.00482331	0.01538058	0.10407797	0.00738900	0.01241098
A[C>G]A	0.02979931	0.01027980	0.00329174	0.00251555	0.00485729	0.00282637	0.00270910	0.00204363
A[C>G]C	0.01406718	0.00731664	0.00092463	0.00191322	0.00796908	0.00360640	0.00199700	0.00029053
A[C>G]G	0.01018627	0.00090168	0.00066611	0.00086394	0.00054924	0.00040291	0.00009703	0.00040389
A[C>G]T	0.02824565	0.01353129	0.00379359	0.00091728	0.00449454	0.00514073	0.00178211	0.00332877
C[C>G]A	0.01878775	0.00839693	0.00446032	0.00058601	0.00362824	0.00193026	0.00072174	0.00117954
C[C>G]C	0.01542142	0.00952218	0.00061735	0.00210058	0.00324292	0.00056383	0.00316470	0.00080667
C[C>G]G	0.01035742	0.00000948	0.00002356	0.00249794	0.00076899	0.00091688	0.00156827	0.00083113
C[C>G]T	0.02596386	0.01095298	0.00612722	0.00166407	0.00314139	0.00452729	0.00133891	0.00099077
G[C>G]A	0.01380864	0.00544331	0.00143556	0.00066090	0.00187729	0.00115468	0.00137104	0.00049379
G[C>G]C	0.01080116	0.00539419	0.00109042	0.00124066	0.00536570	0.00168927	0.00116291	0.00164457
G[C>G]G	0.00472862	0.00058388	0.00012848	0.00068736	0.00080665	0.00050780	0.00000261	0.00034505
G[C>G]T	0.01933730	0.01039528	0.00318798	0.00055281	0.00069497	0.00218974	0.00090046	0.00055909
T[C>G]A	0.01638370	0.00402281	0.21717211	0.00014311	0.00005087	0.00027580	0.01061138	0.00281197
T[C>G]C	0.02370022	0.01085173	0.05127343	0.00324235	0.00166727	0.00416856	0.00091352	0.00026837
T[C>G]G	0.00579576	0.00003185	0.00753226	0.00102800	0.00096441	0.00011674	0.00158754	0.00176389
T[C>G]T	0.04274270	0.01070737	0.26887732	0.00172829	0.00451009	0.00677981	0.02127994	0.00268589
A[C>T]A	0.01949243	0.02189755	0.00162293	0.02357227	0.02865031	0.01641953	0.01166817	0.00469992
A[C>T]C	0.00732909	0.01112598	0.00055332	0.01670189	0.01931915	0.00592965	0.00565832	0.00212828
A[C>T]G	0.00318507	0.01270386	0.00158447	0.15206995	0.02119024	0.02599721	0.00354203	0.00484404
A[C>T]T	0.01881006	0.02309189	0.00042943	0.01296630	0.01615995	0.01154273	0.00772543	0.00146238
C[C>T]A	0.01361566	0.00772129	0.00456099	0.01856847	0.02784103	0.01880916	0.02058121	0.00307219
C[C>T]C	0.00438264	0.01242709	0.00021051	0.02275050	0.02750179	0.01047258	0.00953587	0.00056862
C[C>T]G	0.00439571	0.00631095	0.00266018	0.08953700	0.01579411	0.01930969	0.00436134	0.00490626
C[C>T]T	0.01292563	0.02767445	0.00262060	0.02471514	0.02410291	0.01372533	0.01227421	0.00137150
G[C>T]A	0.01305514	0.01001108	0.00120791	0.01864676	0.02126383	0.01911188	0.01325717	0.00189430
G[C>T]C	0.00664720	0.01091447	0.00048059	0.02250351	0.02307598	0.01313703	0.00608279	0.00208009
G[C>T]G	0.00291816	0.00616507	0.00067954	0.10723343	0.01773994	0.03046254	0.00507243	0.00455197
G[C>T]T	0.01182157	0.01234284	0.00026005	0.01975986	0.01759241	0.01223199	0.00906741	0.00089290
T[C>T]A	0.00000000	0.00438505	0.16418529	0.00722951	0.00177882	0.00861324	0.36748635	0.00124486
T[C>T]C	0.01467159	0.00534056	0.02871035	0.01999445	0.03457954	0.01801804	0.08843376	0.00242715
T[C>T]G	0.00430533	0.00000572	0.01318977	0.06361955	0.01176449	0.01241190	0.04918124	0.00095281
T[C>T]T	0.01021561	0.01336886	0.07035715	0.01450799	0.02053381	0.00865957	0.22436068	0.00316328
A[T>A]A	0.00343266	0.01631945	0.00120376	0.00957558	0.01501333	0.00373963	0.00065578	0.00432834
A[T>A]C	0.00002215	0.01548522	0.00016727	0.01273980	0.01237023	0.00064116	0.00161038	0.00229972
A[T>A]G	0.00239191	0.01943557	0.00017160	0.00985621	0.00971563	0.00194881	0.00265570	0.00049471
A[T>A]T	0.00403450	0.01947058	0.00169758	0.00932357	0.02090061	0.02049207	0.00156414	0.00953825
C[T>A]A	0.00573831	0.01479553	0.00051750	0.00147666	0.00319909	0.00271717	0.00119035	0.00143374
C[T>A]C	0.00734404	0.02034553	0.00059264	0.00219170	0.00165720	0.00418091	0.00186282	0.01298503
C[T>A]G	0.00948396	0.01944712	0.00068525	0.00279177	0.00387541	0.00168052	0.00103525	0.00508267
C[T>A]T	0.01229257	0.02632682	0.00070507	0.00005888	0.00247671	0.00387661	0.00086300	0.02838275
G[T>A]A	0.00395064	0.01051112	0.00023461	0.00157342	0.00316667	0.00244469	0.00112816	0.00085059
G[T>A]C	0.00212996	0.01005984	0.00008097	0.00422603	0.00341467	0.00138490	0.00104320	0.00296697
G[T>A]G	0.00538921	0.01103355	0.00054401	0.00309338	0.00431206	0.00304122	0.00030519	0.00105013
G[T>A]T	0.00610048	0.01890394	0.00040422	0.00175760	0.00240514	0.00391369	0.00144961	0.00736113
T[T>A]A	0.00977412	0.00602172	0.00108531	0.00618705	0.02070248	0.02378183	0.00294022	0.00565058
T[T>A]C	0.00394484	0.01302760	0.00107321	0.00192865	0.00724561	0.00301537	0.00021148	0.00949820
T[T>A]G	0.00532501	0.00801837	0.00056559	0.00050232	0.00509185	0.00292152	0.00145590	0.00298634
T[T>A]T	0.01158396	0.02880950	0.00217424	0.00416159	0.00652461	0.01506520	0.00060478	0.01907503
A[T>C]A	0.02671851	0.00969372	0.00055049	0.02158704	0.04918495	0.00346384	0.00663600	0.00821116
A[T>C]C	0.01188348	0.00723233	0.00042018	0.00518839	0.01437403	0.00443585	0.00152119	0.00585412
A[T>C]G	0.01672475	0.00750405	0.00078446	0.01400425	0.02594220	0.00096532	0.00271005	0.00709069
A[T>C]T	0.02674495	0.01147312	0.00182693	0.02006427	0.04054704	0.00494239	0.00317006	0.01191719
C[T>C]A	0.01567230	0.00271432	0.00067925	0.00322110	0.01538152	0.00408427	0.00167860	0.01168373
C[T>C]C	0.01530858	0.01460478	0.00028364	0.00597310	0.00528218	0.00268820	0.00183827	0.03130804
C[T>C]G	0.01354837	0.00317557	0.00037924	0.00656844	0.01371552	0.00086638	0.00231229	0.02730019
C[T>C]T	0.01599589	0.00686642	0.00031104	0.00536744	0.00768453	0.00380320	0.00298041	0.08992539
G[T>C]A	0.01350436	0.00248742	0.00128650	0.00718264	0.02554330	0.00341017	0.00214008	0.00590764
G[T>C]C	0.00913649	0.00333765	0.00072985	0.00887428	0.00769930	0.00314583	0.00159411	0.00908042
G[T>C]G	0.00980118	0.00275992	0.00102088	0.00644835	0.01225950	0.00348406	0.00039321	0.00865897
G[T>C]T	0.01398480	0.00415396	0.00108314	0.00938011	0.02613467	0.00334334	0.00249629	0.01051189
T[T>C]A	0.01522671	0.00423735	0.00243504	0.00579783	0.03048913	0.00590823	0.00048337	0.00836157
T[T>C]C	0.01476832	0.00316547	0.00194898	0.00533212	0.01649885	0.00722249	0.00194084	0.01775450
T[T>C]G	0.00639524	0.00170561	0.00118429	0.00342462	0.01574231	0.00501079	0.00120341	0.00960343
T[T>C]T	0.01468592	0.00611998	0.00306543	0.00832281	0.03336299	0.00836791	0.00000738	0.02262102
A[T>G]A	0.00862787	0.00270140	0.00058019	0.00085262	0.01114229	0.00330844	0.00147972	0.00362467
A[T>G]C	0.00308703	0.00135736	0.00006442	0.00248835	0.00476721	0.00056375	0.00068038	0.00565379
A[T>G]G	0.01055368	0.00898662	0.00052862	0.00215109	0.00041326	0.00190829	0.00074451	0.00353297
A[T>G]T	0.00911319	0.00066226	0.00035771	0.00282866	0.00704503	0.00385604	0.00060644	0.04672421
C[T>G]A	0.00706411	0.00146335	0.00019936	0.00156744	0.00256268	0.00040478	0.00049745	0.00507200
C[T>G]C	0.00463333	0.00503716	0.00038731	0.00223708	0.00225604	0.00156767	0.00038178	0.01632003
C[T>G]G	0.01400943	0.00621120	0.00060512	0.00265863	0.00174734	0.00109505	0.00107670	0.01039365
C[T>G]T	0.00114551	0.00241546	0.00062243	0.00035075	0.00089253	0.00404347	0.00099993	0.19897224
G[T>G]A	0.00607884	0.00273096	0.00011855	0.00059361	0.00145115	0.00111585	0.00039694	0.00118236
G[T>G]C	0.00360612	0.00235736	0.00018730	0.00080871	0.00264140	0.00000743	0.00069950	0.00392840
G[T>G]G	0.00427474	0.01641860	0.00056108	0.00602870	0.00460979	0.00007830	0.00033626	0.00117515
G[T>G]T	0.00733895	0.00368886	0.00019540	0.00244472	0.00061657	0.00141613	0.00038669	0.05328416
T[T>G]A	0.01380181	0.00092371	0.00135867	0.00148476	0.00733628	0.00174472	0.00106101	0.00714246
T[T>G]C	0.00713443	0.00287980	0.00033849	0.00218943	0.00419575	0.00049742	0.00144894	0.00976184
T[T>G]G	0.01244567	0.00807579	0.00008785	0.00183562	0.00482198	0.00149930	0.00192272	0.00660042
T[T>G]T	0.01808425	0.00180838	0.00121060	0.00431325	0.01116540	0.00850294	0.00294987	0.10870259
