# Supplementary material for: SUITOR: Selecting the number of mutational signatures through cross-validation
Source: PLoS Comput Biol. 2022 Apr 4;18(4):e1009309. doi: 10.1371/journal.pcbi.1009309 (PMC9009674; doi:10.1371/journal.pcbi.1009309)
Supplement: S2 Data — (ZIP) [file pcbi.1009309.s015.zip › Supp_data_profiles_activities_matrices/2 PCAWG BRCA/PCAWG_BRCA_signeR_Activity.csv]

	SP117956	SP117975	SP2149	SP117113	SP117245	SP117402	SP117136	SP117378	SP116947	SP117244	SP117162	SP117079	SP117344	SP118074	SP117598	SP117312	SP118038	SP117552	SP118073	SP117933	SP118012	SP117108	SP117812	SP117354	SP117370	SP116991	SP117629	SP124199	SP124195	SP117850	SP117127	SP117614	SP116948	SP117409	SP117593	SP117372	SP118077	SP117840	SP117363	SP117887	SP116946	SP117901	SP117454	SP124197	SP117919	SP117250	SP117983	SP117676	SP117057
SigneR.A	80.9196096252205	180.214103988143	5116.13386274443	33.9428597920444	243.631276392967	258.843513824515	45.5026521770593	293.549115644445	230.302437651364	42.1564430872663	457.264585062496	239.791612124367	1153.55743688605	975.918027510461	334.129162854929	61.6571632730607	90.5742836756574	85.2241623796257	38.0867528190872	136.651261245267	102.127102025078	76.6080356518242	192.460227338664	272.04714922329	84.5819661730302	154.984060106038	2154.60138556248	67.1206723585838	47.8713702654023	82.1333766223565	37.9659496762664	1877.97383474238	85.4409088653759	2522.20179171728	114.207423671269	29.535333784136	137.066548541484	194.584380324357	16.9278515818214	2331.14303984408	306.867719002996	981.846927261542	326.118921455639	2405.10757892358	2593.6865713967	18.603418455101	315.825802114343	81.6809818432339	138.667775981629
SigneR.B	354.870324940463	169.052040214405	3719.03228003501	136.720449121759	217.704487632701	281.535324181995	117.67977700457	75.7525983887568	308.735048179872	87.8204571944174	690.185533682432	113.259604793836	1596.29602785616	204.121876974858	217.951355391392	195.798145226559	1258.05060267091	118.743616630121	178.39400237737	154.786861157726	138.613485341708	149.523819540001	332.570746523546	362.038551189855	64.6286524302384	149.166067309748	1231.66604584316	126.461068846469	134.376709062884	185.985401938442	82.3722056371389	1631.20690294578	300.481695640858	1585.93124636109	327.417012248509	48.0310698837163	208.52796688824	150.615195889576	1591.35053555617	3006.90272942164	281.708263668373	1576.01318190343	87.9061379113121	4621.23564751945	2417.32692757797	60.7980000538152	322.053955862055	75.2168042065462	217.590961307861
SigneR.C	39.6642779837549	93.5319850961148	147.367625281663	15.0026274667883	178.49584939998	1291.97003792238	7.84974752909922	8.02851718989169	111.599200927136	657.124280357849	125.438194752353	814.315383946468	119.987898264078	504.403157312516	14.7749970565321	580.652406393827	4028.10116985156	18.2405606473318	18.0234170946845	22.6385368786024	14.6321554351439	34.0320579528516	10.5398548538514	100.914921595594	33.6085945525694	75.6227357555255	499.891122384039	9.61000077792544	64.4817735558378	272.675504506356	15.7857793679708	148.876909498637	78.8420672005805	351.347351159677	32.8195505820067	8333.74546337988	90.798126538763	105.464150102854	112.472441919997	239.745123635246	54.1362643930478	1543.23029071333	63.6412471602126	10065.7766088859	931.031270701402	3892.07903780695	636.209133106449	31.1158192969348	353.070704674066
SigneR.D	714.530175386512	595.419166060228	139.035163841761	399.442955123082	379.701200896337	524.84333373535	526.057909517029	622.507563898716	751.902596094277	331.977201999793	144.772370228535	333.993218658242	794.649112088047	947.092164457219	592.827780497917	330.83988740959	476.156193956097	307.657748507182	463.180189906442	381.494689941539	519.186141268871	354.899448288803	229.203055421734	816.922167717765	379.910016692021	698.752659664101	1137.0358548386	1023.4087032559	395.637636024617	294.566062596906	240.560217905007	726.994762883953	939.511046613674	2008.81300783847	344.055196339529	190.143853365827	627.060539181548	569.591094717963	924.227025980678	766.297832477924	803.726288081269	1128.42459734596	249.21993994199	395.284571736929	2021.0665817447	262.505024508266	667.854890637753	686.474188279131	892.186949198422
SigneR.E	461.271213749629	937.372611811786	885.809454656986	792.056145685588	772.193640948456	614.679158707272	493.003350048877	413.280915980462	813.833579778748	345.285821557745	1142.7781772124	379.876551070223	441.896803096265	1838.16771899046	371.736847908089	813.484327729201	312.898441410602	486.646266494205	797.560100877427	353.398958563303	535.036027928379	654.975113858865	607.553502646951	798.775792556139	668.261103312816	678.30880168828	317.970234052249	950.483135759472	986.707893225665	730.886586564214	581.147809000261	684.797559312042	732.947365698392	123.413365511976	782.95559881423	456.289559576157	744.351543453513	547.720463484861	635.345888044235	642.820034238898	816.201199248989	379.0816080641	769.689632938434	54.3474524322119	234.874127558046	479.582808771367	494.169160976379	435.368221884677	270.644068348772
SigneR.F	36.236669196951	151.186949253108	151.525379052854	110.029921386439	355.897592315832	574.182405776143	38.3775571907663	64.5248867376475	123.329323159829	586.031542469877	139.122481906481	1184.22234610554	63.4158362993795	113.539475801647	56.657499219433	46.656543451714	1997.65736055496	48.3427715642986	43.4741158722175	20.2249471168382	131.503075817818	19.7346077101743	55.4908832212427	98.3363625184732	132.836086092885	353.803938480151	105.972566888653	473.802587465035	119.661226870734	351.12926365991	49.0635554775605	59.3955698513428	237.558862329078	141.427901921372	35.3429088162202	3346.85716029941	156.760602117981	84.9310176921341	133.420476886604	219.905197699325	98.071117519689	762.951406689622	55.1988995054081	4466.68186361206	236.257911260553	3339.78348901314	421.504205639423	248.295723327646	574.049887537083
SigneR.G	24.7264740026869	138.799850526721	197.179330608341	482.887676138697	165.177503707241	147.898058890452	145.955959699349	44.6916997625362	71.1062243858091	127.642362363502	149.808348436003	11.8383281095422	95.7884384335165	1381.03331656535	30.6200458198185	72.3433830623392	469.129949693532	145.447375194965	277.929804080499	31.1822516424034	127.814121252079	588.46604050335	96.211973506305	627.036665617489	288.180279541014	226.639855581791	119.054773253117	94.3202657169413	176.866412257817	21.7028831281699	353.507973531452	83.0084238770002	235.563296196301	590.674681899249	39.3922903333104	45.6909745427795	183.045254520034	78.9535175819538	816.738435708568	113.865235072742	326.450588947934	27.0896178121313	71.6190059041969	750.102586632105	194.891506824299	144.794807033056	462.254424386269	87.3516925454545	309.164961461901
SigneR.H	193.05386648713	181.179996697204	393.798163168697	113.759044252704	180.433453619646	234.194064244476	87.6537617883422	281.907598150093	254.392861600426	81.0834923859321	75.010322691458	45.0722138688731	285.163856588405	774.964932724776	232.583488494752	85.3548402134102	498.756137399631	28.5904978968391	41.463002422646	85.3208116996402	109.554941891384	41.1540562024622	116.63954218	171.419478095667	82.1676833928844	119.659279168114	100.22051865942	25.5516128789113	80.3333528629645	86.45190215131	101.931316317028	144.950576880178	386.748855166653	206.682409012505	72.994062258482	171.168691640423	201.813246918617	232.841617521618	61.9818240814948	87.4750669819988	190.991135874656	212.233241217324	61.0179937916687	35.1983876531516	179.269421396715	172.275531798177	170.100920920223	176.742440013508	127.507353777683
SigneR.I	11.6708848069862	33.9706468777586	28.1262020809377	26.828158963471	27.2724810611305	17.0785700083039	21.5672455442333	24.0767756441401	18.5049320471345	16.2892263070267	28.771259035416	20.2665282302286	76.8506474449421	67.758612842575	90.8238053736957	36.0960105871106	25.1521774121955	16.3320158255653	23.5202836645609	13.3553085806803	19.834699201183	9.08081560451019	24.3426464352865	38.7416253130123	27.0398257091746	67.2985980692958	62.4669400961487	53.9002135856401	24.9360065927461	19.049208446424	28.7083397123787	13.6318469263747	81.5802572052558	55.7519258913189	20.1165842699817	9.70148852499074	36.6329899724358	48.208963312107	20.1041566262872	105.702635608717	61.1983247787436	52.5352720783176	52.9703585170024	279.323008962403	125.627171676986	27.5647782549309	28.7856422421783	34.7074717431054	82.4721251791767
[truncated: 145 more columns]
