# Supplementary material for: SUITOR: Selecting the number of mutational signatures through cross-validation
Source: PLoS Comput Biol. 2022 Apr 4;18(4):e1009309. doi: 10.1371/journal.pcbi.1009309 (PMC9009674; doi:10.1371/journal.pcbi.1009309)
Supplement: S2 Data — (ZIP) [file pcbi.1009309.s015.zip › Supp_data_profiles_activities_matrices/2 PCAWG BRCA/PCAWG_BRCA_signeR_Profile.csv]

	SigneR.A	SigneR.B	SigneR.C	SigneR.D	SigneR.E	SigneR.F	SigneR.G	SigneR.H	SigneR.I
A[C>A]A	0.0107932157917735	0.0397507596813593	0.00237654358354354	0.0167061644890648	0.0147834938526975	0.00140960730393648	0.0443512519370735	0.00467970615717252	0.00791095343837382
A[C>A]C	0.00826423218522745	0.0342861738674702	0.00174237886929972	0.0166343354238905	0.0105329479974239	0.00191814067166168	0.0197478592594672	0.00324262903195763	0.00569568419176055
A[C>A]G	0.00277506867909971	0.00371617786924778	0.00017447374693482	0.00223209753490579	0.00284908254320526	0.000458884024238303	0.00189960420659467	0.0013559967266909	0.000498697684649106
A[C>A]T	0.0111666902762291	0.0362147447926431	0.00190530783383578	0.00762310834453786	0.00539669889657454	0.00191417200411366	0.0192200736542628	0.00410186637741546	0.00623279201596386
C[C>A]A	0.0121268136715495	0.0306391752774163	0.00182027410048955	0.0109901786027602	0.00116767762804688	0.00417915263623505	0.0484102532643884	0.00133402720501413	0.0071613036635784
C[C>A]C	0.0128062749016108	0.0284266526786315	0.00168904894953997	0.0090172583271783	0.000945279071779878	0.00160583970037979	0.0173473603166359	0.0030254054558074	0.00412344474941634
C[C>A]G	0.0032607250443336	0.00230422478192773	0.000102886936184115	0.00137130244582704	0.00162120018492147	0.000841024053258483	0.00619654483273854	0.00236816010450263	0.000971564929016335
C[C>A]T	0.00966800040659346	0.0323176446899708	0.00143679370363004	0.00780176803999509	0.00106523320351186	0.00274743203984642	0.0368138341882757	0.00628669273325562	0.00914066930462661
G[C>A]A	0.00882903658608087	0.0169233994088809	0.000273743031457636	0.00353383097824774	0.00744877352841611	0.00523843893887002	0.0721264283689767	0.00409766226756243	0.00679770049772943
G[C>A]C	0.00787393756818048	0.0176112873703786	0.000397412859396063	0.00741003643857441	0.00574371687691571	0.00269791888187259	0.0154646089351684	0.00256180820203674	0.00323619473210994
G[C>A]G	0.00110785297917214	0.00167775826119786	0.000169072538743586	0.00213219983980352	0.00361562377610112	0.000412152703238141	0.00484813186146244	0.00114556822162357	0.000584446554089656
G[C>A]T	0.00847594395537252	0.0184802737347183	0.000558930765098349	0.00379005629615046	0.00178028009623195	0.00266574071377309	0.0438452311148566	0.00305782701386822	0.00676793352017524
T[C>A]A	0.00265327474881472	0.0267327069737208	0.0427702739082439	0.0155736630232429	0.00313613644368203	0.011466833362637	0.0708964411703088	0.00499712676469166	0.00763290490332211
T[C>A]C	0.0110173955991749	0.0180837281288631	0.0201009797996907	0.0196870755831313	0.00986120591192268	0.000578550749025267	0.0371802367243508	0.00185717655660829	0.00487726285572168
T[C>A]G	0.000778638540837271	0.00179558419078121	0.00247229156611335	0.00218795450559334	0.00293815273639128	0.00173088863550398	0.00911860073873035	0.00119758059985142	0.000992766982175091
T[C>A]T	0.00887637093528589	0.0309329532858949	0.0226038055283908	0.0202343789470858	0.00190966481478619	0.00850213470195318	0.113260644870611	0.00975784453180048	0.0149657299751227
A[C>G]A	0.0262695877865912	0.0093461756279201	0.00339458746221859	0.00409201556875865	0.00327204722358709	0.00175732208996598	0.00369150848942692	0.0101546757094304	0.00256003233532851
A[C>G]C	0.0124278585996773	0.00604487453549289	0.00117866652586673	0.00814145474446171	0.00170510412551295	0.00122868781537468	0.00440894005193106	0.00651806210107345	0.000773132063168252
A[C>G]G	0.00903941819176867	0.000484691552902806	0.00059752926309629	0.000319229628640103	0.00116679367889367	0.000185834964078315	0.00112479687771988	0.00189402730680988	0.000262547891103164
A[C>G]T	0.0259299819573261	0.0109406384943329	0.00382927875909917	0.00554044109148376	0.0015024244695771	0.00159940515752953	0.00544989879497659	0.00940232873112593	0.0035797047841784
C[C>G]A	0.0178421129855664	0.00530563701349883	0.00475372607273832	0.00704905367010724	0.000410557746587913	0.000329927201284478	0.00118551871963728	0.00140757837924616	0.00159101882182803
C[C>G]C	0.0146830239762259	0.00593124191501684	0.00122466610816078	0.00680977981748531	0.00108529219231078	0.00201132676335239	0.00120612935846656	0.00194931513398773	0.00152605958569042
C[C>G]G	0.00839307139587727	0.000281480298527346	0.000119384147351728	0.000109371940966927	0.00331456118371927	0.00156446419058671	0.00216631073198512	0.00248412548098638	0.00041834926537659
C[C>G]T	0.0250314125196508	0.00650911773403419	0.00694293856481268	0.010071000375739	0.000448372865918413	0.000525457851543717	0.00321541641683566	0.00110294166012479	0.00164130640253026
G[C>G]A	0.0127984854240171	0.0032094899551372	0.00144951599643849	0.00371356012316618	0.000475784142455042	0.00107379058085262	0.000938401234918071	0.00366332108770861	0.000687992989874659
G[C>G]C	0.00991976965116161	0.00450644305184768	0.000623670112891313	0.00512653945092236	0.000899775436673458	0.00156953942532565	0.00181646778017533	0.00558729810208243	0.00163373745183058
G[C>G]G	0.00431816712816461	0.000180878130227279	0.000104422735679838	0.000556306900254775	0.000644317279508154	5.53701102334855e-05	0.000970300573180512	0.000954897662498613	0.000186916499291933
G[C>G]T	0.0208883752105525	0.00544615975893867	0.00295108801023879	0.00327288252341051	0.000556211493296698	0.0012642438948999	0.00128690230508337	0.00226494164015394	0.00146396142205146
T[C>G]A	0.0226984387416283	0.00323199591703342	0.213640518581244	0.000233055869502529	0.000300269446384545	0.0216130375296578	0.000951194113482218	0.00160077659049934	0.00369496359839099
T[C>G]C	0.0262320401082705	0.00499015201794671	0.0502902326102329	0.0115879093786534	0.00118040404687207	0.00075495330303207	0.00107994236440468	0.000607864639260861	0.00139811599476694
T[C>G]G	0.00483767134369441	0.000280642148990451	0.00763214631224766	0.000120668927634996	0.00146664727889941	0.00209935765031726	0.000477207785518618	0.00257122815470963	0.00107321343667504
T[C>G]T	0.0471815214837094	0.00831886741993458	0.271263616675002	0.0137016101563759	0.00103370253325992	0.0223984179810057	0.00515722638683666	0.00248968003606009	0.00301980150935571
A[C>T]A	0.0163975215544985	0.0232732376129642	0.0029300013670316	0.0262116169895741	0.0275930072640538	0.00824403436896423	0.0172612350015691	0.0112140505737945	0.00610142975734984
A[C>T]C	0.00731175612288743	0.00863872490265156	0.00125365442256247	0.0196118058689117	0.0171099253875485	0.00329708875891518	0.00577628915347982	0.00832099365753738	0.00271954496564346
A[C>T]G	0.00692575604144575	0.00498334113959495	0.00162398497913118	0.0352201128174255	0.148626697957394	0.00377553036023857	0.0262303581184429	0.0227521769564559	0.00660798644940525
A[C>T]T	0.0171042194063529	0.0227955978268838	0.00129034091239349	0.0152685034674813	0.0154189608828688	0.00554296971103501	0.0109826762554802	0.00938618647517371	0.00296898354294168
C[C>T]A	0.0100767300374057	0.00994273072361634	0.00599773116416269	0.0293454866166265	0.0211923853267987	0.0161253778013788	0.0134438606596787	0.0145315642789763	0.00433601210438735
C[C>T]C	0.00595645243235009	0.00939615040691965	0.000540283804491733	0.029257567167044	0.021439498411256	0.00826523085209924	0.00805936538395603	0.00877301096315281	0.00151170984275847
C[C>T]G	0.00664223115718732	0.00268183438599999	0.0020802199431162	0.0233696343546628	0.0892185610185536	0.00547407130469397	0.0202693571038663	0.012388367858713	0.00537876847328722
C[C>T]T	0.0133151726757242	0.0247901559510949	0.00345104218967343	0.0285090880295472	0.0252506933219849	0.0108175095521067	0.0107325052840555	0.00683442070723342	0.00361240903256535
G[C>T]A	0.0118413103486123	0.0100360876372268	0.00169704628691806	0.0231489403189764	0.0198864337055344	0.0107948844312783	0.015329117658229	0.0132284586746729	0.00293478526362335
G[C>T]C	0.00776880329681185	0.00893509722843363	0.000522087508777532	0.0239678186554613	0.0214340557432398	0.00611106316991963	0.0132141501904154	0.00830009856546698	0.00362383183706943
G[C>T]G	0.0046171250263203	0.00345662665313359	0.000759248046344057	0.0284327098526389	0.106085267697179	0.00437054293741935	0.0284643558320221	0.0192122607641377	0.00545159887954685
G[C>T]T	0.0105709464936268	0.0120439378888303	0.000746342277255216	0.0191779257953516	0.0206401028560536	0.00755378895749049	0.0115070499085983	0.00656781464081779	0.00222947017719129
T[C>T]A	0.000560815850997921	0.0140208832588612	0.160004095328406	0.021685637707418	0.00159546653775698	0.397421687844716	0.0213646346881646	0.00943974545813303	0.00665905576410315
T[C>T]C	0.00917485939237659	0.00906757597365757	0.0317069807019884	0.0508774978550164	0.0193064954659698	0.0788114456089526	0.0187702900422063	0.00116251913009512	0.00511396384076791
T[C>T]G	0.0037331670214324	0.000362255034019607	0.0117682040236528	0.0119087420599028	0.0659893862415212	0.0517970665191755	0.0170305307447469	0.0195608242671951	0.00115432117354384
T[C>T]T	0.00670861792929069	0.019239527552885	0.0718029285294139	0.0391941270145306	0.0141018626288806	0.221040489396131	0.0131056468216257	0.002820623383829	0.0101705091367762
A[T>A]A	0.00404646377966137	0.0149363586919226	0.000817621158046151	0.0120194993753063	0.00984594573820122	0.000660223315334221	0.00326482750684283	0.0127549183642387	0.00471438616082549
A[T>A]C	0.00199807741722787	0.0124918130127724	0.000241013468751267	0.0120256468500102	0.0111727813258885	0.00191888479369931	0.000453606821904651	0.00448557255099531	0.00353648817215233
A[T>A]G	0.00443053421363009	0.0158231767017781	0.000466002607907649	0.0119204207303207	0.00806902817375346	0.00134485488281849	0.000979985008855773	0.0060373801310161	0.00220604854404698
A[T>A]T	0.00398270282424902	0.0228911576376018	0.0014200780391702	0.015702760396192	0.0113896826920445	0.00136843321149897	0.0178162893160701	0.0198285111552821	0.00976301034587869
C[T>A]A	0.00570425559908394	0.0143440498408287	0.000604253749820601	0.00383988355025546	0.00114348180186319	0.000604963978839424	0.00120053138872858	0.00595051691293664	0.00253617875884948
C[T>A]C	0.00844399425060582	0.0191914210538143	0.00100472365749229	0.0038806589366077	0.00205391323980166	0.000868920076959307	0.0023389159163606	0.00198262434110701	0.0152233988656847
C[T>A]G	0.00939013759862158	0.0180507798154779	0.000639227018483862	0.00464202036048942	0.00256542185541095	0.000987681331619153	0.000868785828541417	0.00514743947869114	0.00622812605631897
C[T>A]T	0.0127503441313949	0.0273902892554637	0.000537167439335337	0.00113940235645991	0.000376580320398682	0.0011065180761671	0.00216528255271524	0.0105730083982008	0.0285872173631756
G[T>A]A	0.00461266108657351	0.00887014865466987	0.000401032176273396	0.00428697458934808	0.00118814344714557	0.000791253172953818	0.00146525263583127	0.0031690794337431	0.00108491199337271
G[T>A]C	0.0030236594359299	0.00844951140272457	0.000358708657382817	0.00494702394322647	0.00270380793903324	0.000599789586886953	0.0010435222612634	0.00320721420465348	0.00345421298731062
G[T>A]G	0.00649610139726985	0.00871561184004848	0.000320340774383658	0.00514134642560535	0.00255060743173245	0.000599161800091307	0.00267408975963683	0.00283217412461282	0.00185353590045103
G[T>A]T	0.00731279381381486	0.0175939945549345	0.00061816388811147	0.00474405680497594	0.00130817881504338	0.000848863115784513	0.00349207289518347	0.00108587286523551	0.00790485738031602
T[T>A]A	0.00653715135614652	0.0126212830800587	0.000671098671300556	0.0119853509216761	0.0110761715847641	0.0013331171390313	0.0230447921156911	0.0235673635571121	0.00582246389111228
T[T>A]C	0.00482737683527105	0.01235799094543	0.000852610894725517	0.00487992396797944	0.00203638231885662	0.000450647730798733	0.0017178135980034	0.0105173493752143	0.00858510641990773
T[T>A]G	0.00463912360920204	0.00801988196460672	0.000720792572186179	0.00413128888098421	0.000665152215885258	0.000723023065664805	0.00170327087494667	0.00855041013793173	0.00313917327198653
T[T>A]T	0.0112162891335062	0.0310357484298707	0.00151481106330351	0.00348301811522231	0.00488718719820871	0.000557606974613066	0.0128453929506007	0.0227390090513324	0.018527112770959
A[T>C]A	0.0216659615077495	0.00895463774341951	0.000698515812245563	0.0281999614571121	0.0267581067195613	0.00403893734187043	0.00158599015445594	0.0527695271859028	0.0067493559384985
A[T>C]C	0.0114366839810012	0.00662927023986531	0.000257898223086634	0.0071511287042133	0.00732710727354199	0.00125482573865862	0.00335797583074444	0.0172672983159082	0.00553939808206984
A[T>C]G	0.0155151878925436	0.00504617244984525	0.000783063543458778	0.0179428944985421	0.0145903380003178	0.00192145503643208	0.00131942624265155	0.0221829951330406	0.00652471955289789
A[T>C]T	0.0234799191349502	0.0101045605940898	0.00190420748231735	0.0256337434958442	0.0235259520447619	0.0010150772080324	0.00306827861076503	0.0414497364930887	0.00961709057567212
C[T>C]A	0.0124188554525991	0.00395753733739208	0.000615456174288099	0.00861406989633639	0.0060398615653175	0.000823727661744946	0.00190521234196509	0.0200996439382908	0.0103873569539999
C[T>C]C	0.0165183089529743	0.0121356296934745	0.000378522482551174	0.00612686759941063	0.00488601849428545	0.00149541733142282	0.00135303924849528	0.0108552392519416	0.0318939924911433
C[T>C]G	0.01272997821629	0.00181340781168589	0.000213956254204142	0.0109972981957662	0.00688669812475918	0.00154152492778397	0.00130166619696835	0.0122353928291856	0.0268145943528247
C[T>C]T	0.0170990474401487	0.00617429543735939	0.000645552012131343	0.00729810419496759	0.00349318350041385	0.00173357054530217	0.0036603436928894	0.0235656554950142	0.0764967896234543
G[T>C]A	0.0111081074422922	0.00314882631351716	0.000628625232515928	0.0120743010370527	0.0114428601274034	0.00180699157617672	0.00215462724223827	0.02826626383815	0.00495420483614129
G[T>C]C	0.00798953121874718	0.00385642401766818	0.00050258202950388	0.00446422058738193	0.0101182428772901	0.00107110372813267	0.00217787311558364	0.011848851259907	0.00812450401911447
G[T>C]G	0.00825390821314471	0.00327276653497101	0.000591198907071683	0.00695024521506723	0.00739872132069803	0.000551085695691841	0.00338292199237507	0.015641591886983	0.00723744522319855
G[T>C]T	0.0123237366776572	0.00441675337100585	0.000859661435795316	0.0143428057847287	0.014057962069551	0.000989028565279702	0.00254634161968925	0.0229586259379001	0.00899206900695619
T[T>C]A	0.0125395720874229	0.0051521848678668	0.00126358277581195	0.0114939702458076	0.00840994950075225	0.00110117571224667	0.00257864750225976	0.0525942368221157	0.00649469457394279
T[T>C]C	0.0117192238682203	0.00669311781537734	0.000917731022859543	0.00216655489406223	0.00757641815128373	0.00273425267475687	0.00637220786939845	0.0385531905979867	0.0149135112011978
T[T>C]G	0.00609063482282454	0.00142566349800298	0.00100333415408075	0.00747373346901556	0.00313397247451124	0.000511673389341797	0.00388415683870287	0.0261166825164481	0.00858782148195398
T[T>C]T	0.0134678770410904	0.00661554750350886	0.00206420135775381	0.0139704083920082	0.0109212017502042	0.000363130373847265	0.00575578453476492	0.0526418102754628	0.0185921280615201
A[T>G]A	0.00654172199519587	0.00412153921589078	0.000355739468307058	0.00487233454059616	0.00218548049802508	0.00115113564430484	0.00225677022007894	0.0178628559502324	0.00291369362422445
A[T>G]C	0.00268108059535442	0.00156443485584182	0.000109005455648059	0.00261256278348606	0.00244200364425164	0.000380093114113033	0.000464762133510785	0.00636581903335612	0.00573393907803941
A[T>G]G	0.0107126395086866	0.00689772845729944	0.00076352811941722	0.00193157949198088	0.00205418674275509	0.000371000743918699	0.00175823592162671	0.002370523630009	0.00392373305306399
A[T>G]T	0.00890918120823293	0.00169754603263799	0.000320078639249547	0.00367157895034587	0.00291667110147428	0.000462768271360845	0.00364505876238766	0.0134149484103563	0.0464949373848486
C[T>G]A	0.00578875766633074	0.00129857737493788	0.000140990647415462	0.00209060579352924	0.00131302059915347	0.000729936031517435	0.000821604474482103	0.00498485749149707	0.00415897119905657
C[T>G]C	0.00563904882763928	0.0037471075068614	0.000365322402274931	0.00263653435092067	0.00150937164851908	0.000721041353843592	0.000914033520225371	0.00429281769869598	0.0149356965062393
C[T>G]G	0.0135025836613728	0.00436851703966502	0.00051134823294743	0.00337096704001496	0.0021278375684436	0.0010774563189568	0.00126558567105135	0.00446818356506286	0.00945921775040436
C[T>G]T	0.00938313370926013	0.00527019463958375	0.000490817066501059	0.00198736735309259	0.000618634772438667	0.00138814111172243	0.00358278555338279	0.00430481988832084	0.17403075407637
G[T>G]A	0.00542637144326194	0.00220675380626232	9.14036321859761e-05	0.00127664331482249	0.000506376372576752	0.00023099473650504	0.000529800840789871	0.00462683974465949	0.0011055726031834
G[T>G]C	0.00369043577935083	0.00151143509558907	0.000103531677000108	0.0020955646398932	0.000755284873079298	0.000675470139803661	0.000205170044043675	0.00238602630586793	0.00366976546483373
G[T>G]G	0.0092530758660868	0.00759457692335	0.00101596045537722	0.00860116049436491	0.00194927987239454	0.000249948544072519	0.000403845684422107	0.00309883678934933	0.00258275167512753
G[T>G]T	0.00928272380000094	0.00314356407788633	0.000211429984356599	0.00187600800171446	0.00184786998333361	0.00042480794769013	0.00153931809699317	0.00406040180126503	0.0448478657391804
T[T>G]A	0.0111402719111141	0.00178205622896682	0.00106458127111339	0.00383663099918202	0.00146996061700852	0.00111496291904345	0.00125623600098813	0.0163412449111968	0.0055737237262996
T[T>G]C	0.00672448875085286	0.00209866649125375	0.000407787784838691	0.00299822513382693	0.00194390256352916	0.000833674954731732	0.000631012530796186	0.00681003126277132	0.00962869759008093
T[T>G]G	0.0117694700073288	0.00662492269399963	0.000182846199231722	0.0043160590988361	0.00186297517953592	0.00167226881800432	0.00163774195663874	0.00686986330192482	0.0066177577974497
T[T>G]T	0.018116921677548	0.00532687270726351	0.000585497084554446	0.00559909058329574	0.00575185071813828	0.00295855038683225	0.00821442384844258	0.0220534876348034	0.105561733584431
