# Supplementary material for: SUITOR: Selecting the number of mutational signatures through cross-validation
Source: PLoS Comput Biol. 2022 Apr 4;18(4):e1009309. doi: 10.1371/journal.pcbi.1009309 (PMC9009674; doi:10.1371/journal.pcbi.1009309)
Supplement: S2 Data — (ZIP) [file pcbi.1009309.s015.zip › Supp_data_profiles_activities_matrices/2 PCAWG BRCA/PCAWG_BRCA_SUITOR_Activity.csv]

	SP117956	SP117975	SP2149	SP117113	SP117245	SP117402	SP117136	SP117378	SP116947	SP117244	SP117162	SP117079	SP117344	SP118074	SP117598	SP117312	SP118038	SP117552	SP118073	SP117933	SP118012	SP117108	SP117812	SP117354	SP117370	SP116991	SP117629	SP124199	SP124195	SP117850	SP117127	SP117614	SP116948	SP117409	SP117593	SP117372	SP118077	SP117840	SP117363	SP117887	SP116946	SP117901	SP117454	SP124197	SP117919	SP117250	SP117983	SP117676	SP117057
1	37.0827324345043	86.9174245691254	169.873721883484	9.54239558104855	163.910182583056	1221.70174163943	4.41902801387239	5.93500740480509e-11	103.933185462646	602.312558162032	120.376209412057	757.677630676637	112.393249354855	486.485897678884	4.60396951776206	563.207991948557	3826.63637322914	13.4368674092867	17.6316783673592	22.1356494457965	5.93500740480509e-11	30.467949357962	5.93500740480509e-11	88.2995081704421	30.2593196722034	56.6121837084205	476.560790964591	5.93500740480509e-11	60.1357746757512	259.669652657843	11.6014349427511	148.404855007069	66.5898016957186	318.973394019932	30.7454345924712	7898.76556148923	85.8684006976845	96.5204743979286	109.998210227642	237.786052636115	48.41927993123	1465.64188610403	62.1988033012432	9418.16584059154	872.790657270923	3647.68029186902	592.718254521842	16.1305322636697	312.966891250208
2	203.798539419445	249.264152416175	1881.13246310022	153.299823967238	263.706714254519	290.306162286693	101.716403778308	404.791391106803	318.747220180925	76.0976864159678	253.089660062283	59.3217803624905	514.481504443377	1178.67828382009	336.707142977616	100.061871283694	431.714881776765	27.5548309483656	50.5662819056305	113.545420225988	125.001905908043	85.8233590248375	171.51099048734	242.955410001836	107.414388776893	152.114448572416	545.257514687859	7.79065610999171e-09	127.605155651471	120.221976581424	141.458711366802	597.306520192771	410.646411041419	650.779878486825	128.756811701893	0.00365374508720106	253.3050607611	304.592597648839	4.85201788464277e-10	552.083212415608	273.855825950877	271.737467430772	146.130267075739	0.00792204812510659	588.132007338422	132.125075266493	237.033226123055	195.065024395317	105.759591084217
3	89.203315902053	158.194427656536	812.015181693239	480.273016452862	193.622649161935	198.113873572625	170.843121319275	52.304309818948	135.845114942554	151.460414694356	252.580773817794	4.62613518091815e-11	412.369707262707	1248.35966644798	64.3352872118743	106.829168683784	719.162807676694	162.744909774815	304.338426920956	53.6859148231923	161.02177714391	578.611922902688	146.173046045316	671.069043271735	283.238959103195	254.69937673558	367.130817822938	151.967510239531	186.735550700712	39.6574728904933	338.045051864723	426.215819270439	292.188691919187	945.985676747574	103.915414594493	77.995963203558	218.729865297331	110.702542042089	1148.43637235276	714.455198581765	372.418809301045	323.170424067617	75.7327350972555	1816.73476358669	763.0298488174	157.932413730149	507.790189250422	115.354874083642	366.666852168469
4	802.924776187214	729.428669139704	32.3999797347326	464.166648281098	538.276705923333	601.788277859958	593.572806539139	648.993661437321	912.144353452342	393.588990305331	320.500718677498	475.815812620472	861.943531151824	1039.81122295752	620.4913592741	485.3803203005	587.313476301676	402.887118983187	566.635190867001	446.571280096296	578.076706828676	397.713615815519	350.036076726145	866.340834116751	487.737151648463	761.69850655697	1140.57113182557	1144.83055426108	556.674399306917	458.42997202839	287.841506269357	842.659347843779	1049.15036816237	1874.90752667532	484.347947185098	460.63054624878	728.839194659004	639.743503850425	963.289204354476	921.457947174365	887.314562017047	1273.76220383376	398.782441245515	658.64589812555	2072.97247452043	379.30124525103	653.031113862958	742.569618237144	882.969259949979
5	22.5421032246418	88.2178321284574	4073.74323493378	6.65662012656033e-11	139.294819102743	191.520467202199	5.71549700808972	188.134955534313	123.803641988434	50.1090074502937	328.869017781249	151.308368122439	879.718695573632	685.71800694596	239.711068013604	7.04633371715813	57.9180064941104	56.0159794385253	0.000657682815388416	77.1666784409923	91.5483674304649	56.3684784438326	133.02898117556	181.814550545237	37.01962527293	106.720128988335	1661.54926253427	13.183496667491	2.21346741023564e-10	12.0452326716772	14.293702651021	1479.33721248093	7.95828751098578	1951.01544212567	54.7421967715584	19.3460335604279	61.0136729595936	112.860152281435	2.58042511416994e-06	1818.3421264465	195.656743886755	752.198957503297	210.034587358286	2281.20100108782	2023.31862435209	0.0521685893920381	253.927723438487	39.6693455095148	115.296641785874
6	328.966584910558	158.813660203341	2630.76445389482	113.596910938845	163.156894540877	227.540327874341	116.463963234043	79.9808137334585	257.997516874599	58.9227788064077	497.461739043516	153.885257178686	1201.13438088946	132.425273888805	180.251993828599	158.882346236221	966.985529154751	90.3421722140792	154.380352818497	147.366675649012	110.838894750431	117.974781872515	238.038318510321	282.145642759607	60.5559343681877	134.662361338099	915.369186868767	154.245785412195	115.069452816656	172.450176681401	63.3199651871749	1167.85082704617	268.592800098209	1166.88423932423	245.912928760292	60.4561733084486	187.491219316511	125.987594943599	1239.20271771868	2205.04538576976	224.515979322718	1250.44155936099	59.7666709766796	3226.76720397944	1780.37362497752	94.9791156295919	253.842684454025	74.1670040082737	204.086571042432
7	354.520842005543	797.935827453773	818.660366911866	726.167459430229	642.574409673387	523.263539889765	409.143646248158	332.051269189243	656.379540217328	291.669790453522	1003.53798605095	283.073570877154	332.479269932252	1759.00010875739	296.639124843362	693.278302928202	274.438740619581	419.359040439311	704.432818874162	284.673701868184	454.421782071894	622.251111714297	511.080752536359	724.552611647575	588.834926026228	587.709139950124	248.860759056508	806.245462607422	853.118383338608	603.85421114579	542.13214580946	556.81362009439	600.435317992905	110.134778583925	650.479719156521	341.773309435942	632.404653399774	450.840483303916	602.45189395262	504.001275350492	709.826295516572	239.571943013439	656.347698000627	3.32665804605738e-08	107.899574281101	388.266061552835	474.341080916156	341.58515077761	237.386816194623
8	60.7305704379123	160.164234743738	122.483799357612	120.866198486771	369.943631073692	663.518293393369	52.4568235321399	84.2444176394697	144.932661048315	649.441611873795	127.24845140061	1253.41629192722	105.431535533901	141.261767037382	78.7302465836768	67.1758039191608	2272.00668555384	52.783020330719	46.9480795045018	26.6298489753505	151.691801466257	29.3346108985941	57.9986905518777	133.412716860071	139.773341980111	386.3170633017	164.918728241231	500.574226544951	116.892872722195	366.722239817963	51.9635029762365	73.02985718538	281.696872887206	256.728899383597	36.0907252694428	3857.03805242752	172.002003062539	105.049884150157	208.435005719465	265.99791609504	119.857695280073	909.540683873525	42.7972290295547	5179.2415167381	379.420893068926	3637.52828002953	492.294586716843	281.184537641209	648.299247638767
9	29.248012216548	71.0887230834673	478.892475536076	49.0994350035185	63.5295150624047	49.2617573282127	38.6834894155935	52.5147876435176	53.2419236998464	26.4039723682603	94.3523876327901	34.5081775184581	235.045928150286	207.284494522689	139.540954019288	58.1595030201484	105.806582360039	29.8884025452724	47.0845601123285	31.2366629176607	39.4139135092825	23.4617003907954	65.1443535729109	98.422323369047	50.1804938508049	105.483017116641	270.787455817481	78.9842484383913	38.7924519706975	28.9670728998078	49.3522534172408	157.387875447872	129.76057363762	323.588848754095	40.0278641207414	3.93959853199929e-11	65.365215104821	81.7189277544084	91.17909672316	396.814651939227	119.154219098487	189.939922068835	90.2282881002466	656.154274795991	415.062249036242	38.1299490946248	82.0269485125546	57.2891821470679	124.573547715124
[truncated: 145 more columns]
