# Supplementary material for: SUITOR: Selecting the number of mutational signatures through cross-validation
Source: PLoS Comput Biol. 2022 Apr 4;18(4):e1009309. doi: 10.1371/journal.pcbi.1009309 (PMC9009674; doi:10.1371/journal.pcbi.1009309)
Supplement: S2 Data — (ZIP) [file pcbi.1009309.s015.zip › Supp_data_profiles_activities_matrices/2 PCAWG BRCA/PCAWG_BRCA_SUITOR_Profile.csv]

	denovo A	denovo B	denovo C	denovo D	denovo E	denovo F	denovo G	denovo H	denovo I
A[C>A]A	0.0022095254254037	0.00906424777420474	0.0472787837096149	0.0134923546753844	0.0137302897412292	0.0397886667948657	0.0164873084595104	0.00123939535030422	0.00956362434213706
A[C>A]C	0.00165112052852561	0.0064524160069274	0.0222691277149393	0.0146950054554651	0.0109060389149834	0.0392063206058214	0.00977888660907482	0.00134336175583462	0.0071779111317827
A[C>A]G	3.30497482620943e-05	0.00193408866119482	0.00180963490465935	0.00217612908723312	0.00320821037357886	0.00452402870633416	0.00290711702698645	0.000519538544820072	0.000657368198989732
A[C>A]T	0.00162721862380275	0.00492200158667606	0.020817460435441	0.00469214258923742	0.014781199223306	0.0430295442800584	0.0065194365163684	0.00182703486161168	0.00693751220182349
C[C>A]A	0.00126591902445207	0.00572811972247025	0.0529348453401315	0.0066836932526177	0.0164319959672047	0.0252515531646801	0.00218437262198059	0.00409330694263392	0.00848729612109827
C[C>A]C	0.00151346741809535	0.00463081226958371	0.0197685430957343	0.00700680065711447	0.0169708227313267	0.0322822393207236	0.000807512371295375	0.00120787472598328	0.00509467687123516
C[C>A]G	7.24887367126925e-16	0.00327309220146317	0.00607161336030434	0.000897759117509882	0.00332395545069153	0.00149898000399361	0.00201944737114309	0.000896482844978733	0.00110204865377916
C[C>A]T	0.00129413901335055	0.0100703834852598	0.0408048361726229	0.00445033480508418	0.0115323094958102	0.0314636073505377	0.00112906301724021	0.0026017090321501	0.00988349395743913
G[C>A]A	7.38963679131448e-18	0.0106439662325784	0.0755730902889707	2.3414986659991e-08	0.00956564786298505	0.00072170815873812	0.0101728459490551	0.00512696667598201	0.0083713763156118
G[C>A]C	3.03947800547135e-07	0.00364877858161674	0.0162708259989545	0.00602936938112655	0.0106573443268101	0.0185503767782812	0.00647495966782773	0.00274247209712893	0.00393818581923357
G[C>A]G	7.55742169204696e-05	0.00162418931482465	0.0047814159824108	0.00211086447411212	0.00103208068540281	0.000975882037710129	0.00392721620150864	0.000447624413241645	0.000732622243869975
G[C>A]T	0.000258073952934582	0.00711065706650643	0.0463139877997022	0.000575362130861072	0.0101840894028554	0.0113171823454762	0.00374759056691812	0.00276967005316593	0.00741474261870462
T[C>A]A	0.043264544332151	0.012137081495402	0.0791588845405922	0.0104789316705615	0.00182853046517117	0.0127821482437488	0.00265649214718167	0.012929973776725	0.0103484344040835
T[C>A]C	0.0212337702011092	0.00316834210194026	0.0411502034752705	0.0182648600156358	0.0150811691539478	0.011669002445744	0.00967530975574139	4.28232973413797e-10	0.00688312446431401
T[C>A]G	0.00253407128696265	0.00200630085537325	0.00914107316123475	0.00199742057551644	0.000346700661877454	1.23926892286676e-10	0.00319556321065983	0.00172558811659484	0.0011922212867177
T[C>A]T	0.0225196641866178	0.0178641594669335	0.127420857088596	0.0137961546615007	0.00841601116821837	0.00431107618732449	0.000991846043113037	0.00916062623159427	0.0178434473920349
A[C>G]A	0.00333223481236996	0.0109274951101124	0.00126275863580008	0.00415333314383781	0.0310694868955975	0.0112428435087014	0.00522512608860342	0.00174998837626259	0.00299543556960405
A[C>G]C	0.00140636494989888	0.00683364869542997	0.00508857729599637	0.00826520935967953	0.0147912030309327	0.0060864023667666	0.000994182266894032	0.000563194967258996	0.0014781532650086
A[C>G]G	0.000625292224439193	0.00290121502214522	0.000258366806538087	1.34084939760255e-10	0.0107656460721657	0.000299212549380805	0.00225126764245397	1.75256823516781e-12	0.000290673859905064
A[C>G]T	0.00412346141160446	0.0106290689354593	0.0049658798948514	0.00473351615588041	0.0306702828140072	0.0124515234016821	0.00248901970704691	0.00080091365248776	0.00400844247741883
C[C>G]A	0.0049184520953263	0.00198958373129487	0.00207499512564691	0.00720596555596259	0.0231392604540176	0.00510044782486486	3.62952886594353e-13	6.49846914302366e-10	0.00203524069625189
C[C>G]C	0.0010155353502352	0.00316981764241418	0.000931306448125803	0.00729135777081224	0.0188272293321568	0.00634338971483055	0.000479379130037432	0.00191177129083048	0.00178191243232747
C[C>G]G	8.30728644692102e-22	0.00344457274781525	4.25386611771522e-05	8.73562452178981e-22	0.0100278453322191	7.73061567412942e-13	0.00488565365006363	0.00149855379129181	0.000417143291381992
C[C>G]T	0.00725310477512811	0.00135733796437748	0.00447889533308853	0.0104714016001505	0.032662515849952	0.00547293393304823	1.39559708871395e-07	4.30123830026713e-11	0.00228685617148507
G[C>G]A	0.00152865264660625	0.00428667246659293	0.000672270713635696	0.00394512723390166	0.0155286982378347	0.0035601269068394	0.000305600113596146	0.000807324899588655	0.000985385251906595
G[C>G]C	0.000331876775647091	0.00607122493991888	0.00213481075591563	0.00547800071407957	0.0114127687445455	0.00488729574786212	9.45122486806422e-06	0.00180513468492888	0.00185471525050326
G[C>G]G	7.6267648778955e-05	0.00141213962725833	0.000430477914387808	0.000510915205957015	0.00521935332794712	4.77889899150778e-11	0.0011140434068942	9.71838138140763e-22	0.000171386528214942
G[C>G]T	0.00290421688190758	0.0035602259744602	0.000466400094332482	0.00360356749145277	0.0261362136035267	0.00621660514556987	0.000728041188132032	0.0010552327898191	0.00170534316432479
T[C>G]A	0.222916212300263	0.00543464009138297	7.22084376776484e-05	5.69423753504332e-09	0.0278567271298258	0.00224572031496249	0.000197727058572558	0.0282467620177771	0.00761462312239716
T[C>G]C	0.0532308888406149	3.62007560659181e-13	0.00356319957709306	0.0131260533579655	0.0344350156003557	0.00271144713282847	0.000102433328162896	1.15965872193086e-07	0.00291718431348965
T[C>G]G	0.00779155445322973	0.00331860154850185	1.08701677680466e-19	8.73562452178981e-22	0.00538103323189328	1.55554194586937e-17	0.00191185741648211	0.00238277607213432	0.00107654532906217
T[C>G]T	0.281866445332254	0.00272760965401216	0.00696158217577882	0.0155951708533706	0.0623354277713262	0.00367918723007525	2.76266764046801e-05	0.0309374421486963	0.00931029194044684
A[C>T]A	0.00253414221907329	0.0140188487822171	0.017519777397335	0.0264516846498092	0.0187560164995813	0.025272897375448	0.0270195943812517	0.00795540581049579	0.00801969224363453
A[C>T]C	0.000734667837946093	0.00900002736829507	0.00682019997130097	0.0205650448264628	0.00755933807932401	0.00925493211979217	0.0152856544522477	0.00357337598915615	0.00378800386141553
A[C>T]G	0.00257795886469117	0.0187815733628375	0.00699462288617508	0.0429132462024184	0.00040845978054153	0.0088889930379306	0.165411445563411	0.00233359380514674	0.0099877605820774
A[C>T]T	0.000849242224829712	0.0115066882736131	0.0115849052383318	0.0145549211947649	0.0202320495943053	0.0268836657681995	0.0155115606456606	0.00525943672529439	0.00438039047171614
C[C>T]A	0.00500514379311998	0.0170933595709778	0.0162254420379499	0.0299297114435906	0.00961588906688773	0.00730740262066059	0.0175039542273927	0.0163044034209268	0.00597721751992166
C[C>T]C	1.41572084787135e-05	0.0101457807641192	0.00968970220203044	0.0308081502235616	0.00594758750039325	0.00794312525711244	0.0182515164022879	0.00804607142075272	0.00336608435490155
C[C>T]G	0.00206287313487114	0.0104644496864603	0.00891251669070925	0.0267371497862566	0.00408681742998328	0.00289377560807189	0.099254055761762	0.00537738732863974	0.00728966650774886
C[C>T]T	0.00301430321177032	0.00868040321104211	0.0120095837254558	0.0287308060122531	0.0168725998778042	0.0283365192368274	0.0240326543874623	0.00996351801184652	0.00573182524995589
G[C>T]A	0.00119550481690309	0.0149302632430295	0.016736220747903	0.0234530370390989	0.0118719600792527	0.00807797875878597	0.0185348049851726	0.0105621677254713	0.00464437749313792
G[C>T]C	0.000113463759208585	0.00996536946560702	0.0148780016225411	0.0251983896484115	0.00808112083015778	0.00626810593999805	0.019311698317545	0.00584014711728534	0.00505244406509143
G[C>T]G	4.68099198831654e-05	0.0172431194693057	0.0160966636922256	0.0339775568701889	3.07522207607215e-06	0.00182311697752506	0.116705543026568	0.00527787790782232	0.00804539622194955
G[C>T]T	0.000160441621078113	0.00901376310258032	0.0118836454495239	0.0200213978675811	0.0125377186419135	0.011352063610724	0.0194737784090804	0.00748642550470577	0.00362158170072226
T[C>T]A	0.147408211101741	0.00708851602342089	0.0140336707591984	0.00338023086385156	0.00522955298425003	0.00835343193286631	0.0158493966884574	0.396393274859499	0.0118758263337636
T[C>T]C	0.0281788398121038	9.37762148253012e-06	0.0237863801982212	0.0488459942635714	0.0164248235389298	7.81071213834049e-05	0.0166471110809709	0.0775995804970156	0.00819604304843044
T[C>T]G	0.0101544063418883	0.0173515152285221	0.00231966305940708	0.0136620042086772	3.29179122939136e-09	1.78871334168601e-15	0.0770270528124816	0.0514906922371534	0.00296567733513319
T[C>T]T	0.0632098998559607	0.00621966952053139	0.0121918272021355	0.0300690230777052	0.0131055065037274	0.0153765600530846	0.0184176626076169	0.21750077681319	0.0138594326481763
A[T>A]A	0.00125323457472391	0.0117570301160948	0.00452559855713785	0.0129064773124072	0.0018609864934343	0.0191880186727148	0.00816070592918041	0.000175188040235104	0.00535157175658981
A[T>A]C	2.36246204466094e-09	0.00483481897938908	0.000313677300244451	0.0127008463073847	0.00175940548986731	0.0164831641037788	0.00999267332800814	0.00199333781172146	0.0039712022341964
A[T>A]G	0.000189218143231533	0.00636093990806753	0.0013241092393012	0.012166083106389	0.00466283816750707	0.0208016771211971	0.00669314752883247	0.00155276694415564	0.00290484391161718
A[T>A]T	0.00201320935170638	0.0183154986785825	0.0205307762295222	0.0158612006213956	4.77131853149643e-07	0.0253494158517944	0.00934623111869224	0.000575229047063849	0.0106632762771291
C[T>A]A	0.000679128330133746	0.00575281750309471	0.00159896062841167	0.0029755284086466	0.00614462755029587	0.0192918303951227	0.00116482457970425	0.000276887912485693	0.00279707611941592
C[T>A]C	0.000823687158030546	0.00247577077469935	0.00238273366820167	0.00284663603498592	0.0102819512264952	0.0247168521619421	0.00232889962991385	0.000891978223733629	0.0137519356690425
C[T>A]G	0.000726449096603045	0.00501690059772878	0.000722475204821762	0.00374451374129065	0.0111067356874776	0.0242645149658543	0.00303211281620106	0.000593467560299597	0.00615876401732755
C[T>A]T	0.000534007382524377	0.00941414858622024	0.00180161626038756	3.12472958797343e-09	0.0126038553330529	0.0363456646740646	0.000498868682752982	0.000920818389317627	0.025493030408662
G[T>A]A	0.000425443800403565	0.00300172157411968	0.00190157188574281	0.00422334378101034	0.00550492131807431	0.0113734961600618	0.00070581771240985	0.000559726324423945	0.00143861174385229
G[T>A]C	0.00032850300216161	0.00273309986831802	0.00131785452391208	0.00493084458702498	0.00354053421350499	0.0106884915928381	0.00224955623492496	0.000554212590800824	0.00347378871889284
G[T>A]G	0.000140184945149816	0.00373111694536507	0.00299760409825747	0.00511942413786891	0.00801885807210902	0.0104623547454761	0.00194810139956046	0.000680260208559859	0.00212885805720655
G[T>A]T	0.000553844382066563	0.00151501401990078	0.00415119477136445	0.00351795235685256	0.00970653280964187	0.0219925512798494	0.0015335556838778	0.000538358841547628	0.00754163693540509
T[T>A]A	0.000950906095027613	0.0243089625071476	0.0254597302314095	0.0122951722537377	0.00110248623991356	0.0104489237486911	0.00858428203077004	0.0014673623067504	0.00697973377630873
T[T>A]C	0.00122162669894317	0.00894946897041558	0.00262352885543673	0.00486620185232331	0.00337193300363845	0.016105163284633	0.00114936032375505	3.88287676347915e-07	0.00823278217228484
T[T>A]G	0.000866425590846894	0.00720757536511456	0.00231450397875184	0.00422636562946771	0.00388587456616828	0.0104130085409589	1.46318228284303e-11	0.000636510615558744	0.00326758616194494
T[T>A]T	0.00221636689762291	0.0206605651414627	0.0133451443801209	0.00142838914409362	0.00769420831524621	0.0397873052183323	0.00569181295150781	3.99142761504711e-08	0.01758810597601
A[T>C]A	0.00115720349867253	0.0476865436103802	0.00232981003553089	0.0340240892728959	0.0123997590291422	0.0128129894696561	0.0204372523592198	0.0041228184582706	0.00853119111435523
A[T>C]C	4.69859039511202e-08	0.0168663256480955	0.00292511968508964	0.00831754697284813	0.00963172542575154	0.00819568866098767	0.00582150086179567	0.00183754659844487	0.00563038345263486
A[T>C]G	0.000727420289404498	0.0210734166086848	0.000882607721392627	0.0211774909197945	0.013642228378258	0.00561550558122588	0.011580214588396	0.00216298015754365	0.00710304170279868
A[T>C]T	0.00261722432791244	0.0373605368663521	0.00379260505233046	0.0310188382099427	0.0181339717113512	0.0119429643383956	0.018085965262775	0.000853390383170689	0.0108884303352186
C[T>C]A	0.00093456911204298	0.018762103935059	0.00224082314146747	0.0103428710521103	0.0094444965693951	0.00466984105363111	0.00384503191593232	0.00079075095551981	0.00991957430657985
C[T>C]C	0.000414436568331274	0.00951344097835131	0.00050377241538633	0.00652010877036547	0.016666707680292	0.0149954147265302	0.00464461703148022	0.00130966020876151	0.0282772544892044
C[T>C]G	5.30384082222112e-12	0.0121701437500749	0.000324935037370855	0.0122686063484434	0.0113216023419997	0.000573789794789135	0.00528478098193637	0.00190556311995296	0.0238364019323899
C[T>C]T	0.000497321558098369	0.0190361671822817	0.00196327958156707	0.00843912687945119	0.0110109095423316	0.00510026686027377	0.00230388062568454	0.00254170903333661	0.0666124837598016
G[T>C]A	0.00102630382732268	0.0261051801773679	0.00229934158962581	0.0150575816276326	0.00544072819469175	0.00443866783716225	0.00825356625877538	0.00174076970544086	0.00559865134600407
G[T>C]C	0.000693037415655791	0.0105744356283267	0.00130730984984982	0.0053007511425834	0.00624855454290164	0.00527229218815128	0.0104964691195224	0.000892175660216084	0.00768346089613146
G[T>C]G	0.00104387838890206	0.0148671488377837	0.00351329469335779	0.00833058883236656	0.0055009736245795	0.00342782883608186	0.00616405343651995	9.25743437882382e-05	0.00710699769596225
G[T>C]T	0.00132639371480245	0.0220418632448491	0.00217909068136181	0.0172855570736493	0.00827724141394443	0.00539507607075522	0.0111354921719319	0.000866482768541654	0.00915986467656178
T[T>C]A	0.00289157737248084	0.0454338423744675	0.00504260567500569	0.0156772315300132	0.000509647741772349	0.00770255557303552	0.00275144509798151	0.000628238168156398	0.00757447811909697
T[T>C]C	0.00168754793121305	0.0329151441149376	0.00496496168372968	0.0041672559162393	0.00311957431538672	0.00940439016230818	0.00664778710294641	0.00264068632300989	0.0140874476121201
T[T>C]G	0.00187912676498807	0.0221818946523513	0.00540196234969583	0.0094493169467666	8.65514069989029e-06	0.00106218805060178	0.000436186386328711	5.36906283040185e-07	0.00858600536588445
T[T>C]T	0.00346230004351858	0.0455162281103826	0.00742474946888829	0.0177136298540219	0.00123523514273178	0.00837719080291082	0.00606967950810348	9.71838138140763e-22	0.0182435921757425
A[T>G]A	0.000836076838221736	0.0158318284383344	0.00325186576139061	0.00551630988322282	0.00310610536317876	0.00546030637060764	0.000782005679538754	0.000740856022913303	0.00326153631225483
A[T>G]C	4.28115573283836e-14	0.00606938083911066	8.61876267278158e-05	0.00322996782787043	0.00129029521429141	0.00199761323785538	0.00181502828557474	0.000665919909165235	0.00519174045318832
A[T>G]G	0.000774448752771444	0.00308418453723372	0.00104722384639586	0.00150995053971006	0.013103947531403	0.00876716471984931	0.00275289424114432	0.000107297885132659	0.00372143446125555
A[T>G]T	0.00066058071775866	0.0109021160096197	0.00314980743994978	0.00451100705645089	0.00436715222363656	0.000113317234352645	0.00217851769352945	0.000256266145881574	0.0404184036393134
C[T>G]A	4.21010556175178e-13	0.00489185096280472	0.000337005560203866	0.00240202880005832	0.0059245405664604	0.00137302273442404	0.00118365639926828	0.000904785757766173	0.00379176083386624
C[T>G]C	0.000390514739702963	0.00358923259275388	0.000711315968153987	0.00292700776000038	0.00541563436387565	0.0041852383748202	0.00123367207284618	0.000628591951748653	0.0131796467707274
C[T>G]G	0.000512543919372924	0.00434723720458245	0.000218368383505121	0.00363222052300578	0.0157802384710307	0.00492824533034821	0.00266796701258027	0.000771940366408895	0.00850492604668929
C[T>G]T	2.15496148571624e-09	2.4674623382341e-06	0.000998151180402988	0.00111401557299561	2.1621665293408e-06	0.000231992820792031	0.000583119505777434	0.00222629585980938	0.150254372986904
G[T>G]A	2.19704351645728e-10	0.0046580657768088	0.000159277612407899	0.00157207807129219	0.0058355529235733	0.00273327975248891	0.000239698516205001	0.000383388725171516	0.00114114541029112
G[T>G]C	1.39810691414484e-10	0.00241240100849108	1.63861239467121e-18	0.00263152492845476	0.00401021273659713	0.00162320586857037	0.000212270871903974	0.000727780012000965	0.00328898711423276
G[T>G]G	0.00109134659404546	0.00319037839484242	0.000250338724652986	0.0097833771842563	0.0119020384029473	0.00893510771845627	0.000495463336076867	9.92668148895609e-16	0.0029004291900975
G[T>G]T	7.91415371612265e-06	0.00299242092779123	0.000125537701862733	0.00181673959013219	0.0079592117990728	0.00247694409210124	0.00231220366073772	0.000674535843819978	0.0390342846838962
T[T>G]A	0.0015070712060529	0.0143164433746799	0.00143338840900285	0.00469268907235363	0.00928062062020239	0.00212282597677073	0.000621116178146075	0.000782486917638877	0.00546282629743545
T[T>G]C	0.000354313333335591	0.00621616829698386	1.96183198290386e-05	0.00378423498253416	0.00613849839022064	0.00244016436512408	0.00145925734755621	0.000923882504169191	0.00864908064663039
T[T>G]G	1.57276481237682e-11	0.00734446928575258	0.00125513396786584	0.00416676873476691	0.0131841515759326	0.0078974210402045	0.00178564345736525	0.00166673443806753	0.00617579188175736
T[T>G]T	0.000523493469923318	0.0181562739638706	0.00589715720330562	0.00678532731063995	0.00987377926291674	0.00223494004707817	0.00500561332443954	0.00338184947431857	0.0910827320307279
