# Supplementary material for: SUITOR: Selecting the number of mutational signatures through cross-validation
Source: PLoS Comput Biol. 2022 Apr 4;18(4):e1009309. doi: 10.1371/journal.pcbi.1009309 (PMC9009674; doi:10.1371/journal.pcbi.1009309)
Supplement: S2 Data — (ZIP) [file pcbi.1009309.s015.zip › Supp_data_profiles_activities_matrices/3 PCAWG_CNS/PCAWG_CNS_Analyzer_Activity.csv]

	S1-Signature 8	S2-Signature 5	S3-Signature 1	S4	S5	max	max_id	max_norm
SP78927	5.615731	61.11256	195.91463	3.83e-43	44.137386	195.91463	3	0.6386153
SP78913	200.72998	822.9158	431.81192	7.65e-43	47.330765	822.9158	2	0.5475925
SP107375	842.8998	1575.2274	1200.4697	186.93005	229.32574	1575.2274	2	0.39040518
SP107408	154.23328	64.74185	2151.8176	133.90807	4.53e-43	2151.8176	3	0.85911167
SP107439	219.1317	974.20233	443.20047	293.3133	1.7e-42	974.20233	2	0.50480783
SP78816	105.30962	309.79044	211.85336	8.93e-43	24.141275	309.79044	2	0.47579932
SP78663	48.21222	593.028	852.768	127.32219	101.321236	852.768	3	0.49503213
SP78709	128.33298	288.4099	783.841	26.75465	116.89673	783.841	3	0.5831129
SP107462	195.07043	591.3284	398.5083	59.892624	184.08566	591.3284	2	0.41383895
SP78951	158.67848	411.7899	436.0314	60.52502	47.971634	436.0314	3	0.39106077
SP107435	52.892277	138.50497	2415.1558	202.3232	34.18786	2415.1558	3	0.84949046
SP78679	1161.2264	420.2175	753.657	65.66658	73.404305	1161.2264	1	0.46933955
SP107360	25.470423	9.261e-42	1444.5709	1.277e-42	23.776241	1444.5709	3	0.96703297
SP78819	141.51662	189.56189	99.990326	1.149e-42	5.595908	189.56189	2	0.43411312
SP78821	683.76874	967.6082	510.59534	7.4233136	82.837105	967.6082	2	0.42962173
SP107552	4.264e-42	222.35518	319.57794	25.590345	3.1763842	319.57794	3	0.5599755
SP78865	73.888596	234.6479	396.1332	8.93e-43	0.00013434485	396.1332	3	0.56215435
SP107470	53.75627	300.159	518.44403	1.532e-42	62.93226	518.44403	3	0.5543127
SP78673	177.36072	388.0853	534.1752	48.32053	3.4e-43	534.1752	3	0.46533293
SP78824	113.42429	156.01004	200.53015	2.55e-43	31.313732	200.53015	3	0.40003762
SP107550	2.918e-42	175.35162	225.32993	7.65e-43	40.89742	225.32993	3	0.5102822
SP78718	155.71584	233.12706	656.66187	44.367596	500.95148	656.66187	3	0.4127809
SP107451	21.366758	750.29126	313.79626	23.223738	0.81431925	750.29126	2	0.6762474
SP107557	2.693e-42	251.47014	267.05	11.025145	2.3806498	267.05	3	0.50204355
SP107358	217.3636	296.17322	726.508	59.526974	2.27e-43	726.508	3	0.5590364
SP78731	71.404854	315.60117	338.30005	37.404816	4.212826	338.30005	3	0.44111302
SP107455	392.9497	716.77563	314.39157	2.424e-42	3.4e-43	716.77563	2	0.50331235
SP107549	46.885086	245.44662	302.9261	1.02e-42	8.462766	302.9261	3	0.5017654
SP78814	311.31607	843.62836	530.7206	41.717793	22.553806	843.62836	2	0.4820908
SP107357	332.84543	331.15515	2106.8308	177.72542	105.07477	2106.8308	3	0.68994266
SP78919	24.977158	326.79	430.7823	53.314217	1.246e-42	430.7823	3	0.5153738
SP107453	69.681465	269.7085	341.06348	24.560919	10.098889	341.06348	3	0.47693625
SP78719	9.924328	6.3471174	89.827095	10.88975	0.67313945	89.827095	3	0.763437
SP78662	625.5156	512.9894	305.79153	44.317245	14.8905735	625.5156	1	0.41603848
SP107457	85.755554	455.0898	459.72632	1.404e-42	45.60822	459.72632	3	0.43943325
SP107404	20.16959	2.0517245e-15	1795.8325	73.36134	47.5409	1795.8325	3	0.92716634
SP78714	114.48157	294.3291	356.47156	3.053278	1.813e-42	356.47156	3	0.46395296
SP107454	1.8912694e-30	415.63995	518.8037	1.6249518	31.790703	518.8037	3	0.53603214
SP107359	86.92515	55.193073	2492.3408	9.47489e-13	16.899218	2492.3408	3	0.9400242
SP78664	210.73277	504.0304	364.40305	40.215168	1.4193618	504.0304	2	0.44970566
SP78931	3.449745	71.16245	293.0351	5.1e-43	63.643154	293.0351	3	0.67943794
SP78815	25.667501	80.67785	196.82173	3.701e-42	32.687305	196.82173	3	0.58603287
SP107466	78.95229	24.081894	1138.8037	28.03566	2.152e-42	1138.8037	3	0.89678514
SP78901	4.938e-42	212.9406	543.965	7.65e-43	166.84659	543.965	3	0.5888646
SP107384	1201.5328	504.84198	2361.5586	917.59875	120.80139	2361.5586	3	0.4624763
SP107467	440.71152	536.36224	262.87866	33.88876	10.793999	536.36224	2	0.41752103
SP78680	49.02826	230.09433	193.03413	39.84396	22.994064	230.09433	2	0.43008706
SP78672	124.22511	179.62189	258.4703	3.83e-43	39.632885	258.4703	3	0.42938814
SP107365	28.180365	56.437595	995.51196	60.05885	0.52924454	995.51196	3	0.8727064
SP78660	96.86077	247.48825	208.36507	41.403347	2.039e-42	247.48825	2	0.41656455
SP78659	69.86643	142.19661	521.6952	1.787e-42	6.8e-43	521.6952	3	0.71099055
SP107449	438.82913	629.5499	402.25226	2.042e-42	100.45629	629.5499	2	0.4007096
SP78813	38.230034	583.4499	684.5962	124.62434	113.81199	684.5962	3	0.4431868
SP78953	44.630863	93.09771	123.23813	30.018845	4.53e-43	123.23813	3	0.42351973
SP78804	173.36774	1069.0677	922.5127	145.58928	9.07e-43	1069.0677	2	0.46269226
SP107460	194.20555	708.1006	737.6735	42.026443	9.07e-43	737.6735	3	0.4385676
SP107548	99.67214	532.95776	462.76306	8.93e-43	41.61574	532.95776	2	0.46873677
SP78730	122.24594	372.37576	903.3729	20.54415	124.35614	903.3729	3	0.58550507
SP78727	570.4961	238.02902	405.40372	23.94076	1.246e-42	570.4961	1	0.46086937
SP78822	273.3959	1018.5245	1065.9635	137.74648	225.22168	1065.9635	3	0.3917756
SP78818	88.87533	249.45055	327.7079	32.08769	70.69718	327.7079	3	0.42624852
SP78923	1.347e-42	360.114	259.17123	35.089153	1.246e-42	360.114	2	0.550318
SP107405	6.509e-42	293.33444	2766.2622	255.83296	7.93e-43	2766.2622	3	0.83436006
SP107437	204.40836	689.67084	1696.9745	7.65e-43	5.4036245	1696.9745	3	0.65357304
SP78675	85.5211	358.22467	451.1348	62.890934	70.228645	451.1348	3	0.43884695
SP107371	174.88687	311.18576	1946.6273	215.91006	20.055094	1946.6273	3	0.72943854
SP107556	309.81915	385.0928	971.4935	5.1e-43	76.68049	971.4935	3	0.55734104
SP78807	45.63442	382.90543	595.741	81.72484	0.021242531	595.741	3	0.5386315
SP78945	79.85722	377.38492	285.72995	5.9480705	34.773582	377.38492	2	0.48154643
SP107480	10.469577	265.1356	344.36322	2.297e-42	3.0372975e-11	344.36322	3	0.5554528
SP107448	7.5525274	389.7262	525.1396	63.13646	5.66e-43	525.1396	3	0.5328365
SP107436	34.899384	541.0639	519.58954	15.143518	3.0511441	541.0639	2	0.4858048
SP79150	2.1972156	45.633236	341.023	12.466805	7.93e-43	341.023	3	0.8497528
SP107546	9.202e-42	95.03397	806.00134	5.1e-43	172.58255	806.00134	3	0.75073385
SP107459	1.2864006e-37	6.616e-42	716.99286	7.885688	3.1462748	716.99286	3	0.9848467
SP78823	5.791713	73.62114	333.82483	0.010660592	3.1267872	333.82483	3	0.8017405
SP78666	2.469e-42	24.262394	909.21484	3.83e-43	17.13198	909.21484	3	0.95645493
SP78721	11.692423	31.406494	304.43457	3.83e-43	6.8e-43	304.43457	3	0.8759863
SP78665	46.728733	493.80325	362.98914	17.022707	50.499184	493.80325	2	0.5085287
SP78935	6.945442	281.8916	415.97916	49.03042	33.649124	415.97916	3	0.52823037
SP107458	107.08613	1011.0379	1109.5024	40.728115	1.359e-42	1109.5024	3	0.48912215
SP79160	49.026627	169.1772	331.31027	1.659e-42	85.86916	331.31027	3	0.52143365
SP107479	95.404724	278.74722	355.88254	7.65e-43	41.68571	355.88254	3	0.46115482
SP107377	259.15808	125.3206	2569.9985	182.2232	47.268005	2569.9985	3	0.8071683
SP78937	1453.2612	2013.2192	444.36288	171.0733	81.84476	2013.2192	2	0.48350972
SP107444	201.14159	324.23886	143.81133	35.23743	0.16726343	324.23886	2	0.4601767
SP79144	86.934654	680.96124	714.0119	144.09961	0.07932932	714.0119	3	0.43909824
SP107469	29.87277	132.97969	121.26306	15.852264	21.801105	132.97969	2	0.41327703
SP107373	228.02788	185.66112	1877.6459	207.93042	6.8e-43	1877.6459	3	0.75127906
SP107406	297.80563	1149.6434	1621.7303	404.10764	68.512	1621.7303	3	0.45788318
SP107369	586.84247	167.72096	1551.2659	77.97455	39.31513	1551.2659	3	0.6401937
SP107403	587.2493	415.85812	3969.7102	414.74942	9.07e-43	3969.7102	3	0.73682797
SP107363	0.0042277123	136.58643	1751.0707	231.64708	27.445612	1751.0707	3	0.815683
SP78955	43.788666	328.65924	406.2261	72.50003	42.527348	406.2261	3	0.4545434
SP78711	10.051773	5.6444674	61.105343	6.964334	3.4e-43	61.105343	3	0.72947735
SP78677	2.245e-42	1.0916e-41	424.5276	1.02e-42	1.02e-42	424.5276	3	1.0
SP78805	24.636953	613.0699	425.9588	32.207245	64.44715	613.0699	2	0.52836275
SP107461	8.634856	234.3513	328.6162	15.233622	4.53e-43	328.6162	3	0.5599796
SP107472	301.7705	217.46417	482.53555	8.93e-43	0.7164646	482.53555	3	0.48133853
SP107356	6.285e-42	4.631e-42	2177.862	1.532e-42	1.6838709	2177.862	3	0.99922746
SP78825	294.78784	492.7619	279.38626	57.06589	26.775587	492.7619	2	0.42819908
SP107468	24.009277	433.2985	383.71396	41.831066	3.4e-42	433.2985	2	0.4907936
SP78851	409.85922	1498.5367	1526.6215	2.552e-42	723.19885	1526.6215	3	0.36713368
SP78726	915.31635	922.3085	322.07175	1.659e-42	64.18234	922.3085	2	0.41472962
SP107379	410.2093	355.3302	2810.2573	127.15697	11.003996	2810.2573	3	0.7566745
SP107474	479.88376	1300.1263	204.4903	1.950553e-09	2.946e-42	1300.1263	2	0.65514034
SP107438	710.164	709.2346	259.96667	66.2879	2.4156893e-16	710.164	1	0.40681857
SP107478	160.54356	516.0232	431.88297	14.546935	43.53319	516.0232	2	0.44235748
SP78716	1300.7555	1038.5504	1923.4574	1.659e-42	140.73982	1923.4574	3	0.4368016
SP78676	157.25389	214.38586	849.40717	1.02e-42	46.869057	849.40717	3	0.66992384
SP107443	1.795e-42	94.57161	127.64389	1.659e-42	12.198181	127.64389	3	0.544524
SP107361	6.06e-42	47.655834	3305.4648	85.94513	80.33859	3305.4648	3	0.9392114
SP107464	15.117239	66.12541	1667.7352	117.18218	0.0060977973	1667.7352	3	0.8936692
SP78717	4.488e-42	3.307e-42	369.3	7.65e-43	9.116571	369.3	3	0.97590864
SP78671	27.647635	590.00665	679.92633	87.88152	1.927e-42	679.92633	3	0.49075776
SP78817	8.971811	28.91781	271.29657	46.563847	18.78557	271.29657	3	0.7243545
SP107381	135.12997	180.4282	1489.218	142.95056	20.029232	1489.218	3	0.75681025
SP107463	2.918e-42	21.962782	1932.904	8.732533	2.0318284	1932.904	3	0.9833503
SP107477	20.666	469.1108	588.5406	30.745352	140.00996	588.5406	3	0.47118193
SP78661	54.023613	89.09636	944.1872	40.23897	33.697693	944.1872	3	0.8130826
SP78939	1.0947115e-22	80.062935	404.97507	2.807e-42	12.101672	404.97507	3	0.8146102
SP78674	197.04776	410.8822	829.07025	19.329641	258.66724	829.07025	3	0.48342368
SP107553	34.111454	20.329292	153.29288	8.752423	2.27e-43	153.29288	3	0.7080958
SP107555	247.01245	572.62305	310.44177	33.578346	4.53e-43	572.62305	2	0.49208978
SP107446	187.33966	479.49756	184.09949	65.876495	5.66e-43	479.49756	2	0.52300465
SP78713	377.10553	328.97382	1380.4401	1.02e-42	4.2818403	1380.4401	3	0.66024446
SP78720	292.8666	575.4414	227.71237	1.787e-42	9.07e-43	575.4414	2	0.525028
SP78947	52.633106	241.94589	527.46606	1.149e-42	41.77424	527.46606	3	0.6106208
SP78875	8.748412	277.9598	280.58694	3.2877011	4.30494	280.58694	3	0.4880725
SP107554	311.76102	1011.1132	606.566	118.10001	71.85365	1011.1132	2	0.47707662
SP107407	685.60065	206.05	3086.7988	310.65344	5.66e-43	3086.7988	3	0.719684
SP78820	93.97343	515.2227	513.7425	48.9184	0.21479598	515.2227	2	0.43958288
SP78668	16.692099	22.939186	306.89413	7.65e-43	6.8e-43	306.89413	3	0.88563234
SP107547	27.398586	187.08505	183.58546	13.694138	8.118077	187.08505	2	0.44556656
SP79148	80.00721	146.4537	793.22034	62.19518	310.6999	793.22034	3	0.5696063
SP107386	82.28549	118.21041	1709.0709	20.551027	0.0057295896	1709.0709	3	0.8854723
SP78921	34.409306	1110.9884	335.53482	13.18619	120.35718	1110.9884	2	0.6881418
SP107545	54.63419	203.47325	416.70398	3.19e-42	6.748374e-07	416.70398	3	0.61751175
SP107440	37.7167	136.32451	698.2503	6.8991775e-37	69.13011	698.2503	3	0.7416977
SP79066	319.01852	414.79272	146.79958	15.16131	25.855375	414.79272	2	0.4500654
SP107473	2.245e-42	895.8442	530.2567	22.94664	4.53e-43	895.8442	2	0.6182297
SP107362	50.698082	129.10295	2363.3936	166.9058	22.800148	2363.3936	3	0.8647931
SP78722	71.13309	40.88046	86.55512	7.7015796	8.909881	86.55512	3	0.40224487
SP78729	1.347e-42	504.84586	301.88403	14.480737	19.724993	504.84586	2	0.60033834
SP107441	351.50272	814.95166	458.41266	31.554344	69.722084	814.95166	2	0.47212276
SP78873	17.394278	125.883354	298.19952	11.057895	2.5506203	298.19952	3	0.65526015
