# Supplementary material for: SUITOR: Selecting the number of mutational signatures through cross-validation
Source: PLoS Comput Biol. 2022 Apr 4;18(4):e1009309. doi: 10.1371/journal.pcbi.1009309 (PMC9009674; doi:10.1371/journal.pcbi.1009309)
Supplement: S2 Data — (ZIP) [file pcbi.1009309.s015.zip › Supp_data_profiles_activities_matrices/3 PCAWG_CNS/PCAWG_CNS_Analyzer_Profile.csv]

	S1-Signature 8	S2-Signature 5	S3-Signature 1	S4	S5	max	max_id	max_norm
A[C>A]A	0.043854494	0.0071605556	0.016668696	0.01641826	0.049672715	0.049672715	5	0.4872696
A[C>A]C	0.040838547	0.0049960287	0.013903458	0.001700192	0.0076098135	0.040838547	1	0.53096455
A[C>A]G	0.003994884	0.0018341196	0.0022485545	0.0025948868	0.0	0.003994884	1	0.5294051
A[C>A]T	0.040130805	0.003864404	0.010965394	2.831005e-39	0.016258216	0.040130805	1	0.47874007
C[C>A]A	0.02411986	0.0128624	0.009477725	0.0	0.098186456	0.098186456	5	0.35166594
C[C>A]C	0.026387772	0.00912484	0.0074217557	0.0	0.022562157	0.026387772	1	0.38655326
C[C>A]G	0.0	0.004220019	0.0014041435	1.0737899e-26	0.015048101	0.015048101	5	0.47750565
C[C>A]T	0.032025043	0.011829544	0.0069271936	0.008274319	0.07300119	0.07300119	5	0.2923213
G[C>A]A	0.013794744	0.011453917	0.009826812	0.0	0.12344686	0.12344686	5	0.38199034
G[C>A]C	0.015636314	0.0057125157	0.0068021906	0.008833869	0.012892671	0.015636314	1	0.4674566
G[C>A]G	0.000538189	0.0021222846	0.00195081	0.001566859	0.011318518	0.011318518	5	0.50195324
G[C>A]T	0.0116579095	0.009864495	0.006005183	0.0	0.0860436	0.0860436	5	0.32502973
T[C>A]A	0.013575564	0.013632549	0.0152482055	2.697564e-06	0.07762705	0.07762705	5	0.5164907
T[C>A]C	0.013973373	0.0087476345	0.011840349	0.012080902	0.028991614	0.028991614	5	0.5412727
T[C>A]G	0.0	0.0022706736	0.0030788255	3.9404357e-22	0.008612963	0.008612963	5	0.65584993
T[C>A]T	0.018894192	0.020205671	0.020483868	0.0	0.1658377	0.1658377	5	0.46242753
A[C>G]A	0.0010394164	0.034225017	0.004499135	7.251014e-30	0.010383777	0.034225017	2	0.7595439
A[C>G]C	7.3967355e-21	0.016262675	0.0035651682	0.0048331125	0.0027351805	0.016262675	2	0.6625973
A[C>G]G	0.00061891833	0.0056249206	0.0011700967	0.0	0.0014041691	0.0056249206	2	0.66557914
A[C>G]T	0.0053920043	0.02309804	0.0038575253	0.00605424	0.0054182536	0.02309804	2	0.66084796
C[C>G]A	0.007619526	0.0072222613	0.00169705	0.0014750253	0.0014355129	0.007619526	1	0.49585813
C[C>G]C	0.004287208	0.008648028	0.0015072618	0.0025351	0.000664699	0.008648028	2	0.6116651
C[C>G]G	0.0007347059	0.0044444934	0.0014075653	9.305169e-30	0.0012588992	0.0044444934	2	0.5705885
C[C>G]T	0.009882815	0.007919881	0.0018515559	0.0055572977	0.0074149184	0.009882815	1	0.44176632
G[C>G]A	0.00020346245	0.01216183	0.0019772484	0.00052132993	0.0010773387	0.01216183	2	0.73818207
G[C>G]C	0.0	0.01011252	0.0025275252	0.0005909016	0.001491655	0.01011252	2	0.65204227
G[C>G]G	0.0007445318	0.0028789402	0.00081261457	0.0011843039	0.0	0.0028789402	2	0.5702648
G[C>G]T	0.0038148887	0.010688344	0.0013416136	0.0027935738	0.0063426276	0.010688344	2	0.6545372
T[C>G]A	0.0022462744	0.016133264	0.0022395672	0.004407091	0.0024480382	0.016133264	2	0.71199584
T[C>G]C	0.0024826254	0.01519299	0.0027406174	0.002857475	0.0	0.01519299	2	0.6804587
T[C>G]G	3.3351528e-16	0.0040955152	0.00067006826	0.0017075972	0.0	0.0040955152	2	0.71718353
T[C>G]T	0.008054194	0.023599563	0.0049805804	2.985323e-29	0.00542968	0.023599563	2	0.6200493
A[C>T]A	0.03678565	0.016391218	0.025396535	0.031729013	0.0	0.03678565	1	0.5754865
A[C>T]C	0.008480185	0.009441103	0.014338412	0.03513473	0.0	0.03513473	4	0.6105772
A[C>T]G	0.02471224	4.4085235e-34	0.1429717	0.0	0.0	0.1429717	3	0.9622943
A[C>T]T	0.03516029	0.011647031	0.015216987	0.04084809	0.003660382	0.04084809	4	0.47366148
C[C>T]A	0.0012342324	0.016650086	0.017862761	0.06079208	0.0	0.06079208	4	0.5800667
C[C>T]C	0.00068882166	0.010123431	0.01873075	0.11452611	0.0	0.11452611	4	0.5805809
C[C>T]G	0.001003238	0.0185153	0.07089088	0.0	8.900235e-05	0.07089088	3	0.88348997
C[C>T]T	0.023747453	0.012630246	0.01767642	0.07992758	0.0001770124	0.07992758	4	0.50296324
G[C>T]A	0.0	0.016215594	0.016820632	0.039064527	8.1671827e-22	0.039064527	4	0.60797626
G[C>T]C	0.0	0.011307377	0.020974692	0.061409924	0.0027646099	0.061409924	4	0.67224586
G[C>T]G	0.0	0.021605324	0.09144522	0.0	0.023746585	0.09144522	3	0.8839157
G[C>T]T	0.0014088431	0.015476771	0.017150436	0.052424774	2.1315125e-05	0.052424774	4	0.5927826
T[C>T]A	0.0029630733	0.019645864	0.016259339	0.04733981	7.5285474e-29	0.04733981	4	0.54067636
T[C>T]C	0.0028480124	0.015228751	0.019335639	0.050086156	0.0	0.050086156	4	0.6207497
T[C>T]G	0.0024701743	0.011845777	0.054863963	0.0	3.4903136e-25	0.054863963	3	0.8956462
T[C>T]T	0.0142607	0.019146109	0.016931916	0.068426795	0.0	0.068426795	4	0.48929417
A[T>A]A	0.01584197	0.00550496	0.005543063	0.044105604	0.0	0.044105604	4	0.3676709
A[T>A]C	0.014259688	0.004487363	0.0038307272	0.0092437705	0.0	0.014259688	1	0.38500056
A[T>A]G	0.017634178	0.003652241	0.0045583523	7.127653e-24	0.0	0.017634178	1	0.44024637
A[T>A]T	0.025425188	0.012400081	0.012626402	0.0	0.02920433	0.02920433	5	0.48224413
C[T>A]A	0.014992383	0.00331396	0.0022757547	0.008627082	0.0	0.014992383	1	0.42814317
C[T>A]C	0.021846037	0.003663627	0.0035290744	0.0025423463	0.0	0.021846037	1	0.47293478
C[T>A]G	0.018083222	0.0050592846	0.0025468257	0.008524938	0.0	0.018083222	1	0.41993925
C[T>A]T	0.031668004	0.007870269	0.004125674	0.005073049	0.008103265	0.031668004	1	0.44813797
G[T>A]A	0.010867839	0.0023399717	0.0018461142	0.0	0.0	0.010867839	1	0.4510643
G[T>A]C	0.006396639	0.0037324396	0.0014345874	0.0	1.9097142e-05	0.006396639	1	0.38905734
G[T>A]G	0.009147318	0.0037897308	0.0021143737	0.0	4.3408152e-17	0.009147318	1	0.34925795
G[T>A]T	0.023575518	0.0017670289	0.0026701477	0.0	0.0045087645	0.023575518	1	0.5844036
T[T>A]A	0.014293925	0.011112252	0.009754016	0.0	0.015890798	0.015890798	5	0.50320977
T[T>A]C	0.016018618	0.0049317363	0.0033831806	0.0018223154	1.3203712e-34	0.016018618	1	0.37920153
T[T>A]G	0.010780366	0.0037473585	0.001623024	0.0102967555	0.0018434011	0.010780366	1	0.3608302
T[T>A]T	0.035047557	0.010334961	0.008747939	0.0	0.0066397632	0.035047557	1	0.3946727
A[T>C]A	0.020507896	0.017180663	0.017163286	0.047096897	0.0	0.047096897	4	0.5089658
A[T>C]C	0.009297227	0.011960344	0.0057238825	0.0036728312	0.0	0.011960344	2	0.4209463
A[T>C]G	0.007290396	0.016085317	0.009591495	1.4888483e-19	0.002717694	0.016085317	2	0.4964308
A[T>C]T	0.02174621	0.026262693	0.014792572	0.0006925012	0.0	0.026262693	2	0.45232186
C[T>C]A	0.0045789215	0.013803712	0.0045351433	6.629274e-36	0.0069467905	0.013803712	2	0.53217787
C[T>C]C	0.011224735	0.019385327	0.005349366	0.0	0.0	0.019385327	2	0.547326
C[T>C]G	0.005210695	0.012737391	0.0049348376	0.0	0.0063431985	0.012737391	2	0.4917211
C[T>C]T	0.012115047	0.015418783	0.006238037	0.0	0.0002819909	0.015418783	2	0.45753562
G[T>C]A	0.0044302675	0.014753175	0.010001995	0.008760419	0.0	0.014753175	2	0.5288709
G[T>C]C	0.0014222244	0.015936153	0.0066144345	0.0	0.0	0.015936153	2	0.5307595
G[T>C]G	0.005285215	0.011875321	0.005962952	0.0	0.0	0.011875321	2	0.45840746
G[T>C]T	0.006233426	0.020016024	0.009445398	0.0053941784	0.0	0.020016024	2	0.46687067
T[T>C]A	0.004583496	0.020689625	0.008364453	0.0068655293	0.0	0.020689625	2	0.50697225
T[T>C]C	0.0021894234	0.032071836	0.007145108	0.0	0.0	0.032071836	2	0.6738924
T[T>C]G	6.897107e-05	0.012488478	0.0055942824	0.0	0.0	0.012488478	2	0.52291405
T[T>C]T	0.010363858	0.02535574	0.011629958	2.2441141e-05	0.0066089635	0.02535574	2	0.4650102
A[T>G]A	0.0069874143	0.0023839297	0.0036722447	0.007209152	0.0030052844	0.007209152	4	0.514912
A[T>G]C	0.00025774242	0.00294449	0.0019690387	0.006041003	0.0	0.006041003	4	0.5023305
A[T>G]G	0.009325867	0.005080564	0.0024940462	0.005382343	0.0	0.009325867	1	0.33335194
A[T>G]T	0.0057091494	0.0040054116	0.0031302415	0.012417159	0.0	0.012417159	4	0.42842996
C[T>G]A	0.0017219158	0.0026829825	0.00051498716	0.010581272	0.0045609563	0.010581272	4	0.40458232
C[T>G]C	0.0012170384	0.0037237015	0.001341483	0.0061423997	2.3446707e-23	0.0061423997	4	0.4700047
C[T>G]G	0.0090214815	0.0030715528	0.0024082866	0.0	0.0012086555	0.0090214815	1	0.39901912
C[T>G]T	0.0042803753	0.0052892813	0.0018946949	0.007917034	0.006752839	0.007917034	4	0.40441808
G[T>G]A	0.0022106527	0.0024883375	0.0009205135	0.00056554825	4.9988013e-24	0.0024883375	2	0.45574522
G[T>G]C	0.002107222	0.0013034563	0.0008938392	0.0	0.0020440745	0.002107222	1	0.41936934
G[T>G]G	0.013319821	0.004942941	0.0029708415	0.0	0.0	0.013319821	1	0.35843876
G[T>G]T	0.0038232596	0.003384729	0.00212708	0.004704528	0.0017770964	0.004704528	4	0.41645148
T[T>G]A	0.0040102806	0.006141812	0.00271283	0.00015177173	0.0	0.006141812	2	0.45425266
T[T>G]C	0.0036407919	0.0038738414	0.002167121	0.0033608298	0.0	0.0038738414	2	0.42112648
T[T>G]G	0.009239741	0.0052998527	0.0026264775	0.0	0.0012407366	0.009239741	1	0.35482585
T[T>G]T	0.008395651	0.011575403	0.0064951135	0.005087672	0.015229006	0.015229006	5	0.42313012
