# Supplementary material for: SUITOR: Selecting the number of mutational signatures through cross-validation
Source: PLoS Comput Biol. 2022 Apr 4;18(4):e1009309. doi: 10.1371/journal.pcbi.1009309 (PMC9009674; doi:10.1371/journal.pcbi.1009309)
Supplement: S2 Data — (ZIP) [file pcbi.1009309.s015.zip › Supp_data_profiles_activities_matrices/3 PCAWG_CNS/PCAWG_CNS_mutation_type_matrix.csv]

	SP78927	SP78913	SP107375	SP107408	SP107439	SP78816	SP78663	SP78709	SP107462	SP78951	SP107435	SP78679	SP107360	SP78819	SP78821	SP107552	SP78865	SP107470	SP78673	SP78824	SP107550	SP78718	SP107451	SP107557	SP107358	SP78731	SP107455	SP107549	SP78814	SP107357	SP78919	SP107453	SP78719	SP78662	SP107457	SP107404	SP78714	SP107454	SP107359	SP78664	SP78931	SP78815	SP107466	SP78901	SP107384	SP107467	SP78680	SP78672	SP107365
A[C>A]A	4	25	75	48	46	10	37	16	31	22	41	65	22	8	60	5	13	20	26	14	4	48	10	4	22	13	33	7	23	64	7	10	0	41	17	46	13	8	39	20	5	6	25	10	118	22	11	23	22
A[C>A]C	1	18	62	40	12	8	14	21	20	23	52	62	25	8	38	6	10	13	12	9	4	24	11	4	17	10	24	6	30	34	17	11	2	21	14	20	12	6	38	14	2	2	17	8	84	22	7	7	11
A[C>A]G	1	0	10	5	8	1	3	4	1	0	4	7	5	1	8	2	2	2	3	1	0	3	2	2	1	1	4	1	4	4	2	1	1	6	1	5	1	0	5	4	1	1	3	2	13	4	3	1	3
A[C>A]T	7	12	72	26	14	9	17	15	18	11	28	65	24	8	38	6	10	17	16	2	2	28	7	3	18	5	14	8	14	35	4	12	0	38	8	24	5	5	25	12	3	1	13	6	77	17	10	6	15
C[C>A]A	5	31	82	29	26	13	15	39	28	14	35	39	23	7	34	9	9	16	12	8	7	73	9	6	15	8	19	6	28	41	5	12	3	26	16	20	14	21	31	19	11	7	24	26	74	18	14	17	12
C[C>A]C	0	15	54	23	10	7	17	15	16	14	28	49	10	10	34	3	7	12	10	12	2	24	8	3	18	2	20	6	12	29	10	6	1	18	13	15	13	7	22	11	4	9	5	13	60	11	4	6	7
C[C>A]G	2	6	10	4	9	5	3	2	8	1	5	2	1	1	5	0	2	5	3	2	1	12	3	3	2	2	5	0	6	4	1	0	0	4	2	4	2	0	6	1	2	0	0	5	6	4	0	1	5
C[C>A]T	12	13	64	15	20	15	17	17	26	13	19	46	17	8	52	4	11	17	13	8	10	36	18	9	8	8	15	7	28	37	5	14	2	32	26	11	9	12	20	14	7	6	11	37	123	15	4	6	6
G[C>A]A	5	32	70	17	20	4	32	18	37	18	26	34	12	6	41	7	8	21	9	11	9	63	14	4	11	12	13	9	25	34	10	10	1	29	20	25	9	15	35	19	11	3	6	29	50	20	6	7	14
G[C>A]C	0	14	24	16	5	1	12	17	11	4	25	36	9	5	20	6	5	8	8	4	2	13	6	4	6	2	10	1	12	32	6	0	2	8	3	16	10	6	20	7	2	6	14	4	66	14	5	6	9
G[C>A]G	1	2	11	4	5	2	7	4	8	2	4	6	3	1	3	1	2	6	1	2	3	1	2	1	1	3	4	0	2	7	4	0	1	1	4	3	2	2	4	2	1	1	2	1	13	1	2	2	4
G[C>A]T	5	19	55	11	15	4	15	19	27	19	26	32	11	4	31	4	7	7	10	4	9	56	11	2	8	7	11	11	15	24	8	9	1	11	10	14	5	13	17	5	12	7	8	19	34	8	8	7	7
T[C>A]A	8	32	76	32	19	20	27	31	27	22	37	42	28	4	30	8	7	19	11	7	10	59	14	7	18	10	19	8	31	55	9	8	1	20	14	37	11	12	30	11	13	8	14	18	81	20	7	16	11
T[C>A]C	8	15	61	22	16	8	19	18	15	8	52	39	14	3	20	7	6	8	12	8	5	30	10	3	10	5	9	8	24	47	7	6	1	14	12	31	4	6	35	15	3	7	24	11	65	16	4	9	11
T[C>A]G	0	2	10	11	1	0	5	5	3	4	7	5	10	2	3	2	3	1	0	1	0	9	2	1	3	1	1	3	3	17	1	0	0	0	2	5	1	3	9	0	2	2	5	4	8	4	0	0	4
T[C>A]T	13	29	114	41	33	15	65	49	65	25	54	64	35	13	59	13	13	21	12	18	14	112	24	16	20	14	25	13	42	83	17	12	1	31	23	44	12	26	61	24	16	8	26	34	96	36	13	16	20
A[C>G]A	3	23	73	17	30	14	35	13	23	25	20	23	7	3	48	9	10	15	12	3	5	12	25	5	12	17	17	7	22	22	16	9	1	21	21	11	13	13	10	22	8	8	8	8	26	15	14	10	6
A[C>G]C	2	15	15	9	17	6	12	8	10	3	15	13	5	3	19	6	9	11	9	1	3	8	24	3	5	7	8	7	10	15	10	9	0	10	7	3	5	8	15	8	0	2	6	7	30	8	2	1	7
A[C>G]G	1	3	11	5	6	1	6	0	3	2	1	6	1	2	4	1	2	1	5	3	1	3	5	2	3	0	8	2	4	3	3	3	0	2	4	2	4	3	3	6	0	0	2	1	4	3	0	2	1
A[C>G]T	1	15	58	9	31	15	20	9	14	11	17	21	9	6	34	10	7	7	9	3	2	11	29	10	10	12	21	5	16	21	6	12	0	28	8	5	7	6	13	9	2	3	5	8	37	11	6	6	7
C[C>G]A	0	11	19	5	8	6	5	4	9	3	5	14	3	1	9	5	4	9	2	1	1	5	7	4	7	6	14	3	5	4	8	3	0	7	3	2	4	3	4	6	3	1	4	4	23	9	2	3	4
C[C>G]C	1	19	15	4	5	3	10	2	11	4	6	8	3	2	10	1	2	3	4	4	2	5	3	1	4	3	11	3	4	10	4	3	0	4	4	4	4	1	7	11	0	0	2	1	21	7	3	2	2
C[C>G]G	1	3	7	2	1	4	3	4	3	5	4	5	3	0	5	4	2	4	4	0	1	1	3	0	2	0	3	2	4	5	3	3	0	5	1	0	3	3	5	2	0	0	5	3	13	0	1	3	4
C[C>G]T	1	14	22	6	6	2	9	2	12	7	10	27	5	1	16	1	4	5	5	1	3	8	4	0	12	5	9	5	9	15	2	4	0	10	1	6	4	5	2	7	1	0	3	3	26	14	4	5	6
G[C>G]A	2	8	23	7	9	5	11	3	9	6	9	7	4	2	11	4	5	11	2	6	3	3	20	2	1	8	5	3	6	10	4	5	0	3	6	1	1	6	4	7	3	0	3	1	10	6	7	5	2
G[C>G]C	3	7	19	6	11	3	6	5	14	6	14	2	3	0	7	3	1	5	8	2	1	6	16	8	3	9	2	3	8	5	5	3	2	4	4	3	2	5	4	3	2	0	5	2	10	6	3	0	4
G[C>G]G	1	6	6	4	7	0	2	2	0	2	2	3	0	0	1	3	0	2	1	1	1	2	2	0	4	1	3	0	4	2	2	0	0	2	0	0	5	1	3	2	0	0	0	1	6	0	2	2	0
G[C>G]T	0	10	25	6	9	2	8	13	8	7	12	12	1	2	21	1	2	2	7	2	3	8	5	4	3	3	8	3	11	10	3	3	1	4	3	6	4	5	3	8	1	2	1	9	19	12	2	1	1
T[C>G]A	2	13	22	3	8	11	17	2	10	7	12	9	4	4	13	6	4	6	4	3	1	9	12	3	3	4	10	3	19	13	7	4	0	19	7	5	5	9	11	9	2	2	4	2	28	11	3	7	1
T[C>G]C	0	10	39	6	15	6	9	8	13	8	14	11	6	4	24	8	5	5	2	3	4	3	5	8	6	6	11	4	17	14	3	3	0	5	8	4	4	8	10	13	1	3	2	4	23	13	1	1	2
T[C>G]G	0	2	10	1	5	1	2	0	2	3	1	3	0	3	1	0	0	6	4	1	1	1	5	4	2	3	1	1	1	5	2	3	0	1	4	5	1	0	1	1	0	1	0	0	7	1	0	0	0
T[C>G]T	4	21	56	13	25	5	14	17	21	13	18	18	4	4	26	6	7	11	17	6	7	20	34	4	10	11	27	5	19	16	3	1	1	13	12	14	9	22	12	8	3	4	12	8	42	22	6	5	7
A[C>T]A	4	33	107	56	40	16	46	27	32	30	71	65	40	12	53	19	12	27	32	14	3	27	18	11	29	24	35	11	49	79	16	14	4	45	37	48	18	25	60	29	11	5	46	17	127	23	13	14	29
A[C>T]C	2	13	45	37	21	11	24	20	15	16	52	32	22	2	25	9	9	7	12	3	1	17	18	10	16	5	11	6	17	45	12	9	0	10	14	21	10	10	36	9	5	5	23	11	68	21	10	6	21
A[C>T]G	28	73	190	306	64	31	125	92	67	71	366	136	210	14	83	46	56	73	84	35	32	92	40	32	114	44	61	46	69	281	46	47	13	64	57	255	57	82	359	57	46	20	170	76	380	49	30	44	143
A[C>T]T	5	24	71	51	28	10	37	20	26	22	46	58	22	6	53	6	8	12	18	5	3	24	18	5	24	14	26	7	28	58	13	5	0	38	11	26	12	10	36	25	6	3	21	12	91	34	6	7	18
C[C>T]A	3	28	65	44	54	7	37	13	19	17	62	25	30	7	26	14	6	15	20	5	7	18	24	10	25	19	21	9	23	50	13	15	3	15	16	37	7	17	34	18	5	7	21	12	98	19	18	9	18
C[C>T]C	3	20	67	62	53	3	31	22	18	15	68	34	17	4	17	9	12	16	23	7	4	20	18	8	22	16	16	8	30	67	19	19	4	14	9	48	13	17	51	17	4	4	22	11	200	12	8	2	26
C[C>T]G	17	57	107	164	74	24	52	64	44	34	169	67	114	14	46	30	36	44	39	15	26	47	42	20	63	44	32	31	51	170	39	34	12	30	50	109	33	49	167	38	22	15	86	51	192	22	15	24	73
C[C>T]T	2	24	68	63	33	11	21	28	29	20	68	37	23	5	53	4	12	20	26	4	3	20	15	6	28	13	24	12	31	49	17	11	4	30	20	42	20	13	45	16	3	6	17	15	204	36	6	9	29
G[C>T]A	2	20	49	53	23	10	29	22	15	19	49	22	27	5	27	7	12	8	20	3	7	16	17	18	28	10	15	6	20	51	16	13	2	12	11	33	11	21	46	10	9	7	17	14	77	14	8	8	14
G[C>T]C	7	8	72	62	25	6	39	27	20	17	67	27	28	3	23	11	12	9	13	5	5	26	18	13	21	6	8	8	22	59	16	14	1	15	13	47	10	11	44	15	6	6	34	10	99	14	7	8	25
G[C>T]G	24	51	159	195	45	29	106	99	40	45	246	78	124	12	81	30	43	64	65	27	29	69	47	35	62	36	41	30	67	226	63	35	6	30	50	166	40	45	256	47	36	31	95	64	219	40	19	31	77
G[C>T]T	4	22	54	36	24	8	33	28	19	16	41	20	17	5	28	6	11	8	12	6	4	15	20	14	24	6	17	7	24	53	11	7	1	17	15	31	7	20	47	12	2	6	21	13	107	13	12	6	22
T[C>T]A	2	12	62	43	47	14	23	17	24	24	51	24	22	2	24	8	12	12	19	6	12	19	19	11	18	12	25	7	27	44	20	15	5	15	15	27	13	22	44	20	9	3	20	17	81	21	10	3	29
T[C>T]C	6	27	56	51	35	6	41	19	22	21	58	33	23	6	32	18	16	14	26	2	10	22	19	11	14	9	17	7	28	54	16	14	1	24	20	41	14	17	57	20	8	4	26	8	87	16	16	6	23
T[C>T]G	14	29	73	135	45	16	47	46	28	27	130	45	92	11	46	19	26	31	27	10	15	47	32	21	44	27	29	17	52	97	31	24	4	30	32	117	16	36	120	22	15	13	64	29	147	21	11	16	62
T[C>T]T	6	12	66	51	63	9	45	19	22	17	60	41	22	8	33	13	6	16	28	6	14	22	18	6	19	20	14	18	29	65	18	8	3	33	21	29	16	15	50	25	8	4	26	17	123	21	12	10	19
A[T>A]A	2	6	26	15	53	5	17	14	12	16	38	20	14	5	21	11	2	3	8	1	2	11	6	3	13	8	13	5	16	22	4	4	1	22	4	15	3	7	22	16	4	0	8	2	68	9	1	8	9
A[T>A]C	0	7	31	12	10	2	6	6	8	6	8	31	6	0	15	0	5	3	16	2	1	4	7	1	7	3	6	2	9	13	3	1	1	14	6	11	3	1	12	9	0	0	8	0	38	7	3	4	6
A[T>A]G	2	11	29	12	9	6	4	7	6	2	11	25	4	4	18	3	2	2	10	5	2	3	4	3	11	5	12	3	18	14	5	4	1	9	5	8	8	5	11	11	2	2	5	4	34	13	2	2	4
A[T>A]T	5	16	55	27	18	8	22	26	28	26	28	44	22	7	38	4	8	10	16	11	8	33	14	6	14	15	17	10	24	46	10	12	1	30	22	28	10	11	37	24	10	8	11	16	67	25	8	12	9
C[T>A]A	1	6	27	8	12	2	5	5	5	6	11	18	5	3	8	1	3	5	0	2	2	2	6	2	5	1	17	3	10	12	7	3	0	15	6	5	3	3	8	5	2	2	3	0	45	8	3	2	1
C[T>A]C	0	9	28	13	15	5	2	10	8	4	11	31	5	7	17	2	4	3	9	4	3	7	6	1	4	4	11	5	17	19	4	2	0	15	2	6	0	2	11	5	2	3	4	2	44	9	3	2	5
C[T>A]G	1	13	20	15	19	2	6	9	7	3	5	34	5	2	26	1	6	2	9	2	2	7	6	4	7	5	15	1	14	13	8	6	0	13	1	4	3	1	8	7	3	2	6	1	38	20	0	2	5
C[T>A]T	4	19	38	15	7	11	16	17	15	10	12	41	7	5	30	5	6	3	11	4	1	15	10	4	12	11	17	2	20	26	8	5	1	27	13	11	8	7	19	13	2	3	9	9	81	24	3	7	4
G[T>A]A	0	8	13	6	5	1	3	2	3	2	8	12	4	1	15	2	1	1	4	8	0	2	0	2	7	1	14	4	8	13	1	4	0	5	3	4	1	4	6	2	0	0	1	1	13	2	0	3	1
G[T>A]C	1	0	12	4	5	0	4	3	0	2	4	24	2	1	7	1	3	1	1	4	3	4	6	0	4	3	4	1	5	7	2	0	1	7	2	2	0	2	2	2	1	0	2	1	5	7	2	2	2
G[T>A]G	1	8	17	8	10	1	2	4	4	6	7	11	1	0	12	1	2	1	9	2	1	2	0	3	9	1	6	0	5	11	2	4	0	7	4	4	4	2	7	1	0	2	5	3	12	5	1	2	5
G[T>A]T	1	7	22	12	12	2	4	3	11	6	9	33	2	2	19	1	1	4	3	4	0	5	6	1	9	3	11	1	11	10	2	3	1	12	4	5	6	2	11	3	3	2	4	4	30	14	2	1	4
T[T>A]A	3	16	35	28	12	13	15	11	23	8	28	25	12	4	27	7	6	10	11	5	6	19	8	7	6	12	17	7	16	49	6	6	0	17	12	20	7	8	28	10	7	2	11	14	47	13	8	9	6
T[T>A]C	1	11	23	10	10	4	8	3	6	10	9	21	5	4	16	0	5	3	3	4	3	7	7	1	8	2	12	7	8	21	4	3	0	14	4	5	4	6	13	11	1	2	4	4	30	9	1	4	3
T[T>A]G	0	5	21	14	22	3	2	4	5	5	11	16	1	3	13	1	3	6	7	2	0	6	4	3	7	5	3	3	15	18	4	3	0	7	4	2	2	3	4	4	0	2	3	2	24	6	1	1	1
T[T>A]T	2	22	70	26	27	13	22	18	14	16	21	50	13	16	41	3	12	6	5	6	6	19	10	3	11	6	17	6	21	35	5	8	1	32	8	20	14	10	25	15	7	4	16	3	61	36	6	8	15
A[T>C]A	2	24	88	35	50	14	31	13	30	22	44	44	32	10	30	14	14	10	19	9	4	18	19	5	33	20	34	13	38	64	13	11	5	43	17	39	6	11	54	22	5	6	27	15	102	22	10	5	23
A[T>C]C	1	17	50	15	12	8	10	2	9	10	18	18	11	4	20	2	2	7	8	7	3	12	15	10	12	5	16	4	18	17	5	7	4	11	5	6	5	4	20	12	2	1	6	11	31	19	6	3	5
A[T>C]G	6	18	26	18	27	6	12	7	15	15	20	23	10	2	22	6	8	10	22	10	1	18	15	4	19	8	18	11	32	25	5	7	2	15	17	17	6	17	25	15	7	2	4	14	40	12	7	3	18
A[T>C]T	3	30	96	42	44	14	28	22	31	20	39	42	22	10	53	11	16	20	32	15	6	22	18	7	43	18	44	20	44	47	16	12	1	31	15	31	23	26	31	31	4	4	12	14	66	37	12	12	24
C[T>C]A	4	10	38	17	29	6	7	14	17	8	9	13	7	4	22	6	4	8	10	3	5	10	11	7	10	5	13	8	21	11	6	6	0	17	15	7	8	7	11	9	3	6	8	10	25	6	1	8	2
C[T>C]C	3	25	46	18	29	11	12	12	19	9	15	23	5	8	27	8	9	3	9	3	2	11	17	3	11	9	22	3	27	12	8	11	0	14	17	4	11	13	18	11	8	1	13	7	27	19	7	9	8
C[T>C]G	3	14	25	9	22	2	19	9	15	5	16	16	5	6	19	4	6	5	16	3	3	11	9	3	5	4	12	7	8	14	7	2	0	8	11	10	5	8	16	10	4	3	3	9	24	9	3	10	6
C[T>C]T	1	25	36	16	27	6	15	18	14	5	15	21	7	8	26	3	7	16	13	4	4	11	7	2	11	8	23	7	27	23	7	8	0	16	11	17	6	15	18	19	3	1	4	10	38	11	4	3	4
G[T>C]A	1	19	37	24	27	3	22	14	15	14	16	14	26	4	19	5	7	15	14	4	5	9	15	11	14	6	19	8	22	30	11	9	0	9	16	14	8	8	24	15	3	2	15	8	55	12	7	4	10
G[T>C]C	1	17	29	13	13	0	5	12	10	9	14	17	9	3	24	6	8	7	7	8	4	5	12	7	6	3	11	7	26	21	9	10	1	15	11	10	7	6	17	9	3	4	7	6	21	12	3	5	4
G[T>C]G	2	19	26	12	17	8	16	9	8	5	16	19	8	3	22	4	4	10	13	6	3	4	9	4	16	2	13	7	13	18	6	7	0	9	8	5	9	9	20	13	0	1	5	11	19	4	4	4	6
G[T>C]T	3	27	49	22	21	3	15	14	14	16	20	18	13	5	36	9	10	4	19	3	2	16	11	6	17	12	18	10	28	30	14	13	0	17	17	12	14	17	25	16	5	3	9	13	48	24	5	3	22
T[T>C]A	5	20	57	10	33	10	26	15	16	8	13	21	4	10	17	5	8	12	15	5	6	6	17	2	20	11	24	9	25	27	10	7	0	20	23	17	12	14	25	9	4	6	8	11	46	12	2	9	11
T[T>C]C	3	43	58	21	38	9	29	13	16	16	16	19	13	6	42	7	10	6	16	6	17	11	23	8	18	10	33	13	29	30	12	12	2	20	15	19	6	15	14	21	6	1	6	10	38	21	8	11	7
T[T>C]G	2	18	19	18	11	2	14	6	10	8	11	10	7	7	14	8	7	3	6	3	2	7	12	5	9	0	15	6	24	16	7	5	0	13	6	8	7	7	13	8	2	0	5	1	13	6	6	1	4
T[T>C]T	3	28	67	28	40	12	27	28	20	27	36	34	14	8	46	5	15	26	26	12	8	22	18	14	16	9	25	9	35	32	20	11	1	27	21	23	15	12	40	17	4	7	15	12	50	22	13	12	12
A[T>G]A	1	3	18	9	7	5	5	1	1	6	6	9	3	1	10	1	0	4	3	1	4	5	1	1	9	5	6	2	2	19	4	3	1	13	5	4	3	2	15	5	1	1	3	4	24	3	2	1	5
A[T>G]C	0	6	9	3	12	2	0	3	1	2	5	4	1	1	2	0	0	4	1	2	0	1	3	0	5	2	3	0	1	3	4	1	1	2	0	5	0	1	3	0	0	0	3	0	8	1	1	1	3
A[T>G]G	1	3	31	8	7	0	6	8	7	8	8	22	8	1	6	3	4	3	5	4	6	4	6	4	7	4	5	3	3	12	2	0	0	10	3	6	6	7	11	7	0	3	6	0	23	8	2	1	3
A[T>G]T	1	3	21	10	15	1	8	6	8	2	8	10	4	3	17	4	2	2	4	1	3	4	3	0	12	6	10	1	5	16	5	8	0	5	4	13	4	3	7	7	0	1	3	0	29	5	4	2	6
C[T>G]A	1	2	11	5	4	2	3	1	2	7	4	8	1	2	7	0	0	3	2	0	1	5	2	0	2	1	1	0	4	7	3	0	0	3	1	1	1	3	0	3	1	0	1	3	11	2	3	1	0
C[T>G]C	1	3	6	5	5	2	2	1	10	2	6	4	0	1	2	0	2	0	1	2	0	1	1	0	2	4	4	0	8	4	4	0	0	3	2	2	8	6	0	6	0	1	3	0	9	4	1	1	0
C[T>G]G	0	6	17	6	2	2	1	4	4	5	9	11	3	5	9	0	3	2	5	3	1	3	3	4	6	4	8	0	6	6	3	5	1	6	1	3	2	6	8	3	0	2	5	3	14	6	0	5	4
C[T>G]T	1	5	16	3	4	3	9	3	9	4	8	15	2	0	5	2	1	0	4	2	2	6	4	4	7	5	8	0	8	10	4	6	1	4	2	7	2	2	4	5	0	2	4	2	14	9	2	3	7
G[T>G]A	1	8	10	1	5	2	0	2	2	2	3	4	1	1	1	0	3	2	1	0	0	2	2	1	0	0	5	2	3	2	3	0	0	4	1	2	0	1	3	2	0	0	0	0	10	2	1	2	0
G[T>G]C	0	1	4	3	0	1	4	0	0	1	1	5	2	1	4	1	1	3	2	1	0	4	1	0	2	1	2	0	0	4	0	3	1	1	1	1	0	1	3	0	0	0	1	3	5	1	0	1	0
G[T>G]G	4	7	15	10	8	1	15	3	4	2	6	21	2	5	11	1	7	2	18	2	1	2	1	1	8	3	9	1	6	12	1	4	3	23	6	3	6	4	6	6	2	1	8	1	21	10	5	16	4
G[T>G]T	0	4	8	12	6	4	9	2	2	1	2	9	5	3	4	4	0	2	5	4	1	5	6	1	3	4	6	0	6	8	1	4	1	7	2	3	2	3	6	4	1	0	0	1	11	6	5	2	3
T[T>G]A	2	8	16	6	12	5	6	4	5	7	4	7	3	2	10	2	3	2	1	4	1	2	3	2	3	4	13	3	10	9	2	3	0	8	3	7	5	3	5	6	0	0	5	4	17	10	3	1	1
T[T>G]C	0	7	14	2	12	2	3	2	5	6	7	9	10	0	7	1	2	0	3	0	0	6	3	1	3	2	4	1	6	7	2	2	0	3	5	6	1	2	7	2	1	0	5	0	11	2	3	1	4
T[T>G]G	2	9	20	8	8	2	7	3	3	2	5	15	1	4	9	2	2	4	5	1	5	5	6	4	12	1	15	7	15	8	0	4	0	8	5	5	2	5	5	5	0	0	4	2	14	11	2	4	2
T[T>G]T	3	16	40	20	19	10	15	11	16	14	22	24	9	4	19	5	4	8	7	5	7	12	6	7	12	5	21	3	13	25	9	5	0	18	14	16	9	8	21	8	4	5	6	11	38	8	6	5	12
[truncated: 97 more columns]
