# Supplementary material for: SUITOR: Selecting the number of mutational signatures through cross-validation
Source: PLoS Comput Biol. 2022 Apr 4;18(4):e1009309. doi: 10.1371/journal.pcbi.1009309 (PMC9009674; doi:10.1371/journal.pcbi.1009309)
Supplement: S2 Data — (ZIP) [file pcbi.1009309.s015.zip › Supp_data_profiles_activities_matrices/3 PCAWG_CNS/PCAWG_CNS_Profiler_Activity.txt]

Samples	SBS96A	SBS96B	SBS96C	SBS96D
SP78927	98	0	0	210
SP78913	212	632	357	306
SP107375	470	1340	1282	959
SP107408	1875	0	635	0
SP107439	325	1066	547	0
SP78816	0	319	0	334
SP78663	520	716	0	493
SP78709	367	376	0	606
SP107462	0	417	392	627
SP78951	240	359	318	202
SP107435	2193	0	657	0
SP78679	318	0	1532	634
SP107360	1084	0	0	412
SP78819	0	128	199	111
SP78821	0	735	877	648
SP107552	233	256	0	83
SP78865	279	267	0	160
SP107470	313	287	0	338
SP78673	404	376	340	31
SP78824	101	0	204	198
SP107550	113	149	0	181
SP78718	0	0	328	1275
SP107451	263	849	0	0
SP107557	170	264	0	99
SP107358	560	319	394	30
SP78731	235	390	0	144
SP107455	224	605	599	0
SP107549	205	263	0	137
SP78814	245	748	480	282
SP107357	1405	0	759	899
SP78919	299	425	0	114
SP107453	236	326	0	155
SP78719	84	34	0	0
SP78662	0	352	822	335
SP107457	219	489	0	341
SP107404	1371	0	0	570
SP78714	242	225	214	89
SP107454	352	390	0	228
SP107359	1917	0	0	738
SP78664	267	463	394	0
SP78931	162	0	0	271
SP78815	87	102	0	148
SP107466	951	0	321	0
SP78901	220	167	0	541
SP107384	1840	0	2482	810
SP107467	0	421	586	282
SP78680	136	243	158	0
SP78672	125	0	221	258
SP107365	835	0	308	0
SP78660	152	237	207	0
SP78659	479	0	256	0
SP107449	0	423	542	612
SP78813	371	711	0	469
SP78953	113	179	0	0
SP78804	728	1066	523	0
SP107460	568	697	421	0
SP107548	234	537	0	369
SP78730	471	425	0	652
SP78727	225	0	774	243
SP78822	449	905	546	832
SP78818	140	317	0	315
SP78923	228	428	0	0
SP107405	2415	0	908	0
SP107437	1246	734	0	621
SP78675	246	442	0	344
SP107371	1510	546	620	0
SP107556	571	0	533	644
SP78807	437	518	0	154
SP78945	137	404	0	245
SP107480	262	263	0	96
SP107448	453	449	0	86
SP107436	305	572	0	239
SP79150	299	0	103	0
SP107546	415	0	0	663
SP107459	729	0	0	0
SP78823	298	119	0	0
SP78666	689	0	0	263
SP78721	273	0	75	0
SP78665	157	503	0	314
SP78935	275	319	0	196
SP107458	814	1035	424	0
SP79160	131	144	0	363
SP107479	174	214	165	221
SP107377	1888	0	688	616
SP78937	0	1646	1909	625
SP107444	93	309	305	0
SP79144	557	726	348	0
SP107469	0	150	0	173
SP107373	1458	448	600	0
SP107406	1124	1273	810	348
SP107369	1034	0	884	512
SP107403	3377	0	2025	0
SP107363	1470	683	0	0
SP78955	250	305	190	152
SP78711	51	0	33	0
SP78677	345	0	0	80
SP78805	188	627	0	349
SP107461	271	255	0	62
SP107472	296	0	434	275
SP107356	1706	0	0	476
SP78825	202	486	467	0
SP107468	337	548	0	0
SP78851	0	1309	0	2870
SP78726	0	584	1167	481
SP107379	2517	0	1205	0
SP107474	0	1169	821	0
SP107438	0	520	954	278
SP107478	201	432	239	298
SP78716	984	0	2049	1384
SP78676	560	0	282	429
SP107443	93	84	0	58
SP107361	2527	0	0	999
SP107464	1468	0	402	0
SP78717	304	0	0	75
SP78671	570	710	0	109
SP78817	176	100	0	100
SP107381	1286	0	687	0
SP107463	1519	0	0	449
SP107477	230	478	0	546
SP78661	660	0	204	300
SP78939	307	0	0	191
SP78674	308	0	452	963
SP107553	153	0	64	0
SP107555	229	552	386	0
SP107446	143	431	346	0
SP78713	923	0	643	529
SP78720	144	517	438	0
SP78947	313	273	0	280
SP78875	178	285	0	113
SP107554	279	933	518	397
SP107407	2622	0	1679	0
SP78820	376	557	242	0
SP78668	261	0	86	0
SP107547	127	212	0	82
SP79148	0	0	0	1401
SP107386	1447	0	486	0
SP78921	0	991	0	629
SP107545	288	219	0	169
SP107440	422	148	0	374
SP79066	0	299	410	216
SP107473	422	1030	0	0
SP107362	2057	0	682	0
SP78722	0	0	125	91
SP78729	242	601	0	0
SP107441	195	631	511	395
SP78873	230	160	0	66
