# Supplementary material for: SUITOR: Selecting the number of mutational signatures through cross-validation
Source: PLoS Comput Biol. 2022 Apr 4;18(4):e1009309. doi: 10.1371/journal.pcbi.1009309 (PMC9009674; doi:10.1371/journal.pcbi.1009309)
Supplement: S2 Data — (ZIP) [file pcbi.1009309.s015.zip › Supp_data_profiles_activities_matrices/3 PCAWG_CNS/PCAWG_CNS_Profiler_Profile.txt]

MutationsType	SBS96A	SBS96B	SBS96C	SBS96D
A[C>A]A	0.01187427	0.00159125	0.04121372	0.02554523
A[C>A]C	0.01088744	0.00405243	0.03345822	0.00852820
A[C>A]G	0.00260593	0.00166348	0.00412826	0.00078491
A[C>A]T	0.00679274	0.00295628	0.02744962	0.01439128
C[C>A]A	0.00388205	0.00818587	0.01897404	0.03968442
C[C>A]C	0.00445286	0.00648543	0.02334085	0.01179893
C[C>A]G	0.00026273	0.00437730	0.00014629	0.00623179
C[C>A]T	0.00052036	0.00992184	0.01512523	0.03678071
G[C>A]A	0.00461491	0.00770178	0.01039957	0.04043771
G[C>A]C	0.00608596	0.00500988	0.01308643	0.00787969
G[C>A]G	0.00191120	0.00228536	0.00033382	0.00465181
G[C>A]T	0.00224171	0.00626049	0.00685207	0.03256279
T[C>A]A	0.00819669	0.01179160	0.00898978	0.04070255
T[C>A]C	0.00959762	0.00789906	0.01132826	0.01922212
T[C>A]G	0.00296862	0.00276478	0.00016943	0.00399088
T[C>A]T	0.01160724	0.01600942	0.01521473	0.06311009
A[C>G]A	0.00014321	0.03522362	0.00448215	0.01322331
A[C>G]C	0.00215630	0.01827774	0.00155868	0.00473701
A[C>G]G	0.00059715	0.00544589	0.00236563	0.00183348
A[C>G]T	0.00043528	0.02655009	0.00445581	0.00749643
C[C>G]A	0.00093890	0.00783103	0.00604780	0.00279514
C[C>G]C	0.00041510	0.00861434	0.00565031	0.00179883
C[C>G]G	0.00125910	0.00488154	0.00087931	0.00206254
C[C>G]T	0.00059225	0.00668125	0.01072489	0.00302289
G[C>G]A	0.00038198	0.01144280	0.00332978	0.00464971
G[C>G]C	0.00267936	0.01055541	0.00083343	0.00312163
G[C>G]G	0.00092942	0.00285233	0.00153442	0.00037397
G[C>G]T	0.00023390	0.01136050	0.00297067	0.00392461
T[C>G]A	0.00048414	0.01708099	0.00366563	0.00464911
T[C>G]C	0.00163352	0.01592550	0.00419446	0.00323165
T[C>G]G	0.00038312	0.00508335	0.00063103	0.00045534
T[C>G]T	0.00206680	0.02481057	0.00614107	0.00999664
A[C>T]A	0.02792046	0.01444072	0.03792131	0.01351054
A[C>T]C	0.01778493	0.01163777	0.01125235	0.00526931
A[C>T]G	0.17259316	0.00011522	0.03175087	0.06874219
A[C>T]T	0.01639030	0.01060936	0.03364216	0.00829203
C[C>T]A	0.02438013	0.02050090	0.00951904	0.00587827
C[C>T]C	0.03009988	0.01571467	0.00946690	0.00473192
C[C>T]G	0.08468797	0.01836171	0.00501479	0.04859428
C[C>T]T	0.02265988	0.01591531	0.02142030	0.00972867
G[C>T]A	0.02160786	0.01975466	0.00321406	0.01002641
G[C>T]C	0.02667677	0.01654099	0.00359354	0.01199749
G[C>T]G	0.10777127	0.02371417	0.00383540	0.06586249
G[C>T]T	0.02015391	0.01916849	0.00645971	0.01075857
T[C>T]A	0.02031027	0.02221210	0.00773905	0.01002909
T[C>T]C	0.02323100	0.01912551	0.00789588	0.00981442
T[C>T]G	0.06494285	0.01277950	0.00589426	0.03517268
T[C>T]T	0.01942848	0.02225270	0.02031265	0.00984331
A[T>A]A	0.00624331	0.00763705	0.01737406	0.00167466
A[T>A]C	0.00371386	0.00385679	0.01366719	0.00062894
A[T>A]G	0.00427772	0.00241058	0.01421370	0.00284311
A[T>A]T	0.00673101	0.01193034	0.01894601	0.02451911
C[T>A]A	0.00166120	0.00319798	0.01224494	0.00173840
C[T>A]C	0.00200911	0.00311626	0.01605439	0.00346127
C[T>A]G	0.00144552	0.00451376	0.01432868	0.00205287
C[T>A]T	0.00048553	0.00771581	0.02092628	0.00938375
G[T>A]A	0.00165749	0.00202214	0.00845415	0.00026577
G[T>A]C	0.00087477	0.00300096	0.00513627	0.00233565
G[T>A]G	0.00086557	0.00384539	0.00583530	0.00317971
G[T>A]T	0.00078753	0.00064999	0.01703043	0.00408595
T[T>A]A	0.00639281	0.01148073	0.00960665	0.01671174
T[T>A]C	0.00154110	0.00354550	0.01327959	0.00359667
T[T>A]G	0.00048982	0.00454549	0.00822760	0.00265034
T[T>A]T	0.00584130	0.00577459	0.03179504	0.00894334
A[T>C]A	0.01843714	0.01946417	0.02332272	0.00865455
A[T>C]C	0.00673711	0.01192915	0.01056240	0.00245921
A[T>C]G	0.00880928	0.01461891	0.00970106	0.00975065
A[T>C]T	0.01387245	0.02394720	0.02844312	0.00737637
C[T>C]A	0.00285355	0.01327925	0.00451725	0.00948753
C[T>C]C	0.00267840	0.01736835	0.01232102	0.00910955
C[T>C]G	0.00279392	0.01177289	0.00563708	0.00944425
C[T>C]T	0.00500129	0.01427122	0.01502266	0.00438449
G[T>C]A	0.01046986	0.01676419	0.00565551	0.00592836
G[T>C]C	0.00657695	0.01828924	0.00263162	0.00532196
G[T>C]G	0.00548923	0.01105928	0.00812532	0.00433423
G[T>C]T	0.00915529	0.01918216	0.01222105	0.00658424
T[T>C]A	0.00552092	0.02133267	0.00736809	0.01046048
T[T>C]C	0.00411980	0.03308012	0.00682650	0.01031292
T[T>C]G	0.00582765	0.01318052	0.00359430	0.00191395
T[T>C]T	0.00777532	0.02530491	0.01393715	0.01490000
A[T>G]A	0.00393983	0.00257098	0.00608389	0.00282567
A[T>G]C	0.00239176	0.00281916	0.00221962	0.00021353
A[T>G]G	0.00188957	0.00578644	0.00731119	0.00217444
A[T>G]T	0.00363824	0.00532510	0.00575277	0.00060640
C[T>G]A	0.00034331	0.00311874	0.00153703	0.00250853
C[T>G]C	0.00162075	0.00300415	0.00349078	0.00059505
C[T>G]G	0.00231720	0.00129076	0.00959811	0.00188556
C[T>G]T	0.00203899	0.00505663	0.00481457	0.00273930
G[T>G]A	0.00068725	0.00212016	0.00186629	0.00130246
G[T>G]C	0.00070882	0.00100924	0.00226311	0.00120346
G[T>G]G	0.00301349	0.00079180	0.01854990	0.00422291
G[T>G]T	0.00183481	0.00281968	0.00639912	0.00139328
T[T>G]A	0.00245237	0.00618806	0.00460093	0.00131528
T[T>G]C	0.00199748	0.00338455	0.00471422	0.00082728
T[T>G]G	0.00150584	0.00408998	0.00865800	0.00380528
T[T>G]T	0.00401351	0.01212000	0.00652571	0.01196050
