# Supplementary material for: SUITOR: Selecting the number of mutational signatures through cross-validation
Source: PLoS Comput Biol. 2022 Apr 4;18(4):e1009309. doi: 10.1371/journal.pcbi.1009309 (PMC9009674; doi:10.1371/journal.pcbi.1009309)
Supplement: S2 Data — (ZIP) [file pcbi.1009309.s015.zip › Supp_data_profiles_activities_matrices/3 PCAWG_CNS/PCAWG_CNS_signeR_Activity.csv]

	SP78927	SP78913	SP107375	SP107408	SP107439	SP78816	SP78663	SP78709	SP107462	SP78951	SP107435	SP78679	SP107360	SP78819	SP78821	SP107552	SP78865	SP107470	SP78673	SP78824	SP107550	SP78718	SP107451	SP107557	SP107358	SP78731	SP107455	SP107549	SP78814	SP107357	SP78919	SP107453	SP78719	SP78662	SP107457	SP107404	SP78714	SP107454	SP107359	SP78664	SP78931	SP78815	SP107466	SP78901	SP107384	SP107467	SP78680	SP78672	SP107365
SigneR.A	122.922580339456	233.65700049754	752.042401294581	1888.17187159023	399.238169456034	117.670043404064	669.056695311215	550.700429701429	187.176462175578	318.561888720381	2116.84587307511	477.436806998145	1172.47014844679	52.2305844421668	220.581657819541	255.554769261246	290.821198294936	351.155226098653	448.106221418182	113.236546937212	143.943411285906	266.531056711036	208.207030919408	207.735275475538	613.9660813108	268.793976367374	197.691986999293	216.648004249007	351.946700176793	1752.57719555041	356.837985666853	264.197435058931	75.1939891212351	175.416017934629	299.956162063519	1505.47950703304	265.524816241053	373.911656955142	2010.71042616844	263.879572627666	188.237231870117	125.119543923989	949.679633440959	318.988052591683	2432.71850914094	140.320881934539	145.934571805392	149.564001321207	855.110254380395
SigneR.B	20.036219755329	352.055322391994	1412.59311286574	407.464893863396	569.270797427814	168.841998521166	179.648524102009	217.511884411785	340.724188971008	300.680892889711	270.91639206594	1620.90218287369	102.460647162887	206.997778672053	1007.06448751643	42.764656130069	132.033664197377	109.394407878952	343.10296737365	167.31157843635	14.0216881438954	203.689560457923	103.963199915815	23.7181874506162	419.936157389654	152.127491764408	653.068498445024	92.3016852218626	551.451206160732	662.972824891848	99.3241154011976	148.240631897776	17.3729966374681	951.384732593625	164.357817596742	153.602869128186	202.334808508158	57.1651082509049	258.905414429575	371.185485002725	17.8822049101269	46.250223800007	188.148351777385	30.3228946841441	2357.22085406257	661.998284540443	112.373565476566	174.051222479904	119.306871797722
SigneR.C	35.7776624915538	648.00090914514	1136.13022815312	126.300548900196	921.96530328661	230.139142519202	560.160876649719	196.337938751703	438.708318783177	328.041552658767	207.082781573956	27.1741256656277	34.4245919992603	113.150470417525	607.156725991015	223.685536275472	194.5154469425	234.326223638093	331.054606553996	92.6255031013033	147.596097301144	60.4425707226528	685.719824678261	243.936662045601	238.707026594473	270.402332807472	515.695593780808	212.120464112983	664.321964058702	224.614524737911	325.33762830492	227.271365392091	12.3587171643654	242.760959066288	367.880031271971	40.1858812644845	232.287597079521	366.543116181322	103.030684684066	397.63838995523	41.9055711509775	52.7879810015383	41.6347692900783	136.038897295055	165.861169603053	349.267027105221	206.936390302856	92.3178684149807	88.0048149280038
SigneR.D	124.968137957839	257.652517050768	713.307119191359	70.413985647117	32.3277587477801	135.256822805189	303.710238427397	371.496824545277	457.925532467907	156.4030956422	235.089240936439	328.429851687832	166.880754491962	62.3817263775436	397.655992295067	44.5472095537924	80.1466191571017	235.523166519278	17.877292637378	130.008287135995	131.718067781011	1041.55858992608	108.365120986571	53.403909536785	22.1355522952803	69.9609563161096	51.2187106158509	80.89465118337	176.618810697313	392.075697018962	52.4858552505685	72.9238746768552	13.0582044140529	124.906833232029	211.103829888159	219.031020895373	65.3486964062828	162.760385694904	266.771574081229	86.6321832834047	179.398681877202	111.964434938928	82.2418232243027	434.981843577926	155.07635750759	128.133845540514	70.3607411526556	177.335728891921	65.6571145105177
[truncated: 97 more columns]
