# Supplementary material for: SUITOR: Selecting the number of mutational signatures through cross-validation
Source: PLoS Comput Biol. 2022 Apr 4;18(4):e1009309. doi: 10.1371/journal.pcbi.1009309 (PMC9009674; doi:10.1371/journal.pcbi.1009309)
Supplement: S2 Data — (ZIP) [file pcbi.1009309.s015.zip › Supp_data_profiles_activities_matrices/3 PCAWG_CNS/PCAWG_CNS_signeR_Profile.csv]

	SigneR.A	SigneR.B	SigneR.C	SigneR.D
A[C>A]A	0.0148506961814013	0.0315039496679821	0.00350113716492321	0.030955969483763
A[C>A]C	0.0123586564536054	0.028035028165441	0.00361204832415977	0.0123347049039291
A[C>A]G	0.0023046517825772	0.00351947473372042	0.00201310331634182	0.000630677010608803
A[C>A]T	0.00895599127018219	0.0269048776712819	0.00213128157149726	0.014579487340035
C[C>A]A	0.00569017849516919	0.0178444250366658	0.00804961171116793	0.0469092683646296
C[C>A]C	0.00531352475108705	0.0192294477153382	0.00682532010229527	0.0165713522046316
C[C>A]G	0.000964379809050703	0.000819758509642749	0.0039749432685083	0.00691784739999182
C[C>A]T	0.00361597684218894	0.0242138178010818	0.00740101865978002	0.0351160842381575
G[C>A]A	0.00661027981844737	0.0106905243002524	0.00715324590264047	0.0527814142715534
G[C>A]C	0.006235088180141	0.0123737600261534	0.00474680833242689	0.0103322382736993
G[C>A]G	0.0017531560062286	0.00106967783963365	0.00175941550885673	0.00562143991696564
G[C>A]T	0.00337835843138272	0.00918987665333448	0.0065283572406787	0.0375881808558224
T[C>A]A	0.013081390005389	0.0125053718960321	0.009688343265572	0.0407656894973068
T[C>A]C	0.0115949815020761	0.0120173958762293	0.00791360296342478	0.0187030073148037
T[C>A]G	0.00307873511060448	0.000221967578412655	0.00273145321648062	0.00450726890463921
T[C>A]T	0.016553588806565	0.0161438104704523	0.0142658862183273	0.0764279704884479
A[C>G]A	0.00180542259255732	0.00924995088626692	0.033386047270816	0.014849548259046
A[C>G]C	0.00288862867455362	0.00434168288819802	0.0170808881033488	0.00513137631469892
A[C>G]G	0.000739269874519606	0.00182035850733942	0.0056188961846142	0.00246049438361649
A[C>G]T	0.00219777285998079	0.0101239103894868	0.0229204039768805	0.00841435717321439
C[C>G]A	0.000809938553163385	0.00695517618712515	0.00659920843090481	0.00396080408377561
C[C>G]C	0.000859026587096244	0.00536191198826329	0.00837882558337319	0.00283648716992783
C[C>G]G	0.00106895313568434	0.00168618828701718	0.00428495828469166	0.00241164326062626
C[C>G]T	0.00103095946192467	0.00888662655181504	0.00734128475066993	0.00561628534889419
G[C>G]A	0.00108540060678364	0.0032185570008579	0.0120579689853032	0.00466793603959353
G[C>G]C	0.00209894201023638	0.00145877558243889	0.0113595211665863	0.00367480043884427
G[C>G]G	0.000755204963120621	0.00142740298309146	0.00301995313558513	0.000463990217789943
G[C>G]T	0.000390234314966104	0.00554988544066554	0.0100149980365441	0.0058724655328998
T[C>G]A	0.00109632619848988	0.00599031176959335	0.0159002843083679	0.00585800786195866
T[C>G]C	0.00185269776977875	0.00608886195222919	0.015893752245541	0.00271951098621414
T[C>G]G	0.000570575980073491	0.00118902611106884	0.00424549107183853	0.00076944591732851
T[C>G]T	0.00289958558580125	0.0114773584435488	0.0229588837290859	0.0099077533126211
A[C>T]A	0.026490811919095	0.0322883316349008	0.0169952815235612	0.0122423859051263
A[C>T]C	0.016926706268595	0.0106170684957752	0.0116228833672912	0.00460997408132682
A[C>T]G	0.156801665262915	0.0252553088521185	0.00458362001510522	0.052822275256882
A[C>T]T	0.0159475474328717	0.0292586631947076	0.0118750313919112	0.00992013442609277
C[C>T]A	0.0224692514482496	0.00991191353489456	0.0203542476090617	0.00422001816727869
C[C>T]C	0.0276000891349969	0.0106870275861177	0.0145410129979224	0.00192860301558015
C[C>T]G	0.0749453221634967	0.00785756007758305	0.0203506597391044	0.0402240372055376
C[C>T]T	0.0220198922557689	0.0254194160732059	0.0136129186063526	0.00732479422985074
G[C>T]A	0.0199364527224096	0.00601863424680249	0.0198377009897932	0.00692290132471163
G[C>T]C	0.0265537421931425	0.00402566637476373	0.0167080839143898	0.00867311649515732
G[C>T]G	0.0973287799989513	0.00499073183445756	0.0273958092000082	0.0582483327119135
G[C>T]T	0.0207979852543676	0.00892888535092077	0.0176433495237311	0.00781664917563607
T[C>T]A	0.0190402142872946	0.0106804747394815	0.0223452355581337	0.0072853739289694
T[C>T]C	0.0233210482713119	0.00941527660236849	0.0184665442207393	0.00676740758300558
T[C>T]G	0.0586824097370891	0.0069723133495037	0.0144963073874179	0.0267658476378373
T[C>T]T	0.0204616662782191	0.0194338793437644	0.0218310178085733	0.00687072715473501
A[T>A]A	0.00720967873134607	0.0152416346016853	0.00683724775721342	0.00113638097918522
A[T>A]C	0.00362030154090717	0.0114858277752081	0.00448869573794857	0.00173516699087365
A[T>A]G	0.0039016735598266	0.0128363341451593	0.00329563093123688	0.00232652254025525
A[T>A]T	0.0107290192446418	0.0198215859195246	0.010166034011785	0.0215270248583781
C[T>A]A	0.00195679029039416	0.0114798431684405	0.00303753928059896	0.00149487278408824
C[T>A]C	0.00249281929523616	0.0154945799681503	0.0025434556099981	0.0036476514872573
C[T>A]G	0.00189142727724356	0.0137275330806737	0.00461434253984548	0.00237411399745227
C[T>A]T	0.00212912484253185	0.0228586930062148	0.00575284999220944	0.00941307930813363
G[T>A]A	0.0013683712623971	0.0077808636923478	0.00225817836676161	0.00089313380454214
G[T>A]C	0.000840526714290381	0.00497587834368297	0.00328175096465048	0.00271747637937514
G[T>A]G	0.00148724909672288	0.00705138726708958	0.0032288223035982	0.0024902545218083
G[T>A]T	0.00140953927685393	0.0153216169822404	0.000752279572226756	0.00493631380270293
T[T>A]A	0.0085256606450145	0.0125361677744872	0.00954534352698922	0.0144369266265965
T[T>A]C	0.0025087126586835	0.0120038176196278	0.00427370846753293	0.00354478927854297
T[T>A]G	0.00134439310013475	0.00877977787493338	0.00342029223731051	0.00269353542967354
T[T>A]T	0.00637490432720516	0.0256120244772327	0.00791644102387776	0.0124802827224794
A[T>C]A	0.0194023977320886	0.022539855641176	0.0198654234635358	0.00487342904508013
A[T>C]C	0.00504354615905689	0.0100174158869602	0.0119859994850779	0.0041864165719387
A[T>C]G	0.00867368730621465	0.00961982338365825	0.0160431599382444	0.00857204334226641
A[T>C]T	0.0130234342008072	0.0226101319506952	0.0261896858710158	0.0109630974618771
C[T>C]A	0.00335337644305945	0.00675725817766415	0.0134067568067482	0.00801657278615951
C[T>C]C	0.00355603912330258	0.0125639471032724	0.0189485721574143	0.00717604458058018
C[T>C]G	0.00379459772661837	0.00675136244790326	0.0120776967164038	0.00873940629918756
C[T>C]T	0.00477432835817952	0.0121067036443365	0.0148176055188973	0.00727916638368707
G[T>C]A	0.0101294622551419	0.0081148292643066	0.0156324341018163	0.00559370767096961
G[T>C]C	0.00595321684609319	0.00526985868512296	0.0168547468038812	0.004874545834812
G[T>C]G	0.00517579529673396	0.00685974681800638	0.011616521574349	0.00577350948170292
G[T>C]T	0.00874519489929031	0.0103698341094072	0.0207510285255521	0.00673566264332115
T[T>C]A	0.00758844317472743	0.00969713280922254	0.0208673864731483	0.00716716392831446
T[T>C]C	0.00520011359218087	0.0100075004677587	0.0330456183630001	0.00868141613443579
T[T>C]G	0.00516721316471043	0.00385452699654994	0.0131985257594412	0.00354007812285829
T[T>C]T	0.00980863057506844	0.0137792862874297	0.0251329714689368	0.0139184821063104
A[T>G]A	0.00375433394507215	0.00580988128649676	0.00248111042565745	0.00308119338375281
A[T>G]C	0.00229940868363083	0.0014553404461068	0.00347405186676172	0.000598278899673622
A[T>G]G	0.00211033947333268	0.008114681753885	0.00512290894125109	0.00140336483188582
A[T>G]T	0.00362858274112813	0.00587819720519804	0.00454815730640066	0.00077512627636454
C[T>G]A	0.000674374922990289	0.00275194645835663	0.0029228149415584	0.00179457202880601
C[T>G]C	0.00144745411406769	0.00229477278635121	0.00375737806010208	0.00128428537509746
C[T>G]G	0.00179133013468624	0.0064679668467446	0.0025520906588694	0.00361230817681946
C[T>G]T	0.0017166303840808	0.00463227783731319	0.00530222143959238	0.00434730636574344
G[T>G]A	0.000699918833124073	0.00215845010893973	0.00245478728535479	0.00105544638157426
G[T>G]C	0.000651651002671722	0.0015777834412952	0.00107791435480162	0.00216885198017124
G[T>G]G	0.00210396308752977	0.00967610082123801	0.00442892923398448	0.00368909549080149
G[T>G]T	0.00207055499107397	0.00374837622922546	0.0034488988004966	0.00225833940393212
T[T>G]A	0.00248883090371692	0.00440056294328885	0.00659449154067409	0.000852661304871323
T[T>G]C	0.00208155025005836	0.00377161881308133	0.00414933285329899	0.00110608224592228
T[T>G]G	0.0018570493465237	0.00751102351366348	0.0049455484026266	0.00329539358512566
T[T>G]T	0.00563220122600863	0.00895393993662137	0.0108759726529949	0.011739341294937
