# Supplementary material for: SUITOR: Selecting the number of mutational signatures through cross-validation
Source: PLoS Comput Biol. 2022 Apr 4;18(4):e1009309. doi: 10.1371/journal.pcbi.1009309 (PMC9009674; doi:10.1371/journal.pcbi.1009309)
Supplement: S2 Data — (ZIP) [file pcbi.1009309.s015.zip › Supp_data_profiles_activities_matrices/3 PCAWG_CNS/PCAWG_CNS_SUITOR_Activity.csv]

	SP78927	SP78913	SP107375	SP107408	SP107439	SP78816	SP78663	SP78709	SP107462	SP78951	SP107435	SP78679	SP107360	SP78819	SP78821	SP107552	SP78865	SP107470	SP78673	SP78824	SP107550	SP78718	SP107451	SP107557	SP107358	SP78731	SP107455	SP107549	SP78814	SP107357	SP78919	SP107453	SP78719	SP78662	SP107457	SP107404	SP78714	SP107454	SP107359	SP78664	SP78931	SP78815	SP107466	SP78901	SP107384	SP107467	SP78680	SP78672	SP107365
1	32.7693618292063	601.146522434021	1018.81271530189	80.7230624274469	840.662021947383	208.070826115293	474.408064760659	166.249170494097	374.699710712331	290.391613378722	142.886784752981	4.26074817519184e-07	0.0135198279342718	111.570760853874	557.092910617374	198.905223043789	175.071462924405	208.984485685382	303.927620920788	86.8947417813616	140.365000725511	3.71540210231103e-05	611.605678927764	220.515206544216	219.871769862784	249.274205765497	493.397710880658	187.529757661425	604.633571586163	191.452557139845	285.346371114824	209.225343115054	5.78753563921266	242.120604316993	327.856845109148	13.0951620913564	208.765403507341	341.589595670623	51.5037618726305	360.661097843968	32.5869071457233	43.8197245508041	20.6370067008518	119.024100603243	219.506002085956	312.165425798781	178.613346151979	93.3356846543886	60.7860264372493
2	40.3615834283359	4.73897847598305e-05	893.899401880011	1139.29572786415	564.084112961187	74.3917693057913	631.185345067365	376.168125485116	304.068124888349	338.535659758927	1559.37335988539	351.316260224389	648.938911118369	7.46386348666995e-12	153.646609604926	197.147606359293	116.647253508384	168.704605240079	219.057987332071	7.46386348666995e-12	40.3325772985148	347.428875686562	221.450054553353	161.31937018783	334.395128983908	206.229905159124	4.56435622913135e-10	67.4663422015167	228.673390903045	1290.27014188418	294.533184196918	146.471198035984	44.6359714957566	138.136134440757	147.614530003165	987.395366276975	110.07854841221	158.718693897658	1101.215616732	187.157918982557	70.9321290854054	98.3436512440256	577.440000085345	146.868270677985	2917.24408376742	189.976557592517	155.848168331961	7.46386348666995e-12	570.171963561008
3	118.363845915347	308.766924800662	240.157205350881	933.869882191709	6.69296125228465e-12	91.4125369802789	204.496742315366	307.510317938839	50.5474195343512	86.1643423283834	803.356661221686	330.508340416642	648.615131515512	74.9805877890527	237.092505999852	107.617679608241	218.833728548728	258.560904375788	282.706689111105	155.962648532242	136.982389081122	170.335829064381	61.0889747444834	83.0466662770214	359.217659163435	114.799220801946	239.505832105243	181.983338578619	229.737757520907	732.993539030317	128.939002695903	161.994271005541	45.6579452350886	135.191462497517	224.903134533009	692.386201004349	193.815077902413	280.385811341274	1118.59214932877	145.425405448633	172.161386658569	66.2918868277336	473.671105699986	289.449647579232	29.4388412323181	57.9155063118569	37.105122221603	204.9006062796	380.030046697183
4	101.540053726705	195.728404057184	714.172994747886	56.7141110272429	87.3898263281857	122.257080662801	320.548400173823	323.999493274495	447.557139935289	180.174913894445	273.652791101879	234.627035651302	149.091505193388	36.625087534288	328.896508054819	58.8311978658244	58.7386264421766	202.517016402953	0.00438210933090676	81.3508778855444	112.424343428926	946.980128243929	148.198058164857	68.1091259727382	5.22479318558055e-12	73.2771062310643	14.8814229439917	59.7291856626679	173.494534163975	384.925815565907	66.6258544515094	66.9515067418741	4.64065891305669	97.0478829123895	181.857395710671	210.442251802583	46.2007534088741	143.143912896442	219.629917007877	81.5323708686995	141.059805847523	101.463334888016	76.1375320997906	372.652814242139	416.585004863256	114.454875404184	80.6754419624642	103.092951421856	73.868811191888
5	14.9628268416002	401.35033568921	1183.97013000732	299.394326840851	445.873177220078	156.866896311748	98.3659909420695	175.072000612373	259.131800447016	223.737349050381	70.7366270864248	1567.5549361055	49.3358333571485	214.822466930172	983.271691452455	9.49826821121481	136.705487191048	99.2291459482275	345.300686589685	178.788469508804	12.8924786035586	138.257915146899	69.657664522927	0.00948895309612845	389.513394867154	125.419986466873	680.210946637618	108.287825129928	518.459570908715	463.363441255058	62.5566739259185	132.356057513173	17.277566312237	896.507060521531	166.76468488823	37.6805241953414	211.137594603051	46.1565972966939	164.049695218871	349.223380982218	16.2566166663743	27.0814293813658	124.112819755833	6.29490334728593e-12	1549.28356715405	614.491793463986	84.7595013700115	202.666364508244	58.143362104343
[truncated: 97 more columns]
