# Supplementary material for: SUITOR: Selecting the number of mutational signatures through cross-validation
Source: PLoS Comput Biol. 2022 Apr 4;18(4):e1009309. doi: 10.1371/journal.pcbi.1009309 (PMC9009674; doi:10.1371/journal.pcbi.1009309)
Supplement: S2 Data — (ZIP) [file pcbi.1009309.s015.zip › Supp_data_profiles_activities_matrices/3 PCAWG_CNS/PCAWG_CNS_SUITOR_Profile.csv]

	denovo A	denovo B	denovo C	denovo D	denovo E
A[C>A]A	0.000247389081711582	0.017060755186349	0.0135405592471301	0.0338398959240794	0.0342701903095047
A[C>A]C	0.000508903854204046	0.016653325054729	0.0084323252460661	0.0135356542534078	0.0304259348906898
A[C>A]G	0.00204735252106482	0.00291404586540737	0.00183141779575409	6.8149471325133e-05	0.0035387249107584
A[C>A]T	2.75586494248907e-10	0.011266813801004	0.00797259682046048	0.0160138658905015	0.0287498566738777
C[C>A]A	0.00508547795083902	0.000938672104045241	0.0128046579202421	0.0550236121552474	0.0207699287458916
C[C>A]C	0.00574513947754359	0.00598741549961714	0.00606668642194416	0.0185725708593406	0.0211299946174283
C[C>A]G	0.00407347240958456	0.000626826321432555	0.00116457845260109	0.00874912676948959	0.00053395705133207
C[C>A]T	0.00371261889282149	0.00698873178424133	0.000348244416046083	0.0474178332932521	0.0256003736712683
G[C>A]A	0.00252045732669442	0.00413174826460818	0.00845711430877679	0.0664978558060093	0.0124988536670811
G[C>A]C	0.00377907331249062	0.00802653039240866	0.00449571801607779	0.0116826997795976	0.0129371093481326
G[C>A]G	0.00146792604078483	0.00165701632568041	0.00161969397195138	0.00693286372937649	0.000854374606694924
G[C>A]T	0.00389117534094115	1.98741617410112e-05	0.00754607297981299	0.0460504496285317	0.0108686351015731
T[C>A]A	0.00756471030565242	0.0115242819366573	0.01377905491851	0.0482631995541595	0.0127447750288745
T[C>A]C	0.00536721130000713	0.0157577162448737	0.00500797669581116	0.0231655337369516	0.0125205113611873
T[C>A]G	0.00231487985421146	0.00336095636906422	0.00193683196400413	0.00594029527637787	7.83233734598494e-21
T[C>A]T	0.00754266113035484	0.0147276653121469	0.0154979479071812	0.0951133064098018	0.0180807311775781
A[C>G]A	0.0363767186663123	0.00275942548721377	0.00184212954798008	0.0190297865365656	0.00886444224652889
A[C>G]C	0.0181326612229728	0.00507444388128147	0.000152287301090148	0.00810707912758761	0.00344949660642038
A[C>G]G	0.0063025107164113	6.60566831968017e-21	0.00218427620543949	0.00196728881682437	0.00194013390011811
A[C>G]T	0.0245798873434888	0.00489434160869631	8.12913659170523e-10	0.012184854978344	0.00950401415688761
C[C>G]A	0.00736275654635573	0.00104572577492739	0.00159309003623278	0.00387661512311401	0.00728645875825803
C[C>G]C	0.00918999944887752	0.00170451917776826	0.000457674397437149	0.00355821762933208	0.00536636144299233
C[C>G]G	0.00480795959852285	0.000665984860326315	0.00178140632754351	0.00246694375659618	0.0015951669897096
C[C>G]T	0.00729672646733522	0.00238102813351341	0.000180143008719841	0.00721877772607654	0.00947133169257075
G[C>G]A	0.0131481079567481	0.00123074017207396	0.00142891952734607	0.00578524686080889	0.00295987620872006
G[C>G]C	0.0124321277928739	0.00175859062045006	0.00276314552312482	0.0043607782745966	0.00094564660362111
G[C>G]G	0.00350819422820581	0.000240755857285013	0.00152570668835583	0.000119958941661576	0.00147643584867528
G[C>G]T	0.010766859698709	0.00122968014893271	9.38107039866175e-21	0.00794920847340206	0.00531208599011619
T[C>G]A	0.0173438781947575	0.00272203064088942	7.47459415572685e-15	0.00791957751207573	0.00545212447684741
T[C>G]C	0.0172327630637199	0.00397437205304723	1.19963438691998e-09	0.00445598730694736	0.00540531868763992
T[C>G]G	0.00497958243174219	0.000722470484798351	0.000543684658036925	0.000564141106793093	0.00103631081812747
T[C>G]T	0.0250514557108398	0.0037275512611494	0.00335240251264263	0.0125924238199825	0.0111518219483252
A[C>T]A	0.0157689229183441	0.0319809143576623	0.0198969708990727	0.0105197073965877	0.0323250237830309
A[C>T]C	0.0102203817809347	0.0237722922237211	0.00647607486122499	0.0048867514877358	0.0102214214122354
A[C>T]G	0.00123970209381115	0.121941113739675	0.185652365655078	0.0156152094299787	0.0184322148513271
A[C>T]T	0.00980899860124331	0.0242688941019288	0.006871345543885	0.0107650528517726	0.0301973403305537
C[C>T]A	0.0208562363894391	0.0292117005393989	0.0113648661098158	0.00301214629809575	0.00810721908937882
C[C>T]C	0.0144483171808875	0.0394556466441264	0.00874644403872229	0.000229613654473433	0.00782373176518244
C[C>T]G	0.0223229563019454	0.0483633363420126	0.103135267074748	0.0202564554445243	0.00455195777598367
C[C>T]T	0.012069985524679	0.0350172389721316	0.00413322791697119	0.00957981538431607	0.024107884960742
G[C>T]A	0.0202583899022788	0.0229765938704881	0.0136812047465338	0.00714480087897247	0.00401879300718767
G[C>T]C	0.0145538581317132	0.0341137010819554	0.0124022467330858	0.00949478187242835	0.00269148052156043
G[C>T]G	0.0265786041870039	0.0690651329294172	0.122702251166378	0.0406592252857992	1.73350183280451e-08
G[C>T]T	0.0173110382116875	0.0275113231978302	0.00946574261101474	0.00873108383779403	0.00730295584383106
T[C>T]A	0.0229124846997683	0.0236992257420365	0.011640696876303	0.00742646680501624	0.00924769570171591
T[C>T]C	0.0178613291557051	0.0289495747511817	0.0132204617681276	0.00623811192589612	0.00828381683111631
T[C>T]G	0.0141109769691448	0.0431291145642176	0.0727966290288666	0.0143227979102265	0.00424560480476814
T[C>T]T	0.0221454257221157	0.02791999840876	0.0102227540646473	0.0073026774793379	0.0181526150012569
A[T>A]A	0.00642549668910481	0.0137984399375876	0.000102505508596166	0.000775070931384313	0.0150005057201938
A[T>A]C	0.00452634967209542	0.00567928610673645	0.00223320497988656	0.000921778115344097	0.0121039751647058
A[T>A]G	0.00331189292809327	0.00477811875881368	0.00406167026537371	0.00113635692287908	0.0136150215244325
A[T>A]T	0.00909778174209504	0.0108090516279937	0.0113420269690982	0.0236939207790114	0.0211905817660994
C[T>A]A	0.00280598506078322	0.00445384269763011	1.92891147570184e-07	0.00159877185469439	0.0119933950387757
C[T>A]C	0.00227920338570334	0.00413964353039949	0.00213690777218884	0.00319775625007655	0.0167540496480925
C[T>A]G	0.0044343372237685	0.00441359743355621	0.000301539651291738	0.00260956005502505	0.0146474363923734
C[T>A]T	0.00486044079900343	0.00583650348588938	1.81657336080843e-06	0.0113425616469289	0.0245602934908158
G[T>A]A	0.00266901890244366	0.000435868848573462	0.00347740573105024	9.43650874304125e-21	0.00834771404860387
G[T>A]C	0.00376582179721716	4.73601646110413e-06	0.00268848964690091	0.00201372512877505	0.00541951722205958
G[T>A]G	0.00343130975348872	0.00198239896295514	0.00164532278197337	0.00227185569230679	0.00750872841779988
G[T>A]T	7.7623968643855e-21	0.00289235820180528	0.00107227013586247	0.00529327160065986	0.016966701443349
T[T>A]A	0.00976024277101201	0.00697670705565197	0.0109976984036897	0.0151183921336217	0.0129296033033027
T[T>A]C	0.00421470046956055	0.0034139300990477	0.00266653656437101	0.00324238168893813	0.0128023298741415
T[T>A]G	0.00332492633521622	0.00316991923814692	1.1228076084106e-06	0.0031956741759021	0.00911541192413797
T[T>A]T	0.00737188458753597	0.00687816421342359	0.00855893950926119	0.0123756896385426	0.0277519446467732
A[T>C]A	0.0197477280319526	0.0265764431961538	0.0102554294621414	0.00473361396788077	0.0215923071683408
A[T>C]C	0.013147496179614	0.00548967058471422	0.00541358912777389	0.00410224730920907	0.00981235488491569
A[T>C]G	0.0172520363860626	0.00628138201832235	0.0123479229287214	0.00795273421792859	0.00952675219074472
A[T>C]T	0.0286363581805002	0.0101622388677153	0.018804069497364	0.00855337169628786	0.0228616261876407
C[T>C]A	0.0147788607018427	0.00161906496131265	0.00651082920540857	0.00803616024876284	0.00690626670814686
C[T>C]C	0.0214841994127866	6.57368984215115e-08	0.010435588962133	0.00532163213010877	0.0133934631818954
C[T>C]G	0.0134415458824696	0.000969893382246073	0.00838635373583528	0.0081189208954713	0.0070152813708271
C[T>C]T	0.0163716312938005	0.00297048900379753	0.00879097388753614	0.00619595680524951	0.0127568853066129
G[T>C]A	0.0170756054202677	0.00966352527751318	0.0108444636779399	0.00438948688526103	0.00737376732030224
G[T>C]C	0.0190451523593617	0.00154741253616558	0.0127132405581609	0.00190352910861179	0.00556128949397709
G[T>C]G	0.0134792765999482	0.000833611536911354	0.0119800771328746	0.00288225812204221	0.0072515456014988
G[T>C]T	0.022614818595258	0.00755385785986405	0.0111300321870932	0.00581736280317217	0.0101400010043943
T[T>C]A	0.0233985136607325	0.00671488281702157	0.00964479195870625	0.00628094451267349	0.00912498573836969
T[T>C]C	0.0369268230509978	0.00215733228970942	0.0110538385382236	0.00741049031966864	0.0099583973089856
T[T>C]G	0.0150844241944531	0.00238541054654509	0.00928915624745186	0.00195820136779325	0.00336270794399633
T[T>C]T	0.0271468139474369	0.00790375625055451	0.0134635205353428	0.0135987324907646	0.0138613669871962
A[T>G]A	0.00195661071653285	0.00470357484129318	0.00281746528807452	0.00337232303599166	0.00589407495374014
A[T>G]C	0.00383122033596918	0.00268476441227635	0.00184188103124246	5.25119918059319e-05	0.00121859620309286
A[T>G]G	0.00539907905437544	0.00413534760177073	0.000592086190879116	0.00146796695856285	0.00812301199265243
A[T>G]T	0.00486494654812571	0.00559147859629822	0.00146803751307094	5.16302989439708e-10	0.00585903939155321
C[T>G]A	0.00298755911522886	0.00158542845219802	7.3665160633469e-21	0.00261235106074043	0.00228983542650195
C[T>G]C	0.00406569947725363	0.00236273141827428	0.000419008444036801	0.00133804840462555	0.00218146875654877
C[T>G]G	0.00288504223806967	0.000484830467153374	0.00430503270083841	0.00250408243103305	0.00716553051882863
C[T>G]T	0.00508304109977902	0.00329244366389124	3.702287420285e-05	0.00546866705501092	0.00477057367214872
G[T>G]A	0.00262584440030666	0.000733837957708699	0.000950279571896526	0.00101205057205346	0.00223231144031681
G[T>G]C	0.00108009580748977	6.60566831968017e-21	0.00182052866365444	0.00166810744637417	0.00189836826612443
G[T>G]G	0.00508319290521433	6.60566831968017e-21	0.00693811493487457	2.29791739746104e-05	0.0111832351822778
G[T>G]T	0.00352255533877644	0.00251011896103034	0.0017955098572965	0.00210998333595123	0.00388800025743919
T[T>G]A	0.00747792435983018	0.00215622142722809	0.00341335381504744	2.88799391459892e-08	0.00448303844837896
T[T>G]C	0.004206564445579	0.00314233519235015	0.001093125932428	0.000948976227010264	0.00388279104506406
T[T>G]G	0.00529288247937296	0.000931500250692336	0.00405901868627915	0.00274409243970326	0.00812270677046251
T[T>G]T	0.0108788197304237	0.00604394742481575	0.00538311273846175	0.013426924504832	0.00915045909904891
